# Supplementary material for: Source Analysis of Ozone Pollution in Liaoyuan City’s Atmosphere Based on Machine Learning Models and HYSPLIT Clustering Method
Source: Toxics. 2025 Jun 13;13(6):500. doi: 10.3390/toxics13060500 (PMC12197544; doi:10.3390/toxics13060500)
Supplement: Supplementary file 1 [file toxics-13-00500-s001.zip]

Archive with 78 entries (73 files):
- toxics-3626334-supplementary/
- toxics-3626334-supplementary/542590-99999-2015.csv
- toxics-3626334-supplementary/542590-99999-2016.csv
- toxics-3626334-supplementary/542590-99999-2017.csv
- toxics-3626334-supplementary/542590-99999-2018.csv
- toxics-3626334-supplementary/542590-99999-2019.csv
- toxics-3626334-supplementary/542590-99999-2020.csv
- toxics-3626334-supplementary/542590-99999-2021.csv
- toxics-3626334-supplementary/542590-99999-2022.csv
- toxics-3626334-supplementary/542590-99999-2023.csv
- toxics-3626334-supplementary/542590-99999-2024.csv
- toxics-3626334-supplementary/C212_LY20152024-MonthlyHourCon.csv
- toxics-3626334-supplementary/C212_LYAA20152024.csv
- toxics-3626334-supplementary/C212_LYAC20152024.csv
- toxics-3626334-supplementary/C212_LYAV20152024.csv
- toxics-3626334-supplementary/C212_LYMA20152024.csv
- toxics-3626334-supplementary/C212_LYMC20152024.csv
- toxics-3626334-supplementary/C212_LYMV20152024.csv
- toxics-3626334-supplementary/C212_LYNA20152024.csv
- toxics-3626334-supplementary/C212_LYNC20152024.csv
- toxics-3626334-supplementary/C212_LYNV20152024.csv
- toxics-3626334-supplementary/C212_LYQA20152024.csv
- toxics-3626334-supplementary/C212_LYQC20152024.csv
- toxics-3626334-supplementary/C212_LYQV20152024.csv
- toxics-3626334-supplementary/C212_LYSA20152024.csv
- toxics-3626334-supplementary/C212_LYSC20152024.csv
- toxics-3626334-supplementary/C212_LYSV20152024.csv
- toxics-3626334-supplementary/cmaq setup/
- toxics-3626334-supplementary/cmaq setup/aqmLYD01.csv
- toxics-3626334-supplementary/cmaq setup/aqmLYD02.csv
- toxics-3626334-supplementary/cmaq setup/aqmLYD03.csv
- toxics-3626334-supplementary/cmaq setup/aqm_LYD01.cpg
- toxics-3626334-supplementary/cmaq setup/aqm_LYD01.dbf
- toxics-3626334-supplementary/cmaq setup/aqm_LYD01.prj
- toxics-3626334-supplementary/cmaq setup/aqm_LYD01.shp
- toxics-3626334-supplementary/cmaq setup/aqm_LYD01.shx
- toxics-3626334-supplementary/cmaq setup/aqm_LYD02.cpg
- toxics-3626334-supplementary/cmaq setup/aqm_LYD02.dbf
- toxics-3626334-supplementary/cmaq setup/aqm_LYD02.prj
- toxics-3626334-supplementary/cmaq setup/aqm_LYD02.shp
- toxics-3626334-supplementary/cmaq setup/aqm_LYD02.shx
- toxics-3626334-supplementary/cmaq setup/aqm_LYD03.cpg
- toxics-3626334-supplementary/cmaq setup/aqm_LYD03.dbf
- toxics-3626334-supplementary/cmaq setup/aqm_LYD03.prj
- toxics-3626334-supplementary/cmaq setup/aqm_LYD03.shp
- toxics-3626334-supplementary/cmaq setup/aqm_LYD03.shx
- toxics-3626334-supplementary/HYSPLIT MEAN TRAJECTORY AND OZONE CONCENTRATION STAT.xls
- toxics-3626334-supplementary/ISOPRENE from CMAQ.xls
- toxics-3626334-supplementary/machine learning/
- toxics-3626334-supplementary/machine learning/N01.rar
- toxics-3626334-supplementary/machine learning/N02.rar
- toxics-3626334-supplementary/machine learning/N03.rar
- toxics-3626334-supplementary/meteorologicaldata-2024-LY.xlsx
- toxics-3626334-supplementary/sectors emission inventry-2024-LY.xlsx
- toxics-3626334-supplementary/toxics-3626334 supplementary word files-charts.pdf
- toxics-3626334-supplementary/VOCs and isoprene data/
- toxics-3626334-supplementary/VOCs and isoprene data/block_hn_2227A.txt
- toxics-3626334-supplementary/VOCs and isoprene data/block_hn_2228A.txt
- toxics-3626334-supplementary/VOCs and isoprene data/block_liaoyuan-VOCs-isoprene.xlsx
- toxics-3626334-supplementary/wrf setup/
- toxics-3626334-supplementary/wrf setup/wrf_LYD01.cpg
- toxics-3626334-supplementary/wrf setup/wrf_LYD01.csv
- toxics-3626334-supplementary/wrf setup/wrf_LYD01.dbf
- toxics-3626334-supplementary/wrf setup/wrf_LYD01.prj
- toxics-3626334-supplementary/wrf setup/wrf_LYD01.shp
- toxics-3626334-supplementary/wrf setup/wrf_LYD01.shx
- toxics-3626334-supplementary/wrf setup/wrf_LYD02.cpg
- toxics-3626334-supplementary/wrf setup/wrf_LYD02.csv
- toxics-3626334-supplementary/wrf setup/wrf_LYD02.dbf
- toxics-3626334-supplementary/wrf setup/wrf_LYD02.prj
- toxics-3626334-supplementary/wrf setup/wrf_LYD02.shp
- toxics-3626334-supplementary/wrf setup/wrf_LYD02.shx
- toxics-3626334-supplementary/wrf setup/wrf_LYD03.cpg
- toxics-3626334-supplementary/wrf setup/wrf_LYD03.csv
- toxics-3626334-supplementary/wrf setup/wrf_LYD03.dbf
- toxics-3626334-supplementary/wrf setup/wrf_LYD03.prj
- toxics-3626334-supplementary/wrf setup/wrf_LYD03.shp
- toxics-3626334-supplementary/wrf setup/wrf_LYD03.shx
