# Supplementary material for: Source Analysis of Ozone Pollution in Liaoyuan City’s Atmosphere Based on Machine Learning Models and HYSPLIT Clustering Method
Source: Toxics. 2025 Jun 13;13(6):500. doi: 10.3390/toxics13060500 (PMC12197544; doi:10.3390/toxics13060500)
Supplement: Supplementary file 1 [file toxics-13-00500-s001.zip › toxics-3626334-supplementary/542590-99999-2015.csv]

2015 01 01 00 -229 -251 10313 220 10 0 -9999 -9999
2015 01 01 03 -146 -205 10304 220 10 0 -9999 -9999
2015 01 01 06 -114 -193 10278 270 40 0 -9999 -9999
2015 01 01 09 -143 -202 10278 220 10 0 -9999 -9999
2015 01 01 12 -155 -197 10275 220 10 0 -9999 -9999
2015 01 01 18 -159 -192 10262 270 10 9 -9999 -9999
2015 01 01 21 -183 -205 10271 180 10 9 -9999 -9999
2015 01 02 00 -209 -229 10295 320 10 0 -9999 -9999
2015 01 02 03 -131 -190 10295 250 10 0 -9999 -9999
2015 01 02 06 -85 -186 10290 250 30 0 -9999 -9999
2015 01 02 09 -118 -188 10295 250 10 0 -9999 -9999
2015 01 02 12 -175 -206 10294 290 10 0 -9999 -9999
2015 01 02 18 -210 -234 10259 0 -9999 9 -9999 -9999
2015 01 02 21 -186 -210 10228 90 10 9 -9999 -9999
2015 01 03 00 -195 -221 10214 0 -9999 7 -9999 -9999
2015 01 03 03 -100 -169 10183 250 10 2 -9999 -9999
2015 01 03 06 -6 -119 10145 180 40 5 -9999 -9999
2015 01 03 09 -5 -96 10138 220 30 6 -9999 -9999
2015 01 03 12 -24 -91 10147 220 30 0 -9999 -9999
2015 01 03 18 -122 -138 10151 20 10 9 -9999 -9999
2015 01 03 21 -112 -127 10155 70 10 9 -9999 -9999
2015 01 04 00 -98 -116 10177 290 10 8 -9999 -9999
2015 01 04 03 -26 -64 10185 270 30 5 -9999 -9999
2015 01 04 06 -2 -101 10188 270 20 2 -9999 -9999
2015 01 04 09 -54 -109 10201 220 10 0 -9999 -9999
2015 01 04 12 -108 -130 10200 110 10 0 -9999 -9999
2015 01 04 18 -127 -145 10187 70 10 9 -9999 -9999
2015 01 04 21 -116 -139 10173 40 10 9 -9999 -9999
2015 01 05 00 -100 -123 10168 140 10 8 -9999 -9999
2015 01 05 03 -48 -98 10168 220 10 7 -9999 -9999
2015 01 05 06 -10 -26 10169 250 40 8 -9999 8
2015 01 05 09 -50 -74 10202 250 20 8 -9999 -9999
2015 01 05 12 -70 -180 10228 290 60 0 -9999 10
2015 01 05 18 -143 -247 10243 270 10 9 -9999 -9999
2015 01 05 21 -216 -250 10247 290 10 9 -9999 -9999
2015 01 06 00 -230 -252 10262 0 -9999 0 -9999 -9999
2015 01 06 03 -121 -216 10238 220 10 0 -9999 -9999
2015 01 06 06 -84 -229 10226 270 60 0 -9999 -9999
2015 01 06 09 -111 -218 10244 270 10 0 -9999 -9999
2015 01 06 12 -182 -223 10262 0 -9999 0 -9999 -9999
2015 01 06 18 -227 -252 10282 0 -9999 9 -9999 -9999
2015 01 06 21 -246 -273 10291 0 -9999 9 -9999 -9999
2015 01 07 00 -251 -278 10320 0 -9999 0 -9999 -9999
2015 01 07 03 -157 -211 10322 70 10 0 -9999 -9999
2015 01 07 06 -87 -228 10311 110 10 0 -9999 -9999
2015 01 07 09 -118 -233 10325 20 10 0 -9999 -9999
2015 01 07 12 -187 -228 10346 160 10 0 -9999 -9999
2015 01 07 18 -235 -264 10347 0 -9999 9 -9999 -9999
2015 01 07 21 -250 -276 10347 70 10 9 -9999 -9999
2015 01 08 00 -254 -283 10356 70 20 0 -9999 -9999
2015 01 08 03 -166 -235 10335 90 10 0 -9999 -9999
2015 01 08 06 -69 -216 10303 160 10 0 -9999 -9999
2015 01 08 09 -115 -179 10305 220 10 0 -9999 -9999
2015 01 08 12 -163 -205 10310 140 10 0 -9999 -9999
2015 01 08 18 -205 -232 10300 70 10 9 -9999 -9999
2015 01 08 21 -211 -238 10292 90 10 9 -9999 -9999
2015 01 09 00 -202 -226 10298 0 -9999 7 -9999 -9999
2015 01 09 03 -128 -187 10282 250 10 7 -9999 -9999
2015 01 09 06 -64 -149 10263 270 50 7 -9999 -9999
2015 01 09 09 -88 -160 10274 220 20 7 -9999 -9999
2015 01 09 12 -147 -175 10272 250 20 0 -9999 -9999
2015 01 09 18 -183 -203 10254 320 10 9 -9999 -9999
2015 01 09 21 -188 -210 10233 70 10 9 -9999 -9999
2015 01 10 00 -174 -197 10234 40 10 8 -9999 -9999
2015 01 10 03 -105 -154 10217 250 10 3 -9999 -9999
2015 01 10 06 -23 -94 10198 270 30 8 -9999 -9999
2015 01 10 09 -28 -99 10209 270 30 8 -9999 -9999
2015 01 10 12 -49 -73 10228 290 20 8 -9999 1
2015 01 10 18 -74 -92 10256 270 10 9 -9999 -9999
2015 01 10 21 -83 -121 10277 290 30 9 -9999 -9999
2015 01 11 00 -152 -170 10311 0 -9999 3 -9999 -9999
2015 01 11 03 -71 -153 10317 180 10 0 -9999 -9999
2015 01 11 06 -62 -170 10321 290 30 0 -9999 -9999
2015 01 11 09 -100 -161 10356 290 40 0 -9999 -9999
2015 01 11 12 -163 -189 10387 0 -9999 0 -9999 -9999
2015 01 11 18 -211 -234 10410 0 -9999 9 -9999 -9999
2015 01 11 21 -229 -255 10420 0 -9999 9 -9999 -9999
2015 01 12 00 -230 -255 10439 90 10 0 -9999 -9999
2015 01 12 03 -144 -203 10420 110 10 0 -9999 -9999
2015 01 12 06 -54 -188 10393 160 10 0 -9999 -9999
2015 01 12 09 -113 -169 10388 220 10 0 -9999 -9999
2015 01 12 12 -158 -189 10393 0 -9999 0 -9999 -9999
2015 01 12 18 -196 -223 10374 40 10 9 -9999 -9999
2015 01 12 21 -205 -230 10369 70 10 9 -9999 -9999
2015 01 13 00 -204 -231 10373 70 20 0 -9999 -9999
2015 01 13 03 -110 -174 10351 70 10 0 -9999 -9999
2015 01 13 06 -24 -145 10326 200 10 0 -9999 -9999
2015 01 13 09 -60 -125 10326 270 10 0 -9999 -9999
2015 01 13 12 -112 -146 10344 0 -9999 0 -9999 -9999
2015 01 13 18 -149 -171 10347 70 10 9 -9999 -9999
2015 01 13 21 -162 -184 10341 70 10 9 -9999 -9999
2015 01 14 00 -166 -188 10351 70 20 0 -9999 -9999
2015 01 14 03 -89 -139 10333 110 10 7 -9999 -9999
2015 01 14 06 -31 -104 10304 200 10 0 -9999 -9999
2015 01 14 09 -68 -102 10309 250 10 0 -9999 -9999
2015 01 14 12 -114 -128 10315 340 10 0 -9999 -9999
2015 01 14 18 -89 -104 10289 0 -9999 9 -9999 -9999
2015 01 14 21 -84 -103 10284 250 10 9 -9999 -9999
2015 01 15 00 -75 -103 10297 40 20 8 -9999 -9999
2015 01 15 03 -68 -113 10290 20 30 7 -9999 -9999
2015 01 15 06 -58 -109 10270 70 40 8 -9999 -1
2015 01 15 09 -69 -116 10274 70 30 8 -9999 -9999
2015 01 15 12 -79 -119 10268 20 30 8 -9999 -9999
2015 01 15 18 -86 -124 10241 70 20 9 -9999 -9999
2015 01 15 21 -100 -117 10228 40 30 9 -9999 -9999
2015 01 16 00 -105 -131 10242 70 10 8 -9999 10
2015 01 16 03 -95 -133 10246 220 20 8 -9999 -9999
2015 01 16 06 -90 -146 10247 290 40 3 -9999 5
2015 01 16 09 -103 -154 10268 290 20 6 -9999 -9999
2015 01 16 12 -114 -154 10289 200 10 8 -9999 -1
2015 01 16 18 -145 -165 10293 270 30 9 -9999 -9999
2015 01 16 21 -167 -188 10307 250 20 9 -9999 -9999
2015 01 17 00 -199 -218 10327 250 20 0 -9999 -9999
2015 01 17 03 -102 -159 10321 40 10 0 -9999 -9999
2015 01 17 06 -66 -155 10298 270 30 0 -9999 -9999
2015 01 17 09 -103 -160 10302 180 10 0 -9999 -9999
2015 01 17 12 -152 -174 10307 220 10 0 -9999 -9999
2015 01 17 18 -196 -217 10274 90 10 9 -9999 -9999
2015 01 17 21 -182 -209 10244 40 20 9 -9999 -9999
2015 01 18 00 -166 -194 10221 70 10 8 -9999 -9999
2015 01 18 03 -105 -153 10186 70 10 7 -9999 -9999
2015 01 18 06 -28 -66 10150 200 20 8 -9999 -1
2015 01 18 09 -37 -50 10138 290 10 8 -9999 -9999
2015 01 18 12 -47 -57 10136 200 10 8 -9999 30
2015 01 18 18 -75 -110 10189 250 50 9 -9999 2
2015 01 18 21 -100 -125 10219 250 40 9 -9999 -9999
2015 01 19 00 -115 -147 10254 250 30 8 -9999 1
2015 01 19 03 -98 -148 10275 250 20 6 -9999 -9999
2015 01 19 06 -79 -158 10277 200 20 0 -9999 -1
2015 01 19 09 -118 -165 10285 160 10 0 -9999 -9999
2015 01 19 12 -169 -190 10301 0 -9999 0 -9999 -9999
2015 01 19 18 -212 -237 10309 0 -9999 9 -9999 -9999
2015 01 19 21 -225 -251 10304 70 20 9 -9999 -9999
2015 01 20 00 -220 -244 10306 90 20 0 -9999 -9999
2015 01 20 03 -136 -193 10288 180 10 0 -9999 -9999
2015 01 20 06 -24 -136 10259 180 10 0 -9999 -9999
2015 01 20 09 -86 -131 10268 220 10 0 -9999 -9999
2015 01 20 12 -124 -145 10286 70 10 0 -9999 -9999
2015 01 20 18 -88 -119 10282 70 10 9 -9999 -9999
2015 01 20 21 -89 -113 10285 180 10 9 -9999 -9999
2015 01 21 00 -90 -106 10294 0 -9999 8 -9999 1
2015 01 21 03 -42 -81 10284 0 -9999 8 -9999 -9999
2015 01 21 06 -13 -92 10266 160 10 6 -9999 -1
2015 01 21 09 -62 -115 10278 160 10 8 -9999 -9999
2015 01 21 12 -120 -143 10293 110 10 0 -9999 -9999
2015 01 21 18 -184 -204 10292 0 -9999 9 -9999 -9999
2015 01 21 21 -208 -233 10290 70 10 9 -9999 -9999
2015 01 22 00 -210 -235 10298 200 10 8 -9999 -9999
2015 01 22 03 -130 -160 10281 90 10 0 -9999 -9999
2015 01 22 06 -44 -145 10251 90 40 0 -9999 -9999
2015 01 22 09 -70 -152 10251 70 20 0 -9999 -9999
2015 01 22 12 -146 -177 10256 160 10 0 -9999 -9999
2015 01 22 18 -195 -219 10234 40 20 9 -9999 -9999
2015 01 22 21 -213 -240 10221 40 20 9 -9999 -9999
2015 01 23 00 -212 -237 10214 90 10 0 -9999 -9999
2015 01 23 03 -112 -172 10190 70 10 0 -9999 -9999
2015 01 23 06 18 -120 10156 220 30 0 -9999 -9999
2015 01 23 09 6 -100 10175 180 30 8 -9999 -9999
2015 01 23 12 -1 -71 10201 250 50 5 -9999 -9999
2015 01 23 18 -94 -125 10232 270 20 9 -9999 1
2015 01 23 21 -121 -151 10257 180 20 9 -9999 -9999
2015 01 24 00 -146 -163 10283 40 10 0 -9999 -9999
2015 01 24 03 -62 -133 10296 270 10 0 -9999 -9999
2015 01 24 06 -29 -132 10288 160 10 0 -9999 -9999
2015 01 24 09 -65 -124 10293 40 20 0 -9999 -9999
2015 01 24 12 -100 -128 10300 0 -9999 0 -9999 -9999
2015 01 24 18 -95 -131 10285 70 10 9 -9999 -9999
2015 01 24 21 -92 -128 10272 110 10 9 -9999 -9999
2015 01 25 00 -83 -119 10275 70 10 5 -9999 -9999
2015 01 25 03 -36 -92 10261 140 10 8 -9999 -9999
2015 01 25 06 -2 -41 10239 270 20 8 -9999 -1
2015 01 25 09 -14 -34 10244 290 10 8 -9999 -9999
2015 01 25 12 -40 -51 10247 0 -9999 5 -9999 -9999
2015 01 25 18 -39 -54 10243 20 10 9 -9999 -9999
2015 01 25 21 -37 -52 10228 290 10 9 -9999 -9999
2015 01 26 00 -29 -42 10228 220 10 8 -9999 -9999
2015 01 26 03 -19 -65 10233 250 70 7 -9999 -9999
2015 01 26 06 -67 -113 10266 320 40 8 -9999 7
2015 01 26 09 -91 -148 10294 290 20 3 -9999 -9999
2015 01 26 12 -122 -217 10318 40 10 0 -9999 1
2015 01 26 18 -213 -236 10350 340 10 9 -9999 -9999
2015 01 26 21 -236 -262 10357 270 10 9 -9999 -9999
2015 01 27 00 -236 -258 10369 0 -9999 0 -9999 -9999
2015 01 27 03 -152 -224 10362 250 10 0 -9999 -9999
2015 01 27 06 -119 -264 10355 290 40 0 -9999 -9999
2015 01 27 09 -134 -259 10359 320 20 0 -9999 -9999
2015 01 27 12 -204 -249 10374 0 -9999 0 -9999 -9999
2015 01 27 18 -251 -278 10386 0 -9999 9 -9999 -9999
2015 01 27 21 -268 -296 10392 40 10 9 -9999 -9999
2015 01 28 00 -263 -291 10408 110 10 0 -9999 -9999
2015 01 28 03 -154 -228 10384 0 -9999 0 -9999 -9999
2015 01 28 06 -77 -219 10352 90 30 0 -9999 -9999
2015 01 28 09 -98 -218 10357 70 10 0 -9999 -9999
2015 01 28 12 -179 -227 10355 0 -9999 0 -9999 -9999
2015 01 28 18 -222 -254 10341 20 10 9 -9999 -9999
2015 01 28 21 -214 -248 10310 0 -9999 9 -9999 -9999
2015 01 29 00 -194 -233 10301 0 -9999 8 -9999 -9999
2015 01 29 03 -136 -209 10292 250 10 3 -9999 -9999
2015 01 29 06 -56 -186 10264 270 30 6 -9999 -9999
2015 01 29 09 -63 -118 10264 250 30 8 -9999 -9999
2015 01 29 12 -78 -94 10274 290 10 8 -9999 1
2015 01 29 18 -159 -180 10284 180 10 9 -9999 1
2015 01 29 21 -165 -191 10291 220 20 9 -9999 -9999
2015 01 30 00 -204 -225 10312 290 10 0 -9999 -9999
2015 01 30 03 -129 -188 10324 270 20 6 -9999 -9999
2015 01 30 06 -86 -210 10321 290 50 0 -9999 -9999
2015 01 30 09 -105 -215 10346 320 40 0 -9999 -9999
2015 01 30 18 -231 -255 10391 0 -9999 9 -9999 -9999
2015 01 30 21 -250 -276 10391 20 10 9 -9999 -9999
2015 01 31 00 -237 -262 10404 110 10 0 -9999 -9999
2015 01 31 03 -147 -220 10387 220 10 0 -9999 -9999
2015 01 31 06 -48 -190 10365 220 10 0 -9999 -9999
2015 01 31 09 -91 -186 10371 270 20 0 -9999 -9999
2015 01 31 12 -152 -193 10387 0 -9999 0 -9999 -9999
2015 01 31 18 -200 -226 10387 70 10 9 -9999 -9999
2015 01 31 21 -215 -240 10385 0 -9999 9 -9999 -9999
2015 02 01 00 -210 -238 10393 70 10 0 -9999 -9999
2015 02 01 03 -90 -185 10374 160 10 0 -9999 -9999
2015 02 01 06 -16 -147 10346 290 20 0 -9999 -9999
2015 02 01 09 -38 -151 10347 250 10 0 -9999 -9999
2015 02 01 12 -114 -145 10364 340 10 0 -9999 -9999
2015 02 01 18 -167 -188 10367 90 10 9 -9999 -9999
2015 02 01 21 -191 -213 10367 110 10 9 -9999 -9999
2015 02 02 00 -185 -208 10377 90 10 0 -9999 -9999
2015 02 02 03 -70 -145 10360 200 10 0 -9999 -9999
2015 02 02 06 12 -141 10332 220 10 0 -9999 -9999
2015 02 02 09 -17 -126 10341 40 10 3 -9999 -9999
2015 02 02 12 -98 -136 10357 110 10 2 -9999 -9999
2015 02 02 18 -154 -176 10340 110 10 9 -9999 -9999
2015 02 02 21 -172 -197 10333 90 10 9 -9999 -9999
2015 02 03 00 -173 -198 10344 90 10 0 -9999 -9999
2015 02 03 03 -66 -144 10317 200 10 0 -9999 -9999
2015 02 03 06 26 -150 10285 250 10 0 -9999 -9999
2015 02 03 09 -2 -138 10285 40 10 0 -9999 -9999
2015 02 03 12 -74 -117 10298 320 10 0 -9999 -9999
2015 02 03 18 -102 -125 10277 20 10 9 -9999 -9999
2015 02 03 21 -115 -134 10274 0 -9999 9 -9999 -9999
2015 02 04 00 -113 -132 10282 160 10 5 -9999 -9999
2015 02 04 03 -47 -107 10268 220 10 0 -9999 -9999
2015 02 04 06 -23 -97 10249 250 40 8 -9999 -9999
2015 02 04 09 -37 -136 10264 320 30 7 -9999 -9999
2015 02 04 12 -66 -131 10288 320 30 8 -9999 -9999
2015 02 04 18 -140 -163 10297 250 10 9 -9999 -9999
2015 02 04 21 -167 -186 10303 250 10 9 -9999 -9999
2015 02 05 00 -176 -195 10316 290 10 0 -9999 -9999
2015 02 05 03 -84 -134 10301 250 10 2 -9999 -9999
2015 02 05 06 -31 -136 10270 200 20 0 -9999 -9999
2015 02 05 09 -54 -126 10268 270 30 0 -9999 -9999
2015 02 05 12 -106 -145 10272 290 10 0 -9999 -9999
2015 02 05 18 -162 -180 10247 290 10 9 -9999 -9999
2015 02 05 21 -175 -194 10234 270 10 9 -9999 -9999
2015 02 06 00 -150 -165 10242 0 -9999 0 -9999 -9999
2015 02 06 03 -36 -125 10225 270 10 0 -9999 -9999
2015 02 06 06 33 -100 10205 250 50 0 -9999 -9999
2015 02 06 09 12 -103 10208 110 10 0 -9999 -9999
2015 02 06 12 -53 -99 10231 270 10 0 -9999 -9999
2015 02 06 18 -28 -142 10241 320 40 9 -9999 -9999
2015 02 06 21 -69 -179 10265 290 50 9 -9999 -9999
2015 02 07 00 -101 -227 10293 290 50 0 -9999 -9999
2015 02 07 03 -100 -272 10303 290 30 0 -9999 -9999
2015 02 07 06 -104 -247 10285 250 60 0 -9999 -9999
2015 02 07 09 -130 -285 10308 290 40 0 -9999 -9999
2015 02 07 12 -173 -267 10320 250 20 0 -9999 -9999
2015 02 07 18 -203 -289 10332 290 10 9 -9999 -9999
2015 02 07 21 -236 -288 10335 320 10 9 -9999 -9999
2015 02 08 00 -240 -276 10350 250 10 0 -9999 -9999
2015 02 08 03 -171 -281 10344 250 40 0 -9999 -9999
2015 02 08 06 -148 -285 10334 270 40 0 -9999 -9999
2015 02 08 09 -161 -272 10342 250 40 0 -9999 -9999
2015 02 08 12 -203 -266 10342 270 20 0 -9999 -9999
2015 02 08 18 -254 -288 10311 250 20 9 -9999 -9999
2015 02 08 21 -260 -286 10291 250 20 9 -9999 -9999
2015 02 09 00 -249 -278 10294 0 -9999 0 -9999 -9999
2015 02 09 03 -115 -198 10271 270 20 0 -9999 -9999
2015 02 09 06 -43 -205 10239 250 40 5 -9999 -9999
2015 02 09 09 -69 -216 10239 270 20 0 -9999 -9999
2015 02 09 12 -142 -195 10244 0 -9999 0 -9999 -9999
2015 02 09 18 -192 -227 10213 70 10 9 -9999 -9999
2015 02 09 21 -208 -239 10198 70 30 9 -9999 -9999
2015 02 10 00 -197 -231 10195 90 10 0 -9999 -9999
2015 02 10 03 -105 -187 10173 220 10 3 -9999 -9999
2015 02 10 06 -36 -118 10150 250 60 4 -9999 -9999
2015 02 10 09 -49 -132 10163 250 30 6 -9999 -9999
2015 02 10 12 -116 -145 10175 270 10 3 -9999 -9999
2015 02 10 18 -179 -199 10171 0 -9999 9 -9999 -9999
2015 02 10 21 -193 -215 10171 20 10 9 -9999 -9999
2015 02 11 00 -184 -207 10176 90 10 0 -9999 -9999
2015 02 11 03 -84 -158 10160 270 10 0 -9999 -9999
2015 02 11 06 -35 -149 10146 220 60 0 -9999 -9999
2015 02 11 09 -53 -180 10162 290 40 0 -9999 -9999
2015 02 11 12 -120 -171 10178 270 10 0 -9999 -9999
2015 02 11 18 -124 -162 10174 250 10 9 -9999 -9999
2015 02 11 21 -162 -188 10184 360 10 9 -9999 -9999
2015 02 12 00 -159 -180 10205 0 -9999 7 -9999 -9999
2015 02 12 03 -70 -139 10198 220 20 2 -9999 -9999
2015 02 12 06 -50 -178 10182 290 40 2 -9999 -9999
2015 02 12 09 -54 -175 10185 290 30 0 -9999 -9999
2015 02 12 12 -118 -170 10192 220 10 0 -9999 -9999
2015 02 12 18 -151 -182 10194 270 10 9 -9999 -9999
2015 02 12 21 -184 -206 10198 270 10 9 -9999 -9999
2015 02 13 00 -177 -199 10211 250 10 0 -9999 -9999
2015 02 13 03 -43 -122 10197 270 40 0 -9999 -9999
2015 02 13 06 -3 -143 10172 250 60 0 -9999 -9999
2015 02 13 09 -14 -118 10168 250 30 0 -9999 -9999
2015 02 13 12 -79 -124 10181 250 10 0 -9999 -9999
2015 02 13 18 -132 -153 10167 90 10 9 -9999 -9999
2015 02 13 21 -128 -149 10146 40 10 9 -9999 -9999
2015 02 14 00 -108 -136 10149 90 10 6 -9999 -9999
2015 02 14 03 -12 -89 10140 0 -9999 5 -9999 -9999
2015 02 14 06 47 -56 10138 250 20 5 -9999 -9999
2015 02 14 09 35 -42 10159 270 10 6 -9999 -9999
2015 02 14 12 -30 -53 10195 70 10 0 -9999 -9999
2015 02 14 18 -84 -100 10227 0 -9999 9 -9999 -9999
2015 02 14 21 -98 -113 10228 40 10 9 -9999 -9999
2015 02 15 00 -96 -114 10242 160 10 6 -9999 -9999
2015 02 15 03 -13 -50 10229 70 20 0 -9999 -9999
2015 02 15 06 54 -32 10197 250 10 0 -9999 -9999
2015 02 15 09 37 -27 10196 160 10 0 -9999 -9999
2015 02 15 12 -20 -40 10212 320 10 0 -9999 -9999
2015 02 15 18 -50 -61 10196 0 -9999 9 -9999 -9999
2015 02 15 21 -37 -52 10178 90 10 9 -9999 -9999
2015 02 16 00 -27 -47 10170 90 10 8 -9999 -9999
2015 02 16 03 1 -31 10150 0 -9999 7 -9999 -9999
2015 02 16 06 15 0 10130 290 30 8 -9999 -1
2015 02 16 09 8 -1 10127 0 -9999 8 -9999 -9999
2015 02 16 12 -5 -21 10139 320 30 8 -9999 30
2015 02 16 18 -36 -46 10158 270 20 9 -9999 40
2015 02 16 21 -43 -54 10167 290 20 9 -9999 -9999
2015 02 17 00 -43 -55 10185 270 20 8 -9999 20
2015 02 17 03 -36 -54 10201 250 30 8 -9999 -9999
2015 02 17 06 -29 -51 10204 250 30 8 -9999 10
2015 02 17 09 -31 -51 10222 250 20 8 -9999 -9999
2015 02 17 12 -35 -50 10241 220 10 8 -9999 2
2015 02 17 18 -37 -51 10255 290 10 9 -9999 5
2015 02 17 21 -74 -92 10275 250 10 9 -9999 -9999
2015 02 18 00 -92 -103 10294 250 10 0 -9999 -9999
2015 02 18 03 -11 -107 10289 340 60 0 -9999 -9999
2015 02 18 06 -3 -143 10284 40 60 2 -9999 -9999
2015 02 18 09 -23 -138 10301 360 50 0 -9999 -9999
2015 02 18 12 -87 -117 10324 290 10 0 -9999 -9999
2015 02 18 18 -143 -160 10327 0 -9999 9 -9999 -9999
2015 02 18 21 -163 -184 10332 110 10 9 -9999 -9999
2015 02 19 00 -148 -168 10343 140 10 0 -9999 -9999
2015 02 19 03 -35 -117 10315 160 10 0 -9999 -9999
2015 02 19 06 29 -130 10284 0 -9999 6 -9999 -9999
2015 02 19 09 12 -81 10274 220 10 6 -9999 -9999
2015 02 19 12 -70 -102 10280 0 -9999 0 -9999 -9999
2015 02 19 18 -125 -145 10267 140 10 9 -9999 -9999
2015 02 19 21 -111 -136 10257 40 10 9 -9999 -9999
2015 02 20 00 -98 -132 10260 140 10 7 -9999 -9999
2015 02 20 03 35 -102 10236 320 10 0 -9999 -9999
2015 02 20 06 70 -133 10216 180 50 0 -9999 -9999
2015 02 20 09 54 -152 10221 200 30 8 -9999 -9999
2015 02 20 12 33 -97 10220 200 40 8 -9999 -9999
2015 02 20 18 -7 -14 10193 70 10 9 -9999 5
2015 02 20 21 -11 -17 10161 0 -9999 9 -9999 -9999
2015 02 21 00 -1 -7 10144 0 -9999 8 -9999 20
2015 02 21 03 24 6 10135 200 20 8 -9999 -9999
2015 02 21 06 25 10 10118 220 30 8 -9999 8
2015 02 21 09 56 -11 10109 200 50 2 -9999 -9999
2015 02 21 12 37 -13 10109 200 20 0 -9999 -9999
2015 02 21 18 -33 -64 10112 250 60 9 -9999 10
2015 02 21 21 -66 -112 10124 220 60 9 -9999 -9999
2015 02 22 00 -68 -148 10133 250 70 8 -9999 6
2015 02 22 03 -43 -162 10135 250 60 7 -9999 -9999
2015 02 22 06 -26 -129 10133 250 70 8 -9999 -9999
2015 02 22 09 -21 -111 10140 250 50 8 -9999 -9999
2015 02 22 12 -26 -102 10162 220 40 8 -9999 -9999
2015 02 22 18 -70 -139 10189 200 20 9 -9999 -9999
2015 02 22 21 -115 -150 10202 220 10 9 -9999 -9999
2015 02 23 00 -114 -154 10220 250 20 0 -9999 -9999
2015 02 23 03 -47 -146 10209 250 50 0 -9999 -9999
2015 02 23 06 -24 -136 10193 250 50 0 -9999 -9999
2015 02 23 09 -34 -151 10198 220 40 0 -9999 -9999
2015 02 23 12 -90 -138 10211 250 10 0 -9999 -9999
2015 02 23 18 -144 -164 10212 0 -9999 9 -9999 -9999
2015 02 23 21 -161 -183 10209 200 10 9 -9999 -9999
2015 02 24 00 -134 -169 10220 140 10 0 -9999 -9999
2015 02 24 03 -30 -122 10201 220 10 0 -9999 -9999
2015 02 24 06 26 -159 10169 340 10 2 -9999 -9999
2015 02 24 09 15 -116 10173 250 20 4 -9999 -9999
2015 02 24 12 -37 -91 10187 290 10 4 -9999 -9999
2015 02 24 18 -79 -104 10198 0 -9999 9 -9999 -9999
2015 02 24 21 -86 -111 10195 0 -9999 9 -9999 -9999
2015 02 25 00 -65 -105 10207 40 10 6 -9999 -9999
2015 02 25 03 7 -85 10183 0 -9999 6 -9999 -9999
2015 02 25 06 20 -61 10162 180 30 8 -9999 -9999
2015 02 25 09 -3 -32 10174 200 10 8 -9999 -9999
2015 02 25 12 -28 -63 10185 320 20 8 -9999 2
2015 02 25 18 -69 -85 10204 270 10 9 -9999 20
2015 02 25 21 -99 -143 10205 250 20 9 -9999 -9999
2015 02 26 00 -120 -151 10222 200 10 0 -9999 2
2015 02 26 03 -59 -165 10217 290 50 0 -9999 -9999
2015 02 26 06 -57 -163 10217 320 50 6 -9999 -9999
2015 02 26 09 -72 -125 10239 320 40 6 -9999 -9999
2015 02 26 12 -86 -126 10268 250 10 5 -9999 -9999
2015 02 26 18 -140 -157 10309 250 20 9 -9999 -9999
2015 02 26 21 -161 -179 10332 290 10 9 -9999 -9999
2015 02 27 00 -140 -165 10353 110 10 0 -9999 -9999
2015 02 27 03 -66 -148 10350 40 10 0 -9999 -9999
2015 02 27 06 -26 -137 10334 220 10 0 -9999 -9999
2015 02 27 09 -24 -142 10332 340 10 0 -9999 -9999
2015 02 27 12 -83 -123 10341 180 10 5 -9999 -9999
2015 02 27 18 -116 -151 10323 90 10 9 -9999 -9999
2015 02 27 21 -116 -151 10301 90 20 9 -9999 -9999
2015 02 28 00 -98 -144 10288 90 10 6 -9999 -9999
2015 02 28 03 -13 -109 10252 250 10 7 -9999 -9999
2015 02 28 06 29 -147 10209 180 60 7 -9999 -9999
2015 02 28 09 8 -98 10200 200 80 8 -9999 -9999
2015 02 28 12 -25 -44 10205 200 20 8 -9999 10
2015 02 28 18 -34 -44 10175 220 20 9 -9999 10
2015 02 28 21 -35 -46 10157 270 30 9 -9999 -9999
2015 03 01 00 -32 -62 10168 220 40 8 -9999 6
2015 03 01 03 -14 -93 10173 220 50 6 -9999 -9999
2015 03 01 06 2 -106 10162 250 60 4 -9999 1
2015 03 01 09 1 -122 10172 220 40 0 -9999 -9999
2015 03 01 12 -64 -115 10186 200 20 0 -9999 -9999
2015 03 01 18 -114 -133 10179 180 10 9 -9999 -9999
2015 03 01 21 -125 -145 10168 0 -9999 9 -9999 -9999
2015 03 02 00 -101 -127 10165 90 10 7 -9999 -9999
2015 03 02 03 -15 -98 10141 0 -9999 7 -9999 -9999
2015 03 02 06 51 -102 10114 290 20 7 -9999 -9999
2015 03 02 09 39 -72 10116 180 20 8 -9999 -9999
2015 03 02 12 -2 -16 10137 70 50 8 -9999 1
2015 03 02 18 -31 -39 10150 0 -9999 9 -9999 30
2015 03 02 21 -63 -72 10153 290 10 9 -9999 -9999
2015 03 03 00 -80 -92 10161 0 -9999 6 -9999 -9999
2015 03 03 03 -15 -82 10153 270 10 6 -9999 -9999
2015 03 03 06 -32 -152 10147 320 50 7 -9999 -9999
2015 03 03 09 -51 -103 10156 270 20 8 -9999 -9999
2015 03 03 12 -69 -101 10177 250 20 8 -9999 2
2015 03 03 18 -113 -133 10194 270 30 9 -9999 1
2015 03 03 21 -118 -137 10213 220 10 9 -9999 -9999
2015 03 04 00 -95 -123 10245 250 30 8 -9999 -9999
2015 03 04 03 -52 -117 10256 290 30 7 -9999 -9999
2015 03 04 06 -27 -138 10252 290 40 2 -9999 -1
2015 03 04 09 -37 -139 10270 340 20 0 -9999 -9999
2015 03 04 12 -88 -128 10292 270 10 0 -9999 -9999
2015 03 04 18 -140 -160 10307 0 -9999 9 -9999 -9999
2015 03 04 21 -162 -186 10309 200 10 9 -9999 -9999
2015 03 05 00 -140 -173 10313 200 10 0 -9999 -9999
2015 03 05 03 -4 -130 10291 0 -9999 0 -9999 -9999
2015 03 05 06 27 -159 10259 250 20 0 -9999 -9999
2015 03 05 09 29 -143 10250 270 10 0 -9999 -9999
2015 03 05 12 -49 -109 10259 0 -9999 0 -9999 -9999
2015 03 05 18 -102 -121 10246 40 10 9 -9999 -9999
2015 03 05 21 -119 -142 10236 0 -9999 9 -9999 -9999
2015 03 06 00 -99 -128 10236 290 10 0 -9999 -9999
2015 03 06 03 31 -146 10209 180 60 0 -9999 -9999
2015 03 06 06 45 -96 10182 180 70 0 -9999 -9999
2015 03 06 09 38 -79 10180 180 30 0 -9999 -9999
2015 03 06 12 18 -75 10193 160 20 0 -9999 -9999
2015 03 06 18 -22 -85 10193 320 10 9 -9999 -9999
2015 03 06 21 -54 -91 10188 320 10 9 -9999 -9999
2015 03 07 00 -34 -77 10196 250 10 7 -9999 -9999
2015 03 07 03 25 -54 10208 250 50 7 -9999 -9999
2015 03 07 06 58 -33 10205 250 50 3 -9999 -9999
2015 03 07 09 47 -38 10221 270 10 4 -9999 -9999
2015 03 07 12 -8 -33 10241 0 -9999 3 -9999 -9999
2015 03 07 18 -40 -50 10240 0 -9999 9 -9999 -9999
2015 03 07 21 -30 -49 10228 0 -9999 9 -9999 -9999
2015 03 08 00 -19 -42 10221 220 10 7 -9999 -9999
2015 03 08 03 23 -32 10218 250 40 8 -9999 -9999
2015 03 08 06 -15 -35 10234 320 30 8 -9999 20
2015 03 08 09 -24 -43 10249 290 20 8 -9999 -9999
2015 03 08 12 -30 -61 10266 270 30 8 -9999 20
2015 03 08 18 -81 -114 10289 250 30 9 -9999 -9999
2015 03 08 21 -97 -192 10293 270 20 9 -9999 -9999
2015 03 09 00 -108 -212 10307 250 40 0 -9999 -9999
2015 03 09 03 -89 -198 10301 320 50 5 -9999 -9999
2015 03 09 06 -75 -177 10290 270 50 7 -9999 -9999
2015 03 09 09 -77 -150 10293 270 30 8 -9999 -9999
2015 03 09 12 -90 -151 10315 320 50 2 -9999 3
2015 03 09 18 -175 -195 10315 340 10 9 -9999 -9999
2015 03 09 21 -195 -217 10306 110 10 9 -9999 -9999
2015 03 10 00 -171 -197 10307 250 10 0 -9999 -9999
2015 03 10 03 -60 -174 10280 250 10 0 -9999 -9999
2015 03 10 06 -47 -193 10254 250 70 0 -9999 -9999
2015 03 10 09 -55 -189 10252 250 30 0 -9999 -9999
2015 03 10 12 -113 -164 10253 0 -9999 0 -9999 -9999
2015 03 10 18 -154 -182 10243 220 10 9 -9999 -9999
2015 03 10 21 -168 -196 10228 110 10 9 -9999 -9999
2015 03 11 00 -135 -181 10232 180 10 0 -9999 -9999
2015 03 11 03 -37 -173 10207 200 30 2 -9999 -9999
2015 03 11 06 -27 -175 10194 270 80 1 -9999 -9999
2015 03 11 09 -40 -176 10201 250 70 0 -9999 -9999
2015 03 11 12 -86 -158 10209 200 10 0 -9999 -9999
2015 03 11 18 -142 -170 10186 270 10 9 -9999 -9999
2015 03 11 21 -154 -173 10190 290 10 9 -9999 -9999
2015 03 12 00 -125 -160 10193 250 10 2 -9999 -9999
2015 03 12 03 -18 -156 10177 250 60 2 -9999 -9999
2015 03 12 06 3 -161 10161 250 50 6 -9999 -9999
2015 03 12 09 4 -152 10160 250 30 6 -9999 -9999
2015 03 12 12 -44 -110 10174 250 10 0 -9999 -9999
2015 03 12 18 -105 -133 10188 290 10 9 -9999 -9999
2015 03 12 21 -125 -148 10201 20 10 9 -9999 -9999
2015 03 13 00 -94 -137 10225 110 10 2 -9999 -9999
2015 03 13 03 -12 -103 10225 360 10 6 -9999 -9999
2015 03 13 06 6 -94 10223 320 30 3 -9999 -9999
2015 03 13 09 1 -96 10233 320 30 0 -9999 -9999
2015 03 13 12 -36 -81 10254 250 10 0 -9999 -9999
2015 03 13 18 -83 -99 10269 220 10 9 -9999 -9999
2015 03 13 21 -101 -118 10265 20 10 9 -9999 -9999
2015 03 14 00 -76 -108 10266 220 10 0 -9999 -9999
2015 03 14 03 6 -89 10238 270 30 6 -9999 -9999
2015 03 14 06 37 -77 10211 250 40 7 -9999 -9999
2015 03 14 09 38 -99 10190 200 10 7 -9999 -9999
2015 03 14 12 -5 -55 10192 250 20 2 -9999 -9999
2015 03 14 18 -31 -67 10177 250 20 9 -9999 -9999
2015 03 14 21 -32 -68 10170 250 10 9 -9999 -9999
2015 03 15 00 21 -58 10179 200 30 6 -9999 -9999
2015 03 15 03 45 -50 10174 220 40 7 -9999 -9999
2015 03 15 06 67 -44 10168 220 40 7 -9999 -9999
2015 03 15 09 68 -52 10170 220 20 2 -9999 -9999
2015 03 15 12 36 -39 10196 200 20 0 -9999 -9999
2015 03 15 18 -1 -33 10188 250 10 9 -9999 -9999
2015 03 15 21 -5 -30 10161 320 20 9 -9999 -9999
2015 03 16 00 45 -40 10162 200 40 7 -9999 -9999
2015 03 16 03 80 -38 10159 180 40 8 -9999 -9999
2015 03 16 06 29 11 10175 220 20 8 -9999 20
2015 03 16 09 5 -2 10171 320 10 8 -9999 -9999
2015 03 16 12 8 2 10185 70 10 8 -9999 50
2015 03 16 18 8 4 10183 0 -9999 9 -9999 3
2015 03 16 21 7 3 10200 180 10 9 -9999 -9999
2015 03 17 00 24 1 10220 200 10 5 -9999 20
2015 03 17 03 58 -49 10227 270 40 0 -9999 -9999
2015 03 17 06 74 -95 10216 360 30 0 -9999 -9999
2015 03 17 09 67 -130 10214 20 20 0 -9999 -9999
2015 03 17 12 -4 -50 10224 20 10 0 -9999 -9999
2015 03 17 18 -49 -67 10223 320 10 9 -9999 -9999
2015 03 17 21 -60 -75 10206 40 10 9 -9999 -9999
2015 03 18 00 -32 -72 10197 160 10 0 -9999 -9999
2015 03 18 03 64 -62 10157 0 -9999 3 -9999 -9999
2015 03 18 06 123 -72 10125 270 40 5 -9999 -9999
2015 03 18 09 109 -36 10113 220 20 6 -9999 -9999
2015 03 18 12 25 -26 10125 320 10 0 -9999 -9999
2015 03 18 18 -24 -38 10140 320 10 9 -9999 -9999
2015 03 18 21 -30 -41 10152 250 10 9 -9999 -9999
2015 03 19 00 0 -29 10165 270 10 2 -9999 -9999
2015 03 19 03 95 -45 10163 250 40 0 -9999 -9999
2015 03 19 06 111 -110 10153 270 50 7 -9999 -9999
2015 03 19 09 82 -60 10163 250 20 7 -9999 -9999
2015 03 19 12 26 -37 10172 220 10 2 -9999 -9999
2015 03 19 18 -24 -43 10184 0 -9999 9 -9999 -9999
2015 03 19 21 -37 -52 10194 0 -9999 9 -9999 -9999
2015 03 20 00 -5 -46 10203 0 -9999 0 -9999 -9999
2015 03 20 03 98 -61 10189 250 30 0 -9999 -9999
2015 03 20 06 127 -73 10164 250 50 0 -9999 -9999
2015 03 20 09 109 -125 10164 290 50 0 -9999 -9999
2015 03 20 12 17 -57 10179 0 -9999 0 -9999 -9999
2015 03 20 18 -26 -57 10151 70 10 9 -9999 -9999
2015 03 20 21 -38 -58 10141 40 10 9 -9999 -9999
2015 03 21 00 -4 -52 10147 0 -9999 7 -9999 -9999
2015 03 21 03 102 -95 10142 250 50 0 -9999 -9999
2015 03 21 06 111 -130 10139 290 60 2 -9999 -9999
2015 03 21 09 105 -135 10150 290 40 1 -9999 -9999
2015 03 21 12 14 -69 10177 250 20 0 -9999 -9999
2015 03 21 18 14 -69 10213 270 30 9 -9999 -9999
2015 03 21 21 -20 -108 10252 270 30 9 -9999 -9999
2015 03 22 00 -31 -229 10277 320 50 0 -9999 -9999
2015 03 22 03 -15 -210 10274 270 60 0 -9999 -9999
2015 03 22 06 7 -203 10256 270 40 0 -9999 -9999
2015 03 22 09 5 -205 10257 250 70 0 -9999 -9999
2015 03 22 12 -32 -129 10258 290 10 0 -9999 -9999
2015 03 22 18 -48 -136 10258 160 10 9 -9999 -9999
2015 03 22 21 -73 -118 10277 200 10 9 -9999 -9999
2015 03 23 00 -34 -148 10294 220 10 0 -9999 -9999
2015 03 23 03 -3 -184 10302 270 40 0 -9999 -9999
2015 03 23 06 20 -175 10300 320 10 0 -9999 -9999
2015 03 23 09 16 -168 10315 290 50 0 -9999 -9999
2015 03 23 12 -30 -108 10336 200 10 0 -9999 -9999
2015 03 23 18 -81 -111 10350 290 10 9 -9999 -9999
2015 03 23 21 -96 -122 10363 0 -9999 9 -9999 -9999
2015 03 24 00 -48 -120 10369 90 10 0 -9999 -9999
2015 03 24 03 34 -158 10355 160 20 0 -9999 -9999
2015 03 24 06 74 -147 10326 90 10 0 -9999 -9999
2015 03 24 09 80 -149 10316 270 20 0 -9999 -9999
2015 03 24 12 -7 -101 10328 320 10 0 -9999 -9999
2015 03 24 18 -56 -88 10336 90 10 9 -9999 -9999
2015 03 24 21 -70 -92 10339 40 10 9 -9999 -9999
2015 03 25 00 -19 -91 10340 90 10 0 -9999 -9999
2015 03 25 03 102 -112 10320 290 30 0 -9999 -9999
2015 03 25 06 141 -106 10298 270 40 0 -9999 -9999
2015 03 25 09 141 -79 10290 270 30 0 -9999 -9999
2015 03 25 12 35 -47 10304 220 20 0 -9999 -9999
2015 03 25 18 -21 -48 10309 320 10 9 -9999 -9999
2015 03 25 21 -30 -50 10306 70 10 9 -9999 -9999
2015 03 26 00 16 -39 10304 250 10 0 -9999 -9999
2015 03 26 03 145 -16 10280 250 60 0 -9999 -9999
2015 03 26 06 178 -25 10254 220 50 0 -9999 -9999
2015 03 26 09 161 -29 10243 220 50 9 -9999 -9999
2015 03 26 12 108 -16 10258 180 30 0 -9999 -9999
2015 03 26 18 9 -22 10248 250 20 9 -9999 -9999
2015 03 26 21 11 -27 10237 270 20 9 -9999 -9999
2015 03 27 00 53 -10 10228 320 10 0 -9999 -9999
2015 03 27 03 157 -32 10197 220 70 3 -9999 -9999
2015 03 27 06 182 -51 10168 200 50 5 -9999 -9999
2015 03 27 09 165 -41 10153 180 40 5 -9999 -9999
2015 03 27 12 127 -44 10159 200 30 5 -9999 -9999
2015 03 27 18 94 -61 10133 180 30 9 -9999 -9999
2015 03 27 21 88 -66 10113 200 30 9 -9999 -9999
2015 03 28 00 108 -48 10113 200 40 7 -9999 -9999
2015 03 28 03 123 1 10113 180 50 7 -9999 -9999
2015 03 28 06 119 26 10111 250 40 8 -9999 -9999
2015 03 28 09 103 33 10122 250 40 8 -9999 -9999
2015 03 28 12 87 41 10146 250 40 8 -9999 0
2015 03 28 18 4 -25 10174 40 10 9 -9999 -9999
2015 03 28 21 -13 -27 10193 0 -9999 9 -9999 -9999
2015 03 29 00 29 -2 10195 0 -9999 0 -9999 -9999
2015 03 29 03 132 12 10170 290 20 0 -9999 -9999
2015 03 29 06 169 -44 10146 250 20 7 -9999 -9999
2015 03 29 09 162 -14 10136 250 40 6 -9999 -9999
2015 03 29 12 76 -6 10143 360 10 0 -9999 -9999
2015 03 29 18 16 -13 10133 20 10 9 -9999 -9999
2015 03 29 21 23 -8 10126 140 10 9 -9999 -9999
2015 03 30 00 92 9 10135 250 30 5 -9999 -9999
2015 03 30 03 167 30 10121 220 70 7 -9999 -9999
2015 03 30 06 177 17 10101 220 50 8 -9999 -9999
2015 03 30 09 159 5 10108 200 50 8 -9999 -9999
2015 03 30 12 138 11 10123 200 50 8 -9999 -9999
2015 03 30 18 97 32 10134 220 20 9 -9999 -9999
2015 03 30 21 75 68 10143 0 -9999 9 -9999 -9999
2015 03 31 00 72 68 10161 200 10 8 -9999 50
2015 03 31 03 68 50 10181 20 30 8 -9999 -9999
2015 03 31 06 71 28 10187 40 20 0 -9999 40
2015 03 31 09 81 30 10186 270 10 0 -9999 -9999
2015 03 31 12 29 10 10209 290 10 0 -9999 -1
2015 03 31 18 -24 -32 10233 0 -9999 9 -9999 -9999
2015 03 31 21 -42 -47 10241 20 10 9 -9999 -9999
2015 04 01 00 6 -30 10251 110 10 0 -9999 -9999
2015 04 01 03 79 -99 10225 70 30 0 -9999 -9999
2015 04 01 06 116 -106 10193 70 30 2 -9999 -9999
2015 04 01 09 137 -133 10177 0 -9999 0 -9999 -9999
2015 04 01 12 51 -25 10186 0 -9999 5 -9999 -9999
2015 04 01 18 14 -35 10144 40 10 9 -9999 -9999
2015 04 01 21 16 -37 10110 110 10 9 -9999 -9999
2015 04 02 00 30 -29 10088 20 20 8 -9999 -9999
2015 04 02 03 47 10 10059 70 10 8 -9999 -9999
2015 04 02 06 44 35 10005 70 30 8 -9999 140
2015 04 02 09 39 24 9965 40 50 8 -9999 -9999
2015 04 02 12 27 17 9960 20 10 8 -9999 130
2015 04 02 18 20 1 10020 290 40 9 -9999 30
2015 04 02 21 20 1 10066 270 10 9 -9999 -9999
2015 04 03 00 28 10 10103 160 20 8 -9999 3
2015 04 03 03 40 7 10138 40 10 8 -9999 -9999
2015 04 03 06 64 9 10146 70 30 7 -9999 -9999
2015 04 03 09 66 3 10164 70 30 6 -9999 -9999
2015 04 03 12 32 4 10176 160 10 4 -9999 -9999
2015 04 03 18 2 -8 10161 90 10 9 -9999 -9999
2015 04 03 21 11 -2 10148 70 40 9 -9999 -9999
2015 04 04 00 49 8 10141 40 20 0 -9999 -9999
2015 04 04 03 117 19 10144 180 50 7 -9999 -9999
2015 04 04 06 123 33 10126 180 40 7 -9999 -9999
2015 04 04 09 126 30 10131 200 40 8 -9999 -9999
2015 04 04 12 102 30 10153 200 10 8 -9999 -9999
2015 04 04 18 63 36 10145 270 10 9 -9999 -9999
2015 04 04 21 60 37 10139 40 10 9 -9999 -9999
2015 04 05 00 64 44 10139 290 10 8 -9999 -9999
2015 04 05 03 76 56 10144 220 20 8 -9999 -9999
2015 04 05 06 102 44 10141 250 50 6 -9999 1
2015 04 05 09 70 -14 10172 320 60 5 -9999 -9999
2015 04 05 12 45 -15 10203 290 10 5 -9999 -9999
2015 04 05 18 -16 -102 10260 270 30 9 -9999 -9999
2015 04 05 21 -35 -119 10278 290 30 9 -9999 -9999
2015 04 06 00 -22 -107 10290 290 40 0 -9999 -9999
2015 04 06 03 10 -114 10296 290 60 6 -9999 -9999
2015 04 06 06 29 -114 10286 290 60 3 -9999 -9999
2015 04 06 09 22 -140 10290 360 30 6 -9999 -9999
2015 04 06 12 -9 -103 10315 220 10 0 -9999 -9999
2015 04 06 18 -52 -83 10312 200 10 9 -9999 -9999
2015 04 06 21 -71 -95 10313 320 10 9 -9999 -9999
2015 04 07 00 -33 -100 10318 220 10 0 -9999 -9999
2015 04 07 03 22 -124 10307 290 40 2 -9999 -9999
2015 04 07 06 40 -124 10290 250 50 0 -9999 -9999
2015 04 07 09 33 -144 10285 270 30 0 -9999 -9999
2015 04 07 12 -16 -97 10301 220 10 0 -9999 -9999
2015 04 07 18 -64 -101 10296 110 10 9 -9999 -9999
2015 04 07 21 -78 -106 10286 70 10 9 -9999 -9999
2015 04 08 00 -17 -95 10277 180 10 -9999 -9999 -9999
2015 04 08 03 70 -98 10252 270 20 -9999 -9999 -9999
2015 04 08 06 111 -77 10221 250 60 -9999 -9999 -9999
2015 04 08 09 107 -80 10207 270 60 1 -9999 -9999
2015 04 08 12 43 -39 10219 220 10 -9999 -9999 -9999
2015 04 08 18 -12 -42 10218 220 10 9 -9999 -9999
2015 04 08 21 -23 -46 10218 270 10 9 -9999 -9999
2015 04 09 00 58 -52 10213 250 20 5 -9999 -9999
2015 04 09 03 113 -29 10203 270 70 6 -9999 -9999
2015 04 09 06 121 -33 10189 250 60 6 -9999 -9999
2015 04 09 09 96 10 10199 220 30 6 -9999 -9999
2015 04 09 12 72 23 10221 200 50 8 -9999 3
2015 04 09 18 4 -14 10217 250 10 9 -9999 -9999
2015 04 09 21 11 -11 10226 0 -9999 9 -9999 -9999
2015 04 10 00 29 0 10239 290 10 7 -9999 -9999
2015 04 10 03 107 -14 10234 220 20 5 -9999 -9999
2015 04 10 06 134 -73 10223 220 20 2 -9999 -9999
2015 04 10 09 129 -108 10217 20 30 5 -9999 -9999
2015 04 10 12 63 -54 10240 360 10 3 -9999 -9999
2015 04 10 18 7 -40 10242 160 10 9 -9999 -9999
2015 04 10 21 15 -6 10249 110 10 9 -9999 -9999
2015 04 11 00 42 24 10250 70 20 8 -9999 30
2015 04 11 03 78 40 10252 270 20 8 -9999 -9999
2015 04 11 06 88 44 10246 250 20 8 -9999 -9999
2015 04 11 09 90 46 10256 180 40 8 -9999 -9999
2015 04 11 12 75 37 10275 90 10 8 -9999 -9999
2015 04 11 18 15 8 10273 90 10 9 -9999 -9999
2015 04 11 21 35 23 10277 70 30 9 -9999 -9999
2015 04 12 00 45 19 10287 70 40 8 -9999 -9999
2015 04 12 03 77 24 10289 40 50 8 -9999 -9999
2015 04 12 06 103 38 10291 110 20 8 -9999 -1
2015 04 12 09 86 48 10292 70 50 8 -9999 -9999
2015 04 12 12 46 31 10302 0 -9999 4 -9999 8
2015 04 12 18 7 3 10291 110 10 9 -9999 -9999
2015 04 12 21 -3 -6 10276 40 10 9 -9999 -9999
2015 04 13 00 9 6 10275 40 10 9 -9999 -9999
2015 04 13 03 141 -4 10235 160 20 -9999 -9999 -9999
2015 04 13 06 174 -3 10195 250 30 -9999 -9999 -9999
2015 04 13 09 167 4 10166 250 30 -9999 -9999 -9999
2015 04 13 12 83 15 10163 270 10 -9999 -9999 -9999
2015 04 13 18 7 -11 10133 0 -9999 9 -9999 -9999
2015 04 13 21 -12 -22 10117 40 10 9 -9999 -9999
2015 04 14 00 52 -2 10111 0 -9999 -9999 -9999 -9999
2015 04 14 06 188 -40 10051 250 40 7 -9999 -9999
2015 04 14 09 180 -13 10037 270 30 6 -9999 -9999
2015 04 14 12 94 -5 10051 320 10 2 -9999 -9999
2015 04 14 18 21 -13 10041 360 10 9 -9999 -9999
2015 04 14 21 2 -22 10035 140 10 9 -9999 -9999
2015 04 15 00 48 -12 10029 220 10 2 -9999 -9999
2015 04 15 03 204 -20 9996 220 30 5 -9999 -9999
2015 04 15 06 243 -8 9969 180 60 5 -9999 -9999
2015 04 15 09 219 -8 9965 200 50 5 -9999 -9999
2015 04 15 12 172 12 9982 180 60 5 -9999 -9999
2015 04 15 18 109 17 10017 320 30 9 -9999 -9999
2015 04 15 21 59 37 10033 250 50 9 -9999 -9999
2015 04 16 00 22 9 10056 250 20 8 -9999 50
2015 04 16 03 48 28 10049 160 20 7 -9999 -9999
2015 04 16 06 82 -8 10047 180 30 8 -9999 7
2015 04 16 09 100 -77 10054 270 60 4 -9999 -9999
2015 04 16 12 66 -54 10083 220 10 5 -9999 -9999
2015 04 16 18 -7 -34 10097 290 10 9 -9999 -9999
2015 04 16 21 -20 -39 10088 0 -9999 9 -9999 -9999
2015 04 17 00 47 -43 10092 110 10 -9999 -9999 -9999
2015 04 17 03 146 -42 10083 250 40 2 -9999 -9999
2015 04 17 06 180 -23 10069 220 40 2 -9999 -9999
2015 04 17 09 180 -40 10072 250 60 -9999 -9999 -9999
2015 04 17 12 102 11 10109 250 10 -9999 -9999 -9999
2015 04 17 18 22 -9 10141 270 10 9 -9999 -9999
2015 04 17 21 4 -9 10153 0 -9999 9 -9999 -9999
2015 04 18 00 74 10 10154 0 -9999 -9999 -9999 -9999
2015 04 18 06 210 -66 10121 270 20 7 -9999 -9999
2015 04 18 09 196 -46 10113 200 10 7 -9999 -9999
2015 04 18 12 131 21 10113 110 10 8 -9999 -9999
2015 04 18 18 122 26 10115 200 20 9 -9999 -9999
2015 04 18 21 94 36 10126 40 10 9 -9999 -9999
2015 04 19 00 123 -31 10144 290 40 8 -9999 -9999
2015 04 19 03 119 -51 10151 320 30 7 -9999 -9999
2015 04 19 06 145 -76 10130 320 30 7 -9999 -9999
2015 04 19 09 133 -128 10134 320 20 8 -9999 -9999
2015 04 19 12 97 -75 10148 160 10 4 -9999 -9999
2015 04 19 18 28 -44 10147 0 -9999 9 -9999 -9999
2015 04 19 21 -10 -50 10144 0 -9999 9 -9999 -9999
2015 04 20 00 59 -60 10139 180 10 -9999 -9999 -9999
2015 04 20 03 152 -175 10111 270 40 -9999 -9999 -9999
2015 04 20 06 173 -173 10089 270 50 -9999 -9999 -9999
2015 04 20 09 174 -134 10080 270 30 -9999 -9999 -9999
2015 04 20 12 84 -73 10102 270 10 -9999 -9999 -9999
2015 04 20 18 33 -39 10101 360 10 9 -9999 -9999
2015 04 20 21 13 -48 10103 70 10 9 -9999 -9999
2015 04 21 00 65 -40 10107 40 10 8 -9999 -9999
2015 04 21 03 152 -22 10095 250 70 8 -9999 -9999
2015 04 21 06 149 7 10099 200 40 4 -9999 -9999
2015 04 21 09 167 -51 10095 250 40 4 -9999 -9999
2015 04 21 12 102 -70 10130 180 20 -9999 -9999 -9999
2015 04 21 18 7 -51 10148 20 10 9 -9999 -9999
2015 04 21 21 -16 -49 10158 290 10 9 -9999 -9999
2015 04 22 00 53 -40 10167 200 10 -9999 -9999 -9999
2015 04 22 03 164 -112 10159 250 70 5 -9999 -9999
2015 04 22 06 191 -120 10143 270 70 3 -9999 -9999
2015 04 22 09 189 -101 10139 250 50 3 -9999 -9999
2015 04 22 12 104 -52 10144 270 20 5 -9999 -9999
2015 04 22 18 38 -24 10125 270 10 9 -9999 -9999
2015 04 22 21 141 -51 10099 180 40 9 -9999 -9999
2015 04 23 00 175 -33 10121 250 80 5 -9999 -9999
2015 04 23 03 171 -1 10134 250 50 8 -9999 -9999
2015 04 23 06 103 61 10161 160 10 7 -9999 20
2015 04 23 09 144 35 10144 250 40 -9999 -9999 -9999
2015 04 23 12 134 -52 10166 270 30 -9999 -9999 -1
2015 04 23 18 25 -6 10188 270 10 9 -9999 -9999
2015 04 23 21 3 -27 10194 250 20 9 -9999 -9999
2015 04 24 00 81 -20 10195 340 10 6 -9999 -9999
2015 04 24 03 137 -36 10200 320 70 7 -9999 -9999
2015 04 24 06 174 -95 10179 250 50 3 -9999 -9999
2015 04 24 09 170 -126 10173 340 30 -9999 -9999 -9999
2015 04 24 12 81 -61 10191 320 10 -9999 -9999 -9999
2015 04 24 18 2 -52 10184 90 10 9 -9999 -9999
2015 04 24 21 -10 -54 10176 90 10 9 -9999 -9999
2015 04 25 00 90 -42 10154 140 10 -9999 -9999 -9999
2015 04 25 03 235 -37 10114 220 70 -9999 -9999 -9999
2015 04 25 06 266 -31 10090 220 70 3 -9999 -9999
2015 04 25 09 262 -16 10076 200 50 3 -9999 -9999
2015 04 25 12 217 14 10091 200 30 5 -9999 -9999
2015 04 25 18 111 34 10086 250 10 9 -9999 -9999
2015 04 25 21 80 35 10088 270 10 9 -9999 -9999
2015 04 26 00 180 62 10090 270 20 -9999 -9999 -9999
2015 04 26 03 273 44 10075 250 80 -9999 -9999 -9999
2015 04 26 06 306 28 10057 220 70 -9999 -9999 -9999
2015 04 26 09 292 47 10049 200 50 -9999 -9999 -9999
2015 04 26 12 247 82 10069 200 70 -9999 -9999 -9999
2015 04 26 18 195 48 10083 180 30 9 -9999 -9999
2015 04 26 21 115 60 10089 270 20 9 -9999 -9999
2015 04 27 00 229 53 10087 180 30 -9999 -9999 -9999
2015 04 27 03 279 6 10074 180 80 -9999 -9999 -9999
2015 04 27 06 282 24 10057 220 80 2 -9999 -9999
2015 04 27 09 257 36 10064 200 70 2 -9999 -9999
2015 04 27 12 219 10 10095 220 20 -9999 -9999 -9999
2015 04 27 18 108 29 10115 180 10 9 -9999 -9999
2015 04 27 21 82 33 10128 0 -9999 9 -9999 -9999
2015 04 28 00 164 38 10138 70 10 3 -9999 -9999
2015 04 28 03 250 -53 10128 250 20 -9999 -9999 -9999
2015 04 28 06 269 -49 10114 320 20 -9999 -9999 -9999
2015 04 28 09 275 -56 10104 220 10 -9999 -9999 -9999
2015 04 28 12 173 5 10127 200 30 -9999 -9999 -9999
2015 04 28 18 84 24 10145 0 -9999 9 -9999 -9999
2015 04 28 21 62 27 10152 0 -9999 9 -9999 -9999
2015 04 29 00 143 37 10152 250 10 0 -9999 -9999
2015 04 29 03 260 33 10126 360 20 0 -9999 -9999
2015 04 29 06 288 -13 10100 340 20 0 -9999 -9999
2015 04 29 09 285 3 10085 250 40 0 -9999 -9999
2015 04 29 12 188 53 10101 220 20 0 -9999 -9999
2015 04 29 18 99 57 10124 20 10 9 -9999 -9999
2015 04 29 21 78 54 10134 340 10 9 -9999 -9999
2015 04 30 00 144 57 10141 140 10 5 -9999 -9999
2015 04 30 03 262 -8 10124 250 70 0 -9999 -9999
2015 04 30 06 295 11 10108 250 60 5 -9999 -9999
2015 04 30 09 290 -2 10098 250 40 5 -9999 -9999
2015 04 30 12 188 42 10116 290 10 0 -9999 -9999
2015 04 30 18 104 58 10123 320 10 9 -9999 -9999
2015 04 30 21 83 58 10121 40 10 9 -9999 -9999
2015 05 01 00 159 63 10116 70 10 0 -9999 -9999
2015 05 01 03 273 31 10085 200 60 0 -9999 -9999
2015 05 01 06 292 47 10058 200 60 1 -9999 -9999
2015 05 01 09 278 60 10060 200 50 1 -9999 -9999
2015 05 01 12 229 90 10087 200 40 0 -9999 -9999
2015 05 01 18 137 97 10105 220 20 9 -9999 -9999
2015 05 01 21 120 97 10108 290 10 9 -9999 -9999
2015 05 02 00 180 109 10112 290 10 7 -9999 -9999
2015 05 02 03 207 111 10107 270 30 8 -9999 -9999
2015 05 02 06 208 117 10092 220 20 8 -9999 -1
2015 05 02 09 139 128 10108 160 10 8 -9999 -9999
2015 05 02 12 135 124 10103 20 10 8 -9999 220
2015 05 02 18 122 116 10081 220 10 9 -9999 1
2015 05 02 21 125 119 10087 200 20 9 -9999 -9999
2015 05 03 00 152 123 10096 250 40 6 -9999 -9999
2015 05 03 03 182 67 10092 250 60 3 -9999 -9999
2015 05 03 06 185 36 10084 220 50 6 -9999 -9999
2015 05 03 09 178 -14 10085 290 40 7 -9999 -9999
2015 05 03 12 118 31 10101 200 10 6 -9999 -9999
2015 05 03 18 51 23 10097 270 10 9 -9999 -9999
2015 05 03 21 50 25 10099 270 10 9 -9999 -9999
2015 05 04 00 107 -20 10105 270 60 0 -9999 -9999
2015 05 04 03 144 -21 10092 250 60 5 -9999 -9999
2015 05 04 06 166 -101 10073 290 70 1 -9999 -9999
2015 05 04 09 172 -97 10062 250 90 0 -9999 -9999
2015 05 04 12 101 -19 10064 250 20 0 -9999 -9999
2015 05 04 18 36 5 10040 0 -9999 9 -9999 -9999
2015 05 04 21 58 -3 10017 180 20 9 -9999 -9999
2015 05 05 00 163 -8 10018 250 80 6 -9999 -9999
2015 05 05 03 168 24 10029 250 40 8 -9999 -9999
2015 05 05 06 167 23 10028 200 50 8 -9999 -9999
2015 05 05 09 162 -89 10048 270 40 8 -9999 -9999
2015 05 05 12 135 -84 10077 20 10 8 -9999 -9999
2015 05 05 18 31 -24 10097 0 -9999 9 -9999 -9999
2015 05 05 21 4 -30 10118 250 10 9 -9999 -9999
2015 05 06 00 86 -39 10120 340 10 2 -9999 -9999
2015 05 06 03 148 -134 10120 250 80 0 -9999 -9999
2015 05 06 06 168 -150 10115 250 90 0 -9999 -9999
2015 05 06 09 170 -116 10117 250 40 7 -9999 -9999
2015 05 06 12 88 -44 10136 250 10 6 -9999 -9999
2015 05 06 18 12 -35 10125 0 -9999 9 -9999 -9999
2015 05 06 21 4 -39 10114 40 10 9 -9999 -9999
2015 05 07 00 88 -25 10100 70 10 6 -9999 -9999
2015 05 07 03 142 -45 10095 270 60 8 -9999 -9999
2015 05 07 06 168 -4 10077 180 90 7 -9999 -9999
2015 05 07 09 170 18 10071 220 60 6 -9999 -9999
2015 05 07 12 132 -8 10116 270 40 6 -9999 0
2015 05 07 18 54 0 10147 180 20 9 -9999 -9999
2015 05 07 21 17 -2 10146 340 10 9 -9999 -9999
2015 05 08 00 97 -5 10139 270 10 1 -9999 -9999
2015 05 08 03 149 -44 10121 290 20 8 -9999 -9999
2015 05 08 06 122 -17 10145 20 20 8 -9999 -1
2015 05 08 09 76 36 10156 0 -9999 8 -9999 -9999
2015 05 08 12 62 37 10165 70 10 8 -9999 40
2015 05 08 18 45 38 10169 140 10 9 -9999 6
2015 05 08 21 30 24 10182 200 20 9 -9999 -9999
2015 05 09 00 47 32 10187 0 -9999 8 -9999 -9999
2015 05 09 03 106 45 10176 360 20 6 -9999 -9999
2015 05 09 06 125 6 10169 320 20 6 -9999 -9999
2015 05 09 09 130 -6 10166 20 30 4 -9999 -9999
2015 05 09 12 85 31 10187 250 10 0 -9999 -9999
2015 05 09 18 15 5 10205 0 -9999 9 -9999 -9999
2015 05 09 21 3 -6 10210 40 10 9 -9999 -9999
2015 05 10 00 69 22 10214 160 10 0 -9999 -9999
2015 05 10 03 154 -4 10197 20 30 0 -9999 -9999
2015 05 10 06 189 -15 10165 40 30 0 -9999 -9999
2015 05 10 09 196 -54 10156 140 10 8 -9999 -9999
2015 05 10 12 137 32 10159 220 10 8 -9999 -9999
2015 05 10 18 104 64 10141 40 10 9 -9999 2
2015 05 10 21 94 70 10124 140 10 9 -9999 -9999
2015 05 11 00 168 24 10102 180 40 7 -9999 1
2015 05 11 03 210 37 10076 200 70 7 -9999 -9999
2015 05 11 06 204 52 10056 220 40 7 -9999 -9999
2015 05 11 09 178 81 10037 180 20 8 -9999 -9999
2015 05 11 12 128 119 10000 40 20 8 -9999 40
2015 05 11 18 118 109 9865 40 20 9 -9999 80
2015 05 11 21 93 73 9864 250 100 9 -9999 -9999
2015 05 12 00 85 56 9897 220 40 8 -9999 120
2015 05 12 03 99 55 9891 220 60 8 -9999 -9999
2015 05 12 06 89 58 9881 250 40 8 -9999 2
2015 05 12 09 79 54 9887 220 70 8 -9999 -9999
2015 05 12 12 79 64 9900 220 30 8 -9999 40
2015 05 12 18 88 79 9903 250 20 9 -9999 60
2015 05 12 21 87 78 9912 20 10 9 -9999 -9999
2015 05 13 00 136 87 9938 220 50 6 -9999 10
2015 05 13 03 190 86 9947 250 40 0 -9999 -9999
2015 05 13 06 230 94 9948 200 30 0 -9999 -9999
2015 05 13 09 238 66 9951 250 30 3 -9999 -9999
2015 05 13 12 148 106 9975 320 10 4 -9999 -9999
2015 05 13 18 128 100 9977 270 20 9 -9999 -9999
2015 05 13 21 123 105 9982 0 -9999 9 -9999 -9999
2015 05 14 00 145 115 10005 270 40 8 -9999 -9999
2015 05 14 03 175 92 10033 250 60 7 -9999 -9999
2015 05 14 06 184 100 10043 250 60 7 -9999 -9999
2015 05 14 09 182 118 10057 270 20 7 -9999 -9999
2015 05 14 12 138 113 10082 160 10 2 -9999 -9999
2015 05 14 18 106 85 10106 90 10 9 -9999 -9999
2015 05 14 21 70 29 10131 290 10 9 -9999 -9999
2015 05 15 00 125 -60 10145 290 40 0 -9999 -9999
2015 05 15 03 156 -86 10137 20 30 0 -9999 -9999
2015 05 15 06 186 -62 10113 250 50 0 -9999 -9999
2015 05 15 09 184 -56 10101 220 40 0 -9999 -9999
2015 05 15 12 108 24 10096 250 20 0 -9999 -9999
2015 05 15 18 116 -12 10084 250 80 9 -9999 -9999
2015 05 15 21 77 -3 10083 220 10 9 -9999 -9999
2015 05 16 00 149 0 10083 250 60 0 -9999 -9999
2015 05 16 03 212 -7 10068 250 60 0 -9999 -9999
2015 05 16 06 241 -17 10044 250 60 0 -9999 -9999
2015 05 16 09 244 -48 10035 290 50 0 -9999 -9999
2015 05 16 12 143 49 10056 290 20 0 -9999 -9999
2015 05 16 18 70 43 10056 0 -9999 9 -9999 -9999
2015 05 16 21 75 46 10048 0 -9999 9 -9999 -9999
2015 05 17 00 144 70 10036 340 10 3 -9999 -9999
2015 05 17 03 247 60 10019 200 40 7 -9999 -9999
2015 05 17 06 254 71 10000 220 80 7 -9999 -9999
2015 05 17 09 237 93 9992 200 70 7 -9999 -9999
2015 05 17 12 204 40 10000 200 60 8 -9999 -9999
2015 05 17 18 127 72 10000 220 10 9 -9999 30
2015 05 17 21 116 86 10002 250 20 9 -9999 -9999
2015 05 18 00 130 64 10004 200 20 8 -9999 2
2015 05 18 03 146 88 10004 180 30 8 -9999 -9999
2015 05 18 06 133 101 10000 270 20 8 -9999 2
2015 05 18 09 134 113 10009 270 10 6 -9999 -9999
2015 05 18 12 113 104 10012 200 10 3 -9999 20
2015 05 18 18 87 83 10007 160 10 9 -9999 -9999
2015 05 18 21 71 68 10004 180 20 9 -9999 -9999
2015 05 19 00 102 85 10018 220 20 8 -9999 1
2015 05 19 03 154 50 10000 250 70 4 -9999 -9999
2015 05 19 06 152 17 10007 220 100 6 -9999 5
2015 05 19 09 106 54 10032 200 20 6 -9999 -9999
2015 05 19 12 88 71 10060 220 20 5 -9999 10
2015 05 19 18 57 50 10088 220 20 9 -9999 -9999
2015 05 19 21 53 47 10112 160 10 9 -9999 -9999
2015 05 20 00 79 71 10128 320 10 8 -9999 -9999
2015 05 20 03 176 65 10110 220 40 3 -9999 -9999
2015 05 20 06 207 66 10096 290 60 6 -9999 -9999
2015 05 20 09 216 63 10094 270 60 2 -9999 -9999
2015 05 20 12 142 94 10105 250 10 0 -9999 -9999
2015 05 20 18 78 69 10101 250 20 9 -9999 -9999
2015 05 20 21 65 61 10091 250 20 9 -9999 -9999
2015 05 21 00 166 86 10081 270 30 0 -9999 -9999
2015 05 21 03 244 37 10063 250 80 0 -9999 -9999
2015 05 21 06 270 41 10045 250 70 9 -9999 -9999
2015 05 21 09 261 27 10036 250 60 2 -9999 -9999
2015 05 21 12 214 40 10059 250 30 0 -9999 -9999
2015 05 21 18 103 72 10078 340 10 9 -9999 -9999
2015 05 21 21 85 68 10082 290 10 9 -9999 -9999
2015 05 22 00 178 89 10078 290 10 0 -9999 -9999
2015 05 22 03 259 84 10075 250 70 2 -9999 -9999
2015 05 22 06 288 50 10056 250 60 2 -9999 -9999
2015 05 22 09 275 39 10054 250 80 2 -9999 -9999
2015 05 22 12 200 67 10074 200 20 0 -9999 -9999
2015 05 22 18 114 69 10091 360 10 9 -9999 -9999
2015 05 22 21 95 69 10100 250 10 9 -9999 -9999
2015 05 23 00 202 72 10091 270 20 2 -9999 -9999
2015 05 23 03 260 71 10079 250 50 0 -9999 -9999
2015 05 23 06 288 56 10063 250 60 9 -9999 -9999
2015 05 23 09 281 37 10057 250 60 0 -9999 -9999
2015 05 23 12 194 87 10072 220 10 0 -9999 -9999
2015 05 23 18 120 87 10081 290 20 9 -9999 -9999
2015 05 23 21 98 82 10087 270 10 9 -9999 -9999
2015 05 24 00 175 99 10084 200 10 0 -9999 -9999
2015 05 24 03 273 87 10063 270 50 0 -9999 -9999
2015 05 24 06 307 66 10046 270 70 0 -9999 -9999
2015 05 24 09 298 71 10041 270 50 0 -9999 -9999
2015 05 24 12 211 112 10058 200 20 0 -9999 -9999
2015 05 24 18 125 107 10068 360 10 9 -9999 -9999
2015 05 24 21 112 98 10073 40 10 9 -9999 -9999
2015 05 25 00 195 110 10072 270 10 0 -9999 -9999
2015 05 25 03 286 88 10060 250 70 0 -9999 -9999
2015 05 25 06 315 65 10044 270 50 0 -9999 -9999
2015 05 25 09 311 75 10038 270 50 0 -9999 -9999
2015 05 25 12 225 119 10055 200 20 0 -9999 -9999
2015 05 25 18 148 121 10069 90 10 9 -9999 -9999
2015 05 25 21 143 122 10074 40 10 9 -9999 -9999
2015 05 26 00 219 127 10071 340 10 0 -9999 -9999
2015 05 26 03 283 100 10059 270 70 0 -9999 -9999
2015 05 26 06 307 101 10036 250 60 0 -9999 -9999
2015 05 26 09 286 112 10045 250 40 5 -9999 -9999
2015 05 26 12 229 131 10057 290 10 2 -9999 -9999
2015 05 26 18 174 119 10074 0 -9999 9 -9999 -9999
2015 05 26 21 157 123 10081 220 10 9 -9999 -9999
2015 05 27 00 209 115 10084 290 20 6 -9999 -9999
2015 05 27 03 261 115 10073 320 20 6 -9999 -9999
2015 05 27 06 277 129 10059 320 20 7 -9999 -9999
2015 05 27 09 271 135 10053 250 30 8 -9999 -9999
2015 05 27 12 219 157 10064 250 10 8 -9999 -9999
2015 05 27 18 142 117 10066 200 10 9 -9999 -9999
2015 05 27 21 113 80 10072 40 10 9 -9999 -9999
2015 05 28 00 212 59 10066 320 10 5 -9999 -9999
2015 05 28 03 263 9 10045 220 80 7 -9999 -9999
2015 05 28 06 275 26 10045 220 50 8 -9999 -9999
2015 05 28 09 267 32 10046 200 50 2 -9999 -9999
2015 05 28 12 194 62 10063 270 10 2 -9999 -9999
2015 05 28 18 154 64 10056 340 10 9 -9999 -9999
2015 05 28 21 143 76 10059 250 20 9 -9999 -9999
2015 05 29 00 223 98 10058 180 50 6 -9999 -9999
2015 05 29 03 230 111 10055 250 40 8 -9999 -9999
2015 05 29 06 221 126 10054 270 50 8 -9999 -9999
2015 05 29 09 193 141 10060 250 50 8 -9999 -9999
2015 05 29 12 181 138 10057 320 10 8 -9999 -9999
2015 05 29 18 123 112 10075 180 10 9 -9999 -9999
2015 05 29 21 129 123 10075 220 10 9 -9999 -9999
2015 05 30 00 158 60 10079 220 40 5 -9999 -9999
2015 05 30 03 199 40 10074 250 40 0 -9999 -9999
2015 05 30 06 213 21 10061 340 40 0 -9999 -9999
2015 05 30 09 224 20 10055 320 40 0 -9999 -9999
2015 05 30 12 152 60 10062 270 10 0 -9999 -9999
2015 05 30 18 80 53 10068 40 10 9 -9999 -9999
2015 05 30 21 78 51 10059 270 10 9 -9999 -9999
2015 05 31 00 197 64 10033 270 20 0 -9999 -9999
2015 05 31 03 279 82 10006 220 80 2 -9999 -9999
2015 05 31 06 291 71 9994 200 80 6 -9999 -9999
2015 05 31 09 278 42 9978 200 80 0 -9999 -9999
2015 05 31 12 240 49 9992 180 70 6 -9999 -9999
2015 05 31 18 227 84 9994 220 30 9 -9999 -9999
2015 05 31 21 213 108 10001 180 50 9 -9999 -9999
2015 06 01 00 234 130 10017 250 60 6 -9999 -9999
2015 06 01 03 251 143 10021 220 60 6 -9999 -9999
2015 06 01 06 285 97 10022 250 80 6 -9999 -9999
2015 06 01 09 269 28 10041 250 50 7 -9999 -9999
2015 06 01 12 212 144 10074 180 30 6 -9999 -9999
2015 06 01 18 132 100 10082 320 10 9 -9999 -9999
2015 06 01 21 132 107 10074 360 10 9 -9999 -9999
2015 06 02 00 150 130 10065 340 30 7 -9999 20
2015 06 02 03 174 139 10060 200 40 8 -9999 -9999
2015 06 02 06 179 138 10053 250 60 8 -9999 20
2015 06 02 09 151 107 10086 250 50 8 -9999 -9999
2015 06 02 12 124 100 10102 220 10 0 -9999 1
2015 06 02 18 78 71 10103 220 10 9 -9999 -9999
2015 06 02 21 68 65 10108 250 20 9 -9999 -9999
2015 06 03 00 112 98 10108 270 20 0 -9999 -9999
2015 06 03 03 224 74 10092 250 40 0 -9999 -9999
2015 06 03 06 261 14 10079 270 100 2 -9999 -9999
2015 06 03 09 259 -2 10072 320 40 0 -9999 -9999
2015 06 03 12 178 60 10092 250 20 0 -9999 -9999
2015 06 03 18 91 62 10084 320 10 9 -9999 -9999
2015 06 03 21 90 68 10083 0 -9999 9 -9999 -9999
2015 06 04 00 172 75 10064 250 10 2 -9999 -9999
2015 06 04 03 281 31 10042 250 50 6 -9999 -9999
2015 06 04 06 305 10 10025 250 80 6 -9999 -9999
2015 06 04 09 260 45 10030 220 30 7 -9999 -9999
2015 06 04 12 203 104 10057 250 70 8 -9999 -9999
2015 06 04 18 155 101 10022 140 10 9 -9999 -9999
2015 06 04 21 204 13 10022 140 70 9 -9999 -9999
2015 06 05 00 199 32 10022 200 40 8 -9999 -9999
2015 06 05 03 162 77 10036 110 30 8 -9999 -9999
2015 06 05 06 175 75 10028 20 10 8 -9999 -1
2015 06 05 09 192 76 10017 140 10 5 -9999 -9999
2015 06 05 12 153 103 10034 250 10 2 -9999 -9999
2015 06 05 18 128 100 10059 40 10 9 -9999 -9999
2015 06 05 21 125 104 10060 290 10 9 -9999 -9999
2015 06 06 00 146 125 10077 0 -9999 8 -9999 10
2015 06 06 03 183 140 10079 140 20 8 -9999 -9999
2015 06 06 06 166 135 10088 200 20 8 -9999 30
2015 06 06 09 183 144 10078 360 10 3 -9999 -9999
2015 06 06 12 163 138 10058 110 20 8 -9999 20
2015 06 06 18 181 136 10043 250 30 9 -9999 -9999
2015 06 06 21 170 145 10057 250 20 9 -9999 -9999
2015 06 07 00 188 153 10073 270 30 8 -9999 20
2015 06 07 03 229 145 10074 270 70 6 -9999 -9999
2015 06 07 06 239 132 10066 200 60 6 -9999 -9999
2015 06 07 09 239 129 10071 220 50 4 -9999 -9999
2015 06 07 12 202 139 10083 180 30 2 -9999 -9999
2015 06 07 18 157 137 10074 250 10 9 -9999 -9999
2015 06 07 21 160 131 10076 140 30 9 -9999 -9999
2015 06 08 00 142 128 10072 320 10 8 -9999 80
2015 06 08 03 148 130 10052 70 30 8 -9999 -9999
2015 06 08 06 160 129 10044 220 10 8 -9999 140
2015 06 08 09 172 135 10037 180 10 8 -9999 -9999
2015 06 08 12 140 129 10043 270 10 8 -9999 -1
2015 06 08 18 124 116 10052 250 20 9 -9999 6
2015 06 08 21 125 120 10047 180 10 9 -9999 -9999
2015 06 09 00 170 129 10050 220 10 2 -9999 -9999
2015 06 09 03 226 125 10040 270 60 5 -9999 -9999
2015 06 09 06 249 111 10033 270 70 5 -9999 -9999
2015 06 09 09 246 108 10033 270 60 3 -9999 -9999
2015 06 09 12 184 133 10056 220 20 5 -9999 -9999
2015 06 09 18 125 117 10076 320 10 9 -9999 -9999
2015 06 09 21 125 117 10081 0 -9999 9 -9999 -9999
2015 06 10 00 135 126 10098 0 -9999 8 -9999 30
2015 06 10 03 172 154 10068 40 30 7 -9999 -9999
2015 06 10 06 220 144 10042 90 10 8 -9999 30
2015 06 10 09 204 170 10034 40 20 8 -9999 -9999
2015 06 10 12 179 166 10057 40 10 8 -9999 3
2015 06 10 18 147 142 10030 360 10 9 -9999 -9999
2015 06 10 21 138 133 10026 220 10 9 -9999 -9999
2015 06 11 00 193 156 10003 40 10 6 -9999 -9999
2015 06 11 03 239 125 9999 200 30 8 -9999 -9999
2015 06 11 06 181 140 9998 140 30 8 -9999 40
2015 06 11 09 173 138 9990 320 20 8 -9999 -9999
2015 06 11 12 162 139 9988 250 10 8 -9999 9
2015 06 11 18 144 134 9980 0 -9999 9 -9999 3
2015 06 11 21 143 137 9987 250 10 9 -9999 -9999
2015 06 12 00 184 158 9994 40 10 8 -9999 2
2015 06 12 03 210 153 9989 140 20 3 -9999 -9999
2015 06 12 06 236 138 9977 180 50 6 -9999 5
2015 06 12 09 157 139 10007 140 10 8 -9999 -9999
2015 06 12 12 154 144 10015 220 10 8 -9999 140
2015 06 12 18 146 140 10020 40 10 9 -9999 10
2015 06 12 21 146 140 10038 160 10 9 -9999 -9999
2015 06 13 00 167 147 10051 0 -9999 8 -9999 -9999
2015 06 13 03 215 160 10049 290 10 5 -9999 -9999
2015 06 13 06 220 146 10044 290 40 6 -9999 -9999
2015 06 13 09 213 142 10048 290 20 7 -9999 -9999
2015 06 13 12 172 154 10059 200 10 6 -9999 -9999
2015 06 13 18 146 140 10068 140 10 9 -9999 -9999
2015 06 13 21 140 135 10077 160 20 9 -9999 -9999
2015 06 14 00 170 145 10085 90 10 5 -9999 -9999
2015 06 14 03 237 160 10072 340 40 6 -9999 -9999
2015 06 14 06 245 152 10063 340 30 8 -9999 -9999
2015 06 14 09 241 156 10062 250 10 4 -9999 -9999
2015 06 14 12 195 173 10073 270 10 6 -9999 -9999
2015 06 14 18 156 148 10085 270 10 9 -9999 -9999
2015 06 14 21 150 145 10092 290 10 9 -9999 -9999
2015 06 15 00 194 166 10092 270 10 0 -9999 -9999
2015 06 15 03 269 156 10075 290 20 3 -9999 -9999
2015 06 15 06 288 157 10059 340 20 3 -9999 -9999
2015 06 15 09 288 157 10048 290 30 5 -9999 -9999
2015 06 15 12 225 168 10058 200 20 2 -9999 -9999
2015 06 15 18 166 156 10063 290 10 9 -9999 -9999
2015 06 15 21 155 149 10069 270 10 9 -9999 -9999
2015 06 16 00 211 169 10063 320 10 0 -9999 -9999
2015 06 16 03 275 158 10052 220 20 2 -9999 -9999
2015 06 16 06 273 169 10042 200 30 7 -9999 -9999
2015 06 16 09 266 192 10034 220 10 6 -9999 -9999
2015 06 16 12 221 187 10042 180 10 6 -9999 -9999
2015 06 16 18 189 176 10046 0 -9999 9 -9999 -9999
2015 06 16 21 184 172 10052 180 10 9 -9999 -9999
2015 06 17 00 183 161 10056 250 20 8 -9999 10
2015 06 17 03 245 180 10044 40 20 6 -9999 -9999
2015 06 17 06 226 137 10032 200 40 8 -9999 -1
2015 06 17 09 194 172 10035 40 30 8 -9999 -9999
2015 06 17 12 180 170 10045 290 10 6 -9999 40
2015 06 17 18 163 158 10052 70 20 9 -9999 -9999
2015 06 17 21 167 161 10051 0 -9999 9 -9999 -9999
2015 06 18 00 172 162 10058 70 10 8 -9999 30
2015 06 18 03 224 178 10059 140 20 7 -9999 -9999
2015 06 18 06 204 166 10062 290 40 8 -9999 -1
2015 06 18 09 177 160 10077 360 10 8 -9999 -9999
2015 06 18 12 170 160 10084 40 20 8 -9999 110
2015 06 18 18 163 155 10095 160 10 9 -9999 160
2015 06 18 21 159 153 10102 360 10 9 -9999 -9999
2015 06 19 00 181 157 10107 40 20 8 -9999 10
2015 06 19 03 199 160 10103 250 20 7 -9999 -9999
2015 06 19 06 229 145 10085 180 20 7 -9999 2
2015 06 19 09 231 162 10082 0 -9999 4 -9999 -9999
2015 06 19 12 196 172 10096 200 10 5 -9999 -9999
2015 06 19 18 165 159 10094 180 10 9 -9999 -9999
2015 06 19 21 156 151 10106 160 10 9 -9999 -9999
2015 06 20 00 185 159 10109 220 10 0 -9999 -9999
2015 06 20 03 257 160 10092 90 20 2 -9999 -9999
2015 06 20 06 275 138 10078 20 20 2 -9999 -9999
2015 06 20 09 281 132 10073 20 20 0 -9999 -9999
2015 06 20 12 211 171 10087 200 20 0 -9999 -9999
2015 06 20 18 162 154 10096 270 10 9 -9999 -9999
2015 06 20 21 154 148 10100 290 10 9 -9999 -9999
2015 06 21 00 214 172 10099 320 10 2 -9999 -9999
2015 06 21 03 278 167 10086 270 50 2 -9999 -9999
2015 06 21 06 295 156 10071 250 40 5 -9999 -9999
2015 06 21 09 291 166 10063 220 40 0 -9999 -9999
2015 06 21 12 224 182 10071 220 20 0 -9999 -9999
2015 06 21 18 173 165 10082 270 10 9 -9999 -9999
2015 06 21 21 164 158 10093 140 10 9 -9999 -9999
2015 06 22 00 222 182 10086 290 10 0 -9999 -9999
2015 06 22 03 273 163 10073 290 20 0 -9999 -9999
2015 06 22 06 300 145 10057 220 40 2 -9999 -9999
2015 06 22 09 295 145 10057 250 30 3 -9999 -9999
2015 06 22 12 231 169 10079 220 30 5 -9999 -9999
2015 06 22 18 168 158 10091 0 -9999 9 -9999 -9999
2015 06 22 21 160 152 10105 0 -9999 9 -9999 -9999
2015 06 23 00 228 161 10103 290 20 0 -9999 -9999
2015 06 23 03 277 129 10094 180 40 1 -9999 -9999
2015 06 23 06 293 123 10081 180 30 2 -9999 -9999
2015 06 23 09 291 133 10078 200 30 1 -9999 -9999
2015 06 23 12 222 165 10090 270 10 0 -9999 -9999
2015 06 23 18 161 151 10094 320 10 9 -9999 -9999
2015 06 23 21 154 146 10095 0 -9999 9 -9999 -9999
2015 06 24 00 229 157 10087 70 10 0 -9999 -9999
2015 06 24 03 279 134 10070 180 20 7 -9999 -9999
2015 06 24 06 296 153 10056 180 30 7 -9999 -9999
2015 06 24 09 281 164 10046 220 30 6 -9999 -9999
2015 06 24 12 232 163 10053 270 10 0 -9999 -9999
2015 06 24 18 172 159 10049 0 -9999 9 -9999 -9999
2015 06 24 21 166 158 10049 0 -9999 9 -9999 -9999
2015 06 25 00 225 154 10041 140 10 6 -9999 -9999
2015 06 25 03 260 141 10035 250 30 8 -9999 -9999
2015 06 25 06 279 152 10019 270 40 6 -9999 -9999
2015 06 25 09 265 155 10008 290 30 5 -9999 -9999
2015 06 25 12 210 168 10012 200 10 2 -9999 -9999
2015 06 25 18 161 151 10006 0 -9999 9 -9999 -9999
2015 06 25 21 156 148 10009 110 10 9 -9999 -9999
2015 06 26 00 202 168 10012 140 10 6 -9999 -9999
2015 06 26 03 276 169 10001 90 20 7 -9999 -9999
2015 06 26 06 280 166 9990 340 40 7 -9999 -9999
2015 06 26 09 200 187 10009 320 10 8 -9999 -9999
2015 06 26 12 195 183 10026 40 10 8 -9999 70
2015 06 26 18 175 167 10036 200 10 9 -9999 -9999
2015 06 26 21 171 163 10053 0 -9999 9 -9999 -9999
2015 06 27 00 204 180 10066 270 10 2 -9999 -9999
2015 06 27 03 257 198 10058 270 30 5 -9999 -9999
2015 06 27 06 288 186 10052 250 40 7 -9999 -9999
2015 06 27 09 240 189 10058 220 20 7 -9999 -9999
2015 06 27 12 215 198 10075 250 10 3 -9999 0
2015 06 27 18 187 182 10083 0 -9999 9 -9999 -9999
2015 06 27 21 180 175 10094 200 10 9 -9999 -9999
2015 06 28 00 215 191 10098 290 20 7 -9999 -9999
2015 06 28 03 276 191 10080 290 30 6 -9999 -9999
2015 06 28 06 304 178 10064 250 40 5 -9999 -9999
2015 06 28 09 294 179 10048 250 50 6 -9999 -9999
2015 06 28 12 246 197 10064 200 20 5 -9999 -9999
2015 06 28 18 217 194 10050 180 10 9 -9999 -9999
2015 06 28 21 204 189 10044 270 10 9 -9999 -9999
2015 06 29 00 230 177 10039 220 20 8 -9999 -9999
2015 06 29 03 178 161 10060 110 30 8 -9999 -9999
2015 06 29 06 160 140 10065 40 20 8 -9999 220
2015 06 29 09 162 142 10069 40 10 8 -9999 -9999
2015 06 29 12 160 147 10071 160 10 6 -9999 30
2015 06 29 18 138 132 10068 250 10 9 -9999 -9999
2015 06 29 21 138 132 10058 20 20 9 -9999 -9999
2015 06 30 00 165 138 10037 40 30 6 -9999 -9999
2015 06 30 03 209 138 10009 40 20 7 -9999 -9999
2015 06 30 06 223 108 9983 360 20 8 -9999 -9999
2015 06 30 09 230 111 9961 220 10 6 -9999 -9999
2015 06 30 12 168 137 9955 250 10 2 -9999 -9999
2015 06 30 18 143 137 9925 220 10 9 -9999 9
2015 06 30 21 137 128 9914 90 10 9 -9999 -9999
2015 07 01 00 174 117 9909 250 50 6 -9999 10
2015 07 01 03 153 130 9919 220 40 8 -9999 -9999
2015 07 01 06 169 144 9927 250 40 8 -9999 60
2015 07 01 09 173 142 9943 250 20 8 -9999 -9999
2015 07 01 12 157 142 9965 250 20 8 -9999 7
2015 07 01 18 149 141 9979 290 20 9 -9999 2
2015 07 01 21 146 136 9992 270 20 9 -9999 -9999
2015 07 02 00 158 135 10006 270 30 8 -9999 4
2015 07 02 03 191 133 10009 270 40 7 -9999 -9999
2015 07 02 06 151 115 10025 250 60 8 -9999 50
2015 07 02 09 149 133 10025 160 10 8 -9999 -9999
2015 07 02 12 141 131 10039 220 10 3 -9999 90
2015 07 02 18 137 129 10055 20 10 9 -9999 -9999
2015 07 02 21 138 129 10068 180 10 9 -9999 -9999
2015 07 03 00 166 135 10078 90 10 7 -9999 -9999
2015 07 03 03 198 137 10080 70 10 7 -9999 -9999
2015 07 03 06 237 120 10069 40 30 6 -9999 -9999
2015 07 03 09 194 153 10074 90 10 8 -9999 -9999
2015 07 03 12 160 147 10096 40 10 6 -9999 50
2015 07 03 18 133 127 10108 220 10 9 -9999 -9999
2015 07 03 21 126 117 10114 160 10 9 -9999 -9999
2015 07 04 00 171 134 10120 0 -9999 0 -9999 -9999
2015 07 04 03 241 124 10108 140 10 0 -9999 -9999
2015 07 04 06 264 121 10091 20 20 0 -9999 -9999
2015 07 04 09 271 112 10081 250 10 0 -9999 -9999
2015 07 04 12 193 160 10100 290 10 0 -9999 -9999
2015 07 04 18 147 139 10118 20 10 9 -9999 -9999
2015 07 04 21 140 132 10121 40 10 9 -9999 -9999
2015 07 05 00 201 147 10118 220 10 0 -9999 -9999
2015 07 05 03 268 139 10109 290 30 5 -9999 -9999
2015 07 05 06 280 135 10094 180 10 6 -9999 10
2015 07 05 09 258 161 10097 250 50 5 -9999 -9999
2015 07 05 12 193 171 10120 200 20 6 -9999 4
2015 07 05 18 163 157 10127 200 10 9 -9999 1
2015 07 05 21 152 147 10134 250 10 9 -9999 -9999
2015 07 06 00 190 164 10134 250 10 0 -9999 -9999
2015 07 06 03 260 176 10118 320 20 2 -9999 -9999
2015 07 06 06 284 143 10101 220 10 6 -9999 -9999
2015 07 06 09 291 156 10092 250 20 2 -9999 -9999
2015 07 06 12 218 184 10108 220 20 0 -9999 -9999
2015 07 06 18 164 156 10114 360 10 9 -9999 -9999
2015 07 06 21 159 154 10117 40 10 9 -9999 -9999
2015 07 07 00 209 173 10120 40 10 3 -9999 -9999
2015 07 07 03 279 156 10109 250 20 5 -9999 -9999
2015 07 07 06 312 89 10094 160 30 6 -9999 -9999
2015 07 07 09 313 122 10084 220 20 3 -9999 -9999
2015 07 07 12 220 174 10097 200 10 2 -9999 -9999
2015 07 07 18 166 156 10113 200 10 9 -9999 -9999
2015 07 07 21 154 146 10123 0 -9999 9 -9999 -9999
2015 07 08 00 231 173 10123 110 10 0 -9999 -9999
2015 07 08 03 306 155 10117 200 10 0 -9999 -9999
2015 07 08 06 332 133 10103 90 20 0 -9999 -9999
2015 07 08 09 324 154 10102 20 20 0 -9999 -9999
2015 07 08 12 239 188 10119 200 20 0 -9999 -9999
2015 07 08 18 184 172 10136 220 10 9 -9999 -9999
2015 07 08 21 174 166 10145 320 10 9 -9999 -9999
2015 07 09 00 234 178 10154 220 10 0 -9999 -9999
2015 07 09 03 304 194 10140 270 10 0 -9999 -9999
2015 07 09 06 342 170 10119 90 20 0 -9999 -9999
2015 07 09 09 348 162 10105 140 10 2 -9999 -9999
2015 07 09 12 254 209 10125 200 20 0 -9999 -9999
2015 07 09 18 203 191 10136 290 10 9 -9999 -9999
2015 07 09 21 192 184 10142 320 10 9 -9999 -9999
2015 07 10 00 257 189 10146 320 10 0 -9999 -9999
2015 07 10 03 310 173 10129 270 10 2 -9999 -9999
2015 07 10 06 312 171 10116 180 20 8 -9999 -9999
2015 07 10 09 297 194 10107 180 40 8 -9999 -9999
2015 07 10 12 257 205 10107 180 20 4 -9999 -9999
2015 07 10 18 223 208 10104 250 10 9 -9999 -9999
2015 07 10 21 211 201 10102 250 10 9 -9999 -9999
2015 07 11 00 258 217 10102 220 10 6 -9999 -9999
2015 07 11 03 299 199 10087 290 30 3 -9999 -9999
2015 07 11 06 320 182 10067 250 50 3 -9999 -9999
2015 07 11 09 309 176 10056 250 40 2 -9999 -9999
2015 07 11 12 247 200 10062 250 10 3 -9999 -9999
2015 07 11 18 206 193 10055 270 10 9 -9999 -9999
2015 07 11 21 204 187 10048 160 10 9 -9999 -9999
2015 07 12 00 226 198 10042 250 10 8 -9999 -9999
2015 07 12 03 270 199 10024 360 10 8 -9999 -9999
2015 07 12 06 276 202 9999 220 10 7 -9999 -9999
2015 07 12 09 265 201 9980 90 10 8 -9999 -9999
2015 07 12 12 240 186 9971 40 10 8 -9999 -9999
2015 07 12 18 204 187 9918 290 10 9 -9999 4
2015 07 12 21 199 192 9911 110 10 9 -9999 -9999
2015 07 13 00 213 205 9914 180 10 8 -9999 7
2015 07 13 03 229 204 9928 40 20 8 -9999 -9999
2015 07 13 06 256 193 9933 360 20 8 -9999 5
2015 07 13 09 270 172 9943 290 20 7 -9999 -9999
2015 07 13 12 222 190 9961 220 20 8 -9999 -9999
2015 07 13 18 169 163 9999 250 10 9 -9999 -9999
2015 07 13 21 158 153 10017 290 10 9 -9999 -9999
2015 07 14 00 217 177 10035 290 10 3 -9999 -9999
2015 07 14 03 294 155 10027 250 40 5 -9999 -9999
2015 07 14 06 317 139 10024 320 50 2 -9999 -9999
2015 07 14 09 316 143 10027 290 30 0 -9999 -9999
2015 07 14 12 229 184 10048 200 20 0 -9999 -9999
2015 07 14 18 172 161 10076 320 10 9 -9999 -9999
2015 07 14 21 164 154 10085 200 10 9 -9999 -9999
2015 07 15 00 231 176 10087 40 40 0 -9999 -9999
2015 07 15 03 270 166 10081 40 50 6 -9999 -9999
2015 07 15 06 293 158 10076 70 40 2 -9999 -9999
2015 07 15 09 286 148 10077 40 30 7 -9999 -9999
2015 07 15 12 226 171 10086 200 10 6 -9999 -9999
2015 07 15 18 171 160 10092 220 10 9 -9999 -9999
2015 07 15 21 170 155 10096 70 10 9 -9999 -9999
2015 07 16 00 206 140 10097 70 40 7 -9999 -9999
2015 07 16 03 254 154 10085 40 40 6 -9999 -9999
2015 07 16 06 285 140 10075 40 30 6 -9999 -9999
2015 07 16 09 282 144 10066 40 30 5 -9999 -9999
2015 07 16 12 236 166 10078 180 10 7 -9999 -9999
2015 07 16 18 176 161 10075 200 10 9 -9999 -9999
2015 07 16 21 170 159 10081 340 10 9 -9999 -9999
2015 07 17 00 210 168 10078 320 10 6 -9999 -9999
2015 07 17 03 253 178 10070 270 20 6 -9999 -9999
2015 07 17 06 269 165 10058 220 10 7 -9999 -9999
2015 07 17 09 290 159 10049 200 20 2 -9999 -9999
2015 07 17 12 223 172 10061 220 20 2 -9999 -9999
2015 07 17 18 166 156 10070 340 10 9 -9999 -9999
2015 07 17 21 155 149 10078 0 -9999 9 -9999 -9999
2015 07 18 00 213 167 10080 270 10 0 -9999 -9999
2015 07 18 03 286 148 10074 290 30 0 -9999 -9999
2015 07 18 06 308 144 10061 270 20 4 -9999 -9999
2015 07 18 09 315 146 10056 250 10 0 -9999 -9999
2015 07 18 12 253 183 10071 200 10 0 -9999 -9999
2015 07 18 18 214 170 10089 250 10 9 -9999 -9999
2015 07 18 21 206 178 10098 250 10 9 -9999 -9999
2015 07 19 00 245 175 10108 270 20 0 -9999 -9999
2015 07 19 03 269 171 10108 180 20 6 -9999 -9999
2015 07 19 06 298 173 10090 110 30 6 -9999 -9999
2015 07 19 09 303 167 10080 140 20 0 -9999 -9999
2015 07 19 12 241 183 10095 180 10 0 -9999 -9999
2015 07 19 18 183 168 10113 220 10 9 -9999 -9999
2015 07 19 21 173 163 10116 320 10 9 -9999 -9999
2015 07 20 00 236 169 10108 200 10 5 -9999 -9999
2015 07 20 03 293 172 10094 160 20 7 -9999 -9999
2015 07 20 06 306 173 10080 340 20 6 -9999 -9999
2015 07 20 09 305 179 10063 250 20 5 -9999 -9999
2015 07 20 12 258 190 10071 160 10 3 -9999 -9999
2015 07 20 18 209 185 10074 250 10 9 -9999 -9999
2015 07 20 21 193 180 10078 220 10 9 -9999 -9999
2015 07 21 00 242 191 10072 320 10 7 -9999 -9999
2015 07 21 03 268 197 10064 290 20 7 -9999 -9999
2015 07 21 06 293 196 10046 290 20 3 -9999 -9999
2015 07 21 09 291 191 10031 200 10 6 -9999 -9999
2015 07 21 12 240 209 10046 290 10 2 -9999 -9999
2015 07 21 18 203 191 10055 250 10 9 -9999 -9999
2015 07 21 21 196 186 10061 340 10 9 -9999 -9999
2015 07 22 00 232 198 10062 180 10 7 -9999 -9999
2015 07 22 03 289 198 10051 320 20 6 -9999 -9999
2015 07 22 06 316 186 10035 200 30 6 -9999 -9999
2015 07 22 09 311 188 10025 220 20 2 -9999 -9999
2015 07 22 12 258 199 10048 220 10 8 -9999 -9999
2015 07 22 18 209 197 10057 340 10 9 -9999 -9999
2015 07 22 21 203 193 10059 340 10 9 -9999 -9999
2015 07 23 00 247 202 10065 90 10 6 -9999 -9999
2015 07 23 03 297 200 10051 220 10 7 -9999 -9999
2015 07 23 06 316 182 10028 200 20 6 -9999 -9999
2015 07 23 09 285 202 10027 250 30 8 -9999 -9999
2015 07 23 12 241 198 10041 180 20 8 -9999 -9999
2015 07 23 18 216 199 10034 290 10 9 -9999 -9999
2015 07 23 21 213 198 10032 360 10 9 -9999 -9999
2015 07 24 00 260 206 10032 290 20 7 -9999 -9999
2015 07 24 03 289 198 10022 250 20 3 -9999 -9999
2015 07 24 06 293 199 10008 180 30 7 -9999 -9999
2015 07 24 09 288 194 10011 220 40 8 -9999 -9999
2015 07 24 12 249 208 10029 180 20 8 -9999 -9999
2015 07 24 18 208 203 10033 40 10 9 -9999 7
2015 07 24 21 205 200 10035 40 10 9 -9999 -9999
2015 07 25 00 228 209 10032 40 10 8 -9999 -9999
2015 07 25 03 272 200 10025 110 30 8 -9999 -9999
2015 07 25 06 296 199 10001 160 30 7 -9999 -9999
2015 07 25 09 239 196 10012 250 50 8 -9999 -9999
2015 07 25 12 215 205 10025 270 30 8 -9999 30
2015 07 25 18 197 192 10028 270 10 9 -9999 -9999
2015 07 25 21 199 194 10039 290 10 9 -9999 -9999
2015 07 26 00 246 194 10045 200 40 8 -9999 -9999
2015 07 26 03 267 205 10048 270 30 8 -9999 -9999
2015 07 26 06 289 206 10039 250 50 7 -9999 -9999
2015 07 26 09 290 215 10037 250 40 7 -9999 -9999
2015 07 26 12 256 223 10055 180 20 4 -9999 -9999
2015 07 26 18 223 213 10051 220 10 9 -9999 -9999
2015 07 26 21 223 213 10060 70 10 9 -9999 -9999
2015 07 27 00 253 197 10065 180 10 7 -9999 1
2015 07 27 03 288 203 10055 110 10 7 -9999 -9999
2015 07 27 06 299 193 10041 180 40 7 -9999 -9999
2015 07 27 09 276 178 10040 140 30 5 -9999 -9999
2015 07 27 12 242 199 10053 200 10 3 -9999 -9999
2015 07 27 18 206 194 10055 270 10 9 -9999 -9999
2015 07 27 21 206 196 10054 220 10 9 -9999 -9999
2015 07 28 00 225 208 10052 360 10 8 -9999 -9999
2015 07 28 03 256 206 10052 160 20 8 -9999 -9999
2015 07 28 06 288 208 10043 110 30 6 -9999 -1
2015 07 28 09 252 223 10043 250 10 4 -9999 -9999
2015 07 28 12 236 213 10045 360 10 7 -9999 50
2015 07 28 18 220 208 10036 70 20 9 -9999 5
2015 07 28 21 199 171 10047 320 10 9 -9999 -9999
2015 07 29 00 240 184 10042 180 10 3 -9999 -9999
2015 07 29 03 298 198 10030 290 10 6 -9999 -9999
2015 07 29 06 318 184 10020 250 30 6 -9999 -9999
2015 07 29 09 238 221 10033 160 100 8 -9999 -9999
2015 07 29 12 224 217 10048 110 10 8 -9999 550
2015 07 29 18 216 209 10047 20 20 9 -9999 20
2015 07 29 21 213 206 10048 0 -9999 9 -9999 -9999
2015 07 30 00 218 211 10061 40 10 8 -9999 30
2015 07 30 03 233 217 10033 70 10 8 -9999 -9999
2015 07 30 06 228 216 10043 140 20 8 -9999 210
2015 07 30 09 222 208 10042 70 20 8 -9999 -9999
2015 07 30 12 212 204 10058 0 -9999 8 -9999 30
2015 07 30 18 208 203 10072 290 10 9 -9999 5
2015 07 30 21 207 200 10084 250 10 9 -9999 -9999
2015 07 31 00 225 204 10093 0 -9999 7 -9999 -9999
2015 07 31 03 268 199 10084 40 20 5 -9999 -9999
2015 07 31 06 284 202 10072 110 20 8 -9999 -9999
2015 07 31 09 249 224 10073 250 30 8 -9999 -9999
2015 07 31 12 229 215 10078 0 -9999 8 -9999 2
2015 07 31 18 219 214 10073 20 10 9 -9999 20
2015 07 31 21 215 208 10081 70 20 9 -9999 -9999
2015 08 01 00 214 209 10089 70 10 8 -9999 130
2015 08 01 03 243 214 10084 40 20 7 -9999 -9999
2015 08 01 06 260 221 10073 70 20 7 -9999 60
2015 08 01 09 261 213 10066 140 10 5 -9999 -9999
2015 08 01 12 234 218 10067 0 -9999 6 -9999 -9999
2015 08 01 18 211 206 10061 160 10 9 -9999 -9999
2015 08 01 21 202 199 10059 70 10 9 -9999 -9999
2015 08 02 00 247 208 10053 270 10 6 -9999 -9999
2015 08 02 03 287 202 10046 200 60 8 -9999 -9999
2015 08 02 06 280 200 10033 180 60 8 -9999 -9999
2015 08 02 09 272 215 10026 200 20 8 -9999 -9999
2015 08 02 12 249 218 10027 220 20 8 -9999 -9999
2015 08 02 18 236 224 10029 180 20 9 -9999 5
2015 08 02 21 229 222 10023 270 10 9 -9999 -9999
2015 08 03 00 244 225 10021 0 -9999 6 -9999 20
2015 08 03 03 285 232 10017 270 30 7 -9999 -9999
2015 08 03 06 309 236 10001 180 40 6 -9999 -9999
2015 08 03 09 289 226 10000 200 20 8 -9999 -9999
2015 08 03 12 249 233 10009 250 10 8 -9999 0
2015 08 03 18 232 225 10009 110 10 9 -9999 20
2015 08 03 21 205 198 10006 40 30 9 -9999 -9999
2015 08 04 00 193 183 9998 90 40 8 -9999 240
2015 08 04 03 219 181 10006 40 10 8 -9999 -9999
2015 08 04 06 265 191 9998 290 10 1 -9999 6
2015 08 04 09 286 190 10003 220 20 2 -9999 -9999
2015 08 04 12 215 198 10029 250 20 0 -9999 -9999
2015 08 04 18 187 182 10040 90 10 9 -9999 -9999
2015 08 04 21 177 174 10043 20 10 9 -9999 -9999
2015 08 05 00 209 201 10050 70 10 2 -9999 -9999
2015 08 05 03 310 166 10043 200 20 5 -9999 -9999
2015 08 05 06 323 149 10038 220 30 3 -9999 -9999
2015 08 05 09 318 173 10037 180 20 2 -9999 -9999
2015 08 05 12 227 193 10059 290 10 3 -9999 -9999
2015 08 05 18 203 193 10068 0 -9999 9 -9999 -9999
2015 08 05 21 205 195 10081 160 10 9 -9999 -9999
2015 08 06 00 219 205 10089 270 10 8 -9999 40
2015 08 06 03 256 197 10093 180 30 8 -9999 -9999
2015 08 06 06 250 198 10100 180 20 8 -9999 1
2015 08 06 09 255 199 10105 180 20 8 -9999 -9999
2015 08 06 12 227 208 10117 250 10 8 -9999 -9999
2015 08 06 18 212 207 10125 160 10 9 -9999 20
2015 08 06 21 210 205 10131 360 10 9 -9999 -9999
2015 08 07 00 224 214 10147 110 10 8 -9999 40
2015 08 07 03 253 210 10150 140 30 8 -9999 -9999
2015 08 07 06 217 205 10147 220 20 7 -9999 150
2015 08 07 09 243 218 10144 220 10 8 -9999 -9999
2015 08 07 12 219 211 10151 90 10 8 -9999 10
2015 08 07 18 206 203 10150 290 10 9 -9999 -9999
2015 08 07 21 200 197 10145 360 10 9 -9999 -9999
2015 08 08 00 217 210 10144 40 10 6 -9999 -9999
2015 08 08 03 263 213 10134 140 10 7 -9999 -9999
2015 08 08 06 289 201 10110 270 50 5 -9999 -9999
2015 08 08 09 243 196 10110 160 10 6 -9999 -9999
2015 08 08 12 217 207 10117 220 10 5 -9999 1
2015 08 08 18 199 171 10111 70 30 9 -9999 9
2015 08 08 21 179 173 10117 20 10 9 -9999 -9999
2015 08 09 00 217 193 10109 270 10 6 -9999 30
2015 08 09 03 273 209 10099 250 50 4 -9999 -9999
2015 08 09 06 288 208 10087 220 30 3 -9999 -9999
2015 08 09 09 261 211 10083 270 20 8 -9999 -9999
2015 08 09 12 218 201 10096 200 20 2 -9999 -9999
2015 08 09 18 186 179 10098 250 10 9 -9999 -9999
2015 08 09 21 185 180 10106 270 10 9 -9999 -9999
2015 08 10 00 202 190 10114 290 10 7 -9999 -9999
2015 08 10 03 254 193 10103 250 10 6 -9999 -9999
2015 08 10 06 272 182 10085 250 20 6 -9999 -9999
2015 08 10 09 265 189 10083 290 20 4 -9999 -9999
2015 08 10 12 216 197 10099 220 20 6 -9999 -9999
2015 08 10 18 182 177 10095 290 10 9 -9999 -9999
2015 08 10 21 177 174 10100 180 10 9 -9999 -9999
2015 08 11 00 207 188 10099 200 10 2 -9999 -9999
2015 08 11 03 272 174 10080 290 10 6 -9999 -9999
2015 08 11 06 288 177 10062 250 30 6 -9999 -9999
2015 08 11 09 286 178 10062 40 10 3 -9999 -9999
2015 08 11 12 217 193 10075 200 10 0 -9999 -9999
2015 08 11 18 180 175 10073 320 10 9 -9999 -9999
2015 08 11 21 175 170 10074 220 10 9 -9999 -9999
2015 08 12 00 208 186 10079 270 10 4 -9999 -9999
2015 08 12 03 274 187 10065 290 10 5 -9999 -9999
2015 08 12 06 298 179 10049 250 20 7 -9999 -9999
2015 08 12 09 273 186 10053 250 20 3 -9999 -9999
2015 08 12 12 221 202 10068 270 10 2 -9999 -9999
2015 08 12 18 183 177 10066 250 10 9 -9999 -9999
2015 08 12 21 184 179 10067 140 10 9 -9999 -9999
2015 08 13 00 198 186 10073 20 10 6 -9999 -9999
2015 08 13 03 286 159 10057 70 20 2 -9999 -9999
2015 08 13 06 308 171 10037 360 20 2 -9999 -9999
2015 08 13 09 296 181 10029 20 20 2 -9999 -9999
2015 08 13 12 225 199 10046 250 10 1 -9999 -9999
2015 08 13 18 179 171 10042 160 10 9 -9999 -9999
2015 08 13 21 172 166 10045 40 10 9 -9999 -9999
2015 08 14 00 226 177 10046 220 10 0 -9999 -9999
2015 08 14 03 296 187 10030 250 20 4 -9999 -9999
2015 08 14 06 315 159 10021 180 20 2 -9999 -9999
2015 08 14 09 296 202 10016 180 20 6 -9999 -9999
2015 08 14 12 239 210 10034 0 -9999 6 -9999 -9999
2015 08 14 18 214 202 10039 110 10 9 -9999 -9999
2015 08 14 21 205 197 10043 290 10 9 -9999 -9999
2015 08 15 00 240 205 10042 320 10 8 -9999 -9999
2015 08 15 03 269 210 10044 250 20 8 -9999 -9999
2015 08 15 06 278 199 10040 180 40 8 -9999 20
2015 08 15 09 247 210 10044 270 20 7 -9999 -9999
2015 08 15 12 221 191 10063 320 10 6 -9999 0
2015 08 15 18 189 182 10067 340 10 9 -9999 -9999
2015 08 15 21 181 176 10073 0 -9999 9 -9999 -9999
2015 08 16 00 230 196 10074 270 10 0 -9999 -9999
2015 08 16 03 286 195 10064 270 40 6 -9999 -9999
2015 08 16 06 308 182 10051 220 40 5 -9999 -9999
2015 08 16 09 291 200 10049 250 40 6 -9999 -9999
2015 08 16 12 233 208 10067 180 10 3 -9999 -9999
2015 08 16 18 192 184 10073 0 -9999 9 -9999 -9999
2015 08 16 21 180 174 10074 70 10 9 -9999 -9999
2015 08 17 00 212 193 10085 40 10 7 -9999 -9999
2015 08 17 03 292 180 10075 160 10 0 -9999 -9999
2015 08 17 06 314 173 10066 180 40 0 -9999 -9999
2015 08 17 09 306 183 10068 200 20 2 -9999 -9999
2015 08 17 12 227 193 10087 220 10 3 -9999 -9999
2015 08 17 18 194 186 10110 340 10 9 -9999 -9999
2015 08 17 21 188 181 10115 320 10 9 -9999 -9999
2015 08 18 00 222 194 10127 40 20 0 -9999 -9999
2015 08 18 03 286 192 10117 110 10 2 -9999 -9999
2015 08 18 06 312 192 10102 220 20 4 -9999 -9999
2015 08 18 09 209 165 10113 270 40 8 -9999 -9999
2015 08 18 12 193 183 10128 20 10 8 -9999 150
2015 08 18 18 177 172 10129 0 -9999 9 -9999 -9999
2015 08 18 21 167 164 10138 0 -9999 9 -9999 -9999
2015 08 19 00 192 177 10144 40 10 8 -9999 -9999
2015 08 19 03 241 196 10132 160 10 8 -9999 -9999
2015 08 19 06 279 199 10114 290 20 7 -9999 -9999
2015 08 19 09 271 209 10103 340 10 8 -9999 -9999
2015 08 19 12 211 167 10137 250 50 8 -9999 -9999
2015 08 19 18 185 177 10108 140 10 9 -9999 2
2015 08 19 21 183 177 10109 340 10 9 -9999 -9999
2015 08 20 00 203 182 10102 40 20 6 -9999 30
2015 08 20 03 252 184 10086 290 20 7 -9999 -9999
2015 08 20 06 257 181 10063 200 20 6 -9999 -9999
2015 08 20 09 217 181 10074 320 20 8 -9999 -9999
2015 08 20 12 181 155 10076 40 20 5 -9999 3
2015 08 20 18 167 157 10054 70 30 9 -9999 1
2015 08 20 21 159 151 10056 40 10 9 -9999 -9999
2015 08 21 00 205 157 10055 360 10 2 -9999 -9999
2015 08 21 03 242 154 10044 320 10 2 -9999 -9999
2015 08 21 06 257 151 10027 340 30 6 -9999 -9999
2015 08 21 09 254 145 10026 290 30 6 -9999 -9999
2015 08 21 12 195 167 10045 180 10 6 -9999 -9999
2015 08 21 18 157 151 10056 250 10 9 -9999 -9999
2015 08 21 21 152 144 10059 200 10 9 -9999 -9999
2015 08 22 00 179 155 10069 320 10 2 -9999 -9999
2015 08 22 03 243 160 10064 250 40 7 -9999 -9999
2015 08 22 06 258 155 10052 270 20 5 -9999 -9999
2015 08 22 09 243 171 10054 70 30 6 -9999 -9999
2015 08 22 12 192 175 10074 180 20 2 -9999 -9999
2015 08 22 18 161 155 10080 40 10 9 -9999 -9999
2015 08 22 21 156 151 10089 40 20 9 -9999 -9999
2015 08 23 00 170 162 10100 40 10 8 -9999 -9999
2015 08 23 03 260 154 10089 70 20 6 -9999 -9999
2015 08 23 06 269 168 10081 320 30 7 -9999 -9999
2015 08 23 09 257 171 10082 140 10 7 -9999 -9999
2015 08 23 12 207 188 10100 250 10 6 -9999 -9999
2015 08 23 18 175 167 10107 0 -9999 9 -9999 -9999
2015 08 23 21 171 163 10112 110 10 9 -9999 -9999
2015 08 24 00 206 180 10115 270 10 2 -9999 -9999
2015 08 24 03 275 171 10106 40 20 5 -9999 -9999
2015 08 24 06 298 166 10092 40 20 6 -9999 -9999
2015 08 24 09 266 182 10095 360 20 7 -9999 -9999
2015 08 24 12 210 198 10112 250 10 7 -9999 3
2015 08 24 18 182 176 10106 90 10 9 -9999 -9999
2015 08 24 21 187 170 10103 40 20 9 -9999 -9999
2015 08 25 00 193 169 10103 70 30 7 -9999 -9999
2015 08 25 03 257 181 10086 40 30 5 -9999 -9999
2015 08 25 06 274 170 10068 70 30 7 -9999 -9999
2015 08 25 09 242 162 10072 20 20 8 -9999 -9999
2015 08 25 12 218 147 10084 20 20 6 -9999 -9999
2015 08 25 18 169 154 10073 220 10 9 -9999 -9999
2015 08 25 21 160 149 10074 200 10 9 -9999 -9999
2015 08 26 00 183 152 10076 290 10 8 -9999 -9999
2015 08 26 03 216 145 10080 70 30 7 -9999 -9999
2015 08 26 06 244 145 10068 40 20 6 -9999 -9999
2015 08 26 09 224 109 10077 90 30 7 -9999 -9999
2015 08 26 12 182 135 10082 220 10 8 -9999 0
2015 08 26 18 154 139 10070 200 10 9 -9999 -9999
2015 08 26 21 151 143 10071 0 -9999 9 -9999 -9999
2015 08 27 00 160 152 10075 250 20 8 -9999 100
2015 08 27 03 184 158 10075 250 20 8 -9999 -9999
2015 08 27 06 185 152 10070 220 30 8 -9999 20
2015 08 27 09 182 151 10060 250 20 8 -9999 -9999
2015 08 27 12 164 148 10063 250 50 8 -9999 20
2015 08 27 18 163 148 10052 250 50 9 -9999 30
2015 08 27 21 167 151 10045 250 30 9 -9999 -9999
2015 08 28 00 166 156 10049 250 60 8 -9999 50
2015 08 28 03 185 165 10051 270 30 8 -9999 -9999
2015 08 28 06 184 172 10051 270 20 8 -9999 50
2015 08 28 09 192 164 10052 250 30 8 -9999 -9999
2015 08 28 12 177 169 10065 180 10 8 -9999 10
2015 08 28 18 174 168 10074 290 10 9 -9999 1
2015 08 28 21 174 168 10075 40 10 9 -9999 -9999
2015 08 29 00 186 166 10089 250 20 7 -9999 -9999
2015 08 29 03 198 157 10092 270 40 8 -9999 -9999
2015 08 29 06 216 163 10084 220 30 7 -9999 -9999
2015 08 29 09 210 155 10081 270 20 6 -9999 -9999
2015 08 29 12 182 167 10097 0 -9999 7 -9999 -9999
2015 08 29 18 156 151 10109 160 10 9 -9999 -9999
2015 08 29 21 151 146 10114 160 10 9 -9999 -9999
2015 08 30 00 178 158 10123 250 20 7 -9999 -9999
2015 08 30 03 233 156 10116 270 30 5 -9999 -9999
2015 08 30 06 245 154 10102 200 20 7 -9999 -9999
2015 08 30 09 234 167 10101 270 10 7 -9999 -9999
2015 08 30 12 193 180 10122 220 10 6 -9999 -9999
2015 08 30 18 169 164 10127 70 10 9 -9999 -9999
2015 08 30 21 164 161 10134 40 10 9 -9999 -9999
2015 08 31 00 177 164 10145 70 10 8 -9999 -9999
2015 08 31 03 247 167 10133 140 10 6 -9999 -9999
2015 08 31 06 259 165 10121 140 20 7 -9999 -9999
2015 08 31 09 252 179 10122 290 10 6 -9999 -9999
2015 08 31 12 200 185 10139 290 10 6 -9999 -9999
2015 08 31 18 179 174 10134 70 10 9 -9999 -9999
2015 08 31 21 168 165 10131 40 20 9 -9999 -9999
2015 09 01 00 176 165 10138 110 20 6 -9999 -9999
2015 09 01 03 263 163 10123 40 30 6 -9999 -9999
2015 09 01 06 277 147 10110 20 30 6 -9999 -9999
2015 09 01 09 259 173 10108 20 10 7 -9999 -9999
2015 09 01 12 208 193 10125 220 10 5 -9999 -9999
2015 09 01 18 179 173 10119 360 10 9 -9999 -9999
2015 09 01 21 177 172 10124 70 10 9 -9999 -9999
2015 09 02 00 199 179 10125 40 10 3 -9999 -9999
2015 09 02 03 232 192 10113 20 30 8 -9999 -9999
2015 09 02 06 266 185 10099 70 10 6 -9999 10
2015 09 02 09 206 184 10108 140 20 8 -9999 -9999
2015 09 02 12 185 175 10120 0 -9999 6 -9999 30
2015 09 02 18 161 155 10119 180 30 9 -9999 100
2015 09 02 21 154 149 10135 180 20 9 -9999 -9999
2015 09 03 00 167 162 10147 320 10 8 -9999 -9999
2015 09 03 03 239 174 10133 250 10 3 -9999 -9999
2015 09 03 06 252 164 10118 290 30 6 -9999 -9999
2015 09 03 09 245 157 10126 0 -9999 3 -9999 -9999
2015 09 03 12 195 175 10143 290 10 5 -9999 -9999
2015 09 03 18 152 147 10151 20 20 9 -9999 -9999
2015 09 03 21 127 122 10157 40 30 9 -9999 -9999
2015 09 04 00 138 129 10169 180 10 3 -9999 -9999
2015 09 04 03 233 120 10150 70 30 2 -9999 -9999
2015 09 04 06 247 120 10137 70 30 3 -9999 -9999
2015 09 04 09 230 126 10132 40 10 7 -9999 -9999
2015 09 04 12 175 151 10145 200 10 2 -9999 -9999
2015 09 04 18 146 131 10135 0 -9999 9 -9999 -9999
2015 09 04 21 137 121 10129 40 20 9 -9999 -9999
2015 09 05 00 170 111 10131 90 40 5 -9999 -9999
2015 09 05 03 225 86 10119 40 40 3 -9999 -9999
2015 09 05 06 235 72 10104 70 40 0 -9999 -9999
2015 09 05 09 214 99 10106 20 20 9 -9999 -9999
2015 09 05 12 138 111 10127 270 10 0 -9999 -9999
2015 09 05 18 89 81 10131 70 10 9 -9999 -9999
2015 09 05 21 74 68 10135 70 10 9 -9999 -9999
2015 09 06 00 118 86 10143 140 10 0 -9999 -9999
2015 09 06 03 214 80 10130 40 50 0 -9999 -9999
2015 09 06 06 239 79 10116 70 30 0 -9999 -9999
2015 09 06 09 231 84 10115 20 20 0 -9999 -9999
2015 09 06 12 141 118 10134 220 10 0 -9999 -9999
2015 09 06 18 91 83 10140 0 -9999 9 -9999 -9999
2015 09 06 21 73 67 10145 70 10 9 -9999 -9999
2015 09 07 00 128 93 10155 40 10 5 -9999 -9999
2015 09 07 03 233 82 10144 250 10 3 -9999 -9999
2015 09 07 06 259 80 10128 180 20 1 -9999 -9999
2015 09 07 09 258 83 10134 270 20 0 -9999 -9999
2015 09 07 12 151 122 10160 0 -9999 0 -9999 -9999
2015 09 07 18 108 99 10169 70 10 9 -9999 -9999
2015 09 07 21 96 88 10173 40 10 9 -9999 -9999
2015 09 08 00 156 110 10184 70 10 0 -9999 -9999
2015 09 08 03 258 140 10165 340 20 3 -9999 -9999
2015 09 08 06 281 103 10149 250 10 2 -9999 -9999
2015 09 08 09 268 142 10155 200 10 0 -9999 -9999
2015 09 08 12 176 149 10171 0 -9999 0 -9999 -9999
2015 09 08 18 129 121 10187 0 -9999 9 -9999 -9999
2015 09 08 21 115 107 10199 270 10 9 -9999 -9999
2015 09 09 00 181 132 10203 110 10 6 -9999 -9999
2015 09 09 03 243 144 10192 270 30 6 -9999 -9999
2015 09 09 06 266 126 10178 320 20 6 -9999 -9999
2015 09 09 09 232 158 10179 320 30 2 -9999 -9999
2015 09 09 12 185 154 10198 340 20 0 -9999 -9999
2015 09 09 18 166 143 10191 270 20 9 -9999 -9999
2015 09 09 21 156 116 10195 360 10 9 -9999 -9999
2015 09 10 00 186 86 10203 40 10 0 -9999 -9999
2015 09 10 03 215 62 10182 70 50 1 -9999 -9999
2015 09 10 06 227 52 10166 40 40 3 -9999 -9999
2015 09 10 09 209 68 10163 20 20 3 -9999 -9999
2015 09 10 12 128 98 10175 180 20 0 -9999 -9999
2015 09 10 18 106 85 10153 40 10 9 -9999 -9999
2015 09 10 21 106 87 10149 90 10 9 -9999 -9999
2015 09 11 00 129 88 10145 40 10 7 -9999 -9999
2015 09 11 03 164 86 10134 200 10 7 -9999 -9999
2015 09 11 06 211 59 10114 180 20 3 -9999 -9999
2015 09 11 09 198 26 10108 320 20 0 -9999 -9999
2015 09 11 12 104 75 10126 180 10 0 -9999 -9999
2015 09 11 18 85 74 10122 200 10 9 -9999 -9999
2015 09 11 21 65 55 10122 40 10 9 -9999 -9999
2015 09 12 00 94 67 10136 70 10 7 -9999 -9999
2015 09 12 03 173 56 10125 270 20 7 -9999 -9999
2015 09 12 06 162 58 10120 270 30 8 -9999 -9999
2015 09 12 09 171 69 10118 220 20 2 -9999 -9999
2015 09 12 12 101 80 10140 270 10 0 -9999 -9999
2015 09 12 18 82 71 10139 200 10 9 -9999 -9999
2015 09 12 21 90 78 10140 0 -9999 9 -9999 -9999
2015 09 13 00 123 90 10147 270 10 7 -9999 -9999
2015 09 13 03 221 86 10134 270 30 1 -9999 -9999
2015 09 13 06 252 82 10120 250 60 3 -9999 -9999
2015 09 13 09 246 86 10126 290 20 0 -9999 -9999
2015 09 13 12 147 117 10155 320 10 0 -9999 -9999
2015 09 13 18 103 94 10176 40 10 9 -9999 -9999
2015 09 13 21 92 83 10187 40 10 9 -9999 -9999
2015 09 14 00 154 110 10202 160 10 0 -9999 -9999
2015 09 14 03 267 138 10194 270 10 0 -9999 -9999
2015 09 14 06 297 122 10178 270 40 0 -9999 -9999
2015 09 14 09 272 149 10182 200 20 0 -9999 -9999
2015 09 14 12 181 146 10209 250 20 0 -9999 -9999
2015 09 14 18 128 119 10221 0 -9999 9 -9999 -9999
2015 09 14 21 118 110 10229 70 10 9 -9999 -9999
2015 09 15 00 167 130 10232 110 10 0 -9999 -9999
2015 09 15 03 261 142 10213 320 10 6 -9999 -9999
2015 09 15 06 286 148 10187 340 10 6 -9999 -9999
2015 09 15 09 239 164 10183 250 10 6 -9999 -9999
2015 09 15 12 180 154 10191 0 -9999 5 -9999 -9999
2015 09 15 18 137 131 10194 250 10 9 -9999 -9999
2015 09 15 21 131 125 10198 360 10 9 -9999 -9999
2015 09 16 00 160 137 10203 20 10 2 -9999 -9999
2015 09 16 03 252 137 10184 220 10 2 -9999 -9999
2015 09 16 06 272 132 10164 180 10 6 -9999 -9999
2015 09 16 09 225 172 10167 200 10 5 -9999 -9999
2015 09 16 12 174 159 10177 290 10 0 -9999 1
2015 09 16 18 135 127 10190 290 10 9 -9999 -9999
2015 09 16 21 132 126 10196 0 -9999 9 -9999 -9999
2015 09 17 00 154 136 10198 70 10 0 -9999 -9999
2015 09 17 03 261 126 10181 90 20 0 -9999 -9999
2015 09 17 06 292 108 10162 70 20 3 -9999 -9999
2015 09 17 09 248 140 10164 180 10 5 -9999 -9999
2015 09 17 12 172 139 10179 250 10 0 -9999 -9999
2015 09 17 18 127 118 10179 0 -9999 9 -9999 -9999
2015 09 17 21 114 106 10183 0 -9999 9 -9999 -9999
2015 09 18 00 160 124 10186 200 10 0 -9999 -9999
2015 09 18 03 256 128 10166 270 30 0 -9999 -9999
2015 09 18 06 267 145 10149 270 40 6 -9999 -9999
2015 09 18 09 238 131 10148 220 20 6 -9999 -9999
2015 09 18 12 180 143 10161 200 10 8 -9999 -9999
2015 09 18 18 161 139 10157 220 10 9 -9999 -9999
2015 09 18 21 153 140 10159 220 10 9 -9999 -9999
2015 09 19 00 164 142 10166 270 20 8 -9999 -9999
2015 09 19 03 198 137 10159 200 20 7 -9999 -9999
2015 09 19 06 236 100 10142 290 50 6 -9999 -9999
2015 09 19 09 225 82 10138 290 40 2 -9999 -9999
2015 09 19 12 135 103 10158 0 -9999 0 -9999 -9999
2015 09 19 18 86 75 10162 0 -9999 9 -9999 -9999
2015 09 19 21 70 61 10160 0 -9999 9 -9999 -9999
2015 09 20 00 128 85 10161 70 10 0 -9999 -9999
2015 09 20 03 217 75 10142 180 10 3 -9999 -9999
2015 09 20 06 246 54 10120 270 20 2 -9999 -9999
2015 09 20 09 235 84 10114 200 10 0 -9999 -9999
2015 09 20 12 129 94 10133 250 10 0 -9999 -9999
2015 09 20 18 84 72 10137 0 -9999 9 -9999 -9999
2015 09 20 21 74 65 10143 0 -9999 9 -9999 -9999
2015 09 21 00 128 79 10146 110 10 3 -9999 -9999
2015 09 21 03 247 102 10126 270 40 3 -9999 -9999
2015 09 21 06 281 84 10108 220 50 0 -9999 -9999
2015 09 21 09 257 95 10115 200 20 4 -9999 -9999
2015 09 21 12 169 118 10143 220 10 0 -9999 -9999
2015 09 21 18 112 101 10143 0 -9999 9 -9999 -9999
2015 09 21 21 97 88 10151 200 10 9 -9999 -9999
2015 09 22 00 159 109 10153 70 10 0 -9999 -9999
2015 09 22 03 248 56 10135 220 60 0 -9999 -9999
2015 09 22 06 273 61 10106 220 30 0 -9999 -9999
2015 09 22 09 244 88 10101 200 30 7 -9999 -9999
2015 09 22 12 164 89 10124 180 20 7 -9999 -9999
2015 09 22 18 140 106 10112 250 10 9 -9999 -9999
2015 09 22 21 147 115 10116 320 10 9 -9999 -9999
2015 09 23 00 167 118 10118 70 10 8 -9999 -9999
2015 09 23 03 222 133 10103 200 10 8 -9999 -9999
2015 09 23 06 204 164 10095 290 20 8 -9999 -1
2015 09 23 09 184 166 10097 160 10 8 -9999 -9999
2015 09 23 12 173 163 10106 250 10 8 -9999 10
2015 09 23 18 164 158 10105 250 10 9 -9999 60
2015 09 23 21 158 148 10109 320 20 9 -9999 -9999
2015 09 24 00 162 146 10113 290 30 6 -9999 -9999
2015 09 24 03 192 129 10110 340 10 7 -9999 -9999
2015 09 24 06 227 111 10089 270 10 2 -9999 2
2015 09 24 09 213 142 10086 320 20 2 -9999 -9999
2015 09 24 12 149 136 10101 270 10 0 -9999 -9999
2015 09 24 18 116 111 10086 70 20 9 -9999 -9999
2015 09 24 21 116 113 10084 0 -9999 9 -9999 -9999
2015 09 25 00 123 118 10090 270 10 6 -9999 -9999
2015 09 25 03 148 137 10095 270 20 8 -9999 -9999
2015 09 25 06 178 135 10085 200 20 7 -9999 1
2015 09 25 09 187 105 10087 250 20 2 -9999 -9999
2015 09 25 12 118 105 10113 250 10 0 -9999 -9999
2015 09 25 18 88 84 10129 0 -9999 9 -9999 -9999
2015 09 25 21 76 73 10139 250 10 9 -9999 -9999
2015 09 26 00 81 78 10154 180 10 9 -9999 -9999
2015 09 26 03 193 46 10146 220 40 0 -9999 -9999
2015 09 26 06 215 22 10131 270 30 0 -9999 -9999
2015 09 26 09 189 57 10130 200 10 0 -9999 -9999
2015 09 26 12 104 75 10152 0 -9999 0 -9999 -9999
2015 09 26 18 58 46 10147 160 10 9 -9999 -9999
2015 09 26 21 52 42 10145 140 10 9 -9999 -9999
2015 09 27 00 95 55 10140 180 10 0 -9999 -9999
2015 09 27 03 220 95 10119 250 100 0 -9999 -9999
2015 09 27 06 245 43 10111 250 70 0 -9999 -9999
2015 09 27 09 213 40 10136 290 40 0 -9999 -9999
2015 09 27 12 153 85 10176 20 30 0 -9999 -9999
2015 09 27 18 71 62 10209 0 -9999 9 -9999 -9999
2015 09 27 21 63 57 10220 270 10 9 -9999 -9999
2015 09 28 00 86 72 10234 270 10 5 -9999 -9999
2015 09 28 03 176 39 10234 220 30 7 -9999 -9999
2015 09 28 06 184 -9 10231 320 20 6 -9999 -9999
2015 09 28 09 177 12 10239 270 20 2 -9999 -9999
2015 09 28 12 84 48 10264 0 -9999 0 -9999 -9999
2015 09 28 18 31 24 10293 0 -9999 9 -9999 -9999
2015 09 28 21 19 12 10302 0 -9999 9 -9999 -9999
2015 09 29 00 75 34 10314 110 10 3 -9999 -9999
2015 09 29 03 191 -14 10288 90 20 7 -9999 -9999
2015 09 29 06 203 -15 10277 340 20 7 -9999 -9999
2015 09 29 09 179 10 10281 20 10 7 -9999 -9999
2015 09 29 12 91 49 10296 250 10 0 -9999 -9999
2015 09 29 18 35 23 10265 0 -9999 9 -9999 -9999
2015 09 29 21 50 27 10238 140 10 9 -9999 -9999
2015 09 30 00 64 32 10232 220 10 8 -9999 -9999
2015 09 30 03 121 55 10210 220 10 8 -9999 -9999
2015 09 30 06 222 38 10160 220 40 5 -9999 -1
2015 09 30 09 216 59 10143 200 20 6 -9999 -9999
2015 09 30 12 199 59 10125 200 40 6 -9999 -9999
2015 09 30 18 133 108 10074 250 10 9 -9999 20
2015 09 30 21 121 115 10025 20 10 9 -9999 -9999
2015 10 01 00 139 131 9995 270 30 8 -9999 200
2015 10 01 03 70 41 10044 270 30 8 -9999 -9999
2015 10 01 06 72 43 10045 250 20 8 -9999 60
2015 10 01 09 90 61 10048 220 20 5 -9999 -9999
2015 10 01 12 65 53 10075 290 10 6 -9999 -1
2015 10 01 18 22 10 10072 250 10 9 -9999 -9999
2015 10 01 21 24 15 10051 250 20 9 -9999 -9999
2015 10 02 00 107 50 10044 320 30 0 -9999 -9999
2015 10 02 03 187 41 10029 250 90 2 -9999 -9999
2015 10 02 06 153 18 10056 320 30 7 -9999 -9999
2015 10 02 09 122 -10 10092 270 40 8 -9999 -9999
2015 10 02 12 103 -24 10112 290 20 8 -9999 -9999
2015 10 02 18 4 -14 10157 270 20 9 -9999 -9999
2015 10 02 21 -14 -25 10173 290 10 9 -9999 -9999
2015 10 03 00 39 -5 10187 180 10 0 -9999 -9999
2015 10 03 03 130 -71 10186 320 60 0 -9999 -9999
2015 10 03 06 152 -70 10188 270 70 0 -9999 -9999
2015 10 03 09 139 -69 10206 250 20 0 -9999 -9999
2015 10 03 12 46 -6 10231 40 10 0 -9999 -9999
2015 10 03 18 -1 -14 10265 0 -9999 9 -9999 -9999
2015 10 03 21 -10 -21 10268 70 10 9 -9999 -9999
2015 10 04 00 26 -10 10279 70 10 7 -9999 -9999
2015 10 04 03 170 71 10259 250 40 6 -9999 -9999
2015 10 04 06 210 54 10234 250 20 0 -9999 -9999
2015 10 04 09 182 64 10231 180 10 0 -9999 -9999
2015 10 04 12 101 73 10243 340 10 0 -9999 -9999
2015 10 04 18 60 51 10232 70 10 9 -9999 -9999
2015 10 04 21 52 43 10225 70 10 9 -9999 -9999
2015 10 05 00 97 73 10217 70 10 2 -9999 -9999
2015 10 05 03 215 107 10191 180 60 5 -9999 -9999
2015 10 05 06 230 111 10165 200 50 6 -9999 -9999
2015 10 05 09 205 114 10165 200 30 5 -9999 -9999
2015 10 05 12 181 117 10174 200 20 5 -9999 -9999
2015 10 05 18 173 116 10169 200 40 9 -9999 -9999
2015 10 05 21 107 98 10178 250 10 9 -9999 -9999
2015 10 06 00 129 113 10188 0 -9999 2 -9999 -9999
2015 10 06 03 230 120 10171 200 40 0 -9999 -9999
2015 10 06 06 260 110 10147 290 20 0 -9999 -9999
2015 10 06 09 231 124 10156 200 30 2 -9999 -9999
2015 10 06 12 182 126 10173 290 10 4 -9999 -9999
2015 10 06 18 113 104 10171 0 -9999 9 -9999 -9999
2015 10 06 21 95 89 10173 20 10 9 -9999 -9999
2015 10 07 00 127 113 10177 90 10 2 -9999 -9999
2015 10 07 03 226 101 10161 200 40 3 -9999 -9999
2015 10 07 06 235 102 10143 220 20 6 -9999 -9999
2015 10 07 09 207 99 10138 200 20 7 -9999 -9999
2015 10 07 12 147 109 10143 290 10 5 -9999 -9999
2015 10 07 18 126 112 10127 200 10 9 -9999 -9999
2015 10 07 21 123 105 10146 270 20 9 -9999 -9999
2015 10 08 00 123 13 10163 290 40 7 -9999 10
2015 10 08 03 119 4 10160 320 30 6 -9999 -9999
2015 10 08 06 145 4 10137 290 10 2 -9999 -9999
2015 10 08 09 128 -23 10137 290 30 2 -9999 -9999
2015 10 08 12 47 12 10155 290 10 0 -9999 -9999
2015 10 08 18 -2 -12 10130 40 10 9 -9999 -9999
2015 10 08 21 -16 -26 10119 70 10 9 -9999 -9999
2015 10 09 00 28 -6 10120 90 10 0 -9999 -9999
2015 10 09 03 142 -61 10093 140 10 0 -9999 -9999
2015 10 09 06 154 -74 10075 290 40 7 -9999 -9999
2015 10 09 09 132 -35 10078 340 10 6 -9999 -9999
2015 10 09 12 106 1 10093 270 30 6 -9999 -9999
2015 10 09 18 54 36 10087 140 10 9 -9999 10
2015 10 09 21 19 12 10090 290 10 9 -9999 -9999
2015 10 10 00 33 18 10093 340 10 0 -9999 -9999
2015 10 10 03 104 -7 10085 250 50 6 -9999 -9999
2015 10 10 06 101 -10 10077 290 40 5 -9999 -9999
2015 10 10 09 68 25 10090 200 10 6 -9999 -9999
2015 10 10 12 22 10 10103 250 20 6 -9999 6
2015 10 10 18 -1 -7 10098 270 10 9 -9999 -9999
2015 10 10 21 10 4 10098 0 -9999 9 -9999 -9999
2015 10 11 00 31 25 10105 290 10 8 -9999 2
2015 10 11 03 63 56 10110 270 30 8 -9999 -9999
2015 10 11 06 83 58 10114 250 30 8 -9999 4
2015 10 11 09 73 54 10139 270 10 8 -9999 -9999
2015 10 11 12 67 55 10162 290 20 8 -9999 20
2015 10 11 18 43 33 10179 250 20 9 -9999 1
2015 10 11 21 39 36 10185 220 20 9 -9999 -9999
2015 10 12 00 43 39 10197 200 10 8 -9999 -9999
2015 10 12 03 110 66 10186 290 40 2 -9999 -9999
2015 10 12 06 154 39 10162 250 60 6 -9999 -9999
2015 10 12 09 120 7 10170 270 20 2 -9999 -9999
2015 10 12 12 50 24 10183 290 10 0 -9999 -9999
2015 10 12 18 8 1 10172 0 -9999 9 -9999 -9999
2015 10 12 21 2 -4 10195 0 -9999 9 -9999 -9999
2015 10 13 00 34 25 10228 160 10 0 -9999 -9999
2015 10 13 03 139 -63 10214 110 20 0 -9999 -9999
2015 10 13 06 167 -51 10196 70 20 0 -9999 -9999
2015 10 13 09 129 -52 10195 250 10 0 -9999 -9999
2015 10 13 12 37 -9 10215 0 -9999 0 -9999 -9999
2015 10 13 18 1 -20 10215 70 10 9 -9999 -9999
2015 10 13 21 -8 -25 10212 90 20 9 -9999 -9999
2015 10 14 00 34 -12 10218 90 10 0 -9999 -9999
[truncated: 550 more rows]
