# Supplementary material for: Source Analysis of Ozone Pollution in Liaoyuan City’s Atmosphere Based on Machine Learning Models and HYSPLIT Clustering Method
Source: Toxics. 2025 Jun 13;13(6):500. doi: 10.3390/toxics13060500 (PMC12197544; doi:10.3390/toxics13060500)
Supplement: Supplementary file 1 [file toxics-13-00500-s001.zip › toxics-3626334-supplementary/542590-99999-2016.csv]

2016 01 01 00 -178 -200 10277 70 10 7 -9999 -9999
2016 01 01 03 -105 -131 10250 290 10 0 -9999 -9999
2016 01 01 06 36 -58 10214 200 50 0 -9999 -9999
2016 01 01 09 18 -51 10215 200 30 0 -9999 -9999
2016 01 01 12 -32 -68 10221 320 20 6 -9999 -9999
2016 01 01 18 -37 -57 10210 0 -9999 9 -9999 -9999
2016 01 01 21 -40 -57 10206 320 10 9 -9999 -9999
2016 01 02 00 -52 -63 10215 0 -9999 8 -9999 -9999
2016 01 02 03 -14 -46 10211 250 10 8 -9999 -9999
2016 01 02 06 0 -34 10197 250 10 8 -9999 -9999
2016 01 02 09 -2 -34 10211 250 30 8 -9999 -9999
2016 01 02 12 -53 -74 10224 270 10 8 -9999 -9999
2016 01 02 18 -118 -132 10239 290 10 9 -9999 -9999
2016 01 02 21 -140 -157 10238 20 10 9 -9999 -9999
2016 01 03 00 -113 -142 10244 40 20 8 -9999 -9999
2016 01 03 03 -70 -145 10235 90 10 0 -9999 -9999
2016 01 03 06 -32 -110 10214 200 10 2 -9999 -9999
2016 01 03 09 -54 -126 10227 70 20 4 -9999 -9999
2016 01 03 12 -108 -139 10241 290 10 5 -9999 -9999
2016 01 03 18 -171 -190 10264 180 10 9 -9999 -9999
2016 01 03 21 -193 -213 10276 0 -9999 9 -9999 -9999
2016 01 04 00 -204 -225 10297 0 -9999 0 -9999 -9999
2016 01 04 03 -123 -160 10290 220 10 0 -9999 -9999
2016 01 04 06 -78 -174 10274 250 60 0 -9999 -9999
2016 01 04 09 -106 -165 10280 200 10 0 -9999 -9999
2016 01 04 12 -160 -187 10294 200 10 2 -9999 -9999
2016 01 04 18 -202 -222 10301 270 10 9 -9999 -9999
2016 01 04 21 -222 -246 10300 20 10 9 -9999 -9999
2016 01 05 00 -225 -247 10315 0 -9999 0 -9999 -9999
2016 01 05 03 -139 -179 10303 270 10 3 -9999 -9999
2016 01 05 06 -86 -195 10277 270 40 2 -9999 -9999
2016 01 05 09 -116 -193 10281 180 20 0 -9999 -9999
2016 01 05 12 -167 -201 10293 0 -9999 0 -9999 -9999
2016 01 05 18 -208 -231 10286 0 -9999 9 -9999 -9999
2016 01 05 21 -217 -241 10284 340 10 9 -9999 -9999
2016 01 06 00 -213 -236 10302 200 10 2 -9999 -9999
2016 01 06 03 -117 -181 10299 180 10 0 -9999 -9999
2016 01 06 06 -61 -161 10285 250 30 0 -9999 -9999
2016 01 06 09 -106 -169 10295 250 10 2 -9999 -9999
2016 01 06 12 -160 -188 10313 320 10 0 -9999 -9999
2016 01 06 18 -214 -237 10310 0 -9999 9 -9999 -9999
2016 01 06 21 -229 -254 10303 0 -9999 9 -9999 -9999
2016 01 07 00 -236 -262 10306 220 10 0 -9999 -9999
2016 01 07 03 -142 -183 10290 250 10 0 -9999 -9999
2016 01 07 06 -82 -178 10260 270 40 0 -9999 -9999
2016 01 07 09 -108 -181 10262 200 10 0 -9999 -9999
2016 01 07 12 -157 -194 10265 250 20 0 -9999 -9999
2016 01 07 18 -208 -231 10247 0 -9999 9 -9999 -9999
2016 01 07 21 -218 -240 10251 290 10 9 -9999 -9999
2016 01 08 00 -221 -243 10277 20 10 0 -9999 -9999
2016 01 08 03 -120 -172 10273 0 -9999 0 -9999 -9999
2016 01 08 06 -73 -164 10258 270 30 0 -9999 -9999
2016 01 08 09 -109 -173 10265 290 10 0 -9999 -9999
2016 01 08 12 -169 -201 10276 0 -9999 0 -9999 -9999
2016 01 08 18 -221 -243 10262 70 10 9 -9999 -9999
2016 01 08 21 -233 -258 10260 180 10 9 -9999 -9999
2016 01 09 00 -223 -245 10260 0 -9999 0 -9999 -9999
2016 01 09 03 -159 -198 10245 250 10 8 -9999 -9999
2016 01 09 06 -76 -109 10226 250 30 8 -9999 3
2016 01 09 09 -99 -137 10241 160 20 8 -9999 -9999
2016 01 09 12 -154 -172 10265 270 10 8 -9999 -1
2016 01 09 18 -212 -236 10287 0 -9999 9 -9999 -9999
2016 01 09 21 -230 -256 10298 0 -9999 9 -9999 -9999
2016 01 10 00 -229 -253 10322 140 10 0 -9999 -9999
2016 01 10 03 -142 -183 10325 90 10 0 -9999 -9999
2016 01 10 06 -96 -186 10314 250 20 2 -9999 -9999
2016 01 10 09 -135 -213 10330 180 10 0 -9999 -9999
2016 01 10 12 -197 -228 10354 270 10 0 -9999 -9999
2016 01 10 18 -244 -271 10352 140 10 9 -9999 -9999
2016 01 10 21 -254 -283 10347 0 -9999 9 -9999 -9999
2016 01 11 00 -255 -283 10358 0 -9999 0 -9999 -9999
2016 01 11 03 -180 -230 10350 250 10 0 -9999 -9999
2016 01 11 06 -111 -215 10336 270 30 0 -9999 -9999
2016 01 11 09 -142 -219 10342 220 10 0 -9999 -9999
2016 01 11 12 -198 -229 10354 320 10 0 -9999 -9999
2016 01 11 18 -241 -270 10337 0 -9999 9 -9999 -9999
2016 01 11 21 -253 -280 10327 90 10 9 -9999 -9999
2016 01 12 00 -256 -283 10321 70 10 0 -9999 -9999
2016 01 12 03 -172 -227 10300 250 10 0 -9999 -9999
2016 01 12 06 -114 -215 10264 270 40 0 -9999 -9999
2016 01 12 09 -143 -220 10259 270 10 0 -9999 -9999
2016 01 12 12 -198 -234 10252 270 20 0 -9999 -9999
2016 01 12 18 -229 -254 10217 290 20 9 -9999 -9999
2016 01 12 21 -240 -265 10212 0 -9999 9 -9999 -9999
2016 01 13 00 -244 -269 10222 250 10 0 -9999 -9999
2016 01 13 03 -145 -204 10213 250 20 6 -9999 -9999
2016 01 13 06 -94 -194 10202 250 50 5 -9999 -9999
2016 01 13 09 -127 -210 10217 270 10 0 -9999 -9999
2016 01 13 12 -184 -216 10228 160 10 0 -9999 -9999
2016 01 13 18 -227 -255 10232 0 -9999 9 -9999 -9999
2016 01 13 21 -237 -263 10228 0 -9999 9 -9999 -9999
2016 01 14 00 -241 -270 10237 70 10 0 -9999 -9999
2016 01 14 03 -135 -189 10222 0 -9999 0 -9999 -9999
2016 01 14 06 -72 -179 10200 250 60 1 -9999 -9999
2016 01 14 09 -99 -184 10208 200 10 0 -9999 -9999
2016 01 14 12 -152 -191 10227 270 10 0 -9999 -9999
2016 01 14 18 -206 -230 10231 90 10 9 -9999 -9999
2016 01 14 21 -220 -245 10232 70 10 9 -9999 -9999
2016 01 15 00 -219 -247 10241 70 10 7 -9999 -9999
2016 01 15 03 -149 -191 10232 70 10 7 -9999 -9999
2016 01 15 06 -59 -112 10222 180 10 7 -9999 -9999
2016 01 15 09 -76 -97 10238 0 -9999 8 -9999 -9999
2016 01 15 12 -143 -163 10260 0 -9999 3 -9999 2
2016 01 15 18 -177 -200 10287 140 10 9 -9999 -9999
2016 01 15 21 -172 -197 10282 180 10 9 -9999 -9999
2016 01 16 00 -168 -191 10296 70 10 7 -9999 -9999
2016 01 16 03 -104 -153 10289 40 40 0 -9999 -9999
2016 01 16 06 -90 -153 10276 70 40 0 -9999 -9999
2016 01 16 09 -103 -174 10280 70 30 5 -9999 -9999
2016 01 16 12 -130 -186 10279 0 -9999 8 -9999 -9999
2016 01 16 18 -137 -185 10268 40 20 9 -9999 -9999
2016 01 16 21 -148 -181 10266 90 20 9 -9999 -9999
2016 01 17 00 -166 -192 10272 0 -9999 8 -9999 4
2016 01 17 03 -131 -187 10262 90 20 6 -9999 -9999
2016 01 17 06 -103 -180 10236 140 10 6 -9999 -9999
2016 01 17 09 -118 -197 10239 290 30 4 -9999 -9999
2016 01 17 12 -143 -206 10243 360 20 0 -9999 -9999
2016 01 17 18 -184 -254 10219 340 30 9 -9999 -9999
2016 01 17 21 -245 -271 10215 220 20 9 -9999 -9999
2016 01 18 00 -262 -288 10219 290 10 0 -9999 -9999
2016 01 18 03 -183 -249 10208 250 10 0 -9999 -9999
2016 01 18 06 -158 -269 10198 250 50 5 -9999 -9999
2016 01 18 09 -185 -273 10230 270 30 2 -9999 -9999
2016 01 18 12 -217 -270 10255 200 10 5 -9999 -9999
2016 01 18 18 -266 -294 10267 290 10 9 -9999 -9999
2016 01 18 21 -275 -306 10280 250 10 9 -9999 -9999
2016 01 19 00 -273 -304 10299 250 10 7 -9999 -9999
2016 01 19 03 -198 -247 10308 250 10 1 -9999 -9999
2016 01 19 06 -165 -247 10305 340 30 2 -9999 -9999
2016 01 19 09 -182 -246 10334 270 10 0 -9999 -9999
2016 01 19 12 -213 -249 10360 270 10 6 -9999 -9999
2016 01 19 18 -257 -283 10382 290 10 9 -9999 -9999
2016 01 19 21 -268 -298 10389 0 -9999 9 -9999 -9999
2016 01 20 00 -271 -302 10402 220 10 0 -9999 -9999
2016 01 20 03 -186 -252 10398 270 10 0 -9999 -9999
2016 01 20 06 -127 -224 10364 220 20 0 -9999 -9999
2016 01 20 09 -161 -229 10368 200 10 0 -9999 -9999
2016 01 20 12 -211 -245 10381 0 -9999 0 -9999 -9999
2016 01 20 18 -249 -276 10376 90 10 9 -9999 -9999
2016 01 20 21 -265 -296 10376 0 -9999 9 -9999 -9999
2016 01 21 00 -270 -301 10378 70 10 2 -9999 -9999
2016 01 21 03 -180 -246 10371 180 10 0 -9999 -9999
2016 01 21 06 -125 -233 10351 70 30 0 -9999 -9999
2016 01 21 09 -150 -233 10360 70 30 0 -9999 -9999
2016 01 21 12 -210 -252 10381 180 10 0 -9999 -9999
2016 01 21 18 -253 -280 10400 90 10 9 -9999 -9999
2016 01 21 21 -272 -303 10394 110 10 9 -9999 -9999
2016 01 22 00 -275 -306 10413 70 10 0 -9999 -9999
2016 01 22 03 -187 -253 10400 0 -9999 0 -9999 -9999
2016 01 22 06 -133 -232 10379 250 40 0 -9999 -9999
2016 01 22 09 -160 -250 10396 320 20 0 -9999 -9999
2016 01 22 12 -210 -257 10416 0 -9999 2 -9999 -9999
2016 01 22 18 -270 -301 10402 0 -9999 9 -9999 -9999
2016 01 22 21 -291 -323 10388 250 10 9 -9999 -9999
2016 01 23 00 -297 -327 10391 290 10 0 -9999 -9999
2016 01 23 03 -214 -280 10377 20 10 3 -9999 -9999
2016 01 23 06 -183 -297 10356 270 10 5 -9999 -9999
2016 01 23 09 -201 -288 10363 290 30 3 -9999 -9999
2016 01 23 12 -247 -296 10374 250 10 2 -9999 -9999
2016 01 23 18 -279 -306 10350 290 10 9 -9999 -9999
2016 01 23 21 -289 -319 10331 270 10 9 -9999 -9999
2016 01 24 00 -295 -325 10326 270 20 0 -9999 -9999
2016 01 24 03 -209 -261 10315 270 30 0 -9999 -9999
2016 01 24 06 -174 -265 10301 270 30 0 -9999 -9999
2016 01 24 09 -182 -259 10314 250 10 0 -9999 -9999
2016 01 24 12 -220 -265 10326 270 10 0 -9999 -9999
2016 01 24 18 -254 -278 10317 0 -9999 9 -9999 -9999
2016 01 24 21 -260 -290 10312 110 10 9 -9999 -9999
2016 01 25 00 -248 -274 10316 0 -9999 0 -9999 -9999
2016 01 25 03 -153 -227 10293 220 10 0 -9999 -9999
2016 01 25 06 -79 -194 10263 270 40 0 -9999 -9999
2016 01 25 09 -106 -195 10264 200 20 0 -9999 -9999
2016 01 25 12 -171 -206 10273 320 10 0 -9999 -9999
2016 01 25 18 -215 -240 10272 70 10 9 -9999 -9999
2016 01 25 21 -199 -223 10265 110 10 9 -9999 -9999
2016 01 26 00 -211 -235 10278 70 10 0 -9999 -9999
2016 01 26 03 -114 -184 10265 220 10 4 -9999 -9999
2016 01 26 06 -60 -177 10242 270 40 2 -9999 -1
2016 01 26 09 -93 -190 10248 270 20 2 -9999 -9999
2016 01 26 12 -157 -206 10261 250 20 0 -9999 -9999
2016 01 26 18 -213 -240 10277 0 -9999 9 -9999 -9999
2016 01 26 21 -222 -248 10280 0 -9999 9 -9999 -9999
2016 01 27 00 -210 -230 10295 0 -9999 0 -9999 -9999
2016 01 27 03 -106 -171 10295 200 10 0 -9999 -9999
2016 01 27 06 -43 -189 10277 270 40 0 -9999 -9999
2016 01 27 09 -71 -178 10287 200 20 0 -9999 -9999
2016 01 27 12 -138 -184 10308 340 10 0 -9999 -9999
2016 01 27 18 -195 -222 10320 0 -9999 9 -9999 -9999
2016 01 27 21 -208 -232 10314 70 10 9 -9999 -9999
2016 01 28 00 -208 -235 10332 90 10 1 -9999 -9999
2016 01 28 03 -106 -186 10329 180 10 2 -9999 -9999
2016 01 28 06 -25 -108 10309 270 30 0 -9999 -9999
2016 01 28 09 -42 -155 10330 290 30 0 -9999 -9999
2016 01 28 12 -108 -183 10364 360 20 0 -9999 -9999
2016 01 28 18 -189 -225 10386 0 -9999 9 -9999 -9999
2016 01 28 21 -217 -244 10391 110 20 9 -9999 -9999
2016 01 29 00 -224 -256 10409 90 10 1 -9999 -9999
2016 01 29 03 -121 -230 10383 70 20 6 -9999 -9999
2016 01 29 06 -90 -255 10357 70 40 0 -9999 -9999
2016 01 29 09 -106 -252 10352 40 20 0 -9999 -9999
2016 01 29 12 -180 -231 10364 340 10 0 -9999 -9999
2016 01 29 18 -234 -264 10367 0 -9999 9 -9999 -9999
2016 01 29 21 -249 -278 10359 90 10 9 -9999 -9999
2016 01 30 00 -250 -276 10379 70 10 0 -9999 -9999
2016 01 30 03 -168 -239 10364 250 10 0 -9999 -9999
2016 01 30 06 -111 -242 10338 250 10 0 -9999 -9999
2016 01 30 09 -133 -255 10342 340 20 0 -9999 -9999
2016 01 30 12 -201 -252 10364 220 20 0 -9999 -9999
2016 01 30 18 -253 -279 10364 0 -9999 9 -9999 -9999
2016 01 30 21 -261 -288 10358 110 10 9 -9999 -9999
2016 01 31 00 -259 -286 10373 0 -9999 0 -9999 -9999
2016 01 31 03 -155 -236 10365 220 10 0 -9999 -9999
2016 01 31 06 -106 -222 10347 250 30 0 -9999 -9999
2016 01 31 09 -133 -232 10358 270 20 0 -9999 -9999
2016 01 31 12 -193 -240 10376 250 10 0 -9999 -9999
2016 01 31 18 -240 -267 10367 70 10 9 -9999 -9999
2016 01 31 21 -254 -283 10361 40 10 9 -9999 -9999
2016 02 01 00 -244 -273 10368 90 10 0 -9999 -9999
2016 02 01 03 -138 -215 10344 250 10 0 -9999 -9999
2016 02 01 06 -74 -193 10321 220 30 0 -9999 -9999
2016 02 01 09 -97 -192 10326 250 20 0 -9999 -9999
2016 02 01 12 -162 -204 10334 320 10 0 -9999 -9999
2016 02 01 18 -219 -244 10331 140 10 9 -9999 -9999
2016 02 01 21 -228 -252 10327 70 10 9 -9999 -9999
2016 02 02 00 -226 -255 10335 90 10 0 -9999 -9999
2016 02 02 03 -122 -192 10317 250 10 0 -9999 -9999
2016 02 02 06 -39 -165 10285 270 30 0 -9999 -9999
2016 02 02 09 -69 -177 10289 270 20 0 -9999 -9999
2016 02 02 12 -143 -182 10300 320 10 0 -9999 -9999
2016 02 02 18 -200 -226 10291 70 10 9 -9999 -9999
2016 02 02 21 -212 -236 10287 70 10 9 -9999 -9999
2016 02 03 00 -208 -232 10293 90 10 0 -9999 -9999
2016 02 03 03 -106 -171 10272 270 10 0 -9999 -9999
2016 02 03 06 -15 -146 10246 270 40 0 -9999 -9999
2016 02 03 09 -39 -161 10254 250 20 5 -9999 -9999
2016 02 03 12 -110 -161 10271 250 20 0 -9999 -9999
2016 02 03 18 -173 -195 10280 220 10 9 -9999 -9999
2016 02 03 21 -200 -227 10281 290 10 9 -9999 -9999
2016 02 04 00 -178 -194 10298 110 10 0 -9999 -9999
2016 02 04 03 -76 -183 10288 270 30 0 -9999 -9999
2016 02 04 06 -54 -175 10261 250 60 0 -9999 -9999
2016 02 04 09 -68 -176 10264 250 10 0 -9999 -9999
2016 02 04 12 -136 -182 10278 270 10 0 -9999 -9999
2016 02 04 18 -188 -210 10271 140 10 9 -9999 -9999
2016 02 04 21 -201 -224 10271 320 10 9 -9999 -9999
2016 02 05 00 -193 -217 10277 200 10 0 -9999 -9999
2016 02 05 03 -82 -148 10265 290 10 0 -9999 -9999
2016 02 05 06 -50 -159 10253 250 30 2 -9999 -9999
2016 02 05 09 -69 -168 10259 270 20 0 -9999 -9999
2016 02 05 12 -137 -178 10276 320 20 0 -9999 -9999
2016 02 05 18 -193 -217 10276 0 -9999 9 -9999 -9999
2016 02 05 21 -195 -218 10278 140 10 9 -9999 -9999
2016 02 06 00 -192 -211 10295 0 -9999 0 -9999 -9999
2016 02 06 03 -99 -166 10288 250 10 0 -9999 -9999
2016 02 06 06 -41 -148 10270 270 50 2 -9999 -9999
2016 02 06 09 -71 -148 10270 270 10 6 -9999 -9999
2016 02 06 12 -136 -169 10281 250 10 0 -9999 -9999
2016 02 06 18 -187 -209 10254 0 -9999 9 -9999 -9999
2016 02 06 21 -200 -223 10243 70 10 9 -9999 -9999
2016 02 07 00 -178 -196 10240 0 -9999 0 -9999 -9999
2016 02 07 03 -76 -153 10211 250 10 0 -9999 -9999
2016 02 07 06 2 -131 10174 250 30 0 -9999 -9999
2016 02 07 09 -25 -128 10170 200 20 0 -9999 -9999
2016 02 07 12 -78 -140 10170 290 20 0 -9999 -9999
2016 02 07 18 -116 -139 10133 70 10 9 -9999 -9999
2016 02 07 21 -123 -143 10112 70 10 9 -9999 -9999
2016 02 08 00 -98 -123 10116 0 -9999 8 -9999 -9999
2016 02 08 03 -36 -74 10120 270 30 8 -9999 -9999
2016 02 08 06 -22 -125 10110 250 40 7 -9999 -1
2016 02 08 09 -32 -152 10131 270 30 3 -9999 -9999
2016 02 08 12 -104 -157 10157 200 20 0 -9999 -9999
2016 02 08 18 -136 -160 10190 20 10 9 -9999 -9999
2016 02 08 21 -165 -186 10204 70 10 9 -9999 -9999
2016 02 09 00 -167 -188 10233 0 -9999 0 -9999 -9999
2016 02 09 03 -49 -123 10233 270 50 0 -9999 -9999
2016 02 09 06 -9 -108 10218 250 40 0 -9999 -9999
2016 02 09 09 -19 -114 10227 220 20 0 -9999 -9999
2016 02 09 12 -90 -126 10245 0 -9999 0 -9999 -9999
2016 02 09 18 -139 -157 10244 70 10 9 -9999 -9999
2016 02 09 21 -133 -154 10236 70 10 9 -9999 -9999
2016 02 10 00 -115 -144 10245 70 10 4 -9999 -9999
2016 02 10 03 -7 -84 10231 140 10 0 -9999 -9999
2016 02 10 06 60 -103 10206 200 40 0 -9999 -9999
2016 02 10 09 47 -98 10211 200 20 0 -9999 -9999
2016 02 10 12 10 -85 10223 340 20 0 -9999 -9999
2016 02 10 18 -40 -90 10230 70 10 9 -9999 -9999
2016 02 10 21 -61 -95 10226 110 10 9 -9999 -9999
2016 02 11 00 -57 -91 10228 0 -9999 0 -9999 -9999
2016 02 11 03 46 -49 10202 200 10 2 -9999 -9999
2016 02 11 06 116 18 10176 200 30 3 -9999 -9999
2016 02 11 09 79 17 10185 220 10 8 -9999 -9999
2016 02 11 18 17 11 10167 290 10 9 -9999 20
2016 02 11 21 17 13 10162 200 10 9 -9999 -9999
2016 02 12 00 20 16 10170 90 10 8 -9999 2
2016 02 12 03 39 35 10167 0 -9999 8 -9999 -9999
2016 02 12 06 47 37 10162 250 10 8 -9999 -9999
2016 02 12 09 39 32 10179 180 10 8 -9999 -9999
2016 02 12 12 27 23 10183 0 -9999 8 -9999 2
2016 02 12 18 13 -11 10191 70 30 9 -9999 2
2016 02 12 21 -4 -41 10194 20 30 9 -9999 -9999
2016 02 13 00 -27 -70 10228 340 50 8 -9999 3
2016 02 13 03 -46 -67 10226 40 10 8 -9999 -9999
2016 02 13 06 -51 -68 10201 70 20 8 -9999 50
2016 02 13 09 -61 -87 10194 40 20 8 -9999 -9999
2016 02 13 12 -63 -105 10198 360 10 8 -9999 40
2016 02 13 18 -84 -150 10201 340 10 9 -9999 -9999
2016 02 13 21 -90 -162 10195 360 20 9 -9999 -9999
2016 02 14 00 -107 -155 10217 290 50 8 -9999 -9999
2016 02 14 03 -110 -209 10231 360 50 0 -9999 -9999
2016 02 14 06 -117 -205 10238 340 50 6 -9999 -9999
2016 02 14 09 -127 -201 10253 290 40 6 -9999 -9999
2016 02 14 12 -171 -209 10261 270 10 0 -9999 -9999
2016 02 14 18 -224 -248 10250 290 20 9 -9999 -9999
2016 02 14 21 -229 -257 10232 0 -9999 9 -9999 -9999
2016 02 15 00 -206 -229 10235 160 10 0 -9999 -9999
2016 02 15 03 -108 -192 10202 270 40 0 -9999 -9999
2016 02 15 06 -74 -187 10179 250 70 6 -9999 -9999
2016 02 15 09 -78 -157 10181 250 50 6 -9999 -9999
2016 02 15 21 -80 -120 10145 270 30 9 -9999 -9999
2016 02 16 00 -73 -129 10151 250 50 7 -9999 -9999
2016 02 16 03 -45 -126 10154 250 30 6 -9999 -9999
2016 02 16 06 -27 -147 10148 320 50 6 -9999 -9999
2016 02 16 09 -34 -134 10165 270 20 2 -9999 -9999
2016 02 16 12 -69 -122 10184 0 -9999 0 -9999 -9999
2016 02 16 18 -145 -162 10217 250 10 9 -9999 -9999
2016 02 16 21 -164 -183 10219 290 10 9 -9999 -9999
2016 02 17 00 -152 -174 10224 0 -9999 0 -9999 -9999
2016 02 17 03 -21 -130 10201 270 50 0 -9999 -9999
2016 02 17 06 27 -127 10169 220 40 0 -9999 -9999
2016 02 17 09 14 -114 10162 270 40 0 -9999 -9999
2016 02 17 12 -6 -116 10177 220 40 0 -9999 -9999
2016 02 17 18 -93 -120 10162 250 10 9 -9999 -9999
2016 02 17 21 -110 -129 10153 110 10 9 -9999 -9999
2016 02 18 00 -98 -113 10159 40 10 0 -9999 -9999
2016 02 18 03 13 -67 10153 270 50 2 -9999 -9999
2016 02 18 06 29 -87 10143 270 60 2 -9999 -9999
2016 02 18 09 9 -112 10161 250 40 0 -9999 -9999
2016 02 18 12 -39 -103 10195 220 10 0 -9999 -9999
2016 02 18 18 -91 -122 10241 250 20 9 -9999 -9999
2016 02 18 21 -123 -143 10257 0 -9999 9 -9999 -9999
2016 02 19 00 -105 -136 10277 180 10 1 -9999 -9999
2016 02 19 03 -24 -154 10272 270 30 0 -9999 -9999
2016 02 19 06 -6 -145 10259 250 50 0 -9999 -9999
2016 02 19 09 -12 -131 10273 250 50 6 -9999 -9999
2016 02 19 12 -38 -132 10296 250 20 6 -9999 -9999
2016 02 19 18 -117 -168 10307 200 10 9 -9999 -9999
2016 02 19 21 -151 -179 10301 340 10 9 -9999 -9999
2016 02 20 00 -141 -176 10295 0 -9999 0 -9999 -9999
2016 02 20 03 -55 -189 10279 250 40 0 -9999 -9999
2016 02 20 06 -34 -174 10245 250 40 0 -9999 -9999
2016 02 20 09 -43 -189 10236 250 50 0 -9999 -9999
2016 02 20 12 -95 -158 10244 250 10 0 -9999 -9999
2016 02 20 18 -111 -236 10277 320 20 9 -9999 -9999
2016 02 20 21 -165 -215 10292 270 10 9 -9999 -9999
2016 02 21 00 -148 -205 10317 0 -9999 0 -9999 -9999
2016 02 21 03 -84 -218 10322 270 30 0 -9999 -9999
2016 02 21 06 -49 -234 10294 270 40 0 -9999 -9999
2016 02 21 09 -55 -207 10294 270 40 6 -9999 -9999
2016 02 21 12 -112 -176 10301 320 20 0 -9999 -9999
2016 02 21 18 -140 -173 10290 0 -9999 9 -9999 -9999
2016 02 21 21 -122 -165 10268 160 10 9 -9999 -9999
2016 02 22 00 -91 -125 10265 360 10 8 -9999 -9999
2016 02 22 03 -15 -45 10261 290 10 8 -9999 -9999
2016 02 22 06 -13 -27 10250 270 40 8 -9999 20
2016 02 22 09 -44 -78 10278 320 10 8 -9999 -9999
2016 02 22 12 -63 -100 10318 320 30 8 -9999 20
2016 02 22 18 -173 -194 10354 270 10 9 -9999 -9999
2016 02 22 21 -197 -220 10356 90 10 9 -9999 -9999
2016 02 23 00 -179 -199 10371 110 10 0 -9999 -9999
2016 02 23 03 -82 -170 10365 180 10 0 -9999 -9999
2016 02 23 06 -74 -187 10358 250 50 5 -9999 -9999
2016 02 23 09 -94 -208 10376 360 20 0 -9999 -9999
2016 02 23 12 -158 -205 10387 220 20 0 -9999 -9999
2016 02 23 18 -206 -229 10382 0 -9999 9 -9999 -9999
2016 02 23 21 -223 -251 10378 270 10 9 -9999 -9999
2016 02 24 00 -200 -230 10377 180 10 0 -9999 -9999
2016 02 24 03 -72 -191 10352 290 30 0 -9999 -9999
2016 02 24 06 -38 -181 10320 270 70 1 -9999 -9999
2016 02 24 09 -45 -152 10321 250 40 2 -9999 -9999
2016 02 24 12 -100 -148 10331 220 10 0 -9999 -9999
2016 02 24 18 -148 -166 10335 20 10 9 -9999 -9999
2016 02 24 21 -169 -191 10333 290 10 9 -9999 -9999
2016 02 25 00 -160 -182 10348 180 10 0 -9999 -9999
2016 02 25 03 -62 -182 10332 250 40 0 -9999 -9999
2016 02 25 06 -43 -178 10310 250 50 0 -9999 -9999
2016 02 25 09 -53 -187 10307 320 30 0 -9999 -9999
2016 02 25 12 -115 -177 10316 320 10 0 -9999 -9999
2016 02 25 18 -171 -197 10303 320 10 9 -9999 -9999
2016 02 25 21 -173 -199 10300 0 -9999 9 -9999 -9999
2016 02 26 00 -157 -187 10305 0 -9999 0 -9999 -9999
2016 02 26 03 -50 -136 10276 250 20 4 -9999 -9999
2016 02 26 06 -24 -145 10246 270 60 3 -9999 -9999
2016 02 26 09 -23 -132 10241 250 40 4 -9999 -9999
2016 02 26 12 -73 -124 10258 0 -9999 3 -9999 -9999
2016 02 26 18 -118 -149 10253 40 20 9 -9999 -9999
2016 02 26 21 -146 -167 10250 0 -9999 9 -9999 -9999
2016 02 27 00 -127 -153 10260 250 10 2 -9999 -9999
2016 02 27 03 -20 -115 10253 320 10 4 -9999 -9999
2016 02 27 06 -5 -113 10246 270 40 6 -9999 -9999
2016 02 27 09 -21 -122 10259 360 30 4 -9999 -9999
2016 02 27 12 -65 -112 10276 0 -9999 2 -9999 -9999
2016 02 27 18 -137 -154 10273 160 10 9 -9999 -9999
2016 02 27 21 -160 -181 10273 0 -9999 9 -9999 -9999
2016 02 28 00 -146 -170 10276 250 10 0 -9999 -9999
2016 02 28 03 -34 -142 10258 270 10 3 -9999 -9999
2016 02 28 06 -27 -135 10241 220 30 5 -9999 -9999
2016 02 28 09 -52 -76 10253 360 20 8 -9999 -9999
2016 02 28 12 -63 -102 10269 360 20 8 -9999 8
2016 02 28 18 -147 -168 10277 0 -9999 9 -9999 -9999
2016 02 28 21 -178 -198 10295 0 -9999 9 -9999 -9999
2016 02 29 00 -159 -178 10316 160 10 2 -9999 -9999
2016 02 29 03 -69 -188 10314 340 30 2 -9999 -9999
2016 02 29 06 -53 -180 10304 290 50 5 -9999 -9999
2016 02 29 09 -68 -173 10305 360 10 0 -9999 -9999
2016 02 29 12 -129 -181 10309 220 20 0 -9999 -9999
2016 02 29 18 -157 -182 10282 0 -9999 9 -9999 -9999
2016 02 29 21 -158 -183 10259 70 10 9 -9999 -9999
2016 03 01 00 -142 -167 10252 290 10 0 -9999 -9999
2016 03 01 03 -24 -117 10227 250 30 0 -9999 -9999
2016 03 01 06 7 -96 10204 250 70 7 -9999 -9999
2016 03 01 09 9 -71 10201 250 30 6 -9999 -9999
2016 03 01 12 2 -98 10207 220 20 0 -9999 -1
2016 03 01 18 -50 -91 10181 290 10 9 -9999 -9999
2016 03 01 21 -58 -85 10176 270 10 9 -9999 -9999
2016 03 02 00 -43 -77 10165 160 10 2 -9999 -9999
2016 03 02 03 48 -45 10141 200 30 0 -9999 -9999
2016 03 02 06 64 -38 10134 250 70 6 -9999 -9999
2016 03 02 09 49 -135 10171 270 60 2 -9999 -9999
2016 03 02 12 0 -94 10202 200 20 0 -9999 -9999
2016 03 02 18 -56 -82 10212 70 10 9 -9999 -9999
2016 03 02 21 -48 -94 10195 0 -9999 9 -9999 -9999
2016 03 03 00 -33 -89 10194 0 -9999 6 -9999 -9999
2016 03 03 03 13 -80 10189 70 20 8 -9999 -9999
2016 03 03 06 30 -33 10189 70 50 7 -9999 -9999
2016 03 03 09 17 -22 10203 90 40 8 -9999 -9999
2016 03 03 12 10 -19 10216 90 30 8 -9999 -9999
2016 03 03 18 9 -17 10223 140 10 9 -9999 -9999
2016 03 03 21 9 -15 10230 0 -9999 9 -9999 -9999
2016 03 04 00 12 -10 10235 0 -9999 8 -9999 -9999
2016 03 04 03 58 8 10224 160 10 8 -9999 -9999
2016 03 04 06 116 26 10205 200 40 5 -9999 -9999
2016 03 04 09 99 27 10203 200 20 8 -9999 -9999
2016 03 04 12 32 9 10215 140 10 8 -9999 -9999
2016 03 04 18 7 -2 10186 90 10 9 -9999 -9999
2016 03 04 21 5 -2 10151 90 10 9 -9999 -9999
2016 03 05 00 15 8 10137 180 10 8 -9999 -9999
2016 03 05 03 15 5 10159 320 10 8 -9999 -9999
2016 03 05 06 14 -2 10151 250 40 8 -9999 8
2016 03 05 09 15 -6 10169 250 30 8 -9999 -9999
2016 03 05 12 -4 -21 10193 180 20 8 -9999 -9999
2016 03 05 18 -35 -40 10210 0 -9999 9 -9999 -9999
2016 03 05 21 -41 -46 10211 0 -9999 9 -9999 -9999
2016 03 06 00 -44 -51 10217 0 -9999 6 -9999 -9999
2016 03 06 03 22 -69 10211 250 40 3 -9999 -9999
2016 03 06 06 44 -90 10196 270 50 3 -9999 -9999
2016 03 06 09 36 -97 10190 250 30 4 -9999 -9999
2016 03 06 12 3 -55 10206 340 20 6 -9999 -9999
2016 03 06 18 -4 -39 10205 360 10 9 -9999 -9999
2016 03 06 21 -11 -39 10190 0 -9999 9 -9999 -9999
2016 03 07 00 7 -36 10179 90 10 7 -9999 -9999
2016 03 07 03 46 -42 10165 270 60 8 -9999 -9999
2016 03 07 06 -15 -40 10187 340 30 8 -9999 6
2016 03 07 09 -18 -73 10208 290 10 6 -9999 -9999
2016 03 07 12 -26 -68 10223 250 30 3 -9999 1
2016 03 07 18 -71 -181 10260 250 50 9 -9999 2
2016 03 07 21 -85 -183 10265 270 60 9 -9999 -9999
2016 03 08 00 -81 -179 10280 250 50 0 -9999 -9999
2016 03 08 03 -58 -161 10274 250 30 2 -9999 -9999
2016 03 08 06 -35 -146 10269 250 60 6 -9999 -9999
2016 03 08 09 -36 -149 10273 250 50 4 -9999 -9999
2016 03 08 12 -56 -125 10284 160 10 2 -9999 -9999
2016 03 08 18 -85 -126 10288 200 20 9 -9999 -9999
2016 03 08 21 -99 -147 10294 160 10 9 -9999 -9999
2016 03 09 00 -82 -168 10309 270 40 0 -9999 -9999
2016 03 09 03 -53 -154 10294 250 30 5 -9999 -9999
2016 03 09 06 -36 -159 10278 270 40 6 -9999 -9999
2016 03 09 09 -40 -156 10282 270 50 3 -9999 -9999
2016 03 09 12 -62 -140 10296 160 10 0 -9999 -9999
2016 03 09 18 -110 -139 10287 250 20 9 -9999 -9999
2016 03 09 21 -126 -149 10288 360 10 9 -9999 -9999
2016 03 10 00 -102 -144 10295 250 10 0 -9999 -9999
2016 03 10 03 -57 -178 10286 220 20 2 -9999 -9999
2016 03 10 06 -36 -162 10266 250 50 5 -9999 -9999
2016 03 10 09 -35 -164 10264 270 50 5 -9999 -9999
2016 03 10 12 -63 -134 10274 220 10 0 -9999 -9999
2016 03 10 18 -113 -144 10270 290 10 9 -9999 -9999
2016 03 10 21 -128 -152 10262 320 10 9 -9999 -9999
2016 03 11 00 -104 -150 10269 220 10 0 -9999 -9999
2016 03 11 03 -29 -146 10255 250 70 1 -9999 -9999
2016 03 11 06 -5 -137 10230 270 70 0 -9999 -9999
2016 03 11 09 -9 -138 10226 250 50 0 -9999 -9999
2016 03 11 12 -45 -107 10231 220 10 0 -9999 -9999
2016 03 11 18 -95 -114 10223 0 -9999 9 -9999 -9999
2016 03 11 21 -110 -129 10216 0 -9999 9 -9999 -9999
2016 03 12 00 -71 -109 10213 140 10 0 -9999 -9999
2016 03 12 03 29 -107 10193 220 40 0 -9999 -9999
2016 03 12 06 62 -114 10165 250 60 9 -9999 -9999
2016 03 12 09 55 -116 10168 220 40 0 -9999 -9999
2016 03 12 12 31 -98 10189 220 30 0 -9999 -9999
2016 03 12 18 -37 -77 10209 270 20 9 -9999 -9999
2016 03 12 21 -30 -75 10219 160 10 9 -9999 -9999
2016 03 13 00 -23 -126 10237 340 20 6 -9999 -9999
2016 03 13 03 4 -119 10238 220 20 0 -9999 -9999
2016 03 13 06 31 -146 10220 320 40 0 -9999 -9999
2016 03 13 09 15 -190 10227 340 30 0 -9999 -9999
2016 03 13 12 -30 -117 10250 200 10 0 -9999 -9999
2016 03 13 18 -78 -120 10251 250 20 9 -9999 -9999
2016 03 13 21 -100 -129 10254 270 10 9 -9999 -9999
2016 03 14 00 -68 -119 10260 250 10 0 -9999 -9999
2016 03 14 03 33 -135 10243 270 50 0 -9999 -9999
2016 03 14 06 63 -123 10219 250 60 0 -9999 -9999
2016 03 14 09 60 -121 10210 250 40 0 -9999 -9999
2016 03 14 12 -9 -79 10216 270 10 0 -9999 -9999
2016 03 14 18 -49 -83 10215 270 20 9 -9999 -9999
2016 03 14 21 -64 -82 10210 0 -9999 9 -9999 -9999
2016 03 15 00 -26 -75 10205 250 10 0 -9999 -9999
2016 03 15 03 93 -78 10178 270 40 0 -9999 -9999
2016 03 15 06 136 -77 10144 270 60 0 -9999 -9999
2016 03 15 09 115 -78 10144 250 60 4 -9999 -9999
2016 03 15 12 71 -49 10157 200 50 0 -9999 -9999
2016 03 15 18 55 -67 10148 220 60 9 -9999 -9999
2016 03 15 21 -13 -50 10154 250 10 9 -9999 -9999
2016 03 16 00 13 -38 10165 270 10 0 -9999 -9999
2016 03 16 03 107 -23 10159 290 50 6 -9999 -9999
2016 03 16 06 132 -15 10145 270 50 7 -9999 -9999
2016 03 16 09 124 -12 10149 200 20 7 -9999 -9999
2016 03 16 12 62 -14 10170 290 10 5 -9999 -9999
2016 03 16 18 8 -24 10170 290 10 9 -9999 -9999
2016 03 16 21 -8 -32 10163 270 10 9 -9999 -9999
2016 03 17 00 65 -43 10160 200 40 7 -9999 -9999
2016 03 17 03 109 -32 10140 200 50 0 -9999 -9999
2016 03 17 06 118 -14 10123 200 70 7 -9999 -9999
2016 03 17 09 95 7 10109 200 60 5 -9999 -9999
2016 03 17 12 75 7 10115 200 50 0 -9999 -9999
2016 03 17 18 69 4 10096 250 10 9 -9999 -9999
2016 03 17 21 64 7 10092 250 10 9 -9999 -9999
2016 03 18 00 57 14 10102 270 20 8 -9999 -9999
2016 03 18 03 116 4 10100 220 50 2 -9999 -9999
2016 03 18 06 125 -14 10107 320 50 4 -9999 -9999
2016 03 18 09 102 -28 10126 290 30 6 -9999 -9999
2016 03 18 12 86 -18 10155 20 30 8 -9999 -9999
2016 03 18 18 27 -41 10188 360 30 9 -9999 -9999
2016 03 18 21 -4 -34 10217 340 10 9 -9999 -9999
2016 03 19 00 22 -39 10231 90 10 0 -9999 -9999
2016 03 19 03 68 -109 10226 70 30 0 -9999 -9999
2016 03 19 06 88 -123 10208 20 50 7 -9999 -9999
2016 03 19 09 84 -121 10213 40 30 6 -9999 -9999
2016 03 19 12 7 -55 10235 250 10 0 -9999 -9999
2016 03 19 18 -41 -69 10254 0 -9999 9 -9999 -9999
2016 03 19 21 -57 -78 10268 40 10 9 -9999 -9999
2016 03 20 00 -13 -62 10273 140 10 0 -9999 -9999
2016 03 20 03 77 -106 10256 140 10 0 -9999 -9999
2016 03 20 06 106 -97 10238 220 30 0 -9999 -9999
2016 03 20 09 107 -90 10231 340 30 0 -9999 -9999
2016 03 20 12 16 -55 10259 250 10 0 -9999 -9999
2016 03 20 18 -36 -62 10255 70 10 9 -9999 -9999
2016 03 20 21 -45 -63 10250 90 10 9 -9999 -9999
2016 03 21 00 -7 -59 10253 0 -9999 0 -9999 -9999
2016 03 21 03 108 -70 10217 270 50 2 -9999 -9999
2016 03 21 06 151 -64 10183 250 60 0 -9999 -9999
2016 03 21 09 141 -51 10166 250 40 2 -9999 -9999
2016 03 21 12 83 -29 10165 220 20 2 -9999 -9999
2016 03 21 18 57 -19 10178 250 20 9 -9999 -9999
2016 03 21 21 37 -13 10200 40 50 9 -9999 -9999
2016 03 22 00 44 -43 10222 200 10 2 -9999 -9999
2016 03 22 03 84 -86 10213 320 50 4 -9999 -9999
2016 03 22 06 83 -63 10205 70 30 6 -9999 -9999
2016 03 22 09 59 -45 10218 20 40 6 -9999 -9999
2016 03 22 12 13 -39 10244 320 10 2 -9999 -9999
2016 03 22 18 -42 -63 10264 290 10 9 -9999 -9999
2016 03 22 21 -59 -76 10271 70 10 9 -9999 -9999
2016 03 23 03 34 -110 10278 20 40 7 -9999 -9999
2016 03 23 09 42 -123 10278 340 30 3 -9999 -9999
2016 03 23 18 -55 -84 10298 270 10 9 -9999 -9999
2016 03 23 21 -72 -91 10295 40 10 9 -9999 -9999
2016 03 24 00 -29 -76 10304 220 10 0 -9999 -9999
2016 03 24 03 52 -105 10294 320 30 1 -9999 -9999
2016 03 24 06 76 -117 10278 320 20 4 -9999 -9999
2016 03 24 09 56 -119 10281 20 30 5 -9999 -9999
2016 03 24 12 3 -79 10298 250 20 0 -9999 -9999
2016 03 24 18 -49 -77 10292 140 10 9 -9999 -9999
2016 03 24 21 -67 -86 10287 20 10 9 -9999 -9999
2016 03 25 00 -27 -74 10287 0 -9999 0 -9999 -9999
2016 03 25 03 81 -93 10265 90 10 0 -9999 -9999
2016 03 25 06 101 -118 10240 360 20 0 -9999 -9999
2016 03 25 09 94 -107 10231 290 30 0 -9999 -9999
2016 03 25 12 23 -73 10245 220 20 0 -9999 -9999
2016 03 25 18 -43 -74 10240 40 10 9 -9999 -9999
2016 03 25 21 -55 -76 10233 0 -9999 9 -9999 -9999
2016 03 26 00 -10 -65 10235 0 -9999 0 -9999 -9999
2016 03 26 03 96 -105 10217 250 50 0 -9999 -9999
2016 03 26 06 131 -93 10190 250 40 0 -9999 -9999
2016 03 26 09 124 -81 10183 290 30 0 -9999 -9999
2016 03 26 12 37 -60 10197 250 10 0 -9999 -9999
2016 03 26 18 -27 -60 10193 0 -9999 9 -9999 -9999
2016 03 26 21 -41 -66 10196 340 10 9 -9999 -9999
2016 03 27 00 13 -52 10199 90 10 0 -9999 -9999
2016 03 27 03 125 -81 10183 270 10 0 -9999 -9999
2016 03 27 06 160 -76 10156 290 20 1 -9999 -9999
2016 03 27 09 155 -74 10148 250 20 1 -9999 -9999
2016 03 27 12 51 -53 10166 290 10 0 -9999 -9999
2016 03 27 18 -21 -52 10157 0 -9999 9 -9999 -9999
2016 03 27 21 -32 -62 10143 70 10 9 -9999 -9999
2016 03 28 00 20 -47 10139 0 -9999 6 -9999 -9999
2016 03 28 03 161 -75 10116 200 60 6 -9999 -9999
2016 03 28 06 172 -73 10103 220 40 7 -9999 -9999
2016 03 28 09 148 -67 10108 220 60 7 -9999 -9999
2016 03 28 12 121 -63 10123 220 40 2 -9999 -9999
2016 03 28 18 36 -26 10119 180 10 9 -9999 -9999
2016 03 28 21 54 -17 10128 290 10 9 -9999 -9999
2016 03 29 00 74 -1 10140 320 10 7 -9999 -9999
2016 03 29 03 126 -80 10131 220 30 2 -9999 -9999
2016 03 29 06 126 -85 10123 270 50 6 -9999 -9999
2016 03 29 09 121 -79 10125 250 40 3 -9999 -9999
2016 03 29 12 79 -82 10140 220 20 2 -9999 -9999
2016 03 29 18 -21 -70 10177 250 10 9 -9999 -9999
2016 03 29 21 -41 -72 10187 0 -9999 9 -9999 -9999
2016 03 30 00 15 -68 10194 250 10 0 -9999 -9999
2016 03 30 03 108 -113 10187 250 60 0 -9999 -9999
2016 03 30 06 134 -136 10167 220 40 0 -9999 -9999
2016 03 30 09 129 -149 10152 270 40 3 -9999 -9999
2016 03 30 12 36 -78 10160 220 10 0 -9999 -9999
2016 03 30 18 -21 -78 10127 0 -9999 9 -9999 -9999
2016 03 30 21 -21 -70 10112 220 10 9 -9999 -9999
2016 03 31 00 48 -35 10110 160 10 0 -9999 -9999
2016 03 31 03 195 -10 10089 220 50 0 -9999 -9999
2016 03 31 06 226 -22 10071 250 60 6 -9999 -9999
2016 03 31 09 205 -13 10074 200 40 5 -9999 -9999
2016 03 31 12 169 5 10093 220 30 6 -9999 -9999
2016 03 31 18 73 -33 10090 270 20 9 -9999 -9999
2016 03 31 21 28 -31 10094 220 10 9 -9999 -9999
2016 04 01 00 106 -31 10090 270 10 8 -9999 -9999
2016 04 01 03 181 -66 10073 200 50 8 -9999 -9999
2016 04 01 06 114 61 10094 250 30 8 -9999 5
2016 04 01 09 145 56 10088 200 80 8 -9999 -9999
2016 04 01 12 85 61 10145 270 30 8 -9999 50
2016 04 01 18 28 21 10184 250 10 9 -9999 1
2016 04 01 21 16 10 10189 250 20 9 -9999 -9999
2016 04 02 00 21 8 10206 250 10 8 -9999 -9999
2016 04 02 03 68 9 10193 270 10 8 -9999 -9999
2016 04 02 06 108 -107 10169 250 30 3 -9999 -9999
2016 04 02 09 105 -87 10170 220 50 5 -9999 -9999
2016 04 02 12 55 -41 10203 220 10 3 -9999 -9999
2016 04 02 18 18 -68 10228 220 10 9 -9999 -9999
2016 04 02 21 -19 -65 10227 270 10 9 -9999 -9999
2016 04 03 00 17 -66 10233 0 -9999 7 -9999 -9999
2016 04 03 03 93 -108 10211 250 60 6 -9999 -9999
2016 04 03 06 123 -107 10182 220 60 5 -9999 -9999
2016 04 03 09 124 -99 10168 250 50 0 -9999 -9999
2016 04 03 12 42 -56 10178 270 10 0 -9999 -9999
2016 04 03 18 -23 -56 10159 290 10 9 -9999 -9999
2016 04 03 21 -37 -63 10152 0 -9999 9 -9999 -9999
2016 04 04 00 22 -54 10145 250 10 5 -9999 -9999
2016 04 04 06 174 -113 10087 250 90 1 -9999 -9999
2016 04 04 09 167 -101 10076 250 70 1 -9999 -9999
2016 04 04 12 80 -48 10090 200 20 0 -9999 -9999
2016 04 04 18 28 -46 10106 270 10 9 -9999 -9999
2016 04 04 21 9 -36 10129 0 -9999 9 -9999 -9999
2016 04 05 00 71 -16 10155 0 -9999 0 -9999 -9999
2016 04 05 03 126 -134 10151 320 50 0 -9999 -9999
2016 04 05 06 143 -128 10132 250 10 0 -9999 -9999
2016 04 05 09 137 -125 10138 270 50 0 -9999 -9999
2016 04 05 12 53 -75 10161 250 10 4 -9999 -9999
2016 04 05 18 -20 -71 10174 0 -9999 9 -9999 -9999
2016 04 05 21 -12 -73 10158 140 10 9 -9999 -9999
2016 04 06 00 38 -65 10151 90 20 5 -9999 -9999
2016 04 06 03 147 -18 10127 200 40 8 -9999 -9999
2016 04 06 06 195 -28 10089 220 90 7 -9999 2
2016 04 06 09 177 -43 10066 200 60 7 -9999 -9999
2016 04 06 12 149 -79 10068 200 30 6 -9999 -9999
2016 04 06 18 121 -45 10053 180 30 9 -9999 -9999
2016 04 06 21 62 19 10053 340 20 9 -9999 -9999
2016 04 07 00 118 -28 10071 250 80 5 -9999 1
2016 04 07 03 144 -21 10086 290 50 3 -9999 -9999
2016 04 07 06 146 -135 10102 290 60 0 -9999 -9999
2016 04 07 09 116 -179 10119 320 70 0 -9999 -9999
2016 04 07 12 41 -107 10129 270 10 0 -9999 -9999
2016 04 07 18 -27 -98 10148 0 -9999 9 -9999 -9999
2016 04 07 21 -45 -107 10129 270 10 9 -9999 -9999
2016 04 08 00 22 -82 10111 270 10 0 -9999 -9999
2016 04 08 03 148 -134 10080 220 100 0 -9999 -9999
2016 04 08 06 163 -142 10047 250 100 7 -9999 -9999
2016 04 08 09 167 -139 10033 250 140 7 -9999 -9999
2016 04 08 12 135 -154 10076 340 20 0 -9999 -9999
2016 04 08 18 36 -124 10132 220 10 9 -9999 -9999
2016 04 08 21 -7 -123 10138 220 20 9 -9999 -9999
2016 04 09 00 44 -208 10145 220 20 0 -9999 -9999
2016 04 09 03 91 -222 10147 360 40 0 -9999 -9999
2016 04 09 06 115 -180 10142 290 40 0 -9999 -9999
2016 04 09 09 93 -187 10150 320 40 0 -9999 -9999
2016 04 09 12 29 -143 10177 270 10 0 -9999 -9999
2016 04 09 18 -20 -121 10187 90 10 9 -9999 -9999
2016 04 09 21 -25 -125 10189 90 10 9 -9999 -9999
2016 04 10 00 1 -125 10201 20 10 8 -9999 -9999
2016 04 10 03 49 -168 10199 290 10 7 -9999 -9999
2016 04 10 06 76 -97 10195 250 50 2 -9999 -9999
2016 04 10 09 76 -191 10199 340 40 2 -9999 -9999
2016 04 10 12 43 -167 10230 360 20 0 -9999 -9999
2016 04 10 18 -54 -117 10244 70 10 9 -9999 -9999
2016 04 10 21 -66 -119 10251 110 10 9 -9999 -9999
2016 04 11 00 8 -110 10252 70 10 5 -9999 -9999
2016 04 11 03 89 -156 10224 40 50 5 -9999 -9999
2016 04 11 06 127 -141 10180 290 20 5 -9999 -9999
2016 04 11 09 134 -165 10151 140 30 5 -9999 -9999
2016 04 11 12 113 -70 10142 250 60 8 -9999 -9999
2016 04 11 18 93 -102 10110 250 20 9 -9999 -9999
2016 04 11 21 75 -40 10080 70 20 9 -9999 -9999
2016 04 12 00 112 -62 10076 200 40 8 -9999 -9999
2016 04 12 03 114 -10 10076 200 60 8 -9999 -9999
2016 04 12 06 73 56 10065 360 10 8 -9999 40
2016 04 12 09 70 59 10074 250 30 8 -9999 -9999
2016 04 12 12 63 54 10080 180 10 8 -9999 170
2016 04 12 18 53 47 10080 0 -9999 9 -9999 3
2016 04 12 21 50 43 10060 90 20 9 -9999 -9999
2016 04 13 00 81 56 10060 110 10 4 -9999 -9999
2016 04 13 03 145 27 10024 220 30 7 -9999 -9999
2016 04 13 06 177 8 9988 220 50 7 -9999 -9999
2016 04 13 09 118 79 10011 200 30 7 -9999 -9999
2016 04 13 12 100 63 10048 250 20 2 -9999 6
2016 04 13 18 63 51 10078 220 10 9 -9999 2
2016 04 13 21 61 52 10104 340 20 9 -9999 -9999
2016 04 14 00 77 7 10146 340 40 3 -9999 8
2016 04 14 03 99 -15 10165 20 50 6 -9999 -9999
2016 04 14 06 127 -24 10165 340 20 3 -9999 -9999
2016 04 14 09 127 -36 10167 90 20 2 -9999 -9999
2016 04 14 12 63 0 10185 200 10 0 -9999 -9999
2016 04 14 18 2 -14 10179 90 10 9 -9999 -9999
2016 04 14 21 -1 -18 10177 110 10 9 -9999 -9999
2016 04 15 00 30 -1 10168 90 10 8 -9999 -9999
2016 04 15 03 159 -16 10131 180 30 7 -9999 -9999
2016 04 15 06 187 -7 10106 200 40 7 -9999 -9999
2016 04 15 09 180 -8 10103 160 20 8 -9999 -9999
2016 04 15 12 162 3 10111 200 40 7 -9999 -9999
2016 04 15 18 78 61 10104 270 10 9 -9999 4
2016 04 15 21 78 59 10105 180 10 9 -9999 -9999
2016 04 16 00 116 73 10093 250 10 8 -9999 1
2016 04 16 03 167 47 10086 200 40 6 -9999 -9999
2016 04 16 06 159 30 10070 180 40 8 -9999 -9999
2016 04 16 09 120 32 10074 180 40 8 -9999 -9999
2016 04 16 12 99 47 10059 40 10 8 -9999 -1
2016 04 16 18 72 65 9998 250 10 9 -9999 30
2016 04 16 21 70 61 9982 270 20 9 -9999 -9999
2016 04 17 00 67 50 9985 270 40 8 -9999 50
2016 04 17 03 61 44 10010 250 50 8 -9999 -9999
2016 04 17 06 46 23 10036 250 50 8 -9999 40
2016 04 17 09 44 23 10056 250 40 8 -9999 -9999
2016 04 17 12 48 25 10082 200 10 8 -9999 2
2016 04 17 18 22 15 10112 220 10 9 -9999 1
2016 04 17 21 7 3 10123 270 20 9 -9999 -9999
2016 04 18 00 15 12 10125 250 10 8 -9999 -9999
2016 04 18 03 123 -52 10116 270 40 6 -9999 -9999
2016 04 18 06 122 -40 10107 220 40 8 -9999 -9999
2016 04 18 09 89 11 10122 270 70 8 -9999 -9999
2016 04 18 12 60 17 10148 220 10 3 -9999 -9999
2016 04 18 18 5 -4 10178 270 10 9 -9999 -9999
2016 04 18 21 1 -6 10193 290 10 9 -9999 -9999
2016 04 19 00 65 31 10205 270 10 0 -9999 -9999
2016 04 19 03 146 12 10194 270 60 9 -9999 -9999
2016 04 19 06 179 -29 10165 270 70 2 -9999 -9999
2016 04 19 09 168 -23 10156 270 80 5 -9999 -9999
2016 04 19 12 140 -1 10169 200 40 7 -9999 -9999
2016 04 19 18 51 36 10169 40 20 9 -9999 90
2016 04 19 21 51 39 10149 70 10 9 -9999 -9999
2016 04 20 00 89 53 10145 270 20 7 -9999 10
2016 04 20 03 154 61 10136 250 60 0 -9999 -9999
2016 04 20 06 189 57 10110 270 60 0 -9999 -9999
2016 04 20 09 197 50 10090 200 50 0 -9999 -9999
2016 04 20 12 149 51 10105 200 50 0 -9999 -9999
2016 04 20 18 68 50 10077 270 10 9 -9999 -9999
2016 04 20 21 51 41 10057 250 10 9 -9999 -9999
2016 04 21 00 158 76 10026 160 30 0 -9999 -9999
2016 04 21 03 209 57 10000 200 50 0 -9999 -9999
2016 04 21 06 240 39 9975 250 80 0 -9999 -9999
2016 04 21 09 214 69 9985 250 50 2 -9999 -9999
2016 04 21 12 179 67 10002 220 50 2 -9999 -9999
2016 04 21 18 124 5 10031 340 20 9 -9999 -9999
2016 04 21 21 64 -17 10038 250 20 9 -9999 -9999
2016 04 22 00 115 -38 10041 270 30 0 -9999 -9999
2016 04 22 03 143 -120 10050 250 100 0 -9999 -9999
2016 04 22 06 157 -126 10040 270 110 0 -9999 -9999
2016 04 22 09 144 -119 10062 270 90 0 -9999 -9999
2016 04 22 12 124 -87 10084 250 20 4 -9999 -9999
2016 04 22 18 36 -32 10109 250 20 9 -9999 -9999
2016 04 22 21 10 -31 10125 290 10 9 -9999 -9999
2016 04 23 00 110 -68 10125 270 50 0 -9999 -9999
2016 04 23 03 134 -91 10130 250 80 0 -9999 -9999
2016 04 23 06 153 -82 10128 270 50 0 -9999 -9999
2016 04 23 09 146 -102 10136 320 70 0 -9999 -9999
2016 04 23 12 81 -34 10152 250 10 0 -9999 -9999
2016 04 23 18 7 -51 10167 0 -9999 9 -9999 -9999
2016 04 23 21 -13 -48 10173 70 10 9 -9999 -9999
2016 04 24 00 78 -43 10159 90 10 0 -9999 -9999
2016 04 24 03 188 -112 10119 180 50 0 -9999 -9999
2016 04 24 06 209 -107 10084 200 50 6 -9999 -9999
2016 04 24 09 206 -78 10069 200 60 7 -9999 -9999
2016 04 24 12 169 -91 10092 200 40 7 -9999 -9999
2016 04 24 18 140 -42 10110 180 10 9 -9999 -9999
2016 04 24 21 69 -6 10127 220 10 9 -9999 -9999
2016 04 25 00 143 9 10148 270 20 7 -9999 -9999
2016 04 25 03 187 33 10161 270 40 7 -9999 -9999
2016 04 25 06 188 -11 10164 320 40 7 -9999 -9999
2016 04 25 09 152 6 10184 40 30 7 -9999 -9999
2016 04 25 12 122 21 10204 40 40 6 -9999 -9999
2016 04 25 18 66 32 10202 220 10 9 -9999 -9999
2016 04 25 21 92 38 10205 70 40 9 -9999 -9999
2016 04 26 00 108 31 10206 70 50 7 -9999 -9999
2016 04 26 03 143 32 10197 70 30 7 -9999 -9999
2016 04 26 06 155 30 10187 70 30 7 -9999 -9999
2016 04 26 09 161 42 10171 20 10 8 -9999 -9999
2016 04 26 12 128 55 10172 40 20 8 -9999 -9999
2016 04 26 18 65 48 10161 360 10 9 -9999 -9999
2016 04 26 21 48 35 10152 0 -9999 9 -9999 -9999
2016 04 27 00 102 58 10152 40 20 0 -9999 -9999
2016 04 27 03 177 56 10125 90 30 0 -9999 -9999
2016 04 27 06 223 39 10094 90 20 3 -9999 -9999
2016 04 27 09 214 49 10091 290 50 3 -9999 -9999
2016 04 27 12 157 41 10110 110 10 0 -9999 -9999
2016 04 27 18 66 11 10136 290 10 9 -9999 -9999
2016 04 27 21 34 5 10148 250 10 9 -9999 -9999
2016 04 28 00 128 -39 10149 40 60 0 -9999 -9999
2016 04 28 03 158 -47 10141 360 30 0 -9999 -9999
2016 04 28 06 181 -52 10125 90 50 0 -9999 -9999
2016 04 28 09 176 -50 10120 340 40 0 -9999 -9999
2016 04 28 12 111 -13 10130 200 10 0 -9999 -9999
2016 04 28 18 29 -7 10141 290 10 9 -9999 -9999
2016 04 28 21 7 -19 10143 0 -9999 9 -9999 -9999
2016 04 29 00 108 -6 10133 90 10 0 -9999 -9999
2016 04 29 03 195 -54 10108 20 10 7 -9999 -9999
2016 04 29 06 222 -65 10075 270 30 7 -9999 -9999
2016 04 29 09 172 -1 10074 270 100 8 -9999 -9999
2016 04 29 12 105 81 10079 70 30 8 -9999 6
2016 04 29 18 95 79 10045 40 10 9 -9999 8
2016 04 29 21 93 81 10037 0 -9999 9 -9999 -9999
2016 04 30 00 112 82 10044 320 10 8 -9999 1
2016 04 30 03 167 79 10043 270 40 5 -9999 -9999
2016 04 30 06 200 74 10035 270 50 6 -9999 -9999
2016 04 30 09 199 76 10038 340 20 6 -9999 -9999
2016 04 30 12 128 87 10059 110 10 5 -9999 -9999
2016 04 30 18 85 74 10059 270 10 9 -9999 -9999
2016 04 30 21 89 75 10033 110 10 9 -9999 -9999
2016 05 01 00 138 100 10037 90 10 8 -9999 -9999
2016 05 01 03 229 122 10034 250 50 8 -9999 -9999
2016 05 01 06 227 135 10027 180 40 8 -9999 -9999
2016 05 01 09 218 134 10036 200 30 8 -9999 -9999
2016 05 01 12 206 136 10049 200 30 8 -9999 -9999
2016 05 01 18 185 125 10062 200 20 9 -9999 -9999
2016 05 01 21 178 104 10070 200 40 9 -9999 -9999
2016 05 02 00 193 100 10086 200 30 8 -9999 -9999
2016 05 02 03 240 99 10076 200 40 6 -9999 -9999
2016 05 02 06 251 102 10052 220 60 7 -9999 -9999
2016 05 02 09 212 129 10041 250 40 7 -9999 -9999
2016 05 02 12 151 133 10052 40 30 8 -9999 20
2016 05 02 18 124 115 9963 40 40 9 -9999 180
2016 05 02 21 128 120 9909 70 20 9 -9999 -9999
2016 05 03 00 136 125 9859 70 40 8 -9999 140
2016 05 03 03 140 129 9805 40 40 8 -9999 -9999
2016 05 03 06 141 131 9765 70 40 8 -9999 130
2016 05 03 09 163 104 9771 200 20 7 -9999 -9999
2016 05 03 12 102 81 9821 270 30 8 -9999 70
2016 05 03 18 70 48 9878 250 60 9 -9999 10
2016 05 03 21 75 51 9905 250 50 9 -9999 -9999
2016 05 04 00 90 59 9947 270 50 8 -9999 30
2016 05 04 03 96 67 9992 290 30 8 -9999 -9999
2016 05 04 06 105 70 10027 250 40 8 -9999 8
2016 05 04 09 166 33 10034 290 50 5 -9999 -9999
2016 05 04 12 93 57 10075 250 10 0 -9999 -1
2016 05 04 18 28 19 10107 270 20 9 -9999 -9999
2016 05 04 21 16 10 10124 40 10 9 -9999 -9999
2016 05 05 00 93 45 10125 220 10 6 -9999 -9999
2016 05 05 03 222 28 10098 220 20 4 -9999 -9999
2016 05 05 06 224 3 10075 200 60 6 -9999 -9999
2016 05 05 09 171 41 10078 200 40 8 -9999 -9999
2016 05 05 12 149 62 10062 180 20 8 -9999 -9999
2016 05 05 18 108 99 10039 250 30 9 -9999 3
2016 05 05 21 108 91 10038 250 30 9 -9999 -9999
2016 05 06 00 121 82 10039 250 50 8 -9999 5
2016 05 06 03 146 37 10034 250 70 8 -9999 -9999
2016 05 06 06 156 34 10034 250 70 7 -9999 -9999
2016 05 06 09 167 27 10033 250 50 4 -9999 -9999
2016 05 06 12 138 41 10057 270 20 3 -9999 -9999
2016 05 06 18 115 40 10087 250 20 9 -9999 -9999
2016 05 06 21 111 50 10114 270 30 9 -9999 -9999
2016 05 07 00 124 62 10143 340 20 7 -9999 -9999
2016 05 07 03 164 54 10147 270 40 6 -9999 -9999
2016 05 07 06 191 33 10150 290 50 5 -9999 -9999
2016 05 07 09 183 26 10153 340 20 4 -9999 -9999
2016 05 07 12 112 59 10175 220 20 0 -9999 -9999
2016 05 07 18 42 30 10180 0 -9999 9 -9999 -9999
2016 05 07 21 31 22 10171 90 10 9 -9999 -9999
2016 05 08 00 110 51 10161 270 10 0 -9999 -9999
2016 05 08 03 216 -16 10128 220 70 0 -9999 -9999
2016 05 08 06 257 -38 10094 220 50 1 -9999 -9999
2016 05 08 09 250 -2 10080 220 40 0 -9999 -9999
2016 05 08 12 196 16 10098 200 30 0 -9999 -9999
2016 05 08 18 88 32 10106 270 10 9 -9999 -9999
2016 05 08 21 85 35 10107 270 10 9 -9999 -9999
2016 05 09 00 147 60 10106 320 10 2 -9999 -9999
2016 05 09 03 199 55 10096 270 50 7 -9999 -9999
2016 05 09 06 225 59 10085 200 30 7 -9999 -9999
2016 05 09 09 224 35 10084 290 20 7 -9999 -9999
2016 05 09 12 160 87 10093 250 20 4 -9999 -9999
2016 05 09 18 90 76 10101 290 10 9 -9999 -9999
2016 05 09 21 71 64 10104 320 10 9 -9999 -9999
2016 05 10 00 149 86 10097 220 10 6 -9999 -9999
2016 05 10 03 224 54 10078 160 10 6 -9999 -9999
2016 05 10 06 236 30 10058 20 30 2 -9999 -9999
2016 05 10 09 238 32 10047 320 20 2 -9999 -9999
2016 05 10 12 153 73 10059 270 10 0 -9999 -9999
2016 05 10 18 73 61 10064 320 10 9 -9999 -9999
2016 05 10 21 55 45 10063 320 10 9 -9999 -9999
2016 05 11 00 143 71 10056 70 10 0 -9999 -9999
2016 05 11 03 239 15 10036 270 80 0 -9999 -9999
2016 05 11 06 256 17 10007 200 50 6 -9999 -9999
2016 05 11 09 242 51 10018 220 50 2 -9999 -9999
2016 05 11 12 199 48 10032 200 50 5 -9999 -9999
2016 05 11 18 179 22 10016 220 60 9 -9999 -9999
2016 05 11 21 172 52 10006 250 40 9 -9999 -9999
2016 05 12 00 174 88 10019 220 60 8 -9999 -9999
2016 05 12 03 167 105 10029 220 30 8 -9999 -9999
2016 05 12 06 120 99 10057 270 40 8 -9999 100
2016 05 12 09 82 57 10109 250 30 8 -9999 -9999
2016 05 12 12 63 43 10133 140 30 8 -9999 150
2016 05 12 18 48 41 10184 290 10 9 -9999 -9999
2016 05 12 21 33 23 10200 160 30 9 -9999 -9999
2016 05 13 00 66 49 10224 270 30 6 -9999 -9999
2016 05 13 03 152 57 10217 270 50 0 -9999 -9999
2016 05 13 06 201 29 10199 270 40 0 -9999 -9999
2016 05 13 09 209 -4 10194 250 50 0 -9999 -9999
2016 05 13 12 128 57 10214 220 20 0 -9999 -9999
2016 05 13 18 62 50 10214 0 -9999 9 -9999 -9999
2016 05 13 21 61 49 10207 0 -9999 9 -9999 -9999
2016 05 14 00 124 75 10204 250 10 8 -9999 -9999
2016 05 14 03 179 22 10166 110 30 8 -9999 -9999
2016 05 14 06 184 56 10175 250 50 8 -9999 -9999
2016 05 14 09 173 79 10152 220 20 8 -9999 -9999
2016 05 14 12 156 95 10137 220 20 8 -9999 -9999
2016 05 14 18 99 68 10122 220 40 9 -9999 70
2016 05 14 21 91 80 10107 160 10 9 -9999 -9999
2016 05 15 00 93 84 10103 290 20 8 -9999 90
2016 05 15 03 103 91 10095 270 30 8 -9999 -9999
2016 05 15 06 113 89 10082 270 20 8 -9999 60
2016 05 15 09 136 80 10068 220 20 3 -9999 -9999
2016 05 15 12 97 83 10070 220 10 4 -9999 -1
2016 05 15 18 71 67 10063 270 10 9 -9999 -9999
2016 05 15 21 55 46 10062 180 20 9 -9999 -9999
2016 05 16 00 82 68 10060 320 10 0 -9999 -9999
2016 05 16 03 171 11 10042 220 60 2 -9999 -9999
2016 05 16 06 197 -9 10041 270 50 0 -9999 -9999
2016 05 16 09 199 -24 10044 270 50 0 -9999 -9999
2016 05 16 12 107 50 10064 270 10 0 -9999 -9999
2016 05 16 18 53 40 10085 70 10 9 -9999 -9999
2016 05 16 21 48 38 10091 40 10 9 -9999 -9999
2016 05 17 00 137 58 10094 200 10 0 -9999 -9999
2016 05 17 03 255 62 10086 250 50 0 -9999 -9999
2016 05 17 06 287 55 10078 250 50 0 -9999 -9999
2016 05 17 09 286 72 10076 220 40 0 -9999 -9999
2016 05 17 12 226 110 10100 200 20 0 -9999 -9999
2016 05 17 18 127 104 10128 270 10 9 -9999 -9999
2016 05 17 21 108 89 10141 270 20 9 -9999 -9999
2016 05 18 00 207 124 10146 340 10 6 -9999 -9999
2016 05 18 03 265 70 10140 200 50 3 -9999 -9999
2016 05 18 06 287 35 10124 220 50 0 -9999 -9999
2016 05 18 09 270 53 10125 220 50 0 -9999 -9999
2016 05 18 12 223 91 10138 200 30 0 -9999 -9999
2016 05 18 18 115 80 10161 270 10 9 -9999 -9999
2016 05 18 21 101 72 10166 290 10 9 -9999 -9999
2016 05 19 00 199 83 10169 270 10 0 -9999 -9999
2016 05 19 03 258 37 10156 220 40 0 -9999 -9999
2016 05 19 06 289 37 10140 270 40 0 -9999 -9999
2016 05 19 09 284 40 10137 250 40 0 -9999 -9999
2016 05 19 12 180 99 10156 270 20 0 -9999 -9999
2016 05 19 18 106 87 10172 250 10 9 -9999 -9999
2016 05 19 21 94 82 10180 0 -9999 9 -9999 -9999
2016 05 20 00 165 85 10184 250 10 5 -9999 -9999
2016 05 20 03 260 50 10175 250 40 6 -9999 -9999
2016 05 20 06 284 18 10163 290 30 6 -9999 -9999
2016 05 20 09 281 23 10157 270 40 6 -9999 -9999
2016 05 20 12 184 87 10174 250 20 2 -9999 -9999
2016 05 20 18 99 80 10202 0 -9999 9 -9999 -9999
2016 05 20 21 84 69 10213 0 -9999 9 -9999 -9999
2016 05 21 00 169 75 10216 40 20 0 -9999 -9999
2016 05 21 03 261 21 10199 270 30 2 -9999 -9999
2016 05 21 06 289 30 10181 200 10 7 -9999 -9999
2016 05 21 09 277 53 10179 290 20 7 -9999 -9999
2016 05 21 12 192 107 10192 250 20 6 -9999 -9999
2016 05 21 18 117 93 10206 0 -9999 9 -9999 -9999
2016 05 21 21 104 88 10209 200 10 9 -9999 -9999
2016 05 22 00 184 56 10194 40 40 8 -9999 -9999
2016 05 22 03 246 77 10174 70 40 7 -9999 -9999
2016 05 22 06 264 70 10152 110 20 7 -9999 -9999
2016 05 22 09 242 86 10145 20 10 8 -9999 -9999
2016 05 22 12 184 124 10156 290 10 8 -9999 -9999
2016 05 22 18 119 106 10148 40 10 9 -9999 -9999
2016 05 22 21 107 98 10144 0 -9999 9 -9999 -9999
2016 05 23 00 155 111 10142 90 10 8 -9999 -9999
2016 05 23 03 209 123 10124 220 10 8 -9999 -9999
2016 05 23 06 217 93 10113 200 20 8 -9999 -1
2016 05 23 09 165 134 10101 40 10 8 -9999 -9999
2016 05 23 12 140 124 10087 180 10 8 -9999 30
2016 05 23 18 129 123 10025 220 10 9 -9999 100
2016 05 23 21 127 111 10015 270 20 9 -9999 -9999
2016 05 24 00 134 111 10011 290 30 8 -9999 2
2016 05 24 03 153 111 9995 250 40 8 -9999 -9999
2016 05 24 06 179 100 9981 250 50 7 -9999 -9999
2016 05 24 09 198 79 9965 250 40 7 -9999 -9999
2016 05 24 12 149 113 9987 250 10 8 -9999 4
2016 05 24 18 103 97 10016 250 20 9 -9999 6
2016 05 24 21 102 96 10026 290 10 9 -9999 -9999
2016 05 25 00 130 117 10037 270 20 8 -9999 10
2016 05 25 03 124 103 10044 250 30 8 -9999 -9999
2016 05 25 06 183 127 10034 270 60 5 -9999 100
2016 05 25 09 201 111 10034 250 40 6 -9999 -9999
2016 05 25 12 149 122 10054 270 10 2 -9999 -9999
2016 05 25 18 99 93 10061 0 -9999 9 -9999 -9999
2016 05 25 21 91 86 10058 90 10 9 -9999 -9999
2016 05 26 00 178 125 10047 270 30 0 -9999 -9999
2016 05 26 03 204 99 10055 250 90 7 -9999 -9999
2016 05 26 06 215 77 10065 290 50 5 -9999 5
2016 05 26 09 215 58 10073 290 40 1 -9999 -9999
2016 05 26 12 132 79 10103 270 10 0 -9999 -9999
2016 05 26 18 71 59 10118 0 -9999 9 -9999 -9999
2016 05 26 21 59 49 10120 270 10 9 -9999 -9999
2016 05 27 00 159 77 10111 0 -9999 0 -9999 -9999
2016 05 27 03 248 65 10088 220 60 0 -9999 -9999
2016 05 27 06 277 53 10063 250 80 5 -9999 -9999
2016 05 27 09 264 54 10056 250 40 6 -9999 -9999
2016 05 27 12 208 106 10064 200 30 0 -9999 -9999
2016 05 27 18 119 103 10066 250 10 9 -9999 -9999
2016 05 27 21 97 86 10066 270 10 9 -9999 -9999
2016 05 28 00 204 74 10057 270 10 0 -9999 -9999
2016 05 28 03 266 32 10041 200 40 0 -9999 -9999
2016 05 28 06 292 60 10025 270 60 4 -9999 -9999
2016 05 28 09 270 80 10022 250 40 5 -9999 -9999
2016 05 28 12 190 123 10028 270 20 0 -9999 -9999
2016 05 28 18 140 120 10034 160 10 9 -9999 -9999
2016 05 28 21 134 120 10053 200 10 9 -9999 -9999
2016 05 29 00 199 18 10066 360 20 1 -9999 -9999
2016 05 29 03 224 20 10057 290 30 0 -9999 -9999
2016 05 29 06 238 -35 10041 250 40 0 -9999 -9999
2016 05 29 09 228 -61 10041 290 40 0 -9999 -9999
2016 05 29 12 144 29 10056 250 20 0 -9999 -9999
2016 05 29 18 65 40 10048 20 10 9 -9999 -9999
2016 05 29 21 61 41 10046 360 10 9 -9999 -9999
2016 05 30 00 167 37 10037 220 10 0 -9999 -9999
2016 05 30 03 264 36 10007 250 70 0 -9999 -9999
2016 05 30 06 284 47 9992 270 110 2 -9999 -9999
2016 05 30 09 229 29 10021 290 50 6 -9999 -9999
2016 05 30 12 149 103 10054 250 20 2 -9999 10
2016 05 30 18 74 57 10098 320 10 9 -9999 -9999
2016 05 30 21 66 52 10111 0 -9999 9 -9999 -9999
2016 05 31 00 143 74 10121 40 10 6 -9999 -9999
2016 05 31 03 200 45 10111 90 20 4 -9999 -9999
2016 05 31 06 222 33 10102 40 40 6 -9999 -9999
2016 05 31 09 221 37 10102 20 10 2 -9999 -9999
2016 05 31 12 162 79 10113 220 20 0 -9999 -9999
2016 05 31 18 82 68 10124 0 -9999 9 -9999 -9999
2016 05 31 21 76 65 10128 0 -9999 9 -9999 -9999
2016 06 01 00 153 78 10129 250 10 0 -9999 -9999
2016 06 01 03 244 57 10111 290 20 0 -9999 -9999
2016 06 01 06 267 56 10093 340 30 0 -9999 -9999
2016 06 01 09 263 53 10088 360 20 2 -9999 -9999
2016 06 01 12 181 100 10097 270 10 0 -9999 -9999
2016 06 01 18 110 93 10109 200 10 9 -9999 -9999
2016 06 01 21 100 84 10109 200 10 9 -9999 -9999
2016 06 02 00 182 101 10101 290 10 2 -9999 -9999
2016 06 02 03 264 97 10084 270 20 4 -9999 -9999
2016 06 02 06 281 62 10064 250 10 5 -9999 -9999
2016 06 02 09 211 120 10062 90 10 6 -9999 -9999
2016 06 02 12 165 132 10066 320 10 2 -9999 -1
2016 06 02 18 122 111 10075 0 -9999 9 -9999 -9999
2016 06 02 21 110 102 10076 70 10 9 -9999 -9999
2016 06 03 00 203 107 10073 40 10 0 -9999 -9999
2016 06 03 03 277 76 10059 270 50 0 -9999 -9999
2016 06 03 06 290 70 10048 270 60 5 -9999 -9999
2016 06 03 09 294 73 10036 220 30 5 -9999 -9999
2016 06 03 12 238 105 10055 250 50 5 -9999 -9999
2016 06 03 18 156 112 10069 250 20 9 -9999 -9999
2016 06 03 21 146 108 10075 250 10 9 -9999 -9999
2016 06 04 00 199 100 10088 220 10 6 -9999 -9999
2016 06 04 03 253 96 10076 270 50 4 -9999 -9999
2016 06 04 06 276 103 10068 250 30 4 -9999 -9999
2016 06 04 09 270 102 10073 220 40 5 -9999 -9999
2016 06 04 12 207 124 10090 250 20 5 -9999 -9999
2016 06 04 18 129 115 10117 320 20 9 -9999 -9999
2016 06 04 21 118 105 10121 320 10 9 -9999 -9999
2016 06 05 00 193 106 10124 40 10 3 -9999 -9999
2016 06 05 03 255 117 10113 200 10 0 -9999 -9999
2016 06 05 06 302 117 10090 290 10 0 -9999 -9999
2016 06 05 09 303 98 10079 250 30 2 -9999 -9999
2016 06 05 12 221 135 10094 250 10 2 -9999 -9999
2016 06 05 18 150 127 10114 250 10 9 -9999 -9999
2016 06 05 21 134 121 10119 320 10 9 -9999 -9999
2016 06 06 00 207 132 10120 250 10 0 -9999 -9999
2016 06 06 03 277 117 10100 270 20 5 -9999 -9999
2016 06 06 06 292 130 10083 270 50 3 -9999 -9999
2016 06 06 09 288 114 10070 270 50 5 -9999 -9999
2016 06 06 12 190 141 10109 250 30 8 -9999 60
2016 06 06 18 173 162 10114 0 -9999 9 -9999 70
2016 06 06 21 145 127 10118 360 10 9 -9999 -9999
2016 06 07 00 155 117 10126 40 30 7 -9999 4
2016 06 07 03 178 131 10120 40 20 6 -9999 -9999
2016 06 07 06 219 113 10102 110 10 6 -9999 0
2016 06 07 09 231 121 10084 270 10 3 -9999 -9999
2016 06 07 12 175 144 10091 270 10 2 -9999 -9999
2016 06 07 18 128 120 10091 0 -9999 9 -9999 -9999
2016 06 07 21 123 118 10093 220 10 9 -9999 -9999
2016 06 08 00 156 134 10098 270 10 2 -9999 -9999
2016 06 08 03 242 122 10081 220 40 2 -9999 -9999
2016 06 08 06 262 82 10069 250 60 3 -9999 -9999
2016 06 08 09 265 49 10067 290 30 0 -9999 -9999
2016 06 08 12 185 106 10083 250 20 0 -9999 -9999
2016 06 08 18 105 88 10098 290 10 9 -9999 -9999
2016 06 08 21 105 94 10111 40 10 9 -9999 -9999
2016 06 09 00 180 111 10107 270 10 2 -9999 -9999
2016 06 09 03 276 99 10086 270 40 4 -9999 -9999
2016 06 09 06 299 52 10067 270 40 6 -9999 -9999
2016 06 09 09 288 95 10061 220 30 6 -9999 -9999
2016 06 09 12 235 102 10072 220 10 4 -9999 -9999
2016 06 09 18 143 111 10074 320 10 9 -9999 -9999
2016 06 09 21 134 106 10075 40 10 9 -9999 -9999
2016 06 10 00 231 91 10067 200 30 7 -9999 -9999
2016 06 10 03 245 104 10067 200 50 7 -9999 -9999
2016 06 10 06 252 117 10055 180 20 7 -9999 -9999
2016 06 10 09 248 121 10049 180 30 7 -9999 -9999
2016 06 10 12 230 104 10052 220 20 8 -9999 -1
2016 06 10 18 204 124 10058 250 30 9 -9999 -9999
2016 06 10 21 176 149 10059 250 10 9 -9999 -9999
2016 06 11 00 173 160 10075 340 10 8 -9999 120
2016 06 11 03 181 163 10054 20 50 8 -9999 -9999
2016 06 11 06 170 150 10064 220 10 8 -9999 60
2016 06 11 09 186 153 10065 270 30 8 -9999 -9999
2016 06 11 12 167 154 10088 290 20 5 -9999 30
2016 06 11 18 145 137 10092 220 10 9 -9999 -9999
2016 06 11 21 136 127 10095 180 20 9 -9999 -9999
2016 06 12 00 154 132 10092 160 20 7 -9999 -9999
2016 06 12 03 218 121 10075 290 20 0 -9999 -9999
2016 06 12 06 257 107 10051 320 20 2 -9999 -9999
2016 06 12 09 253 125 10033 290 20 4 -9999 -9999
2016 06 12 12 182 135 10043 250 20 0 -9999 -9999
2016 06 12 18 127 118 10042 320 10 9 -9999 -9999
2016 06 12 21 125 119 10039 0 -9999 9 -9999 -9999
2016 06 13 00 186 139 10034 270 10 0 -9999 -9999
2016 06 13 03 248 127 10022 250 60 2 -9999 -9999
2016 06 13 06 266 126 10004 250 50 2 -9999 -9999
2016 06 13 09 262 100 10003 290 30 6 -9999 -9999
2016 06 13 12 192 125 10019 250 20 3 -9999 -9999
2016 06 13 18 123 110 10024 0 -9999 9 -9999 -9999
2016 06 13 21 118 104 10029 90 10 9 -9999 -9999
2016 06 14 00 192 122 10036 40 10 2 -9999 -9999
2016 06 14 03 270 70 10016 70 10 7 -9999 -9999
2016 06 14 06 269 93 10010 200 20 7 -9999 -9999
2016 06 14 09 250 123 10013 200 20 7 -9999 -9999
2016 06 14 12 204 129 10034 250 60 8 -9999 -9999
2016 06 14 18 162 147 10029 70 10 9 -9999 20
2016 06 14 21 156 146 10033 40 10 9 -9999 -9999
2016 06 15 00 176 152 10017 40 10 7 -9999 -9999
2016 06 15 03 221 150 10001 40 30 7 -9999 -9999
2016 06 15 06 222 141 9984 20 30 8 -9999 -9999
2016 06 15 09 204 156 9984 290 20 8 -9999 -9999
2016 06 15 12 185 163 9990 270 10 8 -9999 -9999
2016 06 15 18 167 157 9985 270 10 9 -9999 4
2016 06 15 21 163 152 9984 250 10 9 -9999 -9999
2016 06 16 00 177 153 9993 270 20 8 -9999 -9999
2016 06 16 03 238 158 9981 250 20 3 -9999 -9999
2016 06 16 06 251 154 9963 220 40 5 -9999 -9999
2016 06 16 09 260 141 9959 250 50 4 -9999 -9999
2016 06 16 12 210 158 9977 0 -9999 0 -9999 -9999
2016 06 16 18 150 137 9991 250 10 9 -9999 -9999
2016 06 16 21 147 136 9998 360 10 9 -9999 -9999
2016 06 17 00 202 154 10000 200 10 5 -9999 -9999
2016 06 17 03 211 161 10011 20 10 8 -9999 -9999
2016 06 17 06 215 169 10020 140 20 8 -9999 2
2016 06 17 09 212 164 10010 180 40 8 -9999 -9999
2016 06 17 12 202 168 10022 220 20 7 -9999 6
2016 06 17 18 177 169 10046 320 10 9 -9999 2
2016 06 17 21 184 172 10057 340 10 9 -9999 -9999
2016 06 18 00 192 177 10066 70 20 8 -9999 20
2016 06 18 03 225 170 10072 180 30 5 -9999 -9999
2016 06 18 06 245 162 10056 220 30 5 -9999 20
2016 06 18 09 238 156 10054 180 30 2 -9999 -9999
2016 06 18 12 206 156 10067 70 10 5 -9999 -9999
2016 06 18 18 174 166 10056 0 -9999 9 -9999 5
2016 06 18 21 173 167 10047 0 -9999 9 -9999 -9999
2016 06 19 00 206 174 10049 270 40 7 -9999 4
2016 06 19 03 247 151 10038 250 50 6 -9999 -9999
2016 06 19 06 255 140 10031 270 60 6 -9999 3
2016 06 19 09 259 134 10032 250 60 2 -9999 -9999
2016 06 19 12 205 161 10052 20 10 0 -9999 -9999
2016 06 19 18 146 136 10063 0 -9999 9 -9999 -9999
2016 06 19 21 144 138 10064 90 10 9 -9999 -9999
2016 06 20 00 209 157 10059 70 10 4 -9999 -9999
2016 06 20 03 273 147 10048 180 10 7 -9999 -9999
2016 06 20 06 278 161 10032 160 20 7 -9999 -9999
2016 06 20 09 290 152 10019 180 40 0 -9999 -9999
2016 06 20 12 243 178 10033 200 20 0 -9999 -9999
2016 06 20 18 188 173 10039 20 10 9 -9999 -9999
2016 06 20 21 185 170 10038 360 10 9 -9999 -9999
2016 06 21 00 221 177 10041 0 -9999 8 -9999 -9999
2016 06 21 03 232 160 10045 220 20 8 -9999 -9999
2016 06 21 06 245 165 10042 200 50 7 -9999 -1
2016 06 21 09 243 147 10038 180 30 7 -9999 -9999
2016 06 21 12 215 146 10043 340 10 8 -9999 -9999
2016 06 21 18 180 156 10045 40 10 9 -9999 -9999
2016 06 21 21 182 158 10043 110 10 9 -9999 -9999
2016 06 22 00 194 172 10051 110 10 8 -9999 8
2016 06 22 03 249 171 10038 220 40 8 -9999 -9999
2016 06 22 06 257 184 10029 290 20 8 -9999 -9999
2016 06 22 09 267 180 10014 220 30 4 -9999 -9999
2016 06 22 12 243 173 10029 200 10 8 -9999 -9999
2016 06 22 18 200 183 10040 180 10 9 -9999 -9999
2016 06 22 21 185 173 10039 290 10 9 -9999 -9999
2016 06 23 00 212 178 10037 220 20 8 -9999 2
2016 06 23 03 244 176 10026 250 40 7 -9999 -9999
2016 06 23 06 255 166 10020 250 70 8 -9999 -1
2016 06 23 09 185 154 10039 180 20 8 -9999 -9999
2016 06 23 12 171 156 10047 90 20 8 -9999 30
2016 06 23 18 156 148 10029 290 10 9 -9999 6
2016 06 23 21 154 146 10031 360 10 9 -9999 -9999
2016 06 24 00 167 152 10034 0 -9999 8 -9999 -9999
2016 06 24 03 216 145 10014 250 10 6 -9999 -9999
2016 06 24 06 233 107 9994 290 30 6 -9999 1
2016 06 24 09 196 124 10002 200 20 6 -9999 -9999
2016 06 24 12 166 111 10009 270 50 8 -9999 -9999
2016 06 24 18 144 133 10005 290 10 9 -9999 20
2016 06 24 21 147 136 10020 0 -9999 9 -9999 -9999
2016 06 25 00 174 131 10039 220 10 7 -9999 1
2016 06 25 03 208 142 10042 270 30 8 -9999 -9999
2016 06 25 06 220 149 10038 290 30 8 -9999 -9999
2016 06 25 09 216 170 10043 250 30 8 -9999 -9999
2016 06 25 12 185 173 10058 250 10 5 -9999 6
2016 06 25 18 168 157 10075 180 20 9 -9999 -9999
2016 06 25 21 153 145 10088 160 20 9 -9999 -9999
2016 06 26 00 183 163 10094 270 10 5 -9999 -9999
2016 06 26 03 265 110 10078 200 20 0 -9999 -9999
2016 06 26 06 291 77 10061 270 30 0 -9999 -9999
2016 06 26 09 283 81 10059 320 20 3 -9999 -9999
2016 06 26 12 201 138 10072 270 10 0 -9999 -9999
2016 06 26 18 146 133 10079 0 -9999 9 -9999 -9999
2016 06 26 21 142 126 10080 70 10 9 -9999 -9999
2016 06 27 00 210 142 10078 110 10 0 -9999 -9999
2016 06 27 03 284 143 10059 220 30 6 -9999 -9999
2016 06 27 06 277 157 10054 200 20 7 -9999 -9999
2016 06 27 09 270 160 10056 200 10 7 -9999 -9999
2016 06 27 12 228 168 10065 0 -9999 4 -9999 -9999
2016 06 27 18 183 163 10084 70 10 9 -9999 -9999
2016 06 27 21 168 157 10092 0 -9999 9 -9999 -9999
2016 06 28 00 229 165 10094 40 10 5 -9999 -9999
2016 06 28 03 290 140 10090 270 40 7 -9999 -9999
2016 06 28 06 299 148 10074 180 20 7 -9999 -9999
2016 06 28 09 200 168 10092 320 10 8 -9999 -9999
2016 06 28 12 186 173 10094 340 10 6 -9999 70
2016 06 28 18 168 160 10086 360 10 9 -9999 -9999
2016 06 28 21 159 153 10090 0 -9999 9 -9999 -9999
2016 06 29 00 203 182 10086 0 -9999 3 -9999 -9999
2016 06 29 03 253 147 10075 200 40 8 -9999 -9999
2016 06 29 06 239 151 10065 200 30 8 -9999 -9999
2016 06 29 09 225 158 10058 220 20 8 -9999 -9999
2016 06 29 12 218 161 10059 200 30 8 -9999 -1
2016 06 29 18 191 183 10049 40 10 9 -9999 60
2016 06 29 21 192 184 10052 290 10 9 -9999 -9999
2016 06 30 00 231 186 10047 250 30 8 -9999 40
2016 06 30 03 237 202 10043 320 20 6 -9999 -9999
2016 06 30 06 270 186 10019 220 40 7 -9999 10
2016 06 30 09 257 181 10018 200 10 6 -9999 -9999
2016 06 30 12 174 163 10050 180 10 8 -9999 180
2016 06 30 18 164 159 10049 20 10 9 -9999 40
2016 06 30 21 171 166 10053 220 10 9 -9999 -9999
2016 07 01 00 187 175 10062 20 20 8 -9999 -9999
2016 07 01 03 233 182 10057 270 10 7 -9999 -9999
2016 07 01 06 266 182 10029 290 20 7 -9999 -9999
2016 07 01 09 262 173 10019 40 20 6 -9999 -9999
2016 07 01 12 228 181 10027 40 10 7 -9999 -9999
2016 07 01 18 172 164 10024 0 -9999 9 -9999 -9999
2016 07 01 21 168 158 10027 20 10 9 -9999 -9999
2016 07 02 00 184 162 10042 0 -9999 8 -9999 -9999
2016 07 02 03 246 163 10043 200 20 2 -9999 -9999
2016 07 02 06 277 121 10036 290 30 3 -9999 -9999
2016 07 02 09 274 130 10036 290 30 3 -9999 -9999
2016 07 02 12 203 151 10059 200 10 2 -9999 -9999
2016 07 02 18 140 132 10080 320 10 9 -9999 -9999
2016 07 02 21 133 127 10093 270 10 9 -9999 -9999
2016 07 03 00 202 154 10095 270 10 0 -9999 -9999
2016 07 03 03 286 168 10086 320 10 0 -9999 -9999
2016 07 03 06 311 129 10071 320 20 2 -9999 -9999
2016 07 03 09 301 134 10065 200 20 5 -9999 -9999
2016 07 03 12 221 166 10083 250 10 3 -9999 -9999
2016 07 03 18 162 152 10099 0 -9999 9 -9999 -9999
2016 07 03 21 156 146 10105 0 -9999 9 -9999 -9999
2016 07 04 00 230 170 10112 40 10 0 -9999 -9999
2016 07 04 03 298 166 10099 40 30 3 -9999 -9999
2016 07 04 06 314 173 10085 20 30 5 -9999 -9999
2016 07 04 09 310 173 10079 90 20 6 -9999 -9999
2016 07 04 12 238 191 10092 200 10 8 -9999 -9999
2016 07 04 18 205 188 10098 250 10 9 -9999 -9999
2016 07 04 21 196 183 10104 0 -9999 9 -9999 -9999
2016 07 05 00 220 188 10114 110 10 8 -9999 -9999
2016 07 05 03 267 138 10108 180 10 8 -9999 -9999
2016 07 05 06 294 144 10091 20 20 3 -9999 -9999
2016 07 05 09 298 136 10083 70 30 2 -9999 -9999
2016 07 05 12 232 170 10095 270 10 2 -9999 -9999
2016 07 05 18 166 153 10119 0 -9999 9 -9999 -9999
2016 07 05 21 160 150 10131 360 10 9 -9999 -9999
2016 07 06 00 220 165 10133 220 10 2 -9999 -9999
2016 07 06 03 272 171 10126 200 10 3 -9999 -9999
2016 07 06 06 302 155 10114 110 10 2 -9999 -9999
2016 07 06 09 311 147 10107 250 20 2 -9999 -9999
2016 07 06 12 246 190 10118 250 10 0 -9999 -9999
2016 07 06 18 186 173 10133 270 10 9 -9999 -9999
2016 07 06 21 181 171 10136 340 10 9 -9999 -9999
2016 07 07 00 237 190 10139 340 10 0 -9999 -9999
2016 07 07 03 291 197 10128 290 30 6 -9999 -9999
2016 07 07 06 308 178 10111 290 30 5 -9999 -9999
2016 07 07 09 306 193 10103 270 30 2 -9999 -9999
2016 07 07 12 255 205 10109 220 10 3 -9999 -9999
2016 07 07 18 195 182 10117 270 10 9 -9999 -9999
2016 07 07 21 186 176 10120 250 10 9 -9999 -9999
2016 07 08 00 253 183 10114 290 10 0 -9999 -9999
2016 07 08 03 292 161 10099 40 20 0 -9999 -9999
2016 07 08 06 318 165 10078 290 10 2 -9999 -9999
2016 07 08 09 320 163 10060 270 40 3 -9999 -9999
2016 07 08 12 248 187 10071 220 20 2 -9999 -9999
2016 07 08 18 184 167 10077 320 10 9 -9999 -9999
2016 07 08 21 186 171 10078 340 10 9 -9999 -9999
2016 07 09 00 247 189 10077 270 10 0 -9999 -9999
2016 07 09 03 295 173 10058 270 40 5 -9999 -9999
2016 07 09 06 319 174 10044 290 30 4 -9999 -9999
2016 07 09 09 316 182 10036 290 30 0 -9999 -9999
2016 07 09 12 257 196 10048 200 10 0 -9999 -9999
2016 07 09 18 207 188 10055 220 10 9 -9999 -9999
2016 07 09 21 198 186 10057 320 10 9 -9999 -9999
2016 07 10 00 258 199 10054 40 10 0 -9999 -9999
2016 07 10 03 315 198 10039 290 20 2 -9999 -9999
2016 07 10 06 335 184 10016 250 20 2 -9999 -9999
2016 07 10 09 336 197 10010 270 30 2 -9999 -9999
2016 07 10 12 276 216 10026 180 20 2 -9999 -9999
2016 07 10 18 221 204 10034 250 10 9 -9999 -9999
2016 07 10 21 211 199 10027 340 10 9 -9999 -9999
2016 07 11 00 289 198 10020 180 30 0 -9999 -9999
2016 07 11 03 323 178 10011 200 40 2 -9999 -9999
2016 07 11 06 339 144 9993 200 40 3 -9999 -9999
2016 07 11 09 328 170 9990 180 50 5 -9999 -9999
2016 07 11 12 282 177 10001 200 10 0 -9999 -9999
2016 07 11 18 212 188 10004 290 10 9 -9999 -9999
2016 07 11 21 198 183 10006 0 -9999 9 -9999 -9999
2016 07 12 00 272 168 10003 180 30 5 -9999 -9999
2016 07 12 03 308 171 9993 200 30 8 -9999 -9999
2016 07 12 06 316 186 9982 250 40 8 -9999 -9999
2016 07 12 09 292 192 9985 250 40 8 -9999 -9999
2016 07 12 12 252 217 9994 250 30 8 -9999 -9999
2016 07 12 18 213 199 10002 270 40 9 -9999 500
2016 07 12 21 206 189 10014 270 30 9 -9999 -9999
2016 07 13 00 212 188 10031 270 10 8 -9999 2
2016 07 13 03 223 183 10037 180 10 8 -9999 -9999
2016 07 13 06 248 162 10032 70 20 7 -9999 6
2016 07 13 09 264 169 10030 20 20 2 -9999 -9999
2016 07 13 12 211 177 10051 250 20 0 -9999 -9999
2016 07 13 18 173 163 10062 0 -9999 9 -9999 -9999
2016 07 13 21 168 160 10069 360 10 9 -9999 -9999
2016 07 14 00 212 182 10075 250 10 2 -9999 -9999
2016 07 14 03 266 156 10073 360 30 5 -9999 -9999
2016 07 14 06 280 120 10061 20 40 5 -9999 -9999
2016 07 14 09 270 89 10056 20 30 5 -9999 -9999
2016 07 14 12 217 125 10067 90 10 6 -9999 -9999
2016 07 14 18 167 142 10059 340 10 9 -9999 -9999
2016 07 14 21 155 137 10051 70 20 9 -9999 -9999
2016 07 15 00 209 145 10048 70 30 8 -9999 -9999
2016 07 15 03 260 176 10036 20 10 8 -9999 -9999
2016 07 15 06 270 172 10031 200 20 8 -9999 -9999
2016 07 15 09 260 182 10028 250 20 8 -9999 -9999
2016 07 15 12 223 189 10033 200 10 8 -9999 -9999
2016 07 15 18 200 188 10024 200 10 9 -9999 3
2016 07 15 21 196 188 10021 20 10 9 -9999 -9999
2016 07 16 00 204 191 10024 250 10 8 -9999 10
2016 07 16 03 221 189 10024 250 20 8 -9999 -9999
2016 07 16 06 227 197 10020 250 20 8 -9999 10
2016 07 16 09 228 183 10024 70 10 8 -9999 -9999
2016 07 16 12 211 189 10035 70 10 8 -9999 -9999
2016 07 16 18 194 184 10040 290 10 9 -9999 -9999
2016 07 16 21 192 182 10049 250 20 9 -9999 -9999
2016 07 17 00 213 189 10065 270 20 8 -9999 -9999
2016 07 17 03 249 184 10058 250 30 6 -9999 -9999
2016 07 17 06 268 187 10041 250 50 6 -9999 -9999
2016 07 17 09 199 186 10070 0 -9999 8 -9999 -9999
2016 07 17 12 190 180 10081 270 10 4 -9999 140
2016 07 17 18 177 166 10085 180 20 9 -9999 -9999
2016 07 17 21 167 157 10097 140 10 9 -9999 -9999
2016 07 18 00 193 174 10102 200 10 4 -9999 -9999
2016 07 18 03 260 168 10088 270 30 3 -9999 -9999
2016 07 18 06 291 166 10078 250 40 7 -9999 -9999
2016 07 18 09 279 183 10078 250 20 7 -9999 -9999
2016 07 18 12 225 191 10093 220 10 5 -9999 -9999
2016 07 18 18 180 170 10108 0 -9999 9 -9999 -9999
2016 07 18 21 173 165 10113 0 -9999 9 -9999 -9999
2016 07 19 00 229 182 10115 20 10 7 -9999 -9999
2016 07 19 03 275 165 10109 180 10 5 -9999 -9999
2016 07 19 06 304 157 10097 320 20 7 -9999 -9999
2016 07 19 09 308 168 10091 180 10 6 -9999 -9999
2016 07 19 12 242 205 10106 140 10 5 -9999 -9999
2016 07 19 18 196 184 10114 220 10 9 -9999 -9999
2016 07 19 21 181 171 10118 0 -9999 9 -9999 -9999
2016 07 20 00 244 190 10118 70 10 5 -9999 -9999
2016 07 20 03 293 184 10115 250 10 4 -9999 -9999
2016 07 20 06 297 178 10107 180 10 7 -9999 -9999
2016 07 20 09 288 189 10104 110 10 7 -9999 -9999
2016 07 20 12 241 208 10108 180 10 7 -9999 -9999
2016 07 20 18 218 204 10101 180 10 9 -9999 -9999
2016 07 20 21 214 202 10107 20 10 9 -9999 -9999
2016 07 21 00 221 207 10115 70 10 8 -9999 10
2016 07 21 03 213 198 10111 70 20 8 -9999 -9999
2016 07 21 06 207 195 10095 70 20 8 -9999 190
2016 07 21 09 208 195 10089 70 40 8 -9999 -9999
2016 07 21 12 204 191 10083 70 30 8 -9999 80
2016 07 21 18 202 195 10075 360 10 9 -9999 120
2016 07 21 21 204 197 10068 110 10 9 -9999 -9999
2016 07 22 00 215 205 10068 70 10 8 -9999 10
2016 07 22 03 222 215 10070 180 10 8 -9999 -9999
2016 07 22 06 247 220 10043 70 20 8 -9999 340
2016 07 22 09 253 218 10033 250 10 8 -9999 -9999
2016 07 22 12 233 214 10037 220 10 8 -9999 -1
2016 07 22 18 221 214 10023 270 10 9 -9999 30
2016 07 22 21 220 213 10026 0 -9999 9 -9999 -9999
2016 07 23 00 265 219 10028 200 20 8 -9999 1
2016 07 23 03 290 225 10023 180 30 8 -9999 -9999
2016 07 23 06 303 230 10018 200 30 7 -9999 -9999
2016 07 23 09 291 223 10016 200 50 7 -9999 -9999
2016 07 23 12 270 222 10032 200 10 7 -9999 -9999
2016 07 23 18 241 222 10037 250 10 9 -9999 -9999
2016 07 23 21 236 220 10038 140 10 9 -9999 -9999
2016 07 24 00 274 219 10043 180 20 8 -9999 -9999
2016 07 24 03 280 229 10051 250 20 7 -9999 -9999
2016 07 24 06 291 235 10052 270 30 7 -9999 -9999
2016 07 24 09 296 235 10060 200 30 7 -9999 -9999
2016 07 24 12 268 243 10073 0 -9999 8 -9999 -9999
2016 07 24 18 239 229 10085 200 10 9 -9999 -9999
2016 07 24 21 238 230 10081 0 -9999 9 -9999 -9999
2016 07 25 00 248 236 10077 0 -9999 8 -9999 30
2016 07 25 03 246 236 10073 290 20 8 -9999 -9999
2016 07 25 06 290 241 10037 140 10 8 -9999 140
2016 07 25 09 292 234 10022 180 30 8 -9999 -9999
2016 07 25 12 261 228 10023 360 10 8 -9999 30
2016 07 25 18 222 214 10023 290 20 9 -9999 450
2016 07 25 21 220 212 10029 250 20 9 -9999 -9999
2016 07 26 00 220 212 10029 140 10 8 -9999 110
2016 07 26 03 224 216 10028 90 10 8 -9999 -9999
2016 07 26 06 228 216 10028 270 30 8 -9999 30
2016 07 26 09 221 207 10029 270 10 8 -9999 -9999
2016 07 26 12 218 206 10036 250 10 8 -9999 -1
2016 07 26 18 214 206 10023 70 10 9 -9999 -9999
2016 07 26 21 210 200 10025 20 10 9 -9999 -9999
2016 07 27 00 218 204 10022 360 10 8 -9999 -9999
2016 07 27 03 280 208 10015 40 20 2 -9999 -9999
2016 07 27 06 313 196 9999 360 10 2 -9999 -9999
2016 07 27 09 316 209 9997 290 10 2 -9999 -9999
2016 07 27 12 242 221 10017 200 10 2 -9999 -9999
2016 07 27 18 210 202 10025 340 10 9 -9999 -9999
2016 07 27 21 212 204 10026 0 -9999 9 -9999 -9999
2016 07 28 00 245 222 10031 140 10 8 -9999 -9999
2016 07 28 03 292 229 10024 270 30 7 -9999 -9999
2016 07 28 06 319 214 10013 270 30 5 -9999 -9999
2016 07 28 09 317 227 10017 290 20 4 -9999 -9999
2016 07 28 12 264 239 10034 180 10 8 -9999 -9999
2016 07 28 18 208 187 10060 250 60 9 -9999 60
2016 07 28 21 202 194 10054 290 10 9 -9999 -9999
2016 07 29 00 223 204 10066 270 10 8 -9999 40
2016 07 29 03 275 220 10062 270 30 7 -9999 -9999
2016 07 29 06 275 218 10064 250 20 8 -9999 -1
2016 07 29 09 280 220 10063 270 30 8 -9999 -9999
2016 07 29 12 244 228 10078 200 10 8 -9999 -9999
2016 07 29 18 221 213 10089 270 10 9 -9999 -9999
2016 07 29 21 214 207 10096 270 10 9 -9999 -9999
2016 07 30 00 247 228 10107 180 10 7 -9999 -9999
2016 07 30 03 292 217 10101 220 10 6 -9999 -9999
2016 07 30 06 317 206 10092 180 10 5 -9999 -9999
2016 07 30 09 313 215 10076 160 10 4 -9999 -9999
2016 07 30 12 258 235 10096 220 10 6 -9999 -9999
2016 07 30 18 228 220 10095 0 -9999 9 -9999 -9999
2016 07 30 21 224 216 10095 70 10 9 -9999 -9999
2016 07 31 00 232 220 10107 70 10 8 -9999 -9999
2016 07 31 03 233 214 10107 70 20 8 -9999 -9999
2016 07 31 06 270 220 10092 360 10 6 -9999 30
2016 07 31 09 249 208 10089 180 10 8 -9999 -9999
2016 07 31 12 232 218 10097 200 10 4 -9999 1
2016 07 31 18 222 214 10097 0 -9999 9 -9999 -9999
2016 07 31 21 212 205 10100 0 -9999 9 -9999 -9999
2016 08 01 00 249 214 10104 40 10 6 -9999 -9999
2016 08 01 03 274 219 10094 200 20 7 -9999 -9999
2016 08 01 06 295 220 10081 180 30 7 -9999 -9999
2016 08 01 09 252 215 10089 70 20 8 -9999 -9999
2016 08 01 12 224 207 10094 90 20 6 -9999 -9999
2016 08 01 18 208 198 10097 70 20 9 -9999 -9999
2016 08 01 21 203 195 10103 160 10 9 -9999 -9999
2016 08 02 00 222 203 10113 40 10 8 -9999 -9999
2016 08 02 03 286 211 10098 340 20 2 -9999 -9999
2016 08 02 06 312 208 10083 20 10 2 -9999 -9999
2016 08 02 09 298 212 10075 360 20 5 -9999 -9999
2016 08 02 12 254 231 10087 270 10 6 -9999 -9999
2016 08 02 18 218 210 10098 20 10 9 -9999 -9999
2016 08 02 21 215 208 10104 40 10 9 -9999 -9999
2016 08 03 00 236 217 10111 0 -9999 5 -9999 -9999
2016 08 03 03 310 218 10102 70 40 5 -9999 -9999
2016 08 03 06 323 202 10086 70 20 5 -9999 -9999
2016 08 03 09 314 210 10088 20 10 5 -9999 -9999
2016 08 03 12 247 226 10099 220 10 2 -9999 -9999
2016 08 03 18 223 215 10102 40 10 9 -9999 -9999
2016 08 03 21 216 209 10108 340 10 9 -9999 -9999
2016 08 04 00 245 222 10111 270 10 0 -9999 -9999
2016 08 04 03 315 228 10106 250 20 3 -9999 -9999
2016 08 04 06 341 212 10092 180 10 0 -9999 -9999
2016 08 04 09 331 219 10086 290 10 0 -9999 -9999
2016 08 04 12 267 240 10101 250 10 0 -9999 -9999
2016 08 04 18 231 223 10109 320 10 9 -9999 -9999
2016 08 04 21 230 222 10112 180 10 9 -9999 -9999
2016 08 05 00 266 239 10112 320 10 0 -9999 -9999
2016 08 05 03 329 233 10095 360 20 2 -9999 -9999
2016 08 05 06 355 214 10079 320 20 2 -9999 -9999
2016 08 05 09 349 236 10070 250 10 0 -9999 -9999
2016 08 05 12 284 258 10083 250 10 0 -9999 -9999
2016 08 05 18 256 246 10079 270 10 9 -9999 -9999
2016 08 05 21 252 243 10079 270 10 9 -9999 -9999
2016 08 06 00 283 243 10075 290 10 0 -9999 -9999
2016 08 06 03 309 220 10065 270 40 5 -9999 -9999
2016 08 06 06 326 198 10049 220 20 5 -9999 -9999
2016 08 06 09 316 215 10044 220 20 3 -9999 -9999
2016 08 06 12 265 232 10048 200 20 6 -9999 -9999
2016 08 06 18 226 214 10053 340 20 9 -9999 80
2016 08 06 21 224 217 10054 180 10 9 -9999 -9999
2016 08 07 00 232 222 10070 270 30 8 -9999 370
2016 08 07 03 247 214 10078 270 10 8 -9999 -9999
2016 08 07 06 256 183 10086 320 10 8 -9999 -1
2016 08 07 09 250 196 10088 340 10 7 -9999 -9999
2016 08 07 12 217 191 10108 20 10 5 -9999 -9999
2016 08 07 18 176 170 10120 90 10 9 -9999 -9999
2016 08 07 21 166 160 10121 70 10 9 -9999 -9999
2016 08 08 00 182 170 10127 360 20 7 -9999 -9999
2016 08 08 03 261 146 10114 40 30 0 -9999 -9999
2016 08 08 06 277 147 10102 70 30 0 -9999 -9999
2016 08 08 09 269 156 10097 40 30 0 -9999 -9999
2016 08 08 12 197 167 10106 160 10 0 -9999 -9999
2016 08 08 18 148 138 10099 110 10 9 -9999 -9999
2016 08 08 21 145 139 10098 160 10 9 -9999 -9999
2016 08 09 00 174 157 10099 250 10 0 -9999 -9999
2016 08 09 03 272 162 10086 270 40 2 -9999 -9999
2016 08 09 06 299 163 10071 270 40 5 -9999 -9999
2016 08 09 09 297 175 10069 270 30 2 -9999 -9999
2016 08 09 12 216 192 10079 250 10 1 -9999 -9999
2016 08 09 18 187 179 10074 290 10 9 -9999 -9999
2016 08 09 21 186 178 10078 70 20 9 -9999 -9999
2016 08 10 00 235 204 10082 250 10 7 -9999 -9999
2016 08 10 03 282 217 10075 200 20 8 -9999 -9999
2016 08 10 06 311 224 10058 220 40 7 -9999 -9999
2016 08 10 09 297 224 10058 200 20 2 -9999 -9999
2016 08 10 12 273 223 10065 180 20 1 -9999 -9999
2016 08 10 18 228 218 10069 270 10 9 -9999 -9999
2016 08 10 21 222 212 10075 320 20 9 -9999 -9999
2016 08 11 00 271 209 10073 180 30 7 -9999 -9999
2016 08 11 03 308 219 10067 180 40 3 -9999 -9999
2016 08 11 06 321 213 10053 180 50 2 -9999 -9999
2016 08 11 09 306 222 10051 200 20 4 -9999 -9999
2016 08 11 12 277 231 10059 200 20 5 -9999 -9999
2016 08 11 18 235 223 10057 0 -9999 9 -9999 -9999
2016 08 11 21 229 219 10062 40 10 9 -9999 -9999
2016 08 12 00 270 222 10059 180 20 7 -9999 -9999
2016 08 12 03 295 230 10049 180 30 6 -9999 -9999
2016 08 12 06 312 241 10039 250 20 6 -9999 -9999
2016 08 12 09 302 253 10030 180 10 7 -9999 -9999
2016 08 12 12 249 235 10051 270 20 8 -9999 60
2016 08 12 18 236 228 10035 220 10 9 -9999 350
2016 08 12 21 231 224 10036 290 40 9 -9999 -9999
2016 08 13 00 232 224 10051 180 10 8 -9999 10
2016 08 13 03 271 240 10044 270 20 8 -9999 -9999
2016 08 13 06 307 228 10029 270 30 6 -9999 -9999
2016 08 13 09 304 231 10026 250 30 5 -9999 -9999
2016 08 13 12 249 237 10043 270 10 6 -9999 -9999
2016 08 13 18 227 220 10043 270 10 9 -9999 -9999
2016 08 13 21 221 216 10053 270 10 9 -9999 -9999
2016 08 14 00 246 232 10063 290 20 8 -9999 -9999
2016 08 14 03 300 164 10055 180 10 2 -9999 -9999
2016 08 14 06 306 143 10050 270 50 0 -9999 -9999
2016 08 14 09 286 162 10051 290 30 0 -9999 -9999
2016 08 14 12 215 189 10067 250 10 5 -9999 -9999
2016 08 14 18 176 168 10063 290 10 9 -9999 -9999
2016 08 14 21 174 168 10062 200 10 9 -9999 -9999
2016 08 15 00 211 175 10065 320 10 3 -9999 -9999
2016 08 15 03 274 187 10053 250 20 5 -9999 -9999
2016 08 15 06 296 157 10035 250 20 4 -9999 -9999
2016 08 15 09 258 197 10034 180 20 5 -9999 -9999
2016 08 15 12 215 191 10049 200 10 5 -9999 -9999
2016 08 15 18 177 169 10051 200 10 9 -9999 -9999
2016 08 15 21 174 168 10061 160 10 9 -9999 -9999
2016 08 16 00 200 183 10060 320 10 2 -9999 -9999
2016 08 16 03 276 172 10049 200 10 5 -9999 -9999
2016 08 16 06 284 146 10040 360 20 6 -9999 -9999
2016 08 16 09 283 162 10033 340 10 4 -9999 -9999
2016 08 16 12 206 182 10046 180 10 0 -9999 -9999
2016 08 16 18 169 159 10049 0 -9999 9 -9999 80
2016 08 16 21 156 150 10056 220 10 9 -9999 -9999
2016 08 17 00 202 174 10060 70 10 0 -9999 -9999
2016 08 17 03 267 180 10052 250 20 5 -9999 -9999
2016 08 17 06 285 177 10041 250 30 5 -9999 -9999
2016 08 17 09 291 179 10037 220 20 2 -9999 -9999
2016 08 17 12 212 195 10052 290 10 3 -9999 -9999
2016 08 17 18 181 171 10054 0 -9999 9 -9999 -9999
2016 08 17 21 180 172 10057 180 10 9 -9999 -9999
2016 08 18 00 199 184 10072 0 -9999 8 -9999 -9999
2016 08 18 03 229 197 10063 200 10 8 -9999 -9999
2016 08 18 06 231 215 10065 290 20 8 -9999 20
2016 08 18 09 205 190 10073 70 10 8 -9999 -9999
2016 08 18 12 199 191 10078 270 10 8 -9999 50
2016 08 18 18 196 188 10069 40 10 9 -9999 20
2016 08 18 21 193 185 10070 40 10 9 -9999 -9999
2016 08 19 00 198 186 10077 70 10 8 -9999 3
2016 08 19 03 207 197 10078 70 20 8 -9999 -9999
2016 08 19 06 210 200 10075 40 20 8 -9999 40
2016 08 19 09 211 196 10079 40 20 8 -9999 -9999
2016 08 19 12 208 196 10092 0 -9999 8 -9999 10
2016 08 19 18 198 190 10091 20 10 9 -9999 -9999
2016 08 19 21 200 192 10094 0 -9999 9 -9999 -9999
2016 08 20 00 218 192 10096 20 30 8 -9999 -9999
2016 08 20 03 239 192 10092 70 20 8 -9999 -9999
2016 08 20 06 262 196 10075 110 10 8 -9999 -9999
2016 08 20 09 269 187 10067 360 20 7 -9999 -9999
2016 08 20 12 214 200 10076 0 -9999 6 -9999 -9999
2016 08 20 18 201 194 10076 40 10 9 -9999 -9999
2016 08 20 21 193 186 10089 250 10 9 -9999 -9999
2016 08 21 00 204 194 10099 290 10 8 -9999 -9999
2016 08 21 03 272 198 10092 40 10 5 -9999 -9999
2016 08 21 06 293 172 10082 270 30 2 -9999 -9999
2016 08 21 09 289 165 10084 270 20 0 -9999 -9999
2016 08 21 12 205 184 10105 180 10 0 -9999 -9999
2016 08 21 18 177 171 10107 0 -9999 9 -9999 -9999
2016 08 21 21 172 167 10114 220 10 9 -9999 -9999
2016 08 22 00 182 176 10125 290 10 8 -9999 -9999
2016 08 22 03 271 164 10110 110 10 2 -9999 -9999
2016 08 22 06 290 159 10097 270 30 4 -9999 -9999
2016 08 22 09 271 155 10095 340 20 2 -9999 -9999
2016 08 22 12 198 176 10109 270 10 0 -9999 -9999
2016 08 22 18 166 160 10103 160 10 9 -9999 -9999
2016 08 22 21 157 151 10103 90 10 9 -9999 -9999
2016 08 23 00 201 167 10100 20 10 6 -9999 -9999
2016 08 23 03 245 184 10088 40 20 7 -9999 -9999
2016 08 23 06 278 137 10067 290 20 7 -9999 -9999
2016 08 23 09 251 168 10061 180 10 8 -9999 -9999
2016 08 23 12 213 190 10067 270 10 8 -9999 -1
2016 08 23 18 200 188 10050 0 -9999 9 -9999 -9999
2016 08 23 21 201 191 10064 220 10 9 -9999 -9999
2016 08 24 00 210 195 10066 90 10 8 -9999 -9999
2016 08 24 03 244 186 10059 340 10 8 -9999 -9999
2016 08 24 06 259 186 10050 200 20 8 -9999 -9999
2016 08 24 09 240 203 10048 220 10 8 -9999 -9999
2016 08 24 12 215 200 10063 200 10 8 -9999 -9999
2016 08 24 18 204 194 10045 270 10 9 -9999 -9999
2016 08 24 21 206 198 10043 180 10 9 -9999 -9999
2016 08 25 00 179 152 10090 360 20 8 -9999 50
2016 08 25 03 169 154 10103 250 20 8 -9999 -9999
2016 08 25 06 179 140 10108 360 10 8 -9999 60
2016 08 25 09 201 145 10103 20 10 3 -9999 -9999
2016 08 25 12 145 134 10128 250 10 0 -9999 -1
2016 08 25 18 114 108 10148 140 20 9 -9999 -9999
2016 08 25 21 108 100 10154 110 10 9 -9999 -9999
2016 08 26 00 139 107 10161 40 10 0 -9999 -9999
2016 08 26 03 225 100 10146 40 10 0 -9999 -9999
2016 08 26 06 258 96 10132 290 30 0 -9999 -9999
2016 08 26 09 246 97 10132 290 20 0 -9999 -9999
2016 08 26 12 153 132 10153 270 10 0 -9999 -9999
2016 08 26 18 107 99 10144 0 -9999 9 -9999 -9999
2016 08 26 21 102 96 10148 40 10 9 -9999 -9999
2016 08 27 00 137 129 10147 40 10 0 -9999 -9999
2016 08 27 03 239 95 10123 140 10 0 -9999 -9999
2016 08 27 06 255 89 10104 200 20 2 -9999 -9999
2016 08 27 09 241 111 10099 40 10 0 -9999 -9999
2016 08 27 12 154 134 10115 140 10 0 -9999 -9999
2016 08 27 18 113 105 10111 180 10 9 -9999 -9999
2016 08 27 21 106 100 10114 20 10 9 -9999 -9999
2016 08 28 00 156 125 10116 40 20 0 -9999 -9999
2016 08 28 03 242 140 10099 70 20 0 -9999 -9999
2016 08 28 06 255 127 10079 40 30 6 -9999 -9999
2016 08 28 09 200 168 10088 360 10 4 -9999 -9999
2016 08 28 12 160 147 10103 0 -9999 0 -9999 20
2016 08 28 18 122 116 10102 0 -9999 9 -9999 -9999
2016 08 28 21 117 112 10111 90 10 9 -9999 -9999
2016 08 29 00 137 132 10111 270 10 2 -9999 -9999
2016 08 29 03 239 102 10090 20 60 3 -9999 -9999
2016 08 29 06 243 109 10077 360 40 7 -9999 -9999
2016 08 29 09 232 119 10072 340 20 6 -9999 -9999
2016 08 29 12 195 125 10075 360 20 6 -9999 -9999
2016 08 29 18 150 120 10041 200 10 9 -9999 -9999
2016 08 29 21 155 107 10035 110 10 9 -9999 -9999
2016 08 30 00 179 119 10023 20 30 7 -9999 -9999
2016 08 30 03 169 124 10013 270 30 8 -9999 -9999
2016 08 30 06 152 125 9986 290 20 8 -9999 30
2016 08 30 09 145 134 9981 270 30 8 -9999 -9999
2016 08 30 12 142 124 9964 270 30 8 -9999 60
2016 08 30 18 141 130 9897 220 10 9 -9999 110
2016 08 30 21 137 129 9871 270 20 9 -9999 -9999
2016 08 31 00 139 130 9861 250 30 8 -9999 310
2016 08 31 03 139 128 9847 250 50 8 -9999 -9999
2016 08 31 06 143 132 9845 250 40 8 -9999 160
2016 08 31 09 147 134 9854 250 50 8 -9999 -9999
2016 08 31 12 144 134 9874 250 30 8 -9999 80
2016 08 31 18 148 138 9894 200 20 9 -9999 7
2016 08 31 21 146 138 9910 250 10 9 -9999 -9999
2016 09 01 00 152 144 9931 270 20 8 -9999 10
2016 09 01 03 173 148 9945 220 20 8 -9999 -9999
2016 09 01 06 187 142 9953 180 20 8 -9999 -1
2016 09 01 09 183 156 9963 270 10 8 -9999 -9999
2016 09 01 12 168 148 9992 200 20 8 -9999 0
2016 09 01 18 156 146 10017 250 10 9 -9999 -9999
2016 09 01 21 154 144 10037 0 -9999 9 -9999 -9999
2016 09 02 00 173 153 10050 90 10 6 -9999 -9999
2016 09 02 03 227 165 10049 290 20 6 -9999 -9999
2016 09 02 06 254 163 10049 110 30 4 -9999 -9999
2016 09 02 09 226 159 10064 160 20 8 -9999 -9999
2016 09 02 12 189 165 10079 220 10 8 -9999 -9999
2016 09 02 18 168 160 10088 0 -9999 9 -9999 -9999
2016 09 02 21 168 160 10095 270 10 9 -9999 -9999
2016 09 03 00 187 170 10104 360 10 7 -9999 -9999
2016 09 03 03 253 172 10097 40 20 4 -9999 -9999
2016 09 03 06 263 177 10087 220 20 6 -9999 -9999
2016 09 03 09 220 192 10096 40 20 7 -9999 -9999
2016 09 03 12 204 191 10106 320 10 4 -9999 -9999
2016 09 03 18 188 180 10113 0 -9999 9 -9999 5
2016 09 03 21 186 178 10118 0 -9999 9 -9999 -9999
2016 09 04 00 227 189 10120 140 20 2 -9999 1
2016 09 04 03 235 182 10117 250 30 7 -9999 -9999
2016 09 04 06 243 183 10107 250 20 7 -9999 -9999
2016 09 04 09 251 178 10105 250 20 6 -9999 -9999
2016 09 04 12 196 183 10116 0 -9999 6 -9999 -9999
2016 09 04 18 178 172 10116 140 10 9 -9999 -9999
2016 09 04 21 174 168 10111 70 10 9 -9999 -9999
2016 09 05 00 204 176 10110 360 10 2 -9999 -9999
2016 09 05 03 265 178 10089 290 20 4 -9999 -9999
2016 09 05 06 272 190 10075 250 30 5 -9999 10
2016 09 05 09 205 173 10083 320 20 8 -9999 -9999
2016 09 05 12 184 174 10093 90 10 8 -9999 8
2016 09 05 18 168 162 10081 220 10 9 -9999 30
2016 09 05 21 169 163 10084 0 -9999 9 -9999 -9999
2016 09 06 00 180 169 10091 0 -9999 8 -9999 -9999
2016 09 06 03 232 170 10080 250 40 3 -9999 -9999
2016 09 06 06 250 164 10065 250 50 5 -9999 -9999
2016 09 06 09 230 179 10064 220 10 7 -9999 -9999
2016 09 06 12 187 175 10078 250 10 8 -9999 -9999
2016 09 06 18 164 158 10070 180 10 9 -9999 -9999
2016 09 06 21 159 154 10070 200 10 9 -9999 -9999
2016 09 07 00 175 169 10076 20 10 7 -9999 -9999
2016 09 07 03 243 185 10065 360 10 6 -9999 -9999
2016 09 07 06 266 174 10045 220 10 7 -9999 -9999
2016 09 07 09 214 180 10052 270 20 8 -9999 -9999
2016 09 07 12 174 163 10074 110 20 8 -9999 90
2016 09 07 18 167 161 10061 70 10 9 -9999 2
2016 09 07 21 167 161 10069 40 10 9 -9999 -9999
2016 09 08 00 170 160 10080 110 10 8 -9999 -9999
2016 09 08 03 211 167 10075 140 10 7 -9999 -9999
2016 09 08 06 230 161 10059 270 30 7 -9999 -9999
2016 09 08 09 207 171 10069 180 20 8 -9999 -9999
2016 09 08 12 185 173 10084 290 10 8 -9999 -9999
2016 09 08 18 171 163 10089 320 10 9 -9999 80
2016 09 08 21 162 154 10094 0 -9999 9 -9999 -9999
2016 09 09 00 182 162 10101 0 -9999 6 -9999 60
2016 09 09 03 195 167 10103 340 10 5 -9999 -9999
2016 09 09 06 209 181 10096 320 10 6 -9999 90
2016 09 09 09 238 171 10093 220 10 2 -9999 -9999
2016 09 09 12 184 172 10113 180 10 8 -9999 -1
2016 09 09 18 153 145 10118 180 10 9 -9999 70
2016 09 09 21 148 142 10123 70 10 9 -9999 -9999
2016 09 10 00 156 146 10128 70 10 7 -9999 10
2016 09 10 03 228 164 10115 360 10 5 -9999 -9999
2016 09 10 06 235 165 10104 200 10 8 -9999 -9999
2016 09 10 09 194 174 10118 270 10 8 -9999 -9999
2016 09 10 12 165 155 10132 0 -9999 8 -9999 30
2016 09 10 18 154 146 10140 220 10 9 -9999 -9999
2016 09 10 21 153 147 10148 290 10 9 -9999 -9999
2016 09 11 00 168 153 10159 250 10 7 -9999 -9999
2016 09 11 03 228 149 10151 220 20 4 -9999 -9999
2016 09 11 06 242 149 10144 250 30 6 -9999 -9999
2016 09 11 09 223 154 10148 180 10 6 -9999 -9999
2016 09 11 12 171 158 10172 270 10 7 -9999 -9999
2016 09 11 18 160 152 10175 0 -9999 9 -9999 -9999
2016 09 11 21 157 151 10180 0 -9999 9 -9999 -9999
2016 09 12 00 176 163 10186 70 10 7 -9999 -9999
2016 09 12 03 216 159 10178 270 30 6 -9999 -9999
2016 09 12 06 192 164 10170 290 30 7 -9999 4
2016 09 12 09 205 151 10170 220 10 5 -9999 -9999
2016 09 12 12 170 159 10184 270 10 5 -9999 1
2016 09 12 18 152 142 10188 180 10 9 -9999 -9999
2016 09 12 21 144 134 10192 180 10 9 -9999 -9999
2016 09 13 00 160 144 10204 200 10 8 -9999 -9999
2016 09 13 03 201 159 10195 320 10 4 -9999 -9999
2016 09 13 06 241 153 10174 290 20 5 -9999 -9999
2016 09 13 09 235 153 10167 220 10 5 -9999 -9999
2016 09 13 12 170 155 10186 290 10 5 -9999 -9999
2016 09 13 18 139 133 10187 0 -9999 9 -9999 -9999
2016 09 13 21 136 131 10188 200 10 9 -9999 -9999
2016 09 14 00 146 141 10190 40 10 8 -9999 -9999
2016 09 14 03 227 158 10176 270 30 7 -9999 -9999
2016 09 14 06 257 160 10156 270 20 6 -9999 -9999
2016 09 14 09 225 163 10152 180 10 6 -9999 -9999
2016 09 14 12 174 163 10166 320 10 6 -9999 -9999
2016 09 14 18 151 145 10151 360 10 9 -9999 -9999
2016 09 14 21 154 148 10147 250 20 9 -9999 -9999
2016 09 15 00 158 152 10162 360 10 8 -9999 230
2016 09 15 03 199 169 10152 270 20 8 -9999 -9999
2016 09 15 06 217 177 10143 220 20 8 -9999 1
2016 09 15 09 224 184 10142 270 10 7 -9999 -9999
2016 09 15 12 172 164 10150 290 10 7 -9999 -9999
2016 09 15 18 153 148 10130 340 10 9 -9999 -9999
2016 09 15 21 159 154 10125 340 10 9 -9999 -9999
2016 09 16 00 182 177 10135 290 10 8 -9999 -9999
2016 09 16 03 223 152 10132 220 20 7 -9999 -9999
2016 09 16 06 248 140 10128 290 20 4 -9999 0
2016 09 16 09 228 106 10136 290 30 2 -9999 -9999
2016 09 16 12 146 130 10160 160 10 2 -9999 -9999
2016 09 16 18 110 104 10178 0 -9999 9 -9999 -9999
2016 09 16 21 108 103 10183 20 20 9 -9999 -9999
2016 09 17 00 112 107 10196 90 20 7 -9999 -9999
2016 09 17 03 210 111 10177 40 30 6 -9999 -9999
2016 09 17 06 212 113 10169 340 30 5 -9999 -9999
2016 09 17 09 199 114 10170 360 20 5 -9999 -9999
2016 09 17 12 140 124 10189 250 10 8 -9999 -9999
2016 09 17 18 111 105 10189 40 10 9 -9999 -9999
2016 09 17 21 99 94 10192 90 10 9 -9999 -9999
2016 09 18 00 119 114 10199 90 10 7 -9999 -9999
2016 09 18 03 192 73 10189 20 30 3 -9999 -9999
2016 09 18 06 203 44 10177 360 30 2 -9999 -9999
2016 09 18 09 184 53 10182 20 20 0 -9999 -9999
2016 09 18 12 102 85 10200 250 10 0 -9999 -9999
2016 09 18 18 61 54 10205 160 10 9 -9999 -9999
2016 09 18 21 57 51 10210 90 10 9 -9999 -9999
2016 09 19 00 76 72 10217 360 10 6 -9999 -9999
2016 09 19 03 193 50 10198 140 40 2 -9999 -9999
2016 09 19 06 210 37 10185 70 20 1 -9999 -9999
2016 09 19 09 196 67 10186 360 10 0 -9999 -9999
2016 09 19 12 105 88 10205 180 10 0 -9999 -9999
2016 09 19 18 65 58 10209 0 -9999 9 -9999 -9999
2016 09 19 21 55 49 10215 180 10 9 -9999 -9999
2016 09 20 00 107 78 10221 90 10 0 -9999 -9999
2016 09 20 03 206 76 10205 360 10 1 -9999 -9999
2016 09 20 06 234 53 10186 40 30 0 -9999 -9999
2016 09 20 09 195 94 10193 180 20 0 -9999 -9999
2016 09 20 12 116 100 10212 270 10 0 -9999 -9999
2016 09 20 18 75 68 10216 160 10 9 -9999 -9999
2016 09 20 21 65 58 10225 0 -9999 9 -9999 -9999
2016 09 21 00 113 83 10236 90 10 1 -9999 -9999
2016 09 21 03 217 86 10218 220 10 6 -9999 -9999
2016 09 21 06 239 71 10196 200 40 5 -9999 -9999
2016 09 21 09 203 86 10193 180 20 3 -9999 -9999
2016 09 21 12 120 99 10209 0 -9999 0 -9999 -9999
2016 09 21 18 83 75 10200 340 10 9 -9999 -9999
2016 09 21 21 69 62 10203 90 10 9 -9999 -9999
2016 09 22 00 108 91 10202 110 10 7 -9999 -9999
2016 09 22 03 219 62 10179 180 30 2 -9999 -9999
2016 09 22 06 234 53 10156 180 20 0 -9999 -9999
2016 09 22 09 201 113 10156 200 10 3 -9999 -9999
2016 09 22 12 135 114 10171 0 -9999 4 -9999 -9999
2016 09 22 18 119 106 10161 0 -9999 9 -9999 -9999
2016 09 22 21 106 98 10162 70 10 9 -9999 -9999
2016 09 23 00 126 108 10167 90 10 8 -9999 -9999
2016 09 23 03 150 129 10161 270 10 8 -9999 -9999
2016 09 23 06 171 149 10146 40 10 8 -9999 1
2016 09 23 09 183 142 10142 200 20 8 -9999 -9999
2016 09 23 12 154 138 10144 40 10 8 -9999 -1
2016 09 23 18 131 123 10145 0 -9999 9 -9999 -9999
2016 09 23 21 119 113 10138 40 10 9 -9999 -9999
2016 09 24 00 158 152 10131 250 10 7 -9999 -9999
2016 09 24 03 236 140 10114 180 80 6 -9999 -9999
2016 09 24 06 232 142 10099 180 50 7 -9999 -9999
2016 09 24 09 220 139 10093 200 30 6 -9999 -9999
2016 09 24 12 200 127 10098 200 30 6 -9999 -9999
2016 09 24 18 164 137 10122 290 10 9 -9999 -9999
2016 09 24 21 162 147 10143 0 -9999 9 -9999 -9999
2016 09 25 00 180 99 10165 360 10 6 -9999 -9999
2016 09 25 03 207 111 10173 220 20 4 -9999 -9999
2016 09 25 06 238 115 10156 250 20 2 -9999 -9999
2016 09 25 09 213 127 10158 200 10 2 -9999 -9999
2016 09 25 12 146 131 10176 0 -9999 0 -9999 -9999
2016 09 25 18 129 120 10169 70 10 9 -9999 -9999
2016 09 25 21 134 120 10172 70 10 9 -9999 -9999
2016 09 26 00 152 129 10178 40 10 8 -9999 -9999
2016 09 26 03 233 166 10157 320 10 7 -9999 -9999
2016 09 26 06 268 152 10136 250 30 7 -9999 -9999
2016 09 26 09 247 159 10130 180 10 4 -9999 -9999
2016 09 26 12 182 167 10142 220 20 4 -9999 -9999
2016 09 26 18 155 149 10121 0 -9999 9 -9999 -9999
2016 09 26 21 146 141 10130 290 10 9 -9999 -9999
2016 09 27 00 152 147 10134 270 10 8 -9999 7
2016 09 27 03 153 128 10164 250 50 8 -9999 -9999
2016 09 27 06 123 88 10196 290 40 8 -9999 5
2016 09 27 09 93 69 10224 290 50 8 -9999 -9999
2016 09 27 12 84 60 10253 290 10 8 -9999 -9999
2016 09 27 18 69 28 10261 20 20 9 -9999 2
2016 09 27 21 46 25 10261 70 10 9 -9999 -9999
2016 09 28 00 81 26 10266 70 10 1 -9999 -9999
2016 09 28 03 122 9 10253 40 40 1 -9999 -9999
2016 09 28 06 148 6 10230 340 30 0 -9999 -9999
2016 09 28 09 134 11 10225 340 20 0 -9999 -9999
2016 09 28 12 56 38 10240 320 10 0 -9999 -9999
2016 09 28 18 8 1 10233 70 10 9 -9999 -9999
2016 09 28 21 6 2 10234 20 10 9 -9999 -9999
2016 09 29 00 20 16 10229 70 10 7 -9999 -9999
2016 09 29 03 150 15 10195 160 10 0 -9999 -9999
2016 09 29 06 203 12 10157 270 30 0 -9999 -9999
2016 09 29 09 170 37 10147 200 20 0 -9999 -9999
2016 09 29 12 79 54 10173 320 20 0 -9999 -9999
2016 09 29 18 53 46 10166 0 -9999 9 -9999 -9999
2016 09 29 21 38 31 10173 20 10 9 -9999 -9999
2016 09 30 00 86 61 10174 0 -9999 2 -9999 -9999
2016 09 30 03 197 87 10156 270 40 1 -9999 -9999
2016 09 30 06 235 59 10137 220 40 0 -9999 -9999
2016 09 30 09 190 84 10141 180 20 0 -9999 -9999
2016 09 30 12 109 90 10165 320 10 0 -9999 -9999
2016 09 30 18 60 53 10167 340 10 9 -9999 -9999
2016 09 30 21 47 41 10164 70 10 9 -9999 -9999
2016 10 01 00 101 79 10151 40 10 5 -9999 -9999
2016 10 01 03 246 59 10126 200 40 2 -9999 -9999
2016 10 01 06 262 52 10119 220 60 2 -9999 -9999
2016 10 01 09 227 84 10132 200 40 4 -9999 -9999
2016 10 01 12 145 99 10155 220 10 4 -9999 -9999
2016 10 01 18 104 93 10167 140 10 9 -9999 -9999
2016 10 01 21 97 89 10172 40 10 9 -9999 -9999
2016 10 02 00 117 103 10180 0 -9999 8 -9999 -9999
2016 10 02 03 194 90 10161 90 10 4 -9999 -9999
2016 10 02 06 223 81 10134 270 20 6 -9999 -9999
2016 10 02 09 178 102 10120 180 20 8 -9999 -9999
2016 10 02 12 135 112 10114 340 10 8 -9999 -9999
2016 10 02 18 106 97 10084 0 -9999 9 -9999 -9999
2016 10 02 21 114 106 10078 0 -9999 9 -9999 -9999
2016 10 03 00 138 127 10082 250 20 8 -9999 -9999
2016 10 03 03 187 154 10077 250 40 5 -9999 -9999
2016 10 03 06 125 80 10140 290 50 8 -9999 10
2016 10 03 09 106 62 10178 290 30 8 -9999 -9999
2016 10 03 12 75 56 10204 220 10 8 -9999 -9999
2016 10 03 18 45 38 10217 270 10 9 -9999 -9999
2016 10 03 21 39 33 10228 160 10 9 -9999 -9999
2016 10 04 00 52 46 10236 40 10 7 -9999 -9999
2016 10 04 03 157 50 10194 200 10 5 -9999 -9999
2016 10 04 06 160 28 10165 40 50 8 -9999 -9999
2016 10 04 09 137 29 10162 40 50 8 -9999 -9999
2016 10 04 12 114 27 10178 40 70 8 -9999 -9999
2016 10 04 18 87 58 10169 90 10 9 -9999 -9999
2016 10 04 21 80 68 10163 200 10 9 -9999 -9999
2016 10 05 00 82 71 10169 90 10 8 -9999 30
2016 10 05 03 98 63 10167 20 20 8 -9999 -9999
2016 10 05 06 99 62 10171 340 10 8 -9999 1
2016 10 05 09 93 53 10192 340 10 8 -9999 -9999
2016 10 05 12 60 46 10216 180 10 8 -9999 -9999
2016 10 05 18 37 33 10257 0 -9999 9 -9999 -9999
2016 10 05 21 21 15 10273 250 10 9 -9999 -9999
2016 10 06 00 28 16 10291 0 -9999 7 -9999 -9999
2016 10 06 03 116 36 10283 270 30 2 -9999 -9999
2016 10 06 06 152 -18 10270 270 20 2 -9999 -9999
2016 10 06 09 122 15 10268 200 10 0 -9999 -9999
2016 10 06 12 46 28 10291 270 10 0 -9999 -9999
2016 10 06 18 33 20 10275 250 10 9 -9999 -9999
2016 10 06 21 42 27 10260 290 10 9 -9999 -9999
2016 10 07 00 63 38 10244 200 10 8 -9999 -9999
2016 10 07 03 105 31 10218 40 10 8 -9999 -9999
2016 10 07 06 121 46 10184 40 10 8 -9999 -9999
2016 10 07 09 109 76 10173 180 10 8 -9999 -9999
2016 10 07 12 92 84 10161 270 10 8 -9999 40
2016 10 07 18 94 88 10110 250 10 9 -9999 60
2016 10 07 21 103 92 10098 250 10 9 -9999 -9999
2016 10 08 00 100 63 10110 220 50 7 -9999 40
2016 10 08 03 73 12 10136 250 60 7 -9999 -9999
2016 10 08 06 57 12 10153 270 50 8 -9999 -9999
2016 10 08 09 42 26 10179 250 20 8 -9999 -9999
2016 10 08 12 37 19 10207 270 30 8 -9999 10
2016 10 08 18 10 6 10225 290 10 9 -9999 2
2016 10 08 21 9 5 10228 270 20 9 -9999 -9999
2016 10 09 00 23 19 10247 250 20 7 -9999 -9999
2016 10 09 03 84 -4 10237 220 40 2 -9999 -9999
2016 10 09 06 104 -40 10217 250 40 3 -9999 -9999
2016 10 09 09 77 -29 10220 220 20 2 -9999 -9999
2016 10 09 12 12 -9 10237 270 10 0 -9999 -9999
2016 10 09 18 -17 -25 10234 0 -9999 9 -9999 -9999
2016 10 09 21 -25 -32 10234 70 10 9 -9999 -9999
2016 10 10 00 2 -9 10235 140 10 7 -9999 -9999
2016 10 10 03 87 7 10214 220 10 7 -9999 -9999
2016 10 10 06 142 36 10174 220 10 8 -9999 -9999
2016 10 10 09 127 44 10159 250 20 8 -9999 -9999
2016 10 10 12 94 72 10181 220 20 8 -9999 60
2016 10 10 18 75 58 10199 250 20 9 -9999 130
2016 10 10 21 47 27 10217 360 10 9 -9999 -9999
2016 10 11 00 61 26 10237 200 10 1 -9999 -9999
2016 10 11 03 102 -46 10239 250 20 0 -9999 -9999
2016 10 11 06 116 -68 10220 360 40 0 -9999 -9999
2016 10 11 09 91 -45 10232 340 30 0 -9999 -9999
2016 10 11 12 23 -3 10257 270 10 0 -9999 -9999
2016 10 11 18 -15 -23 10270 0 -9999 9 -9999 -9999
2016 10 11 21 -18 -24 10277 70 10 9 -9999 -9999
2016 10 12 00 6 0 10286 0 -9999 0 -9999 -9999
2016 10 12 03 113 -25 10270 270 30 0 -9999 -9999
2016 10 12 06 135 -17 10244 270 30 0 -9999 -9999
2016 10 12 09 103 -5 10230 220 10 0 -9999 -9999
2016 10 12 12 37 11 10241 340 10 0 -9999 -9999
2016 10 12 18 6 -3 10230 0 -9999 9 -9999 -9999
2016 10 12 21 21 8 10221 90 10 9 -9999 -9999
2016 10 13 00 38 23 10227 40 10 8 -9999 7
2016 10 13 03 82 57 10219 140 10 8 -9999 -9999
2016 10 13 06 121 74 10201 70 10 8 -9999 -1
2016 10 13 09 117 87 10200 0 -9999 8 -9999 -9999
2016 10 13 12 95 83 10219 40 10 8 -9999 -9999
[truncated: 554 more rows]
