# Supplementary material for: Source Analysis of Ozone Pollution in Liaoyuan City’s Atmosphere Based on Machine Learning Models and HYSPLIT Clustering Method
Source: Toxics. 2025 Jun 13;13(6):500. doi: 10.3390/toxics13060500 (PMC12197544; doi:10.3390/toxics13060500)
Supplement: Supplementary file 1 [file toxics-13-00500-s001.zip › toxics-3626334-supplementary/542590-99999-2017.csv]

2017 01 01 00 -107 -126 10262 290 10 8 -9999 -9999
2017 01 01 03 -30 -86 10253 200 10 0 -9999 -9999
2017 01 01 06 23 -63 10225 270 30 0 -9999 -9999
2017 01 01 09 -32 -70 10221 0 -9999 0 -9999 -9999
2017 01 01 12 -70 -86 10226 250 10 0 -9999 -9999
2017 01 01 18 -34 -52 10213 110 10 9 -9999 -9999
2017 01 01 21 -8 -25 10210 250 30 9 -9999 -9999
2017 01 02 00 -30 -55 10225 270 30 0 -9999 -9999
2017 01 02 03 -21 -68 10234 220 40 8 -9999 -9999
2017 01 02 06 -32 -70 10237 250 30 8 -9999 -9999
2017 01 02 09 -56 -98 10249 250 10 8 -9999 -9999
2017 01 02 12 -109 -126 10258 220 20 0 -9999 -9999
2017 01 02 18 -161 -178 10259 70 10 9 -9999 -9999
2017 01 02 21 -172 -193 10244 40 10 9 -9999 -9999
2017 01 03 00 -171 -193 10230 70 10 0 -9999 -9999
2017 01 03 03 -92 -138 10205 220 10 0 -9999 -9999
2017 01 03 06 24 -105 10180 270 30 0 -9999 -9999
2017 01 03 09 3 -59 10204 250 20 0 -9999 -9999
2017 01 03 12 -71 -90 10238 250 10 0 -9999 -9999
2017 01 03 18 -140 -156 10267 0 -9999 9 -9999 -9999
2017 01 03 21 -158 -176 10277 140 10 9 -9999 -9999
2017 01 04 00 -153 -171 10298 70 10 0 -9999 -9999
2017 01 04 03 -59 -124 10297 90 10 0 -9999 -9999
2017 01 04 06 11 -141 10282 200 10 0 -9999 -9999
2017 01 04 09 -61 -114 10301 180 10 0 -9999 -9999
2017 01 04 12 -105 -131 10323 200 10 0 -9999 -9999
2017 01 04 18 -155 -176 10347 160 10 9 -9999 -9999
2017 01 04 21 -169 -190 10350 140 10 9 -9999 -9999
2017 01 05 00 -177 -199 10367 180 10 0 -9999 -9999
2017 01 05 03 -76 -151 10349 90 10 0 -9999 -9999
2017 01 05 06 -17 -138 10320 70 30 0 -9999 -9999
2017 01 05 09 -61 -153 10326 40 20 0 -9999 -9999
2017 01 05 12 -117 -164 10333 110 10 0 -9999 -9999
2017 01 05 18 -170 -193 10316 90 20 9 -9999 -9999
2017 01 05 21 -181 -207 10310 70 10 9 -9999 -9999
2017 01 06 00 -177 -203 10312 70 10 0 -9999 -9999
2017 01 06 03 -71 -153 10291 140 10 0 -9999 -9999
2017 01 06 06 39 -121 10256 200 10 0 -9999 -9999
2017 01 06 09 -28 -95 10259 250 10 0 -9999 -9999
2017 01 06 12 -76 -103 10273 180 10 0 -9999 -9999
2017 01 06 18 -108 -124 10267 0 -9999 9 -9999 -9999
2017 01 06 21 -120 -137 10270 70 10 9 -9999 -9999
2017 01 07 00 -120 -136 10280 70 10 7 -9999 -9999
2017 01 07 03 -41 -99 10260 140 10 0 -9999 -9999
2017 01 07 06 31 -74 10231 220 10 0 -9999 -9999
2017 01 07 09 -22 -73 10235 40 10 0 -9999 -9999
2017 01 07 12 -52 -89 10233 360 10 0 -9999 -9999
2017 01 07 18 -80 -99 10216 0 -9999 9 -9999 -9999
2017 01 07 21 -63 -90 10205 70 10 9 -9999 -9999
2017 01 08 00 -59 -73 10204 40 10 8 -9999 10
2017 01 08 03 -37 -57 10185 290 10 8 -9999 -9999
2017 01 08 06 -22 -44 10158 270 30 8 -9999 20
2017 01 08 09 -35 -50 10163 270 30 8 -9999 -9999
2017 01 08 12 -45 -62 10174 270 30 8 -9999 4
2017 01 08 18 -72 -88 10200 290 20 9 -9999 -9999
2017 01 08 21 -119 -143 10225 180 20 9 -9999 -9999
2017 01 09 00 -98 -167 10246 270 30 4 -9999 -9999
2017 01 09 03 -75 -214 10248 340 30 0 -9999 -9999
2017 01 09 06 -68 -219 10222 340 20 0 -9999 -9999
2017 01 09 09 -117 -194 10220 180 10 0 -9999 -9999
2017 01 09 12 -149 -193 10217 290 10 6 -9999 -9999
2017 01 09 18 -124 -143 10222 250 10 9 -9999 4
2017 01 09 21 -134 -218 10252 290 40 9 -9999 -9999
2017 01 10 00 -165 -259 10282 250 20 0 -9999 2
2017 01 10 03 -136 -261 10287 250 50 0 -9999 -9999
2017 01 10 06 -114 -248 10270 250 50 0 -9999 -9999
2017 01 10 09 -146 -232 10270 220 10 0 -9999 -9999
2017 01 10 12 -197 -228 10273 270 10 0 -9999 -9999
2017 01 10 18 -225 -250 10287 160 10 9 -9999 -9999
2017 01 10 21 -238 -263 10290 270 10 9 -9999 -9999
2017 01 11 00 -233 -258 10296 140 10 0 -9999 -9999
2017 01 11 03 -146 -189 10274 200 10 0 -9999 -9999
2017 01 11 06 -80 -218 10238 250 30 0 -9999 -9999
2017 01 11 09 -117 -210 10240 140 10 2 -9999 -9999
2017 01 11 12 -179 -216 10244 0 -9999 4 -9999 -9999
2017 01 11 18 -226 -250 10236 0 -9999 9 -9999 -9999
2017 01 11 21 -243 -268 10233 290 10 9 -9999 -9999
2017 01 12 00 -242 -267 10239 220 10 0 -9999 -9999
2017 01 12 03 -138 -257 10222 220 80 0 -9999 -9999
2017 01 12 06 -123 -253 10203 250 60 0 -9999 -9999
2017 01 12 09 -153 -246 10201 180 20 0 -9999 -9999
2017 01 12 12 -205 -247 10202 200 10 0 -9999 -9999
2017 01 12 18 -245 -270 10191 320 10 9 -9999 -9999
2017 01 12 21 -257 -284 10188 290 10 9 -9999 -9999
2017 01 13 00 -259 -287 10206 320 10 0 -9999 -9999
2017 01 13 03 -141 -253 10203 220 50 0 -9999 -9999
2017 01 13 06 -130 -243 10215 250 50 0 -9999 -9999
2017 01 13 09 -139 -206 10237 250 30 0 -9999 -9999
2017 01 13 12 -179 -216 10250 270 10 0 -9999 -9999
2017 01 13 18 -231 -257 10286 320 10 9 -9999 -9999
2017 01 13 21 -248 -274 10300 320 10 9 -9999 -9999
2017 01 14 00 -224 -250 10318 0 -9999 4 -9999 -9999
2017 01 14 03 -135 -192 10333 250 30 0 -9999 -9999
2017 01 14 06 -102 -194 10332 290 50 0 -9999 -9999
2017 01 14 09 -128 -200 10354 180 10 0 -9999 -9999
2017 01 14 12 -181 -210 10363 220 10 0 -9999 -9999
2017 01 14 18 -229 -255 10373 0 -9999 9 -9999 -9999
2017 01 14 21 -243 -270 10376 90 10 9 -9999 -9999
2017 01 15 00 -245 -272 10377 0 -9999 0 -9999 -9999
2017 01 15 03 -145 -186 10348 250 10 0 -9999 -9999
2017 01 15 06 -59 -199 10322 270 10 0 -9999 -9999
2017 01 15 09 -125 -195 10332 0 -9999 0 -9999 -9999
2017 01 15 12 -178 -208 10347 250 10 0 -9999 -9999
2017 01 15 18 -216 -240 10358 90 10 9 -9999 -9999
2017 01 15 21 -233 -259 10362 40 10 9 -9999 -9999
2017 01 16 00 -228 -254 10369 90 10 0 -9999 -9999
2017 01 16 03 -123 -197 10354 110 10 9 -9999 -9999
2017 01 16 06 -47 -182 10329 70 20 2 -9999 -9999
2017 01 16 09 -82 -173 10339 70 10 2 -9999 -9999
2017 01 16 12 -113 -190 10341 40 20 0 -9999 -9999
2017 01 16 18 -188 -217 10334 140 10 9 -9999 -9999
2017 01 16 21 -205 -230 10331 70 20 9 -9999 -9999
2017 01 17 00 -207 -232 10334 90 10 5 -9999 -9999
2017 01 17 03 -117 -191 10321 0 -9999 2 -9999 -9999
2017 01 17 06 -43 -159 10300 250 20 3 -9999 -9999
2017 01 17 09 -71 -163 10306 220 10 8 -9999 -9999
2017 01 17 12 -119 -151 10317 220 10 8 -9999 -9999
2017 01 17 18 -107 -126 10323 140 10 9 -9999 7
2017 01 17 21 -103 -120 10324 0 -9999 9 -9999 -9999
2017 01 18 00 -99 -118 10337 0 -9999 8 -9999 1
2017 01 18 03 -70 -99 10335 250 20 8 -9999 -9999
2017 01 18 06 -65 -112 10322 270 30 7 -9999 -1
2017 01 18 09 -91 -125 10327 0 -9999 7 -9999 -9999
2017 01 18 12 -110 -132 10332 250 20 6 -9999 -9999
2017 01 18 18 -178 -201 10331 220 10 9 -9999 -9999
2017 01 18 21 -200 -220 10318 0 -9999 9 -9999 -9999
2017 01 19 00 -180 -202 10312 0 -9999 8 -9999 -9999
2017 01 19 03 -106 -165 10290 70 10 0 -9999 -9999
2017 01 19 06 -82 -156 10263 270 30 8 -9999 -9999
2017 01 19 09 -87 -166 10271 340 30 8 -9999 -9999
2017 01 19 12 -110 -161 10276 320 10 8 -9999 -9999
2017 01 19 18 -158 -177 10279 220 10 9 -9999 1
2017 01 19 21 -193 -215 10291 220 10 9 -9999 -9999
2017 01 20 00 -212 -233 10317 0 -9999 0 -9999 -9999
2017 01 20 03 -138 -197 10319 250 20 0 -9999 -9999
2017 01 20 06 -101 -193 10306 250 20 0 -9999 -9999
2017 01 20 09 -132 -208 10319 250 10 0 -9999 -9999
2017 01 20 12 -192 -224 10327 0 -9999 0 -9999 -9999
2017 01 20 18 -219 -244 10296 0 -9999 9 -9999 -9999
2017 01 20 21 -234 -260 10281 0 -9999 9 -9999 -9999
2017 01 21 00 -221 -250 10268 90 10 7 -9999 -9999
2017 01 21 03 -153 -202 10243 110 10 6 -9999 -9999
2017 01 21 06 -76 -151 10219 250 40 5 -9999 -9999
2017 01 21 09 -100 -161 10250 290 50 8 -9999 -9999
2017 01 21 12 -131 -218 10268 220 20 4 -9999 -9999
2017 01 21 18 -150 -175 10291 250 20 9 -9999 -9999
2017 01 21 21 -170 -193 10306 0 -9999 9 -9999 -9999
2017 01 22 00 -183 -206 10331 220 10 8 -9999 1
2017 01 22 03 -134 -189 10333 220 10 6 -9999 -9999
2017 01 22 06 -121 -197 10325 290 40 5 -9999 -9999
2017 01 22 09 -143 -200 10342 320 20 8 -9999 -9999
2017 01 22 12 -196 -222 10362 200 10 3 -9999 -9999
2017 01 22 18 -245 -268 10372 270 10 9 -9999 -9999
2017 01 22 21 -260 -287 10369 0 -9999 9 -9999 -9999
2017 01 23 00 -261 -288 10381 0 -9999 0 -9999 -9999
2017 01 23 03 -171 -219 10368 220 10 0 -9999 -9999
2017 01 23 06 -106 -202 10350 270 30 0 -9999 -9999
2017 01 23 09 -136 -216 10359 270 20 0 -9999 -9999
2017 01 23 12 -195 -234 10376 250 20 0 -9999 -9999
2017 01 23 18 -244 -271 10389 0 -9999 9 -9999 -9999
2017 01 23 21 -254 -283 10395 70 10 9 -9999 -9999
2017 01 24 00 -251 -280 10409 70 10 0 -9999 -9999
2017 01 24 03 -138 -209 10396 110 10 0 -9999 -9999
2017 01 24 06 -71 -214 10368 270 40 0 -9999 -9999
2017 01 24 09 -102 -215 10371 200 10 0 -9999 -9999
2017 01 24 12 -178 -213 10387 220 10 0 -9999 -9999
2017 01 24 18 -231 -256 10383 110 10 9 -9999 -9999
2017 01 24 21 -242 -268 10381 90 10 9 -9999 -9999
2017 01 25 00 -241 -268 10388 70 10 0 -9999 -9999
2017 01 25 03 -123 -206 10365 0 -9999 0 -9999 -9999
2017 01 25 06 -29 -202 10329 270 30 0 -9999 -9999
2017 01 25 09 -76 -162 10313 270 10 0 -9999 -9999
2017 01 25 12 -141 -177 10312 0 -9999 0 -9999 -9999
2017 01 25 18 -155 -182 10247 290 20 9 -9999 -9999
2017 01 25 21 -68 -110 10206 140 10 9 -9999 -9999
2017 01 26 00 -11 -79 10191 180 40 8 -9999 -9999
2017 01 26 03 19 -67 10160 220 70 8 -9999 -9999
2017 01 26 06 -3 -14 10148 250 20 8 -9999 8
2017 01 26 09 -61 -82 10186 250 80 8 -9999 -9999
2017 01 26 12 -71 -87 10210 270 30 8 -9999 40
2017 01 26 18 -114 -193 10264 270 30 9 -9999 -9999
2017 01 26 21 -171 -203 10285 200 10 9 -9999 -9999
2017 01 27 00 -203 -224 10308 270 10 0 -9999 -9999
2017 01 27 03 -86 -179 10298 250 30 0 -9999 -9999
2017 01 27 06 -60 -187 10273 250 40 0 -9999 -9999
2017 01 27 09 -98 -183 10280 0 -9999 0 -9999 -9999
2017 01 27 12 -159 -192 10292 290 10 0 -9999 -9999
2017 01 27 18 -195 -221 10285 70 10 9 -9999 -9999
2017 01 27 21 -207 -234 10286 70 10 9 -9999 -9999
2017 01 28 00 -203 -227 10287 70 10 7 -9999 -9999
2017 01 28 03 -122 -176 10272 250 10 7 -9999 -9999
2017 01 28 06 -11 -105 10246 200 40 7 -9999 -9999
2017 01 28 09 -23 -68 10248 200 20 8 -9999 -9999
2017 01 28 12 -41 -52 10247 40 10 8 -9999 20
2017 01 28 18 -53 -63 10227 0 -9999 9 -9999 8
2017 01 28 21 -54 -64 10211 0 -9999 9 -9999 -9999
2017 01 29 00 -48 -58 10217 0 -9999 8 -9999 20
2017 01 29 03 -70 -102 10237 220 50 8 -9999 -9999
2017 01 29 06 -88 -138 10251 270 30 8 -9999 4
2017 01 29 09 -110 -157 10278 320 10 8 -9999 -9999
2017 01 29 12 -137 -198 10298 40 20 3 -9999 -1
2017 01 29 18 -253 -276 10329 0 -9999 9 -9999 -9999
2017 01 29 21 -272 -300 10342 0 -9999 9 -9999 -9999
2017 01 30 00 -249 -273 10359 110 10 0 -9999 -9999
2017 01 30 03 -170 -202 10358 250 10 0 -9999 -9999
2017 01 30 06 -91 -179 10339 220 10 0 -9999 -9999
2017 01 30 09 -132 -201 10346 270 30 0 -9999 -9999
2017 01 30 12 -196 -223 10354 270 20 0 -9999 -9999
2017 01 30 18 -266 -294 10333 320 10 9 -9999 -9999
2017 01 30 21 -269 -299 10320 70 10 9 -9999 -9999
2017 01 31 00 -262 -292 10311 70 20 0 -9999 -9999
2017 01 31 03 -145 -184 10283 0 -9999 0 -9999 -9999
2017 01 31 06 -34 -151 10250 250 40 0 -9999 -9999
2017 01 31 09 -53 -141 10260 250 20 0 -9999 -9999
2017 01 31 12 -142 -172 10287 250 10 0 -9999 -9999
2017 01 31 18 -122 -239 10320 270 20 9 -9999 -9999
2017 01 31 21 -174 -245 10336 220 20 9 -9999 -9999
2017 02 01 00 -207 -244 10369 320 10 0 -9999 -9999
2017 02 01 03 -98 -231 10362 140 10 0 -9999 -9999
2017 02 01 06 -85 -219 10341 220 30 0 -9999 -9999
2017 02 01 09 -113 -225 10346 220 10 0 -9999 -9999
2017 02 01 12 -178 -223 10345 220 10 0 -9999 -9999
2017 02 01 18 -207 -241 10307 290 20 9 -9999 -9999
2017 02 01 21 -208 -245 10307 180 10 9 -9999 -9999
2017 02 02 00 -189 -227 10314 250 20 0 -9999 -9999
2017 02 02 03 -40 -122 10291 270 40 0 -9999 -9999
2017 02 02 06 -6 -153 10265 250 40 0 -9999 -9999
2017 02 02 09 -45 -149 10271 270 20 0 -9999 -9999
2017 02 02 12 -112 -152 10279 0 -9999 0 -9999 -9999
2017 02 02 18 -176 -196 10275 90 10 9 -9999 -9999
2017 02 02 21 -180 -200 10271 70 10 9 -9999 -9999
2017 02 03 00 -177 -196 10280 90 10 2 -9999 -9999
2017 02 03 03 -68 -146 10259 0 -9999 0 -9999 -9999
2017 02 03 06 32 -145 10224 250 20 0 -9999 -9999
2017 02 03 09 -30 -105 10222 250 10 0 -9999 -9999
2017 02 03 12 -90 -120 10237 200 10 0 -9999 -9999
2017 02 03 18 -109 -132 10222 90 10 9 -9999 -9999
2017 02 03 21 -105 -128 10210 70 10 9 -9999 -9999
2017 02 04 00 -71 -101 10213 40 10 8 -9999 -9999
2017 02 04 03 -9 -51 10195 0 -9999 8 -9999 -9999
2017 02 04 06 19 -28 10178 200 30 8 -9999 6
2017 02 04 09 4 -14 10176 220 10 8 -9999 -9999
2017 02 04 12 -4 -14 10179 0 -9999 8 -9999 1
2017 02 04 18 -7 -14 10158 0 -9999 9 -9999 10
2017 02 04 21 -28 -83 10161 250 10 9 -9999 -9999
2017 02 05 00 -52 -98 10181 250 30 5 -9999 -9999
2017 02 05 03 -29 -111 10172 250 20 0 -9999 -9999
2017 02 05 06 -23 -121 10167 270 30 0 -9999 -9999
2017 02 05 09 -47 -131 10191 290 30 0 -9999 -9999
2017 02 05 12 -105 -136 10216 250 10 0 -9999 -9999
2017 02 05 18 -128 -146 10254 270 10 9 -9999 -9999
2017 02 05 21 -164 -182 10279 0 -9999 9 -9999 -9999
2017 02 06 00 -165 -182 10319 220 10 0 -9999 -9999
2017 02 06 03 -59 -167 10314 160 20 0 -9999 -9999
2017 02 06 06 -49 -184 10314 320 20 0 -9999 -9999
2017 02 06 09 -66 -186 10324 290 20 0 -9999 -9999
2017 02 06 12 -139 -184 10341 180 10 0 -9999 -9999
2017 02 06 18 -189 -215 10347 70 10 9 -9999 -9999
2017 02 06 21 -199 -225 10345 90 20 9 -9999 -9999
2017 02 07 00 -191 -217 10355 40 10 7 -9999 -9999
2017 02 07 03 -126 -186 10338 250 10 7 -9999 -9999
2017 02 07 06 -66 -174 10309 220 10 7 -9999 -9999
2017 02 07 09 -64 -161 10303 0 -9999 8 -9999 -9999
2017 02 07 12 -91 -143 10306 180 10 8 -9999 -9999
2017 02 07 18 -151 -176 10284 0 -9999 9 -9999 -9999
2017 02 07 21 -180 -199 10285 0 -9999 9 -9999 -9999
2017 02 08 00 -172 -190 10279 340 10 2 -9999 -9999
2017 02 08 03 -83 -153 10252 220 20 0 -9999 -9999
2017 02 08 06 -46 -142 10236 250 40 5 -9999 -9999
2017 02 08 09 -64 -146 10240 290 30 5 -9999 -9999
2017 02 08 12 -128 -161 10245 250 10 8 -9999 -9999
2017 02 08 18 -175 -194 10221 360 10 9 -9999 -9999
2017 02 08 21 -179 -201 10215 0 -9999 9 -9999 -9999
2017 02 09 00 -161 -182 10226 0 -9999 2 -9999 -9999
2017 02 09 03 -101 -162 10218 220 30 6 -9999 -9999
2017 02 09 06 -86 -167 10202 290 40 8 -9999 2
2017 02 09 09 -100 -150 10209 220 20 5 -9999 -9999
2017 02 09 12 -141 -162 10219 270 10 8 -9999 2
2017 02 09 18 -183 -205 10229 0 -9999 9 -9999 6
2017 02 09 21 -179 -201 10230 220 10 9 -9999 -9999
2017 02 10 00 -152 -173 10241 200 10 8 -9999 1
2017 02 10 03 -100 -150 10238 250 30 7 -9999 -9999
2017 02 10 06 -86 -165 10233 270 30 8 -9999 1
2017 02 10 09 -91 -152 10244 290 20 8 -9999 -9999
2017 02 10 12 -97 -136 10251 270 10 8 -9999 -1
2017 02 10 18 -103 -147 10255 220 10 9 -9999 -9999
2017 02 10 21 -116 -155 10256 220 20 9 -9999 -9999
2017 02 11 00 -112 -159 10271 250 10 8 -9999 -9999
2017 02 11 03 -72 -159 10274 270 30 2 -9999 -9999
2017 02 11 06 -34 -148 10258 250 30 0 -9999 -9999
2017 02 11 09 -54 -149 10267 250 50 0 -9999 -9999
2017 02 11 12 -110 -152 10285 250 10 0 -9999 -9999
2017 02 11 18 -173 -194 10297 340 10 9 -9999 -9999
2017 02 11 21 -189 -211 10298 0 -9999 9 -9999 -9999
2017 02 12 00 -176 -195 10310 70 10 0 -9999 -9999
2017 02 12 03 -73 -146 10300 250 20 0 -9999 -9999
2017 02 12 06 -21 -170 10282 270 50 0 -9999 -9999
2017 02 12 09 -37 -160 10286 220 20 0 -9999 -9999
2017 02 12 12 -104 -155 10304 0 -9999 0 -9999 -9999
2017 02 12 18 -170 -192 10311 40 10 9 -9999 -9999
2017 02 12 21 -171 -192 10322 70 10 9 -9999 -9999
2017 02 13 00 -146 -167 10338 0 -9999 7 -9999 -9999
2017 02 13 03 -65 -152 10336 250 10 2 -9999 -9999
2017 02 13 06 -17 -162 10326 340 40 0 -9999 -9999
2017 02 13 09 -30 -144 10340 320 30 0 -9999 -9999
2017 02 13 12 -91 -136 10355 220 10 0 -9999 -9999
2017 02 13 18 -161 -182 10369 0 -9999 9 -9999 -9999
2017 02 13 21 -176 -196 10377 90 10 9 -9999 -9999
2017 02 14 00 -168 -189 10388 90 10 0 -9999 -9999
2017 02 14 03 -39 -125 10370 200 10 0 -9999 -9999
2017 02 14 06 9 -139 10337 250 20 0 -9999 -9999
2017 02 14 09 -12 -125 10320 140 10 1 -9999 -9999
2017 02 14 12 -75 -112 10316 0 -9999 2 -9999 -9999
2017 02 14 18 -119 -139 10273 0 -9999 9 -9999 -9999
2017 02 14 21 -138 -158 10263 0 -9999 9 -9999 -9999
2017 02 15 00 -123 -142 10266 0 -9999 0 -9999 -9999
2017 02 15 03 19 -79 10240 270 20 0 -9999 -9999
2017 02 15 06 68 -62 10203 200 40 5 -9999 -9999
2017 02 15 09 50 -38 10186 200 50 5 -9999 -9999
2017 02 15 12 42 -29 10172 220 30 6 -9999 -9999
2017 02 15 18 54 -22 10132 200 30 9 -9999 -9999
2017 02 15 21 55 -19 10143 250 70 9 -9999 -9999
2017 02 16 00 11 1 10167 220 40 8 -9999 30
2017 02 16 03 -14 -71 10191 290 20 8 -9999 -9999
2017 02 16 06 -49 -64 10203 250 30 8 -9999 30
2017 02 16 09 -44 -67 10209 250 20 8 -9999 -9999
2017 02 16 12 -58 -76 10231 270 10 8 -9999 5
2017 02 16 18 -105 -182 10269 290 30 9 -9999 -9999
2017 02 16 21 -139 -198 10286 270 10 9 -9999 -9999
2017 02 17 00 -145 -191 10307 220 10 0 -9999 -9999
2017 02 17 03 -95 -209 10298 220 30 0 -9999 -9999
2017 02 17 06 -67 -207 10285 270 60 0 -9999 -9999
2017 02 17 09 -72 -204 10276 250 20 0 -9999 -9999
2017 02 17 12 -134 -177 10287 0 -9999 0 -9999 -9999
2017 02 17 18 -186 -210 10283 250 10 9 -9999 -9999
2017 02 17 21 -190 -214 10272 340 10 9 -9999 -9999
2017 02 18 00 -166 -192 10288 180 10 7 -9999 -9999
2017 02 18 03 -72 -136 10274 220 10 0 -9999 -9999
2017 02 18 06 -38 -181 10251 250 70 0 -9999 -9999
2017 02 18 09 -48 -190 10255 270 20 0 -9999 -9999
2017 02 18 12 -117 -168 10247 0 -9999 0 -9999 -9999
2017 02 18 18 -117 -168 10175 70 10 9 -9999 -9999
2017 02 18 21 -106 -150 10135 70 20 9 -9999 -9999
2017 02 19 00 -47 -65 10097 250 10 8 -9999 4
2017 02 19 03 -14 -30 10068 320 10 8 -9999 -9999
2017 02 19 06 -4 -12 10055 270 20 8 -9999 60
2017 02 19 09 -39 -144 10101 290 60 8 -9999 -9999
2017 02 19 12 -98 -174 10146 270 50 3 -9999 10
2017 02 19 18 -142 -177 10198 200 10 9 -9999 -9999
2017 02 19 21 -159 -186 10225 0 -9999 9 -9999 -9999
2017 02 20 00 -150 -183 10268 270 20 0 -9999 -9999
2017 02 20 03 -108 -190 10291 290 50 0 -9999 -9999
2017 02 20 06 -83 -204 10308 270 40 0 -9999 -9999
2017 02 20 09 -87 -221 10322 270 10 0 -9999 -9999
2017 02 20 12 -166 -206 10352 0 -9999 0 -9999 -9999
2017 02 20 18 -224 -249 10372 70 10 9 -9999 -9999
2017 02 20 21 -233 -259 10366 40 10 9 -9999 -9999
2017 02 21 00 -212 -237 10374 70 10 0 -9999 -9999
2017 02 21 03 -100 -189 10350 220 10 7 -9999 -9999
2017 02 21 06 -28 -158 10309 250 20 7 -9999 -9999
2017 02 21 09 -29 -140 10290 220 10 8 -9999 -9999
2017 02 21 12 -49 -121 10272 250 10 8 -9999 -9999
2017 02 21 18 -59 -71 10217 270 10 9 -9999 30
2017 02 21 21 -55 -66 10187 270 10 9 -9999 -9999
2017 02 22 00 -43 -54 10181 290 10 8 -9999 50
2017 02 22 03 -23 -53 10174 250 50 8 -9999 -9999
2017 02 22 06 -19 -51 10162 250 60 8 -9999 6
2017 02 22 09 -25 -47 10163 270 20 8 -9999 -9999
2017 02 22 12 -36 -85 10186 270 20 8 -9999 4
2017 02 22 18 -121 -135 10215 290 10 9 -9999 -9999
2017 02 22 21 -140 -158 10224 70 10 9 -9999 -9999
2017 02 23 00 -129 -143 10243 220 10 8 -9999 -9999
2017 02 23 03 -56 -141 10244 250 20 2 -9999 -9999
2017 02 23 06 -40 -169 10235 290 60 0 -9999 -9999
2017 02 23 09 -54 -181 10244 290 40 0 -9999 -9999
2017 02 23 12 -121 -163 10261 220 10 0 -9999 -9999
2017 02 23 18 -190 -212 10254 290 10 9 -9999 -9999
2017 02 23 21 -205 -226 10242 20 10 9 -9999 -9999
2017 02 24 00 -183 -206 10243 0 -9999 0 -9999 -9999
2017 02 24 03 -34 -109 10220 250 60 0 -9999 -9999
2017 02 24 06 -1 -118 10203 220 50 0 -9999 -9999
2017 02 24 09 -12 -116 10217 250 40 0 -9999 -9999
2017 02 24 12 -85 -120 10225 220 20 0 -9999 -9999
2017 02 24 18 -122 -141 10203 250 20 9 -9999 -9999
2017 02 24 21 -150 -167 10203 270 10 9 -9999 -9999
2017 02 25 00 -112 -127 10212 0 -9999 0 -9999 -9999
2017 02 25 03 8 -95 10202 200 10 0 -9999 -9999
2017 02 25 06 16 -109 10197 290 40 6 -9999 -9999
2017 02 25 09 10 -117 10208 290 30 0 -9999 -9999
2017 02 25 12 -76 -108 10225 250 10 0 -9999 -9999
2017 02 25 18 -134 -150 10239 270 10 9 -9999 -9999
2017 02 25 21 -148 -165 10248 0 -9999 9 -9999 -9999
2017 02 26 00 -116 -129 10268 40 10 0 -9999 -9999
2017 02 26 03 -9 -93 10264 220 10 0 -9999 -9999
2017 02 26 06 40 -90 10249 250 30 0 -9999 -9999
2017 02 26 09 23 -93 10258 270 20 0 -9999 -9999
2017 02 26 12 -46 -94 10276 250 10 0 -9999 -9999
2017 02 26 18 -115 -131 10276 110 10 9 -9999 -9999
2017 02 26 21 -125 -139 10270 90 10 9 -9999 -9999
2017 02 27 00 -108 -124 10272 90 10 0 -9999 -9999
2017 02 27 03 15 -78 10242 250 10 0 -9999 -9999
2017 02 27 06 80 -81 10207 220 50 0 -9999 -9999
2017 02 27 09 65 -71 10208 180 30 0 -9999 -9999
2017 02 27 12 43 -69 10214 220 20 0 -9999 -9999
2017 02 27 18 -24 -71 10205 270 20 9 -9999 -9999
2017 02 27 21 -27 -60 10203 250 20 9 -9999 -9999
2017 02 28 00 -29 -52 10206 0 -9999 0 -9999 -9999
2017 02 28 03 51 -27 10193 290 30 6 -9999 -9999
2017 02 28 06 64 -33 10177 270 30 5 -9999 -9999
2017 02 28 09 57 -44 10173 270 20 2 -9999 -9999
2017 02 28 12 -11 -39 10189 220 10 2 -9999 -9999
2017 02 28 18 -5 -67 10204 320 50 9 -9999 20
2017 02 28 21 -52 -91 10211 220 10 9 -9999 -9999
2017 03 01 00 -63 -95 10231 270 10 7 -9999 -9999
2017 03 01 03 -26 -111 10230 250 20 7 -9999 -9999
2017 03 01 06 -15 -161 10215 340 30 2 -9999 -9999
2017 03 01 09 -31 -164 10228 290 50 0 -9999 -9999
2017 03 01 12 -76 -146 10241 250 10 0 -9999 -9999
2017 03 01 18 -139 -160 10221 320 10 9 -9999 -9999
2017 03 01 21 -155 -173 10212 0 -9999 9 -9999 -9999
2017 03 02 00 -133 -157 10216 250 10 0 -9999 -9999
2017 03 02 03 -34 -170 10192 250 20 0 -9999 -9999
2017 03 02 06 1 -154 10166 270 50 2 -9999 -9999
2017 03 02 09 8 -136 10157 250 20 0 -9999 -9999
2017 03 02 12 -45 -90 10162 220 10 0 -9999 -9999
2017 03 02 18 -74 -99 10155 320 10 9 -9999 -9999
2017 03 02 21 -97 -113 10164 290 10 9 -9999 -9999
2017 03 03 00 -75 -100 10176 220 10 0 -9999 -9999
2017 03 03 03 25 -77 10168 250 40 0 -9999 -9999
2017 03 03 06 54 -112 10156 250 30 0 -9999 -9999
2017 03 03 09 36 -124 10168 290 30 0 -9999 -9999
2017 03 03 12 -37 -86 10192 0 -9999 0 -9999 -9999
2017 03 03 18 -86 -108 10211 0 -9999 9 -9999 -9999
2017 03 03 21 -102 -118 10214 0 -9999 9 -9999 -9999
2017 03 04 00 -72 -101 10217 90 10 2 -9999 -9999
2017 03 04 03 22 -97 10193 250 10 0 -9999 -9999
2017 03 04 06 64 -108 10168 270 20 0 -9999 -9999
2017 03 04 09 52 -90 10158 270 10 6 -9999 -9999
2017 03 04 12 19 -57 10169 70 10 8 -9999 -9999
2017 03 04 18 -20 -51 10207 320 40 9 -9999 9
2017 03 04 21 -57 -101 10223 360 30 9 -9999 -9999
2017 03 05 00 -68 -105 10230 70 30 8 -9999 -9999
2017 03 05 03 -33 -122 10214 270 10 1 -9999 -9999
2017 03 05 06 -12 -183 10190 340 40 2 -9999 -9999
2017 03 05 09 -26 -182 10197 340 40 0 -9999 -9999
2017 03 05 12 -66 -135 10215 140 10 0 -9999 -9999
2017 03 05 18 -119 -150 10202 290 10 9 -9999 -9999
2017 03 05 21 -133 -154 10201 270 10 9 -9999 -9999
2017 03 06 00 -116 -147 10204 270 10 0 -9999 -9999
2017 03 06 03 -52 -164 10191 220 30 3 -9999 -9999
2017 03 06 06 -37 -150 10177 220 60 7 -9999 -9999
2017 03 06 09 -42 -144 10182 320 40 7 -9999 -9999
2017 03 06 12 -76 -138 10197 250 10 2 -9999 0
2017 03 06 18 -109 -145 10198 220 10 9 -9999 -9999
2017 03 06 21 -134 -157 10198 220 20 9 -9999 -9999
2017 03 07 00 -99 -143 10200 220 10 0 -9999 -9999
2017 03 07 03 -50 -141 10183 270 60 2 -9999 -9999
2017 03 07 06 -28 -125 10170 220 50 6 -9999 -9999
2017 03 07 09 -29 -124 10169 220 30 0 -9999 -9999
2017 03 07 12 -62 -119 10168 200 10 0 -9999 -9999
2017 03 07 18 -112 -132 10153 250 10 9 -9999 -9999
2017 03 07 21 -120 -143 10149 220 20 9 -9999 -9999
2017 03 08 00 -101 -127 10151 220 20 4 -9999 -9999
2017 03 08 03 -20 -121 10131 250 50 0 -9999 -9999
2017 03 08 06 11 -101 10112 250 40 0 -9999 -9999
2017 03 08 09 5 -115 10109 220 50 0 -9999 -9999
2017 03 08 12 -39 -87 10114 220 10 2 -9999 -9999
2017 03 08 18 -29 -104 10096 250 30 9 -9999 -9999
2017 03 08 21 -74 -106 10101 220 10 9 -9999 -9999
2017 03 09 00 -62 -99 10115 220 10 4 -9999 -9999
2017 03 09 03 -1 -109 10109 220 50 1 -9999 -9999
2017 03 09 06 25 -101 10104 250 40 6 -9999 -9999
2017 03 09 09 24 -98 10114 270 30 6 -9999 -9999
2017 03 09 12 -28 -77 10133 270 10 2 -9999 -9999
2017 03 09 18 -71 -95 10152 250 20 9 -9999 -9999
2017 03 09 21 -90 -105 10162 0 -9999 9 -9999 -9999
2017 03 10 00 -52 -86 10179 0 -9999 0 -9999 -9999
2017 03 10 03 45 -96 10175 270 50 0 -9999 -9999
2017 03 10 06 80 -99 10162 250 20 0 -9999 -9999
2017 03 10 09 71 -93 10169 250 10 0 -9999 -9999
2017 03 10 12 -13 -66 10192 110 10 0 -9999 -9999
2017 03 10 18 -56 -74 10203 110 10 9 -9999 -9999
2017 03 10 21 -70 -88 10204 70 10 9 -9999 -9999
2017 03 11 00 -45 -76 10202 90 10 7 -9999 -9999
2017 03 11 03 46 -66 10188 250 10 5 -9999 -9999
2017 03 11 06 111 -58 10168 250 50 7 -9999 -9999
2017 03 11 09 107 -57 10165 200 30 4 -9999 -9999
2017 03 11 12 18 -33 10188 290 10 3 -9999 -9999
2017 03 11 18 -10 -29 10203 340 10 9 -9999 -9999
2017 03 11 21 -4 -48 10215 0 -9999 9 -9999 -9999
2017 03 12 00 -6 -81 10233 250 40 7 -9999 -9999
2017 03 12 03 7 -93 10234 220 30 6 -9999 -9999
2017 03 12 06 35 -92 10224 290 50 6 -9999 -9999
2017 03 12 09 33 -90 10229 290 30 7 -9999 -9999
2017 03 12 12 14 -45 10250 290 10 6 -9999 -9999
2017 03 12 18 -35 -50 10257 220 10 9 -9999 -9999
2017 03 12 21 -54 -65 10260 0 -9999 9 -9999 -9999
2017 03 13 00 -26 -37 10261 200 10 0 -9999 -9999
2017 03 13 03 42 -99 10251 160 20 0 -9999 -9999
2017 03 13 06 62 -114 10233 20 20 0 -9999 -9999
2017 03 13 09 46 -107 10231 290 40 0 -9999 -9999
2017 03 13 12 -2 -81 10238 180 10 0 -9999 -9999
2017 03 13 18 -61 -85 10244 0 -9999 9 -9999 -9999
2017 03 13 21 -76 -91 10251 340 10 9 -9999 -9999
2017 03 14 00 -38 -76 10267 110 10 0 -9999 -9999
2017 03 14 03 42 -123 10258 40 50 2 -9999 -9999
2017 03 14 06 57 -123 10246 270 30 3 -9999 -9999
2017 03 14 09 46 -123 10251 360 20 3 -9999 -9999
2017 03 14 12 -20 -83 10271 0 -9999 0 -9999 -9999
2017 03 14 18 -66 -84 10278 0 -9999 9 -9999 -9999
2017 03 14 21 -77 -93 10281 90 10 9 -9999 -9999
2017 03 15 00 -34 -79 10286 140 10 0 -9999 -9999
2017 03 15 03 46 -123 10271 250 20 6 -9999 -9999
2017 03 15 06 80 -113 10243 200 20 0 -9999 -9999
2017 03 15 09 81 -107 10228 200 10 0 -9999 -9999
2017 03 15 12 -8 -72 10240 360 10 0 -9999 -9999
2017 03 15 18 -54 -77 10235 0 -9999 9 -9999 -9999
2017 03 15 21 -67 -84 10237 320 10 9 -9999 -9999
2017 03 16 00 -29 -69 10242 110 10 0 -9999 -9999
2017 03 16 03 81 -89 10219 250 10 0 -9999 -9999
2017 03 16 06 123 -107 10197 220 10 0 -9999 -9999
2017 03 16 09 113 -129 10193 360 10 0 -9999 -9999
2017 03 16 12 9 -53 10215 290 10 0 -9999 -9999
2017 03 16 18 -40 -60 10226 40 10 9 -9999 -9999
2017 03 16 21 -49 -66 10223 0 -9999 9 -9999 -9999
2017 03 17 00 -19 -59 10227 110 10 8 -9999 -9999
2017 03 17 03 74 -60 10210 200 10 7 -9999 -9999
2017 03 17 06 116 -49 10187 270 30 8 -9999 -9999
2017 03 17 09 94 -22 10190 200 10 8 -9999 -9999
2017 03 17 12 40 -14 10201 250 10 8 -9999 -9999
2017 03 17 18 17 -12 10198 270 10 9 -9999 -9999
2017 03 17 21 21 3 10206 40 10 9 -9999 -9999
2017 03 18 00 41 1 10223 250 50 8 -9999 1
2017 03 18 03 78 5 10231 250 30 8 -9999 -9999
2017 03 18 06 116 -19 10227 290 40 6 -9999 -9999
2017 03 18 09 101 -16 10233 220 10 0 -9999 -9999
2017 03 18 12 15 -23 10250 340 10 0 -9999 -9999
2017 03 18 18 -24 -35 10272 180 10 9 -9999 -9999
2017 03 18 21 -38 -48 10287 0 -9999 9 -9999 -9999
2017 03 19 00 -7 -20 10290 70 10 0 -9999 -9999
2017 03 19 03 101 -47 10271 270 10 3 -9999 -9999
2017 03 19 06 126 -69 10242 250 60 7 -9999 -9999
2017 03 19 09 116 -58 10236 250 40 7 -9999 -9999
2017 03 19 12 25 -34 10246 140 10 6 -9999 -9999
2017 03 19 18 -11 -38 10229 0 -9999 9 -9999 -9999
2017 03 19 21 -7 -31 10223 270 10 9 -9999 -9999
2017 03 20 00 3 -15 10241 140 20 8 -9999 4
2017 03 20 03 59 -43 10231 250 20 7 -9999 -9999
2017 03 20 06 56 -175 10226 340 30 7 -9999 -1
2017 03 20 09 44 -149 10226 360 30 7 -9999 -9999
2017 03 20 12 -21 -84 10237 270 10 0 -9999 -9999
2017 03 20 18 -62 -83 10224 340 10 9 -9999 -9999
2017 03 20 21 -72 -88 10226 270 10 9 -9999 -9999
2017 03 21 00 -36 -77 10234 0 -9999 0 -9999 -9999
2017 03 21 03 64 -103 10220 320 50 6 -9999 -9999
2017 03 21 06 71 -102 10207 340 40 7 -9999 -9999
2017 03 21 09 63 -104 10204 290 30 5 -9999 -9999
2017 03 21 12 -6 -64 10216 250 10 2 -9999 -9999
2017 03 21 18 -45 -65 10207 270 20 9 -9999 -9999
2017 03 21 21 -57 -74 10199 40 10 9 -9999 -9999
2017 03 22 00 -14 -56 10207 250 10 7 -9999 -9999
2017 03 22 03 69 -68 10206 250 30 0 -9999 -9999
2017 03 22 06 85 -109 10192 360 20 2 -9999 -9999
2017 03 22 09 77 -116 10200 320 30 0 -9999 -9999
2017 03 22 12 3 -74 10233 250 20 0 -9999 -9999
2017 03 22 18 -48 -72 10247 0 -9999 9 -9999 -9999
2017 03 22 21 -65 -83 10257 0 -9999 9 -9999 -9999
2017 03 23 00 -10 -63 10272 140 10 0 -9999 -9999
2017 03 23 03 70 -117 10260 270 30 1 -9999 -9999
2017 03 23 06 84 -105 10239 290 60 4 -9999 -9999
2017 03 23 09 72 -110 10237 270 40 1 -9999 -9999
2017 03 23 12 -6 -83 10252 290 10 0 -9999 -9999
2017 03 23 18 -49 -75 10261 0 -9999 9 -9999 -9999
2017 03 23 21 -65 -86 10258 20 10 9 -9999 -9999
2017 03 24 00 -14 -69 10270 0 -9999 0 -9999 -9999
2017 03 24 03 75 -118 10244 180 20 6 -9999 -9999
2017 03 24 06 93 -102 10216 70 30 6 -9999 -9999
2017 03 24 09 84 -95 10207 70 30 2 -9999 -9999
2017 03 24 12 14 -64 10223 320 10 0 -9999 -9999
2017 03 24 18 -41 -64 10217 0 -9999 9 -9999 -9999
2017 03 24 21 -54 -71 10213 90 10 9 -9999 -9999
2017 03 25 00 -10 -62 10216 70 10 0 -9999 -9999
2017 03 25 03 91 -104 10198 70 10 0 -9999 -9999
2017 03 25 06 115 -120 10176 270 10 0 -9999 -9999
2017 03 25 09 105 -82 10174 250 30 2 -9999 -9999
2017 03 25 12 31 -66 10192 290 10 0 -9999 -9999
2017 03 25 18 2 -48 10188 70 20 9 -9999 -9999
2017 03 25 21 -20 -51 10183 290 10 9 -9999 -9999
2017 03 26 00 11 -47 10190 70 10 3 -9999 -9999
2017 03 26 03 101 -71 10176 160 10 5 -9999 -9999
2017 03 26 06 107 -90 10158 160 20 6 -9999 -9999
2017 03 26 09 90 -81 10164 110 20 6 -9999 -9999
2017 03 26 12 30 -45 10181 220 10 6 -9999 -9999
2017 03 26 18 -15 -47 10186 0 -9999 9 -9999 -9999
2017 03 26 21 -16 -53 10189 0 -9999 9 -9999 -9999
2017 03 27 00 7 -47 10207 70 10 2 -9999 -9999
2017 03 27 03 87 -83 10202 160 10 7 -9999 -9999
2017 03 27 06 95 -112 10187 360 10 7 -9999 -9999
2017 03 27 09 82 -97 10187 290 20 6 -9999 -9999
2017 03 27 12 5 -64 10211 70 10 6 -9999 -9999
2017 03 27 18 -39 -60 10219 320 10 9 -9999 -9999
2017 03 27 21 -46 -64 10217 270 10 9 -9999 -9999
2017 03 28 00 -4 -48 10218 270 10 0 -9999 -9999
2017 03 28 03 102 -62 10197 250 60 1 -9999 -9999
2017 03 28 06 123 -72 10175 250 70 4 -9999 -9999
2017 03 28 09 110 -59 10171 250 70 2 -9999 -9999
2017 03 28 12 56 -57 10183 220 20 0 -9999 -9999
2017 03 28 18 -7 -55 10173 200 10 9 -9999 -9999
2017 03 28 21 -21 -51 10167 270 10 9 -9999 -9999
2017 03 29 00 63 -66 10175 40 10 0 -9999 -9999
2017 03 29 03 124 -51 10166 270 60 0 -9999 -9999
2017 03 29 06 147 -22 10150 250 100 2 -9999 -9999
2017 03 29 09 133 -43 10159 270 50 6 -9999 -9999
2017 03 29 12 110 -73 10190 320 20 5 -9999 -9999
2017 03 29 18 19 -40 10218 340 10 9 -9999 -9999
2017 03 29 21 -8 -48 10236 0 -9999 9 -9999 -9999
2017 03 30 00 40 -40 10253 140 10 0 -9999 -9999
2017 03 30 03 102 -31 10245 90 20 4 -9999 -9999
2017 03 30 06 110 -55 10233 40 30 6 -9999 -9999
2017 03 30 09 101 -58 10234 70 20 6 -9999 -9999
2017 03 30 12 41 -57 10250 180 20 2 -9999 -9999
2017 03 30 18 -31 -59 10258 0 -9999 9 -9999 -9999
2017 03 30 21 -46 -67 10254 0 -9999 9 -9999 -9999
2017 03 31 00 5 -49 10252 90 10 0 -9999 -9999
2017 03 31 03 99 -103 10230 140 30 0 -9999 -9999
2017 03 31 06 119 -124 10202 340 20 6 -9999 -9999
2017 03 31 09 104 -104 10195 340 30 2 -9999 -9999
2017 03 31 12 25 -59 10206 270 20 0 -9999 -9999
2017 03 31 18 -37 -63 10191 0 -9999 9 -9999 -9999
2017 03 31 21 -53 -70 10184 0 -9999 9 -9999 -9999
2017 04 01 00 5 -40 10183 0 -9999 0 -9999 -9999
2017 04 01 03 117 -99 10161 290 50 2 -9999 -9999
2017 04 01 06 121 -130 10145 290 50 2 -9999 -9999
2017 04 01 09 115 -135 10150 290 60 0 -9999 -9999
2017 04 01 12 26 -84 10172 270 10 0 -9999 -9999
2017 04 01 18 -36 -77 10180 320 10 9 -9999 -9999
2017 04 01 21 -50 -81 10184 0 -9999 9 -9999 -9999
2017 04 02 00 3 -70 10191 180 10 0 -9999 -9999
2017 04 02 03 131 -81 10173 250 40 0 -9999 -9999
2017 04 02 06 171 -67 10145 250 50 0 -9999 -9999
2017 04 02 09 170 -55 10138 250 40 0 -9999 -9999
2017 04 02 12 72 -31 10157 200 10 0 -9999 -9999
2017 04 02 18 3 -36 10174 290 20 9 -9999 -9999
2017 04 02 21 -17 -40 10187 320 10 9 -9999 -9999
2017 04 03 00 55 -28 10201 250 10 0 -9999 -9999
2017 04 03 03 176 -50 10188 250 40 0 -9999 -9999
2017 04 03 06 217 -60 10166 220 40 0 -9999 -9999
2017 04 03 09 203 -111 10159 220 40 0 -9999 -9999
2017 04 03 12 82 -27 10182 270 10 0 -9999 -9999
2017 04 03 18 28 -27 10178 340 10 9 -9999 -9999
2017 04 03 21 16 -33 10181 0 -9999 9 -9999 -9999
2017 04 04 00 78 -9 10184 20 10 0 -9999 -9999
2017 04 04 03 205 -54 10164 250 60 2 -9999 -9999
2017 04 04 06 225 -30 10145 200 50 4 -9999 -9999
2017 04 04 09 205 -7 10142 200 40 2 -9999 -9999
2017 04 04 12 166 -6 10158 200 40 2 -9999 -9999
2017 04 04 18 69 16 10165 290 10 9 -9999 -9999
2017 04 04 21 42 9 10162 220 10 9 -9999 -9999
2017 04 05 00 76 23 10170 70 10 8 -9999 -9999
2017 04 05 03 170 -2 10156 290 30 7 -9999 -9999
2017 04 05 06 178 -19 10127 250 40 7 -9999 -9999
2017 04 05 09 149 7 10120 140 50 7 -9999 -9999
2017 04 05 12 78 23 10120 290 10 0 -9999 -9999
2017 04 05 18 19 6 10099 0 -9999 9 -9999 -9999
2017 04 05 21 3 -7 10099 20 10 9 -9999 -9999
2017 04 06 00 59 22 10104 270 10 6 -9999 -9999
2017 04 06 03 144 41 10100 250 50 5 -9999 -9999
2017 04 06 06 140 46 10105 270 60 7 -9999 -9999
2017 04 06 09 107 61 10119 220 50 8 -9999 -9999
2017 04 06 12 94 61 10145 250 10 8 -9999 -1
2017 04 06 18 88 54 10160 40 10 9 -9999 -9999
2017 04 06 21 80 53 10159 90 10 9 -9999 -9999
2017 04 07 00 106 58 10144 70 20 0 -9999 -9999
2017 04 07 03 190 51 10115 250 20 5 -9999 -9999
2017 04 07 06 186 68 10092 250 60 6 -9999 -9999
2017 04 07 09 170 65 10088 250 50 8 -9999 -9999
2017 04 07 12 150 66 10099 250 30 8 -9999 -9999
2017 04 07 18 115 68 10128 250 30 9 -9999 -9999
2017 04 07 21 99 41 10146 270 30 9 -9999 -9999
2017 04 08 00 101 -58 10178 20 30 7 -9999 -9999
2017 04 08 03 117 -93 10182 340 10 7 -9999 -9999
2017 04 08 06 137 -117 10161 340 40 7 -9999 -9999
2017 04 08 09 122 -101 10162 290 40 7 -9999 -9999
2017 04 08 12 64 -72 10185 250 10 5 -9999 -9999
2017 04 08 18 -4 -68 10203 320 10 9 -9999 -9999
2017 04 08 21 -25 -65 10221 0 -9999 9 -9999 -9999
2017 04 09 00 52 -76 10232 90 10 0 -9999 -9999
2017 04 09 03 121 -155 10208 20 10 0 -9999 -9999
2017 04 09 06 150 -152 10179 140 20 0 -9999 -9999
2017 04 09 09 156 -148 10168 40 10 0 -9999 -9999
2017 04 09 12 62 -61 10175 250 10 2 -9999 -9999
2017 04 09 18 11 -67 10162 180 10 9 -9999 -9999
2017 04 09 21 1 -63 10150 70 10 9 -9999 -9999
2017 04 10 00 57 -59 10139 0 -9999 3 -9999 -9999
2017 04 10 03 181 -117 10109 220 50 3 -9999 -9999
2017 04 10 06 207 -87 10073 180 40 7 -9999 -9999
2017 04 10 09 188 -33 10060 250 50 8 -9999 -9999
2017 04 10 12 143 -13 10073 250 30 3 -9999 -9999
2017 04 10 18 87 -26 10082 160 10 9 -9999 -9999
2017 04 10 21 91 -76 10101 40 10 9 -9999 -9999
2017 04 11 00 96 -158 10119 360 50 0 -9999 -9999
2017 04 11 03 111 -154 10123 290 70 0 -9999 -9999
2017 04 11 06 108 -196 10117 320 70 0 -9999 -9999
2017 04 11 09 91 -188 10123 320 50 0 -9999 -9999
2017 04 11 12 48 -157 10147 270 10 0 -9999 -9999
2017 04 11 18 -33 -97 10146 250 10 9 -9999 -9999
2017 04 11 21 -48 -100 10159 320 10 9 -9999 -9999
2017 04 12 00 38 -114 10159 220 10 0 -9999 -9999
2017 04 12 03 82 -195 10159 290 80 2 -9999 -9999
2017 04 12 06 94 -207 10145 320 60 0 -9999 -9999
2017 04 12 09 91 -198 10143 250 40 0 -9999 -9999
2017 04 12 12 13 -121 10149 250 20 0 -9999 -9999
2017 04 12 18 -41 -99 10151 250 10 9 -9999 -9999
2017 04 12 21 -55 -103 10151 0 -9999 9 -9999 -9999
2017 04 13 00 37 -96 10136 0 -9999 0 -9999 -9999
2017 04 13 03 158 -116 10102 250 90 0 -9999 -9999
2017 04 13 06 192 -89 10068 250 80 0 -9999 -9999
2017 04 13 09 190 -100 10043 200 50 0 -9999 -9999
2017 04 13 12 150 -78 10051 200 60 0 -9999 -9999
2017 04 13 18 128 43 10041 200 30 9 -9999 -9999
2017 04 13 21 62 23 10037 290 10 9 -9999 -9999
2017 04 14 00 144 47 10036 180 30 3 -9999 -9999
2017 04 14 03 182 51 10024 200 30 3 -9999 -9999
2017 04 14 06 196 45 10012 250 70 4 -9999 -9999
2017 04 14 09 189 50 10017 220 50 6 -9999 -9999
2017 04 14 12 147 60 10042 180 20 0 -9999 -9999
2017 04 14 18 55 38 10068 290 10 9 -9999 -9999
2017 04 14 21 36 26 10076 250 20 9 -9999 -9999
2017 04 15 00 118 59 10079 250 10 0 -9999 -9999
2017 04 15 03 212 56 10066 250 50 0 -9999 -9999
2017 04 15 06 247 22 10049 250 70 2 -9999 -9999
2017 04 15 09 226 27 10049 250 70 5 -9999 -9999
2017 04 15 12 170 22 10082 140 20 4 -9999 0
2017 04 15 18 72 45 10122 320 10 9 -9999 -9999
2017 04 15 21 44 31 10139 20 10 9 -9999 -9999
2017 04 16 00 99 27 10155 220 10 6 -9999 -9999
2017 04 16 03 172 -105 10155 40 30 7 -9999 -9999
2017 04 16 06 202 -101 10129 40 30 7 -9999 -9999
2017 04 16 09 187 -93 10116 40 40 7 -9999 -9999
2017 04 16 12 132 -54 10105 180 10 3 -9999 -9999
2017 04 16 18 72 -15 10053 0 -9999 9 -9999 -9999
2017 04 16 21 72 -10 10039 40 10 9 -9999 -9999
2017 04 17 00 127 95 10029 340 10 8 -9999 6
2017 04 17 03 141 103 10005 160 20 8 -9999 -9999
2017 04 17 06 174 85 9961 180 40 7 -9999 7
2017 04 17 09 122 87 9967 290 30 7 -9999 -9999
2017 04 17 12 112 79 9973 110 10 8 -9999 30
2017 04 17 18 86 75 9965 200 10 9 -9999 70
2017 04 17 21 52 32 9955 320 10 9 -9999 -9999
2017 04 18 00 59 32 9938 40 20 8 -9999 150
2017 04 18 03 101 -4 9944 220 40 8 -9999 -9999
2017 04 18 06 116 -26 9950 270 70 6 -9999 -1
2017 04 18 09 97 3 9980 40 30 6 -9999 -9999
2017 04 18 12 93 -20 10013 290 30 8 -9999 -9999
2017 04 18 18 27 -9 10051 340 10 9 -9999 -9999
2017 04 18 21 3 -13 10070 270 10 9 -9999 -9999
2017 04 19 00 73 -2 10085 290 10 0 -9999 -9999
2017 04 19 03 132 -27 10085 270 30 7 -9999 -9999
2017 04 19 06 149 -39 10081 270 60 6 -9999 -9999
2017 04 19 09 140 -12 10080 250 50 7 -9999 -9999
2017 04 19 12 103 26 10097 290 30 8 -9999 -9999
2017 04 19 18 52 27 10087 250 10 9 -9999 -9999
2017 04 19 21 78 31 10087 270 30 9 -9999 -9999
2017 04 20 00 104 39 10078 320 10 7 -9999 8
2017 04 20 03 152 34 10068 290 40 7 -9999 -9999
2017 04 20 06 129 25 10072 160 40 8 -9999 -9999
2017 04 20 09 98 54 10087 70 20 8 -9999 -9999
2017 04 20 12 69 46 10116 180 10 8 -9999 5
2017 04 20 18 34 28 10133 180 20 9 -9999 -9999
2017 04 20 21 20 13 10141 180 20 9 -9999 -9999
2017 04 21 00 38 29 10151 290 10 8 -9999 -9999
2017 04 21 03 145 11 10132 40 30 3 -9999 -9999
2017 04 21 06 180 -40 10106 270 40 5 -9999 -9999
2017 04 21 09 164 -42 10106 360 20 6 -9999 -9999
2017 04 21 12 90 14 10119 290 10 0 -9999 -9999
2017 04 21 18 18 -4 10114 250 10 9 -9999 -9999
2017 04 21 21 1 -10 10112 0 -9999 9 -9999 -9999
2017 04 22 00 90 14 10105 360 10 0 -9999 -9999
2017 04 22 03 202 -41 10082 220 40 0 -9999 -9999
2017 04 22 06 221 -66 10057 220 60 5 -9999 -9999
2017 04 22 09 213 -55 10049 250 70 6 -9999 -9999
2017 04 22 12 151 -10 10066 200 20 3 -9999 -9999
2017 04 22 18 144 -29 10069 200 30 9 -9999 -9999
2017 04 22 21 76 8 10086 250 20 9 -9999 -9999
2017 04 23 00 104 -40 10096 320 20 8 -9999 -9999
2017 04 23 03 64 21 10126 340 30 8 -9999 -9999
2017 04 23 06 28 13 10140 200 10 8 -9999 70
2017 04 23 09 55 23 10138 290 10 3 -9999 -9999
2017 04 23 12 27 14 10148 270 10 2 -9999 3
2017 04 23 18 -2 -8 10142 180 10 9 -9999 -9999
2017 04 23 21 1 -5 10133 180 10 9 -9999 -9999
2017 04 24 00 24 15 10143 140 10 8 -9999 1
2017 04 24 03 42 36 10146 340 10 8 -9999 -9999
2017 04 24 06 53 30 10155 110 10 8 -9999 130
2017 04 24 09 71 32 10147 290 10 3 -9999 -9999
2017 04 24 12 29 17 10161 0 -9999 0 -9999 1
2017 04 24 18 0 -4 10171 40 10 9 -9999 -9999
2017 04 24 21 -6 -10 10176 250 20 9 -9999 -9999
2017 04 25 00 21 18 10187 270 10 3 -9999 -9999
2017 04 25 03 98 -7 10188 270 60 6 -9999 -9999
2017 04 25 06 108 -10 10189 250 70 7 -9999 -1
2017 04 25 09 125 -11 10185 250 30 2 -9999 -9999
2017 04 25 12 51 5 10198 270 10 0 -9999 -1
2017 04 25 18 3 -10 10188 270 20 9 -9999 -9999
2017 04 25 21 -6 -14 10179 270 10 9 -9999 -9999
2017 04 26 00 59 11 10186 270 10 6 -9999 -9999
2017 04 26 03 106 -18 10181 220 40 6 -9999 -9999
2017 04 26 06 127 -24 10167 290 30 6 -9999 0
2017 04 26 09 127 -40 10156 290 40 4 -9999 -9999
2017 04 26 12 71 1 10158 270 10 2 -9999 -9999
2017 04 26 18 5 -14 10140 270 10 9 -9999 -9999
2017 04 26 21 -11 -22 10123 90 10 9 -9999 -9999
2017 04 27 00 72 2 10103 0 -9999 0 -9999 -9999
2017 04 27 03 163 -32 10078 250 60 3 -9999 -9999
2017 04 27 06 177 -31 10052 220 50 7 -9999 -9999
2017 04 27 09 188 -53 10033 270 40 7 -9999 -9999
2017 04 27 12 119 21 10040 290 10 8 -9999 -9999
2017 04 27 18 50 24 10024 0 -9999 9 -9999 -9999
2017 04 27 21 23 5 10017 0 -9999 9 -9999 -9999
2017 04 28 00 99 15 10018 290 10 5 -9999 -9999
2017 04 28 03 170 -11 10012 220 40 5 -9999 -9999
2017 04 28 06 185 -70 10007 270 70 7 -9999 -9999
2017 04 28 09 186 -35 10009 320 20 3 -9999 -9999
2017 04 28 12 98 4 10029 220 20 0 -9999 -9999
2017 04 28 18 20 -3 10043 0 -9999 9 -9999 -9999
2017 04 28 21 6 -8 10033 0 -9999 9 -9999 -9999
2017 04 29 00 91 3 10016 250 10 0 -9999 -9999
2017 04 29 03 231 -18 9983 270 80 0 -9999 -9999
2017 04 29 06 268 -20 9950 220 80 0 -9999 -9999
2017 04 29 09 261 -25 9945 250 80 0 -9999 -9999
2017 04 29 12 221 -12 9966 270 30 0 -9999 -9999
2017 04 29 18 163 -22 10025 20 30 9 -9999 -9999
2017 04 29 21 79 11 10059 290 10 9 -9999 -9999
2017 04 30 00 157 14 10082 200 10 0 -9999 -9999
2017 04 30 03 188 -40 10096 290 60 0 -9999 -9999
2017 04 30 06 195 -40 10100 270 30 0 -9999 -9999
2017 04 30 09 187 -68 10113 270 50 0 -9999 -9999
2017 04 30 12 112 -16 10142 220 10 0 -9999 -9999
2017 04 30 18 27 -1 10176 180 10 9 -9999 -9999
2017 04 30 21 10 -5 10196 0 -9999 9 -9999 -9999
2017 05 01 00 107 4 10201 200 10 0 -9999 -9999
2017 05 01 03 208 -44 10183 140 20 0 -9999 -9999
2017 05 01 06 240 -83 10156 70 30 0 -9999 -9999
2017 05 01 09 256 -59 10146 290 10 0 -9999 -9999
2017 05 01 12 143 19 10162 250 10 0 -9999 -9999
2017 05 01 18 57 22 10179 0 -9999 9 -9999 -9999
2017 05 01 21 38 15 10186 40 10 9 -9999 -9999
2017 05 02 00 142 31 10190 160 10 0 -9999 -9999
2017 05 02 03 268 -20 10178 250 60 0 -9999 -9999
2017 05 02 06 291 -32 10157 250 50 0 -9999 -9999
2017 05 02 09 279 -20 10154 200 50 0 -9999 -9999
2017 05 02 12 225 -16 10175 200 40 0 -9999 -9999
2017 05 02 18 82 33 10190 70 10 9 -9999 -9999
2017 05 02 21 61 31 10197 250 10 9 -9999 -9999
2017 05 03 00 172 55 10188 340 10 0 -9999 -9999
2017 05 03 03 261 -25 10168 160 70 0 -9999 -9999
2017 05 03 06 275 -82 10151 220 70 0 -9999 -9999
2017 05 03 09 257 4 10150 180 40 3 -9999 -9999
2017 05 03 12 192 30 10160 200 30 2 -9999 -9999
2017 05 03 18 122 51 10148 270 20 9 -9999 -9999
2017 05 03 21 95 53 10150 250 10 9 -9999 -9999
2017 05 04 00 149 72 10152 320 10 8 -9999 -9999
2017 05 04 03 190 78 10147 220 40 8 -9999 -9999
2017 05 04 06 152 120 10148 250 40 8 -9999 0
2017 05 04 09 157 111 10135 180 10 8 -9999 -9999
2017 05 04 12 139 128 10144 250 20 8 -9999 7
2017 05 04 18 124 116 10135 220 10 9 -9999 -9999
2017 05 04 21 111 95 10124 160 20 9 -9999 -9999
2017 05 05 00 146 108 10102 270 10 6 -9999 -9999
2017 05 05 03 202 58 10061 180 60 8 -9999 -9999
2017 05 05 06 194 68 10027 200 80 8 -9999 -9999
2017 05 05 09 42 24 10099 250 60 8 -9999 -9999
2017 05 05 12 37 24 10128 270 30 8 -9999 130
2017 05 05 18 25 19 10086 250 20 9 -9999 -9999
2017 05 05 21 36 20 10086 270 20 9 -9999 -9999
2017 05 06 00 92 -55 10093 250 90 0 -9999 -9999
2017 05 06 03 110 -93 10086 250 130 6 -9999 -9999
2017 05 06 06 126 -98 10076 250 100 7 -9999 -9999
2017 05 06 09 133 -92 10070 250 90 3 -9999 -9999
2017 05 06 12 121 -102 10096 250 60 0 -9999 -9999
2017 05 06 18 41 -34 10116 250 20 9 -9999 -9999
2017 05 06 21 14 -35 10124 220 20 9 -9999 -9999
2017 05 07 00 109 -43 10119 250 50 0 -9999 -9999
2017 05 07 03 165 -36 10099 220 80 2 -9999 -9999
2017 05 07 06 200 -17 10072 250 80 0 -9999 -9999
2017 05 07 09 212 -2 10047 250 70 0 -9999 -9999
2017 05 07 12 162 22 10055 250 30 0 -9999 -9999
2017 05 07 18 77 34 10087 360 10 9 -9999 -9999
2017 05 07 21 53 32 10099 180 10 9 -9999 -9999
2017 05 08 00 136 31 10106 70 20 0 -9999 -9999
2017 05 08 03 234 5 10099 40 20 0 -9999 -9999
2017 05 08 06 269 34 10077 250 10 3 -9999 -9999
2017 05 08 09 278 35 10068 290 10 4 -9999 -9999
2017 05 08 12 164 68 10085 200 10 4 -9999 -9999
2017 05 08 18 94 70 10092 200 10 9 -9999 -9999
2017 05 08 21 82 68 10102 0 -9999 9 -9999 -9999
2017 05 09 00 156 91 10109 250 10 0 -9999 -9999
2017 05 09 03 233 86 10095 220 60 6 -9999 -9999
2017 05 09 06 233 82 10081 270 70 7 -9999 -9999
2017 05 09 09 228 89 10064 250 40 6 -9999 -9999
2017 05 09 12 168 100 10073 270 10 5 -9999 -9999
2017 05 09 18 128 85 10076 200 20 9 -9999 -9999
2017 05 09 21 96 84 10065 220 10 9 -9999 -9999
2017 05 10 00 161 100 10068 320 20 5 -9999 -9999
2017 05 10 03 223 77 10052 220 40 1 -9999 -9999
2017 05 10 06 247 65 10029 250 30 4 -9999 -9999
2017 05 10 09 239 79 10031 250 40 3 -9999 -9999
2017 05 10 12 178 92 10052 200 20 4 -9999 -9999
2017 05 10 18 118 105 10063 220 20 9 -9999 1
2017 05 10 21 97 89 10063 250 20 9 -9999 -9999
2017 05 11 00 181 107 10058 290 20 0 -9999 -9999
2017 05 11 03 242 90 10046 220 50 0 -9999 -9999
2017 05 11 06 272 37 10024 200 50 0 -9999 -9999
2017 05 11 09 228 85 10020 180 40 8 -9999 -9999
2017 05 11 12 113 76 10064 180 30 8 -9999 60
2017 05 11 18 76 64 10087 200 10 9 -9999 10
2017 05 11 21 53 47 10079 250 10 9 -9999 -9999
2017 05 12 00 116 55 10067 340 10 0 -9999 -9999
2017 05 12 03 183 -10 10048 220 50 0 -9999 -9999
2017 05 12 06 204 -55 10035 250 90 1 -9999 -9999
2017 05 12 09 187 -54 10047 270 40 0 -9999 -9999
2017 05 12 12 106 41 10064 250 10 0 -9999 -9999
2017 05 12 18 89 43 10064 70 20 9 -9999 -9999
2017 05 12 21 90 54 10050 0 -9999 9 -9999 -9999
2017 05 13 00 112 55 10043 40 10 8 -9999 -9999
2017 05 13 03 126 64 10037 70 30 8 -9999 -9999
2017 05 13 06 139 72 10023 70 40 8 -9999 -1
2017 05 13 09 100 65 10028 180 10 6 -9999 -9999
2017 05 13 12 94 68 10060 220 30 8 -9999 70
2017 05 13 18 90 63 10063 250 50 9 -9999 10
2017 05 13 21 89 56 10064 290 50 9 -9999 -9999
2017 05 14 00 95 68 10070 270 40 8 -9999 40
2017 05 14 03 97 78 10076 250 60 8 -9999 -9999
2017 05 14 06 110 89 10074 250 70 8 -9999 30
2017 05 14 09 104 88 10077 250 50 8 -9999 -9999
2017 05 14 12 103 94 10094 270 20 8 -9999 30
2017 05 14 18 109 100 10104 290 20 9 -9999 10
2017 05 14 21 108 99 10109 270 30 9 -9999 -9999
2017 05 15 00 125 93 10122 270 20 8 -9999 -9999
2017 05 15 03 136 100 10128 220 20 8 -9999 -9999
2017 05 15 06 158 95 10120 270 20 8 -9999 -9999
2017 05 15 09 155 98 10116 220 10 7 -9999 -9999
2017 05 15 12 126 108 10121 220 10 6 -9999 -9999
2017 05 15 18 80 76 10118 200 10 9 -9999 -9999
2017 05 15 21 71 65 10116 200 10 9 -9999 -9999
2017 05 16 00 109 92 10110 40 10 2 -9999 -9999
2017 05 16 03 212 95 10090 340 10 4 -9999 -9999
2017 05 16 06 233 52 10068 140 10 5 -9999 -9999
2017 05 16 09 231 60 10057 0 -9999 5 -9999 -9999
2017 05 16 12 141 91 10072 200 10 4 -9999 -9999
2017 05 16 18 89 81 10081 40 10 9 -9999 -9999
2017 05 16 21 78 72 10083 0 -9999 9 -9999 -9999
2017 05 17 00 164 109 10087 40 10 0 -9999 -9999
2017 05 17 03 244 84 10071 160 40 0 -9999 -9999
2017 05 17 06 268 96 10054 320 10 0 -9999 -9999
2017 05 17 09 263 109 10055 200 30 6 -9999 -9999
2017 05 17 12 212 107 10065 200 20 0 -9999 -9999
2017 05 17 18 129 110 10075 320 20 9 -9999 -9999
2017 05 17 21 117 101 10076 250 10 9 -9999 -9999
2017 05 18 00 224 99 10065 200 40 1 -9999 -9999
2017 05 18 03 272 121 10050 220 70 0 -9999 -9999
2017 05 18 06 301 130 10039 220 50 0 -9999 -9999
2017 05 18 09 288 131 10038 200 40 0 -9999 -9999
2017 05 18 12 239 129 10055 200 60 0 -9999 -9999
2017 05 18 18 184 112 10072 250 20 9 -9999 -9999
2017 05 18 21 143 122 10082 270 20 9 -9999 -9999
2017 05 19 00 241 151 10081 290 20 0 -9999 -9999
2017 05 19 03 295 137 10080 220 70 0 -9999 -9999
2017 05 19 06 317 144 10078 270 70 0 -9999 -9999
2017 05 19 09 310 158 10081 200 40 0 -9999 -9999
2017 05 19 12 233 180 10102 250 10 0 -9999 -9999
2017 05 19 18 165 150 10125 20 10 9 -9999 -9999
2017 05 19 21 150 142 10133 0 -9999 9 -9999 -9999
2017 05 20 00 230 140 10130 290 10 0 -9999 -9999
2017 05 20 03 287 130 10119 220 30 6 -9999 -9999
2017 05 20 06 315 133 10100 270 50 2 -9999 -9999
2017 05 20 09 307 126 10092 270 40 5 -9999 -9999
2017 05 20 12 224 140 10110 250 20 4 -9999 -9999
2017 05 20 18 142 124 10119 270 10 9 -9999 -9999
2017 05 20 21 124 115 10138 320 10 9 -9999 -9999
2017 05 21 00 190 125 10142 70 10 2 -9999 -9999
2017 05 21 03 241 59 10135 250 40 6 -9999 -9999
2017 05 21 06 271 42 10109 270 50 0 -9999 -9999
2017 05 21 09 270 21 10097 270 40 0 -9999 -9999
2017 05 21 12 181 89 10113 290 10 0 -9999 -9999
2017 05 21 18 128 107 10136 180 10 9 -9999 -9999
2017 05 21 21 118 102 10137 20 10 9 -9999 -9999
2017 05 22 00 159 113 10139 40 20 6 -9999 -9999
2017 05 22 03 221 126 10115 220 30 7 -9999 -9999
2017 05 22 06 230 114 10095 250 50 8 -9999 -9999
2017 05 22 09 150 123 10121 340 20 8 -9999 -9999
2017 05 22 12 132 118 10132 270 20 8 -9999 70
2017 05 22 18 109 81 10136 290 20 9 -9999 40
2017 05 22 21 97 83 10135 360 10 9 -9999 -9999
2017 05 23 00 119 82 10139 20 20 8 -9999 -9999
2017 05 23 03 158 76 10135 70 30 6 -9999 -9999
2017 05 23 06 190 65 10114 160 10 2 -9999 -9999
2017 05 23 09 205 75 10101 270 30 0 -9999 -9999
2017 05 23 12 141 99 10109 220 20 0 -9999 -9999
2017 05 23 18 76 67 10098 250 10 9 -9999 -9999
2017 05 23 21 73 69 10099 270 10 9 -9999 -9999
2017 05 24 00 157 109 10097 250 40 0 -9999 -9999
2017 05 24 03 214 93 10085 220 20 5 -9999 -9999
2017 05 24 06 233 66 10070 270 40 2 -9999 -9999
2017 05 24 09 222 28 10055 270 40 5 -9999 -9999
2017 05 24 12 149 86 10046 320 10 2 -9999 -9999
2017 05 24 18 112 84 10048 270 30 9 -9999 40
2017 05 24 21 74 49 10084 20 20 9 -9999 -9999
2017 05 25 00 91 53 10107 360 40 8 -9999 10
2017 05 25 03 146 34 10113 320 50 5 -9999 -9999
2017 05 25 06 170 18 10110 360 50 6 -9999 0
2017 05 25 09 168 0 10112 340 30 5 -9999 -9999
2017 05 25 12 105 53 10127 250 10 2 -9999 -9999
2017 05 25 18 46 37 10118 290 10 9 -9999 -9999
2017 05 25 21 40 33 10120 320 10 9 -9999 -9999
2017 05 26 00 117 58 10121 290 20 0 -9999 -9999
2017 05 26 03 200 41 10108 40 30 3 -9999 -9999
2017 05 26 06 220 50 10093 340 20 2 -9999 -9999
2017 05 26 09 209 40 10088 360 20 2 -9999 -9999
2017 05 26 12 146 81 10100 270 10 2 -9999 -9999
2017 05 26 18 77 66 10110 70 10 9 -9999 -9999
2017 05 26 21 70 61 10117 40 10 9 -9999 -9999
2017 05 27 00 156 79 10116 90 10 0 -9999 -9999
2017 05 27 03 237 65 10098 290 20 0 -9999 -9999
2017 05 27 06 260 33 10081 160 30 0 -9999 -9999
2017 05 27 09 264 30 10068 200 20 0 -9999 -9999
2017 05 27 12 171 95 10072 290 10 0 -9999 -9999
2017 05 27 18 97 85 10072 0 -9999 9 -9999 -9999
2017 05 27 21 89 77 10068 40 20 9 -9999 -9999
2017 05 28 00 181 95 10063 250 10 0 -9999 -9999
2017 05 28 03 212 85 10072 220 20 8 -9999 -9999
2017 05 28 06 217 105 10076 200 30 8 -9999 -9999
2017 05 28 09 238 134 10075 200 30 6 -9999 -9999
2017 05 28 12 185 152 10094 250 10 6 -9999 -9999
2017 05 28 18 123 72 10145 220 20 9 -9999 -9999
2017 05 28 21 110 82 10141 340 10 9 -9999 -9999
2017 05 29 00 129 80 10150 220 10 8 -9999 -9999
2017 05 29 03 193 39 10131 160 10 6 -9999 -9999
2017 05 29 06 203 -21 10102 220 40 8 -9999 -9999
2017 05 29 09 198 39 10095 220 40 5 -9999 -9999
2017 05 29 12 148 66 10096 220 10 2 -9999 -9999
2017 05 29 18 86 75 10067 220 20 9 -9999 -9999
2017 05 29 21 96 82 10082 360 10 9 -9999 -9999
2017 05 30 00 144 104 10084 180 20 8 -9999 -9999
2017 05 30 03 215 118 10068 250 40 7 -9999 -9999
2017 05 30 06 237 97 10059 220 50 7 -9999 -9999
2017 05 30 09 238 83 10046 270 20 6 -9999 -9999
2017 05 30 12 175 113 10047 220 20 3 -9999 -9999
2017 05 30 18 111 100 10037 110 10 9 -9999 -9999
2017 05 30 21 99 91 10025 0 -9999 9 -9999 -9999
2017 05 31 00 185 134 10008 320 20 7 -9999 -9999
2017 05 31 03 238 125 9990 250 80 8 -9999 -9999
2017 05 31 06 248 127 9983 220 40 8 -9999 -9999
2017 05 31 09 223 105 9980 270 30 7 -9999 -9999
2017 05 31 12 167 62 10012 220 20 8 -9999 -9999
2017 05 31 18 82 67 10025 320 10 9 -9999 -9999
2017 05 31 21 69 62 10035 220 10 9 -9999 -9999
2017 06 01 00 147 68 10034 290 10 5 -9999 -9999
2017 06 01 03 209 32 10021 360 30 4 -9999 -9999
2017 06 01 06 220 32 10017 270 30 6 -9999 -9999
2017 06 01 09 200 10 10031 290 40 3 -9999 -9999
2017 06 01 12 137 26 10057 220 10 2 -9999 -9999
2017 06 01 18 61 43 10069 320 10 9 -9999 -9999
2017 06 01 21 54 41 10077 220 10 9 -9999 -9999
2017 06 02 00 141 52 10077 200 10 6 -9999 -9999
2017 06 02 03 178 47 10081 320 40 7 -9999 -9999
2017 06 02 06 184 53 10070 340 20 7 -9999 -9999
2017 06 02 09 191 48 10057 360 20 5 -9999 -9999
2017 06 02 12 131 78 10074 220 20 2 -9999 -9999
2017 06 02 18 62 52 10096 320 10 9 -9999 -9999
2017 06 02 21 53 46 10104 270 10 9 -9999 -9999
2017 06 03 00 139 74 10098 270 10 0 -9999 -9999
2017 06 03 03 156 86 10097 250 10 5 -9999 -9999
2017 06 03 06 165 87 10094 290 20 3 -9999 7
2017 06 03 09 195 59 10086 40 20 3 -9999 -9999
2017 06 03 12 120 90 10100 360 10 2 -9999 -9999
2017 06 03 18 104 85 10100 320 10 9 -9999 3
2017 06 03 21 81 73 10103 0 -9999 9 -9999 -9999
2017 06 04 00 163 99 10098 40 10 0 -9999 -9999
2017 06 04 06 221 89 10091 40 50 6 -9999 -9999
2017 06 04 09 214 80 10102 40 30 4 -9999 -9999
2017 06 04 12 151 95 10127 220 10 0 -9999 -9999
2017 06 04 18 84 75 10158 90 10 9 -9999 -9999
2017 06 04 21 79 70 10158 40 20 9 -9999 -9999
2017 06 05 00 164 86 10165 20 10 0 -9999 -9999
2017 06 05 03 239 58 10154 220 20 0 -9999 -9999
2017 06 05 06 263 47 10134 110 20 2 -9999 -9999
2017 06 05 09 272 49 10127 320 20 0 -9999 -9999
2017 06 05 12 190 100 10137 320 10 0 -9999 -9999
2017 06 05 18 143 113 10129 0 -9999 9 -9999 -9999
2017 06 05 21 134 113 10122 0 -9999 9 -9999 -9999
2017 06 06 00 161 121 10117 70 10 8 -9999 -9999
2017 06 06 03 213 102 10109 220 20 8 -9999 -9999
2017 06 06 06 198 94 10104 250 60 8 -9999 -9999
2017 06 06 09 173 111 10100 220 20 8 -9999 -9999
2017 06 06 12 143 132 10101 70 10 8 -9999 30
2017 06 06 18 135 127 10069 220 10 9 -9999 10
2017 06 06 21 128 122 10062 270 10 9 -9999 -9999
2017 06 07 00 134 126 10059 270 20 8 -9999 7
2017 06 07 03 162 124 10056 250 30 8 -9999 -9999
2017 06 07 06 163 127 10049 250 30 8 -9999 -9999
2017 06 07 09 177 140 10043 290 10 7 -9999 -9999
2017 06 07 12 146 131 10053 250 10 7 -9999 -9999
2017 06 07 18 113 108 10053 270 10 9 -9999 -9999
2017 06 07 21 114 111 10049 160 10 9 -9999 -9999
2017 06 08 00 182 129 10051 250 50 0 -9999 -9999
2017 06 08 03 245 89 10042 270 50 3 -9999 -9999
2017 06 08 06 263 53 10020 290 20 4 -9999 -9999
2017 06 08 09 263 47 10001 250 40 4 -9999 -9999
2017 06 08 12 172 101 10023 70 30 7 -9999 -1
2017 06 08 18 115 107 10007 250 10 9 -9999 1
2017 06 08 21 109 103 10009 250 10 9 -9999 -9999
2017 06 09 00 208 74 10016 250 50 2 -9999 1
2017 06 09 03 200 -30 10036 270 70 5 -9999 -9999
2017 06 09 06 214 -46 10032 270 50 3 -9999 -9999
2017 06 09 09 201 -29 10046 290 40 2 -9999 -9999
2017 06 09 12 137 20 10069 40 10 0 -9999 -9999
2017 06 09 18 48 33 10088 340 10 9 -9999 -9999
2017 06 09 21 43 31 10102 270 10 9 -9999 -9999
2017 06 10 00 135 30 10098 200 10 0 -9999 -9999
2017 06 10 03 218 -21 10089 270 50 0 -9999 -9999
2017 06 10 06 236 24 10079 320 50 0 -9999 -9999
2017 06 10 09 214 45 10089 20 50 2 -9999 -9999
2017 06 10 12 158 71 10098 250 10 3 -9999 -9999
2017 06 10 18 86 71 10104 250 10 9 -9999 -9999
2017 06 10 21 79 67 10121 340 10 9 -9999 -9999
2017 06 11 00 178 70 10125 70 40 0 -9999 -9999
2017 06 11 03 216 71 10119 20 30 5 -9999 -9999
2017 06 11 06 224 74 10119 40 40 7 -9999 -9999
2017 06 11 09 216 67 10117 70 30 1 -9999 -9999
2017 06 11 12 162 82 10130 200 10 2 -9999 -9999
2017 06 11 18 88 76 10146 0 -9999 9 -9999 -9999
2017 06 11 21 83 74 10153 0 -9999 9 -9999 -9999
2017 06 12 00 174 98 10152 270 10 1 -9999 -9999
2017 06 12 03 238 70 10138 220 20 6 -9999 -9999
2017 06 12 06 230 71 10128 180 10 7 -9999 -9999
2017 06 12 09 236 64 10123 340 20 2 -9999 -9999
2017 06 12 12 175 101 10132 220 10 6 -9999 -9999
2017 06 12 18 119 103 10147 0 -9999 9 -9999 -9999
2017 06 12 21 115 104 10153 0 -9999 9 -9999 -9999
2017 06 13 00 187 110 10151 220 20 0 -9999 -9999
2017 06 13 03 242 69 10136 360 20 7 -9999 -9999
2017 06 13 06 269 69 10117 270 30 6 -9999 -9999
2017 06 13 09 267 56 10106 270 20 0 -9999 -9999
2017 06 13 12 194 96 10110 250 10 0 -9999 -9999
2017 06 13 18 105 86 10107 250 10 9 -9999 -9999
2017 06 13 21 97 86 10103 270 10 9 -9999 -9999
2017 06 14 00 212 95 10086 250 20 0 -9999 -9999
2017 06 14 03 282 90 10069 270 60 2 -9999 -9999
2017 06 14 06 317 93 10047 250 60 0 -9999 -9999
2017 06 14 09 314 107 10037 250 50 0 -9999 -9999
2017 06 14 12 233 135 10045 290 10 0 -9999 -9999
2017 06 14 18 159 132 10047 0 -9999 9 -9999 -9999
2017 06 14 21 148 127 10055 0 -9999 9 -9999 -9999
2017 06 15 00 222 133 10059 270 10 0 -9999 -9999
2017 06 15 03 305 133 10047 90 30 0 -9999 -9999
2017 06 15 06 325 132 10039 90 40 0 -9999 -9999
2017 06 15 09 324 104 10034 20 20 0 -9999 -9999
2017 06 15 12 235 131 10046 270 10 0 -9999 -9999
2017 06 15 18 157 135 10068 20 10 9 -9999 -9999
2017 06 15 21 151 126 10062 90 20 9 -9999 -9999
2017 06 16 00 226 137 10061 90 10 0 -9999 -9999
2017 06 16 03 328 108 10046 140 20 2 -9999 -9999
2017 06 16 06 353 82 10031 270 30 6 -9999 -9999
2017 06 16 09 337 115 10025 180 30 7 -9999 -9999
2017 06 16 12 283 156 10040 250 10 2 -9999 -9999
2017 06 16 18 214 166 10046 160 10 9 -9999 -9999
2017 06 16 21 188 159 10053 290 10 9 -9999 -9999
2017 06 17 00 269 140 10050 180 30 7 -9999 -9999
2017 06 17 03 324 126 10033 250 60 7 -9999 -9999
2017 06 17 06 347 92 10023 270 80 6 -9999 -9999
2017 06 17 09 274 148 10028 160 30 7 -9999 -9999
2017 06 17 12 274 161 10034 180 20 7 -9999 -9999
2017 06 17 18 225 138 10039 200 20 9 -9999 -9999
2017 06 17 21 188 175 10055 250 10 9 -9999 -9999
2017 06 18 00 224 182 10047 220 10 6 -9999 20
2017 06 18 03 263 144 10047 220 20 7 -9999 -9999
2017 06 18 06 282 155 10048 290 40 7 -9999 0
2017 06 18 09 292 142 10031 250 20 8 -9999 -9999
2017 06 18 12 208 184 10066 200 10 8 -9999 60
2017 06 18 18 175 167 10053 90 10 9 -9999 20
2017 06 18 21 173 167 10055 0 -9999 9 -9999 -9999
2017 06 19 00 185 173 10061 220 10 8 -9999 -9999
2017 06 19 03 237 155 10050 180 40 8 -9999 -9999
2017 06 19 06 255 146 10038 180 20 6 -9999 -9999
2017 06 19 09 256 147 10032 200 30 8 -9999 -9999
2017 06 19 12 191 176 10055 220 10 8 -9999 50
2017 06 19 18 168 157 10032 110 20 9 -9999 170
2017 06 19 21 159 151 10042 270 10 9 -9999 -9999
2017 06 20 00 216 170 10042 0 -9999 8 -9999 1
2017 06 20 03 245 162 10035 250 30 7 -9999 -9999
2017 06 20 06 161 146 10039 160 20 8 -9999 280
2017 06 20 09 200 158 10029 70 30 8 -9999 -9999
2017 06 20 12 178 165 10036 360 10 3 -9999 1
2017 06 20 18 158 153 10041 110 10 9 -9999 -9999
2017 06 20 21 159 153 10047 250 10 9 -9999 -9999
2017 06 21 00 200 160 10051 270 40 7 -9999 -9999
2017 06 21 03 231 162 10046 250 40 8 -9999 -9999
2017 06 21 06 255 149 10030 250 50 6 -9999 -9999
2017 06 21 09 255 140 10036 290 40 2 -9999 -9999
2017 06 21 12 200 162 10056 200 10 4 -9999 -9999
2017 06 21 18 145 137 10077 250 10 9 -9999 -9999
2017 06 21 21 140 135 10091 250 10 9 -9999 -9999
2017 06 22 00 199 160 10092 360 10 6 -9999 -9999
2017 06 22 03 250 145 10084 220 20 6 -9999 -9999
2017 06 22 06 263 127 10078 290 10 6 -9999 -9999
2017 06 22 09 267 127 10074 250 30 5 -9999 -9999
2017 06 22 12 203 159 10084 250 10 2 -9999 -9999
2017 06 22 18 155 147 10095 250 10 9 -9999 -9999
2017 06 22 21 146 140 10095 0 -9999 9 -9999 -9999
2017 06 23 00 201 161 10090 250 10 2 -9999 -9999
2017 06 23 03 278 148 10072 40 20 5 -9999 -9999
2017 06 23 06 285 128 10059 40 20 6 -9999 -9999
2017 06 23 09 274 141 10045 20 20 5 -9999 -9999
2017 06 23 12 201 173 10079 270 40 8 -9999 -9999
2017 06 23 18 181 164 10057 180 10 9 -9999 -9999
2017 06 23 21 175 167 10059 270 10 9 -9999 -9999
2017 06 24 00 213 175 10051 40 20 7 -9999 -9999
2017 06 24 03 269 150 10035 110 30 7 -9999 -9999
2017 06 24 06 218 165 10032 360 60 8 -9999 -1
2017 06 24 09 177 167 10045 110 20 8 -9999 -9999
2017 06 24 12 174 166 10032 0 -9999 8 -9999 260
2017 06 24 18 172 166 10031 0 -9999 9 -9999 -9999
2017 06 24 21 173 167 10037 20 10 9 -9999 -9999
2017 06 25 00 204 178 10042 70 10 6 -9999 -9999
2017 06 25 03 243 173 10035 40 20 6 -9999 -9999
2017 06 25 06 252 189 10025 20 20 6 -9999 -9999
2017 06 25 09 270 183 10018 180 20 5 -9999 -9999
2017 06 25 12 226 200 10034 20 10 8 -9999 3
2017 06 25 18 177 169 10056 200 10 9 -9999 2
2017 06 25 21 168 162 10067 200 10 9 -9999 -9999
2017 06 26 00 215 177 10071 270 10 0 -9999 -9999
2017 06 26 03 274 184 10065 250 20 5 -9999 -9999
2017 06 26 06 288 164 10054 250 10 3 -9999 -9999
2017 06 26 09 284 191 10047 360 10 6 -9999 -9999
2017 06 26 12 233 195 10060 270 10 5 -9999 -9999
2017 06 26 18 177 169 10079 270 10 9 -9999 -9999
2017 06 26 21 174 168 10084 0 -9999 9 -9999 -9999
2017 06 27 00 214 190 10090 270 10 0 -9999 -9999
2017 06 27 03 278 185 10080 320 10 3 -9999 -9999
2017 06 27 06 296 181 10069 270 20 5 -9999 -9999
2017 06 27 09 293 190 10062 360 10 3 -9999 -9999
2017 06 27 12 229 202 10072 250 10 3 -9999 -9999
2017 06 27 18 182 176 10091 0 -9999 9 -9999 -9999
2017 06 27 21 175 170 10098 140 10 9 -9999 -9999
2017 06 28 00 236 187 10100 270 10 0 -9999 -9999
2017 06 28 03 284 170 10090 220 50 4 -9999 -9999
2017 06 28 06 300 171 10083 180 30 4 -9999 -9999
2017 06 28 09 293 172 10075 160 40 3 -9999 -9999
2017 06 28 12 237 177 10087 250 20 0 -9999 -9999
2017 06 28 18 176 166 10095 320 10 9 -9999 -9999
2017 06 28 21 171 165 10096 40 10 9 -9999 -9999
2017 06 29 00 241 169 10097 180 20 7 -9999 -9999
2017 06 29 03 274 179 10087 200 40 7 -9999 -9999
2017 06 29 06 292 180 10070 180 40 7 -9999 -9999
2017 06 29 09 279 174 10058 200 30 0 -9999 -9999
2017 06 29 12 246 173 10059 250 10 0 -9999 -9999
2017 06 29 18 181 168 10058 270 10 9 -9999 -9999
2017 06 29 21 172 161 10057 270 10 9 -9999 -9999
2017 06 30 00 248 173 10051 180 30 0 -9999 -9999
2017 06 30 03 290 182 10041 250 50 7 -9999 -9999
2017 06 30 06 300 191 10028 200 30 7 -9999 -9999
2017 06 30 09 284 193 10022 180 40 8 -9999 -9999
2017 06 30 12 254 186 10039 180 30 8 -9999 -9999
2017 06 30 18 204 191 10032 340 10 9 -9999 -9999
2017 06 30 21 196 188 10033 220 10 9 -9999 -9999
2017 07 01 00 234 193 10037 270 10 8 -9999 -9999
2017 07 01 03 261 200 10035 180 30 8 -9999 -9999
2017 07 01 06 268 206 10026 160 20 8 -9999 -9999
2017 07 01 09 265 206 10019 180 20 8 -9999 -9999
2017 07 01 12 249 202 10038 220 20 8 -9999 -9999
2017 07 01 18 216 201 10040 0 -9999 9 -9999 -9999
2017 07 01 21 205 195 10047 360 10 9 -9999 -9999
2017 07 02 00 201 193 10066 70 20 8 -9999 60
2017 07 02 03 223 202 10059 0 -9999 8 -9999 -9999
2017 07 02 06 205 193 10064 220 20 8 -9999 60
2017 07 02 09 213 194 10044 270 20 8 -9999 -9999
2017 07 02 12 200 190 10056 70 10 0 -9999 110
2017 07 02 18 182 177 10046 180 10 9 -9999 -9999
2017 07 02 21 180 175 10051 200 10 9 -9999 -9999
2017 07 03 00 201 189 10056 250 10 3 -9999 -9999
2017 07 03 03 265 178 10044 250 30 3 -9999 -9999
2017 07 03 06 283 149 10041 290 50 5 -9999 -9999
2017 07 03 09 275 138 10039 360 30 2 -9999 -9999
2017 07 03 12 211 167 10057 0 -9999 0 -9999 -9999
2017 07 03 18 155 149 10072 0 -9999 9 -9999 -9999
2017 07 03 21 152 147 10082 70 10 9 -9999 -9999
2017 07 04 00 201 169 10085 20 10 0 -9999 -9999
2017 07 04 03 281 164 10077 40 30 3 -9999 -9999
2017 07 04 06 302 155 10062 340 10 2 -9999 -9999
2017 07 04 09 303 160 10054 340 20 0 -9999 -9999
2017 07 04 12 243 192 10067 250 10 2 -9999 -9999
2017 07 04 18 188 178 10085 270 10 9 -9999 -9999
2017 07 04 21 176 168 10097 0 -9999 9 -9999 -9999
2017 07 05 00 245 196 10099 20 10 2 -9999 -9999
2017 07 05 03 309 161 10089 70 10 2 -9999 -9999
2017 07 05 06 331 156 10078 250 20 1 -9999 -9999
2017 07 05 09 336 165 10069 360 10 2 -9999 -9999
2017 07 05 12 248 192 10080 270 10 3 -9999 -9999
2017 07 05 18 189 181 10100 270 10 9 -9999 -9999
2017 07 05 21 179 173 10105 220 10 9 -9999 -9999
2017 07 06 00 245 189 10106 270 10 0 -9999 -9999
2017 07 06 03 323 192 10083 20 20 1 -9999 -9999
2017 07 06 06 349 176 10061 200 20 2 -9999 -9999
2017 07 06 09 327 203 10045 270 20 5 -9999 -9999
2017 07 06 12 254 202 10059 250 10 0 -9999 -9999
2017 07 06 18 197 185 10060 0 -9999 9 -9999 -9999
2017 07 06 21 187 177 10053 0 -9999 9 -9999 -9999
2017 07 07 00 266 209 10037 110 10 7 -9999 -9999
2017 07 07 03 300 191 10011 140 30 7 -9999 -9999
2017 07 07 06 261 211 10006 90 10 8 -9999 1
2017 07 07 09 253 212 9988 90 20 8 -9999 -9999
2017 07 07 12 239 218 9989 110 20 8 -9999 5
2017 07 07 18 222 207 10006 270 10 9 -9999 -9999
2017 07 07 21 217 205 10004 90 20 9 -9999 -9999
2017 07 08 00 278 193 9998 180 20 0 -9999 -9999
2017 07 08 03 316 199 9999 160 30 2 -9999 -9999
2017 07 08 06 329 183 9989 200 40 3 -9999 -9999
2017 07 08 09 316 182 9991 180 60 2 -9999 -9999
2017 07 08 12 286 187 10004 220 40 4 -9999 -9999
2017 07 08 18 229 199 10021 250 10 9 -9999 -9999
2017 07 08 21 238 199 10019 250 20 9 -9999 -9999
2017 07 09 00 301 204 10017 180 30 1 -9999 -9999
2017 07 09 03 329 194 10010 200 50 5 -9999 -9999
2017 07 09 06 331 185 10003 180 40 8 -9999 -9999
2017 07 09 09 222 171 10033 140 60 8 -9999 -9999
2017 07 09 12 231 164 9993 200 10 8 -9999 20
2017 07 09 18 204 194 9994 250 20 9 -9999 20
2017 07 09 21 196 189 10012 270 10 9 -9999 -9999
2017 07 10 00 210 195 9975 70 30 8 -9999 130
2017 07 10 03 255 199 9972 200 10 6 -9999 -9999
2017 07 10 06 286 192 9962 200 30 2 -9999 -1
2017 07 10 09 289 206 9961 250 40 1 -9999 -9999
2017 07 10 12 227 204 9990 270 20 8 -9999 5
2017 07 10 18 207 199 9999 270 10 9 -9999 -9999
2017 07 10 21 211 204 10014 180 10 9 -9999 -9999
2017 07 11 00 258 221 10024 340 10 3 -9999 -9999
2017 07 11 03 301 223 10019 270 40 5 -9999 -9999
2017 07 11 06 320 199 10017 270 50 2 -9999 -9999
2017 07 11 09 325 172 10015 250 40 0 -9999 -9999
2017 07 11 12 281 193 10027 180 50 0 -9999 -9999
2017 07 11 18 226 196 10041 0 -9999 9 -9999 -9999
2017 07 11 21 212 195 10042 340 10 9 -9999 -9999
2017 07 12 00 264 195 10040 200 30 8 -9999 -9999
2017 07 12 03 233 216 10050 160 10 8 -9999 -9999
2017 07 12 06 311 213 10026 200 50 5 -9999 110
2017 07 12 09 295 201 10031 220 30 7 -9999 -9999
2017 07 12 12 273 204 10035 180 20 8 -9999 -9999
2017 07 12 18 236 205 10027 250 20 9 -9999 -9999
2017 07 12 21 225 213 10028 340 10 9 -9999 -9999
2017 07 13 00 273 227 10029 180 20 7 -9999 -9999
2017 07 13 03 296 226 10014 180 70 7 -9999 -9999
2017 07 13 06 296 228 9998 180 50 7 -9999 -9999
2017 07 13 09 294 216 9995 180 50 3 -9999 -9999
2017 07 13 12 273 218 10000 180 30 4 -9999 -9999
2017 07 13 18 251 216 10012 220 20 9 -9999 10
2017 07 13 21 261 215 10013 270 30 9 -9999 -9999
2017 07 14 00 205 198 10041 180 20 8 -9999 970
2017 07 14 03 259 230 10039 320 10 7 -9999 -9999
2017 07 14 06 286 226 10036 270 20 8 -9999 -1
2017 07 14 09 281 239 10028 360 10 8 -9999 -9999
2017 07 14 12 252 242 10053 0 -9999 8 -9999 -9999
2017 07 14 18 229 222 10063 250 10 9 -9999 -9999
2017 07 14 21 221 216 10065 160 10 9 -9999 -9999
2017 07 15 00 243 227 10081 0 -9999 8 -9999 -9999
2017 07 15 03 283 211 10075 270 30 8 -9999 -9999
2017 07 15 06 316 199 10061 250 10 4 -9999 -9999
2017 07 15 09 308 195 10061 320 20 5 -9999 -9999
2017 07 15 12 245 220 10073 200 20 3 -9999 -9999
2017 07 15 18 205 200 10085 340 10 9 -9999 -9999
2017 07 15 21 212 207 10093 20 10 9 -9999 -9999
2017 07 16 00 258 229 10097 0 -9999 8 -9999 -9999
2017 07 16 03 294 231 10094 250 30 7 -9999 -9999
2017 07 16 06 309 217 10081 250 30 6 -9999 -9999
2017 07 16 09 320 221 10077 270 20 2 -9999 -9999
2017 07 16 12 250 231 10088 220 20 2 -9999 -9999
2017 07 16 18 235 227 10095 250 10 9 -9999 -9999
2017 07 16 21 232 224 10101 270 10 9 -9999 -9999
2017 07 17 00 270 237 10101 320 10 6 -9999 -9999
2017 07 17 03 305 219 10081 200 40 6 -9999 -9999
2017 07 17 06 322 220 10065 200 30 5 -9999 -9999
2017 07 17 09 322 223 10058 250 30 6 -9999 -9999
2017 07 17 12 285 239 10070 200 30 7 -9999 -9999
2017 07 17 18 227 213 10068 250 10 9 -9999 -9999
2017 07 17 21 219 212 10078 250 10 9 -9999 -9999
2017 07 18 00 264 214 10079 250 30 6 -9999 -9999
2017 07 18 03 300 230 10060 250 30 0 -9999 -9999
2017 07 18 06 330 231 10048 250 50 0 -9999 -9999
2017 07 18 09 322 240 10040 250 50 0 -9999 -9999
2017 07 18 12 282 242 10049 220 30 0 -9999 -9999
2017 07 18 18 236 226 10052 250 10 9 -9999 -9999
2017 07 18 21 241 229 10060 20 10 9 -9999 -9999
2017 07 19 00 283 225 10060 270 10 2 -9999 -9999
2017 07 19 03 309 220 10042 180 30 3 -9999 -9999
2017 07 19 06 329 221 10014 200 20 6 -9999 -9999
2017 07 19 09 286 233 10022 180 20 8 -9999 -9999
2017 07 19 12 269 225 10024 200 20 8 -9999 90
2017 07 19 18 232 227 10024 340 20 9 -9999 60
2017 07 19 21 233 228 10029 0 -9999 9 -9999 -9999
2017 07 20 00 242 235 10034 200 10 8 -9999 7
2017 07 20 03 278 246 10020 290 10 8 -9999 -9999
2017 07 20 06 289 240 10005 320 20 8 -9999 5
2017 07 20 09 283 237 9998 250 20 8 -9999 -9999
2017 07 20 12 275 229 9995 180 20 8 -9999 -9999
2017 07 20 18 219 207 10022 340 20 9 -9999 570
2017 07 20 21 199 179 10061 360 20 9 -9999 -9999
2017 07 21 00 227 163 10084 40 30 6 -9999 1
2017 07 21 03 256 175 10088 70 40 4 -9999 -9999
2017 07 21 06 278 170 10086 40 30 2 -9999 -9999
2017 07 21 09 281 161 10089 70 40 2 -9999 -9999
2017 07 21 12 216 193 10102 180 10 2 -9999 -9999
2017 07 21 18 195 183 10096 340 10 9 -9999 -9999
2017 07 21 21 195 185 10095 180 10 9 -9999 -9999
2017 07 22 00 223 187 10094 70 30 8 -9999 -9999
2017 07 22 03 232 198 10099 40 20 8 -9999 -9999
2017 07 22 06 238 203 10083 360 20 8 -9999 4
2017 07 22 09 247 204 10077 110 10 8 -9999 -9999
2017 07 22 12 214 199 10074 200 10 6 -9999 -9999
2017 07 22 18 199 194 10061 360 10 9 -9999 -9999
2017 07 22 21 191 186 10059 70 20 9 -9999 -9999
2017 07 23 00 206 196 10060 250 10 8 -9999 -9999
2017 07 23 03 267 178 10051 270 10 2 -9999 -9999
2017 07 23 06 286 181 10033 250 20 6 -9999 -9999
2017 07 23 09 292 195 10026 250 20 4 -9999 -9999
2017 07 23 12 230 207 10038 270 10 6 -9999 -9999
2017 07 23 18 196 191 10035 320 10 9 -9999 -9999
2017 07 23 21 196 191 10039 250 10 9 -9999 -9999
2017 07 24 00 217 203 10041 0 -9999 8 -9999 -9999
2017 07 24 03 271 209 10041 250 20 7 -9999 -9999
2017 07 24 06 296 202 10037 270 20 7 -9999 -9999
2017 07 24 09 284 196 10039 290 20 6 -9999 -9999
2017 07 24 12 238 161 10058 90 20 6 -9999 -9999
2017 07 24 18 183 163 10081 20 10 9 -9999 -9999
2017 07 24 21 149 136 10095 70 10 9 -9999 -9999
2017 07 25 00 216 154 10098 160 10 0 -9999 -9999
2017 07 25 03 265 80 10091 40 50 0 -9999 -9999
2017 07 25 06 275 93 10087 40 20 0 -9999 -9999
2017 07 25 09 271 99 10086 70 30 0 -9999 -9999
2017 07 25 12 185 142 10095 320 10 0 -9999 -9999
2017 07 25 18 131 123 10094 360 10 9 -9999 -9999
2017 07 25 21 127 119 10093 140 10 9 -9999 -9999
2017 07 26 00 182 139 10089 20 10 7 -9999 -9999
2017 07 26 03 248 157 10076 250 10 7 -9999 -9999
2017 07 26 06 276 159 10063 270 20 6 -9999 -9999
2017 07 26 09 261 188 10053 180 10 7 -9999 -9999
2017 07 26 12 226 205 10056 270 10 8 -9999 -9999
2017 07 26 18 206 201 10054 340 10 9 -9999 20
2017 07 26 21 201 196 10060 20 10 9 -9999 -9999
2017 07 27 00 221 206 10069 70 10 6 -9999 -9999
2017 07 27 03 251 204 10067 250 20 8 -9999 -9999
2017 07 27 06 249 202 10063 270 20 8 -9999 -9999
2017 07 27 09 259 205 10068 220 10 8 -9999 -9999
2017 07 27 12 226 209 10081 250 10 8 -9999 -9999
2017 07 27 18 192 187 10095 290 10 9 -9999 -9999
2017 07 27 21 190 187 10111 0 -9999 9 -9999 -9999
2017 07 28 00 216 174 10122 70 20 8 -9999 -9999
2017 07 28 03 256 156 10119 70 40 6 -9999 -9999
2017 07 28 06 274 148 10109 360 20 6 -9999 -9999
2017 07 28 09 273 153 10108 360 20 6 -9999 -9999
2017 07 28 12 205 177 10118 270 10 5 -9999 -9999
2017 07 28 18 151 145 10112 290 10 9 -9999 -9999
2017 07 28 21 146 141 10112 40 10 9 -9999 -9999
2017 07 29 00 187 167 10108 180 10 6 -9999 -9999
2017 07 29 03 280 175 10088 20 20 6 -9999 -9999
2017 07 29 06 307 178 10068 290 20 7 -9999 -9999
2017 07 29 09 290 202 10058 270 10 7 -9999 -9999
2017 07 29 12 230 207 10064 270 10 6 -9999 -9999
2017 07 29 18 194 187 10057 320 10 9 -9999 -9999
2017 07 29 21 188 183 10060 0 -9999 9 -9999 -9999
2017 07 30 00 249 202 10061 20 10 2 -9999 -9999
2017 07 30 03 286 184 10049 250 10 6 -9999 -9999
2017 07 30 06 307 184 10039 270 20 5 -9999 -9999
2017 07 30 09 311 174 10033 250 20 6 -9999 -9999
2017 07 30 12 238 205 10053 250 10 5 -9999 -9999
2017 07 30 18 190 182 10073 270 10 9 -9999 -9999
2017 07 30 21 180 175 10079 320 10 9 -9999 -9999
2017 07 31 00 248 201 10081 0 -9999 0 -9999 -9999
2017 07 31 03 293 184 10074 340 20 6 -9999 -9999
2017 07 31 06 313 183 10063 180 30 3 -9999 -9999
2017 07 31 09 316 182 10065 290 20 2 -9999 -9999
2017 07 31 12 237 208 10075 290 10 2 -9999 -9999
2017 07 31 18 195 188 10094 0 -9999 9 -9999 -9999
2017 07 31 21 183 178 10099 0 -9999 9 -9999 -9999
2017 08 01 00 249 199 10099 270 10 6 -9999 -9999
2017 08 01 03 299 199 10094 200 30 5 -9999 -9999
2017 08 01 06 315 198 10077 250 20 6 -9999 -9999
2017 08 01 09 303 193 10077 200 30 5 -9999 -9999
2017 08 01 12 249 216 10081 0 -9999 4 -9999 -9999
2017 08 01 18 208 201 10076 0 -9999 9 -9999 -9999
2017 08 01 21 201 196 10076 0 -9999 9 -9999 -9999
2017 08 02 00 239 210 10071 40 10 7 -9999 -9999
2017 08 02 03 242 233 10065 110 10 8 -9999 -9999
2017 08 02 06 245 236 10055 220 10 8 -9999 210
2017 08 02 09 273 249 10040 290 10 7 -9999 -9999
2017 08 02 12 255 241 10047 0 -9999 8 -9999 -1
2017 08 02 18 223 218 10035 90 10 9 -9999 -9999
2017 08 02 21 220 217 10032 90 10 9 -9999 -9999
2017 08 03 00 253 234 10028 20 10 8 -9999 -9999
2017 08 03 03 273 248 10017 70 10 8 -9999 -9999
2017 08 03 06 271 246 10004 40 10 8 -9999 8
2017 08 03 09 268 239 9983 20 20 8 -9999 -9999
2017 08 03 12 274 219 9985 250 10 8 -9999 1
2017 08 03 18 235 204 10016 220 40 9 -9999 270
2017 08 03 21 222 205 10025 200 10 9 -9999 -9999
2017 08 04 00 251 220 10026 0 -9999 7 -9999 -9999
2017 08 04 03 278 223 10033 200 30 7 -9999 -9999
2017 08 04 06 297 227 10028 220 40 7 -9999 -9999
2017 08 04 09 281 221 10028 160 20 6 -9999 -9999
2017 08 04 12 257 218 10036 160 10 3 -9999 -9999
2017 08 04 18 234 227 10029 0 -9999 9 -9999 -9999
2017 08 04 21 232 227 10033 70 10 9 -9999 -9999
2017 08 05 00 250 231 10031 70 10 7 -9999 -9999
2017 08 05 03 284 233 10030 200 20 8 -9999 -9999
2017 08 05 06 280 232 10030 200 30 8 -9999 -9999
2017 08 05 09 292 217 10014 200 20 5 -9999 -9999
2017 08 05 12 250 225 10022 0 -9999 8 -9999 -9999
2017 08 05 18 217 212 10018 0 -9999 9 -9999 -9999
2017 08 05 21 210 207 10018 180 10 9 -9999 -9999
2017 08 06 00 231 217 10018 320 10 7 -9999 -9999
2017 08 06 03 280 229 10002 200 10 6 -9999 -9999
2017 08 06 06 295 215 9983 360 10 5 -9999 -9999
2017 08 06 09 211 199 9988 20 20 8 -9999 -9999
2017 08 06 12 201 194 10004 320 10 4 -9999 160
2017 08 06 18 190 187 9991 200 10 9 -9999 -9999
2017 08 06 21 186 183 10004 0 -9999 9 -9999 -9999
2017 08 07 00 202 197 10005 250 10 8 -9999 -9999
2017 08 07 03 251 199 9999 250 30 8 -9999 -9999
2017 08 07 06 269 200 9987 270 50 7 -9999 -9999
2017 08 07 09 264 207 9984 320 20 7 -9999 -9999
2017 08 07 12 222 207 9996 160 10 6 -9999 -9999
2017 08 07 18 197 192 10003 200 10 9 -9999 -9999
2017 08 07 21 190 185 10005 250 10 9 -9999 -9999
2017 08 08 00 216 201 10011 270 10 6 -9999 -9999
2017 08 08 06 303 174 9981 250 10 2 -9999 -9999
2017 08 08 09 301 182 9973 290 20 1 -9999 -9999
2017 08 08 12 224 207 9989 0 -9999 0 -9999 -9999
2017 08 08 18 193 188 9987 250 10 9 -9999 -9999
2017 08 08 21 191 188 9989 180 10 9 -9999 -9999
2017 08 09 00 221 200 9989 250 10 0 -9999 -9999
2017 08 09 03 287 199 9981 250 20 6 -9999 -9999
2017 08 09 06 315 188 9964 250 20 6 -9999 -9999
2017 08 09 09 246 192 9969 290 10 6 -9999 -9999
2017 08 09 12 226 214 9993 200 10 6 -9999 -9999
2017 08 09 18 205 198 9991 110 10 9 -9999 -9999
2017 08 09 21 199 194 10005 290 10 9 -9999 -9999
2017 08 10 00 243 206 10012 40 10 6 -9999 -9999
2017 08 10 03 284 204 10007 250 30 6 -9999 -9999
2017 08 10 06 279 217 9997 270 30 6 -9999 -9999
2017 08 10 09 257 200 10007 200 10 6 -9999 -9999
2017 08 10 12 226 209 10028 0 -9999 8 -9999 4
2017 08 10 18 201 196 10038 200 10 9 -9999 7
2017 08 10 21 199 196 10055 0 -9999 9 -9999 -9999
2017 08 11 00 236 209 10061 290 10 0 -9999 -9999
2017 08 11 03 289 201 10060 220 20 4 -9999 -9999
2017 08 11 06 306 199 10049 270 20 4 -9999 -9999
2017 08 11 09 306 208 10052 250 20 2 -9999 -9999
2017 08 11 12 238 219 10072 250 10 0 -9999 -9999
2017 08 11 18 201 196 10091 290 10 9 -9999 -9999
2017 08 11 21 200 195 10101 70 10 -9999 -9999 -9999
2017 08 12 00 232 207 10106 70 10 6 -9999 -9999
2017 08 12 03 296 213 10094 40 10 2 -9999 -9999
2017 08 12 06 319 195 10086 110 30 5 -9999 -9999
2017 08 12 09 242 218 10090 250 30 8 -9999 -9999
2017 08 12 12 228 220 10104 200 10 8 -9999 10
2017 08 12 18 210 205 10104 270 10 9 -9999 -9999
2017 08 12 21 210 207 10117 20 10 -9999 -9999 -9999
2017 08 13 00 229 217 10119 40 10 7 -9999 -9999
2017 08 13 03 302 229 10097 270 20 5 -9999 -9999
2017 08 13 06 322 214 10083 290 10 5 -9999 -9999
2017 08 13 09 301 209 10082 360 20 5 -9999 -9999
2017 08 13 12 255 228 10093 250 10 8 -9999 -9999
2017 08 13 18 222 215 10084 270 10 9 -9999 -9999
2017 08 13 21 222 217 10082 250 10 -9999 -9999 -9999
2017 08 14 00 230 222 10085 270 20 8 -9999 -9999
2017 08 14 03 266 227 10080 250 30 8 -9999 -9999
2017 08 14 06 281 223 10060 250 20 7 -9999 -9999
2017 08 14 09 225 164 10061 180 40 8 -9999 -9999
2017 08 14 12 207 199 10071 110 10 8 -9999 90
2017 08 14 18 203 198 10062 200 10 9 -9999 3
2017 08 14 21 202 198 10061 90 10 -9999 -9999 -9999
2017 08 15 00 211 206 10066 270 10 8 -9999 40
2017 08 15 03 225 210 10064 180 10 8 -9999 -9999
2017 08 15 06 245 212 10053 110 10 8 -9999 10
2017 08 15 09 242 204 10051 20 10 7 -9999 -9999
2017 08 15 12 218 206 10062 40 10 6 -9999 -1
2017 08 15 21 182 178 10073 20 10 -9999 -9999 -9999
2017 08 16 00 217 185 10077 70 10 6 -9999 -9999
2017 08 16 03 267 199 10067 250 10 6 -9999 -9999
2017 08 16 06 264 209 10059 70 20 6 -9999 -1
2017 08 16 09 251 195 10062 20 10 8 -9999 -9999
2017 08 16 12 228 209 10071 20 10 8 -9999 -9999
2017 08 16 18 207 200 10073 20 10 9 -9999 -9999
2017 08 16 21 202 198 10077 220 10 -9999 -9999 -9999
2017 08 17 00 217 205 10086 70 10 8 -9999 1
2017 08 17 03 260 202 10079 250 20 7 -9999 -9999
2017 08 17 06 213 199 10086 270 10 8 -9999 60
2017 08 17 09 212 203 10086 180 10 8 -9999 -9999
2017 08 17 12 207 200 10094 340 10 8 -9999 30
2017 08 17 18 191 188 10099 180 10 9 -9999 -9999
2017 08 17 21 192 189 10103 360 0 -9999 -9999 -9999
2017 08 18 00 210 197 10113 70 10 8 -9999 -9999
2017 08 18 03 265 195 10105 140 10 7 -9999 -9999
2017 08 18 06 232 203 10101 40 20 7 -9999 30
2017 08 18 09 232 207 10104 160 10 8 -9999 -9999
2017 08 18 12 220 210 10116 90 10 8 -9999 30
2017 08 18 18 205 197 10120 0 -9999 9 -9999 -9999
2017 08 18 21 201 194 10123 40 10 -9999 -9999 -9999
2017 08 19 00 232 202 10125 40 10 2 -9999 -9999
2017 08 19 03 255 195 10120 270 30 7 -9999 -9999
2017 08 19 06 282 207 10104 360 10 6 -9999 -9999
2017 08 19 09 275 215 10099 40 20 6 -9999 -9999
2017 08 19 12 222 208 10116 250 10 6 -9999 -9999
2017 08 19 18 200 193 10111 0 -9999 9 -9999 -9999
2017 08 19 21 197 190 10111 40 10 -9999 -9999 -9999
2017 08 20 00 215 203 10110 270 10 3 -9999 -9999
2017 08 20 03 286 201 10090 90 10 5 -9999 -9999
2017 08 20 06 305 186 10070 0 -9999 3 -9999 -9999
2017 08 20 09 265 198 10066 320 30 3 -9999 -9999
2017 08 20 12 221 206 10073 270 10 0 -9999 -9999
2017 08 20 18 195 187 10057 110 10 9 -9999 -9999
2017 08 20 21 187 179 10061 20 10 -9999 -9999 -9999
2017 08 21 00 219 193 10059 140 10 6 -9999 -9999
2017 08 21 03 292 168 10041 290 10 6 -9999 -9999
2017 08 21 06 305 189 10037 200 20 2 -9999 -9999
2017 08 21 09 300 199 10035 250 30 2 -9999 -9999
2017 08 21 12 233 214 10059 220 10 1 -9999 -9999
2017 08 21 18 204 196 10074 270 10 9 -9999 -9999
2017 08 21 21 210 201 10092 250 10 -9999 -9999 -9999
2017 08 22 00 239 220 10105 320 10 8 -9999 -9999
2017 08 22 03 292 218 10101 290 20 7 -9999 -9999
2017 08 22 06 311 219 10094 250 40 7 -9999 -9999
2017 08 22 09 297 219 10092 250 20 7 -9999 -9999
2017 08 22 12 250 229 10109 220 10 4 -9999 -9999
2017 08 22 18 214 200 10102 360 10 9 -9999 -9999
2017 08 22 21 217 203 10094 360 0 -9999 -9999 -9999
2017 08 23 00 239 216 10086 0 -9999 8 -9999 -9999
2017 08 23 03 250 213 10077 360 0 8 -9999 -9999
2017 08 23 06 248 213 10056 180 10 8 -9999 6
2017 08 23 09 225 215 10038 110 10 8 -9999 -9999
2017 08 23 12 217 205 10042 320 40 8 -9999 180
2017 08 23 18 200 180 10043 320 20 9 -9999 20
2017 08 23 21 192 180 10061 290 10 -9999 -9999 -9999
2017 08 24 00 201 157 10064 360 10 6 -9999 4
2017 08 24 03 251 168 10053 200 20 1 -9999 -9999
2017 08 24 06 264 121 10051 320 40 6 -9999 -9999
2017 08 24 09 242 135 10054 220 30 1 -9999 -9999
2017 08 24 12 179 162 10069 250 10 0 -9999 -9999
2017 08 24 18 128 120 10073 220 10 9 -9999 -9999
2017 08 24 21 126 121 10074 250 10 -9999 -9999 -9999
2017 08 25 00 158 147 10068 270 10 4 -9999 -9999
2017 08 25 03 246 132 10056 250 50 2 -9999 -9999
2017 08 25 06 249 84 10052 270 70 4 -9999 -9999
2017 08 25 09 230 79 10067 270 50 2 -9999 -9999
2017 08 25 12 154 132 10089 250 10 4 -9999 -9999
2017 08 25 18 106 98 10106 250 10 9 -9999 -9999
2017 08 25 21 95 89 10115 220 10 -9999 -9999 -9999
2017 08 26 00 145 118 10137 320 10 0 -9999 -9999
2017 08 26 06 252 87 10130 220 40 0 -9999 -9999
2017 08 26 09 236 96 10142 220 30 0 -9999 -9999
2017 08 26 12 152 125 10155 220 10 0 -9999 -9999
2017 08 26 18 109 100 10152 70 10 9 -9999 -9999
2017 08 26 21 97 90 10155 70 10 -9999 -9999 -9999
2017 08 27 00 167 120 10149 110 10 2 -9999 -9999
2017 08 27 03 262 101 10126 200 30 6 -9999 -9999
2017 08 27 06 246 129 10119 250 40 7 -9999 -9999
2017 08 27 09 196 155 10127 220 40 8 -9999 -9999
2017 08 27 12 169 154 10130 250 20 8 -9999 80
2017 08 27 18 160 152 10113 250 20 9 -9999 50
2017 08 27 21 167 159 10112 270 20 -9999 -9999 -9999
2017 08 28 00 179 162 10118 250 50 8 -9999 20
2017 08 28 03 165 132 10129 250 20 8 -9999 -9999
2017 08 28 06 181 114 10126 250 20 8 -9999 6
2017 08 28 09 182 76 10133 270 40 6 -9999 -9999
2017 08 28 12 123 38 10173 0 -9999 3 -9999 -9999
2017 08 28 18 49 42 10193 250 10 9 -9999 -9999
2017 08 28 21 45 39 10193 140 10 -9999 -9999 -9999
2017 08 29 00 78 59 10199 0 -9999 2 -9999 -9999
2017 08 29 03 170 -21 10182 270 60 1 -9999 -9999
2017 08 29 06 190 -9 10157 270 70 0 -9999 -9999
2017 08 29 09 187 18 10146 250 40 0 -9999 -9999
2017 08 29 12 98 74 10152 250 20 0 -9999 -9999
2017 08 29 18 93 77 10123 200 10 9 -9999 -9999
2017 08 29 21 90 79 10130 360 0 -9999 -9999 -9999
2017 08 30 00 145 109 10136 290 10 0 -9999 -9999
2017 08 30 03 206 20 10126 270 40 0 -9999 -9999
2017 08 30 06 221 12 10115 270 40 0 -9999 -9999
2017 08 30 09 206 33 10124 270 40 0 -9999 -9999
2017 08 30 12 111 83 10147 360 10 0 -9999 -9999
2017 08 30 18 66 60 10156 340 10 9 -9999 -9999
2017 08 30 21 56 50 10163 360 0 -9999 -9999 -9999
2017 08 31 00 116 79 10166 320 10 0 -9999 -9999
2017 08 31 03 221 67 10147 270 30 0 -9999 -9999
2017 08 31 06 246 64 10128 270 30 0 -9999 -9999
2017 08 31 09 231 80 10124 220 20 0 -9999 -9999
2017 08 31 12 132 107 10143 270 10 0 -9999 -9999
2017 08 31 18 80 72 10142 180 10 9 -9999 -9999
2017 08 31 21 75 68 10139 360 0 -9999 -9999 -9999
2017 09 01 00 125 91 10148 160 10 5 -9999 -9999
2017 09 01 03 227 140 10137 270 30 7 -9999 -9999
2017 09 01 06 227 145 10120 320 20 7 -9999 2
2017 09 01 09 237 150 10123 320 10 5 -9999 -9999
2017 09 01 12 169 156 10140 220 10 5 -9999 -1
2017 09 01 18 135 129 10144 180 10 9 -9999 -9999
2017 09 01 21 130 124 10151 200 10 -9999 -9999 -9999
2017 09 02 00 136 130 10159 160 10 8 -9999 -9999
2017 09 02 03 242 143 10144 110 10 3 -9999 -9999
2017 09 02 06 271 103 10125 140 20 2 -9999 -9999
2017 09 02 09 257 146 10126 220 20 2 -9999 -9999
2017 09 02 12 169 149 10143 220 10 2 -9999 -9999
2017 09 02 18 126 118 10149 0 -9999 9 -9999 -9999
2017 09 02 21 121 115 10156 40 10 -9999 -9999 -9999
2017 09 03 00 148 135 10162 0 -9999 1 -9999 -9999
2017 09 03 03 257 148 10146 290 10 0 -9999 -9999
2017 09 03 06 273 121 10132 320 10 6 -9999 -9999
2017 09 03 09 252 137 10126 180 10 5 -9999 -9999
2017 09 03 12 171 149 10141 340 10 5 -9999 -9999
2017 09 03 18 136 128 10141 70 10 9 -9999 -9999
2017 09 03 21 127 119 10142 360 0 -9999 -9999 -9999
2017 09 04 00 156 140 10149 0 -9999 8 -9999 -9999
2017 09 04 03 240 152 10129 200 30 6 -9999 -9999
2017 09 04 06 248 143 10117 180 50 8 -9999 -9999
2017 09 04 09 242 150 10111 200 30 5 -9999 -9999
2017 09 04 12 210 158 10123 250 10 6 -9999 -9999
2017 09 04 18 193 143 10107 220 20 9 -9999 -9999
2017 09 04 21 176 141 10101 110 10 -9999 -9999 -9999
2017 09 05 00 209 148 10096 200 20 8 -9999 -9999
2017 09 05 03 232 159 10077 180 30 8 -9999 -9999
2017 09 05 06 201 186 10072 220 30 8 -9999 40
2017 09 05 09 196 188 10063 250 20 8 -9999 -9999
2017 09 05 12 180 170 10082 250 10 8 -9999 220
2017 09 05 18 131 125 10085 140 10 9 -9999 1
2017 09 05 21 125 120 10085 180 10 -9999 -9999 -9999
2017 09 06 00 137 132 10085 220 10 8 -9999 1
2017 09 06 03 221 164 10071 270 40 7 -9999 -9999
2017 09 06 06 238 142 10058 250 40 7 -9999 -9999
2017 09 06 09 227 153 10057 220 10 7 -9999 -9999
2017 09 06 12 171 156 10073 200 10 4 -9999 -9999
2017 09 06 18 139 134 10071 200 10 9 -9999 -9999
2017 09 06 21 127 123 10076 200 10 -9999 -9999 -9999
2017 09 07 00 145 137 10087 70 10 7 -9999 -9999
2017 09 07 03 246 163 10071 290 20 0 -9999 -9999
2017 09 07 06 275 131 10053 270 10 0 -9999 -9999
2017 09 07 09 252 149 10056 160 20 0 -9999 -9999
2017 09 07 12 173 158 10071 320 10 0 -9999 -9999
2017 09 07 18 132 126 10084 0 -9999 9 -9999 -9999
2017 09 07 21 122 117 10094 360 0 -9999 -9999 -9999
2017 09 08 00 154 141 10106 70 10 8 -9999 -9999
2017 09 08 03 215 170 10104 250 10 8 -9999 -9999
2017 09 08 06 228 175 10098 250 20 8 -9999 -9999
2017 09 08 09 217 184 10102 340 10 8 -9999 -9999
2017 09 08 12 201 177 10117 40 30 8 -9999 -9999
2017 09 08 18 175 142 10124 70 10 9 -9999 -9999
2017 09 08 21 167 143 10120 360 0 -9999 -9999 -9999
2017 09 09 00 175 146 10138 40 20 8 -9999 -9999
2017 09 09 03 220 149 10127 180 20 6 -9999 -9999
2017 09 09 06 262 115 10109 270 20 5 -9999 -9999
2017 09 09 09 236 161 10116 250 10 2 -9999 -9999
2017 09 09 12 186 168 10130 0 -9999 6 -9999 -9999
2017 09 09 18 153 143 10133 70 10 9 -9999 -9999
2017 09 09 21 142 135 10132 70 10 -9999 -9999 -9999
2017 09 10 00 173 153 10129 70 10 7 -9999 -9999
2017 09 10 03 247 165 10113 200 40 8 -9999 -9999
2017 09 10 06 263 165 10105 220 30 8 -9999 -9999
2017 09 10 09 240 180 10095 200 20 8 -9999 -9999
2017 09 10 12 211 183 10104 270 20 8 -9999 -9999
2017 09 10 18 166 158 10099 0 -9999 9 -9999 7
2017 09 10 21 167 161 10101 340 10 -9999 -9999 -9999
2017 09 11 00 175 165 10103 180 10 8 -9999 4
2017 09 11 03 200 151 10108 270 20 7 -9999 -9999
2017 09 11 06 218 69 10093 340 40 6 -9999 0
2017 09 11 09 206 58 10102 290 20 0 -9999 -9999
2017 09 11 12 120 90 10132 250 10 0 -9999 -9999
2017 09 11 18 70 64 10142 0 -9999 9 -9999 -9999
2017 09 11 21 67 63 10151 320 10 -9999 -9999 -9999
2017 09 12 00 98 90 10162 220 10 0 -9999 -9999
2017 09 12 03 201 65 10155 220 40 0 -9999 -9999
2017 09 12 06 210 54 10153 320 40 0 -9999 -9999
2017 09 12 09 182 61 10173 290 40 1 -9999 -9999
2017 09 12 12 110 86 10196 220 10 0 -9999 -9999
2017 09 12 18 67 61 10209 320 10 9 -9999 -9999
2017 09 12 21 65 61 10218 360 10 -9999 -9999 -9999
2017 09 13 00 97 89 10229 360 10 0 -9999 -9999
2017 09 13 03 202 83 10211 220 20 1 -9999 -9999
2017 09 13 06 230 63 10193 250 40 2 -9999 -9999
2017 09 13 09 212 71 10193 220 20 0 -9999 -9999
2017 09 13 12 121 100 10216 340 10 0 -9999 -9999
2017 09 13 18 81 73 10222 0 -9999 9 -9999 -9999
2017 09 13 21 67 61 10228 180 10 -9999 -9999 -9999
2017 09 14 00 128 93 10231 90 10 3 -9999 -9999
2017 09 14 03 235 44 10219 90 20 2 -9999 -9999
2017 09 14 06 257 53 10201 40 10 0 -9999 -9999
2017 09 14 09 232 100 10201 180 10 0 -9999 -9999
2017 09 14 12 134 111 10224 340 10 0 -9999 -9999
2017 09 14 18 102 91 10221 0 -9999 9 -9999 -9999
2017 09 14 21 95 86 10225 360 0 -9999 -9999 -9999
2017 09 15 00 139 99 10227 20 10 3 -9999 -9999
2017 09 15 03 217 115 10201 270 20 6 -9999 -9999
2017 09 15 06 257 95 10179 140 20 6 -9999 -9999
2017 09 15 09 232 143 10173 140 10 7 -9999 -9999
2017 09 15 12 174 150 10182 0 -9999 4 -9999 -9999
2017 09 15 18 127 119 10174 40 10 9 -9999 -9999
2017 09 15 21 111 103 10171 360 0 -9999 -9999 -9999
2017 09 16 00 154 129 10168 90 10 0 -9999 -9999
2017 09 16 03 252 107 10146 250 20 0 -9999 -9999
2017 09 16 06 269 110 10119 220 30 2 -9999 -9999
2017 09 16 09 240 132 10110 200 20 6 -9999 -9999
2017 09 16 12 184 158 10122 250 10 8 -9999 -9999
2017 09 16 18 174 147 10105 220 40 9 -9999 -9999
2017 09 16 21 165 138 10115 250 20 -9999 -9999 -9999
2017 09 17 00 172 141 10118 270 10 2 -9999 -9999
2017 09 17 03 225 63 10103 250 20 0 -9999 -9999
2017 09 17 06 241 59 10080 250 50 0 -9999 -9999
2017 09 17 09 222 77 10073 250 20 0 -9999 -9999
2017 09 17 12 136 106 10088 180 10 0 -9999 -9999
2017 09 17 18 90 82 10074 250 10 9 -9999 -9999
2017 09 17 21 77 72 10074 360 0 -9999 -9999 -9999
2017 09 18 00 132 98 10070 220 10 0 -9999 -9999
2017 09 18 03 236 116 10046 250 50 0 -9999 -9999
2017 09 18 06 274 88 10025 250 60 0 -9999 -9999
2017 09 18 09 252 115 10022 220 20 0 -9999 -9999
2017 09 18 12 158 135 10038 320 10 0 -9999 -9999
2017 09 18 18 118 110 10034 220 10 9 -9999 -9999
2017 09 18 21 122 115 10036 220 10 -9999 -9999 -9999
2017 09 19 00 185 138 10054 250 60 0 -9999 -9999
2017 09 19 03 225 50 10051 290 50 0 -9999 -9999
2017 09 19 06 209 45 10054 290 60 6 -9999 -9999
2017 09 19 09 105 86 10095 70 20 8 -9999 -9999
2017 09 19 12 103 92 10107 250 10 8 -9999 50
2017 09 19 18 81 75 10130 180 10 9 -9999 -9999
2017 09 19 21 82 73 10144 200 10 -9999 -9999 -9999
2017 09 20 00 98 84 10155 250 10 8 -9999 -9999
2017 09 20 03 162 109 10152 270 30 7 -9999 -9999
2017 09 20 06 198 113 10139 250 40 7 -9999 -9999
2017 09 20 09 196 121 10139 250 20 2 -9999 -9999
2017 09 20 12 129 118 10151 290 10 0 -9999 -9999
2017 09 20 18 100 95 10146 70 20 9 -9999 -9999
2017 09 20 21 92 88 10142 90 10 -9999 -9999 -9999
2017 09 21 00 98 95 10143 140 10 8 -9999 1
2017 09 21 03 235 87 10117 220 30 0 -9999 -9999
2017 09 21 06 257 87 10095 220 30 0 -9999 -9999
2017 09 21 09 235 90 10087 200 30 0 -9999 -9999
2017 09 21 12 160 118 10095 270 20 0 -9999 -9999
2017 09 21 18 123 109 10089 270 10 9 -9999 -9999
2017 09 21 21 121 107 10094 70 20 -9999 -9999 -9999
2017 09 22 00 156 125 10092 290 10 7 -9999 -9999
2017 09 22 03 226 131 10070 180 30 6 -9999 -9999
2017 09 22 06 150 134 10100 200 30 8 -9999 70
2017 09 22 09 142 129 10082 220 10 6 -9999 -9999
2017 09 22 12 136 127 10110 140 10 8 -9999 60
2017 09 22 18 97 92 10133 140 10 9 -9999 -9999
2017 09 22 21 80 77 10145 360 0 -9999 -9999 -9999
2017 09 23 00 99 96 10153 90 10 6 -9999 -9999
2017 09 23 03 220 91 10133 250 30 0 -9999 -9999
2017 09 23 06 256 41 10115 220 40 0 -9999 -9999
2017 09 23 09 231 55 10111 200 20 0 -9999 -9999
2017 09 23 12 184 72 10118 250 30 0 -9999 -9999
2017 09 23 18 99 90 10105 320 10 9 -9999 -9999
2017 09 23 21 97 89 10104 290 10 -9999 -9999 -9999
2017 09 24 00 181 78 10119 200 50 8 -9999 -9999
2017 09 24 03 206 118 10125 180 30 7 -9999 -9999
2017 09 24 06 233 120 10114 200 40 5 -9999 -9999
2017 09 24 09 222 77 10127 320 10 2 -9999 -9999
2017 09 24 12 123 104 10157 270 10 0 -9999 -9999
2017 09 24 18 85 76 10176 70 20 9 -9999 -9999
2017 09 24 21 70 61 10177 70 20 -9999 -9999 -9999
2017 09 25 00 93 84 10178 90 10 6 -9999 -9999
2017 09 25 03 220 107 10151 320 10 0 -9999 -9999
2017 09 25 06 258 54 10126 160 30 0 -9999 -9999
2017 09 25 09 212 108 10132 180 10 0 -9999 -9999
2017 09 25 12 145 118 10139 270 10 0 -9999 -9999
2017 09 25 18 134 123 10123 290 10 9 -9999 -9999
2017 09 25 21 121 113 10124 220 10 -9999 -9999 -9999
2017 09 26 00 149 139 10130 250 10 8 -9999 -9999
2017 09 26 03 180 154 10119 290 30 8 -9999 -9999
2017 09 26 06 151 97 10152 290 20 8 -9999 90
2017 09 26 09 117 83 10173 290 30 8 -9999 -9999
2017 09 26 12 106 94 10180 0 -9999 8 -9999 10
2017 09 26 18 66 60 10187 270 10 9 -9999 -9999
2017 09 26 21 52 46 10186 250 20 -9999 -9999 -9999
2017 09 27 00 59 49 10187 220 10 8 -9999 -9999
2017 09 27 03 142 -6 10161 90 20 6 -9999 -9999
2017 09 27 06 166 -40 10136 110 20 2 -9999 -9999
2017 09 27 09 141 20 10129 200 10 0 -9999 -9999
2017 09 27 12 61 43 10146 250 10 0 -9999 -9999
2017 09 27 18 32 22 10128 0 -9999 9 -9999 -9999
2017 09 27 21 31 22 10136 70 10 -9999 -9999 -9999
2017 09 28 00 56 38 10139 70 10 6 -9999 -9999
2017 09 28 03 140 -4 10118 220 20 2 -9999 -9999
2017 09 28 06 146 -52 10105 270 60 6 -9999 -9999
2017 09 28 09 121 -45 10116 290 20 0 -9999 -9999
2017 09 28 12 52 -17 10138 180 10 0 -9999 -9999
2017 09 28 18 -6 -16 10143 250 10 9 -9999 -9999
2017 09 28 21 -17 -26 10136 360 0 -9999 -9999 -9999
2017 09 29 00 38 8 10136 270 10 2 -9999 -9999
2017 09 29 03 156 -19 10124 220 50 0 -9999 -9999
2017 09 29 06 177 -69 10116 270 60 2 -9999 -9999
2017 09 29 09 155 -44 10129 220 30 0 -9999 -9999
2017 09 29 12 55 11 10151 290 10 0 -9999 -9999
2017 09 29 18 11 1 10175 160 10 9 -9999 -9999
2017 09 29 21 -2 -11 10195 70 10 -9999 -9999 -9999
2017 09 30 00 53 10 10212 110 10 2 -9999 -9999
2017 09 30 03 185 -49 10196 290 20 2 -9999 -9999
2017 09 30 06 224 -23 10170 270 40 5 -9999 -9999
2017 09 30 09 180 48 10154 180 20 0 -9999 -9999
2017 09 30 12 112 71 10157 0 -9999 0 -9999 -9999
2017 09 30 18 194 114 10107 250 30 9 -9999 -9999
2017 09 30 21 195 113 10093 220 40 -9999 -9999 -9999
2017 10 01 00 195 137 10117 250 40 8 -9999 -9999
2017 10 01 03 177 129 10142 220 20 8 -9999 -9999
2017 10 01 06 204 -3 10140 270 80 2 -9999 140
2017 10 01 09 170 2 10157 320 20 0 -9999 -9999
2017 10 01 12 83 41 10187 250 10 0 -9999 -9999
2017 10 01 18 25 18 10201 20 10 9 -9999 -9999
2017 10 01 21 12 8 10210 360 0 -9999 -9999 -9999
2017 10 02 00 46 21 10218 160 10 0 -9999 -9999
2017 10 02 03 137 -15 10206 250 40 7 -9999 -9999
2017 10 02 06 123 -48 10207 320 30 7 -9999 -9999
2017 10 02 09 100 -41 10223 270 20 8 -9999 -9999
2017 10 02 12 38 5 10247 320 10 5 -9999 -9999
2017 10 02 18 -11 -19 10258 250 10 9 -9999 -9999
2017 10 02 21 -24 -31 10269 270 10 -9999 -9999 -9999
2017 10 03 00 11 1 10288 0 -9999 1 -9999 -9999
2017 10 03 03 121 -84 10279 290 60 3 -9999 -9999
2017 10 03 06 130 -82 10260 270 50 2 -9999 -9999
2017 10 03 09 120 -80 10263 290 30 1 -9999 -9999
2017 10 03 12 28 -10 10288 270 10 0 -9999 -9999
2017 10 03 18 -20 -30 10295 20 10 9 -9999 -9999
2017 10 03 21 -30 -39 10306 360 0 -9999 -9999 -9999
2017 10 04 00 21 -15 10318 180 10 0 -9999 -9999
2017 10 04 03 132 -80 10295 220 20 0 -9999 -9999
2017 10 04 06 151 -64 10269 360 10 0 -9999 -9999
2017 10 04 09 121 -29 10255 180 10 0 -9999 -9999
2017 10 04 12 41 -7 10261 250 10 0 -9999 -9999
2017 10 04 18 -8 -19 10252 70 10 9 -9999 -9999
2017 10 04 21 -12 -24 10243 20 10 -9999 -9999 -9999
2017 10 05 00 47 3 10238 90 10 0 -9999 -9999
2017 10 05 03 177 39 10216 220 50 0 -9999 -9999
2017 10 05 06 202 21 10195 220 60 0 -9999 -9999
2017 10 05 09 185 27 10196 220 40 0 -9999 -9999
2017 10 05 12 145 45 10209 200 30 0 -9999 -9999
2017 10 05 18 42 26 10216 70 10 9 -9999 -9999
2017 10 05 21 20 9 10216 70 10 -9999 -9999 -9999
2017 10 06 00 76 57 10206 270 10 2 -9999 -9999
2017 10 06 03 187 42 10192 220 50 0 -9999 -9999
2017 10 06 06 224 9 10160 200 30 0 -9999 -9999
2017 10 06 09 202 66 10161 220 30 2 -9999 -9999
2017 10 06 12 168 92 10182 180 20 1 -9999 -9999
2017 10 06 18 77 68 10188 200 10 9 -9999 -9999
2017 10 06 21 62 56 10203 40 10 -9999 -9999 -9999
2017 10 07 00 103 79 10214 250 10 0 -9999 -9999
2017 10 07 03 205 91 10199 270 20 1 -9999 -9999
2017 10 07 06 243 83 10179 290 30 7 -9999 -9999
2017 10 07 09 207 99 10193 360 0 7 -9999 -9999
2017 10 07 12 156 110 10215 220 10 7 -9999 -9999
2017 10 07 18 112 99 10219 0 -9999 9 -9999 -9999
2017 10 07 21 102 94 10231 340 10 -9999 -9999 -9999
2017 10 08 00 123 110 10240 200 10 2 -9999 -9999
2017 10 08 03 206 123 10229 290 40 2 -9999 -9999
2017 10 08 06 223 108 10205 270 30 8 -9999 -9999
2017 10 08 09 195 120 10214 200 10 8 -9999 -9999
2017 10 08 12 162 126 10227 180 10 8 -9999 -9999
2017 10 08 18 130 119 10229 160 10 9 -9999 -9999
2017 10 08 21 130 120 10237 140 10 -9999 -9999 -9999
2017 10 09 00 140 110 10254 340 30 8 -9999 -9999
2017 10 09 03 131 99 10252 360 20 8 -9999 -9999
2017 10 09 06 110 91 10251 360 20 8 -9999 20
2017 10 09 09 92 81 10272 40 20 8 -9999 -9999
2017 10 09 12 88 79 10268 40 10 8 -9999 120
2017 10 09 18 84 72 10264 90 10 9 -9999 5
2017 10 09 21 80 57 10266 20 10 -9999 -9999 -9999
2017 10 10 00 84 60 10259 70 20 8 -9999 3
2017 10 10 03 92 58 10251 40 20 8 -9999 -9999
2017 10 10 06 82 46 10245 20 20 8 -9999 10
2017 10 10 09 67 49 10239 40 10 8 -9999 -9999
2017 10 10 12 54 34 10242 20 20 8 -9999 40
2017 10 10 18 37 25 10225 160 10 9 -9999 7
2017 10 10 21 36 29 10229 270 20 -9999 -9999 -9999
2017 10 11 00 55 33 10244 270 10 6 -9999 0
2017 10 11 03 90 -12 10239 360 30 7 -9999 -9999
2017 10 11 06 92 1 10240 250 50 7 -9999 -9999
2017 10 11 09 85 -16 10249 340 10 8 -9999 -9999
2017 10 11 12 45 14 10265 220 10 8 -9999 -9999
2017 10 11 18 -9 -16 10274 160 10 9 -9999 -9999
2017 10 11 21 -20 -27 10277 180 10 -9999 -9999 -9999
2017 10 12 00 -8 -12 10277 320 10 9 -9999 -9999
2017 10 12 03 71 -4 10250 270 20 7 -9999 -9999
2017 10 12 06 116 -58 10218 250 50 2 -9999 -9999
2017 10 12 09 81 -31 10219 220 10 0 -9999 -9999
2017 10 12 12 20 -14 10232 0 -9999 0 -9999 -9999
2017 10 12 18 2 -20 10220 220 10 9 -9999 -9999
2017 10 12 21 15 -12 10213 40 10 -9999 -9999 -9999
2017 10 13 00 32 11 10216 0 -9999 8 -9999 5
2017 10 13 03 105 34 10208 270 50 7 -9999 -9999
2017 10 13 06 128 -8 10196 250 40 7 -9999 1
2017 10 13 09 120 -15 10207 250 40 2 -9999 -9999
2017 10 13 12 37 7 10233 0 -9999 0 -9999 -9999
2017 10 13 18 -11 -18 10267 320 10 9 -9999 -9999
2017 10 13 21 -24 -31 10282 360 0 -9999 -9999 -9999
2017 10 14 00 13 1 10307 0 -9999 0 -9999 -9999
2017 10 14 03 107 -74 10301 200 30 0 -9999 -9999
[truncated: 551 more rows]
