# Supplementary material for: Source Analysis of Ozone Pollution in Liaoyuan City’s Atmosphere Based on Machine Learning Models and HYSPLIT Clustering Method
Source: Toxics. 2025 Jun 13;13(6):500. doi: 10.3390/toxics13060500 (PMC12197544; doi:10.3390/toxics13060500)
Supplement: Supplementary file 1 [file toxics-13-00500-s001.zip › toxics-3626334-supplementary/542590-99999-2018.csv]

2018 01 01 00 -190 -213 10306 0 -9999 0 -9999 -9999
2018 01 01 03 -99 -164 10301 180 10 0 -9999 -9999
2018 01 01 06 -53 -194 10283 250 30 0 -9999 -9999
2018 01 01 09 -95 -192 10298 270 10 0 -9999 -9999
2018 01 01 12 -142 -197 10309 200 20 0 -9999 -9999
2018 01 01 18 -196 -220 10328 290 10 9 -9999 -9999
2018 01 01 21 -210 -238 10329 290 10 -9999 -9999 -9999
2018 01 02 00 -211 -239 10343 250 10 0 -9999 -9999
2018 01 02 03 -120 -216 10341 250 40 0 -9999 -9999
2018 01 02 06 -94 -217 10334 250 40 0 -9999 -9999
2018 01 02 09 -119 -217 10350 250 20 0 -9999 -9999
2018 01 02 12 -162 -213 10367 220 10 0 -9999 -9999
2018 01 02 18 -205 -232 10376 320 10 9 -9999 -9999
2018 01 02 21 -215 -243 10371 290 10 -9999 -9999 -9999
2018 01 03 00 -218 -246 10385 270 10 0 -9999 -9999
2018 01 03 03 -125 -195 10380 270 10 0 -9999 -9999
2018 01 03 06 -82 -206 10362 250 40 0 -9999 -9999
2018 01 03 09 -115 -199 10366 160 10 0 -9999 -9999
2018 01 03 12 -165 -207 10374 250 10 0 -9999 -9999
2018 01 03 18 -203 -229 10378 200 10 9 -9999 -9999
2018 01 03 21 -218 -243 10375 70 10 -9999 -9999 -9999
2018 01 04 00 -215 -242 10371 70 10 0 -9999 -9999
2018 01 04 03 -132 -199 10348 70 10 2 -9999 -9999
2018 01 04 06 -73 -198 10315 160 20 2 -9999 -9999
2018 01 04 09 -122 -183 10312 360 0 2 -9999 -9999
2018 01 04 12 -168 -203 10312 0 -9999 2 -9999 -9999
2018 01 04 18 -205 -230 10285 90 10 9 -9999 -9999
2018 01 04 21 -219 -246 10275 40 10 -9999 -9999 -9999
2018 01 05 00 -216 -240 10274 0 -9999 2 -9999 -9999
2018 01 05 03 -132 -190 10258 270 10 2 -9999 -9999
2018 01 05 06 -64 -194 10229 270 40 0 -9999 -9999
2018 01 05 09 -99 -196 10245 270 20 0 -9999 -9999
2018 01 05 12 -148 -194 10259 200 10 0 -9999 -9999
2018 01 05 18 -191 -214 10271 0 -9999 9 -9999 -9999
2018 01 05 21 -204 -228 10277 360 0 -9999 -9999 -9999
2018 01 06 00 -206 -233 10296 270 10 0 -9999 -9999
2018 01 06 03 -109 -180 10284 250 10 0 -9999 -9999
2018 01 06 06 -45 -177 10263 270 30 0 -9999 -9999
2018 01 06 09 -80 -176 10268 250 10 0 -9999 -9999
2018 01 06 12 -135 -178 10283 250 20 0 -9999 -9999
2018 01 06 18 -175 -197 10284 0 -9999 9 -9999 -9999
2018 01 06 21 -165 -190 10267 360 0 -9999 -9999 -9999
2018 01 07 00 -166 -189 10260 140 10 1 -9999 -9999
2018 01 07 03 -90 -167 10236 140 10 7 -9999 -9999
2018 01 07 06 -22 -146 10207 220 20 7 -9999 -9999
2018 01 07 09 -49 -150 10199 220 10 6 -9999 -9999
2018 01 07 12 -86 -142 10197 20 10 8 -9999 -9999
2018 01 07 18 -83 -126 10164 0 -9999 9 -9999 -9999
2018 01 07 21 -85 -106 10144 360 0 -9999 -9999 -9999
2018 01 08 00 -77 -92 10134 250 10 8 -9999 5
2018 01 08 03 -42 -71 10100 220 10 7 -9999 -9999
2018 01 08 06 -43 -79 10077 250 30 8 -9999 5
2018 01 08 09 -65 -95 10083 250 30 8 -9999 -9999
2018 01 08 12 -84 -120 10097 270 60 8 -9999 10
2018 01 08 18 -107 -133 10111 250 30 9 -9999 3
2018 01 08 21 -120 -145 10117 270 20 -9999 -9999 -9999
2018 01 09 00 -120 -144 10129 250 20 8 -9999 5
2018 01 09 03 -107 -152 10133 220 50 7 -9999 -9999
2018 01 09 06 -99 -156 10136 270 50 8 -9999 3
2018 01 09 09 -110 -160 10148 220 10 3 -9999 -9999
2018 01 09 12 -135 -156 10159 270 10 8 -9999 -9999
2018 01 09 18 -150 -183 10174 270 20 9 -9999 1
2018 01 09 21 -172 -198 10188 290 20 -9999 -9999 -9999
2018 01 10 00 -178 -204 10216 270 10 4 -9999 -9999
2018 01 10 03 -142 -190 10222 250 20 4 -9999 -9999
2018 01 10 06 -132 -208 10229 290 30 7 -9999 -1
2018 01 10 09 -160 -214 10262 320 10 8 -9999 -9999
2018 01 10 12 -192 -224 10288 250 10 8 -9999 -9999
2018 01 10 18 -252 -279 10312 250 10 9 -9999 -9999
2018 01 10 21 -273 -302 10329 200 10 -9999 -9999 -9999
2018 01 11 00 -284 -317 10349 0 -9999 0 -9999 -9999
2018 01 11 03 -200 -253 10348 250 10 0 -9999 -9999
2018 01 11 06 -159 -261 10339 250 20 2 -9999 -9999
2018 01 11 09 -183 -271 10351 340 10 0 -9999 -9999
2018 01 11 12 -243 -278 10364 220 20 0 -9999 -9999
2018 01 11 18 -292 -325 10351 0 -9999 9 -9999 -9999
2018 01 11 21 -303 -337 10343 160 10 -9999 -9999 -9999
2018 01 12 00 -296 -330 10346 0 -9999 0 -9999 -9999
2018 01 12 03 -200 -272 10316 160 10 3 -9999 -9999
2018 01 12 06 -96 -225 10281 290 20 4 -9999 -9999
2018 01 12 09 -112 -196 10288 180 10 4 -9999 -9999
2018 01 12 12 -135 -185 10302 0 -9999 8 -9999 -9999
2018 01 12 18 -206 -230 10309 70 10 9 -9999 -9999
2018 01 12 21 -214 -239 10313 70 20 -9999 -9999 -9999
2018 01 13 00 -213 -238 10332 90 10 0 -9999 -9999
2018 01 13 03 -112 -185 10327 360 0 0 -9999 -9999
2018 01 13 06 -25 -139 10298 180 10 2 -9999 -9999
2018 01 13 09 -90 -144 10289 250 10 0 -9999 -9999
2018 01 13 12 -137 -163 10291 0 -9999 2 -9999 -9999
2018 01 13 18 -177 -199 10271 70 10 9 -9999 -9999
2018 01 13 21 -182 -207 10246 70 10 -9999 -9999 -9999
2018 01 14 00 -120 -143 10227 40 10 2 -9999 -9999
2018 01 14 03 1 -43 10209 220 50 8 -9999 -9999
2018 01 14 06 0 -24 10186 220 20 8 -9999 10
2018 01 14 09 -9 -17 10190 250 10 8 -9999 -9999
2018 01 14 12 -7 -14 10202 250 20 8 -9999 30
2018 01 14 18 -92 -125 10248 270 10 9 -9999 5
2018 01 14 21 -164 -182 10268 360 0 -9999 -9999 -9999
2018 01 15 00 -195 -215 10291 250 10 7 -9999 -9999
2018 01 15 03 -102 -143 10282 290 10 0 -9999 -9999
2018 01 15 06 -54 -147 10260 250 20 0 -9999 -9999
2018 01 15 09 -67 -120 10246 160 10 4 -9999 -9999
2018 01 15 12 -77 -114 10230 0 -9999 8 -9999 -9999
2018 01 15 18 -120 -139 10190 0 -9999 9 -9999 -9999
2018 01 15 21 -130 -147 10184 40 10 -9999 -9999 -9999
2018 01 16 00 -121 -138 10200 270 10 7 -9999 -9999
2018 01 16 03 -29 -98 10202 270 30 3 -9999 -9999
2018 01 16 06 -15 -108 10186 270 30 2 -9999 -9999
2018 01 16 09 -55 -119 10192 200 10 2 -9999 -9999
2018 01 16 12 -135 -156 10192 250 10 2 -9999 -9999
2018 01 16 18 -177 -197 10190 70 20 9 -9999 -9999
2018 01 16 21 -190 -215 10185 90 10 -9999 -9999 -9999
2018 01 17 00 -191 -215 10188 90 20 3 -9999 -9999
2018 01 17 03 -102 -133 10190 360 0 7 -9999 -9999
2018 01 17 06 -45 -107 10170 0 -9999 7 -9999 -9999
2018 01 17 09 -25 -53 10190 250 40 8 -9999 -9999
2018 01 17 12 -35 -87 10218 290 40 8 -9999 2
2018 01 17 18 -182 -202 10252 70 10 9 -9999 -9999
2018 01 17 21 -214 -237 10251 360 0 -9999 -9999 -9999
2018 01 18 00 -204 -224 10269 90 10 0 -9999 -9999
2018 01 18 03 -94 -163 10264 360 0 0 -9999 -9999
2018 01 18 06 -28 -180 10240 270 40 0 -9999 -9999
2018 01 18 09 -85 -162 10252 200 10 0 -9999 -9999
2018 01 18 12 -149 -182 10266 140 10 0 -9999 -9999
2018 01 18 18 -194 -218 10251 70 20 9 -9999 -9999
2018 01 18 21 -209 -236 10236 70 20 -9999 -9999 -9999
2018 01 19 00 -204 -228 10244 70 10 0 -9999 -9999
2018 01 19 03 -85 -166 10221 200 10 0 -9999 -9999
2018 01 19 06 9 -136 10189 250 60 0 -9999 -9999
2018 01 19 09 -22 -116 10199 270 20 0 -9999 -9999
2018 01 19 12 -104 -130 10217 0 -9999 0 -9999 -9999
2018 01 19 18 -78 -157 10251 290 20 9 -9999 -9999
2018 01 19 21 -145 -202 10265 200 10 -9999 -9999 -9999
2018 01 20 00 -189 -212 10287 140 10 0 -9999 -9999
2018 01 20 03 -80 -198 10281 90 10 0 -9999 -9999
2018 01 20 06 -68 -240 10258 250 40 0 -9999 -9999
2018 01 20 09 -95 -255 10275 290 20 0 -9999 -9999
2018 01 20 12 -178 -218 10308 320 10 0 -9999 -9999
2018 01 20 18 -236 -264 10319 0 -9999 9 -9999 -9999
2018 01 20 21 -250 -280 10321 70 10 -9999 -9999 -9999
2018 01 21 00 -254 -284 10333 90 10 2 -9999 -9999
2018 01 21 03 -155 -231 10320 160 10 0 -9999 -9999
2018 01 21 06 -76 -291 10280 180 10 2 -9999 -9999
2018 01 21 09 -117 -242 10271 40 20 2 -9999 -9999
2018 01 21 12 -177 -250 10279 160 10 0 -9999 -9999
2018 01 21 18 -212 -257 10279 70 10 9 -9999 -9999
2018 01 21 21 -212 -251 10282 90 10 -9999 -9999 -9999
2018 01 22 00 -205 -245 10283 70 10 2 -9999 -9999
2018 01 22 03 -155 -255 10265 200 10 5 -9999 -9999
2018 01 22 06 -135 -294 10240 250 40 2 -9999 -9999
2018 01 22 09 -180 -295 10256 320 30 2 -9999 -9999
2018 01 22 12 -240 -299 10275 290 10 2 -9999 -9999
2018 01 22 18 -299 -332 10271 0 -9999 9 -9999 -9999
2018 01 22 21 -314 -349 10276 220 10 -9999 -9999 -9999
2018 01 23 00 -315 -350 10297 180 10 0 -9999 -9999
2018 01 23 03 -209 -310 10282 220 50 6 -9999 -9999
2018 01 23 06 -199 -309 10282 250 70 7 -9999 -9999
2018 01 23 09 -205 -321 10293 270 40 2 -9999 -9999
2018 01 23 12 -251 -317 10304 270 10 0 -9999 -9999
2018 01 23 18 -309 -344 10321 0 -9999 9 -9999 -9999
2018 01 23 21 -327 -362 10333 360 0 -9999 -9999 -9999
2018 01 24 00 -321 -355 10350 0 -9999 0 -9999 -9999
2018 01 24 03 -209 -318 10350 200 20 0 -9999 -9999
2018 01 24 06 -186 -326 10344 250 30 0 -9999 -9999
2018 01 24 09 -209 -340 10359 320 20 0 -9999 -9999
2018 01 24 12 -269 -322 10380 250 10 0 -9999 -9999
2018 01 24 18 -308 -345 10398 90 10 9 -9999 -9999
2018 01 24 21 -323 -359 10400 40 10 -9999 -9999 -9999
2018 01 25 00 -318 -353 10407 110 10 0 -9999 -9999
2018 01 25 03 -228 -308 10403 220 10 0 -9999 -9999
2018 01 25 06 -188 -305 10386 270 40 1 -9999 -9999
2018 01 25 09 -209 -310 10396 290 30 0 -9999 -9999
2018 01 25 12 -267 -321 10404 270 10 0 -9999 -9999
2018 01 25 18 -317 -351 10416 0 -9999 9 -9999 -9999
2018 01 25 21 -327 -365 10419 70 20 -9999 -9999 -9999
2018 01 26 00 -324 -362 10430 0 -9999 0 -9999 -9999
2018 01 26 03 -219 -300 10411 160 10 0 -9999 -9999
2018 01 26 06 -155 -307 10387 200 10 0 -9999 -9999
2018 01 26 09 -192 -292 10384 160 10 0 -9999 -9999
2018 01 26 12 -255 -297 10392 270 10 0 -9999 -9999
2018 01 26 18 -295 -329 10390 70 10 9 -9999 -9999
2018 01 26 21 -309 -345 10378 70 10 -9999 -9999 -9999
2018 01 27 00 -297 -331 10383 110 10 0 -9999 -9999
2018 01 27 03 -189 -284 10357 220 10 0 -9999 -9999
2018 01 27 06 -110 -268 10319 250 40 0 -9999 -9999
2018 01 27 09 -135 -258 10312 290 20 0 -9999 -9999
2018 01 27 12 -188 -250 10319 320 10 0 -9999 -9999
2018 01 27 18 -231 -263 10302 0 -9999 9 -9999 -9999
2018 01 27 21 -255 -284 10286 90 10 -9999 -9999 -9999
2018 01 28 00 -260 -287 10291 160 10 0 -9999 -9999
2018 01 28 03 -160 -283 10273 250 40 0 -9999 -9999
2018 01 28 06 -141 -272 10246 220 50 0 -9999 -9999
2018 01 28 09 -154 -277 10250 220 30 0 -9999 -9999
2018 01 28 12 -219 -274 10249 220 20 0 -9999 -9999
2018 01 28 18 -225 -263 10245 0 -9999 9 -9999 -9999
2018 01 28 21 -247 -283 10240 270 10 -9999 -9999 -9999
2018 01 29 00 -256 -284 10264 270 10 0 -9999 -9999
2018 01 29 03 -147 -253 10258 220 50 0 -9999 -9999
2018 01 29 06 -127 -250 10242 220 50 0 -9999 -9999
2018 01 29 09 -137 -250 10246 220 30 0 -9999 -9999
2018 01 29 12 -206 -255 10255 0 -9999 0 -9999 -9999
2018 01 29 18 -245 -275 10238 0 -9999 9 -9999 -9999
2018 01 29 21 -255 -283 10235 270 10 -9999 -9999 -9999
2018 01 30 00 -225 -251 10237 90 10 0 -9999 -9999
2018 01 30 03 -115 -207 10220 290 20 6 -9999 -9999
2018 01 30 06 -56 -180 10211 250 30 5 -9999 -9999
2018 01 30 09 -77 -191 10231 270 30 4 -9999 -9999
2018 01 30 12 -145 -194 10258 250 10 2 -9999 -9999
2018 01 30 18 -220 -247 10281 0 -9999 9 -9999 -9999
2018 01 30 21 -240 -267 10296 320 10 -9999 -9999 -9999
2018 01 31 00 -225 -249 10315 70 10 0 -9999 -9999
2018 01 31 03 -107 -201 10308 270 40 0 -9999 -9999
2018 01 31 06 -74 -206 10291 220 30 0 -9999 -9999
2018 01 31 09 -100 -214 10300 270 10 0 -9999 -9999
2018 01 31 12 -176 -217 10320 0 -9999 0 -9999 -9999
2018 01 31 18 -222 -250 10317 70 10 9 -9999 -9999
2018 01 31 21 -239 -268 10317 70 20 -9999 -9999 -9999
2018 02 01 00 -229 -260 10330 70 10 0 -9999 -9999
2018 02 01 03 -107 -199 10311 180 20 0 -9999 -9999
2018 02 01 06 -28 -145 10291 270 40 0 -9999 -9999
2018 02 01 09 -47 -146 10306 220 20 2 -9999 -9999
2018 02 01 12 -115 -154 10328 40 10 0 -9999 -9999
2018 02 01 18 -123 -144 10338 0 -9999 9 -9999 -9999
2018 02 01 21 -139 -156 10338 270 10 -9999 -9999 -9999
2018 02 02 00 -168 -189 10360 270 10 7 -9999 2
2018 02 02 03 -110 -192 10354 270 20 6 -9999 -9999
2018 02 02 06 -87 -221 10333 250 40 2 -9999 -9999
2018 02 02 09 -109 -237 10339 290 10 0 -9999 -9999
2018 02 02 12 -183 -233 10357 220 10 0 -9999 -9999
2018 02 02 18 -235 -261 10354 0 -9999 9 -9999 -9999
2018 02 02 21 -242 -269 10350 360 0 -9999 -9999 -9999
2018 02 03 00 -246 -276 10359 200 10 3 -9999 -9999
2018 02 03 03 -150 -196 10346 250 10 7 -9999 -9999
2018 02 03 06 -123 -213 10339 290 50 7 -9999 -9999
2018 02 03 09 -144 -211 10349 270 20 3 -9999 -9999
2018 02 03 12 -201 -238 10363 220 10 3 -9999 -9999
2018 02 03 18 -255 -283 10358 20 10 9 -9999 -9999
2018 02 03 21 -269 -299 10351 360 0 -9999 -9999 -9999
2018 02 04 00 -262 -290 10359 70 10 0 -9999 -9999
2018 02 04 03 -157 -234 10340 220 10 0 -9999 -9999
2018 02 04 06 -111 -223 10322 180 10 7 -9999 -9999
2018 02 04 09 -122 -236 10327 340 20 2 -9999 -9999
2018 02 04 12 -194 -235 10342 290 10 0 -9999 -9999
2018 02 04 18 -245 -274 10339 0 -9999 9 -9999 -9999
2018 02 04 21 -263 -294 10335 20 10 -9999 -9999 -9999
2018 02 05 00 -258 -288 10343 70 10 0 -9999 -9999
2018 02 05 03 -150 -216 10331 200 10 2 -9999 -9999
2018 02 05 06 -111 -226 10313 290 50 3 -9999 -9999
2018 02 05 09 -127 -210 10319 340 30 6 -9999 -9999
2018 02 05 12 -177 -238 10330 320 10 0 -9999 -9999
2018 02 05 18 -249 -275 10316 0 -9999 9 -9999 -9999
2018 02 05 21 -269 -300 10314 70 10 -9999 -9999 -9999
2018 02 06 00 -259 -287 10326 90 10 0 -9999 -9999
2018 02 06 03 -164 -235 10315 250 10 1 -9999 -9999
2018 02 06 06 -113 -222 10289 140 10 2 -9999 -9999
2018 02 06 09 -132 -245 10293 320 20 0 -9999 -9999
2018 02 06 12 -205 -250 10309 0 -9999 0 -9999 -9999
2018 02 06 18 -254 -285 10308 160 10 9 -9999 -9999
2018 02 06 21 -264 -299 10305 90 10 -9999 -9999 -9999
2018 02 07 00 -259 -293 10314 90 20 0 -9999 -9999
2018 02 07 03 -139 -233 10302 90 10 2 -9999 -9999
2018 02 07 06 -88 -232 10276 140 20 0 -9999 -9999
2018 02 07 09 -107 -246 10281 340 20 0 -9999 -9999
2018 02 07 12 -186 -239 10294 290 10 0 -9999 -9999
2018 02 07 18 -234 -264 10274 90 10 9 -9999 -9999
2018 02 07 21 -249 -276 10267 70 10 -9999 -9999 -9999
2018 02 08 00 -229 -255 10251 140 10 2 -9999 -9999
2018 02 08 03 -105 -210 10226 160 10 0 -9999 -9999
2018 02 08 06 -27 -187 10193 200 30 2 -9999 -9999
2018 02 08 09 -40 -194 10185 200 30 6 -9999 -9999
2018 02 08 12 -53 -194 10188 200 40 0 -9999 -9999
2018 02 08 18 -62 -131 10180 180 40 9 -9999 -9999
2018 02 08 21 -132 -162 10172 270 20 -9999 -9999 -9999
2018 02 09 00 -120 -141 10182 270 10 0 -9999 -9999
2018 02 09 03 12 -112 10158 200 50 1 -9999 -9999
2018 02 09 06 20 -112 10144 250 60 5 -9999 -9999
2018 02 09 09 -12 -81 10181 270 40 8 -9999 -9999
2018 02 09 12 -39 -155 10213 270 40 0 -9999 -9999
2018 02 09 18 -147 -195 10236 220 10 9 -9999 -9999
2018 02 09 21 -159 -203 10251 200 10 -9999 -9999 -9999
2018 02 10 00 -162 -206 10260 200 10 0 -9999 -9999
2018 02 10 03 -100 -252 10249 250 80 2 -9999 -9999
2018 02 10 06 -106 -256 10235 270 40 7 -9999 -9999
2018 02 10 09 -119 -271 10244 270 20 5 -9999 -9999
2018 02 10 12 -178 -255 10258 270 10 2 -9999 -9999
2018 02 10 18 -238 -284 10234 0 -9999 9 -9999 -9999
2018 02 10 21 -249 -286 10226 250 10 -9999 -9999 -9999
2018 02 11 00 -231 -266 10232 220 10 0 -9999 -9999
2018 02 11 03 -139 -267 10214 220 50 1 -9999 -9999
2018 02 11 06 -126 -266 10200 270 80 5 -9999 -9999
2018 02 11 09 -129 -258 10204 270 40 6 -9999 -9999
2018 02 11 12 -141 -259 10215 270 20 3 -9999 -9999
2018 02 11 18 -161 -266 10212 250 20 9 -9999 -9999
2018 02 11 21 -214 -266 10208 270 10 -9999 -9999 -9999
2018 02 12 00 -201 -252 10212 220 20 0 -9999 -9999
2018 02 12 03 -109 -234 10198 250 50 1 -9999 -9999
2018 02 12 06 -87 -221 10186 290 50 5 -9999 -9999
2018 02 12 09 -87 -228 10194 250 50 4 -9999 -9999
2018 02 12 12 -155 -223 10205 270 10 0 -9999 -9999
2018 02 12 18 -213 -244 10200 40 10 9 -9999 -9999
2018 02 12 21 -227 -253 10212 360 0 -9999 -9999 -9999
2018 02 13 00 -206 -236 10224 180 10 0 -9999 -9999
2018 02 13 03 -72 -201 10203 270 10 0 -9999 -9999
2018 02 13 06 -27 -191 10167 270 10 7 -9999 -9999
2018 02 13 09 -39 -171 10150 70 10 8 -9999 -9999
2018 02 13 12 -81 -151 10147 180 10 0 -9999 -9999
2018 02 13 18 -99 -145 10115 90 10 9 -9999 -9999
2018 02 13 21 -95 -139 10125 360 0 -9999 -9999 -9999
2018 02 14 00 -97 -140 10158 220 20 7 -9999 -9999
2018 02 14 03 -57 -160 10184 250 50 3 -9999 -9999
2018 02 14 06 -43 -175 10192 270 60 2 -9999 -9999
2018 02 14 09 -59 -199 10213 290 40 0 -9999 -9999
2018 02 14 12 -121 -189 10237 0 -9999 0 -9999 -9999
2018 02 14 18 -183 -209 10270 270 10 9 -9999 -9999
2018 02 14 21 -204 -230 10269 250 10 -9999 -9999 -9999
2018 02 15 00 -172 -195 10281 0 -9999 0 -9999 -9999
2018 02 15 03 -75 -203 10265 250 40 0 -9999 -9999
2018 02 15 06 -39 -197 10232 270 50 0 -9999 -9999
2018 02 15 09 -47 -204 10216 250 20 0 -9999 -9999
2018 02 15 12 -128 -191 10221 320 10 0 -9999 -9999
2018 02 15 18 -175 -206 10184 70 10 9 -9999 -9999
2018 02 15 21 -177 -209 10163 360 0 -9999 -9999 -9999
2018 02 16 00 -140 -176 10185 340 10 6 -9999 -9999
2018 02 16 03 -60 -200 10195 270 70 2 -9999 -9999
2018 02 16 06 -56 -201 10197 250 80 0 -9999 -1
2018 02 16 09 -75 -230 10213 270 30 0 -9999 -9999
2018 02 16 12 -121 -219 10229 220 10 0 -9999 -9999
2018 02 16 18 -188 -227 10245 320 10 9 -9999 -9999
2018 02 16 21 -210 -242 10258 360 0 -9999 -9999 -9999
2018 02 17 00 -188 -223 10283 180 10 0 -9999 -9999
2018 02 17 03 -90 -239 10279 220 30 0 -9999 -9999
2018 02 17 06 -57 -231 10263 250 50 1 -9999 -9999
2018 02 17 09 -69 -236 10273 250 30 0 -9999 -9999
2018 02 17 12 -143 -216 10285 360 10 0 -9999 -9999
2018 02 17 18 -194 -232 10301 70 10 9 -9999 -9999
2018 02 17 21 -208 -241 10296 360 0 -9999 -9999 -9999
2018 02 18 00 -185 -231 10304 90 10 0 -9999 -9999
2018 02 18 03 -45 -208 10275 140 10 0 -9999 -9999
2018 02 18 06 6 -192 10250 200 30 2 -9999 -9999
2018 02 18 09 -14 -189 10255 320 20 0 -9999 -9999
2018 02 18 12 -91 -169 10276 250 10 0 -9999 -9999
2018 02 18 18 -163 -197 10290 0 -9999 9 -9999 -9999
2018 02 18 21 -183 -213 10289 360 0 -9999 -9999 -9999
2018 02 19 00 -150 -180 10294 0 -9999 0 -9999 -9999
2018 02 19 03 -32 -204 10277 250 30 0 -9999 -9999
2018 02 19 06 -11 -186 10252 250 40 6 -9999 -9999
2018 02 19 09 -35 -178 10246 290 20 2 -9999 -9999
2018 02 19 12 -101 -166 10262 270 10 0 -9999 -9999
2018 02 19 18 -164 -193 10265 250 20 9 -9999 -9999
2018 02 19 21 -184 -209 10273 320 10 -9999 -9999 -9999
2018 02 20 00 -167 -196 10292 0 -9999 0 -9999 -9999
2018 02 20 03 -65 -205 10283 250 40 0 -9999 -9999
2018 02 20 06 -40 -207 10263 270 60 0 -9999 -9999
2018 02 20 09 -52 -214 10265 270 40 0 -9999 -9999
2018 02 20 12 -120 -186 10284 0 -9999 0 -9999 -9999
2018 02 20 18 -176 -207 10278 270 10 9 -9999 -9999
2018 02 20 21 -194 -221 10279 360 10 -9999 -9999 -9999
2018 02 21 00 -170 -199 10280 140 10 0 -9999 -9999
2018 02 21 03 -55 -211 10257 270 20 0 -9999 -9999
2018 02 21 06 -23 -206 10220 250 40 0 -9999 -9999
2018 02 21 09 -24 -202 10206 220 30 0 -9999 -9999
2018 02 21 12 -98 -171 10217 250 10 0 -9999 -9999
2018 02 21 18 -154 -187 10201 0 -9999 9 -9999 -9999
2018 02 21 21 -170 -197 10187 360 0 -9999 -9999 -9999
2018 02 22 00 -147 -180 10187 110 10 0 -9999 -9999
2018 02 22 03 -20 -135 10164 270 50 6 -9999 -9999
2018 02 22 06 2 -162 10148 250 60 6 -9999 -9999
2018 02 22 09 -15 -182 10168 250 40 6 -9999 -9999
2018 02 22 12 -66 -148 10191 200 20 6 -9999 -9999
2018 02 22 18 -147 -175 10198 110 10 9 -9999 -9999
2018 02 22 21 -155 -185 10197 70 10 -9999 -9999 -9999
2018 02 23 00 -130 -175 10204 90 20 8 -9999 -9999
2018 02 23 03 -25 -137 10181 140 10 7 -9999 -9999
2018 02 23 06 7 -176 10180 220 50 7 -9999 -9999
2018 02 23 09 -42 -121 10249 340 40 7 -9999 -9999
2018 02 23 12 -73 -127 10289 290 40 2 -9999 1
2018 02 23 18 -168 -190 10333 0 -9999 9 -9999 -9999
2018 02 23 21 -188 -211 10353 40 10 -9999 -9999 -9999
2018 02 24 00 -170 -196 10370 90 10 0 -9999 -9999
2018 02 24 03 -60 -191 10354 250 10 0 -9999 -9999
2018 02 24 06 -29 -207 10331 110 20 0 -9999 -9999
2018 02 24 09 -40 -186 10326 250 20 2 -9999 -9999
2018 02 24 12 -101 -172 10327 250 10 0 -9999 -9999
2018 02 24 18 -159 -192 10301 0 -9999 9 -9999 -9999
2018 02 24 21 -174 -203 10295 40 10 -9999 -9999 -9999
2018 02 25 00 -153 -195 10292 90 10 1 -9999 -9999
2018 02 25 03 -37 -192 10268 250 10 5 -9999 -9999
2018 02 25 06 8 -209 10238 320 20 3 -9999 -9999
2018 02 25 09 1 -202 10243 220 20 0 -9999 -9999
2018 02 25 12 -76 -153 10262 270 10 0 -9999 -9999
2018 02 25 18 -132 -168 10266 0 -9999 9 -9999 -9999
2018 02 25 21 -129 -176 10266 70 20 -9999 -9999 -9999
2018 02 26 00 -108 -169 10264 90 10 8 -9999 -9999
2018 02 26 03 -10 -142 10239 270 10 7 -9999 -9999
2018 02 26 06 14 -124 10219 200 30 8 -9999 -9999
2018 02 26 09 -17 -38 10220 40 10 8 -9999 -9999
2018 02 26 12 -28 -40 10224 70 10 8 -9999 6
2018 02 26 18 -24 -43 10232 320 20 9 -9999 -9999
2018 02 26 21 -35 -72 10244 340 20 -9999 -9999 -9999
2018 02 27 00 -47 -93 10267 70 20 8 -9999 -9999
2018 02 27 03 -30 -95 10276 90 20 7 -9999 -9999
2018 02 27 06 5 -109 10253 20 10 0 -9999 -9999
2018 02 27 09 -5 -111 10242 40 30 0 -9999 -9999
2018 02 27 12 -46 -100 10247 70 20 0 -9999 -9999
2018 02 27 18 -86 -114 10218 0 -9999 9 -9999 -9999
2018 02 27 21 -77 -110 10183 40 10 -9999 -9999 -9999
2018 02 28 00 -70 -100 10154 0 -9999 7 -9999 -9999
2018 02 28 03 -39 -62 10114 140 10 8 -9999 -9999
2018 02 28 06 39 2 10050 220 30 8 -9999 4
2018 02 28 09 30 -1 10040 250 50 8 -9999 -9999
2018 02 28 12 2 -7 10049 270 10 8 -9999 40
2018 02 28 18 -79 -107 10083 270 30 9 -9999 30
2018 02 28 21 -104 -140 10117 320 30 -9999 -9999 -9999
2018 03 01 00 -107 -136 10146 250 30 8 -9999 -9999
2018 03 01 03 -92 -128 10163 250 30 8 -9999 -9999
2018 03 01 06 -79 -121 10166 250 40 7 -9999 -1
2018 03 01 09 -79 -145 10182 250 20 2 -9999 -9999
2018 03 01 12 -145 -167 10205 320 10 2 -9999 -9999
2018 03 01 18 -202 -225 10208 0 -9999 9 -9999 -9999
2018 03 01 21 -213 -237 10194 360 0 -9999 -9999 -9999
2018 03 02 00 -183 -206 10169 0 -9999 7 -9999 -9999
2018 03 02 03 -55 -107 10124 290 10 0 -9999 -9999
2018 03 02 06 16 -126 10091 220 50 0 -9999 -9999
2018 03 02 09 10 -97 10099 180 60 0 -9999 -9999
2018 03 02 12 -15 -87 10115 220 20 0 -9999 -9999
2018 03 02 18 -66 -87 10108 70 10 9 -9999 -9999
2018 03 02 21 0 -42 10068 220 10 -9999 -9999 -9999
2018 03 03 00 30 -25 10056 200 40 8 -9999 -9999
2018 03 03 03 55 -13 10050 200 40 8 -9999 -9999
2018 03 03 06 58 -1 10041 200 40 8 -9999 -9999
2018 03 03 09 42 5 10072 200 10 8 -9999 -9999
2018 03 03 12 19 9 10114 220 10 8 -9999 30
2018 03 03 18 -43 -139 10207 290 10 9 -9999 -9999
2018 03 03 21 -75 -152 10240 360 0 -9999 -9999 -9999
2018 03 04 00 -74 -160 10263 70 20 8 -9999 -9999
2018 03 04 03 -50 -147 10260 90 20 7 -9999 -9999
2018 03 04 06 -28 -128 10243 70 40 8 -9999 -9999
2018 03 04 09 -35 -132 10255 70 40 7 -9999 -9999
2018 03 04 12 -50 -146 10265 20 20 4 -9999 -9999
2018 03 04 18 -93 -148 10287 40 10 9 -9999 -9999
2018 03 04 21 -124 -153 10303 110 10 -9999 -9999 -9999
2018 03 05 00 -99 -149 10319 110 10 0 -9999 -9999
2018 03 05 03 -39 -178 10313 290 10 0 -9999 -9999
2018 03 05 06 -30 -198 10297 290 50 0 -9999 -9999
2018 03 05 09 -34 -189 10297 290 30 0 -9999 -9999
2018 03 05 12 -70 -167 10318 90 10 0 -9999 -9999
2018 03 05 18 -122 -154 10360 0 -9999 9 -9999 -9999
2018 03 05 21 -145 -173 10379 360 0 -9999 -9999 -9999
2018 03 06 00 -128 -173 10398 0 -9999 0 -9999 -9999
2018 03 06 03 -50 -212 10394 270 30 0 -9999 -9999
2018 03 06 06 -30 -228 10373 220 20 2 -9999 -9999
2018 03 06 09 -35 -227 10364 360 30 2 -9999 -9999
2018 03 06 12 -71 -187 10368 40 20 0 -9999 -9999
2018 03 06 18 -122 -167 10354 0 -9999 9 -9999 -9999
2018 03 06 21 -130 -178 10332 40 10 -9999 -9999 -9999
2018 03 07 00 -104 -179 10313 40 20 8 -9999 -9999
2018 03 07 03 -52 -165 10289 110 10 8 -9999 -9999
2018 03 07 06 5 -168 10265 250 40 7 -9999 -9999
2018 03 07 09 -5 -113 10265 290 20 8 -9999 -9999
2018 03 07 12 -42 -75 10284 0 -9999 8 -9999 -1
2018 03 07 18 -75 -113 10297 290 30 9 -9999 6
2018 03 07 21 -100 -139 10313 40 30 -9999 -9999 -9999
2018 03 08 00 -106 -148 10331 90 20 2 -9999 -9999
2018 03 08 03 -64 -144 10322 90 20 4 -9999 -9999
2018 03 08 06 -28 -180 10303 340 40 0 -9999 -9999
2018 03 08 09 -37 -192 10303 20 30 0 -9999 -9999
2018 03 08 12 -72 -161 10313 20 30 0 -9999 -9999
2018 03 08 18 -131 -161 10305 0 -9999 9 -9999 -9999
2018 03 08 21 -147 -173 10297 360 0 -9999 -9999 -9999
2018 03 09 00 -121 -164 10285 40 20 0 -9999 -9999
2018 03 09 03 -22 -153 10251 70 20 1 -9999 -9999
2018 03 09 06 54 -158 10200 180 40 2 -9999 -9999
2018 03 09 09 46 -119 10177 270 40 2 -9999 -9999
2018 03 09 12 -26 -81 10188 290 10 0 -9999 -9999
2018 03 09 18 -57 -78 10184 250 10 9 -9999 -9999
2018 03 09 21 -40 -89 10199 270 30 -9999 -9999 -9999
2018 03 10 00 -29 -52 10230 250 30 8 -9999 -9999
2018 03 10 03 -12 -111 10244 270 30 7 -9999 -9999
2018 03 10 06 6 -131 10238 250 50 0 -9999 -9999
2018 03 10 09 -9 -125 10245 290 50 0 -9999 -9999
2018 03 10 12 -45 -122 10266 90 10 0 -9999 -9999
2018 03 10 18 -101 -127 10283 250 10 9 -9999 -9999
2018 03 10 21 -120 -141 10291 360 0 -9999 -9999 -9999
2018 03 11 00 -87 -128 10298 90 10 0 -9999 -9999
2018 03 11 03 0 -126 10273 360 0 0 -9999 -9999
2018 03 11 06 50 -124 10245 200 20 2 -9999 -9999
2018 03 11 09 41 -128 10226 160 10 3 -9999 -9999
2018 03 11 12 -29 -82 10229 20 10 0 -9999 -9999
2018 03 11 18 -17 -68 10178 0 -9999 9 -9999 -9999
2018 03 11 21 42 -63 10150 160 20 -9999 -9999 -9999
2018 03 12 00 65 -24 10140 220 30 8 -9999 -9999
2018 03 12 03 96 0 10116 180 50 8 -9999 -9999
2018 03 12 06 118 17 10096 180 50 8 -9999 -9999
2018 03 12 09 112 12 10095 200 50 8 -9999 -9999
2018 03 12 12 99 0 10105 220 40 8 -9999 -9999
2018 03 12 18 77 -18 10099 200 60 9 -9999 -9999
2018 03 12 21 65 -10 10084 250 30 -9999 -9999 -9999
2018 03 13 00 82 11 10088 200 40 8 -9999 -9999
2018 03 13 03 96 29 10093 200 30 7 -9999 -9999
2018 03 13 06 112 42 10098 200 30 8 -9999 -9999
2018 03 13 09 106 39 10118 200 20 8 -9999 -9999
2018 03 13 12 63 29 10148 0 -9999 8 -9999 -9999
2018 03 13 18 13 1 10145 40 10 9 -9999 -9999
2018 03 13 21 -2 -11 10129 360 0 -9999 -9999 -9999
2018 03 14 00 15 8 10121 0 -9999 8 -9999 -9999
2018 03 14 03 157 56 10101 180 60 5 -9999 -9999
2018 03 14 06 171 60 10092 200 50 7 -9999 -9999
2018 03 14 09 156 58 10100 200 70 8 -9999 -9999
2018 03 14 12 121 53 10121 270 10 8 -9999 -9999
2018 03 14 18 -9999 -9999 -9999 0 -9999 9 -9999 30
2018 03 14 21 -7 -15 10199 360 0 -9999 -9999 -9999
2018 03 15 00 -24 -35 10236 360 10 8 -9999 200
2018 03 15 03 -44 -61 10280 40 10 8 -9999 -9999
2018 03 15 06 -23 -135 -9999 20 50 1 -9999 20
2018 03 15 09 -34 -154 10296 40 40 0 -9999 -9999
2018 03 15 12 -72 -174 10325 20 20 0 -9999 -9999
2018 03 15 18 -167 -189 10347 0 -9999 9 -9999 -9999
2018 03 15 21 -189 -212 10355 90 10 -9999 -9999 -9999
2018 03 16 00 -150 -178 10364 110 10 0 -9999 -9999
2018 03 16 03 -37 -169 10343 200 10 0 -9999 -9999
2018 03 16 06 16 -202 10310 270 10 0 -9999 -9999
2018 03 16 09 12 -108 10290 360 0 0 -9999 -9999
2018 03 16 12 -70 -105 10306 0 -9999 0 -9999 -9999
2018 03 16 18 -116 -135 10282 0 -9999 9 -9999 -9999
2018 03 16 21 -120 -137 10276 360 0 -9999 -9999 -9999
2018 03 17 00 -86 -107 10275 0 -9999 7 -9999 -9999
2018 03 17 03 5 -90 10259 360 0 7 -9999 -9999
2018 03 17 06 61 -102 10230 270 20 7 -9999 -9999
2018 03 17 09 45 -80 10231 250 60 8 -9999 -9999
2018 03 17 12 2 -22 10254 270 30 8 -9999 -1
2018 03 17 18 -1 -8 10233 250 10 9 -9999 6
2018 03 17 21 1 -6 10232 360 0 -9999 -9999 -9999
2018 03 18 00 8 2 10237 270 10 9 -9999 -9999
2018 03 18 03 20 5 10239 270 40 8 -9999 -9999
2018 03 18 06 37 -3 10223 270 50 7 -9999 -9999
2018 03 18 09 30 -9 10220 250 20 8 -9999 -9999
2018 03 18 12 -3 -19 10229 250 10 8 -9999 -9999
2018 03 18 18 -33 -40 10254 0 -9999 9 -9999 -9999
2018 03 18 21 -25 -32 10262 40 10 -9999 -9999 -9999
2018 03 19 00 9 -60 10288 70 60 2 -9999 -9999
2018 03 19 03 26 -121 10299 70 50 0 -9999 -9999
2018 03 19 06 35 -157 10283 70 50 2 -9999 -9999
2018 03 19 09 15 -147 10290 70 50 6 -9999 -9999
2018 03 19 12 -19 -137 10315 70 20 0 -9999 -9999
2018 03 19 18 -50 -141 10336 70 40 9 -9999 -9999
2018 03 19 21 -67 -152 10337 40 10 -9999 -9999 -9999
2018 03 20 00 -34 -170 10339 70 50 0 -9999 -9999
2018 03 20 03 7 -157 10328 70 50 0 -9999 -9999
2018 03 20 06 31 -150 10299 70 50 0 -9999 -9999
2018 03 20 09 27 -153 10284 70 40 0 -9999 -9999
2018 03 20 12 -24 -109 10284 0 -9999 0 -9999 -9999
2018 03 20 18 -66 -90 10262 0 -9999 9 -9999 -9999
2018 03 20 21 -77 -105 10245 360 0 -9999 -9999 -9999
2018 03 21 00 -36 -104 10236 160 10 0 -9999 -9999
2018 03 21 03 42 -118 10213 180 10 4 -9999 -9999
2018 03 21 06 78 -115 10181 90 20 2 -9999 -9999
2018 03 21 09 82 -97 10167 250 30 3 -9999 -9999
2018 03 21 12 -1 -59 10177 220 10 4 -9999 -9999
2018 03 21 18 -54 -71 10166 0 -9999 9 -9999 -9999
2018 03 21 21 -65 -79 10163 360 0 -9999 -9999 -9999
2018 03 22 00 -29 -64 10167 0 -9999 0 -9999 -9999
2018 03 22 03 75 -90 10148 220 10 0 -9999 -9999
2018 03 22 06 111 -117 10126 220 10 0 -9999 -9999
2018 03 22 09 102 -61 10123 220 10 0 -9999 -9999
2018 03 22 12 15 -50 10148 250 10 4 -9999 -9999
2018 03 22 18 -37 -55 10152 70 10 9 -9999 -9999
2018 03 22 21 -47 -62 10158 360 0 -9999 -9999 -9999
2018 03 23 00 -15 -52 10166 90 10 3 -9999 -9999
2018 03 23 03 90 -60 10151 180 10 8 -9999 -9999
2018 03 23 06 118 -56 10134 270 50 8 -9999 -9999
2018 03 23 09 65 12 10168 220 50 8 -9999 -9999
2018 03 23 12 18 8 10184 220 10 7 -9999 10
2018 03 23 18 -3 -7 10194 270 10 9 -9999 -9999
2018 03 23 21 -10 -15 10195 360 0 -9999 -9999 -9999
2018 03 24 00 -5 -8 10212 0 -9999 9 -9999 -9999
2018 03 24 03 80 39 10200 270 20 0 -9999 -9999
2018 03 24 06 150 -49 10173 250 50 0 -9999 -9999
2018 03 24 09 145 -38 10162 250 30 0 -9999 -9999
2018 03 24 12 46 -18 10175 290 10 0 -9999 -9999
2018 03 24 18 -12 -28 10173 40 10 9 -9999 -9999
2018 03 24 21 -20 -31 10167 360 0 -9999 -9999 -9999
2018 03 25 00 25 -15 10173 220 10 0 -9999 -9999
2018 03 25 03 181 -28 10155 270 70 0 -9999 -9999
2018 03 25 06 216 -30 10132 270 70 0 -9999 -9999
2018 03 25 09 197 -32 10136 270 70 0 -9999 -9999
2018 03 25 12 131 -12 10156 180 20 0 -9999 -9999
2018 03 25 18 24 -10 10160 270 10 9 -9999 -9999
2018 03 25 21 0 -17 10161 90 10 -9999 -9999 -9999
2018 03 26 00 53 -3 10162 0 -9999 0 -9999 -9999
2018 03 26 03 192 3 10137 250 60 2 -9999 -9999
2018 03 26 06 216 -30 10115 220 60 2 -9999 -9999
2018 03 26 09 180 -13 10117 180 50 2 -9999 -9999
2018 03 26 12 146 -15 10122 200 50 3 -9999 -9999
2018 03 26 18 76 10 10111 270 20 9 -9999 -9999
2018 03 26 21 50 7 10101 360 0 -9999 -9999 -9999
2018 03 27 00 86 32 10097 320 20 2 -9999 -9999
2018 03 27 03 190 44 10078 220 60 4 -9999 -9999
2018 03 27 06 206 33 10056 180 70 0 -9999 -9999
2018 03 27 09 182 8 10044 220 30 4 -9999 -9999
2018 03 27 12 147 44 10052 200 40 0 -9999 -9999
2018 03 27 18 104 60 10070 250 10 9 -9999 -9999
2018 03 27 21 116 41 10102 270 50 -9999 -9999 -9999
2018 03 28 00 114 -74 10138 320 40 0 -9999 -9999
2018 03 28 03 135 -68 10144 320 30 7 -9999 -9999
2018 03 28 06 152 -97 10140 220 30 3 -9999 -9999
2018 03 28 09 137 -88 10148 340 40 1 -9999 -9999
2018 03 28 12 52 -38 10186 250 10 0 -9999 -9999
2018 03 28 18 -20 -47 10218 270 10 9 -9999 -9999
2018 03 28 21 -35 -53 10242 320 10 -9999 -9999 -9999
2018 03 29 00 40 -40 10269 160 10 1 -9999 -9999
2018 03 29 03 97 -84 10276 20 50 0 -9999 -9999
2018 03 29 06 122 -107 10263 200 10 0 -9999 -9999
2018 03 29 09 110 -125 10263 320 30 1 -9999 -9999
2018 03 29 12 36 -67 10279 160 10 0 -9999 -9999
2018 03 29 18 -35 -68 10282 40 10 9 -9999 -9999
2018 03 29 21 -42 -72 10276 90 10 -9999 -9999 -9999
2018 03 30 00 5 -70 10278 70 10 0 -9999 -9999
2018 03 30 03 137 -108 10244 340 10 0 -9999 -9999
2018 03 30 06 172 -115 10205 270 30 6 -9999 -9999
2018 03 30 09 160 -90 10194 250 10 6 -9999 -9999
2018 03 30 12 70 -33 10186 250 20 6 -9999 -9999
2018 03 30 18 55 28 10166 160 10 9 -9999 6
2018 03 30 21 52 32 10157 200 10 -9999 -9999 -9999
2018 03 31 00 69 44 10153 250 10 8 -9999 -9999
2018 03 31 03 145 -25 10136 270 50 7 -9999 -9999
2018 03 31 06 157 -23 10121 250 70 7 -9999 -9999
2018 03 31 09 145 -12 10123 250 30 8 -9999 -9999
2018 03 31 12 78 -4 10142 270 10 7 -9999 -9999
2018 03 31 18 29 0 10139 140 10 9 -9999 -9999
2018 03 31 21 7 -7 10149 110 10 -9999 -9999 -9999
2018 04 01 00 57 18 10142 140 10 0 -9999 -9999
2018 04 01 03 177 47 10112 270 20 0 -9999 -9999
2018 04 01 06 214 31 10082 270 30 5 -9999 -9999
2018 04 01 09 196 16 10076 200 40 8 -9999 -9999
2018 04 01 12 160 17 10092 200 30 8 -9999 -9999
2018 04 01 18 132 59 10067 200 50 9 -9999 -9999
2018 04 01 21 137 73 10068 200 50 -9999 -9999 -9999
2018 04 02 00 153 76 10074 180 40 8 -9999 -9999
2018 04 02 03 202 76 10078 220 40 6 -9999 -9999
2018 04 02 06 204 87 10073 250 50 8 -9999 -9999
2018 04 02 09 162 87 10102 340 40 8 -9999 -9999
2018 04 02 12 125 68 10149 180 20 8 -9999 -9999
2018 04 02 18 79 -19 10197 40 20 9 -9999 -9999
2018 04 02 21 30 -21 10231 360 20 -9999 -9999 -9999
2018 04 03 00 48 -80 10251 340 30 7 -9999 -9999
2018 04 03 03 71 -111 10253 40 30 8 -9999 -9999
2018 04 03 06 67 -166 10243 340 40 8 -9999 -9999
2018 04 03 09 51 -194 10254 20 20 8 -9999 -9999
2018 04 03 12 38 -177 10257 40 10 8 -9999 -9999
2018 04 03 18 -24 -89 10266 180 10 9 -9999 -9999
2018 04 03 21 -52 -101 10274 40 10 -9999 -9999 -9999
2018 04 04 00 21 -150 10283 70 30 0 -9999 -9999
2018 04 04 03 57 -189 10285 70 40 6 -9999 -9999
2018 04 04 06 65 -175 10263 70 30 7 -9999 -9999
2018 04 04 09 60 -187 10255 70 30 8 -9999 -9999
2018 04 04 12 23 -139 10270 40 20 6 -9999 -9999
2018 04 04 18 8 -152 10244 70 20 9 -9999 -9999
2018 04 04 21 5 -139 10219 40 20 -9999 -9999 -9999
2018 04 05 00 17 -132 10204 40 30 7 -9999 -9999
2018 04 05 03 6 -24 10180 90 20 8 -9999 -9999
2018 04 05 06 7 -3 10156 220 10 8 -9999 20
2018 04 05 09 16 0 10144 250 10 8 -9999 -9999
2018 04 05 12 8 -1 10143 0 -9999 8 -9999 5
2018 04 05 18 8 2 10122 0 -9999 9 -9999 3
2018 04 05 21 5 -1 10113 360 0 -9999 -9999 -9999
2018 04 06 00 0 -14 10116 40 30 8 -9999 20
2018 04 06 03 20 -66 10113 340 40 7 -9999 -9999
2018 04 06 06 12 -122 10125 360 50 7 -9999 -1
2018 04 06 09 22 -131 10133 340 30 7 -9999 -9999
2018 04 06 12 17 -172 10154 340 20 7 -9999 -9999
2018 04 06 18 -25 -108 10143 290 10 9 -9999 -9999
2018 04 06 21 -52 -95 10132 220 10 -9999 -9999 -9999
2018 04 07 00 -6 -142 10135 250 40 1 -9999 -9999
2018 04 07 03 42 -146 10120 290 80 4 -9999 -9999
2018 04 07 06 40 -124 10114 250 30 6 -9999 -9999
2018 04 07 09 40 -143 10109 180 20 3 -9999 -9999
2018 04 07 12 -15 -91 10120 220 10 0 -9999 -9999
2018 04 07 18 -60 -90 10118 0 -9999 9 -9999 -9999
2018 04 07 21 -57 -82 10114 320 10 -9999 -9999 -9999
2018 04 08 00 14 -69 10116 140 10 3 -9999 -9999
2018 04 08 03 66 -89 10110 250 60 6 -9999 -9999
2018 04 08 06 67 -81 10101 270 40 6 -9999 -9999
2018 04 08 09 75 -56 10101 220 50 2 -9999 -9999
2018 04 08 12 12 -51 10122 250 10 0 -9999 -9999
2018 04 08 18 -34 -52 10138 270 10 9 -9999 -9999
2018 04 08 21 -47 -62 10146 360 0 -9999 -9999 -9999
2018 04 09 00 37 -31 10156 250 20 2 -9999 -9999
2018 04 09 03 107 -62 10147 270 70 2 -9999 -9999
2018 04 09 06 146 -69 10118 270 60 6 -9999 -9999
2018 04 09 09 140 -53 10108 180 40 8 -9999 -9999
2018 04 09 12 97 -26 10116 320 10 7 -9999 -9999
2018 04 09 18 88 -74 10076 290 10 9 -9999 -9999
2018 04 09 21 110 -78 10041 200 20 -9999 -9999 -9999
2018 04 10 00 130 -29 10023 180 40 7 -9999 -9999
2018 04 10 03 110 37 9996 180 20 8 -9999 -9999
2018 04 10 06 90 61 9966 360 20 8 -9999 40
2018 04 10 09 91 79 9969 250 10 8 -9999 -9999
2018 04 10 12 96 80 9982 250 60 8 -9999 70
2018 04 10 18 55 18 10051 220 20 9 -9999 2
2018 04 10 21 30 12 10074 290 20 -9999 -9999 -9999
2018 04 11 00 78 -56 10089 250 50 0 -9999 -9999
2018 04 11 03 120 -80 10079 250 90 2 -9999 -9999
2018 04 11 06 130 -82 10069 250 90 6 -9999 -9999
2018 04 11 09 136 -77 10062 290 60 6 -9999 -9999
2018 04 11 18 13 -82 10130 250 20 9 -9999 -9999
2018 04 11 21 -10 -78 10152 250 20 -9999 -9999 -9999
2018 04 12 00 75 -113 10170 250 60 0 -9999 -9999
2018 04 12 03 106 -97 10179 270 70 0 -9999 -9999
2018 04 12 06 133 -105 10183 290 70 2 -9999 -9999
2018 04 12 09 121 -84 10204 320 20 2 -9999 -9999
2018 04 12 12 55 -44 10239 250 10 0 -9999 -9999
2018 04 12 18 -8 -47 10268 140 10 9 -9999 -9999
2018 04 12 21 -24 -47 10272 70 10 -9999 -9999 -9999
2018 04 13 00 28 -35 10272 200 10 7 -9999 -9999
2018 04 13 03 131 -45 10255 340 10 7 -9999 -9999
2018 04 13 06 168 -92 10209 160 40 7 -9999 -9999
2018 04 13 09 160 -76 10193 250 50 8 -9999 -9999
2018 04 13 12 125 -60 10196 250 30 8 -9999 -9999
2018 04 13 18 66 44 10141 290 10 9 -9999 2
2018 04 13 21 60 49 10112 220 10 -9999 -9999 -9999
2018 04 14 00 66 41 10096 200 10 8 -9999 50
2018 04 14 03 67 44 10081 220 30 8 -9999 -9999
2018 04 14 06 72 45 10072 250 20 7 -9999 10
2018 04 14 09 91 18 10065 250 20 8 -9999 -9999
2018 04 14 12 58 -3 10084 250 20 5 -9999 -9999
2018 04 14 18 42 30 10109 250 30 9 -9999 2
2018 04 14 21 37 8 10128 290 30 -9999 -9999 -9999
2018 04 15 00 45 -1 10151 270 40 7 -9999 2
2018 04 15 03 92 -46 10149 270 60 4 -9999 -9999
2018 04 15 06 107 -66 10143 290 30 6 -9999 -9999
2018 04 15 09 120 -91 10147 320 20 2 -9999 -9999
2018 04 15 12 41 -44 10171 250 20 0 -9999 -9999
2018 04 15 18 -25 -44 10189 270 10 9 -9999 -9999
2018 04 15 21 -37 -52 10190 70 10 -9999 -9999 -9999
2018 04 16 00 40 -33 10183 0 -9999 0 -9999 -9999
2018 04 16 03 166 -64 10155 200 40 0 -9999 -9999
2018 04 16 06 201 -73 10132 220 70 0 -9999 -9999
2018 04 16 09 202 -72 10123 220 60 0 -9999 -9999
2018 04 16 12 158 -47 10144 200 70 0 -9999 -9999
2018 04 16 18 73 -61 10155 320 20 9 -9999 -9999
2018 04 16 21 25 -41 10156 270 20 -9999 -9999 -9999
2018 04 17 00 141 -67 10150 200 50 6 -9999 -9999
2018 04 17 03 195 -63 10133 200 50 0 -9999 -9999
2018 04 17 06 210 -75 10109 200 80 0 -9999 -9999
2018 04 17 09 190 -59 10114 200 60 6 -9999 -9999
2018 04 17 12 150 -65 10126 180 30 0 -9999 -9999
2018 04 17 18 59 -37 10131 250 10 9 -9999 -9999
2018 04 17 21 31 -35 10135 360 0 -9999 -9999 -9999
2018 04 18 00 114 -28 10129 220 10 6 -9999 -9999
2018 04 18 03 187 13 10108 200 40 6 -9999 -9999
2018 04 18 06 208 48 10087 180 50 6 -9999 -9999
2018 04 18 09 180 10 10080 200 50 8 -9999 -9999
2018 04 18 12 159 16 10082 200 40 8 -9999 -9999
2018 04 18 18 71 59 10090 200 10 9 -9999 30
2018 04 18 21 50 40 10113 250 20 -9999 -9999 -9999
2018 04 19 00 130 64 10131 250 50 0 -9999 -9999
2018 04 19 03 186 64 10145 220 40 2 -9999 -9999
2018 04 19 06 223 39 10134 250 40 1 -9999 -9999
2018 04 19 09 226 37 10130 40 10 7 -9999 -9999
2018 04 19 12 135 59 10149 0 -9999 1 -9999 -9999
2018 04 19 18 66 41 10153 140 10 9 -9999 -9999
2018 04 19 21 61 39 10149 110 10 -9999 -9999 -9999
2018 04 20 00 140 73 10138 290 10 1 -9999 -9999
2018 04 20 03 265 43 10118 180 60 0 -9999 -9999
2018 04 20 06 283 9 10094 180 70 0 -9999 -9999
2018 04 20 09 265 -31 10096 220 50 2 -9999 -9999
2018 04 20 12 196 -86 10115 220 20 0 -9999 -9999
2018 04 20 18 155 -74 10115 180 10 9 -9999 -9999
2018 04 20 21 76 -16 10125 270 10 -9999 -9999 -9999
2018 04 21 00 174 -8 10139 270 20 0 -9999 -9999
2018 04 21 03 212 25 10138 250 40 6 -9999 -9999
2018 04 21 06 220 41 10139 290 50 7 -9999 -9999
2018 04 21 09 151 59 10178 20 30 6 -9999 -9999
2018 04 21 12 113 62 10203 70 50 8 -9999 -9999
2018 04 21 18 89 69 10215 40 20 9 -9999 6
2018 04 21 21 77 59 10228 70 30 -9999 -9999 -9999
2018 04 22 00 83 66 10235 40 40 8 -9999 40
2018 04 22 03 100 69 10232 70 40 8 -9999 -9999
2018 04 22 06 117 70 10222 70 30 8 -9999 -9999
2018 04 22 09 122 75 10206 360 0 8 -9999 -9999
2018 04 22 12 103 81 10213 0 -9999 8 -9999 -9999
2018 04 22 18 68 56 10199 140 10 9 -9999 -9999
2018 04 22 21 60 39 10197 70 10 -9999 -9999 -9999
2018 04 23 00 107 -1 10194 90 30 7 -9999 -9999
2018 04 23 03 185 47 10168 110 20 2 -9999 -9999
2018 04 23 06 192 73 10147 250 50 8 -9999 -9999
2018 04 23 09 146 31 10158 320 30 8 -9999 -9999
2018 04 23 12 94 77 10170 270 30 8 -9999 3
2018 04 23 18 86 72 10168 250 20 9 -9999 1
2018 04 23 21 82 67 10173 340 10 -9999 -9999 -9999
2018 04 24 00 106 67 10178 360 10 2 -9999 -9999
2018 04 24 03 187 8 10158 90 50 0 -9999 -9999
2018 04 24 06 216 -53 10135 40 50 2 -9999 -9999
2018 04 24 09 217 -60 10128 20 30 0 -9999 -9999
2018 04 24 12 123 -6 10148 270 10 0 -9999 -9999
2018 04 24 18 32 8 10153 0 -9999 9 -9999 -9999
2018 04 24 21 12 -8 10158 40 10 -9999 -9999 -9999
2018 04 25 00 111 -4 10157 0 -9999 0 -9999 -9999
2018 04 25 03 226 -53 10134 250 40 0 -9999 -9999
2018 04 25 06 247 -66 10111 220 40 0 -9999 -9999
2018 04 25 09 240 -43 10098 250 50 0 -9999 -9999
2018 04 25 12 135 12 10105 290 10 0 -9999 -9999
2018 04 25 18 56 10 10103 290 10 9 -9999 -9999
2018 04 25 21 32 12 10098 360 0 -9999 -9999 -9999
2018 04 26 00 132 12 10094 90 10 0 -9999 -9999
2018 04 26 06 240 -25 10069 220 80 5 -9999 -9999
2018 04 26 09 197 3 10090 360 40 7 -9999 -9999
2018 04 26 12 132 61 10128 70 10 5 -9999 -1
2018 04 26 18 30 -8 10166 220 10 9 -9999 -9999
2018 04 26 21 -2 -23 10182 200 10 -9999 -9999 -9999
2018 04 27 00 94 -35 10190 0 -9999 0 -9999 -9999
2018 04 27 03 177 -111 10168 40 30 0 -9999 -9999
2018 04 27 06 218 -100 10143 270 20 0 -9999 -9999
2018 04 27 09 215 -102 10129 250 40 2 -9999 -9999
2018 04 27 12 136 -28 10132 200 20 0 -9999 -9999
2018 04 27 18 60 -14 10110 270 20 9 -9999 -9999
2018 04 27 21 52 -16 10100 290 20 -9999 -9999 -9999
2018 04 28 00 153 3 10089 270 30 0 -9999 -9999
2018 04 28 03 266 -21 10061 250 80 0 -9999 -9999
2018 04 28 06 291 -1 10042 270 80 0 -9999 -9999
2018 04 28 09 280 6 10044 220 40 0 -9999 -9999
2018 04 28 12 210 -9 10070 200 50 0 -9999 -9999
2018 04 28 18 172 35 10061 200 40 9 -9999 -9999
2018 04 28 21 170 68 10049 200 20 -9999 -9999 -9999
2018 04 29 00 218 83 10043 180 50 0 -9999 -9999
2018 04 29 03 265 65 10024 220 80 0 -9999 -9999
2018 04 29 06 285 41 10012 220 70 0 -9999 -9999
2018 04 29 09 271 65 10018 220 70 5 -9999 -9999
2018 04 29 12 214 53 10075 290 30 8 -9999 -9999
2018 04 29 18 140 51 10116 20 10 9 -9999 -9999
2018 04 29 21 107 75 10130 360 0 -9999 -9999 -9999
2018 04 30 00 142 53 10149 90 30 4 -9999 2
2018 04 30 03 187 4 10151 140 30 2 -9999 -9999
2018 04 30 06 220 -34 10125 180 10 3 -9999 -9999
2018 04 30 09 222 -11 10110 270 10 6 -9999 -9999
2018 04 30 12 142 39 10133 270 10 5 -9999 -9999
2018 04 30 18 90 32 10138 160 10 9 -9999 -9999
2018 04 30 21 92 39 10140 180 10 -9999 -9999 -9999
2018 05 01 00 124 17 10156 90 10 8 -9999 -9999
2018 05 01 03 160 79 10156 180 20 8 -9999 -9999
2018 05 01 06 181 81 10136 250 20 8 -9999 3
2018 05 01 09 162 101 10133 180 10 7 -9999 -9999
2018 05 01 12 131 112 10149 200 10 8 -9999 1
2018 05 01 18 96 85 10144 70 10 9 -9999 -9999
2018 05 01 21 87 77 10123 180 10 -9999 -9999 -9999
2018 05 02 00 98 74 10126 70 10 8 -9999 -9999
2018 05 02 03 146 8 10108 340 40 7 -9999 -9999
2018 05 02 06 154 -4 10092 340 40 6 -9999 -9999
2018 05 02 09 146 22 10084 40 50 7 -9999 -9999
2018 05 02 12 89 58 10112 20 20 8 -9999 6
2018 05 02 18 60 40 10116 40 30 9 -9999 30
2018 05 02 21 52 40 10120 270 10 -9999 -9999 -9999
2018 05 03 00 88 44 10116 250 20 1 -9999 7
2018 05 03 03 151 -64 10103 340 60 6 -9999 -9999
2018 05 03 06 158 -116 10084 340 70 7 -9999 -9999
2018 05 03 09 161 -97 10075 290 30 6 -9999 -9999
2018 05 03 12 116 -63 10081 320 10 7 -9999 -9999
2018 05 03 18 18 -22 10075 270 10 9 -9999 -9999
2018 05 03 21 -5 -24 10080 360 0 -9999 -9999 -9999
2018 05 04 00 95 -24 10084 200 10 0 -9999 -9999
2018 05 04 03 185 -105 10071 360 30 0 -9999 -9999
2018 05 04 06 220 -87 10051 290 60 0 -9999 -9999
2018 05 04 09 225 -95 10042 290 30 0 -9999 -9999
2018 05 04 12 116 -9 10061 340 10 0 -9999 -9999
2018 05 04 18 45 -7 10066 160 10 9 -9999 -9999
2018 05 04 21 35 -4 10057 140 10 -9999 -9999 -9999
2018 05 05 00 119 18 10071 360 20 4 -9999 -9999
2018 05 05 03 216 13 10078 250 70 6 -9999 -9999
2018 05 05 06 188 -6 10098 290 30 8 -9999 -9999
2018 05 05 09 177 -5 10103 200 10 8 -9999 -9999
2018 05 05 12 152 34 10111 200 20 8 -9999 -9999
2018 05 05 18 101 55 10101 0 -9999 9 -9999 -9999
2018 05 05 21 72 53 10097 360 0 -9999 -9999 -9999
2018 05 06 00 154 61 10092 250 10 0 -9999 -9999
2018 05 06 03 221 -57 10062 220 40 0 -9999 -9999
2018 05 06 06 243 -69 10043 250 80 0 -9999 -9999
2018 05 06 09 241 -82 10038 250 50 0 -9999 -9999
2018 05 06 12 144 -5 10050 250 20 0 -9999 -9999
2018 05 06 18 57 14 10099 20 10 9 -9999 -9999
2018 05 06 21 32 7 10118 360 0 -9999 -9999 -9999
2018 05 07 00 144 -12 10126 40 10 0 -9999 -9999
2018 05 07 03 177 -49 10127 20 50 0 -9999 -9999
2018 05 07 06 193 -56 10121 20 40 0 -9999 -9999
2018 05 07 09 190 -38 10125 40 40 0 -9999 -9999
2018 05 07 12 116 4 10141 220 20 0 -9999 -9999
2018 05 07 18 30 7 10165 290 10 9 -9999 -9999
2018 05 07 21 15 -7 10182 250 10 -9999 -9999 -9999
2018 05 08 00 115 -3 10185 110 10 0 -9999 -9999
2018 05 08 03 202 -15 10174 90 40 3 -9999 -9999
2018 05 08 06 212 -33 10166 340 20 6 -9999 -9999
2018 05 08 09 201 -35 10169 20 20 2 -9999 -9999
2018 05 08 12 122 6 10184 290 10 1 -9999 -9999
2018 05 08 18 41 16 10207 0 -9999 9 -9999 -9999
2018 05 08 21 27 9 10218 360 0 -9999 -9999 -9999
2018 05 09 00 128 24 10217 70 30 0 -9999 -9999
2018 05 09 03 191 7 10210 90 30 1 -9999 -9999
2018 05 09 06 218 -15 10190 160 20 0 -9999 -9999
2018 05 09 09 217 -22 10182 160 10 0 -9999 -9999
2018 05 09 12 131 23 10196 340 10 0 -9999 -9999
2018 05 09 18 46 25 10202 250 10 9 -9999 -9999
2018 05 09 21 37 17 10195 360 0 -9999 -9999 -9999
2018 05 10 00 127 26 10181 90 10 6 -9999 -9999
2018 05 10 03 220 36 10159 220 50 7 -9999 -9999
2018 05 10 06 240 49 10136 220 60 7 -9999 -9999
2018 05 10 09 241 50 10126 250 60 8 -9999 -9999
2018 05 10 12 203 70 10145 220 30 8 -9999 -9999
2018 05 10 18 105 79 10147 0 -9999 9 -9999 -9999
2018 05 10 21 82 72 10148 180 10 -9999 -9999 -9999
2018 05 11 00 143 89 10149 270 10 8 -9999 -9999
2018 05 11 03 180 73 10154 270 80 8 -9999 -9999
2018 05 11 06 141 111 10160 250 40 8 -9999 1
2018 05 11 09 152 109 10138 180 20 6 -9999 -9999
2018 05 11 12 122 94 10135 180 10 8 -9999 3
2018 05 11 18 74 70 10127 360 10 9 -9999 -9999
2018 05 11 21 65 60 10120 40 20 -9999 -9999 -9999
2018 05 12 00 111 78 10113 20 10 6 -9999 -9999
2018 05 12 03 175 50 10091 320 20 7 -9999 -9999
2018 05 12 06 196 53 10065 320 20 7 -9999 -9999
2018 05 12 09 202 55 10046 270 30 7 -9999 -9999
2018 05 12 12 144 72 10059 180 10 6 -9999 -9999
2018 05 12 18 72 61 10061 0 -9999 9 -9999 -9999
2018 05 12 21 70 61 10066 70 10 -9999 -9999 -9999
2018 05 13 00 127 74 10071 250 10 7 -9999 -9999
2018 05 13 03 216 98 10056 250 40 1 -9999 -9999
2018 05 13 06 263 78 10033 290 40 0 -9999 -9999
2018 05 13 09 265 79 10026 270 40 1 -9999 -9999
2018 05 13 12 172 101 10052 250 20 0 -9999 -9999
2018 05 13 18 119 98 10043 0 -9999 9 -9999 -9999
2018 05 13 21 140 108 10036 160 20 -9999 -9999 -9999
2018 05 14 00 209 107 10033 200 50 7 -9999 -9999
2018 05 14 03 222 131 10028 180 70 7 -9999 -9999
2018 05 14 06 226 139 10021 200 50 7 -9999 -9999
2018 05 14 09 220 135 10020 180 40 6 -9999 -9999
2018 05 14 12 189 129 10041 200 20 8 -9999 -9999
2018 05 14 18 170 129 10054 90 10 9 -9999 -9999
2018 05 14 21 162 132 10068 340 10 -9999 -9999 -9999
2018 05 15 00 211 145 10067 160 40 8 -9999 -9999
2018 05 15 03 257 157 10048 180 50 2 -9999 -9999
2018 05 15 06 273 163 10027 200 60 7 -9999 -9999
2018 05 15 09 262 153 10015 220 50 7 -9999 -9999
2018 05 15 12 244 167 10021 220 40 8 -9999 -9999
2018 05 15 18 230 165 9992 200 30 9 -9999 -9999
2018 05 15 21 232 171 9989 220 60 -9999 -9999 -9999
2018 05 16 00 241 166 9991 180 30 8 -9999 -9999
2018 05 16 03 242 171 10001 180 50 8 -9999 -9999
2018 05 16 06 284 167 9991 270 50 7 -9999 -9999
2018 05 16 09 260 174 10002 270 20 8 -9999 -9999
2018 05 16 12 216 170 10041 340 30 8 -9999 -9999
2018 05 16 18 172 121 10052 40 20 9 -9999 -9999
2018 05 16 21 152 102 10050 70 30 -9999 -9999 -9999
2018 05 17 00 176 112 10052 70 30 2 -9999 -9999
2018 05 17 03 207 113 10039 40 30 8 -9999 -9999
2018 05 17 06 241 114 10020 40 30 8 -9999 -9999
2018 05 17 09 202 147 10027 200 10 8 -9999 -9999
2018 05 17 12 175 165 10043 290 20 8 -9999 10
2018 05 17 18 152 144 10038 340 10 9 -9999 30
2018 05 17 21 137 129 10056 360 0 -9999 -9999 -9999
2018 05 18 00 161 104 10075 40 30 7 -9999 -9999
2018 05 18 03 212 85 10075 20 10 5 -9999 -9999
2018 05 18 06 244 52 10074 70 50 4 -9999 -9999
2018 05 18 09 236 19 10087 20 30 2 -9999 -9999
2018 05 18 12 168 74 10124 70 20 0 -9999 -9999
2018 05 18 18 81 69 10167 40 10 9 -9999 -9999
2018 05 18 21 70 61 10181 360 0 -9999 -9999 -9999
2018 05 19 00 158 76 10181 40 20 0 -9999 -9999
2018 05 19 03 236 7 10169 70 30 6 -9999 -9999
2018 05 19 06 253 14 10153 40 30 5 -9999 -9999
2018 05 19 09 255 16 10143 110 20 7 -9999 -9999
2018 05 19 12 180 68 10160 320 10 8 -9999 -9999
2018 05 19 18 119 82 10185 70 10 9 -9999 -9999
2018 05 19 21 116 90 10197 360 0 -9999 -9999 -9999
2018 05 20 00 183 91 10207 40 20 2 -9999 -9999
2018 05 20 03 251 13 10195 180 30 1 -9999 -9999
2018 05 20 06 266 -21 10179 160 40 0 -9999 -9999
2018 05 20 09 260 -18 10170 180 50 1 -9999 -9999
2018 05 20 12 171 27 10186 140 10 0 -9999 -9999
2018 05 20 18 78 37 10199 200 10 9 -9999 -9999
2018 05 20 21 62 34 10202 360 0 -9999 -9999 -9999
2018 05 21 00 159 33 10197 200 10 2 -9999 -9999
2018 05 21 03 242 -23 10175 290 20 7 -9999 -9999
2018 05 21 06 266 -4 10148 180 20 7 -9999 -9999
2018 05 21 09 262 -16 10133 250 40 7 -9999 -9999
2018 05 21 12 164 28 10137 270 20 4 -9999 -9999
2018 05 21 18 74 40 10133 40 10 9 -9999 -9999
2018 05 21 21 72 38 10123 70 10 -9999 -9999 -9999
2018 05 22 00 128 50 10109 180 10 7 -9999 -9999
2018 05 22 03 170 40 10105 200 30 8 -9999 -9999
2018 05 22 06 112 95 10111 250 30 8 -9999 50
2018 05 22 09 97 76 10094 340 20 8 -9999 -9999
2018 05 22 12 84 67 10098 40 20 8 -9999 90
2018 05 22 18 55 45 10101 250 10 9 -9999 1
2018 05 22 21 52 46 10089 160 10 -9999 -9999 -9999
2018 05 23 00 96 65 10072 270 10 0 -9999 -9999
2018 05 23 03 177 12 10052 270 40 7 -9999 -9999
2018 05 23 06 207 -18 10018 250 60 5 -9999 -9999
2018 05 23 09 207 -18 10004 220 50 6 -9999 -9999
2018 05 23 12 174 30 10014 180 30 6 -9999 -9999
2018 05 23 18 97 66 10009 290 20 9 -9999 -9999
2018 05 23 21 82 62 10020 270 20 -9999 -9999 -9999
2018 05 24 00 180 71 10016 270 20 0 -9999 -9999
2018 05 24 03 255 89 10002 250 40 0 -9999 -9999
2018 05 24 06 303 69 9977 270 40 2 -9999 -9999
2018 05 24 09 287 85 9984 250 70 3 -9999 -9999
2018 05 24 12 229 113 10002 110 10 0 -9999 -9999
2018 05 24 18 138 124 10025 0 -9999 9 -9999 -9999
2018 05 24 21 130 121 10044 360 10 -9999 -9999 -9999
2018 05 25 00 195 110 10049 70 40 3 -9999 -9999
2018 05 25 03 246 112 10037 40 10 1 -9999 -9999
2018 05 25 06 279 119 10022 40 30 2 -9999 -9999
2018 05 25 09 270 123 10024 40 20 6 -9999 -9999
2018 05 25 12 217 141 10043 0 -9999 8 -9999 -9999
2018 05 25 18 145 125 10059 0 -9999 9 -9999 -9999
2018 05 25 21 140 127 10072 340 10 -9999 -9999 -9999
2018 05 26 00 201 140 10076 70 10 6 -9999 -9999
2018 05 26 03 217 131 10073 40 10 8 -9999 -9999
2018 05 26 06 230 135 10070 340 10 8 -9999 -9999
2018 05 26 09 235 141 10067 140 20 8 -9999 -9999
2018 05 26 12 197 160 10073 250 10 8 -9999 -9999
2018 05 26 18 141 120 10091 250 40 9 -9999 10
2018 05 26 21 140 129 10065 290 20 -9999 -9999 -9999
2018 05 27 00 160 142 10071 250 40 8 -9999 9
2018 05 27 03 205 143 10071 250 50 5 -9999 -9999
2018 05 27 06 234 115 10061 250 40 5 -9999 -9999
2018 05 27 09 182 162 10059 180 30 7 -9999 -9999
2018 05 27 12 152 139 10064 320 20 6 -9999 20
2018 05 27 18 135 126 10085 90 10 9 -9999 10
2018 05 27 21 131 123 10069 40 10 -9999 -9999 -9999
2018 05 28 00 167 145 10078 290 10 8 -9999 8
2018 05 28 03 205 114 10066 180 10 8 -9999 -9999
2018 05 28 06 160 147 10056 290 10 8 -9999 80
2018 05 28 09 127 116 10081 220 10 8 -9999 -9999
2018 05 28 12 111 102 10091 110 10 2 -9999 270
2018 05 28 18 88 84 10102 200 10 9 -9999 -9999
2018 05 28 21 82 79 10106 70 10 -9999 -9999 -9999
2018 05 29 00 110 105 10109 340 10 4 -9999 -9999
2018 05 29 03 212 91 10093 220 20 3 -9999 -9999
2018 05 29 06 218 65 10073 220 30 7 -9999 -9999
2018 05 29 09 142 115 10103 40 10 8 -9999 -9999
2018 05 29 12 129 113 10101 340 10 6 -9999 60
2018 05 29 18 113 105 10091 20 10 9 -9999 -9999
2018 05 29 21 115 108 10099 110 10 -9999 -9999 -9999
2018 05 30 00 144 119 10102 290 10 7 -9999 40
2018 05 30 03 172 104 10108 110 20 6 -9999 -9999
2018 05 30 06 188 109 10103 20 10 1 -9999 20
2018 05 30 09 201 102 10100 320 30 4 -9999 -9999
2018 05 30 12 152 123 10119 220 10 2 -9999 -9999
2018 05 30 18 108 102 10137 250 10 9 -9999 -9999
2018 05 30 21 97 93 10148 200 10 -9999 -9999 -9999
2018 05 31 00 143 129 10153 140 10 0 -9999 -9999
2018 05 31 03 230 110 10144 90 10 0 -9999 -9999
2018 05 31 06 273 125 10124 250 20 0 -9999 -9999
2018 05 31 09 277 121 10114 250 30 0 -9999 -9999
2018 05 31 12 190 155 10129 250 20 0 -9999 -9999
2018 05 31 18 131 123 10145 290 10 9 -9999 -9999
2018 05 31 21 125 119 10147 270 10 -9999 -9999 -9999
2018 06 01 00 187 146 10140 320 10 0 -9999 -9999
2018 06 01 03 287 126 10126 290 30 0 -9999 -9999
2018 06 01 06 319 117 10110 270 40 0 -9999 -9999
2018 06 01 09 320 127 10098 270 20 0 -9999 -9999
2018 06 01 12 211 152 10111 270 10 0 -9999 -9999
2018 06 01 18 146 135 10117 290 10 9 -9999 -9999
2018 06 01 21 140 134 10120 110 10 -9999 -9999 -9999
2018 06 02 00 224 155 10120 0 -9999 0 -9999 -9999
2018 06 02 03 307 79 10106 220 50 0 -9999 -9999
2018 06 02 06 319 62 10097 250 50 0 -9999 -9999
2018 06 02 09 312 89 10087 200 40 0 -9999 -9999
2018 06 02 12 252 107 10095 200 20 0 -9999 -9999
2018 06 02 18 137 121 10102 0 -9999 9 -9999 -9999
2018 06 02 21 121 107 10104 360 0 -9999 -9999 -9999
2018 06 03 00 225 116 10094 90 10 0 -9999 -9999
2018 06 03 03 276 108 10079 180 50 3 -9999 -9999
2018 06 03 06 282 109 10069 200 50 4 -9999 -9999
2018 06 03 09 265 114 10071 200 30 8 -9999 -9999
2018 06 03 12 223 142 10092 250 50 8 -9999 -9999
2018 06 03 18 172 121 10091 290 10 9 -9999 -9999
2018 06 03 21 155 133 10088 180 10 -9999 -9999 -9999
2018 06 04 00 219 110 10088 200 30 4 -9999 -9999
2018 06 04 03 250 108 10078 180 30 7 -9999 -9999
2018 06 04 06 233 107 10073 20 10 6 -9999 0
2018 06 04 09 245 99 10060 160 40 0 -9999 -9999
2018 06 04 12 218 72 10062 180 30 0 -9999 -9999
2018 06 04 18 149 107 10062 220 20 9 -9999 -9999
2018 06 04 21 165 116 10062 340 10 -9999 -9999 -9999
2018 06 05 00 225 133 10051 180 40 3 -9999 -9999
2018 06 05 03 260 117 10045 220 110 0 -9999 -9999
2018 06 05 06 266 119 10046 200 70 2 -9999 -9999
2018 06 05 09 245 120 10056 200 60 2 -9999 -9999
2018 06 05 12 212 129 10072 200 40 2 -9999 -9999
2018 06 05 18 164 141 10071 0 -9999 9 -9999 -9999
2018 06 05 21 172 148 10070 360 10 -9999 -9999 -9999
2018 06 06 00 199 160 10082 270 10 8 -9999 -9999
2018 06 06 03 252 153 10074 200 30 6 -9999 -9999
2018 06 06 06 266 153 10071 180 30 6 -9999 -9999
2018 06 06 09 260 160 10071 200 30 6 -9999 -9999
2018 06 06 12 224 153 10080 220 10 6 -9999 -9999
2018 06 06 18 179 164 10097 140 10 9 -9999 20
2018 06 06 21 170 156 10106 360 0 -9999 -9999 -9999
2018 06 07 00 187 167 10107 250 10 8 -9999 -9999
2018 06 07 03 226 152 10100 160 30 7 -9999 -9999
2018 06 07 06 225 156 10090 200 40 8 -9999 -9999
2018 06 07 09 226 155 10080 220 20 8 -9999 -9999
2018 06 07 12 192 159 10094 200 10 8 -9999 -9999
2018 06 07 18 171 160 10093 0 -9999 9 -9999 -9999
2018 06 07 21 156 148 10098 250 10 -9999 -9999 -9999
2018 06 08 00 197 160 10099 290 30 6 -9999 -9999
2018 06 08 03 250 123 10084 320 10 2 -9999 -9999
2018 06 08 06 264 113 10070 340 20 6 -9999 -9999
2018 06 08 09 247 95 10078 340 40 7 -9999 -9999
2018 06 08 12 182 131 10088 220 10 2 -9999 -9999
2018 06 08 18 125 116 10092 0 -9999 9 -9999 -9999
2018 06 08 21 121 113 10096 360 0 -9999 -9999 -9999
2018 06 09 00 197 132 10092 220 10 1 -9999 -9999
2018 06 09 03 280 92 10072 200 20 2 -9999 -9999
2018 06 09 06 291 93 10055 20 20 5 -9999 -9999
2018 06 09 09 247 114 10046 140 20 8 -9999 -9999
2018 06 09 12 209 159 10051 220 10 8 -9999 -9999
2018 06 09 18 169 142 10060 290 30 9 -9999 4
2018 06 09 21 157 148 10064 270 10 -9999 -9999 -9999
2018 06 10 00 172 154 10075 20 20 8 -9999 10
2018 06 10 03 202 140 10055 220 10 8 -9999 -9999
2018 06 10 06 180 160 10045 360 10 8 -9999 90
2018 06 10 09 182 160 10040 250 20 7 -9999 -9999
2018 06 10 12 167 156 10049 40 20 8 -9999 20
2018 06 10 18 159 153 10036 0 -9999 9 -9999 30
2018 06 10 21 157 149 10033 200 10 -9999 -9999 -9999
2018 06 11 00 188 147 10029 250 10 7 -9999 2
2018 06 11 03 200 140 10020 220 20 7 -9999 -9999
2018 06 11 06 220 149 10001 290 30 6 -9999 -9999
2018 06 11 09 202 147 10003 360 20 7 -9999 -9999
2018 06 11 12 172 161 10011 180 20 4 -9999 50
2018 06 11 18 155 149 10014 250 10 9 -9999 -9999
2018 06 11 21 155 148 10021 250 20 -9999 -9999 -9999
2018 06 12 00 175 160 10029 250 20 8 -9999 -9999
2018 06 12 03 212 151 10025 180 10 6 -9999 -9999
2018 06 12 09 255 139 9995 220 20 6 -9999 -9999
2018 06 12 12 195 171 10018 0 -9999 6 -9999 -9999
2018 06 12 18 168 146 10031 140 20 9 -9999 -9999
2018 06 12 21 152 142 10023 90 10 -9999 -9999 -9999
2018 06 13 00 167 152 10053 70 10 8 -9999 10
2018 06 13 03 197 164 10051 140 10 8 -9999 -9999
2018 06 13 06 229 157 10035 340 20 8 -9999 3
2018 06 13 09 225 149 10035 270 20 7 -9999 -9999
2018 06 13 12 182 165 10057 250 10 8 -9999 -9999
2018 06 13 18 162 154 10055 110 10 9 -9999 -9999
2018 06 13 21 157 152 10060 20 10 -9999 -9999 -9999
2018 06 14 00 167 161 10067 40 20 8 -9999 30
2018 06 14 03 180 166 10068 20 10 8 -9999 -9999
2018 06 14 06 195 160 10059 90 30 7 -9999 60
2018 06 14 09 207 144 10052 110 10 7 -9999 -9999
2018 06 14 12 172 161 10069 250 10 7 -9999 3
2018 06 14 18 160 154 10084 290 10 9 -9999 -9999
2018 06 14 21 152 144 10095 180 10 -9999 -9999 -9999
2018 06 15 00 187 150 10104 270 10 6 -9999 -9999
2018 06 15 03 217 144 10103 160 30 7 -9999 -9999
2018 06 15 06 239 146 10093 160 60 7 -9999 -9999
2018 06 15 09 230 142 10093 220 30 2 -9999 -9999
2018 06 15 12 183 150 10108 200 20 2 -9999 -9999
2018 06 15 18 136 130 10103 180 10 9 -9999 -9999
2018 06 15 21 136 131 10092 140 10 -9999 -9999 -9999
2018 06 16 00 212 136 10086 180 50 7 -9999 -9999
2018 06 16 03 231 136 10073 180 60 7 -9999 -9999
2018 06 16 06 232 148 10066 180 40 7 -9999 -9999
2018 06 16 09 212 145 10069 200 20 8 -9999 -9999
2018 06 16 12 204 141 10073 180 30 8 -9999 -9999
2018 06 16 18 182 145 10083 250 10 9 -9999 -9999
2018 06 16 21 185 156 10085 320 10 -9999 -9999 -9999
2018 06 17 00 200 164 10087 200 30 8 -9999 1
2018 06 17 03 211 183 10086 270 20 8 -9999 -9999
2018 06 17 06 223 195 10073 250 20 8 -9999 4
2018 06 17 09 211 177 10070 250 10 8 -9999 -9999
2018 06 17 12 184 174 10082 180 10 8 -9999 20
2018 06 17 18 169 163 10068 250 10 9 -9999 1
2018 06 17 21 160 154 10067 340 10 -9999 -9999 -9999
2018 06 18 00 211 161 10056 320 10 6 -9999 -9999
2018 06 18 03 257 149 10036 250 30 2 -9999 -9999
2018 06 18 06 282 133 10013 220 40 1 -9999 -9999
2018 06 18 09 266 115 10011 200 40 2 -9999 -9999
2018 06 18 12 230 126 10022 200 10 6 -9999 -9999
2018 06 18 18 190 151 10028 200 20 9 -9999 -9999
2018 06 18 21 170 158 10036 70 10 -9999 -9999 -9999
2018 06 19 00 174 157 10043 0 -9999 8 -9999 80
2018 06 19 03 191 163 10040 290 10 8 -9999 -9999
2018 06 19 06 204 185 10023 270 30 8 -9999 4
2018 06 19 09 215 182 10016 40 10 8 -9999 -9999
2018 06 19 12 189 177 10027 220 20 3 -9999 50
2018 06 19 18 153 142 10020 180 20 9 -9999 -9999
2018 06 19 21 147 136 10019 180 20 -9999 -9999 -9999
2018 06 20 00 196 151 10019 250 50 2 -9999 -9999
2018 06 20 03 187 141 10018 250 20 8 -9999 -9999
2018 06 20 06 228 92 10023 290 40 3 -9999 30
2018 06 20 09 217 100 10028 160 20 5 -9999 -9999
2018 06 20 12 163 134 10041 220 10 4 -9999 -9999
2018 06 20 18 111 105 10058 250 10 9 -9999 -9999
2018 06 20 21 101 95 10068 250 10 -9999 -9999 -9999
2018 06 21 00 181 128 10066 320 10 0 -9999 -9999
2018 06 21 03 235 111 10054 250 30 2 -9999 -9999
2018 06 21 06 282 104 10036 290 40 2 -9999 -9999
2018 06 21 09 270 119 10034 290 20 2 -9999 -9999
2018 06 21 12 189 148 10045 250 10 2 -9999 -9999
2018 06 21 18 130 122 10062 320 10 9 -9999 -9999
2018 06 21 21 130 124 10065 320 10 -9999 -9999 -9999
2018 06 22 00 212 146 10058 270 10 0 -9999 -9999
2018 06 22 03 300 95 10039 250 40 0 -9999 -9999
2018 06 22 06 321 113 10013 220 50 0 -9999 -9999
2018 06 22 09 312 116 10004 220 50 0 -9999 -9999
2018 06 22 12 263 109 10017 200 40 0 -9999 -9999
2018 06 22 18 158 136 10023 270 20 9 -9999 -9999
2018 06 22 21 155 136 10022 320 10 -9999 -9999 -9999
2018 06 23 00 255 155 10012 90 10 1 -9999 -9999
2018 06 23 03 297 154 9998 250 60 5 -9999 -9999
2018 06 23 06 315 133 9993 270 80 2 -9999 -9999
2018 06 23 09 300 137 9999 250 50 1 -9999 -9999
2018 06 23 12 238 153 10013 220 10 1 -9999 -9999
2018 06 23 18 178 160 10040 0 -9999 9 -9999 -9999
2018 06 23 21 162 153 10049 250 10 -9999 -9999 -9999
2018 06 24 00 228 170 10056 320 10 5 -9999 -9999
2018 06 24 03 290 151 10050 320 20 0 -9999 -9999
2018 06 24 06 323 158 10033 290 20 7 -9999 -9999
2018 06 24 09 321 168 10029 250 10 7 -9999 -9999
2018 06 24 12 249 195 10039 270 20 7 -9999 -9999
2018 06 24 18 215 198 10043 0 -9999 9 -9999 -9999
2018 06 24 21 212 198 10060 250 10 -9999 -9999 -9999
2018 06 25 00 257 171 10059 160 20 7 -9999 -9999
2018 06 25 03 290 166 10057 180 30 7 -9999 -9999
2018 06 25 06 299 141 10048 200 40 6 -9999 -9999
2018 06 25 09 282 113 10046 200 30 8 -9999 -9999
2018 06 25 12 256 102 10058 220 30 8 -9999 -9999
2018 06 25 18 203 112 10049 180 10 9 -9999 -9999
2018 06 25 21 195 114 10045 270 10 -9999 -9999 -9999
2018 06 26 00 238 115 10035 250 10 7 -9999 -9999
2018 06 26 03 281 132 10008 180 40 6 -9999 -9999
2018 06 26 06 292 142 9982 180 20 7 -9999 -9999
2018 06 26 09 287 153 9960 160 30 2 -9999 -9999
2018 06 26 12 233 171 9972 220 10 2 -9999 -9999
2018 06 26 18 184 156 9952 270 10 9 -9999 20
2018 06 26 21 160 152 9969 270 10 9 -9999 -9999
2018 06 27 00 194 168 9976 0 -9999 8 -9999 1
2018 06 27 03 255 196 9962 290 30 6 -9999 -9999
2018 06 27 06 273 147 9944 270 50 7 -9999 -9999
2018 06 27 09 218 172 9962 140 10 7 -9999 -9999
2018 06 27 12 197 175 9977 160 20 8 -9999 30
2018 06 27 18 155 149 9988 200 10 9 -9999 -9999
2018 06 27 21 161 156 9990 360 10 -9999 -9999 -9999
2018 06 28 00 178 172 9999 180 10 7 -9999 -9999
2018 06 28 03 242 157 9991 320 20 6 -9999 -9999
2018 06 28 06 230 175 9982 110 10 7 -9999 1
2018 06 28 09 222 179 9978 290 20 6 -9999 -9999
2018 06 28 12 196 177 9988 250 10 6 -9999 -9999
2018 06 28 18 165 160 9991 200 10 9 -9999 -9999
2018 06 28 21 155 150 10001 270 10 -9999 -9999 -9999
2018 06 29 00 209 171 10002 250 10 0 -9999 -9999
2018 06 29 03 287 159 9991 220 30 1 -9999 -9999
2018 06 29 06 317 148 9981 270 40 3 -9999 -9999
2018 06 29 09 292 164 9985 180 30 2 -9999 -9999
2018 06 29 12 253 172 10018 200 10 6 -9999 -9999
2018 06 29 18 196 176 10043 250 20 9 -9999 -9999
2018 06 29 21 190 170 10059 40 10 -9999 -9999 -9999
2018 06 30 00 253 156 10066 180 30 3 -9999 -9999
2018 06 30 03 295 163 10068 180 50 2 -9999 -9999
2018 06 30 06 309 157 10065 220 30 7 -9999 -9999
2018 06 30 09 305 161 10062 180 40 6 -9999 -9999
2018 06 30 12 247 172 10074 220 10 4 -9999 -9999
2018 06 30 18 181 171 10095 220 10 9 -9999 -9999
2018 06 30 21 172 164 10102 320 10 -9999 -9999 -9999
2018 07 01 00 249 179 10098 270 10 6 -9999 -9999
2018 07 01 03 302 166 10086 140 40 6 -9999 -9999
2018 07 01 06 314 166 10066 90 30 3 -9999 -9999
2018 07 01 09 312 161 10054 180 20 6 -9999 -9999
2018 07 01 12 246 190 10070 270 20 8 -9999 -9999
2018 07 01 18 210 195 10063 250 10 9 -9999 -9999
2018 07 01 21 205 192 10054 160 10 -9999 -9999 -9999
2018 07 02 00 214 191 10062 360 10 8 -9999 -9999
2018 07 02 03 217 199 10055 250 20 8 -9999 -9999
2018 07 02 06 221 209 10047 250 30 8 -9999 20
2018 07 02 09 206 193 10045 40 30 8 -9999 -9999
2018 07 02 12 194 182 10047 0 -9999 2 -9999 50
2018 07 02 18 174 169 10047 250 10 9 -9999 -9999
2018 07 02 21 172 169 10048 20 10 9 -9999 -9999
2018 07 03 00 219 200 10041 340 10 7 -9999 -9999
2018 07 03 03 266 200 10026 40 20 7 -9999 -9999
2018 07 03 06 286 178 10006 250 20 6 -9999 -9999
2018 07 03 09 284 188 9991 160 20 6 -9999 -9999
2018 07 03 12 236 209 9998 270 10 5 -9999 -9999
2018 07 03 18 188 181 9988 200 10 9 -9999 -9999
2018 07 03 21 186 181 9993 160 10 9 -9999 -9999
2018 07 04 00 242 197 9987 40 10 4 -9999 -9999
2018 07 04 03 299 177 9976 220 20 3 -9999 -9999
2018 07 04 06 328 139 9966 70 20 3 -9999 -9999
2018 07 04 09 313 165 9961 40 40 2 -9999 -9999
2018 07 04 12 253 187 9982 220 10 6 -9999 -9999
2018 07 04 18 203 190 9996 0 -9999 9 -9999 -9999
2018 07 04 21 195 185 10008 200 10 9 -9999 -9999
2018 07 05 00 212 195 10029 320 10 8 -9999 -9999
2018 07 05 03 255 192 10025 250 40 8 -9999 -9999
2018 07 05 06 233 206 10024 140 10 8 -9999 10
2018 07 05 09 262 191 10024 20 20 5 -9999 -9999
2018 07 05 12 232 198 10045 40 20 5 -9999 -9999
2018 07 05 18 198 191 10059 20 10 9 -9999 -9999
2018 07 05 21 199 189 10072 180 10 9 -9999 -9999
2018 07 06 00 219 195 10080 40 20 8 -9999 -9999
2018 07 06 03 262 189 10076 70 20 7 -9999 -9999
2018 07 06 06 231 193 10078 290 10 8 -9999 1
2018 07 06 09 238 193 10077 290 10 6 -9999 -9999
2018 07 06 12 217 200 10084 180 10 3 -9999 -9999
2018 07 06 18 196 189 10095 250 10 9 -9999 -9999
2018 07 06 21 195 188 10101 290 10 -9999 -9999 -9999
2018 07 07 00 204 194 10103 320 10 8 -9999 6
2018 07 07 03 220 196 10102 290 10 8 -9999 -9999
2018 07 07 06 238 191 10089 200 20 8 -9999 1
2018 07 07 09 245 188 10088 180 30 8 -9999 -9999
2018 07 07 12 219 196 10088 0 -9999 8 -9999 -9999
2018 07 07 18 194 179 10085 160 10 9 -9999 -9999
2018 07 07 21 192 180 10091 70 10 -9999 -9999 -9999
2018 07 08 00 195 180 10097 320 10 8 -9999 9
2018 07 08 03 205 187 10098 270 10 8 -9999 -9999
2018 07 08 06 216 186 10100 180 10 8 -9999 30
2018 07 08 09 212 170 10104 200 20 8 -9999 -9999
2018 07 08 12 205 167 10114 20 10 6 -9999 -9999
2018 07 08 18 204 164 10125 270 10 9 -9999 -9999
2018 07 08 21 195 175 10129 360 0 -9999 -9999 -9999
2018 07 09 00 209 177 10138 0 -9999 8 -9999 -9999
2018 07 09 03 240 182 10144 200 20 8 -9999 -9999
2018 07 09 06 264 193 10128 270 20 8 -9999 -9999
2018 07 09 09 255 187 10130 200 20 8 -9999 -9999
2018 07 09 12 229 191 10137 250 10 8 -9999 -9999
2018 07 09 18 191 188 10131 0 -9999 9 -9999 -9999
2018 07 09 21 187 186 10136 140 10 -9999 -9999 -9999
2018 07 10 00 221 193 10135 0 -9999 8 -9999 -9999
2018 07 10 03 270 185 10128 40 40 6 -9999 -9999
2018 07 10 06 302 170 10110 70 50 6 -9999 -9999
2018 07 10 09 295 163 10101 140 60 1 -9999 -9999
2018 07 10 12 257 171 10113 110 30 2 -9999 -9999
2018 07 10 18 191 184 10118 270 10 9 -9999 -9999
2018 07 10 21 196 186 10112 360 0 -9999 -9999 -9999
2018 07 11 00 252 191 10111 250 10 7 -9999 -9999
2018 07 11 03 276 189 10101 180 30 7 -9999 -9999
2018 07 11 06 283 195 10090 160 30 7 -9999 -9999
2018 07 11 09 267 199 10090 180 40 8 -9999 -9999
2018 07 11 12 238 215 10095 220 10 8 -9999 1
2018 07 11 18 221 219 10068 20 10 9 -9999 330
2018 07 11 21 221 207 10061 200 20 -9999 -9999 -9999
2018 07 12 00 246 209 10073 270 40 8 -9999 6
2018 07 12 03 240 229 10067 270 20 8 -9999 -9999
2018 07 12 06 256 237 10062 270 40 8 -9999 30
2018 07 12 09 272 220 10056 250 20 7 -9999 -9999
2018 07 12 12 252 217 10060 250 20 8 -9999 -9999
2018 07 12 18 245 206 10068 200 20 9 -9999 -9999
2018 07 12 21 250 197 10060 250 30 -9999 -9999 -9999
2018 07 13 00 261 224 10066 220 20 8 -9999 1
2018 07 13 03 286 224 10064 250 30 7 -9999 -9999
2018 07 13 06 303 214 10058 200 40 7 -9999 -1
2018 07 13 09 284 219 10054 270 10 8 -9999 -9999
2018 07 13 12 269 214 10058 200 40 8 -9999 -9999
2018 07 13 18 240 230 10053 360 10 9 -9999 50
2018 07 13 21 230 228 10053 40 10 -9999 -9999 -9999
2018 07 14 00 226 224 10036 250 30 8 -9999 180
2018 07 14 03 240 234 10044 270 30 8 -9999 -9999
2018 07 14 06 242 239 10048 250 20 8 -9999 190
2018 07 14 09 256 240 10045 290 20 7 -9999 -9999
2018 07 14 12 250 232 10060 270 10 8 -9999 -1
2018 07 14 18 217 215 10065 220 20 9 -9999 -9999
2018 07 14 21 221 219 10064 270 10 -9999 -9999 -9999
2018 07 15 00 255 246 10074 270 10 8 -9999 -9999
2018 07 15 03 277 225 10076 200 40 8 -9999 -9999
2018 07 15 06 289 214 10073 180 60 7 -9999 -9999
2018 07 15 09 257 216 10081 360 0 8 -9999 -9999
2018 07 15 12 240 233 10086 0 -9999 8 -9999 -9999
2018 07 15 18 232 230 10084 140 10 9 -9999 50
2018 07 15 21 230 228 10085 140 10 -9999 -9999 -9999
2018 07 16 00 225 222 10100 250 10 8 -9999 80
2018 07 16 03 281 226 10082 200 30 5 -9999 -9999
2018 07 16 06 303 217 10069 200 40 3 -9999 1
2018 07 16 09 286 203 10072 180 50 2 -9999 -9999
2018 07 16 12 259 191 10084 180 30 0 -9999 -9999
2018 07 16 18 216 195 10087 0 -9999 9 -9999 -9999
2018 07 16 21 210 197 10090 320 10 -9999 -9999 -9999
2018 07 17 00 262 196 10093 180 30 5 -9999 -9999
2018 07 17 03 300 193 10085 220 30 2 -9999 -9999
2018 07 17 06 315 198 10074 180 30 2 -9999 -9999
2018 07 17 09 310 194 10070 200 30 3 -9999 -9999
2018 07 17 12 252 209 10080 220 10 5 -9999 -9999
2018 07 17 18 216 208 10091 360 10 9 -9999 -9999
2018 07 17 21 210 202 10093 360 0 -9999 -9999 -9999
2018 07 18 00 257 203 10087 200 10 6 -9999 -9999
2018 07 18 03 295 208 10079 200 60 6 -9999 -9999
2018 07 18 06 287 210 10073 200 40 6 -9999 -9999
2018 07 18 09 281 207 10066 200 60 4 -9999 -9999
2018 07 18 12 258 206 10078 200 20 4 -9999 -9999
2018 07 18 18 250 209 10078 200 20 9 -9999 -9999
2018 07 18 21 252 215 10088 250 10 -9999 -9999 -9999
2018 07 19 00 266 220 10085 250 30 8 -9999 -9999
2018 07 19 03 300 229 10076 200 40 6 -9999 -9999
2018 07 19 06 314 227 10068 200 40 5 -9999 -9999
2018 07 19 09 305 220 10067 160 30 0 -9999 -9999
2018 07 19 12 264 214 10073 200 10 0 -9999 -9999
2018 07 19 18 210 203 10071 250 10 9 -9999 -9999
2018 07 19 21 200 197 10076 250 10 -9999 -9999 -9999
2018 07 20 00 267 196 10078 160 50 2 -9999 -9999
2018 07 20 03 302 203 10069 200 30 2 -9999 -9999
2018 07 20 06 323 192 10055 220 40 2 -9999 -9999
2018 07 20 09 302 202 10055 200 30 7 -9999 -9999
2018 07 20 12 272 195 10066 200 40 6 -9999 -9999
2018 07 20 18 212 209 10074 220 10 9 -9999 -9999
2018 07 20 21 205 202 10079 320 10 -9999 -9999 -9999
2018 07 21 00 266 202 10079 270 10 3 -9999 -9999
2018 07 21 03 300 210 10075 220 20 6 -9999 -9999
2018 07 21 06 333 208 10055 180 40 3 -9999 -9999
2018 07 21 09 317 183 10055 220 30 2 -9999 -9999
2018 07 21 12 253 201 10068 320 10 2 -9999 -9999
2018 07 21 18 208 205 10073 0 -9999 9 -9999 -9999
2018 07 21 21 201 199 10083 340 10 -9999 -9999 -9999
2018 07 22 00 260 201 10085 270 10 0 -9999 -9999
2018 07 22 03 306 214 10079 270 30 6 -9999 -9999
2018 07 22 06 331 231 10066 290 30 2 -9999 -9999
2018 07 22 09 330 233 10057 270 20 2 -9999 -9999
2018 07 22 12 273 255 10071 270 10 0 -9999 -9999
2018 07 22 18 232 230 10079 320 10 9 -9999 -9999
2018 07 22 21 225 223 10089 220 10 -9999 -9999 -9999
2018 07 23 00 261 243 10091 180 10 2 -9999 -9999
2018 07 23 03 320 217 10076 250 30 1 -9999 -9999
2018 07 23 06 347 217 10064 250 20 2 -9999 -9999
2018 07 23 09 342 220 10056 270 30 1 -9999 -9999
2018 07 23 12 276 244 10071 250 10 1 -9999 -9999
2018 07 23 18 236 234 10075 270 10 9 -9999 -9999
2018 07 23 21 230 228 10075 320 10 -9999 -9999 -9999
2018 07 24 00 277 233 10070 40 10 7 -9999 -9999
2018 07 24 03 327 212 10057 160 20 6 -9999 -9999
2018 07 24 06 350 220 10033 220 20 6 -9999 -9999
2018 07 24 09 340 213 10021 180 40 7 -9999 -9999
2018 07 24 12 284 231 10025 220 10 6 -9999 -9999
2018 07 24 18 273 213 10012 200 20 9 -9999 -9999
2018 07 24 21 282 208 10006 270 30 -9999 -9999 -9999
2018 07 25 00 286 226 10022 200 20 7 -9999 -9999
2018 07 25 03 302 240 10029 270 40 7 -9999 -9999
2018 07 25 06 318 247 10020 250 40 6 -9999 -9999
2018 07 25 09 277 256 10034 140 20 8 -9999 -9999
2018 07 25 12 269 266 10044 0 -9999 8 -9999 20
2018 07 25 18 248 246 10054 40 10 9 -9999 30
2018 07 25 21 245 242 10054 270 10 -9999 -9999 -9999
2018 07 26 00 281 255 10061 40 10 7 -9999 -9999
2018 07 26 03 301 240 10063 220 30 6 -9999 -9999
2018 07 26 06 309 238 10054 320 30 6 -9999 -9999
2018 07 26 09 291 235 10055 360 20 7 -9999 -9999
2018 07 26 12 265 238 10072 340 10 8 -9999 -9999
2018 07 26 18 242 240 10073 0 -9999 9 -9999 -9999
2018 07 26 21 240 237 10078 340 10 -9999 -9999 -9999
2018 07 27 00 266 237 10092 70 20 8 -9999 -9999
2018 07 27 03 310 229 10080 90 20 5 -9999 -9999
2018 07 27 06 323 230 10069 20 30 6 -9999 -9999
2018 07 27 09 306 240 10064 20 30 6 -9999 -9999
2018 07 27 12 266 244 10077 290 10 2 -9999 -1
2018 07 27 18 235 233 10079 0 -9999 9 -9999 -9999
2018 07 27 21 227 225 10079 360 0 -9999 -9999 -9999
2018 07 28 00 274 234 10080 360 10 1 -9999 -9999
2018 07 28 03 331 222 10069 180 20 6 -9999 -9999
2018 07 28 06 349 223 10054 40 20 5 -9999 -9999
2018 07 28 09 342 226 10048 220 20 5 -9999 -9999
2018 07 28 12 281 257 10061 270 10 3 -9999 -9999
2018 07 28 18 244 242 10061 250 10 9 -9999 -9999
2018 07 28 21 242 240 10060 180 10 -9999 -9999 -9999
2018 07 29 00 284 252 10064 250 10 0 -9999 -9999
2018 07 29 03 335 238 10054 270 40 6 -9999 -9999
2018 07 29 06 350 243 10039 290 20 6 -9999 -9999
2018 07 29 09 352 230 10033 320 20 0 -9999 -9999
2018 07 29 12 284 258 10045 220 10 0 -9999 -9999
2018 07 29 18 238 231 10051 250 10 9 -9999 -9999
2018 07 29 21 232 230 10059 290 10 -9999 -9999 -9999
2018 07 30 00 285 247 10061 160 10 0 -9999 -9999
2018 07 30 03 346 233 10053 270 10 1 -9999 -9999
2018 07 30 06 367 221 10038 220 10 2 -9999 -9999
2018 07 30 09 367 221 10030 290 10 2 -9999 -9999
2018 07 30 12 287 255 10044 220 10 0 -9999 -9999
2018 07 30 18 245 243 10052 250 10 9 -9999 -9999
2018 07 30 21 235 233 10056 250 10 -9999 -9999 -9999
2018 07 31 00 281 249 10059 250 10 0 -9999 -9999
2018 07 31 03 341 241 10050 270 30 6 -9999 -9999
2018 07 31 06 370 216 10034 250 30 6 -9999 -9999
2018 07 31 09 367 202 10025 290 20 1 -9999 -9999
2018 07 31 12 285 227 10045 250 20 3 -9999 -9999
2018 07 31 18 254 244 10056 290 10 9 -9999 -9999
2018 07 31 21 247 241 10060 90 10 -9999 -9999 -9999
2018 08 01 00 288 225 10065 70 40 1 -9999 -9999
2018 08 01 03 325 197 10061 70 40 1 -9999 -9999
2018 08 01 06 342 183 10046 90 40 0 -9999 -9999
2018 08 01 09 335 167 10043 40 40 0 -9999 -9999
2018 08 01 12 256 173 10060 250 10 0 -9999 -9999
2018 08 01 18 192 185 10069 0 -9999 9 -9999 -9999
2018 08 01 21 185 181 10079 360 0 -9999 -9999 -9999
2018 08 02 00 259 193 10080 20 10 0 -9999 -9999
2018 08 02 03 327 152 10067 70 30 0 -9999 -9999
2018 08 02 06 358 108 10055 20 10 0 -9999 -9999
2018 08 02 09 352 110 10047 40 30 0 -9999 -9999
2018 08 02 12 258 177 10057 250 10 0 -9999 -9999
2018 08 02 18 198 178 10064 40 10 9 -9999 -9999
2018 08 02 21 190 179 10068 40 10 -9999 -9999 -9999
2018 08 03 00 266 197 10068 180 10 0 -9999 -9999
2018 08 03 03 347 218 10053 250 40 0 -9999 -9999
2018 08 03 06 374 223 10036 250 40 2 -9999 -9999
2018 08 03 09 366 224 10027 270 20 3 -9999 -9999
2018 08 03 12 318 216 10043 270 20 6 -9999 -9999
2018 08 03 18 244 230 10044 220 10 9 -9999 -9999
2018 08 03 21 241 234 10055 360 0 -9999 -9999 -9999
2018 08 04 00 312 220 10052 180 20 0 -9999 -9999
2018 08 04 03 347 214 10037 180 50 5 -9999 -9999
2018 08 04 06 365 207 10027 270 70 5 -9999 -9999
2018 08 04 09 355 205 10026 250 30 3 -9999 -9999
2018 08 04 12 306 219 10037 290 10 6 -9999 -9999
2018 08 04 18 244 219 10063 340 10 9 -9999 -9999
2018 08 04 21 225 207 10074 360 20 -9999 -9999 -9999
2018 08 05 00 225 191 10094 320 20 8 -9999 -9999
2018 08 05 03 257 175 10092 360 20 7 -9999 -9999
2018 08 05 06 284 167 10084 290 40 4 -9999 -9999
2018 08 05 09 261 158 10088 40 40 7 -9999 -9999
2018 08 05 12 225 161 10100 90 10 3 -9999 -9999
2018 08 05 18 168 165 10091 290 10 9 -9999 -9999
2018 08 05 21 166 164 10091 70 10 -9999 -9999 -9999
2018 08 06 00 207 179 10088 40 30 8 -9999 -9999
2018 08 06 03 280 168 10069 250 20 2 -9999 -9999
2018 08 06 06 304 153 10056 320 10 7 -9999 -9999
2018 08 06 09 242 205 10062 40 20 8 -9999 -9999
2018 08 06 12 223 209 10062 360 10 8 -9999 9
2018 08 06 18 215 213 10056 320 10 9 -9999 -9999
2018 08 06 21 216 214 10061 90 10 -9999 -9999 -9999
2018 08 07 00 221 219 10056 70 10 8 -9999 110
2018 08 07 03 227 226 10056 250 10 8 -9999 -9999
2018 08 07 06 243 234 10051 290 20 8 -9999 90
2018 08 07 09 240 235 10054 270 20 8 -9999 -9999
2018 08 07 12 235 233 10058 220 10 8 -9999 1
2018 08 07 18 222 220 10065 320 10 9 -9999 30
2018 08 07 21 221 219 10072 360 10 -9999 -9999 -9999
2018 08 08 00 231 229 10076 270 10 8 -9999 1
2018 08 08 03 242 221 10074 40 10 8 -9999 -9999
2018 08 08 06 276 214 10065 200 20 8 -9999 -9999
2018 08 08 09 285 204 10057 40 30 7 -9999 -9999
2018 08 08 12 233 219 10070 200 10 3 -9999 -9999
2018 08 08 18 208 206 10066 160 10 9 -9999 -9999
2018 08 08 21 200 197 10070 40 10 -9999 -9999 -9999
2018 08 09 00 217 209 10080 40 10 8 -9999 -9999
2018 08 09 03 280 202 10068 40 20 2 -9999 -9999
2018 08 09 06 308 195 10050 40 20 5 -9999 -9999
2018 08 09 09 315 184 10040 110 20 2 -9999 -9999
2018 08 09 12 235 210 10055 320 10 2 -9999 -9999
2018 08 09 18 194 192 10062 290 10 9 -9999 -9999
2018 08 09 21 195 192 10070 290 10 -9999 -9999 -9999
2018 08 10 00 238 221 10072 20 10 0 -9999 -9999
2018 08 10 03 315 180 10063 250 20 4 -9999 -9999
2018 08 10 06 334 145 10052 290 40 4 -9999 -9999
2018 08 10 09 325 136 10046 320 30 1 -9999 -9999
2018 08 10 12 228 179 10065 180 10 2 -9999 -9999
2018 08 10 18 174 171 10072 220 10 9 -9999 -9999
2018 08 10 21 162 161 10073 90 10 -9999 -9999 -9999
2018 08 11 00 229 178 10075 40 10 0 -9999 -9999
2018 08 11 03 306 130 10059 290 20 6 -9999 -9999
2018 08 11 06 333 162 10043 200 30 2 -9999 -9999
2018 08 11 09 322 173 10036 200 10 5 -9999 -9999
2018 08 11 12 253 208 10050 0 -9999 3 -9999 -9999
2018 08 11 18 218 208 10056 0 -9999 9 -9999 -9999
2018 08 11 21 205 198 10062 200 10 -9999 -9999 -9999
2018 08 12 00 231 201 10072 0 -9999 8 -9999 -9999
2018 08 12 03 272 199 10068 70 30 8 -9999 -9999
2018 08 12 06 292 204 10057 40 30 6 -9999 -9999
2018 08 12 09 262 208 10063 40 40 8 -9999 -9999
2018 08 12 12 238 211 10079 40 30 8 -9999 -1
2018 08 12 18 221 214 10079 40 10 9 -9999 1
2018 08 12 21 212 210 10080 360 0 -9999 -9999 -9999
2018 08 13 00 250 223 10081 290 10 7 -9999 -9999
2018 08 13 03 305 223 10080 290 30 7 -9999 -9999
2018 08 13 06 274 228 10075 340 40 8 -9999 2
2018 08 13 09 242 237 10082 220 10 8 -9999 -9999
2018 08 13 12 235 233 10092 180 10 8 -9999 130
2018 08 13 18 227 225 10080 180 10 9 -9999 3
2018 08 13 21 227 226 10084 340 10 -9999 -9999 -9999
2018 08 14 00 230 228 10099 70 30 8 -9999 90
2018 08 14 03 237 235 10096 220 10 8 -9999 -9999
2018 08 14 06 248 236 10093 250 10 8 -9999 30
2018 08 14 09 232 230 10092 110 10 8 -9999 -9999
2018 08 14 12 219 217 10104 250 10 8 -9999 40
2018 08 14 18 210 208 10107 220 10 9 -9999 1
2018 08 14 21 210 208 10116 360 0 -9999 -9999 -9999
2018 08 15 00 223 221 10119 0 -9999 8 -9999 10
2018 08 15 03 261 215 10119 40 10 7 -9999 -9999
2018 08 15 06 272 217 10113 40 20 8 -9999 1
2018 08 15 09 270 211 10112 20 20 6 -9999 -9999
2018 08 15 12 240 203 10136 40 20 5 -9999 -1
2018 08 15 18 177 175 10143 0 -9999 9 -9999 -9999
2018 08 15 21 171 169 10145 70 10 -9999 -9999 -9999
2018 08 16 00 215 173 10155 90 50 4 -9999 -9999
2018 08 16 03 250 144 10156 40 50 0 -9999 -9999
2018 08 16 06 268 135 10145 70 50 0 -9999 -9999
2018 08 16 09 257 139 10138 40 50 0 -9999 -9999
2018 08 16 12 202 150 10151 20 10 0 -9999 -9999
2018 08 16 18 142 140 10144 250 10 9 -9999 -9999
2018 08 16 21 135 132 10141 40 10 -9999 -9999 -9999
2018 08 17 00 185 156 10144 160 10 3 -9999 -9999
2018 08 17 03 272 174 10124 270 20 6 -9999 -9999
2018 08 17 06 284 176 10110 250 40 7 -9999 -9999
2018 08 17 09 282 174 10099 250 30 7 -9999 -9999
2018 08 17 12 217 194 10113 250 10 4 -9999 -9999
2018 08 17 18 187 185 10110 0 -9999 9 -9999 -9999
2018 08 17 21 187 186 10112 270 10 -9999 -9999 -9999
2018 08 18 00 213 194 10114 220 20 8 -9999 -9999
2018 08 18 03 197 188 10123 270 30 8 -9999 -9999
2018 08 18 06 203 195 10108 160 10 8 -9999 20
2018 08 18 09 207 200 10101 270 10 8 -9999 -9999
2018 08 18 12 201 199 10105 250 10 8 -9999 1
2018 08 18 18 186 184 10108 250 10 9 -9999 -9999
2018 08 18 21 182 181 10113 360 0 -9999 -9999 -9999
2018 08 19 00 210 207 10115 70 10 7 -9999 -9999
2018 08 19 03 270 193 10100 250 30 6 -9999 -9999
2018 08 19 06 285 186 10086 270 20 7 -9999 -9999
2018 08 19 09 270 201 10084 180 10 7 -9999 -9999
2018 08 19 12 223 215 10092 250 10 6 -9999 -9999
2018 08 19 18 203 201 10082 320 10 9 -9999 -9999
2018 08 19 21 201 199 10078 90 10 -9999 -9999 -9999
2018 08 20 00 205 203 10078 40 20 8 -9999 200
2018 08 20 03 202 201 10063 40 20 8 -9999 -9999
2018 08 20 06 215 207 10032 70 30 8 -9999 70
2018 08 20 09 206 203 10019 40 30 8 -9999 -9999
2018 08 20 12 198 195 10003 340 30 8 -9999 50
2018 08 20 18 193 191 9988 270 10 9 -9999 110
2018 08 20 21 190 188 9997 270 20 -9999 -9999 -9999
2018 08 21 00 207 200 10010 290 30 7 -9999 -9999
2018 08 21 03 246 192 10016 250 40 7 -9999 -9999
2018 08 21 06 257 181 10019 250 60 5 -9999 -1
2018 08 21 09 257 182 10036 250 40 2 -9999 -9999
2018 08 21 12 198 193 10060 250 20 0 -9999 -9999
2018 08 21 18 174 172 10074 180 10 9 -9999 -9999
2018 08 21 21 167 165 10090 200 10 -9999 -9999 -9999
2018 08 22 00 179 177 10098 40 10 8 -9999 -9999
2018 08 22 03 230 183 10097 250 10 7 -9999 -9999
2018 08 22 06 278 134 10082 290 10 7 -9999 -9999
2018 08 22 09 252 184 10084 180 10 8 -9999 -9999
2018 08 22 12 201 189 10097 0 -9999 8 -9999 -9999
2018 08 22 18 178 176 10089 340 10 9 -9999 -9999
2018 08 22 21 170 168 10087 40 10 -9999 -9999 -9999
2018 08 23 00 188 186 10097 40 10 7 -9999 -9999
2018 08 23 03 212 187 10080 40 20 8 -9999 -9999
2018 08 23 06 223 183 10080 360 20 8 -9999 -9999
2018 08 23 09 210 202 10079 40 10 8 -9999 -9999
2018 08 23 12 199 197 10074 40 20 8 -9999 20
2018 08 23 18 181 178 10034 70 10 9 -9999 30
2018 08 23 21 180 178 10029 90 10 -9999 -9999 -9999
2018 08 24 00 185 183 10021 70 20 8 -9999 60
2018 08 24 03 192 182 10013 360 20 8 -9999 -9999
2018 08 24 06 212 182 10009 360 10 7 -9999 40
2018 08 24 09 196 186 10016 40 20 8 -9999 -9999
2018 08 24 12 184 182 10028 70 10 8 -9999 5
2018 08 24 18 182 180 10029 0 -9999 9 -9999 6
2018 08 24 21 181 179 10036 290 10 -9999 -9999 -9999
2018 08 25 00 190 175 10048 220 40 8 -9999 10
2018 08 25 03 205 173 10052 250 40 7 -9999 -9999
2018 08 25 06 188 178 10056 250 20 8 -9999 1
2018 08 25 09 192 186 10066 270 30 8 -9999 -9999
2018 08 25 12 191 186 10081 290 10 8 -9999 6
2018 08 25 18 176 174 10089 270 10 9 -9999 -9999
2018 08 25 21 175 173 10101 140 10 -9999 -9999 -9999
2018 08 26 00 192 190 10108 320 10 8 -9999 -9999
2018 08 26 03 255 189 10102 220 30 5 -9999 -9999
2018 08 26 06 262 178 10095 250 40 7 -9999 -9999
2018 08 26 09 251 178 10095 340 20 6 -9999 -9999
2018 08 26 12 212 188 10115 250 10 8 -9999 -9999
2018 08 26 18 173 171 10126 70 10 9 -9999 -9999
2018 08 26 21 166 164 10136 70 20 -9999 -9999 -9999
2018 08 27 00 185 180 10135 180 20 2 -9999 -9999
2018 08 27 03 270 141 10125 90 20 5 -9999 -9999
2018 08 27 06 291 153 10116 20 20 5 -9999 -9999
2018 08 27 09 282 162 10108 20 10 0 -9999 -9999
2018 08 27 12 200 190 10124 270 10 0 -9999 -9999
2018 08 27 18 162 160 10123 0 -9999 9 -9999 -9999
2018 08 27 21 157 156 10121 90 10 -9999 -9999 -9999
2018 08 28 00 193 180 10116 360 10 6 -9999 -9999
2018 08 28 03 261 190 10104 270 10 8 -9999 -9999
2018 08 28 06 246 223 10088 70 10 8 -9999 2
2018 08 28 09 260 208 10082 20 10 6 -9999 -9999
2018 08 28 12 223 218 10082 70 10 7 -9999 -1
2018 08 28 18 201 199 10058 290 10 9 -9999 1
2018 08 28 21 195 193 10051 360 0 -9999 -9999 -9999
2018 08 29 00 202 200 10053 70 10 8 -9999 140
2018 08 29 03 227 213 10049 320 10 7 -9999 -9999
2018 08 29 06 243 198 10045 250 50 7 -9999 90
2018 08 29 09 215 187 10062 250 40 8 -9999 -9999
2018 08 29 12 197 195 10079 290 10 8 -9999 -9999
2018 08 29 18 187 185 10091 250 10 9 -9999 4
2018 08 29 21 180 177 10103 290 10 -9999 -9999 -9999
2018 08 30 00 187 185 10114 270 10 8 -9999 1
2018 08 30 03 216 182 10110 270 20 8 -9999 -9999
2018 08 30 06 236 180 10103 250 20 7 -9999 -9999
2018 08 30 09 235 176 10099 250 40 5 -9999 -9999
2018 08 30 12 182 169 10123 250 10 8 -9999 4
2018 08 30 18 156 154 10126 270 10 9 -9999 1
2018 08 30 21 147 145 10131 250 10 -9999 -9999 -9999
2018 08 31 00 161 159 10142 250 10 8 -9999 -9999
2018 08 31 03 215 171 10142 140 20 6 -9999 -9999
2018 08 31 06 243 147 10127 110 10 6 -9999 1
2018 08 31 09 226 164 10134 20 20 5 -9999 -9999
2018 08 31 12 182 176 10151 20 10 2 -9999 -9999
2018 08 31 18 155 153 10154 0 -9999 9 -9999 -9999
2018 08 31 21 147 146 10154 90 10 -9999 -9999 -9999
2018 09 01 00 165 163 10159 70 20 8 -9999 -9999
2018 09 01 03 242 171 10142 40 40 5 -9999 -9999
2018 09 01 06 271 167 10117 160 10 3 -9999 -9999
2018 09 01 09 265 176 10111 40 10 3 -9999 -9999
2018 09 01 12 198 191 10115 320 10 3 -9999 -9999
2018 09 01 18 166 164 10100 0 -9999 9 -9999 -9999
2018 09 01 21 165 162 10089 70 10 -9999 -9999 -9999
2018 09 02 00 185 175 10078 40 10 7 -9999 -9999
2018 09 02 03 227 166 10058 220 10 8 -9999 -9999
2018 09 02 06 215 173 10042 200 30 8 -9999 4
2018 09 02 09 195 180 10036 250 70 8 -9999 -9999
2018 09 02 12 177 175 10040 270 10 8 -9999 30
2018 09 02 18 188 173 10018 340 10 9 -9999 3
2018 09 02 21 185 179 10010 290 20 -9999 -9999 -9999
2018 09 03 00 218 174 10001 200 30 7 -9999 -9999
2018 09 03 03 245 175 9991 180 30 7 -9999 -9999
2018 09 03 06 267 172 9967 220 40 6 -9999 -9999
2018 09 03 09 165 150 9997 270 20 8 -9999 -9999
2018 09 03 12 152 150 9990 220 10 8 -9999 120
2018 09 03 18 150 148 9968 290 20 9 -9999 1
2018 09 03 21 152 151 9971 290 10 -9999 -9999 -9999
2018 09 04 00 168 166 9978 160 10 8 -9999 1
2018 09 04 03 202 156 9972 270 40 8 -9999 -9999
2018 09 04 06 205 148 9968 250 40 8 -9999 -9999
2018 09 04 09 197 151 9978 250 20 8 -9999 -9999
2018 09 04 12 175 167 9989 320 10 8 -9999 -9999
2018 09 04 18 156 153 9981 320 10 9 -9999 -9999
2018 09 04 21 146 128 9992 290 30 -9999 -9999 -9999
2018 09 05 00 176 114 9999 250 40 0 -9999 -9999
2018 09 05 03 212 111 9992 220 40 6 -9999 -9999
2018 09 05 06 238 112 9989 250 70 6 -9999 -9999
2018 09 05 09 226 120 9998 250 20 4 -9999 -9999
2018 09 05 12 150 140 10014 270 20 4 -9999 -9999
2018 09 05 18 127 125 10010 40 10 9 -9999 -9999
2018 09 05 21 116 114 10004 70 10 -9999 -9999 -9999
2018 09 06 00 178 141 10003 160 10 4 -9999 -9999
2018 09 06 03 220 139 9995 180 10 8 -9999 -9999
2018 09 06 06 189 146 9988 200 10 8 -9999 10
2018 09 06 09 156 153 10002 20 10 8 -9999 -9999
2018 09 06 12 148 146 10007 0 -9999 8 -9999 90
2018 09 06 18 132 130 10026 250 30 9 -9999 80
2018 09 06 21 126 124 10047 270 10 -9999 -9999 -9999
2018 09 07 00 139 130 10068 290 40 8 -9999 -9999
2018 09 07 03 200 73 10068 290 30 6 -9999 -9999
2018 09 07 06 217 43 10067 290 40 2 -9999 -9999
2018 09 07 09 207 71 10077 250 20 0 -9999 -9999
2018 09 07 12 137 119 10099 340 20 8 -9999 -9999
2018 09 07 18 106 104 10121 200 10 9 -9999 10
2018 09 07 21 97 96 10143 180 10 -9999 -9999 -9999
2018 09 08 00 120 118 10168 270 10 1 -9999 -9999
2018 09 08 03 182 30 10172 290 50 2 -9999 -9999
2018 09 08 06 199 27 10168 20 20 3 -9999 -9999
2018 09 08 09 185 36 10171 320 30 0 -9999 -9999
2018 09 08 12 100 83 10198 0 -9999 4 -9999 -9999
2018 09 08 18 57 56 10208 0 -9999 9 -9999 -9999
2018 09 08 21 55 53 10216 70 10 -9999 -9999 -9999
2018 09 09 00 84 83 10228 180 10 2 -9999 -9999
2018 09 09 03 186 48 10212 40 40 0 -9999 -9999
2018 09 09 06 207 20 10199 70 40 0 -9999 -9999
2018 09 09 09 196 33 10200 20 20 0 -9999 -9999
2018 09 09 12 106 87 10224 0 -9999 0 -9999 -9999
2018 09 09 18 66 65 10229 0 -9999 9 -9999 -9999
2018 09 09 21 50 49 10236 70 10 -9999 -9999 -9999
2018 09 10 00 95 92 10237 0 -9999 0 -9999 -9999
2018 09 10 03 212 82 10221 360 0 0 -9999 -9999
2018 09 10 06 248 83 10201 270 40 0 -9999 -9999
2018 09 10 09 225 112 10197 180 20 0 -9999 -9999
2018 09 10 12 137 124 10213 270 10 0 -9999 -9999
2018 09 10 18 93 92 10215 0 -9999 9 -9999 -9999
2018 09 10 21 77 77 10218 90 10 -9999 -9999 -9999
2018 09 11 00 136 108 10224 70 10 5 -9999 -9999
2018 09 11 03 237 111 10207 220 30 6 -9999 -9999
2018 09 11 06 240 107 10187 220 40 6 -9999 -9999
2018 09 11 09 226 134 10177 200 10 6 -9999 -9999
2018 09 11 12 153 142 10188 320 10 5 -9999 -9999
2018 09 11 18 130 128 10180 340 10 9 -9999 -9999
2018 09 11 21 125 122 10182 70 10 -9999 -9999 -9999
2018 09 12 00 177 159 10176 320 10 7 -9999 -9999
2018 09 12 03 225 132 10172 200 40 7 -9999 -9999
2018 09 12 06 247 116 10151 200 50 2 -9999 -9999
2018 09 12 09 230 128 10147 200 40 0 -9999 -9999
2018 09 12 12 179 140 10163 90 10 6 -9999 -9999
2018 09 12 18 144 142 10171 180 10 9 -9999 -9999
2018 09 12 21 132 130 10168 290 10 -9999 -9999 -9999
2018 09 13 00 183 157 10168 180 10 0 -9999 -9999
2018 09 13 03 252 137 10161 220 50 3 -9999 -9999
2018 09 13 06 264 139 10149 220 30 5 -9999 -9999
2018 09 13 09 242 152 10153 200 10 8 -9999 -9999
2018 09 13 12 172 164 10168 270 10 0 -9999 -9999
2018 09 13 18 139 137 10186 0 -9999 9 -9999 -9999
2018 09 13 21 127 126 10184 40 10 -9999 -9999 -9999
2018 09 14 00 155 153 10186 160 10 7 -9999 -9999
2018 09 14 03 245 162 10171 360 0 7 -9999 -9999
2018 09 14 06 276 132 10147 40 10 5 -9999 -9999
2018 09 14 09 231 178 10144 220 10 8 -9999 -9999
2018 09 14 12 187 175 10147 0 -9999 7 -9999 -9999
2018 09 14 18 143 141 10140 90 10 9 -9999 -9999
2018 09 14 21 132 130 10153 250 10 -9999 -9999 -9999
2018 09 15 00 147 145 10155 250 10 8 -9999 -9999
2018 09 15 03 180 139 10169 320 30 8 -9999 -9999
2018 09 15 06 147 126 10180 250 10 8 -9999 4
2018 09 15 09 147 118 10181 340 20 7 -9999 -9999
2018 09 15 12 132 113 10189 0 -9999 8 -9999 3
2018 09 16 03 180 104 10175 220 10 6 -9999 -9999
2018 09 16 06 214 53 10154 250 30 3 -9999 -9999
2018 09 16 09 201 54 10153 220 30 1 -9999 -9999
2018 09 16 12 101 80 10180 320 10 2 -9999 -9999
2018 09 16 18 53 52 10186 290 10 9 -9999 -9999
2018 09 16 21 45 44 10197 0 -9999 9 -9999 -9999
2018 09 17 00 114 81 10205 0 -9999 0 -9999 -9999
2018 09 17 12 122 96 10205 200 10 3 -9999 -9999
2018 09 18 12 136 117 10163 340 10 2 -9999 -9999
2018 09 18 18 88 87 10168 0 -9999 9 -9999 -9999
2018 09 18 21 75 73 10171 70 10 -9999 -9999 -9999
2018 09 19 00 127 95 10173 110 10 5 -9999 -9999
2018 09 19 03 232 92 10152 270 10 7 -9999 -9999
2018 09 19 06 259 84 10138 250 20 7 -9999 -9999
2018 09 19 09 210 129 10134 200 10 7 -9999 -9999
2018 09 19 12 144 131 10147 70 10 7 -9999 -9999
2018 09 19 18 94 93 10139 70 10 9 -9999 -9999
2018 09 19 21 78 77 10142 70 20 9 -9999 -9999
2018 09 20 00 122 103 10141 70 10 2 -9999 -9999
2018 09 20 03 240 84 10118 360 10 2 -9999 -9999
2018 09 20 06 275 26 10096 160 20 3 -9999 -9999
2018 09 20 09 236 110 10093 180 10 4 -9999 -9999
2018 09 20 12 147 117 10114 270 10 3 -9999 -9999
2018 09 20 18 102 100 10113 0 -9999 9 -9999 -9999
2018 09 20 21 95 94 10112 70 10 -9999 -9999 -9999
2018 09 21 00 126 115 10100 90 10 6 -9999 -9999
2018 09 21 03 238 131 10071 180 30 6 -9999 -9999
2018 09 21 06 150 137 10064 290 30 8 -9999 60
2018 09 21 09 157 149 10074 290 10 8 -9999 -9999
2018 09 21 12 149 147 10089 180 10 6 -9999 30
2018 09 21 18 82 81 10118 200 10 9 -9999 2
2018 09 21 21 77 76 10124 0 -9999 9 -9999 -9999
2018 09 22 00 86 85 10136 290 10 0 -9999 -9999
2018 09 22 03 165 25 10134 270 70 3 -9999 -9999
2018 09 22 06 182 17 10124 270 90 6 -9999 -9999
2018 09 22 09 157 68 10136 160 10 7 -9999 -9999
2018 09 22 12 115 91 10153 0 -9999 8 -9999 -9999
2018 09 22 18 98 93 10142 290 10 9 -9999 -9999
2018 09 22 21 74 71 10130 360 10 9 -9999 -9999
2018 09 23 00 95 92 10136 0 -9999 7 -9999 1
2018 09 23 03 170 47 10123 270 50 6 -9999 -9999
2018 09 23 06 181 20 10122 250 70 6 -9999 -9999
2018 09 23 09 130 54 10144 220 20 6 -9999 -9999
2018 09 23 12 107 72 10167 250 30 6 -9999 0
2018 09 23 18 78 77 10185 220 10 9 -9999 3
2018 09 23 21 70 69 10202 250 10 9 -9999 -9999
2018 09 24 00 83 82 10215 220 10 8 -9999 1
2018 09 24 03 147 70 10208 220 30 6 -9999 -9999
2018 09 24 06 165 45 10199 290 20 7 -9999 -9999
2018 09 24 09 150 63 10208 70 10 7 -9999 -9999
2018 09 24 12 101 84 10227 0 -9999 7 -9999 -9999
2018 09 24 18 66 65 10236 0 -9999 9 -9999 -9999
2018 09 24 21 61 60 10241 70 10 9 -9999 -9999
2018 09 25 00 62 61 10254 20 10 8 -9999 -9999
2018 09 25 03 180 35 10234 90 30 2 -9999 -9999
2018 09 25 06 186 33 10216 340 10 3 -9999 -9999
2018 09 25 09 155 82 10221 270 10 2 -9999 -9999
2018 09 25 12 85 74 10240 0 -9999 2 -9999 -9999
2018 09 25 18 43 42 10242 70 10 9 -9999 -9999
2018 09 25 21 27 26 10250 90 10 9 -9999 -9999
2018 09 26 00 76 51 10255 140 10 2 -9999 -9999
2018 09 26 03 185 50 10234 70 40 3 -9999 -9999
2018 09 26 06 206 42 10213 40 20 3 -9999 -9999
2018 09 26 09 188 42 10212 20 20 2 -9999 -9999
2018 09 26 12 95 76 10229 270 10 2 -9999 -9999
2018 09 26 18 46 43 10223 0 -9999 9 -9999 -9999
2018 09 26 21 33 32 10225 0 -9999 9 -9999 -9999
2018 09 27 00 85 58 10230 0 -9999 0 -9999 -9999
2018 09 27 03 200 60 10203 320 20 5 -9999 -9999
2018 09 27 06 221 51 10183 320 20 4 -9999 -9999
2018 09 27 09 195 73 10176 180 10 3 -9999 -9999
2018 09 27 12 106 87 10194 200 10 3 -9999 -9999
2018 09 27 18 74 71 10182 70 10 9 -9999 -9999
2018 09 27 21 75 71 10176 70 10 9 -9999 -9999
2018 09 28 00 100 79 10177 0 -9999 6 -9999 -9999
2018 09 28 03 192 85 10163 180 20 7 -9999 -9999
2018 09 28 06 184 89 10153 160 30 8 -9999 -9999
2018 09 28 09 155 122 10155 360 0 8 -9999 -9999
2018 09 28 12 136 128 10156 140 10 8 -9999 -1
2018 09 28 18 115 113 10149 90 10 9 -9999 20
2018 09 28 21 102 101 10154 360 0 -9999 -9999 -9999
2018 09 29 00 131 129 10151 0 -9999 2 -9999 1
2018 09 29 03 214 93 10122 160 20 2 -9999 -9999
2018 09 29 06 170 108 10125 250 100 0 -9999 1
2018 09 29 09 136 127 10129 110 10 8 -9999 -9999
2018 09 29 12 125 123 10124 250 10 8 -9999 130
2018 09 29 18 103 100 10103 270 30 9 -9999 60
2018 09 29 21 97 94 10097 270 10 -9999 -9999 -9999
2018 09 30 00 100 83 10096 270 30 6 -9999 -9999
2018 09 30 03 133 50 10085 20 10 6 -9999 -9999
2018 09 30 06 138 38 10069 320 40 5 -9999 -9999
2018 09 30 09 123 48 10064 290 30 3 -9999 -9999
2018 09 30 12 75 63 10072 270 20 3 -9999 -9999
2018 09 30 18 78 75 10042 290 20 9 -9999 20
2018 09 30 21 82 82 10031 250 40 -9999 -9999 -9999
2018 10 01 00 93 92 10047 270 20 8 -9999 100
2018 10 01 03 99 82 10081 290 20 8 -9999 -9999
2018 10 01 06 153 68 10083 270 40 5 -9999 6
2018 10 01 09 149 24 10107 290 30 0 -9999 -9999
2018 10 01 12 68 62 10143 200 10 0 -9999 -9999
2018 10 01 18 36 35 10163 360 10 9 -9999 -9999
2018 10 01 21 31 30 10174 200 10 -9999 -9999 -9999
2018 10 02 00 43 42 10184 290 10 5 -9999 -9999
2018 10 02 03 170 40 10167 270 60 0 -9999 -9999
2018 10 02 06 199 36 10148 250 50 0 -9999 -9999
2018 10 02 09 173 36 10159 220 30 0 -9999 -9999
2018 10 02 12 85 65 10181 270 10 0 -9999 -9999
2018 10 02 18 43 42 10197 0 -9999 9 -9999 -9999
2018 10 02 21 35 34 10206 360 0 -9999 -9999 -9999
2018 10 03 00 92 73 10224 140 10 0 -9999 -9999
2018 10 03 03 196 114 10216 290 50 0 -9999 -9999
2018 10 03 06 231 64 10205 250 60 2 -9999 -9999
2018 10 03 09 194 90 10212 270 10 0 -9999 -9999
2018 10 03 12 112 99 10235 0 -9999 0 -9999 -9999
2018 10 03 18 71 70 10251 0 -9999 9 -9999 -9999
2018 10 03 21 60 58 10262 360 0 -9999 -9999 -9999
2018 10 04 00 99 85 10273 90 10 0 -9999 -9999
2018 10 04 03 225 96 10248 250 10 3 -9999 -9999
2018 10 04 06 240 92 10228 320 20 1 -9999 -9999
2018 10 04 09 202 73 10229 200 10 0 -9999 -9999
2018 10 04 12 114 90 10247 0 -9999 0 -9999 -9999
2018 10 04 18 60 59 10248 0 -9999 9 -9999 -9999
2018 10 04 21 42 42 10245 360 0 -9999 -9999 -9999
2018 10 05 00 91 71 10246 90 10 0 -9999 -9999
2018 10 05 03 215 69 10217 270 30 1 -9999 -9999
2018 10 05 06 242 51 10188 220 30 1 -9999 -9999
2018 10 05 09 202 85 10183 200 10 2 -9999 -9999
2018 10 05 12 112 91 10193 220 10 2 -9999 -9999
2018 10 05 18 64 63 10174 140 10 9 -9999 -9999
2018 10 05 21 59 58 10175 40 10 9 -9999 -9999
2018 10 06 00 77 76 10175 0 -9999 5 -9999 -9999
2018 10 06 03 182 40 10157 290 30 3 -9999 -9999
2018 10 06 06 200 -6 10129 290 50 0 -9999 -9999
2018 10 06 09 160 -31 10142 270 30 0 -9999 -9999
2018 10 06 12 103 -5 10169 0 -9999 0 -9999 -9999
2018 10 06 18 9 2 10185 0 -9999 9 -9999 -9999
2018 10 06 21 -7 -8 10191 320 10 -9999 -9999 -9999
2018 10 07 00 30 6 10191 0 -9999 0 -9999 -9999
2018 10 07 03 142 -72 10172 250 60 0 -9999 -9999
2018 10 07 06 165 -65 10150 270 50 0 -9999 -9999
2018 10 07 09 140 -57 10159 200 30 0 -9999 -9999
2018 10 07 12 53 -7 10179 270 10 0 -9999 -9999
2018 10 07 18 5 -4 10184 0 -9999 9 -9999 -9999
2018 10 07 21 -9 -13 10195 270 10 -9999 -9999 -9999
2018 10 08 00 51 12 10202 160 10 0 -9999 -9999
2018 10 08 03 145 -48 10190 250 50 0 -9999 -9999
2018 10 08 06 153 -46 10175 250 50 2 -9999 -9999
2018 10 08 09 132 -64 10179 320 30 0 -9999 -9999
2018 10 08 12 45 -5 10199 340 10 0 -9999 -9999
2018 10 08 18 -7 -17 10203 0 -9999 9 -9999 -9999
2018 10 08 21 -17 -24 10197 360 0 -9999 -9999 -9999
2018 10 09 00 19 -10 10198 160 10 6 -9999 -9999
2018 10 09 03 87 -16 10189 360 0 7 -9999 -9999
2018 10 09 06 118 -28 10172 320 30 7 -9999 -9999
2018 10 09 09 101 -4 10169 360 40 8 -9999 -9999
2018 10 09 12 72 34 10175 90 10 8 -9999 -1
2018 10 09 18 42 33 10154 270 20 9 -9999 50
2018 10 09 21 30 23 10158 250 20 9 -9999 -9999
2018 10 10 00 42 32 10180 270 10 8 -9999 30
2018 10 10 03 77 27 10184 290 30 8 -9999 -9999
2018 10 10 06 54 22 10196 250 20 8 -9999 10
2018 10 10 09 62 28 10208 270 20 8 -9999 -9999
2018 10 10 12 30 26 10224 220 10 8 -9999 5
2018 10 10 18 15 14 10233 250 20 9 -9999 -9999
2018 10 10 21 17 16 10237 220 10 -9999 -9999 -9999
2018 10 11 00 32 31 10245 180 10 8 -9999 1
2018 10 11 03 95 27 10244 220 20 6 -9999 -9999
2018 10 11 06 103 1 10235 290 10 8 -9999 -9999
2018 10 11 09 93 2 10239 200 10 3 -9999 -9999
2018 10 11 12 24 11 10259 270 10 2 -9999 -9999
2018 10 11 18 -13 -14 10275 290 10 9 -9999 -9999
2018 10 11 21 -15 -16 10282 0 -9999 9 -9999 -9999
2018 10 12 00 14 13 10286 0 -9999 1 -9999 -9999
2018 10 12 03 137 24 10266 270 30 0 -9999 -9999
2018 10 12 06 169 1 10246 270 20 0 -9999 -9999
2018 10 12 09 132 12 10247 200 10 0 -9999 -9999
2018 10 12 12 52 29 10264 290 10 0 -9999 -9999
2018 10 12 18 6 3 10273 70 10 9 -9999 -9999
2018 10 12 21 -5 -7 10272 70 10 -9999 -9999 -9999
2018 10 13 00 36 18 10275 140 10 0 -9999 -9999
2018 10 13 03 165 38 10248 270 30 2 -9999 -9999
2018 10 13 06 188 26 10221 270 50 2 -9999 -9999
2018 10 13 09 152 31 10215 250 20 2 -9999 -9999
2018 10 13 12 70 40 10229 320 10 3 -9999 -9999
2018 10 13 18 24 21 10223 90 10 9 -9999 -9999
2018 10 13 21 20 19 10218 90 10 -9999 -9999 -9999
2018 10 14 00 47 37 10220 110 10 2 -9999 -9999
2018 10 14 03 155 79 10204 270 30 6 -9999 -9999
2018 10 14 06 170 76 10191 220 30 6 -9999 -9999
2018 10 14 09 160 82 10191 290 40 8 -9999 -9999
2018 10 14 12 89 37 10222 220 10 4 -9999 -9999
2018 10 14 18 12 8 10239 0 -9999 9 -9999 -9999
2018 10 14 21 -5 -6 10238 90 10 -9999 -9999 -9999
2018 10 15 00 35 22 10241 90 10 0 -9999 -9999
2018 10 15 03 145 -5 10217 270 40 0 -9999 -9999
2018 10 15 06 159 -8 10194 250 50 0 -9999 -9999
2018 10 15 09 130 -37 10203 320 30 0 -9999 -9999
2018 10 15 12 46 -2 10220 200 10 0 -9999 -9999
2018 10 15 18 -8 -19 10234 110 10 9 -9999 -9999
[truncated: 535 more rows]
