# Supplementary material for: Source Analysis of Ozone Pollution in Liaoyuan City’s Atmosphere Based on Machine Learning Models and HYSPLIT Clustering Method
Source: Toxics. 2025 Jun 13;13(6):500. doi: 10.3390/toxics13060500 (PMC12197544; doi:10.3390/toxics13060500)
Supplement: Supplementary file 1 [file toxics-13-00500-s001.zip › toxics-3626334-supplementary/542590-99999-2019.csv]

2019 01 01 00 -242 -268 10408 0 -9999 1 -9999 -9999
2019 01 01 03 -147 -225 10382 200 10 0 -9999 -9999
2019 01 01 06 -94 -217 10357 270 40 0 -9999 -9999
2019 01 01 09 -130 -223 10369 270 20 0 -9999 -9999
2019 01 01 12 -181 -224 10383 290 10 0 -9999 -9999
2019 01 01 18 -222 -247 10386 0 -9999 9 -9999 -9999
2019 01 01 21 -230 -256 10381 340 10 -9999 -9999 -9999
2019 01 02 00 -232 -257 10397 0 -9999 0 -9999 -9999
2019 01 02 03 -127 -201 10379 290 10 0 -9999 -9999
2019 01 02 06 -72 -197 10361 270 40 0 -9999 -9999
2019 01 02 09 -115 -198 10371 220 10 0 -9999 -9999
2019 01 02 12 -167 -206 10381 290 10 9 -9999 -9999
2019 01 02 18 -212 -236 10391 90 10 9 -9999 -9999
2019 01 02 21 -227 -251 10387 20 10 -9999 -9999 -9999
2019 01 03 00 -222 -247 10400 70 10 0 -9999 -9999
2019 01 03 03 -114 -189 10372 180 10 0 -9999 -9999
2019 01 03 06 -27 -187 10336 220 10 2 -9999 -9999
2019 01 03 09 -77 -164 10340 220 10 2 -9999 -9999
2019 01 03 12 -135 -176 10345 0 -9999 2 -9999 -9999
2019 01 03 18 -96 -148 10316 0 -9999 9 -9999 -9999
2019 01 03 21 -77 -110 10304 320 20 -9999 -9999 -9999
2019 01 04 00 -89 -135 10327 270 30 5 -9999 -9999
2019 01 04 03 -69 -198 10325 220 50 0 -9999 -9999
2019 01 04 06 -56 -190 10299 250 50 0 -9999 -9999
2019 01 04 09 -92 -195 10307 290 20 0 -9999 -9999
2019 01 04 12 -151 -200 10316 220 20 0 -9999 -9999
2019 01 04 18 -193 -216 10323 250 10 9 -9999 -9999
2019 01 04 21 -214 -238 10325 360 10 -9999 -9999 -9999
2019 01 05 00 -205 -228 10348 0 -9999 0 -9999 -9999
2019 01 05 03 -117 -190 10343 270 10 2 -9999 -9999
2019 01 05 06 -73 -208 10330 200 20 2 -9999 -9999
2019 01 05 09 -127 -210 10336 180 10 2 -9999 -9999
2019 01 05 12 -173 -216 10355 0 -9999 2 -9999 -9999
2019 01 05 18 -205 -233 10355 140 10 9 -9999 -9999
2019 01 05 21 -214 -245 10352 40 10 -9999 -9999 -9999
2019 01 06 00 -218 -246 10349 40 10 2 -9999 -9999
2019 01 06 03 -125 -206 10328 180 10 2 -9999 -9999
2019 01 06 06 -63 -207 10304 270 10 7 -9999 -9999
2019 01 06 09 -85 -198 10313 270 20 5 -9999 -9999
2019 01 06 12 -127 -183 10317 220 10 2 -9999 -9999
2019 01 06 18 -182 -207 10325 320 10 9 -9999 -9999
2019 01 06 21 -199 -223 10319 360 0 -9999 -9999 -9999
2019 01 07 00 -202 -223 10318 70 10 0 -9999 -9999
2019 01 07 03 -110 -188 10311 290 10 2 -9999 -9999
2019 01 07 06 -53 -202 10292 250 40 0 -9999 -9999
2019 01 07 09 -90 -197 10299 270 20 2 -9999 -9999
2019 01 07 12 -154 -201 10311 270 10 0 -9999 -9999
2019 01 07 18 -204 -228 10313 0 -9999 9 -9999 -9999
2019 01 07 21 -218 -243 10315 220 10 -9999 -9999 -9999
2019 01 08 00 -222 -247 10325 250 10 0 -9999 -9999
2019 01 08 03 -100 -199 10320 250 40 0 -9999 -9999
2019 01 08 06 -91 -221 10335 270 40 3 -9999 -9999
2019 01 08 09 -112 -222 10359 340 20 0 -9999 -9999
2019 01 08 12 -176 -222 10393 290 10 0 -9999 -9999
2019 01 08 18 -224 -249 10394 0 -9999 9 -9999 -9999
2019 01 08 21 -237 -263 10384 250 10 -9999 -9999 -9999
2019 01 09 00 -232 -257 10371 360 10 0 -9999 -9999
2019 01 09 03 -120 -201 10328 250 20 0 -9999 -9999
2019 01 09 06 -18 -218 10281 270 50 5 -9999 -9999
2019 01 09 09 -70 -207 10278 180 10 2 -9999 -9999
2019 01 09 12 -111 -197 10279 290 10 2 -9999 -9999
2019 01 09 18 -140 -183 10253 70 20 9 -9999 -9999
2019 01 09 21 -135 -175 10239 270 10 -9999 -9999 -9999
2019 01 10 00 -127 -160 10245 320 20 7 -9999 -9999
2019 01 10 03 -30 -120 10239 270 30 6 -9999 -9999
2019 01 10 06 2 -138 10229 270 50 5 -9999 -9999
2019 01 10 09 -50 -136 10248 180 10 5 -9999 -9999
2019 01 10 12 -107 -144 10264 20 10 5 -9999 -9999
2019 01 10 18 -151 -172 10284 110 10 9 -9999 -9999
2019 01 10 21 -170 -191 10286 70 10 -9999 -9999 -9999
2019 01 11 00 -166 -185 10296 70 10 2 -9999 -9999
2019 01 11 03 -64 -140 10277 110 10 3 -9999 -9999
2019 01 11 06 27 -154 10243 270 30 1 -9999 -9999
2019 01 11 09 -39 -149 10252 320 10 0 -9999 -9999
2019 01 11 12 -103 -152 10255 0 -9999 0 -9999 -9999
2019 01 11 18 -136 -168 10244 70 10 9 -9999 -9999
2019 01 11 21 -139 -169 10247 70 20 -9999 -9999 -9999
2019 01 12 00 -127 -159 10251 70 10 7 -9999 -9999
2019 01 12 03 -42 -136 10242 40 10 4 -9999 -9999
2019 01 12 06 26 -68 10226 220 30 0 -9999 -9999
2019 01 12 09 -35 -83 10238 200 10 0 -9999 -9999
2019 01 12 12 -80 -101 10248 0 -9999 0 -9999 -9999
2019 01 12 18 -116 -130 10259 70 10 9 -9999 -9999
2019 01 12 21 -95 -112 10259 20 10 -9999 -9999 -9999
2019 01 13 00 -79 -101 10265 70 10 8 -9999 -9999
2019 01 13 03 -45 -83 10268 360 0 8 -9999 -9999
2019 01 13 06 -10 -63 10261 250 30 7 -9999 -9999
2019 01 13 09 -22 -67 10275 270 20 7 -9999 -9999
2019 01 13 12 -85 -103 10289 220 20 7 -9999 -9999
2019 01 13 18 -109 -124 10293 250 10 9 -9999 -9999
2019 01 13 21 -102 -123 10280 250 10 -9999 -9999 -9999
2019 01 14 00 -99 -111 10286 290 10 8 -9999 -9999
2019 01 14 03 -70 -102 10271 250 20 0 -9999 -9999
2019 01 14 06 -17 -115 10239 270 40 0 -9999 -1
2019 01 14 09 -50 -106 10237 220 20 0 -9999 -9999
2019 01 14 12 -86 -121 10244 220 20 0 -9999 -9999
2019 01 14 18 -62 -91 10254 270 40 9 -9999 -9999
2019 01 14 21 -110 -159 10284 270 40 -9999 -9999 -9999
2019 01 15 00 -137 -182 10307 270 20 6 -9999 5
2019 01 15 03 -119 -195 10321 320 40 2 -9999 -9999
2019 01 15 06 -103 -190 10310 290 40 2 -9999 -9999
2019 01 15 09 -134 -203 10317 200 10 0 -9999 -9999
2019 01 15 12 -185 -215 10323 270 10 0 -9999 -9999
2019 01 15 18 -226 -254 10308 290 10 9 -9999 -9999
2019 01 15 21 -233 -262 10282 220 10 -9999 -9999 -9999
2019 01 16 00 -220 -252 10268 360 10 0 -9999 -9999
2019 01 16 03 -95 -192 10247 270 20 3 -9999 -9999
2019 01 16 06 -40 -186 10219 270 60 3 -9999 -9999
2019 01 16 09 -45 -208 10221 250 30 3 -9999 -9999
2019 01 16 12 -124 -188 10236 270 10 3 -9999 -9999
2019 01 16 18 -175 -206 10241 270 20 9 -9999 -9999
2019 01 16 21 -187 -211 10249 270 10 -9999 -9999 -9999
2019 01 17 00 -185 -205 10275 0 -9999 2 -9999 -9999
2019 01 17 03 -70 -164 10280 160 10 0 -9999 -9999
2019 01 17 06 -41 -249 10266 140 30 0 -9999 -9999
2019 01 17 09 -80 -215 10275 70 10 0 -9999 -9999
2019 01 17 12 -140 -209 10294 0 -9999 0 -9999 -9999
2019 01 17 18 -180 -226 10302 160 10 9 -9999 -9999
2019 01 17 21 -197 -238 10294 70 10 -9999 -9999 -9999
2019 01 18 00 -193 -231 10296 90 10 0 -9999 -9999
2019 01 18 03 -87 -211 10276 140 20 0 -9999 -9999
2019 01 18 06 9 -179 10242 270 40 0 -9999 -9999
2019 01 18 09 -55 -158 10255 270 10 0 -9999 -9999
2019 01 18 12 -113 -166 10263 0 -9999 0 -9999 -9999
2019 01 18 18 -154 -178 10269 0 -9999 9 -9999 -9999
2019 01 18 21 -174 -197 10270 40 10 -9999 -9999 -9999
2019 01 19 00 -172 -190 10283 0 -9999 2 -9999 -9999
2019 01 19 03 -77 -136 10270 220 10 5 -9999 -9999
2019 01 19 06 -32 -165 10246 250 30 3 -9999 -9999
2019 01 19 09 -60 -166 10249 250 20 2 -9999 -9999
2019 01 19 12 -114 -163 10260 290 10 0 -9999 -9999
2019 01 19 18 -175 -198 10264 270 10 9 -9999 -9999
2019 01 19 21 -178 -206 10271 200 10 -9999 -9999 -9999
2019 01 20 00 -184 -206 10292 250 10 0 -9999 -9999
2019 01 20 03 -84 -202 10282 250 50 0 -9999 -9999
2019 01 20 06 -59 -199 10254 250 50 0 -9999 -9999
2019 01 20 09 -67 -211 10248 220 40 0 -9999 -9999
2019 01 20 12 -127 -197 10241 220 20 0 -9999 -9999
2019 01 20 18 -165 -204 10194 320 10 9 -9999 -9999
2019 01 20 21 -173 -207 10177 270 10 -9999 -9999 -9999
2019 01 21 00 -161 -195 10190 220 10 0 -9999 -9999
2019 01 21 03 -14 -167 10177 220 50 0 -9999 -9999
2019 01 21 06 12 -171 10165 250 70 0 -9999 -9999
2019 01 21 09 -15 -161 10187 20 10 0 -9999 -9999
2019 01 21 12 -101 -160 10203 360 10 0 -9999 -9999
2019 01 21 18 -148 -178 10190 0 -9999 9 -9999 -9999
2019 01 21 21 -159 -184 10178 340 10 -9999 -9999 -9999
2019 01 22 00 -161 -180 10182 320 10 0 -9999 -9999
2019 01 22 03 -15 -144 10168 290 30 0 -9999 -9999
2019 01 22 06 29 -167 10152 270 80 0 -9999 -9999
2019 01 22 09 1 -171 10163 270 20 0 -9999 -9999
2019 01 22 12 -70 -147 10179 220 10 0 -9999 -9999
2019 01 22 18 -137 -166 10189 0 -9999 9 -9999 -9999
2019 01 22 21 -155 -178 10205 340 10 -9999 -9999 -9999
2019 01 23 00 -150 -168 10238 110 10 0 -9999 -9999
2019 01 23 03 -30 -181 10250 290 50 0 -9999 -9999
2019 01 23 06 -14 -194 10250 290 50 0 -9999 -9999
2019 01 23 09 -45 -195 10270 320 20 0 -9999 -9999
2019 01 23 12 -119 -187 10293 250 10 0 -9999 -9999
2019 01 23 18 -169 -198 10300 90 10 9 -9999 -9999
2019 01 23 21 -179 -207 10301 40 10 -9999 -9999 -9999
2019 01 24 00 -175 -203 10307 90 10 2 -9999 -9999
2019 01 24 03 -62 -182 10295 160 10 2 -9999 -9999
2019 01 24 06 -13 -226 10271 0 -9999 0 -9999 -9999
2019 01 24 09 -60 -197 10277 180 10 1 -9999 -9999
2019 01 24 12 -123 -191 10290 0 -9999 1 -9999 -9999
2019 01 24 18 -159 -199 10300 320 10 9 -9999 -9999
2019 01 24 21 -169 -203 10304 290 10 -9999 -9999 -9999
2019 01 25 00 -162 -190 10328 0 -9999 0 -9999 -9999
2019 01 25 03 -62 -202 10322 340 20 0 -9999 -9999
2019 01 25 06 -57 -205 10322 290 60 4 -9999 -9999
2019 01 25 09 -67 -194 10334 290 30 8 -9999 -9999
2019 01 25 12 -74 -190 10342 290 10 8 -9999 -9999
2019 01 25 18 -156 -192 10352 270 10 9 -9999 -9999
2019 01 25 21 -175 -204 10358 360 10 -9999 -9999 -9999
2019 01 26 00 -168 -187 10373 0 -9999 0 -9999 -9999
2019 01 26 03 -65 -176 10353 250 10 3 -9999 -9999
2019 01 26 06 -16 -182 10324 220 20 3 -9999 -9999
2019 01 26 09 -55 -179 10322 270 10 3 -9999 -9999
2019 01 26 12 -117 -177 10322 250 20 3 -9999 -9999
2019 01 26 18 -172 -197 10293 0 -9999 9 -9999 -9999
2019 01 26 21 -187 -209 10262 160 10 -9999 -9999 -9999
2019 01 27 00 -176 -201 10257 90 10 2 -9999 -9999
2019 01 27 03 -65 -163 10225 220 10 0 -9999 -9999
2019 01 27 06 21 -150 10177 250 70 0 -9999 -9999
2019 01 27 09 -2 -150 10171 180 40 0 -9999 -9999
2019 01 27 12 -23 -82 10184 250 40 8 -9999 -1
2019 01 27 18 -60 -180 10190 250 20 9 -9999 -9999
2019 01 27 21 -60 -172 10196 290 40 -9999 -9999 -9999
2019 01 28 00 -75 -171 10226 250 30 0 -9999 -9999
2019 01 28 03 -39 -175 10242 270 70 0 -9999 -9999
2019 01 28 06 -20 -177 10248 290 30 0 -9999 -9999
2019 01 28 09 -45 -180 10269 320 10 0 -9999 -9999
2019 01 28 12 -115 -175 10285 0 -9999 0 -9999 -9999
2019 01 28 18 -154 -185 10293 70 10 9 -9999 -9999
2019 01 28 21 -170 -196 10283 70 10 -9999 -9999 -9999
2019 01 29 00 -167 -192 10280 90 20 0 -9999 -9999
2019 01 29 03 -52 -162 10257 360 0 6 -9999 -9999
2019 01 29 06 35 -193 10216 200 50 1 -9999 -9999
2019 01 29 09 20 -193 10218 220 40 2 -9999 -9999
2019 01 29 12 -4 -185 10229 200 20 2 -9999 -9999
2019 01 29 18 -106 -165 10244 250 30 9 -9999 -9999
2019 01 29 21 -115 -160 10253 290 20 -9999 -9999 -9999
2019 01 30 00 -111 -147 10288 180 10 0 -9999 -9999
2019 01 30 03 -37 -210 10317 340 40 2 -9999 -9999
2019 01 30 06 -38 -230 10302 270 70 2 -9999 -9999
2019 01 30 09 -82 -262 10331 290 50 1 -9999 -9999
2019 01 30 12 -142 -236 10336 250 20 0 -9999 -9999
2019 01 30 18 -189 -232 10334 360 10 9 -9999 -9999
2019 01 30 21 -204 -238 10324 40 10 -9999 -9999 -9999
2019 01 31 00 -195 -236 10323 140 10 2 -9999 -9999
2019 01 31 03 -90 -246 10288 250 10 0 -9999 -9999
2019 01 31 06 -61 -272 10248 220 50 0 -9999 -9999
2019 01 31 09 -84 -263 10242 220 20 0 -9999 -9999
2019 01 31 12 -148 -239 10252 270 10 0 -9999 -9999
2019 01 31 18 -187 -235 10223 360 10 9 -9999 -9999
2019 01 31 21 -199 -234 10211 90 10 -9999 -9999 -9999
2019 02 01 00 -175 -218 10209 0 -9999 0 -9999 -9999
2019 02 01 03 -35 -223 10181 250 30 0 -9999 -9999
2019 02 01 06 14 -249 10145 270 50 0 -9999 -9999
2019 02 01 09 -9 -236 10147 200 30 0 -9999 -9999
2019 02 01 12 -29 -189 10154 220 20 0 -9999 -9999
2019 02 01 18 -109 -168 10166 180 10 9 -9999 -9999
2019 02 01 21 -124 -154 10156 20 10 -9999 -9999 -9999
2019 02 02 00 -110 -133 10156 320 10 0 -9999 -9999
2019 02 02 03 41 -83 10142 200 50 7 -9999 -9999
2019 02 02 06 49 -79 10130 220 20 7 -9999 -9999
2019 02 02 09 32 -69 10135 200 40 8 -9999 -9999
2019 02 02 12 29 -63 10150 220 20 8 -9999 -9999
2019 02 02 18 -13 -59 10154 180 10 9 -9999 -9999
2019 02 02 21 -27 -61 10142 270 10 -9999 -9999 -9999
2019 02 03 00 -8 -54 10153 340 20 8 -9999 -9999
2019 02 03 03 -27 -145 10172 340 50 6 -9999 -9999
2019 02 03 06 -34 -177 10170 290 50 8 -9999 -9999
2019 02 03 09 -57 -199 10195 320 50 8 -9999 -9999
2019 02 03 12 -80 -198 10242 270 10 8 -9999 -9999
2019 02 03 18 -158 -239 10287 200 10 9 -9999 -9999
2019 02 03 21 -192 -235 10288 360 0 -9999 -9999 -9999
2019 02 04 00 -180 -226 10296 0 -9999 0 -9999 -9999
2019 02 04 03 -80 -250 10271 110 20 0 -9999 -9999
2019 02 04 06 -43 -239 10219 270 30 7 -9999 -9999
2019 02 04 09 -34 -211 10201 220 30 3 -9999 -9999
2019 02 04 12 -99 -196 10217 270 20 3 -9999 -9999
2019 02 04 18 -84 -138 10232 360 10 9 -9999 -9999
2019 02 04 21 -95 -196 10240 320 20 -9999 -9999 -9999
2019 02 05 00 -123 -185 10259 110 10 6 -9999 -1
2019 02 05 03 -85 -201 10248 40 30 6 -9999 -9999
2019 02 05 06 -66 -199 10208 40 30 7 -9999 -9999
2019 02 05 09 -72 -191 10197 40 30 7 -9999 -9999
2019 02 05 12 -86 -181 10205 40 60 8 -9999 -9999
2019 02 05 18 -110 -142 10227 70 20 9 -9999 2
2019 02 05 21 -117 -157 10222 40 20 -9999 -9999 -9999
2019 02 06 00 -120 -169 10233 90 30 8 -9999 -1
2019 02 06 03 -112 -161 10248 360 40 8 -9999 -9999
2019 02 06 06 -96 -196 10229 110 20 7 -9999 4
2019 02 06 09 -109 -228 10234 40 20 3 -9999 -9999
2019 02 06 12 -130 -273 10266 20 30 0 -9999 -9999
2019 02 06 18 -217 -249 10306 270 10 9 -9999 -9999
2019 02 06 21 -234 -270 10316 160 20 -9999 -9999 -9999
2019 02 07 00 -223 -268 10336 220 20 0 -9999 -9999
2019 02 07 03 -174 -295 10340 250 60 3 -9999 -9999
2019 02 07 06 -147 -292 10324 270 50 3 -9999 -9999
2019 02 07 09 -162 -310 10333 250 40 3 -9999 -9999
2019 02 07 12 -213 -290 10351 290 20 3 -9999 -9999
2019 02 07 18 -250 -294 10362 320 10 9 -9999 -9999
2019 02 07 21 -262 -300 10357 320 10 -9999 -9999 -9999
2019 02 08 00 -252 -292 10361 220 10 2 -9999 -9999
2019 02 08 03 -149 -267 10342 270 20 3 -9999 -9999
2019 02 08 06 -100 -263 10300 180 20 3 -9999 -9999
2019 02 08 09 -120 -273 10293 270 30 3 -9999 -9999
2019 02 08 12 -166 -248 10310 250 20 3 -9999 -9999
2019 02 08 18 -209 -261 10318 220 10 9 -9999 -9999
2019 02 08 21 -235 -268 10327 360 0 -9999 -9999 -9999
2019 02 09 00 -221 -258 10350 0 -9999 2 -9999 -9999
2019 02 09 03 -117 -244 10351 250 20 0 -9999 -9999
2019 02 09 06 -79 -254 10336 270 30 0 -9999 -9999
2019 02 09 09 -105 -252 10350 290 30 2 -9999 -9999
2019 02 09 12 -167 -238 10365 200 10 0 -9999 -9999
2019 02 09 18 -218 -250 10372 160 10 9 -9999 -9999
2019 02 09 21 -233 -259 10372 320 10 -9999 -9999 -9999
2019 02 10 00 -210 -240 10375 0 -9999 2 -9999 -9999
2019 02 10 03 -94 -238 10358 270 40 3 -9999 -9999
2019 02 10 06 -69 -251 10325 270 40 7 -9999 -9999
2019 02 10 09 -85 -238 10330 250 30 6 -9999 -9999
2019 02 10 12 -137 -228 10338 220 20 6 -9999 -9999
2019 02 10 18 -206 -239 10335 0 -9999 9 -9999 -9999
2019 02 10 21 -204 -242 10331 140 10 -9999 -9999 -9999
2019 02 11 00 -196 -234 10339 90 10 0 -9999 -9999
2019 02 11 03 -79 -217 10328 250 10 1 -9999 -9999
2019 02 11 06 -28 -227 10311 220 40 6 -9999 -9999
2019 02 11 09 -49 -206 10321 270 40 6 -9999 -9999
2019 02 11 12 -85 -238 10347 200 20 6 -9999 -9999
2019 02 11 18 -185 -235 10381 320 10 9 -9999 -9999
2019 02 11 21 -209 -242 10385 360 0 -9999 -9999 -9999
2019 02 12 00 -184 -219 10397 160 10 0 -9999 -9999
2019 02 12 03 -94 -263 10390 220 40 2 -9999 -9999
2019 02 12 06 -67 -271 10374 270 40 1 -9999 -9999
2019 02 12 09 -90 -264 10372 270 20 0 -9999 -9999
2019 02 12 12 -156 -246 10388 250 10 0 -9999 -9999
2019 02 12 18 -212 -252 10393 340 10 9 -9999 -9999
2019 02 12 21 -233 -265 10392 360 0 -9999 -9999 -9999
2019 02 13 00 -214 -249 10403 160 10 0 -9999 -9999
2019 02 13 03 -97 -245 10388 290 20 3 -9999 -9999
2019 02 13 06 -57 -263 10369 220 40 3 -9999 -9999
2019 02 13 09 -74 -277 10375 320 20 3 -9999 -9999
2019 02 13 12 -148 -254 10396 220 20 3 -9999 -9999
2019 02 13 18 -211 -250 10404 0 -9999 9 -9999 -9999
2019 02 13 21 -229 -263 10398 90 10 -9999 -9999 -9999
2019 02 14 00 -200 -241 10403 90 10 2 -9999 -9999
2019 02 14 03 -72 -249 10362 200 10 0 -9999 -9999
2019 02 14 06 -20 -277 10327 290 20 2 -9999 -9999
2019 02 14 09 -42 -234 10305 320 10 5 -9999 -9999
2019 02 14 12 -71 -207 10291 0 -9999 7 -9999 -9999
2019 02 14 18 -75 -166 10256 290 20 9 -9999 -9999
2019 02 14 21 -85 -104 10237 360 0 -9999 -9999 -9999
2019 02 15 00 -90 -105 10237 0 -9999 8 -9999 8
2019 02 15 03 -57 -104 10223 290 20 8 -9999 -9999
2019 02 15 06 -42 -106 10215 270 20 8 -9999 1
2019 02 15 09 -65 -115 10231 320 20 8 -9999 -9999
2019 02 15 12 -124 -144 10264 200 10 8 -9999 1
2019 02 15 18 -133 -154 10279 250 10 9 -9999 -9999
2019 02 15 21 -147 -167 10283 250 10 -9999 -9999 -9999
2019 02 16 00 -130 -150 10294 0 -9999 8 -9999 -9999
2019 02 16 03 -60 -117 10282 160 30 6 -9999 -9999
2019 02 16 06 -33 -150 10263 270 40 0 -9999 -9999
2019 02 16 09 -57 -158 10264 270 20 0 -9999 -9999
2019 02 16 12 -123 -168 10279 270 10 0 -9999 -9999
2019 02 16 18 -176 -202 10277 270 10 9 -9999 -9999
2019 02 16 21 -189 -216 10281 290 10 -9999 -9999 -9999
2019 02 17 00 -171 -199 10286 270 10 0 -9999 -9999
2019 02 17 03 -37 -163 10270 250 60 0 -9999 -9999
2019 02 17 06 6 -163 10248 250 60 0 -9999 -9999
2019 02 17 09 -2 -162 10247 250 50 0 -9999 -9999
2019 02 17 12 -81 -149 10261 250 20 0 -9999 -9999
2019 02 17 18 -141 -165 10265 0 -9999 9 -9999 -9999
2019 02 17 21 -159 -180 10270 70 10 -9999 -9999 -9999
2019 02 18 00 -130 -154 10274 110 10 0 -9999 -9999
2019 02 18 03 12 -148 10255 290 20 3 -9999 -9999
2019 02 18 06 64 -169 10226 270 50 4 -9999 -9999
2019 02 18 09 35 -142 10222 250 20 8 -9999 -9999
2019 02 18 12 -15 -101 10232 250 10 5 -9999 -9999
2019 02 18 18 -45 -101 10213 180 10 9 -9999 -9999
2019 02 18 21 -47 -96 10204 360 0 -9999 -9999 -9999
2019 02 19 00 -37 -93 10207 0 -9999 8 -9999 -9999
2019 02 19 03 -5 -49 10199 360 0 8 -9999 -9999
2019 02 19 06 -11 -27 10184 270 10 8 -9999 7
2019 02 19 09 -15 -31 10189 270 20 8 -9999 -9999
2019 02 19 12 -25 -32 10206 250 10 8 -9999 8
2019 02 19 18 -30 -34 10217 0 -9999 9 -9999 10
2019 02 19 21 -24 -29 10226 250 30 -9999 -9999 -9999
2019 02 20 00 -27 -35 10250 270 20 8 -9999 20
2019 02 20 03 -10 -40 10266 270 30 8 -9999 -9999
2019 02 20 06 14 -57 10258 250 30 4 -9999 -1
2019 02 20 09 0 -58 10272 270 20 0 -9999 -9999
2019 02 20 12 -56 -77 10291 250 10 0 -9999 -9999
2019 02 20 18 -115 -128 10303 290 10 9 -9999 -9999
2019 02 20 21 -135 -152 10303 40 10 -9999 -9999 -9999
2019 02 21 00 -108 -120 10308 160 10 0 -9999 -9999
2019 02 21 03 10 -70 10285 270 30 2 -9999 -9999
2019 02 21 06 58 -88 10260 250 60 2 -9999 -9999
2019 02 21 09 45 -90 10258 250 30 2 -9999 -9999
2019 02 21 12 -36 -79 10267 270 10 2 -9999 -9999
2019 02 21 18 -99 -114 10261 0 -9999 9 -9999 -9999
2019 02 21 21 -117 -131 10264 360 0 -9999 -9999 -9999
2019 02 22 00 -94 -109 10275 0 -9999 2 -9999 -9999
2019 02 22 03 32 -94 10262 220 10 0 -9999 -9999
2019 02 22 06 95 -95 10237 290 20 0 -9999 -9999
2019 02 22 09 71 -116 10245 290 30 0 -9999 -9999
2019 02 22 12 -23 -78 10272 340 10 0 -9999 -9999
2019 02 22 18 -84 -102 10285 0 -9999 9 -9999 -9999
2019 02 22 21 -99 -115 10284 70 10 -9999 -9999 -9999
2019 02 23 00 -78 -103 10297 90 10 0 -9999 -9999
2019 02 23 03 47 -91 10271 220 10 0 -9999 -9999
2019 02 23 06 105 -109 10235 270 20 0 -9999 -9999
2019 02 23 09 85 -95 10220 220 20 0 -9999 -9999
2019 02 23 12 -15 -66 10227 220 10 0 -9999 -9999
2019 02 23 18 -66 -87 10215 250 10 9 -9999 -9999
2019 02 23 21 -67 -89 10213 40 10 -9999 -9999 -9999
2019 02 24 00 -16 -95 10226 250 20 3 -9999 -9999
2019 02 24 03 52 -110 10216 250 50 3 -9999 -9999
2019 02 24 06 63 -118 10205 270 60 2 -9999 -9999
2019 02 24 09 42 -135 10210 290 30 6 -9999 -9999
2019 02 24 12 -30 -103 10224 250 20 1 -9999 -9999
2019 02 24 18 -95 -115 10247 290 10 9 -9999 -9999
2019 02 24 21 -114 -133 10250 270 10 -9999 -9999 -9999
2019 02 25 00 -77 -105 10270 0 -9999 0 -9999 -9999
2019 02 25 03 15 -156 10263 270 30 2 -9999 -9999
2019 02 25 06 48 -163 10239 200 20 2 -9999 -9999
2019 02 25 09 30 -156 10239 220 40 2 -9999 -9999
2019 02 25 12 -40 -122 10258 220 10 2 -9999 -9999
2019 02 25 18 -99 -132 10266 270 10 9 -9999 -9999
2019 02 25 21 -115 -138 10271 290 10 -9999 -9999 -9999
2019 02 26 00 -80 -120 10296 0 -9999 2 -9999 -9999
2019 02 26 03 25 -122 10289 340 10 2 -9999 -9999
2019 02 26 06 50 -144 10272 70 30 0 -9999 -9999
2019 02 26 09 31 -146 10264 70 20 2 -9999 -9999
2019 02 26 12 -43 -109 10275 180 10 0 -9999 -9999
2019 02 26 18 -102 -131 10265 0 -9999 9 -9999 -9999
2019 02 26 21 -117 -143 10253 110 10 -9999 -9999 -9999
2019 02 27 00 -103 -136 10251 90 10 5 -9999 -9999
2019 02 27 03 -27 -120 10230 180 10 8 -9999 -9999
2019 02 27 06 -1 -40 10210 20 10 8 -9999 -9999
2019 02 27 09 2 -31 10206 70 10 8 -9999 -9999
2019 02 27 12 -19 -36 10212 220 10 8 -9999 1
2019 02 27 18 -76 -84 10204 320 10 9 -9999 -9999
2019 02 27 21 -84 -89 10210 70 10 -9999 -9999 -9999
2019 02 28 00 -76 -80 10215 0 -9999 8 -9999 -9999
2019 02 28 03 50 -75 10196 270 40 0 -9999 -9999
2019 02 28 06 92 -88 10178 220 40 0 -9999 -9999
2019 02 28 09 70 -86 10185 250 30 0 -9999 -9999
2019 02 28 12 -17 -74 10205 340 10 0 -9999 -9999
2019 02 28 18 -75 -94 10223 0 -9999 9 -9999 -9999
2019 02 28 21 -95 -111 10234 360 0 -9999 -9999 -9999
2019 03 01 00 -62 -77 10253 90 10 0 -9999 -9999
2019 03 01 03 65 -82 10235 270 20 0 -9999 -9999
2019 03 01 06 109 -132 10213 250 60 0 -9999 -9999
2019 03 01 09 85 -100 10219 250 20 0 -9999 -9999
2019 03 01 12 -9 -83 10235 320 10 0 -9999 -9999
2019 03 01 18 -69 -99 10226 90 10 9 -9999 -9999
2019 03 01 21 -85 -109 10219 70 10 -9999 -9999 -9999
2019 03 02 00 -47 -86 10215 90 10 0 -9999 -9999
2019 03 02 03 91 -89 10179 320 30 0 -9999 -9999
2019 03 02 06 129 -131 10145 250 50 2 -9999 -9999
2019 03 02 09 112 -122 10135 250 30 2 -9999 -9999
2019 03 02 12 29 -55 10156 220 20 2 -9999 -9999
2019 03 02 18 -39 -64 10150 70 10 9 -9999 -9999
2019 03 02 21 -57 -75 10148 360 0 -9999 -9999 -9999
2019 03 03 00 -36 -58 10152 90 10 2 -9999 -9999
2019 03 03 03 77 -41 10134 180 10 3 -9999 -9999
2019 03 03 06 140 -42 10108 290 20 3 -9999 -9999
2019 03 03 09 105 -40 10106 220 10 3 -9999 -9999
2019 03 03 12 20 -39 10126 220 20 3 -9999 -9999
2019 03 03 18 -22 -45 10122 90 10 9 -9999 -9999
2019 03 03 21 -17 -40 10124 20 10 -9999 -9999 -9999
2019 03 04 00 -5 -35 10144 40 10 3 -9999 -9999
2019 03 04 03 50 -35 10137 220 20 8 -9999 -9999
2019 03 04 06 104 -10 10130 270 40 6 -9999 -9999
2019 03 04 09 80 -3 10148 40 10 5 -9999 -9999
2019 03 04 12 0 -21 10174 220 10 3 -9999 -9999
2019 03 04 18 -46 -51 10185 40 10 9 -9999 -9999
2019 03 04 21 -59 -64 10188 360 0 -9999 -9999 -9999
2019 03 05 00 -45 -46 10200 110 10 9 -9999 -9999
2019 03 05 03 71 -32 10186 360 0 4 -9999 -9999
2019 03 05 06 103 -89 10165 270 50 8 -9999 -9999
2019 03 05 09 42 9 10187 20 30 8 -9999 -9999
2019 03 05 12 23 16 10199 20 10 8 -9999 30
2019 03 05 18 2 1 10194 0 -9999 9 -9999 70
2019 03 05 21 1 0 10204 360 0 -9999 -9999 -9999
2019 03 06 00 5 4 10226 140 10 4 -9999 20
2019 03 06 03 20 -42 10240 320 30 2 -9999 -9999
2019 03 06 06 27 -57 10234 320 40 2 -9999 -9999
2019 03 06 09 12 -97 10240 290 30 0 -9999 -9999
2019 03 06 12 -29 -67 10255 250 10 0 -9999 -9999
2019 03 06 18 -73 -85 10263 320 10 9 -9999 -9999
2019 03 06 21 -85 -98 10266 360 0 -9999 -9999 -9999
2019 03 07 00 -48 -69 10274 0 -9999 0 -9999 -9999
2019 03 07 03 35 -88 10257 320 10 0 -9999 -9999
2019 03 07 06 79 -131 10227 270 10 0 -9999 -9999
2019 03 07 09 60 -95 10222 250 30 0 -9999 -9999
2019 03 07 12 -12 -73 10237 290 10 0 -9999 -9999
2019 03 07 18 -59 -77 10239 0 -9999 9 -9999 -9999
2019 03 07 21 -72 -84 10238 70 10 -9999 -9999 -9999
2019 03 08 00 -32 -67 10241 140 10 0 -9999 -9999
2019 03 08 03 87 -88 10213 250 10 0 -9999 -9999
2019 03 08 06 138 -116 10180 250 30 2 -9999 -9999
2019 03 08 09 122 -101 10168 250 30 0 -9999 -9999
2019 03 08 12 24 -62 10179 250 10 0 -9999 -9999
2019 03 08 18 -19 -59 10183 270 10 9 -9999 -9999
2019 03 08 21 -32 -55 10185 360 10 -9999 -9999 -9999
2019 03 09 00 -2 -44 10196 320 20 3 -9999 -9999
2019 03 09 03 85 -69 10187 270 50 3 -9999 -9999
2019 03 09 06 109 -64 10175 270 60 3 -9999 -9999
2019 03 09 09 91 -67 10182 250 20 3 -9999 -9999
2019 03 09 12 16 -47 10204 320 10 3 -9999 -9999
2019 03 09 18 -22 -41 10207 0 -9999 9 -9999 -9999
2019 03 09 21 -34 -47 10198 360 0 -9999 -9999 -9999
2019 03 10 00 -10 -42 10198 90 10 3 -9999 -9999
2019 03 10 03 70 -41 10175 340 10 7 -9999 -9999
2019 03 10 06 93 -33 10141 250 50 7 -9999 -9999
2019 03 10 09 80 -52 10127 250 40 7 -9999 -9999
2019 03 10 12 52 -55 10131 0 -9999 6 -9999 -9999
2019 03 10 18 -9 -34 10109 180 20 9 -9999 -9999
2019 03 10 21 -12 -29 10094 360 0 -9999 -9999 -9999
2019 03 11 00 -2 -31 10085 250 10 9 -9999 -9999
2019 03 11 03 75 -82 10063 270 60 0 -9999 -9999
2019 03 11 06 103 -94 10044 250 60 0 -9999 -9999
2019 03 11 09 85 -81 10046 320 50 6 -9999 -9999
2019 03 11 12 54 -108 10066 250 20 2 -9999 -9999
2019 03 11 18 -12 -213 10113 290 40 9 -9999 -9999
2019 03 11 21 -40 -198 10113 250 30 -9999 -9999 -9999
2019 03 12 00 -34 -216 10124 250 40 0 -9999 -9999
2019 03 12 03 -7 -204 10119 270 60 3 -9999 -9999
2019 03 12 06 -3 -189 10113 320 50 3 -9999 -9999
2019 03 12 09 -14 -156 10127 270 50 3 -9999 -9999
2019 03 12 12 -24 -142 10138 220 20 3 -9999 -9999
2019 03 12 18 -65 -130 10147 220 10 9 -9999 -9999
2019 03 12 21 -73 -146 10157 270 30 9 -9999 -9999
2019 03 13 00 -47 -175 10178 250 60 3 -9999 -9999
2019 03 13 03 6 -167 10181 290 60 2 -9999 -9999
2019 03 13 06 32 -159 10179 270 80 0 -9999 -9999
2019 03 13 09 28 -168 10194 270 60 0 -9999 -9999
2019 03 13 18 -83 -121 10214 320 10 9 -9999 -9999
2019 03 13 21 -85 -116 10203 290 10 9 -9999 -9999
2019 03 14 00 -51 -106 10197 200 10 6 -9999 -9999
2019 03 14 03 46 -111 10179 250 60 1 -9999 -9999
2019 03 14 06 61 -106 10171 250 60 6 -9999 -9999
2019 03 14 09 47 -106 10186 250 40 3 -9999 -9999
2019 03 14 12 -4 -93 10201 220 10 0 -9999 -9999
2019 03 14 18 -67 -89 10198 0 -9999 9 -9999 -9999
2019 03 14 21 -75 -97 10192 90 10 -9999 -9999 -9999
2019 03 15 00 -43 -93 10203 70 10 8 -9999 -9999
2019 03 15 03 42 -73 10197 70 20 6 -9999 -9999
2019 03 15 06 43 -69 10183 250 40 7 -9999 -9999
2019 03 15 09 45 -120 10181 340 40 5 -9999 -9999
2019 03 15 12 -22 -98 10197 270 10 3 -9999 -9999
2019 03 15 18 -80 -101 10196 0 -9999 9 -9999 -9999
2019 03 15 21 -77 -102 10197 360 0 -9999 -9999 -9999
2019 03 16 03 56 -106 10166 270 40 7 -9999 -9999
2019 03 16 09 35 -22 10164 290 10 6 -9999 -9999
2019 03 16 12 6 -1 10186 290 10 8 -9999 20
2019 03 16 18 -21 -24 10214 250 20 9 -9999 -9999
2019 03 16 21 -42 -43 10228 180 10 -9999 -9999 -9999
2019 03 17 00 -34 -38 10246 0 -9999 3 -9999 -9999
2019 03 17 03 45 -18 10232 270 40 2 -9999 -9999
2019 03 17 06 98 -74 10194 270 50 0 -9999 -9999
2019 03 17 09 100 -103 10178 250 30 2 -9999 -9999
2019 03 17 12 11 -62 10181 270 20 0 -9999 -9999
2019 03 17 18 -6 -62 10151 250 10 9 -9999 -9999
2019 03 17 21 42 -78 10132 220 30 -9999 -9999 -9999
2019 03 18 00 57 -50 10127 250 40 0 -9999 -9999
2019 03 18 03 140 -37 10103 180 60 0 -9999 -9999
2019 03 18 06 169 -27 10083 250 40 0 -9999 -9999
2019 03 18 09 145 -8 10080 180 50 5 -9999 -9999
2019 03 18 12 101 -4 10094 200 20 2 -9999 -9999
2019 03 18 18 25 -24 10094 290 10 9 -9999 -9999
2019 03 18 21 5 -25 10092 270 10 -9999 -9999 -9999
2019 03 19 00 72 2 10099 0 -9999 0 -9999 -9999
2019 03 19 03 155 8 10085 180 60 2 -9999 -9999
2019 03 19 06 205 -7 10058 220 80 1 -9999 -9999
2019 03 19 09 176 3 10065 200 40 5 -9999 -9999
2019 03 19 12 140 13 10082 200 30 6 -9999 -9999
2019 03 19 18 126 19 10082 220 50 9 -9999 -9999
2019 03 19 21 55 11 10083 200 10 -9999 -9999 -9999
2019 03 20 00 108 24 10088 220 10 8 -9999 -9999
2019 03 20 03 152 -32 10084 220 30 8 -9999 -9999
2019 03 20 06 148 -45 10071 200 50 8 -9999 -9999
2019 03 20 09 131 -24 10064 200 50 8 -9999 -9999
2019 03 20 12 93 12 10071 110 30 8 -9999 -1
2019 03 20 18 48 47 10039 270 10 9 -9999 20
2019 03 20 21 20 12 10042 250 60 -9999 -9999 -9999
2019 03 21 00 -16 -36 10077 320 40 8 -9999 40
2019 03 21 03 -27 -59 10122 290 50 8 -9999 -9999
2019 03 21 06 -28 -66 10158 290 40 8 -9999 6
2019 03 21 09 -15 -85 10188 250 20 8 -9999 -9999
2019 03 21 12 -49 -86 10219 220 20 6 -9999 -9999
2019 03 21 18 -98 -113 10230 320 10 9 -9999 -9999
2019 03 21 21 -112 -127 10231 360 0 -9999 -9999 -9999
2019 03 22 00 -74 -99 10234 320 10 2 -9999 -9999
2019 03 22 03 7 -61 10219 290 40 0 -9999 -9999
2019 03 22 06 42 -127 10200 270 60 0 -9999 -9999
2019 03 22 09 27 -111 10195 290 40 6 -9999 -9999
2019 03 22 12 -3 -71 10208 180 10 4 -9999 -9999
2019 03 22 18 -36 -59 10200 220 10 9 -9999 -9999
2019 03 22 21 -44 -64 10202 250 20 -9999 -9999 -9999
2019 03 23 00 -11 -70 10218 250 40 0 -9999 -9999
2019 03 23 03 25 -129 10222 320 60 6 -9999 -9999
2019 03 23 06 28 -139 10210 290 30 5 -9999 -9999
2019 03 23 09 22 -140 10212 290 40 2 -9999 -9999
2019 03 23 12 -33 -100 10211 290 10 0 -9999 -9999
2019 03 23 18 -71 -100 10180 320 10 9 -9999 -9999
2019 03 23 21 -80 -99 10152 70 10 -9999 -9999 -9999
2019 03 24 00 -19 -78 10139 250 10 0 -9999 -9999
2019 03 24 03 87 -124 10103 250 70 0 -9999 -9999
2019 03 24 06 121 -102 10073 200 70 1 -9999 -9999
2019 03 24 09 121 -108 10065 220 80 0 -9999 -9999
2019 03 24 12 80 -44 10099 200 30 6 -9999 -9999
2019 03 24 18 -15 -42 10102 270 20 9 -9999 -9999
2019 03 24 21 -27 -44 10091 270 20 -9999 -9999 -9999
2019 03 25 00 13 -30 10097 250 10 0 -9999 -9999
2019 03 25 03 127 -36 10076 290 40 0 -9999 -9999
2019 03 25 06 150 -65 10064 290 100 2 -9999 -9999
2019 03 25 09 115 -84 10095 290 40 1 -9999 -9999
2019 03 25 12 67 -110 10136 360 10 0 -9999 -9999
2019 03 25 18 -38 -100 10175 220 10 9 -9999 -9999
2019 03 25 21 -64 -106 10187 40 10 -9999 -9999 -9999
2019 03 26 00 -12 -108 10206 200 10 0 -9999 -9999
2019 03 26 03 70 -226 10195 360 20 0 -9999 -9999
2019 03 26 06 101 -171 10169 250 20 5 -9999 -9999
2019 03 26 09 100 -155 10150 290 10 6 -9999 -9999
2019 03 26 12 29 -94 10160 40 10 0 -9999 -9999
2019 03 26 18 -32 -88 10146 0 -9999 9 -9999 -9999
2019 03 26 21 -17 -108 10137 20 20 -9999 -9999 -9999
2019 03 27 00 26 -113 10151 70 50 6 -9999 -9999
2019 03 27 03 56 -94 10154 90 40 3 -9999 -9999
2019 03 27 06 61 -58 10147 70 50 3 -9999 -9999
2019 03 27 09 60 -131 10153 290 30 3 -9999 -9999
2019 03 27 12 14 -114 10177 290 40 3 -9999 -9999
2019 03 27 18 -54 -107 10189 290 10 9 -9999 -9999
2019 03 27 21 -79 -114 10191 270 10 -9999 -9999 -9999
2019 03 28 00 -27 -110 10188 250 10 3 -9999 -9999
2019 03 28 03 55 -199 10172 270 30 0 -9999 -9999
2019 03 28 06 75 -175 10152 270 20 2 -9999 -9999
2019 03 28 09 65 -183 10145 270 30 4 -9999 -9999
2019 03 28 12 -11 -115 10168 250 20 0 -9999 -9999
2019 03 28 18 -68 -115 10166 0 -9999 9 -9999 -9999
2019 03 28 21 -87 -121 10167 70 10 -9999 -9999 -9999
2019 03 29 00 -22 -115 10174 160 10 4 -9999 -9999
2019 03 29 03 75 -176 10161 180 10 0 -9999 -9999
2019 03 29 06 99 -182 10135 320 20 0 -9999 -9999
2019 03 29 09 105 -188 10124 360 0 0 -9999 -9999
2019 03 29 12 34 -130 10132 40 10 6 -9999 -9999
2019 03 29 18 2 -80 10109 320 10 9 -9999 -9999
2019 03 29 21 -2 -66 10098 340 10 -9999 -9999 -9999
2019 03 30 00 16 -72 10098 220 10 8 -9999 -9999
2019 03 30 03 65 -79 10083 340 20 7 -9999 -9999
2019 03 30 06 68 -43 10075 250 20 7 -9999 -9999
2019 03 30 09 30 9 10097 90 10 8 -9999 -9999
2019 03 30 12 21 -65 10131 290 30 8 -9999 4
2019 03 30 18 5 -122 10169 290 20 9 -9999 -9999
2019 03 30 21 -27 -89 10185 270 20 -9999 -9999 -9999
2019 03 31 00 7 -93 10197 180 10 0 -9999 -9999
2019 03 31 03 47 -164 10191 20 50 4 -9999 -9999
2019 03 31 06 45 -154 10184 40 20 7 -9999 -9999
2019 03 31 09 41 -137 10190 250 20 6 -9999 -9999
2019 03 31 12 -3 -120 10212 0 -9999 4 -9999 -9999
2019 03 31 18 -69 -111 10217 290 10 9 -9999 -9999
2019 03 31 21 -85 -106 10215 320 10 -9999 -9999 -9999
2019 04 01 00 -23 -88 10222 0 -9999 0 -9999 -9999
2019 04 01 03 67 -141 10211 290 40 3 -9999 -9999
2019 04 01 06 67 -153 10204 340 40 5 -9999 -9999
2019 04 01 09 62 -151 10206 340 40 5 -9999 -9999
2019 04 01 12 -7 -103 10219 250 10 0 -9999 -9999
2019 04 01 18 -64 -104 10223 340 10 9 -9999 -9999
2019 04 01 21 -62 -98 10224 90 10 -9999 -9999 -9999
2019 04 02 00 -5 -96 10231 90 10 2 -9999 -9999
2019 04 02 03 75 -118 10227 200 20 2 -9999 -9999
2019 04 02 06 100 -147 10222 320 40 5 -9999 -9999
2019 04 02 09 75 -154 10232 340 50 3 -9999 -9999
2019 04 02 12 -4 -114 10252 220 10 0 -9999 -9999
2019 04 02 18 -68 -108 10252 0 -9999 9 -9999 -9999
2019 04 02 21 -84 -114 10252 360 0 -9999 -9999 -9999
2019 04 03 00 -11 -95 10238 200 10 1 -9999 -9999
2019 04 03 03 105 -122 10199 270 60 1 -9999 -9999
2019 04 03 06 141 -121 10164 270 100 0 -9999 -9999
2019 04 03 09 132 -106 10150 250 80 0 -9999 -9999
2019 04 03 12 50 -85 10150 220 20 0 -9999 -9999
2019 04 03 18 -14 -75 10126 290 20 9 -9999 -9999
2019 04 03 21 -30 -73 10096 320 10 -9999 -9999 -9999
2019 04 04 00 61 -44 10058 290 20 2 -9999 -9999
2019 04 04 03 190 -59 10008 250 100 2 -9999 -9999
2019 04 04 06 180 -18 10008 250 90 9 -9999 -9999
2019 04 04 09 160 -57 10026 290 50 8 -9999 -9999
2019 04 04 12 127 -91 10051 270 40 6 -9999 -9999
2019 04 04 18 53 -147 10083 270 40 9 -9999 -9999
2019 04 04 21 37 -131 10079 270 40 -9999 -9999 -9999
2019 04 05 00 64 -99 10093 270 50 0 -9999 -9999
2019 04 05 03 87 -79 10099 320 60 5 -9999 -9999
2019 04 05 06 99 -87 10098 340 30 6 -9999 -9999
2019 04 05 09 102 -117 10095 320 50 2 -9999 -9999
2019 04 05 12 28 -95 10118 250 20 2 -9999 -9999
2019 04 05 18 -44 -83 10129 0 -9999 9 -9999 -9999
2019 04 05 21 -55 -89 10125 270 10 -9999 -9999 -9999
2019 04 06 00 14 -79 10125 220 10 2 -9999 -9999
2019 04 06 03 117 -157 10115 320 80 2 -9999 -9999
2019 04 06 06 129 -158 10102 290 60 2 -9999 -9999
2019 04 06 09 105 -188 10116 320 70 0 -9999 -9999
2019 04 06 12 31 -128 10136 220 10 0 -9999 -9999
2019 04 06 18 -51 -112 10148 270 10 9 -9999 -9999
2019 04 06 21 -67 -113 10150 360 0 -9999 -9999 -9999
2019 04 07 00 12 -109 10149 250 10 0 -9999 -9999
2019 04 07 03 96 -136 10132 220 40 7 -9999 -9999
2019 04 07 06 92 -120 10124 250 40 7 -9999 -9999
2019 04 07 09 85 -120 10120 320 30 2 -9999 -9999
2019 04 07 12 40 -63 10134 320 10 0 -9999 -9999
2019 04 07 18 -25 -60 10151 220 10 9 -9999 -9999
2019 04 07 21 -52 -67 10158 290 10 -9999 -9999 -9999
2019 04 08 00 24 -39 10177 250 10 0 -9999 -9999
2019 04 08 03 97 -83 10180 290 60 1 -9999 -9999
2019 04 08 06 115 -107 10177 320 40 6 -9999 -9999
2019 04 08 09 112 -122 10183 290 20 0 -9999 -9999
2019 04 08 12 28 -88 10210 220 20 0 -9999 -9999
2019 04 08 18 -35 -85 10237 70 10 9 -9999 -9999
2019 04 08 21 -52 -89 10234 70 10 -9999 -9999 -9999
2019 04 09 00 22 -77 10244 90 10 2 -9999 -9999
2019 04 09 03 110 -88 10219 20 20 7 -9999 -9999
2019 04 09 06 123 -113 10183 40 60 7 -9999 -9999
2019 04 09 09 116 -100 10171 70 30 6 -9999 -9999
2019 04 09 12 63 -63 10172 250 10 5 -9999 -9999
2019 04 09 18 -6 -64 10166 0 -9999 9 -9999 -9999
2019 04 09 21 -19 -66 10160 360 0 -9999 -9999 -9999
2019 04 10 00 35 -59 10165 0 -9999 6 -9999 -9999
2019 04 10 03 122 -77 10147 290 60 7 -9999 -9999
2019 04 10 06 142 -98 10126 250 20 6 -9999 -9999
2019 04 10 09 122 -121 10133 360 50 3 -9999 -9999
2019 04 10 12 42 -89 10152 270 10 3 -9999 -9999
2019 04 10 18 -35 -91 10162 0 -9999 9 -9999 -9999
2019 04 10 21 -49 -92 10163 90 10 -9999 -9999 -9999
2019 04 11 00 36 -75 10166 70 10 0 -9999 -9999
2019 04 11 03 145 -128 10149 220 40 4 -9999 -9999
2019 04 11 06 151 -131 10125 250 50 6 -9999 -9999
2019 04 11 09 152 -140 10116 250 30 4 -9999 -9999
2019 04 11 12 54 -108 10132 270 10 0 -9999 -9999
2019 04 11 18 -24 -93 10144 0 -9999 9 -9999 -9999
2019 04 11 21 -37 -87 10149 70 10 -9999 -9999 -9999
2019 04 12 00 52 -76 10154 110 10 0 -9999 -9999
2019 04 12 03 165 -59 10134 270 50 2 -9999 -9999
2019 04 12 06 188 -75 10111 250 90 6 -9999 -9999
2019 04 12 09 177 -100 10104 250 70 6 -9999 -9999
2019 04 12 12 128 -23 10124 220 20 2 -9999 -9999
2019 04 12 18 91 -41 10126 180 20 9 -9999 -9999
2019 04 12 21 32 -38 10131 320 10 -9999 -9999 -9999
2019 04 13 00 84 28 10147 220 40 8 -9999 2
2019 04 13 03 97 31 10160 200 30 8 -9999 -9999
2019 04 13 06 129 38 10144 250 40 8 -9999 3
2019 04 13 09 90 62 10158 250 20 8 -9999 -9999
2019 04 13 12 57 45 10161 220 10 6 -9999 1
2019 04 13 18 10 9 10146 0 -9999 9 -9999 -9999
2019 04 13 21 21 20 10142 360 0 -9999 -9999 -9999
2019 04 14 00 63 -113 10158 320 50 0 -9999 -9999
2019 04 14 03 87 -117 10157 360 70 5 -9999 -9999
2019 04 14 06 108 -101 10151 270 70 6 -9999 -9999
2019 04 14 12 33 -97 10162 290 10 0 -9999 -9999
2019 04 14 18 -16 -77 10148 0 -9999 9 -9999 -9999
2019 04 14 21 -27 -87 10128 110 10 -9999 -9999 -9999
2019 04 15 00 63 -70 10122 0 -9999 0 -9999 -9999
2019 04 15 03 185 -86 10102 270 50 0 -9999 -9999
2019 04 15 06 229 -91 10077 270 50 0 -9999 -9999
2019 04 15 09 225 -83 10069 220 60 0 -9999 -9999
2019 04 15 12 177 -20 10089 200 30 0 -9999 -9999
2019 04 15 18 50 -23 10091 290 20 9 -9999 -9999
2019 04 15 21 35 -33 10094 290 20 -9999 -9999 -9999
2019 04 16 00 166 -25 10092 200 30 7 -9999 -9999
2019 04 16 03 210 -16 10086 200 70 2 -9999 -9999
2019 04 16 06 218 4 10074 200 60 2 -9999 -9999
2019 04 16 09 197 -25 10078 220 50 2 -9999 -9999
2019 04 16 12 156 -43 10097 200 50 0 -9999 -9999
2019 04 16 18 106 -67 10087 160 20 9 -9999 -9999
2019 04 16 21 75 -77 10080 360 0 -9999 -9999 -9999
2019 04 17 00 141 -28 10069 220 60 7 -9999 -9999
2019 04 17 03 200 -2 10036 200 60 7 -9999 -9999
2019 04 17 06 195 5 10000 200 110 7 -9999 -9999
2019 04 17 09 187 30 9985 200 60 5 -9999 -9999
2019 04 17 12 162 36 10000 200 70 8 -9999 -1
2019 04 17 18 114 14 10054 320 50 9 -9999 -9999
2019 04 17 21 62 -34 10112 290 20 -9999 -9999 -9999
2019 04 18 00 63 -70 10150 360 50 2 -9999 1
2019 04 18 03 95 -77 10168 290 80 2 -9999 -9999
2019 04 18 06 111 -104 10168 70 20 0 -9999 -9999
2019 04 18 09 107 -133 10174 40 50 0 -9999 -9999
2019 04 18 12 44 -121 10196 200 10 0 -9999 -9999
2019 04 18 18 -28 -113 10210 140 10 9 -9999 -9999
2019 04 18 21 -22 -105 10221 360 0 -9999 -9999 -9999
2019 04 19 00 45 -104 10220 180 10 3 -9999 -9999
2019 04 19 03 151 -141 10198 110 30 0 -9999 -9999
2019 04 19 06 181 -183 10169 360 30 0 -9999 -9999
2019 04 19 09 187 -162 10145 220 20 1 -9999 -9999
2019 04 19 12 81 -93 10154 290 10 2 -9999 -9999
2019 04 19 18 9 -89 10138 0 -9999 9 -9999 -9999
2019 04 19 21 21 -86 10120 360 0 -9999 -9999 -9999
2019 04 20 00 37 -17 10124 70 10 8 -9999 3
2019 04 20 03 100 13 10119 180 40 8 -9999 -9999
2019 04 20 06 107 30 10112 200 20 8 -9999 -9999
2019 04 20 09 102 30 10120 270 40 8 -9999 -9999
2019 04 20 12 74 27 10143 220 20 8 -9999 -9999
2019 04 20 18 19 12 10158 320 10 9 -9999 -9999
2019 04 20 21 5 -2 10161 290 10 -9999 -9999 -9999
2019 04 21 00 68 38 10170 320 10 6 -9999 -9999
2019 04 21 03 152 -51 10150 220 20 0 -9999 -9999
2019 04 21 06 192 -120 10132 320 30 0 -9999 -9999
2019 04 21 09 182 -127 10127 340 30 0 -9999 -9999
2019 04 21 12 87 -79 10150 360 10 0 -9999 -9999
2019 04 21 18 27 -67 10151 140 10 9 -9999 -9999
2019 04 21 21 30 -59 10149 90 10 -9999 -9999 -9999
2019 04 22 00 67 -47 10135 90 10 8 -9999 -9999
2019 04 22 03 221 -33 10104 200 70 6 -9999 -9999
2019 04 22 06 255 -13 10075 220 50 6 -9999 -9999
2019 04 22 09 250 -9 10060 180 60 0 -9999 -9999
2019 04 22 12 206 -18 10079 200 60 0 -9999 -9999
2019 04 22 18 172 49 10085 200 50 9 -9999 -9999
2019 04 22 21 162 69 10081 200 30 -9999 -9999 -9999
2019 04 23 00 204 90 10091 250 30 3 -9999 -9999
2019 04 23 03 245 88 10082 270 70 4 -9999 -9999
2019 04 23 06 258 88 10071 270 60 6 -9999 -9999
2019 04 23 09 247 91 10071 250 60 7 -9999 -9999
2019 04 23 12 217 117 10082 40 10 7 -9999 -9999
2019 04 23 18 172 119 10101 270 30 9 -9999 -9999
2019 04 23 21 150 19 10108 360 0 -9999 -9999 -9999
2019 04 24 00 128 -96 10134 40 70 8 -9999 -9999
2019 04 24 03 116 -37 10155 70 70 8 -9999 -9999
2019 04 24 06 105 -63 10157 20 40 8 -9999 -9999
2019 04 24 09 47 23 10159 70 20 8 -9999 -9999
2019 04 24 12 47 27 10164 70 10 8 -9999 8
2019 04 24 18 39 24 10155 70 20 9 -9999 -9999
2019 04 24 21 40 19 10149 70 20 -9999 -9999 -9999
2019 04 25 00 54 2 10151 70 40 8 -9999 -9999
2019 04 25 03 70 -30 10151 70 50 8 -9999 -9999
2019 04 25 06 93 -39 10138 40 30 8 -9999 -9999
2019 04 25 09 96 -37 10134 70 20 8 -9999 -9999
2019 04 25 12 54 -22 10141 180 10 7 -9999 -9999
2019 04 25 18 -24 -38 10151 40 10 9 -9999 -9999
2019 04 25 21 -37 -49 10164 360 0 -9999 -9999 -9999
2019 04 26 00 59 -27 10176 40 10 0 -9999 -9999
2019 04 26 03 141 -62 10171 20 10 5 -9999 -9999
2019 04 26 06 152 -83 10164 360 20 6 -9999 -9999
2019 04 26 09 155 -74 10164 360 30 6 -9999 -9999
2019 04 26 12 74 -50 10182 270 10 6 -9999 -9999
2019 04 26 18 -9 -51 10210 70 10 9 -9999 -9999
2019 04 26 21 -17 -51 10215 160 10 -9999 -9999 -9999
2019 04 27 00 68 -40 10220 340 10 0 -9999 -9999
2019 04 27 03 176 -111 10198 250 50 0 -9999 -9999
2019 04 27 06 193 -119 10171 250 50 0 -9999 -9999
2019 04 27 09 182 -107 10161 250 40 8 -9999 -9999
2019 04 27 12 114 -56 10168 180 10 8 -9999 -9999
2019 04 27 18 67 16 10192 290 10 9 -9999 -9999
2019 04 27 21 35 13 10190 320 10 -9999 -9999 -9999
2019 04 28 00 118 14 10193 160 30 4 -9999 -9999
2019 04 28 03 127 12 10187 180 60 7 -9999 -9999
2019 04 28 06 129 13 10170 180 50 8 -9999 -9999
2019 04 28 09 131 14 10159 160 50 7 -9999 -9999
2019 04 28 12 119 15 10168 200 20 8 -9999 -9999
2019 04 28 18 64 15 10166 90 10 9 -9999 -9999
2019 04 28 21 42 15 10162 40 10 -9999 -9999 -9999
2019 04 29 00 117 14 10155 70 10 6 -9999 -9999
2019 04 29 03 150 19 10140 220 60 7 -9999 -9999
2019 04 29 06 138 30 10114 290 20 8 -9999 -9999
2019 04 29 09 95 78 10117 180 10 8 -9999 -9999
2019 04 29 12 87 81 10114 0 -9999 8 -9999 20
2019 04 29 18 82 81 10096 360 10 9 -9999 -9999
2019 04 29 21 81 80 10087 70 10 -9999 -9999 -9999
2019 04 30 00 90 89 10087 70 10 8 -9999 6
2019 04 30 03 105 96 10082 360 0 8 -9999 -9999
2019 04 30 06 111 94 10074 0 -9999 8 -9999 50
2019 04 30 09 111 100 10072 70 10 8 -9999 -9999
2019 04 30 12 101 98 10084 180 10 8 -9999 10
2019 04 30 18 78 77 10078 180 30 9 -9999 -9999
2019 04 30 21 71 70 10100 270 20 -9999 -9999 -9999
2019 05 01 00 94 93 10120 220 10 0 -9999 -9999
2019 05 01 03 150 -20 10119 340 30 2 -9999 -9999
2019 05 01 06 174 -39 10101 290 60 2 -9999 -9999
2019 05 01 09 170 -61 10097 320 20 0 -9999 -9999
2019 05 01 12 96 -6 10116 220 10 0 -9999 -9999
2019 05 01 18 10 -8 10115 290 10 9 -9999 -9999
2019 05 01 21 -4 -17 10113 250 10 -9999 -9999 -9999
2019 05 02 00 107 -1 10109 320 10 0 -9999 -9999
2019 05 02 03 217 -29 10092 220 60 0 -9999 -9999
2019 05 02 06 249 -54 10081 340 30 0 -9999 -9999
2019 05 02 09 241 -71 10089 340 20 0 -9999 -9999
2019 05 02 12 150 1 10114 270 10 0 -9999 -9999
2019 05 02 18 40 -4 10143 140 10 9 -9999 -9999
2019 05 02 21 20 -20 10149 90 10 -9999 -9999 -9999
2019 05 03 00 114 -10 10146 90 10 0 -9999 -9999
2019 05 03 03 271 -27 10125 290 40 0 -9999 -9999
2019 05 03 06 289 -57 10107 270 50 6 -9999 -9999
2019 05 03 09 285 -89 10102 250 40 4 -9999 -9999
2019 05 03 12 174 -3 10124 220 10 5 -9999 -9999
2019 05 03 18 82 20 10143 0 -9999 9 -9999 -9999
2019 05 03 21 75 26 10149 40 10 -9999 -9999 -9999
2019 05 04 00 177 17 10146 290 10 3 -9999 -9999
2019 05 04 03 271 -9 10126 200 50 2 -9999 -9999
2019 05 04 06 285 11 10105 270 80 3 -9999 -9999
2019 05 04 09 265 23 10097 270 80 6 -9999 -9999
2019 05 04 12 209 22 10119 220 30 7 -9999 -9999
2019 05 04 18 121 41 10118 290 20 9 -9999 -9999
2019 05 04 21 140 34 10122 270 30 -9999 -9999 -9999
2019 05 05 00 82 50 10186 290 30 8 -9999 10
2019 05 05 03 72 42 10210 320 40 8 -9999 -9999
2019 05 05 06 80 20 10217 220 10 7 -9999 30
2019 05 05 09 95 -15 10209 320 10 1 -9999 -9999
2019 05 05 12 47 -1 10222 220 10 0 -9999 -9999
2019 05 05 18 -12 -15 10223 270 20 9 -9999 -9999
2019 05 05 21 -25 -27 10219 250 10 -9999 -9999 -9999
2019 05 06 00 46 23 10208 220 10 0 -9999 -9999
2019 05 06 03 147 -56 10183 270 40 6 -9999 -9999
2019 05 06 06 169 -91 10158 320 60 6 -9999 -9999
2019 05 06 09 177 -92 10142 270 50 4 -9999 -9999
2019 05 06 12 91 -28 10147 220 10 0 -9999 -9999
2019 05 06 18 10 -21 10139 320 10 9 -9999 -9999
2019 05 06 21 -2 -22 10134 360 0 -9999 -9999 -9999
2019 05 07 00 126 -24 10129 290 50 0 -9999 -9999
2019 05 07 03 200 -59 10110 250 60 0 -9999 -9999
2019 05 07 06 221 -86 10088 270 20 0 -9999 -9999
2019 05 07 09 225 -73 10078 270 50 0 -9999 -9999
2019 05 07 12 125 -22 10082 270 20 0 -9999 -9999
2019 05 07 18 49 -7 10067 90 10 9 -9999 -9999
2019 05 07 21 55 10 10051 360 0 -9999 -9999 -9999
2019 05 08 00 158 12 10047 290 10 0 -9999 -9999
2019 05 08 03 242 -16 10031 250 50 2 -9999 -9999
2019 05 08 06 258 -69 10008 270 80 4 -9999 -9999
2019 05 08 09 247 -46 10003 250 60 6 -9999 -9999
2019 05 08 12 194 -22 10033 250 80 6 -9999 -9999
2019 05 08 18 126 13 10052 290 30 9 -9999 -9999
2019 05 08 21 67 21 10063 270 20 -9999 -9999 -9999
2019 05 09 00 154 29 10060 250 10 0 -9999 -9999
2019 05 09 03 232 -23 10050 250 60 0 -9999 -9999
2019 05 09 06 256 -21 10040 270 70 4 -9999 -9999
2019 05 09 09 255 -30 10042 270 30 6 -9999 -9999
2019 05 09 12 153 18 10063 360 10 5 -9999 -9999
2019 05 09 18 71 22 10082 90 10 9 -9999 -9999
2019 05 09 21 52 23 10089 70 10 -9999 -9999 -9999
2019 05 10 00 155 42 10088 220 10 0 -9999 -9999
2019 05 10 03 265 17 10079 220 50 0 -9999 -9999
2019 05 10 06 288 13 10064 270 60 0 -9999 -9999
2019 05 10 09 277 48 10074 250 50 0 -9999 -9999
2019 05 10 12 202 76 10102 220 20 0 -9999 -9999
2019 05 10 18 108 79 10125 290 10 9 -9999 -9999
2019 05 10 21 85 70 10138 360 0 -9999 -9999 -9999
2019 05 11 00 175 78 10140 110 10 3 -9999 -9999
2019 05 11 03 262 -15 10127 270 40 2 -9999 -9999
2019 05 11 06 286 -60 10103 200 20 2 -9999 -9999
2019 05 11 09 286 -15 10089 270 40 3 -9999 -9999
2019 05 11 12 221 47 10122 140 40 3 -9999 -9999
2019 05 11 18 102 60 10136 320 10 9 -9999 -9999
2019 05 11 21 75 60 10140 220 10 -9999 -9999 -9999
2019 05 12 00 184 72 10137 90 10 0 -9999 -9999
2019 05 12 03 257 18 10122 200 50 2 -9999 -9999
2019 05 12 06 284 2 10097 200 30 2 -9999 -9999
2019 05 12 09 267 -12 10089 160 50 0 -9999 -9999
2019 05 12 12 190 -4 10098 180 20 5 -9999 -9999
2019 05 12 18 156 49 10080 270 30 9 -9999 -9999
2019 05 12 21 122 77 10083 180 20 -9999 -9999 -9999
2019 05 13 00 125 112 10090 250 60 8 -9999 40
2019 05 13 03 112 78 10104 180 30 7 -9999 -9999
2019 05 13 06 157 67 10078 220 20 7 -9999 10
2019 05 13 09 162 43 10082 250 60 4 -9999 -9999
2019 05 13 12 102 44 10096 160 10 4 -9999 -9999
2019 05 13 18 108 49 10091 250 20 9 -9999 -9999
2019 05 13 21 71 32 10090 290 10 -9999 -9999 -9999
2019 05 14 00 160 13 10094 200 50 0 -9999 -9999
2019 05 14 03 212 15 10087 250 50 2 -9999 -9999
2019 05 14 06 237 7 10075 220 50 1 -9999 -9999
2019 05 14 09 240 27 10078 220 40 0 -9999 -9999
2019 05 14 12 190 36 10101 200 40 0 -9999 -9999
2019 05 14 18 73 37 10113 220 10 9 -9999 -9999
2019 05 14 21 55 34 10112 360 0 -9999 -9999 -9999
2019 05 15 00 174 22 10101 290 20 3 -9999 -9999
2019 05 15 03 245 25 10085 200 60 7 -9999 -9999
2019 05 15 06 272 -8 10062 220 50 3 -9999 -9999
2019 05 15 09 255 -5 10049 220 50 7 -9999 -9999
2019 05 15 12 221 -6 10053 200 30 3 -9999 -9999
2019 05 15 18 180 116 10056 90 10 9 -9999 -9999
2019 05 15 21 180 127 10067 200 40 -9999 -9999 -9999
2019 05 16 00 201 118 10072 180 50 0 -9999 0
2019 05 16 03 241 124 10065 250 50 6 -9999 -9999
2019 05 16 06 249 128 10052 160 70 4 -9999 -9999
2019 05 16 09 210 127 10063 180 60 7 -9999 -9999
2019 05 16 12 191 126 10075 200 30 2 -9999 -9999
2019 05 16 18 185 116 10080 200 40 9 -9999 -9999
2019 05 16 21 186 109 10084 180 20 -9999 -9999 -9999
2019 05 17 00 223 114 10090 180 50 0 -9999 -9999
2019 05 17 03 260 120 10083 220 60 4 -9999 -9999
2019 05 17 06 260 125 10076 200 60 0 -9999 -9999
2019 05 17 09 237 107 10077 200 60 0 -9999 -9999
2019 05 17 12 204 111 10116 200 30 5 -9999 -9999
2019 05 17 18 163 121 10102 270 10 9 -9999 -9999
2019 05 17 21 135 123 10111 270 10 -9999 -9999 -9999
2019 05 18 00 221 112 10113 220 50 4 -9999 -9999
2019 05 18 03 250 108 10111 250 60 2 -9999 -9999
2019 05 18 06 268 113 10095 270 60 7 -9999 -9999
2019 05 18 09 266 107 10084 270 60 2 -9999 -9999
2019 05 18 12 205 114 10096 270 10 3 -9999 -9999
2019 05 18 18 133 117 10095 0 -9999 9 -9999 -9999
2019 05 18 21 130 117 10082 360 0 -9999 -9999 -9999
2019 05 19 00 166 117 10071 0 -9999 7 -9999 -9999
2019 05 19 03 172 143 10057 360 0 8 -9999 -9999
2019 05 19 06 171 163 10027 270 10 8 -9999 10
2019 05 19 09 180 168 9998 250 30 8 -9999 -9999
2019 05 19 12 123 100 10008 270 50 8 -9999 10
2019 05 19 18 100 92 9973 220 10 9 -9999 80
2019 05 19 21 97 80 9971 220 60 -9999 -9999 -9999
2019 05 20 00 91 55 9980 200 40 7 -9999 20
2019 05 20 03 97 55 9987 250 40 8 -9999 -9999
2019 05 20 06 124 98 9975 360 10 6 -9999 20
2019 05 20 09 157 89 9976 250 20 6 -9999 -9999
2019 05 20 12 115 76 9998 320 10 6 -9999 7
2019 05 20 18 73 69 9989 270 20 9 -9999 -9999
2019 05 20 21 65 62 9982 290 10 -9999 -9999 -9999
2019 05 21 00 162 33 9977 250 60 1 -9999 -9999
2019 05 21 03 191 16 9976 250 100 5 -9999 -9999
2019 05 21 06 187 17 9977 290 70 7 -9999 -9999
2019 05 21 09 197 7 9972 270 50 7 -9999 -9999
2019 05 21 12 167 34 9978 200 10 8 -9999 -9999
2019 05 21 18 115 28 9986 200 30 9 -9999 -9999
2019 05 21 21 71 41 10005 270 10 -9999 -9999 -9999
2019 05 22 00 162 66 10016 0 -9999 0 -9999 -9999
2019 05 22 03 226 4 10008 320 50 0 -9999 -9999
2019 05 22 06 245 -57 9999 220 70 0 -9999 -9999
2019 05 22 09 245 -22 10005 270 50 0 -9999 -9999
2019 05 22 12 153 41 10024 250 20 0 -9999 -9999
2019 05 22 18 62 42 10038 270 10 9 -9999 -9999
2019 05 22 21 62 52 10047 360 0 -9999 -9999 -9999
2019 05 23 00 202 34 10053 250 50 0 -9999 -9999
2019 05 23 03 271 15 10051 270 40 0 -9999 -9999
2019 05 23 06 300 -4 10038 250 50 2 -9999 -9999
2019 05 23 09 306 -9 10032 250 40 2 -9999 -9999
2019 05 23 12 193 74 10043 160 20 2 -9999 -9999
2019 05 23 18 114 79 10051 0 -9999 9 -9999 -9999
2019 05 23 21 102 86 10051 360 0 -9999 -9999 -9999
2019 05 24 00 240 76 10048 250 10 0 -9999 -9999
2019 05 24 03 312 89 10042 200 40 2 -9999 -9999
2019 05 24 06 349 71 10025 220 70 2 -9999 -9999
2019 05 24 09 350 62 10024 220 50 3 -9999 -9999
2019 05 24 12 284 97 10046 200 50 6 -9999 -9999
2019 05 24 18 163 108 10056 290 20 9 -9999 -9999
2019 05 24 21 157 111 10059 250 10 -9999 -9999 -9999
2019 05 25 00 258 104 10067 200 20 5 -9999 -9999
2019 05 25 03 310 97 10069 200 50 6 -9999 -9999
2019 05 25 06 328 18 10064 200 80 3 -9999 -9999
2019 05 25 09 312 -15 10060 160 60 0 -9999 -9999
2019 05 25 12 258 -47 10072 270 40 0 -9999 -9999
2019 05 25 18 193 103 10094 0 -9999 9 -9999 -9999
2019 05 25 21 155 115 10101 270 10 -9999 -9999 -9999
2019 05 26 00 230 135 10093 160 30 7 -9999 -9999
2019 05 26 03 255 124 10085 220 50 7 -9999 -9999
2019 05 26 06 240 129 10065 180 60 7 -9999 -9999
2019 05 26 09 235 124 10060 200 30 8 -9999 -9999
2019 05 26 12 222 104 10052 200 20 8 -9999 -9999
2019 05 26 18 159 156 10041 110 10 9 -9999 60
2019 05 26 21 152 151 10019 110 10 -9999 -9999 -9999
2019 05 27 00 116 103 10041 0 -9999 8 -9999 200
2019 05 27 03 105 85 10059 220 20 8 -9999 -9999
2019 05 27 06 124 85 10078 290 20 8 -9999 120
2019 05 27 09 162 79 10074 320 40 4 -9999 -9999
2019 05 27 12 123 68 10096 320 30 8 -9999 2
2019 05 27 18 65 64 10103 290 10 9 -9999 1
2019 05 27 21 57 56 10105 270 20 -9999 -9999 -9999
2019 05 28 00 107 105 10084 290 10 0 -9999 -9999
2019 05 28 03 205 56 10060 250 60 2 -9999 -9999
2019 05 28 06 190 24 10067 290 60 2 -9999 -1
2019 05 28 09 192 -18 10073 290 60 2 -9999 -9999
2019 05 28 12 118 31 10080 290 10 2 -9999 -9999
2019 05 28 18 44 37 10084 270 20 9 -9999 -9999
2019 05 28 21 35 31 10085 270 20 -9999 -9999 -9999
2019 05 29 00 146 51 10087 270 30 1 -9999 -9999
2019 05 29 03 220 -21 10080 290 100 1 -9999 -9999
2019 05 29 06 240 -25 10072 270 40 1 -9999 -9999
2019 05 29 09 245 -7 10064 270 40 3 -9999 -9999
2019 05 29 12 147 65 10065 250 10 2 -9999 -9999
2019 05 29 18 87 73 10048 0 -9999 9 -9999 -9999
2019 05 29 21 85 74 10041 340 10 -9999 -9999 -9999
2019 05 30 00 164 81 10054 250 10 2 -9999 -9999
2019 05 30 03 216 2 10059 290 50 7 -9999 -9999
2019 05 30 06 199 27 10049 250 40 8 -9999 -1
2019 05 30 09 202 22 10048 220 40 6 -9999 -9999
2019 05 30 12 138 57 10057 270 10 3 -9999 -9999
2019 05 30 18 101 85 10056 250 20 9 -9999 -9999
2019 05 30 21 95 82 10064 250 10 -9999 -9999 -9999
2019 05 31 00 164 65 10063 220 40 1 -9999 -9999
2019 05 31 03 202 54 10055 270 40 6 -9999 -9999
2019 05 31 06 222 38 10038 250 50 6 -9999 -9999
2019 05 31 09 185 57 10046 160 20 5 -9999 -9999
2019 05 31 12 139 87 10045 220 10 4 -9999 0
2019 05 31 18 125 97 10044 70 30 9 -9999 -9999
2019 05 31 21 97 92 10042 270 10 -9999 -9999 -9999
2019 06 01 00 173 92 10050 340 20 0 -9999 -9999
2019 06 01 03 235 67 10043 220 30 0 -9999 -9999
2019 06 01 06 262 8 10030 250 30 2 -9999 -9999
2019 06 01 09 265 43 10020 270 30 2 -9999 -9999
2019 06 01 12 183 86 10032 270 20 4 -9999 -9999
2019 06 01 18 128 98 10035 290 20 9 -9999 -9999
2019 06 01 21 120 101 10038 360 0 -9999 -9999 -9999
2019 06 02 00 220 82 10035 180 30 0 -9999 -9999
2019 06 02 03 255 85 10026 180 30 0 -9999 -9999
2019 06 02 06 276 90 10010 250 20 2 -9999 -9999
2019 06 02 09 255 98 10006 220 30 6 -9999 -9999
2019 06 02 12 219 130 10019 220 20 8 -9999 -9999
2019 06 02 18 148 145 10036 0 -9999 9 -9999 30
2019 06 02 21 136 134 10041 200 10 -9999 -9999 -9999
2019 06 03 00 165 155 10048 360 10 7 -9999 -9999
2019 06 03 03 182 150 10049 20 30 7 -9999 -9999
2019 06 03 06 202 137 10044 90 20 7 -9999 20
2019 06 03 09 221 145 10039 270 10 6 -9999 -9999
2019 06 03 12 182 170 10055 0 -9999 8 -9999 30
2019 06 03 18 148 146 10064 70 10 9 -9999 4
2019 06 03 21 147 145 10069 290 10 -9999 -9999 -9999
2019 06 04 00 166 160 10080 250 10 8 -9999 -9999
2019 06 04 03 216 143 10074 250 20 6 -9999 -9999
2019 06 04 06 240 138 10061 290 30 6 -9999 -9999
2019 06 04 09 246 119 10060 270 30 2 -9999 -9999
2019 06 04 12 184 137 10073 290 10 0 -9999 -9999
2019 06 04 18 156 150 10087 320 10 9 -9999 -9999
2019 06 04 21 155 152 10084 360 0 -9999 -9999 -9999
2019 06 05 00 211 161 10088 20 10 0 -9999 3
2019 06 05 03 255 160 10083 270 50 6 -9999 -9999
2019 06 05 06 276 146 10076 250 70 2 -9999 -9999
2019 06 05 09 257 155 10076 250 50 2 -9999 -9999
2019 06 05 12 217 160 10092 270 10 0 -9999 -9999
2019 06 05 18 153 151 10109 0 -9999 9 -9999 -9999
2019 06 05 21 150 148 10122 70 10 -9999 -9999 -9999
2019 06 06 00 202 168 10120 0 -9999 0 -9999 -9999
2019 06 06 03 271 138 10106 140 30 5 -9999 -9999
2019 06 06 06 297 93 10084 160 30 6 -9999 -9999
2019 06 06 09 281 103 10070 180 20 7 -9999 -9999
2019 06 06 12 213 149 10073 320 10 8 -9999 -9999
2019 06 06 18 156 151 10072 40 10 9 -9999 -9999
2019 06 06 21 147 145 10073 40 10 -9999 -9999 -9999
2019 06 07 00 210 162 10066 40 10 0 -9999 -9999
2019 06 07 03 275 149 10040 40 20 0 -9999 -9999
2019 06 07 06 304 104 10022 180 40 6 -9999 -9999
2019 06 07 09 292 131 10022 270 30 3 -9999 -9999
2019 06 07 12 244 159 10041 200 10 6 -9999 -9999
2019 06 07 18 181 161 10046 270 10 9 -9999 -9999
2019 06 07 21 172 158 10054 40 10 -9999 -9999 -9999
2019 06 08 00 228 127 10047 180 20 7 -9999 -9999
2019 06 08 03 197 144 10059 250 60 8 -9999 -9999
2019 06 08 06 207 146 10035 160 20 7 -9999 40
2019 06 08 09 231 130 10030 160 40 3 -9999 -9999
2019 06 08 12 189 160 10043 180 20 7 -9999 -9999
2019 06 08 18 159 157 10050 0 -9999 9 -9999 -9999
2019 06 08 21 157 156 10048 250 10 -9999 -9999 -9999
2019 06 09 00 164 161 10061 140 10 8 -9999 10
2019 06 09 03 190 160 10055 290 10 6 -9999 -9999
2019 06 09 06 206 143 10042 250 40 8 -9999 30
2019 06 09 09 182 162 10042 70 10 6 -9999 -9999
2019 06 09 12 164 156 10058 70 10 5 -9999 40
2019 06 09 18 153 151 10063 70 10 9 -9999 -9999
2019 06 09 21 147 146 10071 40 20 -9999 -9999 -9999
2019 06 10 00 176 152 10078 290 10 4 -9999 -9999
2019 06 10 03 212 136 10074 290 10 7 -9999 -9999
2019 06 10 06 208 172 10065 40 10 7 -9999 20
2019 06 10 09 206 131 10063 270 30 6 -9999 -9999
2019 06 10 12 174 163 10076 0 -9999 6 -9999 -9999
2019 06 10 18 144 142 10091 220 10 9 -9999 -9999
2019 06 10 21 146 144 10096 270 10 -9999 -9999 -9999
2019 06 11 00 180 156 10099 270 20 6 -9999 -9999
2019 06 11 03 225 145 10087 270 50 6 -9999 -9999
2019 06 11 06 241 133 10064 250 60 7 -9999 -9999
2019 06 11 09 240 151 10056 220 30 7 -9999 -9999
2019 06 11 12 180 162 10083 70 30 8 -9999 10
2019 06 11 18 156 154 10088 160 10 9 -9999 9
2019 06 11 21 155 152 10088 90 10 -9999 -9999 -9999
2019 06 12 00 189 177 10094 40 10 0 -9999 0
2019 06 12 03 255 149 10079 160 20 5 -9999 -9999
2019 06 12 06 285 143 10057 220 20 3 -9999 -9999
2019 06 12 09 282 155 10048 200 20 3 -9999 -9999
2019 06 12 12 239 159 10060 220 10 5 -9999 -9999
2019 06 12 18 163 158 10059 270 20 9 -9999 -9999
2019 06 12 21 160 149 10053 290 10 -9999 -9999 -9999
2019 06 13 00 224 118 10054 220 30 6 -9999 -9999
2019 06 13 03 190 157 10062 360 0 8 -9999 -9999
2019 06 13 06 193 174 10064 250 10 8 -9999 30
2019 06 13 09 190 168 10063 220 20 8 -9999 -9999
2019 06 13 12 175 165 10064 270 20 8 -9999 10
2019 06 13 18 153 151 10059 0 -9999 9 -9999 30
2019 06 13 21 155 153 10056 320 10 -9999 -9999 -9999
2019 06 14 00 186 166 10050 180 10 8 -9999 0
2019 06 14 03 212 156 10046 220 20 8 -9999 -9999
2019 06 14 06 243 129 10027 220 40 6 -9999 -9999
2019 06 14 09 237 101 10024 290 30 2 -9999 -9999
2019 06 14 12 168 165 10054 270 10 6 -9999 50
2019 06 14 18 140 138 10050 200 10 9 -9999 -9999
2019 06 14 21 139 137 10057 0 -9999 9 -9999 -9999
2019 06 15 00 155 135 10064 290 40 8 -9999 -9999
2019 06 15 03 173 134 10055 320 40 7 -9999 -9999
2019 06 15 06 174 131 10052 360 30 7 -9999 1
2019 06 15 09 164 116 10064 360 50 7 -9999 -9999
2019 06 15 12 145 115 10079 20 20 7 -9999 -1
2019 06 15 18 138 111 10091 20 20 9 -9999 -9999
2019 06 15 21 135 110 10097 70 20 9 -9999 -9999
2019 06 16 00 145 97 10110 40 20 8 -9999 -9999
2019 06 16 03 171 100 10106 90 30 7 -9999 -9999
2019 06 16 06 189 102 10100 200 10 7 -9999 -9999
2019 06 16 09 186 109 10097 70 20 8 -9999 -9999
2019 06 16 12 147 118 10107 220 20 8 -9999 -9999
2019 06 16 18 105 103 10118 90 10 9 -9999 -9999
2019 06 16 21 99 98 10118 140 10 9 -9999 -9999
2019 06 17 00 136 118 10119 70 10 4 -9999 -9999
2019 06 17 03 221 75 10103 340 20 5 -9999 -9999
2019 06 17 06 252 54 10088 270 40 6 -9999 -9999
2019 06 17 09 232 77 10082 250 20 6 -9999 -9999
2019 06 17 12 184 117 10087 320 10 7 -9999 -9999
2019 06 17 18 142 134 10092 0 -9999 9 -9999 -9999
2019 06 17 21 146 130 10085 70 20 -9999 -9999 -9999
2019 06 18 00 195 137 10081 40 10 7 -9999 -9999
2019 06 18 03 230 147 10074 290 20 8 -9999 -9999
2019 06 18 06 233 138 10066 180 10 8 -9999 -9999
2019 06 18 09 237 150 10060 220 30 4 -9999 -9999
2019 06 18 12 190 155 10070 180 10 5 -9999 -9999
2019 06 18 18 131 129 10077 290 20 9 -9999 -9999
2019 06 18 21 140 137 10080 360 0 -9999 -9999 -9999
2019 06 19 00 170 152 10080 270 20 4 -9999 -9999
2019 06 19 03 250 162 10054 290 40 1 -9999 -9999
2019 06 19 06 288 114 10036 270 70 0 -9999 -9999
2019 06 19 09 285 97 10022 250 80 0 -9999 -9999
2019 06 19 12 232 131 10027 200 10 0 -9999 -9999
2019 06 19 18 211 154 10025 220 50 9 -9999 -9999
2019 06 19 21 180 164 10034 180 20 -9999 -9999 -9999
2019 06 20 00 247 167 10022 270 40 2 -9999 -9999
2019 06 20 03 270 166 10031 250 30 7 -9999 -9999
2019 06 20 06 246 192 10033 70 50 8 -9999 -9999
2019 06 20 09 245 148 10041 70 20 7 -9999 -9999
2019 06 20 12 213 108 10064 40 10 6 -9999 0
2019 06 20 18 127 118 10082 0 -9999 9 -9999 -9999
2019 06 20 21 122 117 10094 360 0 -9999 -9999 -9999
2019 06 21 00 203 115 10092 90 20 0 -9999 -9999
2019 06 21 03 241 81 10089 90 60 0 -9999 -9999
2019 06 21 06 242 86 10085 40 50 2 -9999 -9999
2019 06 21 09 237 90 10086 20 40 2 -9999 -9999
2019 06 21 12 191 114 10094 180 10 0 -9999 -9999
2019 06 21 18 116 107 10106 0 -9999 9 -9999 -9999
2019 06 21 21 107 100 10111 360 0 -9999 -9999 -9999
2019 06 22 00 186 119 10102 250 10 0 -9999 -9999
2019 06 22 03 256 110 10091 160 20 5 -9999 -9999
2019 06 22 06 262 119 10080 40 40 7 -9999 -9999
2019 06 22 09 177 131 10099 140 10 7 -9999 -9999
2019 06 22 12 156 146 10102 320 10 2 -9999 9
2019 06 22 18 134 129 10105 140 10 9 -9999 -9999
2019 06 22 21 127 125 10118 70 10 -9999 -9999 -9999
2019 06 23 00 153 142 10119 20 10 0 -9999 -9999
2019 06 23 03 262 119 10100 70 30 2 -9999 -9999
2019 06 23 06 286 117 10083 70 30 6 -9999 -9999
2019 06 23 09 281 129 10078 40 40 2 -9999 -9999
2019 06 23 12 213 142 10088 270 10 2 -9999 -9999
2019 06 23 18 143 132 10095 0 -9999 9 -9999 -9999
2019 06 23 21 137 127 10104 360 0 -9999 -9999 -9999
2019 06 24 00 223 142 10102 0 -9999 0 -9999 -9999
2019 06 24 03 302 126 10088 220 30 3 -9999 -9999
2019 06 24 06 318 126 10077 220 30 3 -9999 -9999
2019 06 24 09 315 127 10074 180 40 1 -9999 -9999
2019 06 24 12 259 153 10088 290 10 0 -9999 -9999
2019 06 24 18 168 153 10108 0 -9999 9 -9999 -9999
2019 06 24 21 152 145 10120 360 0 -9999 -9999 -9999
2019 06 25 00 249 135 10114 180 40 3 -9999 -9999
2019 06 25 03 295 129 10103 250 50 2 -9999 -9999
2019 06 25 06 306 134 10091 200 40 6 -9999 -9999
2019 06 25 09 287 142 10088 200 40 5 -9999 -9999
2019 06 25 12 248 127 10101 200 40 3 -9999 -9999
2019 06 25 18 176 116 10099 290 10 9 -9999 -9999
2019 06 25 21 150 122 10099 40 20 -9999 -9999 -9999
2019 06 26 00 244 120 10085 200 40 6 -9999 -9999
2019 06 26 03 257 116 10074 180 50 6 -9999 -9999
2019 06 26 06 289 115 10048 270 80 6 -9999 -9999
2019 06 26 09 277 133 10037 200 40 7 -9999 -9999
2019 06 26 12 247 148 10038 200 30 8 -9999 -9999
2019 06 26 18 166 151 10024 320 10 9 -9999 -9999
2019 06 26 21 157 147 10021 20 10 -9999 -9999 -9999
2019 06 27 00 247 139 10011 90 10 0 -9999 -9999
2019 06 27 03 305 104 9992 290 20 5 -9999 -9999
2019 06 27 06 327 113 9980 270 40 4 -9999 -9999
2019 06 27 09 325 131 9973 290 40 6 -9999 -9999
2019 06 27 12 265 164 9982 250 10 6 -9999 -9999
2019 06 27 18 176 159 9999 290 20 9 -9999 -9999
2019 06 27 21 170 159 9996 250 10 -9999 -9999 -9999
2019 06 28 00 214 166 9998 20 10 7 -9999 -9999
2019 06 28 03 255 143 9986 180 20 8 -9999 -9999
2019 06 28 06 253 150 9987 200 30 8 -9999 -9999
2019 06 28 09 232 179 9986 200 20 8 -9999 -9999
2019 06 28 12 204 196 9991 340 10 8 -9999 10
2019 06 28 18 175 170 9975 160 10 9 -9999 1
2019 06 28 21 170 167 9975 20 10 -9999 -9999 -9999
2019 06 29 00 199 187 9969 0 -9999 8 -9999 1
2019 06 29 03 226 179 9953 180 30 8 -9999 -9999
2019 06 29 06 203 191 9953 200 20 8 -9999 60
2019 06 29 09 180 174 9953 320 20 7 -9999 -9999
2019 06 29 12 183 175 9967 220 20 8 -9999 400
2019 06 29 18 168 162 9977 220 10 9 -9999 70
2019 06 29 21 167 161 9992 360 0 -9999 -9999 -9999
2019 06 30 00 179 153 10003 250 10 8 -9999 -9999
2019 06 30 03 196 146 10005 270 30 8 -9999 -9999
2019 06 30 06 209 138 10011 250 20 7 -9999 -9999
2019 06 30 09 215 126 10014 220 40 4 -9999 -9999
2019 06 30 12 170 143 10020 220 10 5 -9999 -9999
2019 06 30 18 159 149 10028 220 10 9 -9999 -9999
2019 06 30 21 161 145 10036 270 20 -9999 -9999 -9999
2019 07 01 00 182 149 10046 250 30 8 -9999 -9999
2019 07 01 03 221 147 10041 250 40 7 -9999 -9999
2019 07 01 06 229 155 10035 270 30 6 -9999 3
2019 07 01 09 172 158 10051 290 10 8 -9999 -9999
2019 07 01 12 169 161 10060 180 20 8 -9999 280
2019 07 01 18 144 139 10069 200 10 9 -9999 -9999
2019 07 01 21 136 133 10077 250 10 -9999 -9999 -9999
2019 07 02 00 169 161 10078 290 10 0 -9999 -9999
2019 07 02 03 262 176 10061 270 40 1 -9999 -9999
2019 07 02 06 296 134 10045 250 70 6 -9999 -9999
2019 07 02 09 272 146 10045 250 50 7 -9999 -9999
2019 07 02 12 220 172 10066 180 20 8 -9999 2
2019 07 02 18 150 145 10075 270 10 9 -9999 -9999
2019 07 02 21 137 134 10077 290 10 -9999 -9999 -9999
2019 07 03 00 214 153 10063 270 10 0 -9999 -9999
2019 07 03 03 275 138 10044 250 70 3 -9999 -9999
2019 07 03 06 290 148 10032 270 70 6 -9999 -9999
2019 07 03 09 290 159 10023 250 60 6 -9999 -9999
2019 07 03 12 188 176 10060 290 20 8 -9999 20
2019 07 03 18 162 159 10050 0 -9999 9 -9999 2
2019 07 03 21 157 155 10047 360 0 -9999 -9999 -9999
2019 07 04 00 204 183 10044 40 10 2 -9999 -9999
2019 07 04 03 281 173 10027 270 50 0 -9999 -9999
2019 07 04 06 323 174 10007 290 20 2 -9999 -9999
2019 07 04 09 316 179 9996 220 30 3 -9999 -9999
2019 07 04 12 264 185 10010 200 10 2 -9999 -9999
2019 07 04 18 210 193 10010 270 10 9 -9999 -9999
2019 07 04 21 205 183 10013 180 20 -9999 -9999 -9999
2019 07 05 00 257 191 10005 160 20 2 -9999 1
2019 07 05 03 302 176 9995 180 30 6 -9999 -9999
2019 07 05 06 305 142 9990 200 40 7 -9999 -9999
2019 07 05 09 296 157 9989 220 30 6 -9999 -9999
2019 07 05 12 233 180 9997 0 -9999 5 -9999 -9999
2019 07 05 18 193 178 10012 290 10 9 -9999 -9999
2019 07 05 21 180 167 10026 360 10 -9999 -9999 -9999
2019 07 06 00 262 162 10024 20 10 0 -9999 -9999
2019 07 06 03 307 140 10024 200 40 0 -9999 -9999
2019 07 06 06 329 97 10020 220 40 2 -9999 -9999
2019 07 06 09 317 126 10030 200 30 3 -9999 -9999
2019 07 06 12 255 164 10053 220 10 6 -9999 -9999
2019 07 06 18 189 172 10082 250 10 9 -9999 -9999
2019 07 06 21 177 169 10090 360 0 -9999 -9999 -9999
2019 07 07 00 251 185 10093 20 10 0 -9999 -9999
2019 07 07 03 307 178 10081 90 20 2 -9999 -9999
2019 07 07 06 323 174 10068 360 20 4 -9999 -9999
2019 07 07 09 315 178 10062 20 20 2 -9999 -9999
2019 07 07 12 224 196 10083 220 30 8 -9999 10
2019 07 07 18 185 179 10080 180 10 9 -9999 530
2019 07 07 21 180 174 10089 200 20 -9999 -9999 -9999
2019 07 08 00 205 177 10097 200 10 6 -9999 -9999
2019 07 08 03 257 192 10085 320 20 6 -9999 -9999
2019 07 08 06 288 177 10066 40 30 4 -9999 -9999
2019 07 08 09 305 157 10060 290 20 2 -9999 -9999
2019 07 08 12 221 193 10074 220 10 2 -9999 -9999
2019 07 08 18 174 168 10078 270 10 9 -9999 -9999
2019 07 08 21 167 163 10081 250 10 -9999 -9999 -9999
2019 07 09 00 226 190 10080 40 20 3 -9999 -9999
2019 07 09 03 282 190 10069 250 20 5 -9999 -9999
2019 07 09 06 308 164 10054 250 30 2 -9999 -9999
2019 07 09 09 317 164 10036 340 10 2 -9999 -9999
2019 07 09 12 236 205 10050 200 10 2 -9999 -9999
2019 07 09 18 185 175 10066 200 10 9 -9999 -9999
2019 07 09 21 177 171 10071 290 10 -9999 -9999 -9999
2019 07 10 00 235 199 10079 220 10 3 -9999 -9999
2019 07 10 03 277 199 10070 270 10 7 -9999 -9999
2019 07 10 06 299 184 10055 290 10 6 -9999 -9999
2019 07 10 09 292 195 10047 200 20 7 -9999 -9999
2019 07 10 12 257 194 10065 270 20 8 -9999 -9999
2019 07 10 18 201 189 10080 270 20 9 -9999 -9999
2019 07 10 21 197 189 10078 290 20 -9999 -9999 -9999
2019 07 11 00 212 180 10085 250 20 8 -9999 -9999
2019 07 11 03 255 177 10073 290 40 6 -9999 -9999
2019 07 11 06 282 151 10055 270 20 6 -9999 -9999
2019 07 11 09 275 171 10040 250 30 5 -9999 -9999
2019 07 11 12 224 190 10050 220 10 6 -9999 -9999
2019 07 11 18 185 177 10048 220 20 9 -9999 -9999
2019 07 11 21 180 173 10052 200 10 -9999 -9999 -9999
2019 07 12 00 210 186 10051 250 20 8 -9999 -9999
2019 07 12 03 240 173 10044 270 30 7 -9999 -9999
2019 07 12 06 277 167 10020 250 40 5 -9999 -9999
2019 07 12 09 270 165 10013 320 20 2 -9999 -9999
2019 07 12 12 222 188 10024 40 10 4 -9999 -9999
2019 07 12 18 186 178 10023 0 -9999 9 -9999 -9999
2019 07 12 21 187 180 10024 360 0 -9999 -9999 -9999
2019 07 13 00 217 183 10028 90 10 7 -9999 -9999
2019 07 13 03 226 192 10020 250 30 8 -9999 -9999
2019 07 13 06 231 186 10007 110 30 7 -9999 4
2019 07 13 09 252 193 9992 70 20 4 -9999 -9999
2019 07 13 12 221 200 10004 250 10 4 -9999 -9999
2019 07 13 18 196 188 10012 320 10 9 -9999 -9999
2019 07 13 21 195 187 10014 360 0 -9999 -9999 -9999
2019 07 14 00 207 190 10023 270 10 8 -9999 -9999
2019 07 14 03 260 194 10018 200 20 8 -9999 -9999
2019 07 14 06 237 192 10018 200 20 7 -9999 20
2019 07 14 09 262 191 10011 220 20 6 -9999 -9999
2019 07 14 12 219 204 10031 270 10 3 -9999 -9999
2019 07 14 18 190 183 10044 0 -9999 9 -9999 -9999
2019 07 14 21 190 183 10055 270 10 -9999 -9999 -9999
2019 07 15 00 212 197 10063 0 -9999 4 -9999 -9999
2019 07 15 03 261 197 10058 270 30 6 -9999 -9999
2019 07 15 06 212 200 10071 40 10 7 -9999 200
2019 07 15 09 222 193 10067 160 10 7 -9999 -9999
2019 07 15 12 204 194 10079 0 -9999 6 -9999 -1
2019 07 15 18 179 176 10094 220 10 9 -9999 -9999
2019 07 15 21 180 177 10103 360 0 -9999 -9999 -9999
2019 07 16 00 212 200 10109 320 10 5 -9999 -9999
2019 07 16 03 267 187 10098 90 10 7 -9999 -9999
2019 07 16 06 293 175 10084 200 20 5 -9999 -9999
2019 07 16 09 285 188 10070 180 30 4 -9999 -9999
2019 07 16 12 227 206 10088 250 20 5 -9999 -9999
2019 07 16 18 189 184 10097 220 10 9 -9999 -9999
2019 07 16 21 180 175 10091 360 0 -9999 -9999 -9999
2019 07 17 00 231 199 10098 270 10 2 -9999 -9999
2019 07 17 03 280 181 10085 180 50 3 -9999 -9999
2019 07 17 06 282 180 10077 200 40 7 -9999 -9999
2019 07 17 09 277 191 10074 220 20 7 -9999 -9999
2019 07 17 12 251 192 10086 200 20 8 -9999 -9999
2019 07 17 18 213 199 10088 290 10 9 -9999 -9999
2019 07 17 21 211 201 10086 360 0 -9999 -9999 -9999
2019 07 18 00 236 201 10087 0 -9999 8 -9999 -9999
2019 07 18 03 257 204 10089 270 20 8 -9999 -9999
2019 07 18 06 285 200 10066 200 10 6 -9999 -9999
2019 07 18 09 290 198 10057 270 30 4 -9999 -9999
2019 07 18 12 236 209 10073 250 10 5 -9999 -9999
2019 07 18 18 198 193 10074 0 -9999 9 -9999 -9999
2019 07 18 21 192 188 10082 360 0 -9999 -9999 -9999
2019 07 19 00 244 207 10078 40 10 6 -9999 -9999
2019 07 19 03 290 210 10065 270 30 7 -9999 -9999
2019 07 19 06 324 182 10048 200 20 5 -9999 -9999
2019 07 19 09 321 187 10043 180 20 2 -9999 -9999
2019 07 19 12 247 220 10052 270 10 5 -9999 -9999
2019 07 19 18 203 196 10054 0 -9999 9 -9999 -9999
2019 07 19 21 195 189 10058 180 10 -9999 -9999 -9999
2019 07 20 00 259 205 10052 90 10 0 -9999 -9999
2019 07 20 03 325 207 10035 320 20 5 -9999 -9999
2019 07 20 06 349 193 10012 140 30 5 -9999 -9999
2019 07 20 09 341 194 10002 160 20 1 -9999 -9999
2019 07 20 12 265 226 10011 290 10 0 -9999 -9999
2019 07 20 18 235 223 10005 290 10 9 -9999 -9999
2019 07 20 21 232 225 10010 360 0 -9999 -9999 -9999
2019 07 21 00 244 234 10018 0 -9999 8 -9999 60
2019 07 21 03 216 197 10020 70 30 8 -9999 -9999
2019 07 21 06 215 200 10019 40 10 8 -9999 70
2019 07 21 09 216 206 10022 250 10 8 -9999 -9999
2019 07 21 12 210 203 10030 0 -9999 8 -9999 4
2019 07 21 18 191 188 10034 0 -9999 9 -9999 -9999
2019 07 21 21 187 182 10039 250 10 -9999 -9999 -9999
2019 07 22 00 220 205 10038 250 10 6 -9999 -9999
2019 07 22 03 300 238 10016 290 40 1 -9999 -9999
2019 07 22 06 328 243 10003 250 40 1 -9999 -9999
2019 07 22 09 325 248 9997 250 30 1 -9999 -9999
2019 07 22 12 274 260 10013 220 10 1 -9999 -9999
2019 07 22 18 234 229 10015 0 -9999 9 -9999 -9999
2019 07 22 21 227 223 10019 360 0 -9999 -9999 -9999
2019 07 23 00 269 223 10024 220 20 7 -9999 -9999
2019 07 23 03 276 221 10025 200 30 8 -9999 -9999
2019 07 23 06 291 221 10011 180 30 8 -9999 -1
2019 07 23 09 272 229 10008 220 10 8 -9999 -9999
2019 07 23 12 249 224 10011 250 10 7 -9999 -1
2019 07 23 18 231 224 9999 0 -9999 9 -9999 -9999
2019 07 23 21 222 218 9999 360 0 -9999 -9999 -9999
2019 07 24 00 240 231 10006 290 10 8 -9999 2
2019 07 24 03 280 235 10005 250 50 6 -9999 -9999
2019 07 24 06 323 230 9988 270 30 4 -9999 -9999
2019 07 24 09 316 223 9989 200 30 2 -9999 -9999
2019 07 24 12 262 229 10004 220 10 0 -9999 -9999
2019 07 24 18 243 224 10012 40 20 9 -9999 -9999
2019 07 24 21 245 221 10020 20 10 -9999 -9999 -9999
2019 07 25 00 280 225 10019 250 10 8 -9999 -9999
2019 07 25 03 275 227 10026 180 30 8 -9999 -9999
2019 07 25 06 279 228 10023 250 40 8 -9999 0
2019 07 25 09 282 236 10009 340 10 8 -9999 -9999
2019 07 25 12 244 234 10020 180 10 8 -9999 30
2019 07 25 18 201 196 10011 40 10 9 -9999 90
2019 07 25 21 200 196 10008 360 0 -9999 -9999 -9999
2019 07 26 00 239 218 10015 270 10 0 -9999 -9999
2019 07 26 03 297 222 10006 270 50 3 -9999 -9999
2019 07 26 06 318 216 9999 270 40 2 -9999 -9999
2019 07 26 09 317 213 9998 270 30 0 -9999 -9999
2019 07 26 12 254 227 10012 290 20 0 -9999 -9999
2019 07 26 18 219 214 10024 0 -9999 9 -9999 -9999
2019 07 26 21 215 209 10032 360 0 -9999 -9999 -9999
2019 07 27 00 268 233 10039 290 10 4 -9999 -9999
2019 07 27 03 302 225 10033 200 30 6 -9999 -9999
2019 07 27 06 330 233 10025 200 30 5 -9999 -9999
2019 07 27 09 317 228 10020 180 40 2 -9999 -9999
2019 07 27 12 271 231 10030 290 10 2 -9999 -9999
2019 07 27 18 222 215 10035 320 10 9 -9999 -9999
2019 07 27 21 207 204 10042 360 0 -9999 -9999 -9999
2019 07 28 00 275 218 10043 20 10 0 -9999 -9999
2019 07 28 03 317 210 10029 180 20 4 -9999 -9999
2019 07 28 06 337 215 10017 200 30 5 -9999 -9999
2019 07 28 09 326 211 10011 180 40 2 -9999 -9999
2019 07 28 12 269 214 10026 200 20 4 -9999 -9999
2019 07 28 18 224 216 10031 270 10 9 -9999 -9999
2019 07 28 21 217 212 10038 360 0 -9999 -9999 -9999
2019 07 29 00 291 218 10038 200 40 2 -9999 -9999
2019 07 29 03 315 217 10034 180 50 7 -9999 -9999
2019 07 29 06 334 212 10014 220 50 6 -9999 -9999
2019 07 29 09 327 219 10008 200 30 3 -9999 -9999
2019 07 29 12 272 232 10012 0 -9999 2 -9999 -9999
2019 07 29 18 244 225 9993 0 -9999 9 -9999 -9999
2019 07 29 21 232 227 9993 290 20 -9999 -9999 -9999
2019 07 30 00 242 237 9976 290 20 8 -9999 320
2019 07 30 03 285 249 9985 250 50 7 -9999 -9999
2019 07 30 06 308 235 9985 250 40 6 -9999 30
2019 07 30 09 312 233 9985 270 30 2 -9999 -9999
2019 07 30 12 261 243 10001 290 10 2 -9999 -9999
2019 07 30 18 227 220 10019 0 -9999 9 -9999 -9999
2019 07 30 21 211 206 10024 270 10 -9999 -9999 -9999
2019 07 31 00 277 222 10022 180 10 1 -9999 -9999
2019 07 31 03 315 221 10027 200 30 6 -9999 -9999
2019 07 31 06 327 212 10026 250 30 6 -9999 -9999
2019 07 31 09 307 212 10030 200 30 2 -9999 -9999
2019 07 31 12 274 212 10047 200 20 0 -9999 -9999
2019 07 31 18 229 222 10069 140 10 9 -9999 8
2019 07 31 21 225 219 10076 360 0 -9999 -9999 -9999
2019 08 01 00 251 228 10092 0 -9999 7 -9999 -9999
2019 08 01 03 262 210 10099 180 40 8 -9999 -9999
2019 08 01 06 285 220 10084 160 20 6 -9999 -1
2019 08 01 09 232 197 10089 90 30 7 -9999 -9999
2019 08 01 12 198 188 10110 70 10 6 -9999 220
2019 08 01 18 187 184 10120 40 10 9 -9999 -9999
2019 08 01 21 182 180 10125 40 10 -9999 -9999 -9999
2019 08 02 00 218 204 10130 40 10 7 -9999 -9999
2019 08 02 03 287 220 10112 290 30 7 -9999 -9999
2019 08 02 06 298 217 10108 270 20 8 -9999 -9999
2019 08 02 09 217 196 10113 360 0 8 -9999 -9999
2019 08 02 12 215 207 10126 220 10 8 -9999 5
2019 08 02 18 211 206 10111 20 10 9 -9999 10
2019 08 02 21 211 208 10108 40 10 -9999 -9999 -9999
2019 08 03 00 212 207 10090 70 40 8 -9999 250
2019 08 03 03 232 224 10082 290 10 8 -9999 -9999
2019 08 03 06 274 207 10076 220 40 8 -9999 20
2019 08 03 09 235 202 10088 180 50 8 -9999 -9999
2019 08 03 12 222 212 10092 320 10 8 -9999 50
2019 08 03 18 209 204 10092 140 20 9 -9999 -9999
2019 08 03 21 207 205 10102 220 10 -9999 -9999 -9999
2019 08 04 00 215 210 10110 270 10 8 -9999 4
2019 08 04 03 250 217 10111 160 10 8 -9999 -9999
2019 08 04 06 282 207 10099 270 20 7 -9999 1
2019 08 04 09 267 211 10099 250 20 7 -9999 -9999
2019 08 04 12 234 220 10109 0 -9999 4 -9999 -9999
2019 08 04 18 210 207 10108 90 10 9 -9999 -9999
2019 08 04 21 205 202 10115 70 20 -9999 -9999 -9999
2019 08 05 00 224 217 10118 40 10 3 -9999 -9999
2019 08 05 03 292 190 10109 180 30 6 -9999 -9999
2019 08 05 06 302 199 10097 340 20 7 -9999 -9999
2019 08 05 09 287 228 10090 220 10 2 -9999 -9999
2019 08 05 12 243 231 10098 250 10 8 -9999 -9999
2019 08 05 18 222 217 10092 0 -9999 9 -9999 -9999
2019 08 05 21 216 211 10098 360 0 -9999 -9999 -9999
2019 08 06 00 261 224 10094 0 -9999 4 -9999 -9999
2019 08 06 03 302 211 10086 250 30 6 -9999 -9999
2019 08 06 06 312 211 10066 250 20 7 -9999 -9999
2019 08 06 09 312 228 10059 290 10 3 -9999 -9999
2019 08 06 12 255 239 10066 20 10 6 -9999 -9999
2019 08 06 18 224 221 10063 220 10 9 -9999 -9999
2019 08 06 21 220 214 10064 160 10 -9999 -9999 -9999
2019 08 07 00 244 227 10058 20 10 7 -9999 -9999
2019 08 07 03 306 233 10049 270 10 6 -9999 -9999
2019 08 07 06 317 215 10036 220 30 6 -9999 -9999
2019 08 07 09 260 234 10038 320 10 7 -9999 -9999
2019 08 07 12 233 226 10056 220 10 8 -9999 100
2019 08 07 18 222 219 10053 0 -9999 9 -9999 -9999
2019 08 07 21 222 219 10056 360 0 -9999 -9999 -9999
2019 08 08 00 221 216 10066 70 10 8 -9999 60
2019 08 08 03 250 228 10063 220 20 7 -9999 -9999
2019 08 08 06 252 223 10058 160 10 7 -9999 90
2019 08 08 09 245 225 10057 290 20 7 -9999 -9999
2019 08 08 12 225 215 10069 180 20 3 -9999 8
2019 08 08 18 213 206 10078 160 20 9 -9999 -9999
2019 08 08 21 206 198 10079 160 10 -9999 -9999 -9999
2019 08 09 00 229 206 10079 250 10 7 -9999 -9999
2019 08 09 03 271 214 10070 270 20 7 -9999 -9999
2019 08 09 06 301 209 10057 270 20 4 -9999 -9999
2019 08 09 09 301 204 10051 270 10 2 -9999 -9999
2019 08 09 12 240 228 10065 0 -9999 4 -9999 -9999
2019 08 09 18 207 202 10069 0 -9999 9 -9999 -9999
2019 08 09 21 200 197 10066 40 10 -9999 -9999 -9999
2019 08 10 00 230 218 10068 200 10 7 -9999 -9999
2019 08 10 03 286 224 10060 200 20 7 -9999 -9999
2019 08 10 06 303 227 10046 200 30 7 -9999 -9999
2019 08 10 09 291 238 10049 250 10 6 -9999 -9999
2019 08 10 12 249 231 10070 220 10 3 -9999 -9999
2019 08 10 18 226 221 10063 0 -9999 9 -9999 9
2019 08 10 21 225 221 10064 360 0 -9999 -9999 -9999
2019 08 11 00 221 213 10076 70 30 8 -9999 30
2019 08 11 03 212 205 10077 40 30 8 -9999 -9999
2019 08 11 06 219 209 10057 90 20 8 -9999 260
2019 08 11 09 220 210 10049 110 10 8 -9999 -9999
2019 08 11 12 216 208 10052 220 10 8 -9999 8
2019 08 11 18 208 203 10027 90 10 9 -9999 60
2019 08 11 21 205 202 10024 70 20 -9999 -9999 -9999
2019 08 12 00 204 199 10026 90 20 8 -9999 360
2019 08 12 03 226 212 10024 70 20 8 -9999 -9999
2019 08 12 06 241 216 10013 70 30 7 -9999 3
2019 08 12 09 255 219 10012 40 40 5 -9999 -9999
2019 08 12 12 237 214 10029 200 10 6 -9999 -9999
2019 08 12 18 214 209 10024 320 10 9 -9999 5
2019 08 12 21 217 212 10023 70 20 -9999 -9999 -9999
2019 08 13 00 238 221 10022 70 30 6 -9999 -9999
2019 08 13 03 300 229 10012 140 20 4 -9999 -9999
2019 08 13 06 301 220 10001 180 20 7 -9999 -9999
2019 08 13 09 250 238 10016 200 10 8 -9999 -9999
2019 08 13 12 236 231 10025 70 10 8 -9999 110
2019 08 13 18 225 222 10007 0 -9999 9 -9999 350
2019 08 13 21 222 220 10006 360 0 -9999 -9999 -9999
2019 08 14 00 231 226 10006 70 10 7 -9999 3
2019 08 14 03 265 229 10000 290 10 8 -9999 -9999
2019 08 14 06 265 240 9996 290 10 7 -9999 1
2019 08 14 09 257 229 9994 250 10 5 -9999 -9999
2019 08 14 12 243 227 9999 360 20 8 -9999 -9999
2019 08 14 18 216 209 9989 0 -9999 9 -9999 10
2019 08 14 21 215 210 9981 250 10 -9999 -9999 -9999
2019 08 15 00 220 213 9983 40 10 8 -9999 6
2019 08 15 03 237 208 9964 40 30 8 -9999 -9999
2019 08 15 06 258 221 9951 40 30 8 -9999 -1
2019 08 15 09 240 227 9942 40 20 8 -9999 -9999
2019 08 15 12 225 220 9937 340 10 8 -9999 50
2019 08 15 18 209 201 9920 70 10 9 -9999 -9999
2019 08 15 21 205 200 9923 360 0 -9999 -9999 -9999
2019 08 16 00 214 207 9923 270 10 8 -9999 3
2019 08 16 03 245 210 9920 290 10 8 -9999 -9999
2019 08 16 06 229 217 9923 250 40 7 -9999 60
2019 08 16 09 245 206 9924 320 20 6 -9999 -9999
2019 08 16 12 218 204 9936 270 30 8 -9999 60
2019 08 16 18 170 160 9954 250 10 9 -9999 60
2019 08 16 21 171 166 9959 290 20 -9999 -9999 -9999
2019 08 17 00 185 173 9970 270 40 8 -9999 30
2019 08 17 03 210 184 9980 270 40 7 -9999 -9999
2019 08 17 06 216 186 9983 250 50 7 -9999 10
2019 08 17 09 190 181 9996 200 20 8 -9999 -9999
2019 08 17 12 186 179 10015 0 -9999 8 -9999 70
2019 08 17 18 178 173 10031 270 20 9 -9999 3
2019 08 17 21 172 169 10043 200 10 -9999 -9999 -9999
2019 08 18 00 187 180 10058 0 -9999 8 -9999 5
2019 08 18 03 230 170 10063 270 30 6 -9999 -9999
2019 08 18 06 256 165 10053 270 50 4 -9999 -1
2019 08 18 09 252 161 10056 250 40 6 -9999 -9999
2019 08 18 12 189 177 10075 270 10 3 -9999 -9999
2019 08 18 18 166 163 10097 0 -9999 9 -9999 -9999
2019 08 18 21 160 156 10106 360 0 -9999 -9999 -9999
2019 08 19 00 174 171 10122 200 10 7 -9999 -9999
2019 08 19 03 255 168 10112 290 30 6 -9999 -9999
2019 08 19 06 282 158 10103 270 20 2 -9999 -9999
2019 08 19 09 240 159 10111 70 20 6 -9999 -9999
2019 08 19 12 191 176 10124 0 -9999 6 -9999 -9999
2019 08 19 18 158 153 10125 70 20 9 -9999 -9999
2019 08 19 21 155 151 10120 70 10 -9999 -9999 -9999
2019 08 20 00 183 170 10122 40 10 2 -9999 -9999
2019 08 20 03 250 191 10108 70 10 6 -9999 -9999
2019 08 20 06 273 172 10088 160 30 7 -9999 -9999
2019 08 20 09 237 214 10085 140 10 6 -9999 -9999
2019 08 20 12 214 207 10080 290 10 8 -9999 -9999
2019 08 20 18 202 194 10054 250 10 9 -9999 5
2019 08 20 21 192 182 10050 220 10 -9999 -9999 -9999
2019 08 21 00 202 187 10055 270 10 8 -9999 -9999
2019 08 21 03 236 189 10054 250 30 6 -9999 -9999
2019 08 21 06 260 141 10048 250 60 4 -9999 2
2019 08 21 09 247 149 10054 250 40 5 -9999 -9999
2019 08 21 12 184 167 10074 290 10 6 -9999 -9999
2019 08 21 18 153 148 10067 250 10 9 -9999 -9999
2019 08 21 21 140 136 10069 250 10 -9999 -9999 -9999
2019 08 22 00 183 173 10068 0 -9999 1 -9999 -9999
2019 08 22 03 252 144 10054 220 50 4 -9999 -9999
2019 08 22 06 258 112 10047 250 60 4 -9999 -9999
2019 08 22 09 231 152 10057 200 10 7 -9999 -9999
2019 08 22 12 195 175 10068 250 10 8 -9999 -9999
2019 08 22 18 166 158 10068 320 20 9 -9999 -9999
2019 08 22 21 160 156 10078 270 20 -9999 -9999 -9999
2019 08 23 00 187 179 10090 0 -9999 5 -9999 -9999
2019 08 23 03 212 168 10090 320 20 7 -9999 -9999
2019 08 23 06 245 160 10083 290 30 7 -9999 -1
2019 08 23 09 227 168 10090 360 0 6 -9999 -9999
2019 08 23 12 184 174 10110 140 10 8 -9999 20
2019 08 23 18 166 163 10110 180 20 9 -9999 -9999
2019 08 23 21 161 158 10123 220 10 -9999 -9999 -9999
2019 08 24 00 182 169 10131 0 -9999 6 -9999 -9999
2019 08 24 03 230 158 10125 70 20 6 -9999 -9999
2019 08 24 06 248 143 10107 320 10 4 -9999 -9999
2019 08 24 09 240 162 10112 160 10 3 -9999 -9999
2019 08 24 12 180 169 10126 0 -9999 8 -9999 -9999
2019 08 24 18 156 153 10131 180 10 9 -9999 -9999
2019 08 24 21 147 144 10139 200 10 -9999 -9999 -9999
2019 08 25 00 169 161 10147 140 10 5 -9999 -9999
2019 08 25 03 261 146 10132 180 20 2 -9999 -9999
2019 08 25 06 274 144 10114 320 10 2 -9999 -9999
2019 08 25 09 252 180 10112 140 10 7 -9999 -9999
2019 08 25 12 207 192 10119 360 10 8 -9999 2
2019 08 25 18 181 175 10116 250 10 9 -9999 2
2019 08 25 21 166 161 10116 360 0 -9999 -9999 -9999
2019 08 26 00 204 178 10112 0 -9999 2 -9999 -9999
2019 08 26 03 275 168 10097 220 60 5 -9999 -9999
2019 08 26 06 269 171 10087 220 40 7 -9999 -9999
2019 08 26 09 257 179 10081 180 20 7 -9999 -9999
2019 08 26 12 211 196 10090 290 10 8 -9999 -9999
2019 08 26 18 188 181 10081 90 10 9 -9999 90
2019 08 26 21 182 178 10077 270 10 -9999 -9999 -9999
2019 08 27 00 191 184 10079 250 10 8 -9999 6
2019 08 27 03 227 185 10073 290 20 7 -9999 -9999
2019 08 27 06 257 184 10058 270 30 6 -9999 -9999
2019 08 27 09 261 183 10051 200 20 2 -9999 -9999
2019 08 27 12 196 186 10064 360 10 5 -9999 -9999
2019 08 27 18 171 168 10056 220 10 9 -9999 -9999
2019 08 27 21 157 151 10044 340 10 -9999 -9999 -9999
2019 08 28 00 174 166 10052 220 10 6 -9999 30
2019 08 28 03 255 174 10038 360 10 3 -9999 -9999
2019 08 28 06 218 174 10025 140 30 8 -9999 -1
2019 08 28 09 210 141 10029 110 30 6 -9999 -9999
2019 08 28 12 171 160 10054 270 10 8 -9999 10
2019 08 28 18 142 137 10039 90 10 9 -9999 10
2019 08 28 21 147 143 10043 360 0 -9999 -9999 -9999
2019 08 29 00 166 155 10043 180 10 7 -9999 3
2019 08 29 03 191 150 10039 290 40 7 -9999 -9999
2019 08 29 06 191 139 10034 250 60 8 -9999 -1
2019 08 29 09 172 162 10045 360 0 8 -9999 -9999
2019 08 29 12 168 162 10054 320 10 8 -9999 40
2019 08 29 18 161 156 10058 270 20 9 -9999 1
2019 08 29 21 160 154 10064 270 20 -9999 -9999 -9999
2019 08 30 00 170 157 10072 290 20 7 -9999 2
2019 08 30 03 172 164 10077 270 30 8 -9999 -9999
2019 08 30 06 202 158 10067 220 10 6 -9999 60
2019 08 30 09 205 171 10081 250 20 6 -9999 -9999
2019 08 30 12 174 166 10105 250 10 2 -9999 40
2019 08 30 18 159 156 10119 200 10 9 -9999 -9999
2019 08 30 21 156 153 10128 270 10 -9999 -9999 -9999
2019 08 31 00 166 160 10146 290 30 8 -9999 -9999
2019 08 31 03 225 176 10140 250 20 3 -9999 -9999
2019 08 31 06 245 149 10128 290 30 6 -9999 -9999
2019 08 31 09 245 160 10130 290 10 2 -9999 -9999
2019 08 31 12 173 162 10154 250 10 2 -9999 -9999
2019 08 31 18 145 142 10160 40 10 9 -9999 -9999
2019 08 31 21 136 133 10160 40 10 -9999 -9999 -9999
2019 09 01 00 149 146 10166 20 20 6 -9999 -9999
2019 09 01 03 265 142 10150 200 30 0 -9999 -9999
2019 09 01 06 281 140 10133 180 30 1 -9999 -9999
2019 09 01 09 267 151 10134 200 30 2 -9999 -9999
2019 09 01 12 190 175 10158 270 10 2 -9999 -9999
2019 09 01 18 150 147 10163 0 -9999 9 -9999 -9999
2019 09 01 21 146 143 10166 20 10 -9999 -9999 -9999
2019 09 02 00 164 162 10177 340 10 2 -9999 -9999
2019 09 02 03 262 141 10163 290 30 0 -9999 -9999
2019 09 02 06 288 142 10150 270 40 0 -9999 -9999
2019 09 02 09 280 172 10145 250 20 2 -9999 -9999
2019 09 02 12 192 180 10165 270 10 0 -9999 -9999
2019 09 02 18 164 161 10167 40 10 9 -9999 -9999
2019 09 02 21 150 147 10172 360 0 -9999 -9999 -9999
2019 09 03 00 171 168 10176 220 10 2 -9999 -9999
2019 09 03 03 272 162 10160 250 30 1 -9999 -9999
2019 09 03 06 290 169 10142 290 20 2 -9999 -9999
2019 09 03 09 287 185 10139 250 10 2 -9999 -9999
2019 09 03 12 205 192 10157 220 10 2 -9999 -9999
2019 09 03 18 164 161 10158 180 10 9 -9999 -9999
2019 09 03 21 151 148 10161 90 20 -9999 -9999 -9999
2019 09 04 00 175 167 10167 20 10 3 -9999 -9999
2019 09 04 03 277 160 10140 70 10 5 -9999 -9999
2019 09 04 06 291 156 10115 20 30 7 -9999 -9999
2019 09 04 09 250 191 10118 290 10 7 -9999 -9999
2019 09 04 12 204 194 10126 320 10 7 -9999 -9999
2019 09 04 18 189 184 10105 40 10 9 -9999 30
2019 09 04 21 175 172 10104 340 10 -9999 -9999 -9999
2019 09 05 00 210 193 10105 320 20 6 -9999 -9999
2019 09 05 03 265 185 10094 220 30 6 -9999 -9999
2019 09 05 06 272 165 10076 160 40 7 -9999 -9999
2019 09 05 09 200 188 10088 250 10 7 -9999 -9999
2019 09 05 12 193 188 10096 340 10 3 -9999 50
2019 09 05 18 176 173 10095 90 10 9 -9999 -9999
2019 09 05 21 175 172 10103 70 10 -9999 -9999 -9999
2019 09 06 00 180 177 10110 40 20 8 -9999 10
2019 09 06 03 251 192 10098 20 10 8 -9999 -9999
2019 09 06 06 259 186 10092 140 20 7 -9999 -9999
2019 09 06 09 240 189 10099 160 10 8 -9999 -9999
2019 09 06 12 200 190 10107 160 20 8 -9999 -9999
2019 09 06 18 184 179 10091 70 10 9 -9999 -9999
2019 09 06 21 185 179 10083 40 10 -9999 -9999 -9999
2019 09 07 00 198 188 10071 40 20 8 -9999 -9999
2019 09 07 03 207 200 10040 90 10 8 -9999 -9999
2019 09 07 06 212 204 9997 40 40 8 -9999 70
2019 09 07 09 200 192 9955 40 30 8 -9999 -9999
2019 09 07 12 202 190 9923 200 10 8 -9999 310
2019 09 07 18 200 187 9997 270 40 9 -9999 20
2019 09 07 21 192 188 10033 290 10 -9999 -9999 -9999
2019 09 08 00 208 200 10056 290 30 8 -9999 -9999
2019 09 08 03 247 198 10062 250 50 6 -9999 -9999
2019 09 08 06 273 189 10058 220 30 4 -9999 -9999
2019 09 08 09 251 206 10071 250 20 8 -9999 -9999
2019 09 08 12 207 199 10093 360 10 6 -9999 -9999
2019 09 08 18 189 186 10108 220 10 9 -9999 -9999
2019 09 08 21 185 181 10120 340 10 -9999 -9999 -9999
2019 09 09 00 189 184 10133 20 20 6 -9999 -9999
2019 09 09 03 260 114 10124 360 20 3 -9999 -9999
2019 09 09 06 279 87 10113 90 30 2 -9999 -9999
2019 09 09 09 225 161 10124 180 10 8 -9999 -9999
2019 09 09 12 176 158 10144 220 10 4 -9999 0
2019 09 09 18 143 138 10157 200 10 9 -9999 -9999
2019 09 09 21 141 136 10170 360 0 -9999 -9999 -9999
2019 09 10 00 158 145 10184 0 -9999 7 -9999 -9999
2019 09 10 03 191 144 10185 270 10 8 -9999 -9999
2019 09 10 06 208 120 10171 340 10 8 -9999 0
2019 09 10 09 190 143 10178 220 10 6 -9999 -9999
2019 09 10 12 145 134 10203 200 10 4 -9999 -9999
2019 09 10 18 103 98 10216 0 -9999 9 -9999 -9999
2019 09 10 21 92 89 10226 110 10 -9999 -9999 -9999
2019 09 11 00 126 117 10238 110 10 0 -9999 -9999
2019 09 11 03 202 72 10225 40 40 1 -9999 -9999
2019 09 11 06 221 79 10209 70 50 1 -9999 -9999
2019 09 11 09 210 85 10204 40 20 2 -9999 -9999
2019 09 11 12 134 116 10208 320 10 2 -9999 -9999
2019 09 11 18 92 86 10191 160 10 9 -9999 -9999
2019 09 11 21 81 77 10192 220 10 -9999 -9999 -9999
2019 09 12 00 109 101 10194 0 -9999 8 -9999 -9999
2019 09 12 03 172 122 10177 90 20 7 -9999 -9999
2019 09 12 06 220 151 10160 250 20 7 -9999 -9999
2019 09 12 09 217 163 10149 90 20 2 -9999 -9999
2019 09 12 12 164 156 10151 180 10 4 -9999 -9999
2019 09 12 18 137 134 10136 90 10 9 -9999 -9999
2019 09 12 21 135 131 10120 90 20 -9999 -9999 -9999
2019 09 13 00 166 160 10117 40 20 6 -9999 -9999
2019 09 13 03 210 165 10104 250 20 8 -9999 -9999
2019 09 13 06 185 179 10095 340 10 8 -9999 90
2019 09 13 09 182 178 10100 360 0 8 -9999 -9999
2019 09 13 12 179 176 10112 270 20 8 -9999 90
2019 09 13 18 157 146 10131 320 20 9 -9999 20
2019 09 13 21 136 131 10145 220 10 -9999 -9999 -9999
2019 09 14 00 157 141 10162 250 10 6 -9999 -9999
2019 09 14 03 212 108 10148 90 20 2 -9999 -9999
2019 09 14 06 232 73 10137 20 10 4 -9999 -9999
2019 09 14 09 220 98 10143 360 20 2 -9999 -9999
2019 09 14 12 138 125 10162 0 -9999 5 -9999 -9999
2019 09 14 18 97 94 10157 160 10 9 -9999 -9999
2019 09 14 21 92 90 10161 160 10 -9999 -9999 -9999
2019 09 15 00 103 101 10154 70 10 6 -9999 -9999
2019 09 15 03 216 98 10127 270 20 1 -9999 -9999
2019 09 15 06 249 75 10102 270 20 6 -9999 -9999
2019 09 15 09 221 135 10101 20 10 6 -9999 -9999
2019 09 15 12 155 140 10117 320 10 6 -9999 -9999
2019 09 15 18 126 121 10146 160 10 9 -9999 20
2019 09 15 21 120 116 10167 180 10 -9999 -9999 -9999
2019 09 16 00 138 125 10184 20 10 1 -9999 1
2019 09 16 03 192 97 10176 160 10 2 -9999 -9999
2019 09 16 06 214 57 10164 40 30 1 -9999 -9999
2019 09 16 09 191 56 10167 360 10 1 -9999 -9999
2019 09 16 12 101 84 10183 250 10 1 -9999 -9999
2019 09 16 18 58 52 10186 40 10 9 -9999 -9999
2019 09 16 21 50 47 10186 40 20 -9999 -9999 -9999
2019 09 17 00 71 68 10184 20 10 4 -9999 -9999
2019 09 17 03 187 60 10158 270 40 4 -9999 -9999
2019 09 17 06 240 63 10123 220 40 4 -9999 -9999
2019 09 17 09 220 111 10115 220 20 3 -9999 -9999
2019 09 17 12 156 95 10159 270 60 8 -9999 40
2019 09 17 18 54 45 10223 250 20 9 -9999 -9999
2019 09 17 21 35 30 10242 340 10 -9999 -9999 -9999
2019 09 18 00 72 43 10255 270 10 0 -9999 -9999
2019 09 18 03 142 -10 10249 270 40 0 -9999 -9999
2019 09 18 09 152 2 10233 250 20 0 -9999 -9999
2019 09 18 12 67 49 10241 270 10 0 -9999 -9999
2019 09 18 18 26 20 10233 270 10 9 -9999 -9999
2019 09 18 21 22 19 10229 20 10 -9999 -9999 -9999
2019 09 19 00 75 63 10229 200 10 2 -9999 -9999
2019 09 19 03 185 75 10210 270 40 2 -9999 -9999
2019 09 19 06 223 53 10184 250 30 2 -9999 -9999
2019 09 19 09 200 80 10180 220 10 5 -9999 -9999
2019 09 19 12 114 98 10190 20 10 5 -9999 -9999
2019 09 19 18 70 66 10180 340 10 9 -9999 -9999
2019 09 19 21 57 53 10183 250 10 -9999 -9999 -9999
2019 09 20 00 114 90 10188 40 10 1 -9999 -9999
2019 09 20 03 215 131 10171 270 50 1 -9999 -9999
2019 09 20 06 253 104 10156 250 50 2 -9999 -9999
2019 09 20 09 227 123 10171 250 30 4 -9999 -9999
2019 09 20 12 153 138 10195 0 -9999 6 -9999 -9999
2019 09 20 18 122 119 10213 270 10 9 -9999 -9999
2019 09 20 21 116 113 10226 160 10 -9999 -9999 -9999
2019 09 21 00 115 112 10239 70 20 8 -9999 -9999
2019 09 21 03 212 98 10230 110 20 2 -9999 -9999
2019 09 21 06 233 38 10218 20 20 2 -9999 -9999
2019 09 21 09 206 46 10225 360 20 1 -9999 -9999
2019 09 21 12 112 89 10249 0 -9999 1 -9999 0
2019 09 21 18 65 59 10250 0 -9999 9 -9999 -9999
2019 09 21 21 50 43 10250 360 0 -9999 -9999 -9999
2019 09 22 00 102 74 10256 140 10 1 -9999 -9999
2019 09 22 03 195 44 10235 70 50 0 -9999 -9999
2019 09 22 06 218 39 10208 40 30 0 -9999 -9999
2019 09 22 09 200 14 10203 40 20 1 -9999 -9999
2019 09 22 12 96 70 10210 250 10 1 -9999 -9999
2019 09 22 18 49 42 10192 140 10 9 -9999 -9999
2019 09 22 21 37 31 10191 360 0 -9999 -9999 -9999
2019 09 23 00 92 54 10199 160 10 1 -9999 -9999
2019 09 23 03 206 58 10180 90 30 1 -9999 -9999
2019 09 23 06 237 65 10161 220 10 1 -9999 -9999
2019 09 23 09 216 101 10166 200 10 1 -9999 -9999
2019 09 23 12 119 105 10186 290 10 1 -9999 -1
2019 09 23 18 76 72 10187 0 -9999 9 -9999 -9999
2019 09 23 21 65 62 10187 360 10 -9999 -9999 -9999
2019 09 24 00 115 89 10202 110 10 1 -9999 -9999
2019 09 24 03 205 100 10193 250 40 0 -9999 -9999
2019 09 24 06 236 106 10185 290 30 2 -9999 -9999
2019 09 24 09 215 109 10192 320 10 0 -9999 -9999
2019 09 24 12 122 109 10217 220 10 2 -9999 -9999
2019 09 24 18 68 62 10227 70 10 9 -9999 -9999
2019 09 24 21 60 53 10229 70 10 -9999 -9999 -9999
2019 09 25 00 100 71 10237 90 20 0 -9999 -9999
2019 09 25 03 222 84 10214 160 10 0 -9999 -9999
2019 09 25 06 274 83 10192 270 30 0 -9999 -9999
2019 09 25 09 235 127 10199 200 20 0 -9999 -9999
2019 09 25 12 145 129 10221 250 10 0 -9999 -9999
2019 09 25 18 96 91 10227 0 -9999 9 -9999 -9999
2019 09 25 21 90 86 10237 360 0 -9999 -9999 -9999
2019 09 26 00 128 125 10252 160 10 0 -9999 -9999
2019 09 26 03 245 107 10240 290 50 1 -9999 -9999
2019 09 26 06 284 101 10225 270 40 1 -9999 -9999
2019 09 26 09 236 143 10228 200 20 4 -9999 -9999
2019 09 26 12 154 138 10246 0 -9999 5 -9999 -9999
2019 09 26 18 110 105 10245 70 10 9 -9999 -9999
2019 09 26 21 96 93 10248 360 0 -9999 -9999 -9999
2019 09 27 00 142 119 10250 180 10 0 -9999 -9999
2019 09 27 03 245 134 10226 340 10 0 -9999 -9999
2019 09 27 06 284 87 10200 250 40 2 -9999 -9999
2019 09 27 09 242 126 10196 180 10 0 -9999 -9999
2019 09 27 12 150 135 10208 340 10 2 -9999 -9999
2019 09 27 18 103 98 10198 40 10 9 -9999 -9999
2019 09 27 21 92 89 10192 360 0 -9999 -9999 -9999
2019 09 28 00 141 111 10197 160 10 0 -9999 -9999
2019 09 28 03 237 124 10171 220 20 0 -9999 -9999
2019 09 28 06 259 101 10147 270 50 0 -9999 -9999
2019 09 28 09 230 119 10144 200 20 0 -9999 -9999
2019 09 28 12 140 122 10162 290 20 0 -9999 -9999
2019 09 28 18 115 110 10164 0 -9999 9 -9999 -9999
2019 09 28 21 112 108 10170 70 10 -9999 -9999 -9999
2019 09 29 00 134 121 10182 110 10 8 -9999 -9999
2019 09 29 03 185 144 10183 360 0 7 -9999 -9999
2019 09 29 06 224 155 10166 270 30 8 -9999 -9999
2019 09 29 09 211 159 10156 360 10 8 -9999 -9999
2019 09 29 12 154 146 10165 0 -9999 8 -9999 -9999
2019 09 29 18 124 121 10168 90 10 9 -9999 -9999
2019 09 29 21 130 127 10164 140 10 -9999 -9999 -9999
2019 09 30 00 133 131 10174 0 -9999 8 -9999 -9999
2019 09 30 03 247 151 10159 270 50 0 -9999 -9999
2019 09 30 06 277 133 10142 220 40 1 -9999 -9999
2019 09 30 09 235 139 10142 200 10 0 -9999 -9999
2019 09 30 12 159 139 10161 270 10 2 -9999 -9999
2019 09 30 18 120 115 10169 140 10 9 -9999 -9999
2019 09 30 21 110 104 10176 70 10 -9999 -9999 -9999
2019 10 01 00 149 129 10187 110 10 0 -9999 -9999
2019 10 01 03 267 120 10174 220 40 0 -9999 -9999
2019 10 01 06 282 109 10159 250 30 2 -9999 -9999
2019 10 01 09 240 122 10157 200 10 0 -9999 -9999
2019 10 01 12 154 129 10173 290 10 0 -9999 -9999
2019 10 01 18 110 105 10169 160 10 9 -9999 -9999
2019 10 01 21 97 93 10172 110 10 -9999 -9999 -9999
2019 10 02 00 135 116 10171 90 20 0 -9999 -9999
2019 10 02 03 262 109 10145 160 30 0 -9999 -9999
2019 10 02 06 280 93 10121 290 10 1 -9999 -9999
2019 10 02 09 235 125 10121 200 10 2 -9999 -9999
2019 10 02 12 151 130 10137 0 -9999 0 -9999 -9999
2019 10 02 18 109 104 10134 0 -9999 9 -9999 -9999
2019 10 02 21 96 91 10130 20 10 -9999 -9999 -9999
2019 10 03 00 135 114 10142 160 10 0 -9999 -9999
2019 10 03 03 225 138 10131 290 60 4 -9999 -9999
2019 10 03 06 196 128 10128 340 50 4 -9999 -9999
2019 10 03 09 156 120 10159 360 30 8 -9999 -9999
2019 10 03 12 135 84 10175 20 20 8 -9999 -9999
2019 10 03 18 93 35 10184 360 20 9 -9999 -9999
2019 10 03 21 80 53 10189 340 10 -9999 -9999 -9999
2019 10 04 00 76 61 10212 90 10 8 -9999 30
2019 10 04 03 72 44 10216 360 30 8 -9999 -9999
2019 10 04 06 70 45 10221 340 30 8 -9999 4
2019 10 04 09 65 36 10234 360 20 8 -9999 -9999
2019 10 04 12 50 27 10243 20 10 8 -9999 -9999
2019 10 04 18 10 7 10255 90 10 9 -9999 -9999
2019 10 04 21 2 0 10262 40 10 -9999 -9999 -9999
2019 10 05 00 8 5 10279 160 10 7 -9999 -9999
2019 10 05 03 102 -35 10267 90 40 0 -9999 -9999
2019 10 05 06 133 -68 10247 20 30 0 -9999 -9999
2019 10 05 09 117 -62 10254 360 20 0 -9999 -9999
2019 10 05 12 29 -4 10274 270 10 0 -9999 -9999
2019 10 05 18 -17 -27 10274 0 -9999 9 -9999 -9999
2019 10 05 21 -27 -35 10276 70 10 -9999 -9999 -9999
2019 10 06 00 17 -17 10277 90 10 3 -9999 -9999
2019 10 06 03 127 -20 10248 320 10 7 -9999 -9999
2019 10 06 06 140 -16 10237 270 30 8 -9999 -9999
2019 10 06 09 126 16 10228 220 10 4 -9999 -9999
2019 10 06 12 49 29 10237 270 10 4 -9999 -9999
2019 10 06 18 18 11 10218 110 10 9 -9999 -9999
2019 10 06 21 7 2 10203 110 10 -9999 -9999 -9999
2019 10 07 00 52 29 10196 90 10 2 -9999 -9999
2019 10 07 03 182 44 10157 180 50 2 -9999 -9999
2019 10 07 06 201 29 10130 200 40 0 -9999 -9999
2019 10 07 09 175 19 10120 200 20 0 -9999 -9999
2019 10 07 12 97 49 10131 250 20 6 -9999 -9999
2019 10 07 18 64 -76 10191 250 10 9 -9999 5
2019 10 07 21 17 -50 10198 320 10 -9999 -9999 -9999
2019 10 08 00 75 -73 10213 250 60 0 -9999 1
2019 10 08 03 112 -56 10207 270 60 0 -9999 -9999
2019 10 08 06 135 -46 10191 290 30 0 -9999 -9999
2019 10 08 09 120 -60 10198 250 30 0 -9999 -9999
2019 10 08 12 42 -18 10204 250 20 1 -9999 -9999
2019 10 08 18 4 -15 10204 290 10 9 -9999 -9999
2019 10 08 21 -5 -17 10196 360 0 -9999 -9999 -9999
2019 10 09 00 56 8 10189 200 10 0 -9999 -9999
2019 10 09 03 192 -12 10153 200 40 3 -9999 -9999
2019 10 09 06 214 -6 10129 220 50 3 -9999 -9999
2019 10 09 09 180 15 10129 200 30 1 -9999 -9999
2019 10 09 12 131 48 10136 220 10 2 -9999 -9999
2019 10 09 18 74 52 10137 270 10 9 -9999 -9999
2019 10 09 21 55 48 10136 250 10 -9999 -9999 -9999
2019 10 10 00 144 90 10135 160 30 7 -9999 -9999
2019 10 10 03 197 84 10130 220 50 7 -9999 -9999
2019 10 10 06 208 84 10122 220 70 7 -9999 -9999
2019 10 10 09 186 107 10139 250 40 7 -9999 -9999
2019 10 10 12 165 99 10162 320 20 6 -9999 -9999
2019 10 10 18 60 35 10205 0 -9999 9 -9999 -9999
2019 10 10 21 32 20 10218 140 10 -9999 -9999 -9999
2019 10 11 00 69 18 10235 90 20 2 -9999 -9999
2019 10 11 03 150 -25 10223 110 30 1 -9999 -9999
2019 10 11 06 175 -51 10206 110 30 1 -9999 -9999
2019 10 11 09 147 -22 10209 70 20 0 -9999 -9999
2019 10 11 12 75 14 10228 200 10 1 -9999 -9999
2019 10 11 18 22 1 10244 0 -9999 9 -9999 -9999
2019 10 11 21 5 -9 10253 90 10 -9999 -9999 -9999
2019 10 12 00 43 -11 10267 200 10 1 -9999 -9999
2019 10 12 03 140 -47 10254 70 20 1 -9999 -9999
2019 10 12 06 171 -54 10230 40 40 1 -9999 -9999
2019 10 12 09 141 -41 10234 40 10 2 -9999 -9999
2019 10 12 12 62 -3 10248 220 10 2 -9999 -9999
2019 10 12 18 12 -15 10255 180 10 9 -9999 -9999
2019 10 12 21 -7 -26 10266 160 10 -9999 -9999 -9999
2019 10 13 00 33 -16 10277 250 10 2 -9999 -9999
2019 10 13 03 70 -71 10289 340 30 8 -9999 -9999
2019 10 13 06 74 -71 10276 110 20 8 -9999 -9999
2019 10 13 09 52 -5 10288 340 40 8 -9999 -9999
2019 10 13 12 19 6 10315 220 10 8 -9999 20
2019 10 13 18 4 -5 10322 180 20 9 -9999 4
2019 10 13 21 0 -11 10328 250 10 -9999 -9999 -9999
2019 10 14 00 3 -21 10348 270 30 6 -9999 -9999
2019 10 14 03 60 -80 10347 340 30 1 -9999 -9999
2019 10 14 06 79 -99 10336 290 40 2 -9999 -9999
[truncated: 548 more rows]
