# Supplementary material for: Source Analysis of Ozone Pollution in Liaoyuan City’s Atmosphere Based on Machine Learning Models and HYSPLIT Clustering Method
Source: Toxics. 2025 Jun 13;13(6):500. doi: 10.3390/toxics13060500 (PMC12197544; doi:10.3390/toxics13060500)
Supplement: Supplementary file 1 [file toxics-13-00500-s001.zip › toxics-3626334-supplementary/542590-99999-2020.csv]

2020 01 01 00 -223 -248 10356 70 11 0 -9999 -9999
2020 01 01 03 -127 -187 10345 169 6 0 -9999 -9999
2020 01 01 06 -57 -160 10323 281 22 0 -9999 -9999
2020 01 01 09 -107 -172 10335 254 8 0 -9999 -9999
2020 01 01 12 -164 -186 10339 295 8 2 -9999 -9999
2020 01 01 18 -204 -226 10330 80 9 -9999 -9999 -9999
2020 01 01 21 -219 -245 10327 74 11 -9999 -9999 -9999
2020 01 02 00 -219 -244 10335 79 9 0 -9999 -9999
2020 01 02 03 -122 -184 10320 193 9 1 -9999 -9999
2020 01 02 06 -47 -201 10299 241 64 1 -9999 -9999
2020 01 02 09 -87 -199 10310 263 25 1 -9999 -9999
2020 01 02 12 -147 -191 10318 231 17 4 -9999 -9999
2020 01 02 18 -199 -220 10310 282 10 -9999 -9999 -9999
2020 01 02 21 -203 -222 10304 66 7 -9999 -9999 -9999
2020 01 03 00 -199 -222 10311 76 6 1 -9999 -9999
2020 01 03 03 -102 -170 10295 217 6 1 -9999 -9999
2020 01 03 06 -22 -116 10268 274 31 1 -9999 -9999
2020 01 03 09 -60 -116 10275 218 16 1 -9999 -9999
2020 01 03 12 -117 -137 10276 233 11 1 -9999 -9999
2020 01 03 18 -160 -178 10273 360 1 -9999 -9999 -9999
2020 01 03 21 -174 -194 10272 320 10 -9999 -9999 -9999
2020 01 04 00 -179 -199 10292 34 5 2 -9999 -9999
2020 01 04 03 -89 -141 10294 144 3 0 -9999 -9999
2020 01 04 06 -20 -102 10282 260 16 0 -9999 -9999
2020 01 04 09 -72 -118 10306 198 16 0 -9999 -9999
2020 01 04 12 -122 -138 10329 274 6 0 -9999 -9999
2020 01 04 18 -164 -183 10341 67 5 -9999 -9999 -9999
2020 01 04 21 -179 -201 10346 91 8 -9999 -9999 -9999
2020 01 05 00 -179 -202 10361 83 10 0 -9999 -9999
2020 01 05 03 -90 -147 10350 166 9 0 -9999 -9999
2020 01 05 06 -2 -111 10331 225 7 2 -9999 -9999
2020 01 05 09 -67 -109 10328 221 6 0 -9999 -9999
2020 01 05 12 -110 -133 10329 144 5 8 -9999 -9999
2020 01 05 18 -115 -138 10310 87 19 -9999 -9999 -9999
2020 01 05 21 -114 -133 10294 87 17 -9999 -9999 -9999
2020 01 06 00 -99 -124 10299 84 11 8 -9999 -9999
2020 01 06 03 -49 -107 10282 86 10 8 -9999 -9999
2020 01 06 06 -29 -60 10264 192 8 8 -9999 2
2020 01 06 09 -32 -48 10261 172 7 8 -9999 5
2020 01 06 12 -32 -45 10260 126 6 8 -9999 3
2020 01 06 18 -30 -38 10262 360 1 -9999 -9999 -9999
2020 01 06 21 -29 -37 10252 360 1 -9999 -9999 -9999
2020 01 07 00 -27 -44 10255 321 19 8 -9999 -9999
2020 01 07 03 -15 -37 10242 268 3 8 -9999 1
2020 01 07 06 -37 -75 10230 342 15 8 -9999 1
2020 01 07 09 -50 -94 10221 33 14 8 -9999 -9999
2020 01 07 12 -62 -110 10202 55 15 8 -9999 -9999
2020 01 07 18 -109 -140 10207 309 34 -9999 -9999 -9999
2020 01 07 21 -104 -129 10213 282 31 -9999 -9999 -9999
2020 01 08 00 -100 -120 10236 283 16 8 -9999 -9999
2020 01 08 03 -80 -116 10243 264 26 8 -9999 3
2020 01 08 06 -67 -111 10245 246 14 8 -9999 4
2020 01 08 09 -82 -108 10260 279 18 8 -9999 1
2020 01 08 12 -100 -117 10277 273 8 8 -9999 1
2020 01 08 18 -97 -116 10283 296 19 -9999 -9999 -9999
2020 01 08 21 -95 -112 10284 247 4 -9999 -9999 -9999
2020 01 09 00 -95 -112 10294 143 5 8 -9999 -9999
2020 01 09 03 -50 -106 10289 190 9 6 -9999 -9999
2020 01 09 06 -44 -108 10277 182 17 6 -9999 -9999
2020 01 09 09 -69 -107 10282 123 6 2 -9999 -9999
2020 01 09 12 -130 -147 10291 93 5 2 -9999 -9999
2020 01 09 18 -182 -202 10284 70 5 -9999 -9999 -9999
2020 01 09 21 -199 -223 10278 360 1 -9999 -9999 -9999
2020 01 10 00 -200 -224 10281 64 8 1 -9999 -9999
2020 01 10 03 -107 -164 10260 206 6 1 -9999 -9999
2020 01 10 06 -37 -120 10233 248 48 1 -9999 -9999
2020 01 10 09 -65 -112 10240 226 14 2 -9999 -9999
2020 01 10 12 -62 -90 10248 259 18 2 -9999 -9999
2020 01 10 18 -160 -179 10255 337 8 -9999 -9999 -9999
2020 01 10 21 -187 -207 10260 360 1 -9999 -9999 -9999
2020 01 11 00 -194 -215 10274 187 5 0 -9999 -9999
2020 01 11 03 -105 -154 10276 209 6 0 -9999 -9999
2020 01 11 06 -59 -154 10250 202 11 0 -9999 -9999
2020 01 11 09 -90 -154 10268 217 16 0 -9999 -9999
2020 01 11 21 -202 -225 10252 117 4 -9999 -9999 -9999
2020 01 12 00 -205 -229 10261 105 6 2 -9999 -9999
2020 01 12 06 -70 -159 10220 244 28 3 -9999 -9999
2020 01 12 09 -87 -159 10225 302 18 1 -9999 -9999
2020 01 12 12 -120 -164 10239 269 24 8 -9999 -9999
2020 01 12 18 -190 -211 10239 237 14 -9999 -9999 -9999
2020 01 12 21 -214 -239 10243 261 11 -9999 -9999 -9999
2020 01 13 00 -214 -235 10258 360 1 8 -9999 -9999
2020 01 13 03 -120 -192 10258 195 8 2 -9999 -9999
2020 01 13 06 -82 -178 10254 275 35 0 -9999 -9999
2020 01 13 09 -117 -178 10271 224 11 2 -9999 -9999
2020 01 13 12 -173 -201 10293 360 2 2 -9999 -9999
2020 01 14 00 -227 -253 10333 123 7 0 -9999 -9999
2020 01 14 03 -140 -208 10318 196 10 0 -9999 -9999
2020 01 14 06 -65 -195 10296 93 17 1 -9999 -9999
2020 01 14 09 -110 -181 10309 162 10 0 -9999 -9999
2020 01 14 12 -167 -199 10329 210 6 0 -9999 -9999
2020 01 14 18 -209 -235 10329 71 14 -9999 -9999 -9999
2020 01 14 21 -227 -255 10332 53 10 -9999 -9999 -9999
2020 01 15 00 -229 -255 10339 90 15 1 -9999 -9999
2020 01 15 03 -125 -199 10326 159 9 1 -9999 -9999
2020 01 15 06 -50 -185 10302 248 20 1 -9999 -9999
2020 01 15 09 -104 -181 10310 191 13 1 -9999 -9999
2020 01 15 12 -155 -187 10325 313 4 2 -9999 -9999
2020 01 15 18 -200 -221 10324 6 7 -9999 -9999 -9999
2020 01 15 21 -209 -229 10326 80 7 -9999 -9999 -9999
2020 01 16 00 -210 -232 10340 87 13 1 -9999 -9999
2020 01 16 03 -114 -174 10330 217 3 1 -9999 -9999
2020 01 16 06 -60 -157 10311 262 26 1 -9999 -9999
2020 01 16 09 -105 -165 10319 211 13 2 -9999 -9999
2020 01 16 12 -160 -187 10326 27 4 2 -9999 -9999
2020 01 16 18 -202 -225 10323 76 7 -9999 -9999 -9999
2020 01 16 21 -214 -242 10319 97 12 -9999 -9999 -9999
2020 01 17 00 -215 -243 10320 79 14 1 -9999 -9999
2020 01 17 03 -124 -180 10300 104 9 2 -9999 -9999
2020 01 17 06 -30 -174 10269 233 12 1 -9999 -9999
2020 01 17 09 -82 -154 10274 252 5 3 -9999 -9999
2020 01 17 12 -135 -171 10282 176 13 1 -9999 -9999
2020 01 17 18 -179 -205 10268 140 4 -9999 -9999 -9999
2020 01 17 21 -197 -220 10266 85 6 -9999 -9999 -9999
2020 01 18 00 -199 -222 10269 83 11 0 -9999 -9999
2020 01 18 03 -95 -178 10247 187 7 0 -9999 -9999
2020 01 18 06 -17 -159 10209 280 22 0 -9999 -9999
2020 01 18 09 -50 -139 10207 195 10 8 -9999 -9999
2020 01 18 12 -95 -134 10202 357 4 8 -9999 -9999
2020 01 18 18 -82 -122 10162 247 9 -9999 -9999 -9999
2020 01 18 21 -80 -100 10155 80 5 -9999 -9999 2
2020 01 19 00 -70 -85 10172 285 17 8 -9999 3
2020 01 19 03 -57 -92 10182 249 43 6 -9999 3
2020 01 19 06 -47 -110 10180 255 40 4 -9999 2
2020 01 19 09 -67 -128 10195 241 36 4 -9999 -9999
2020 01 19 12 -124 -151 10211 224 9 5 -9999 -9999
2020 01 19 18 -185 -208 10218 360 1 -9999 -9999 -9999
2020 01 19 21 -197 -220 10215 40 5 -9999 -9999 -9999
2020 01 20 00 -189 -210 10234 184 3 2 -9999 -9999
2020 01 20 03 -87 -144 10235 269 38 1 -9999 -9999
2020 01 20 06 -57 -156 10241 253 50 3 -9999 -9999
2020 01 20 09 -89 -167 10274 249 23 0 -9999 -9999
2020 01 20 12 -147 -179 10302 323 11 0 -9999 -9999
2020 01 20 18 -199 -220 10316 110 8 -9999 -9999 -9999
2020 01 20 21 -209 -234 10311 85 10 -9999 -9999 -9999
2020 01 21 00 -205 -230 10316 88 11 2 -9999 -9999
2020 01 21 03 -99 -168 10284 232 9 1 -9999 -9999
2020 01 21 06 11 -167 10244 230 50 1 -9999 -9999
2020 01 21 09 -5 -177 10250 209 27 2 -9999 -9999
2020 01 21 12 -84 -154 10268 318 8 1 -9999 -9999
2020 01 21 18 -75 -113 10251 285 13 -9999 -9999 -9999
2020 01 21 21 -87 -125 10242 74 6 -9999 -9999 -9999
2020 01 22 00 -80 -113 10254 58 11 1 -9999 -9999
2020 01 22 03 -20 -81 10251 117 4 7 -9999 -9999
2020 01 22 06 22 -39 10233 250 53 6 -9999 -9999
2020 01 22 09 12 -27 10247 256 25 7 -9999 -9999
2020 01 22 12 -15 -28 10247 241 6 6 -9999 -9999
2020 01 22 18 -17 -28 10233 211 9 -9999 -9999 -9999
2020 01 22 21 -19 -27 10233 227 8 -9999 -9999 -9999
2020 01 23 00 -2 -19 10258 250 50 7 -9999 -9999
2020 01 23 03 -5 -46 10274 248 49 7 -9999 1
2020 01 23 06 -5 -105 10287 333 30 4 -9999 1
2020 01 23 09 -45 -134 10324 314 11 0 -9999 -9999
2020 01 23 12 -117 -151 10356 354 7 0 -9999 -9999
2020 01 23 18 -165 -185 10384 360 1 -9999 -9999 -9999
2020 01 23 21 -190 -213 10397 360 1 -9999 -9999 -9999
2020 01 24 00 -184 -203 10417 94 7 0 -9999 -9999
2020 01 24 03 -99 -170 10407 179 9 0 -9999 -9999
2020 01 24 06 -40 -207 10389 202 12 0 -9999 -9999
2020 01 24 09 -92 -178 10386 198 10 0 -9999 -9999
2020 01 24 12 -144 -185 10386 220 4 0 -9999 -9999
2020 01 24 18 -189 -222 10373 134 9 -9999 -9999 -9999
2020 01 24 21 -202 -233 10372 101 13 -9999 -9999 -9999
2020 01 25 00 -199 -230 10372 91 12 0 -9999 -9999
2020 01 25 03 -95 -192 10353 167 16 0 -9999 -9999
2020 01 25 06 0 -183 10325 258 21 0 -9999 -9999
2020 01 25 09 -40 -176 10331 32 5 0 -9999 -9999
2020 01 25 12 -110 -151 10351 324 6 0 -9999 -9999
2020 01 25 18 -160 -187 10367 75 14 -9999 -9999 -9999
2020 01 25 21 -184 -211 10365 99 5 -9999 -9999 -9999
2020 01 26 00 -184 -210 10384 99 12 0 -9999 -9999
2020 01 26 03 -77 -171 10371 131 13 0 -9999 -9999
2020 01 26 06 6 -182 10337 91 28 0 -9999 -9999
2020 01 26 09 -29 -162 10336 57 8 0 -9999 -9999
2020 01 26 12 -100 -157 10333 299 5 0 -9999 -9999
2020 01 26 18 -152 -183 10324 79 8 -9999 -9999 -9999
2020 01 26 21 -170 -199 10308 360 2 -9999 -9999 -9999
2020 01 27 00 -172 -197 10312 81 12 2 -9999 -9999
2020 01 27 03 -82 -160 10286 146 12 4 -9999 -9999
2020 01 27 06 15 -138 10254 200 11 2 -9999 -9999
2020 01 27 09 -20 -113 10252 148 6 2 -9999 -9999
2020 01 27 12 -54 -107 10261 159 9 1 -9999 -9999
2020 01 27 18 -75 -120 10256 110 15 -9999 -9999 -9999
2020 01 27 21 -85 -122 10253 83 8 -9999 -9999 -9999
2020 01 28 00 -84 -122 10259 100 10 1 -9999 -9999
2020 01 28 03 -12 -109 10247 222 5 5 -9999 -9999
2020 01 28 06 40 -134 10228 265 20 5 -9999 -9999
2020 01 28 09 22 -131 10234 6 16 5 -9999 -9999
2020 01 28 12 -45 -107 10249 115 10 5 -9999 -9999
2020 01 28 18 -90 -114 10245 281 4 -9999 -9999 -9999
2020 01 28 21 -117 -134 10244 360 0 -9999 -9999 -9999
2020 01 29 00 -117 -141 10256 76 8 8 -9999 -9999
2020 01 29 03 -62 -138 10250 52 22 2 -9999 -9999
2020 01 29 06 -22 -132 10230 237 9 1 -9999 -9999
2020 01 29 09 -52 -143 10248 336 21 8 -9999 -9999
2020 01 29 12 -84 -158 10262 33 18 8 -9999 -9999
2020 01 29 18 -147 -175 10264 61 30 -9999 -9999 -9999
2020 01 29 21 -174 -199 10261 97 14 -9999 -9999 -9999
2020 01 30 00 -179 -209 10272 128 10 0 -9999 -9999
2020 01 30 03 -100 -159 10258 81 32 0 -9999 -9999
2020 01 30 06 -40 -140 10237 78 34 0 -9999 -9999
2020 01 30 09 -55 -139 10239 61 17 0 -9999 -9999
2020 01 30 12 -127 -154 10256 253 4 0 -9999 -9999
2020 01 30 18 -180 -204 10257 113 7 -9999 -9999 -9999
2020 01 30 21 -199 -223 10254 81 8 -9999 -9999 -9999
2020 01 31 00 -199 -224 10263 91 13 0 -9999 -9999
2020 01 31 03 -90 -155 10246 171 11 0 -9999 -9999
2020 01 31 06 2 -185 10213 253 6 0 -9999 -9999
2020 01 31 09 -45 -149 10220 205 12 0 -9999 -9999
2020 01 31 12 -107 -155 10243 226 9 0 -9999 -9999
2020 01 31 18 -155 -177 10257 360 1 -9999 -9999 -9999
2020 01 31 21 -174 -193 10272 360 1 -9999 -9999 -9999
2020 02 01 00 -174 -194 10298 277 6 0 -9999 -9999
2020 02 01 03 -65 -139 10294 278 12 0 -9999 -9999
2020 02 01 06 -32 -143 10281 252 32 0 -9999 -9999
2020 02 01 09 -57 -146 10298 275 22 2 -9999 -9999
2020 02 01 12 -120 -158 10320 244 13 2 -9999 -9999
2020 02 01 18 -170 -190 10323 135 7 -9999 -9999 -9999
2020 02 01 21 -185 -208 10319 360 0 -9999 -9999 -9999
2020 02 02 00 -182 -205 10326 156 8 6 -9999 -9999
2020 02 02 03 -92 -158 10311 193 6 6 -9999 -9999
2020 02 02 06 -40 -180 10281 273 27 8 -9999 -9999
2020 02 02 09 -57 -192 10280 328 26 2 -9999 -9999
2020 02 02 12 -112 -168 10290 214 12 6 -9999 -9999
2020 02 02 18 -115 -155 10286 232 12 -9999 -9999 2
2020 02 02 21 -150 -175 10289 215 18 -9999 -9999 2
2020 02 03 00 -174 -197 10304 270 10 2 -9999 -9999
2020 02 03 03 -105 -168 10298 264 33 2 -9999 -9999
2020 02 03 06 -74 -196 10268 266 40 2 -9999 -9999
2020 02 03 09 -99 -204 10272 243 20 2 -9999 -9999
2020 02 03 12 -127 -183 10286 360 1 4 -9999 -9999
2020 02 03 18 -122 -146 10268 113 6 -9999 -9999 5
2020 02 03 21 -125 -185 10282 306 38 -9999 -9999 12
2020 02 04 00 -160 -235 10320 304 11 0 -9999 8
2020 02 04 03 -129 -243 10319 272 61 2 -9999 1
2020 02 04 06 -124 -254 10305 257 64 2 -9999 -9999
2020 02 04 09 -145 -258 10325 306 50 2 -9999 -9999
2020 02 04 12 -199 -249 10348 240 11 6 -9999 -9999
2020 02 04 18 -249 -272 10367 319 5 -9999 -9999 -9999
2020 02 05 00 -254 -280 10403 360 1 0 -9999 -9999
2020 02 05 03 -164 -253 10398 158 13 0 -9999 -9999
2020 02 05 06 -129 -269 10384 2 35 2 -9999 -9999
2020 02 05 09 -147 -256 10395 337 26 0 -9999 -9999
2020 02 05 12 -189 -258 10421 242 18 2 -9999 -9999
2020 02 05 18 -257 -287 10426 70 10 -9999 -9999 -9999
2020 02 05 21 -274 -307 10423 76 8 -9999 -9999 -9999
2020 02 06 00 -264 -299 10419 114 9 0 -9999 -9999
2020 02 06 03 -160 -245 10383 167 14 0 -9999 -9999
2020 02 06 06 -75 -230 10335 273 35 0 -9999 -9999
2020 02 06 09 -95 -212 10322 245 16 0 -9999 -9999
2020 02 06 12 -152 -200 10333 247 11 0 -9999 -9999
2020 02 06 18 -164 -201 10311 72 12 -9999 -9999 -9999
2020 02 06 21 -150 -190 10304 57 7 -9999 -9999 -9999
2020 02 07 00 -130 -160 10307 360 2 8 -9999 -9999
2020 02 07 03 -62 -89 10295 267 18 6 -9999 -9999
2020 02 07 06 -42 -96 10279 250 64 8 -9999 2
2020 02 07 09 -44 -114 10276 231 29 6 -9999 2
2020 02 07 12 -124 -148 10298 300 11 8 -9999 -9999
2020 02 07 18 -179 -201 10317 157 8 -9999 -9999 -9999
2020 02 07 21 -173 -196 10323 65 8 -9999 -9999 -9999
2020 02 08 00 -164 -188 10343 115 8 2 -9999 -9999
2020 02 08 03 -60 -168 10336 161 12 1 -9999 -9999
2020 02 08 06 -35 -168 10319 85 28 1 -9999 -9999
2020 02 08 09 -59 -170 10323 67 22 1 -9999 -9999
2020 02 08 12 -132 -175 10330 343 3 2 -9999 -9999
2020 02 08 18 -182 -208 10300 136 7 -9999 -9999 -9999
2020 02 08 21 -195 -219 10274 114 5 -9999 -9999 -9999
2020 02 09 00 -184 -210 10253 92 11 1 -9999 -9999
2020 02 09 03 -70 -157 10218 177 7 3 -9999 -9999
2020 02 09 06 7 -92 10187 252 68 2 -9999 -9999
2020 02 09 09 -2 -92 10198 250 27 2 -9999 -9999
2020 02 09 12 -77 -111 10213 281 6 0 -9999 -9999
2020 02 09 18 -125 -142 10226 79 14 -9999 -9999 -9999
2020 02 09 21 -97 -116 10229 95 8 -9999 -9999 -9999
2020 02 10 00 -80 -105 10241 103 5 0 -9999 -9999
2020 02 10 03 -15 -68 10242 191 11 1 -9999 -9999
2020 02 10 06 57 -92 10219 153 8 1 -9999 -9999
2020 02 10 09 15 -73 10219 61 5 1 -9999 -9999
2020 02 10 12 -47 -82 10229 61 5 1 -9999 -9999
2020 02 10 18 -94 -110 10237 104 7 -9999 -9999 -9999
2020 02 10 21 -104 -120 10230 105 6 -9999 -9999 -9999
2020 02 11 00 -87 -102 10230 96 5 1 -9999 -9999
2020 02 11 03 72 -30 10217 209 43 0 -9999 -9999
2020 02 11 06 100 -23 10196 195 45 0 -9999 -9999
2020 02 11 09 71 -11 10194 203 48 0 -9999 -9999
2020 02 11 12 57 -11 10197 207 65 0 -9999 -9999
2020 02 11 18 50 -21 10183 223 34 -9999 -9999 -9999
2020 02 11 21 46 -10 10172 230 34 -9999 -9999 -9999
2020 02 12 00 5 -17 10180 282 10 6 -9999 -9999
2020 02 12 03 101 7 10162 211 26 5 -9999 -9999
2020 02 12 06 116 1 10135 170 20 5 -9999 -9999
2020 02 12 09 80 -3 10132 189 24 0 -9999 -9999
2020 02 12 12 2 -17 10149 349 6 0 -9999 -9999
2020 02 12 18 -29 -36 10145 80 8 -9999 -9999 -9999
2020 02 12 21 -24 -29 10137 100 10 -9999 -9999 -9999
2020 02 13 00 -9 -16 10147 174 4 0 -9999 -9999
2020 02 13 03 95 12 10139 198 38 1 -9999 -9999
2020 02 13 06 107 11 10133 220 42 8 -9999 -9999
2020 02 13 09 80 15 10157 192 45 8 -9999 -9999
2020 02 13 12 37 24 10202 340 29 8 -9999 1
2020 02 13 18 -5 -22 10249 10 20 -9999 -9999 -9999
2020 02 13 21 -20 -39 10257 28 24 -9999 -9999 -9999
2020 02 14 00 -32 -58 10272 63 30 8 -9999 -9999
2020 02 14 03 -25 -62 10277 66 38 8 -9999 -9999
2020 02 14 06 -30 -63 10276 46 37 8 -9999 -9999
2020 02 14 09 -44 -80 10299 76 31 8 -9999 -9999
2020 02 14 12 -52 -102 10312 77 35 8 -9999 -9999
2020 02 14 18 -75 -96 10306 73 36 -9999 -9999 21
2020 02 14 21 -72 -97 10279 63 34 -9999 -9999 36
2020 02 15 00 -77 -102 10277 68 45 8 -9999 25
2020 02 15 03 -75 -98 10262 65 41 8 -9999 43
2020 02 15 06 -67 -88 10237 75 34 8 -9999 66
2020 02 15 09 -62 -84 10219 65 29 8 -9999 47
2020 02 15 12 -67 -97 10219 9 8 8 -9999 23
2020 02 15 18 -89 -111 10189 360 1 -9999 -9999 37
2020 02 15 21 -94 -113 10168 67 10 -9999 -9999 31
2020 02 16 00 -100 -131 10178 120 5 8 -9999 24
2020 02 16 03 -75 -127 10178 347 26 8 -9999 18
2020 02 16 06 -69 -166 10185 350 36 8 -9999 7
2020 02 16 09 -85 -197 10214 2 33 3 -9999 -9999
2020 02 16 12 -110 -200 10233 6 15 0 -9999 -9999
2020 02 16 18 -220 -245 10241 227 8 -9999 -9999 -9999
2020 02 16 21 -242 -267 10249 103 5 -9999 -9999 -9999
2020 02 17 00 -220 -245 10256 360 2 2 -9999 -9999
2020 02 17 03 -124 -192 10247 186 10 2 -9999 -9999
2020 02 17 06 -90 -199 10245 287 44 0 -9999 -9999
2020 02 17 09 -94 -202 10262 295 39 0 -9999 -9999
2020 02 17 12 -169 -201 10284 276 13 0 -9999 -9999
2020 02 17 18 -233 -256 10293 360 2 -9999 -9999 -9999
2020 02 17 21 -242 -268 10298 98 6 -9999 -9999 -9999
2020 02 18 00 -205 -226 10310 360 1 0 -9999 -9999
2020 02 18 03 -102 -187 10286 231 8 0 -9999 1
2020 02 18 06 -15 -116 10256 267 44 0 -9999 -9999
2020 02 18 09 -27 -119 10268 253 26 1 -9999 -9999
2020 02 18 12 -97 -124 10286 288 9 1 -9999 -9999
2020 02 18 18 -152 -173 10289 360 1 -9999 -9999 -9999
2020 02 18 21 -174 -195 10296 108 4 -9999 -9999 -9999
2020 02 19 00 -154 -172 10311 120 3 1 -9999 -9999
2020 02 19 03 -35 -120 10308 188 5 1 -9999 -9999
2020 02 19 06 25 -119 10287 229 39 1 -9999 -9999
2020 02 19 09 2 -117 10297 308 11 1 -9999 -9999
2020 02 19 12 -90 -125 10321 166 6 1 -9999 -9999
2020 02 19 18 -145 -163 10340 104 10 -9999 -9999 -9999
2020 02 19 21 -167 -189 10348 85 10 -9999 -9999 -9999
2020 02 20 00 -157 -179 10364 77 18 1 -9999 -9999
2020 02 20 03 -32 -113 10348 183 11 1 -9999 -9999
2020 02 20 06 51 -115 10320 280 15 1 -9999 -9999
2020 02 20 09 22 -69 10316 190 10 1 -9999 -9999
2020 02 20 12 -40 -74 10320 291 4 1 -9999 -9999
2020 02 20 18 -59 -74 10298 270 3 -9999 -9999 -9999
2020 02 20 21 -30 -54 10278 65 13 -9999 -9999 -9999
2020 02 21 00 -12 -20 10277 60 11 8 -9999 6
2020 02 21 03 12 3 10247 250 7 7 -9999 8
2020 02 21 06 25 14 10220 259 7 8 -9999 20
2020 02 21 09 2 -3 10216 280 31 8 -9999 50
2020 02 21 12 5 0 10215 252 41 8 -9999 40
2020 02 21 18 -27 -40 10209 253 25 -9999 -9999 24
2020 02 21 21 -27 -54 10209 261 37 -9999 -9999 2
2020 02 22 00 -42 -66 10226 250 32 1 -9999 -9999
2020 02 22 03 -50 -94 10240 246 59 6 -9999 -9999
2020 02 22 06 -34 -83 10245 256 47 8 -9999 -9999
2020 02 22 09 -32 -88 10254 254 32 2 -9999 -9999
2020 02 22 12 -85 -101 10278 248 16 2 -9999 -9999
2020 02 22 18 -144 -161 10286 265 8 -9999 -9999 -9999
2020 02 22 21 -157 -175 10277 38 6 -9999 -9999 -9999
2020 02 23 00 -132 -148 10274 134 7 8 -9999 -9999
2020 02 23 03 -35 -90 10233 134 9 7 -9999 -9999
2020 02 23 06 55 -99 10183 195 37 3 -9999 -9999
2020 02 23 09 46 -82 10181 178 35 4 -9999 -9999
2020 02 23 12 31 -80 10194 233 31 4 -9999 -9999
2020 02 23 18 -57 -74 10214 169 7 -9999 -9999 -9999
2020 02 23 21 -50 -61 10227 304 6 -9999 -9999 -9999
2020 02 24 00 -42 -55 10244 176 7 2 -9999 -9999
2020 02 24 03 52 -26 10246 299 10 2 -9999 -9999
2020 02 24 06 77 -120 10235 264 18 2 -9999 -9999
2020 02 24 09 45 -83 10235 52 27 5 -9999 -9999
2020 02 24 12 -2 -78 10253 38 7 3 -9999 -9999
2020 02 24 18 -15 -113 10254 66 30 -9999 -9999 -9999
2020 02 24 21 -17 -116 10255 68 35 -9999 -9999 -9999
2020 02 25 00 -15 -112 10261 61 52 2 -9999 -9999
2020 02 25 03 2 -105 10253 63 45 7 -9999 -9999
2020 02 25 06 15 -116 10238 80 45 7 -9999 -9999
2020 02 25 09 6 -102 10244 77 23 3 -9999 -9999
2020 02 25 12 -7 -99 10257 39 32 3 -9999 -9999
2020 02 25 18 -84 -109 10284 360 2 -9999 -9999 -9999
2020 02 25 21 -100 -121 10298 157 9 -9999 -9999 -9999
2020 02 26 00 -87 -118 10320 135 13 0 -9999 -9999
2020 02 26 03 -5 -99 10319 249 15 1 -9999 -9999
2020 02 26 06 22 -148 10309 29 29 1 -9999 -9999
2020 02 26 09 6 -142 10324 334 30 1 -9999 -9999
2020 02 26 12 -50 -106 10341 179 6 1 -9999 -9999
2020 02 26 18 -107 -124 10351 240 10 -9999 -9999 0
2020 02 26 21 -125 -143 10355 161 7 -9999 -9999 -9999
2020 02 27 00 -107 -135 10361 130 14 0 -9999 -9999
2020 02 27 03 7 -114 10335 177 4 0 -9999 -9999
2020 02 27 06 32 -165 10298 52 19 0 -9999 -9999
2020 02 27 09 22 -136 10281 72 17 2 -9999 -9999
2020 02 27 12 -45 -94 10279 246 9 3 -9999 -9999
2020 02 27 18 -87 -114 10232 85 8 -9999 -9999 -9999
2020 02 27 21 -69 -106 10207 89 12 -9999 -9999 -9999
2020 02 28 00 -17 -81 10196 352 12 7 -9999 -9999
2020 02 28 03 42 -151 10183 213 19 8 -9999 -9999
2020 02 28 06 27 -102 10182 259 78 8 -9999 -9999
2020 02 28 09 -7 -26 10196 270 30 8 -9999 -9999
2020 02 28 12 -10 -24 10205 260 7 8 -9999 -9999
2020 02 28 18 -25 -34 10208 67 13 -9999 -9999 -9999
2020 02 28 21 -32 -39 10207 261 14 -9999 -9999 -9999
2020 02 29 00 -24 -35 10219 221 12 8 -9999 -9999
2020 02 29 03 12 -61 10219 254 27 6 -9999 -9999
2020 02 29 06 30 -87 10207 250 35 6 -9999 -9999
2020 02 29 09 15 -90 10211 324 25 8 -9999 -9999
2020 02 29 12 -10 -90 10228 170 11 8 -9999 -9999
2020 02 29 18 -37 -79 10233 60 6 -9999 -9999 -9999
2020 02 29 21 -42 -81 10231 30 12 -9999 -9999 -9999
2020 03 01 00 -42 -79 10232 55 10 4 -9999 -9999
2020 03 01 03 0 -92 10220 118 25 2 -9999 -9999
2020 03 01 06 15 -90 10203 59 34 7 -9999 -9999
2020 03 01 09 1 -88 10215 40 31 8 -9999 -9999
2020 03 01 12 -12 -96 10234 355 15 8 -9999 -9999
2020 03 01 18 -67 -84 10253 230 9 -9999 -9999 -9999
2020 03 01 21 -72 -90 10266 193 6 -9999 -9999 -9999
2020 03 02 00 -64 -85 10284 172 6 5 -9999 -9999
2020 03 02 03 -15 -91 10281 3 13 8 -9999 -9999
2020 03 02 06 -2 -102 10269 237 13 8 -9999 -9999
2020 03 02 09 0 -98 10269 194 7 1 -9999 -9999
2020 03 02 12 -40 -74 10281 246 6 2 -9999 -9999
2020 03 02 18 -70 -90 10277 187 7 -9999 -9999 -9999
2020 03 02 21 -87 -106 10260 235 7 -9999 -9999 -9999
2020 03 03 00 -65 -92 10267 50 6 8 -9999 -9999
2020 03 03 03 -34 -72 10248 177 8 8 -9999 -9999
2020 03 03 06 15 -45 10208 24 14 8 -9999 7
2020 03 03 09 25 -61 10202 101 17 8 -9999 7
2020 03 03 12 -7 -15 10212 276 9 8 -9999 3
2020 03 03 18 -22 -39 10206 250 31 -9999 -9999 30
2020 03 03 21 -47 -84 10227 307 31 -9999 -9999 18
2020 03 04 00 -57 -89 10252 266 27 8 -9999 -9999
2020 03 04 03 -42 -87 10256 254 35 7 -9999 -9999
2020 03 04 06 -35 -91 10256 300 50 8 -9999 -9999
2020 03 04 09 -40 -101 10270 303 35 6 -9999 -9999
2020 03 04 12 -57 -103 10293 266 26 4 -9999 -9999
2020 03 04 18 -139 -156 10301 267 14 -9999 -9999 -9999
2020 03 04 21 -162 -181 10302 299 6 -9999 -9999 -9999
2020 03 05 00 -127 -147 10297 159 7 0 -9999 -9999
2020 03 05 03 -25 -106 10266 274 15 0 -9999 -9999
2020 03 05 06 25 -111 10229 278 28 0 -9999 -9999
2020 03 05 09 21 -114 10209 254 29 6 -9999 -9999
2020 03 05 12 -40 -87 10212 197 5 0 -9999 -9999
2020 03 05 18 -89 -104 10207 154 6 -9999 -9999 -9999
2020 03 05 21 -92 -109 10201 68 10 -9999 -9999 -9999
2020 03 06 00 -67 -86 10199 204 7 8 -9999 -9999
2020 03 06 03 45 -34 10182 181 41 8 -9999 -9999
2020 03 06 06 42 -28 10164 210 45 8 -9999 -9999
2020 03 06 09 37 -25 10170 156 16 8 -9999 -9999
2020 03 06 12 35 -30 10182 185 19 8 -9999 -9999
2020 03 06 18 25 -28 10174 251 11 -9999 -9999 -9999
2020 03 06 21 11 -15 10176 22 7 -9999 -9999 1
2020 03 07 00 7 -3 10187 182 5 8 -9999 1
2020 03 07 03 25 6 10190 277 20 8 -9999 3
2020 03 07 06 41 8 10175 282 28 7 -9999 3
2020 03 07 09 35 5 10178 257 13 8 -9999 -9999
2020 03 07 12 17 3 10186 197 8 8 -9999 -9999
2020 03 07 18 -5 -11 10189 258 8 -9999 -9999 -9999
2020 03 07 21 -14 -20 10185 100 8 -9999 -9999 -9999
2020 03 08 00 0 -6 10186 172 8 7 -9999 -9999
2020 03 08 03 52 -2 10178 198 27 7 -9999 -9999
2020 03 08 06 87 -9 10153 197 50 6 -9999 -9999
2020 03 08 09 77 -13 10149 211 28 6 -9999 -9999
2020 03 08 12 47 -10 10173 228 18 6 -9999 -9999
2020 03 08 18 15 -4 10181 246 4 -9999 -9999 -9999
2020 03 08 21 10 1 10186 360 1 -9999 -9999 6
2020 03 09 00 6 0 10199 360 1 8 -9999 35
2020 03 09 03 32 9 10200 64 41 8 -9999 38
2020 03 09 06 30 2 10184 63 31 8 -9999 10
2020 03 09 09 25 -3 10183 22 20 8 -9999 1
2020 03 09 12 15 -7 10186 74 10 8 -9999 -9999
2020 03 09 18 -15 -29 10158 124 6 -9999 -9999 -9999
2020 03 09 21 -20 -32 10136 299 7 -9999 -9999 -9999
2020 03 10 00 -14 -31 10132 271 21 8 -9999 -9999
2020 03 10 03 32 -73 10115 247 43 2 -9999 -9999
2020 03 10 06 40 -98 10106 291 52 3 -9999 -9999
2020 03 10 09 20 -77 10119 263 50 4 -9999 -9999
2020 03 10 12 -4 -101 10146 284 29 0 -9999 -9999
2020 03 10 18 -22 -108 10157 267 31 -9999 -9999 -9999
2020 03 10 21 -50 -99 10162 310 5 -9999 -9999 -9999
2020 03 11 00 -35 -102 10179 265 12 0 -9999 -9999
2020 03 11 03 12 -91 10172 277 45 1 -9999 -9999
2020 03 11 06 40 -120 10150 270 51 2 -9999 -9999
2020 03 11 09 42 -106 10136 275 35 3 -9999 -9999
2020 03 11 12 -15 -62 10141 235 6 3 -9999 -9999
2020 03 11 18 -5 -57 10135 264 20 -9999 -9999 -9999
2020 03 11 21 -19 -52 10139 236 15 -9999 -9999 -9999
2020 03 12 00 6 -46 10169 239 7 8 -9999 -9999
2020 03 12 03 17 -21 10186 253 37 7 -9999 -9999
2020 03 12 06 47 -98 10178 264 64 6 -9999 1
2020 03 12 09 25 -147 10199 305 51 3 -9999 -9999
2020 03 12 12 -5 -177 10239 315 43 3 -9999 -9999
2020 03 12 18 -54 -223 10276 286 33 -9999 -9999 -9999
2020 03 12 21 -90 -148 10276 210 7 -9999 -9999 -9999
2020 03 13 00 -55 -164 10282 24 4 0 -9999 -9999
2020 03 13 03 -5 -177 10263 248 45 0 -9999 -9999
2020 03 13 06 22 -149 10231 237 35 0 -9999 -9999
2020 03 13 09 12 -145 10222 249 54 0 -9999 -9999
2020 03 13 12 -27 -107 10217 213 15 0 -9999 -9999
2020 03 13 18 -67 -92 10176 45 11 -9999 -9999 -9999
2020 03 13 21 -79 -103 10157 10 6 -9999 -9999 -9999
2020 03 14 00 -54 -96 10151 250 11 6 -9999 -9999
2020 03 14 03 35 -89 10126 246 62 3 -9999 -9999
2020 03 14 06 52 -101 10102 257 58 7 -9999 -9999
2020 03 14 09 46 -88 10095 250 53 6 -9999 -9999
2020 03 14 12 37 -74 10092 258 51 6 -9999 -9999
2020 03 14 18 -5 -111 10096 270 23 -9999 -9999 -9999
2020 03 14 21 -15 -107 10104 271 27 -9999 -9999 -9999
2020 03 15 00 -35 -64 10136 286 47 8 -9999 1
2020 03 15 03 -34 -90 10170 304 58 8 -9999 1
2020 03 15 06 -25 -135 10196 347 51 6 -9999 1
2020 03 15 09 -22 -187 10217 324 36 1 -9999 1
2020 03 15 12 -57 -155 10250 334 14 1 -9999 -9999
2020 03 15 18 -102 -137 10261 2 6 -9999 -9999 -9999
2020 03 15 21 -117 -149 10244 162 6 -9999 -9999 -9999
2020 03 16 00 -74 -140 10223 172 9 1 -9999 -9999
2020 03 16 03 11 -141 10184 267 49 3 -9999 -9999
2020 03 16 06 67 -124 10138 232 72 0 -9999 -9999
2020 03 16 09 60 -117 10127 206 32 6 -9999 -9999
2020 03 16 12 36 -116 10134 208 40 7 -9999 -9999
2020 03 16 18 11 -56 10116 215 18 -9999 -9999 -9999
2020 03 16 21 0 -56 10109 354 6 -9999 -9999 -9999
2020 03 17 00 21 -42 10114 283 11 6 -9999 -9999
2020 03 17 03 77 -31 10099 246 61 3 -9999 -9999
2020 03 17 06 96 -33 10094 256 57 4 -9999 -9999
2020 03 17 09 96 -59 10104 297 35 3 -9999 -9999
2020 03 17 12 7 -48 10126 272 10 2 -9999 -9999
2020 03 17 18 -40 -54 10112 360 0 -9999 -9999 -9999
2020 03 17 21 -49 -61 10091 102 8 -9999 -9999 -9999
2020 03 18 00 0 -33 10061 81 11 1 -9999 -9999
2020 03 18 03 146 -63 10019 199 50 4 -9999 -9999
2020 03 18 06 157 -27 9995 191 76 5 -9999 -9999
2020 03 18 09 137 -22 9999 208 40 8 -9999 -9999
2020 03 18 12 111 -13 10016 207 28 8 -9999 -9999
2020 03 18 18 15 -1 10026 210 12 -9999 -9999 16
2020 03 18 21 1 -3 10014 194 4 -9999 -9999 40
2020 03 19 00 2 -3 10011 289 15 8 -9999 24
2020 03 19 03 47 -46 10019 287 37 7 -9999 -9999
2020 03 19 06 52 -58 10027 322 23 7 -9999 -9999
2020 03 19 09 47 -47 10052 266 56 4 -9999 -9999
2020 03 19 12 15 -40 10090 360 2 4 -9999 -9999
2020 03 19 18 -35 -46 10112 303 6 -9999 -9999 -9999
2020 03 19 21 -50 -58 10109 112 3 -9999 -9999 -9999
2020 03 20 00 -20 -30 10106 141 7 8 -9999 -9999
2020 03 20 03 42 -14 10074 214 16 5 -9999 -9999
2020 03 20 06 111 -77 10041 195 52 6 -9999 -9999
2020 03 20 09 107 -71 10042 206 41 1 -9999 -9999
2020 03 20 12 22 -36 10073 214 7 1 -9999 -9999
2020 03 20 18 -10 -55 10116 243 14 -9999 -9999 -9999
2020 03 20 21 -37 -68 10127 260 17 -9999 -9999 -9999
2020 03 21 00 0 -64 10148 198 9 6 -9999 -9999
2020 03 21 03 60 -91 10146 258 31 4 -9999 -9999
2020 03 21 06 82 -127 10135 258 41 5 -9999 -9999
2020 03 21 09 76 -128 10138 317 17 1 -9999 -9999
2020 03 21 12 -4 -72 10155 300 11 1 -9999 -9999
2020 03 21 18 -47 -67 10174 269 13 -9999 -9999 -9999
2020 03 21 21 -60 -75 10178 288 4 -9999 -9999 -9999
2020 03 22 00 -19 -59 10190 253 11 1 -9999 -9999
2020 03 22 03 85 -121 10175 342 30 2 -9999 -9999
2020 03 22 06 102 -99 10152 281 48 5 -9999 -9999
2020 03 22 09 87 -92 10153 288 37 8 -9999 -9999
2020 03 22 12 62 -48 10168 228 23 4 -9999 -9999
2020 03 22 18 0 -28 10169 44 11 -9999 -9999 -9999
2020 03 22 21 -22 -34 10186 340 5 -9999 -9999 -9999
2020 03 23 00 22 -16 10206 121 9 2 -9999 -9999
2020 03 23 03 92 -46 10205 297 45 5 -9999 -9999
2020 03 23 06 107 -61 10197 283 54 4 -9999 -9999
2020 03 23 09 95 -72 10202 334 23 1 -9999 -9999
2020 03 23 12 12 -48 10216 292 9 0 -9999 -9999
2020 03 23 18 -37 -54 10229 75 5 -9999 -9999 -9999
2020 03 23 21 -45 -59 10228 93 11 -9999 -9999 -9999
2020 03 24 00 -4 -54 10234 90 13 -9999 -9999 -9999
2020 03 24 03 117 -72 10205 307 14 0 -9999 -9999
2020 03 24 06 161 -82 10171 198 20 7 -9999 -9999
2020 03 24 09 157 -65 10156 204 22 6 -9999 -9999
2020 03 24 12 62 -28 10163 351 12 6 -9999 -9999
2020 03 24 18 17 -14 10153 37 9 -9999 -9999 -9999
2020 03 24 21 32 -16 10150 56 13 -9999 -9999 -9999
2020 03 25 00 95 -16 10151 147 7 7 -9999 -9999
2020 03 25 03 146 -37 10143 199 60 6 -9999 -9999
2020 03 25 06 156 -49 10130 206 58 3 -9999 -9999
2020 03 25 09 142 -44 10133 211 37 3 -9999 -9999
2020 03 25 12 117 -77 10141 213 33 6 -9999 -9999
2020 03 25 18 95 -28 10146 244 19 -9999 -9999 -9999
2020 03 25 21 50 -9 10157 89 8 -9999 -9999 -9999
2020 03 26 00 80 11 10179 190 7 8 -9999 -9999
2020 03 26 03 40 -1 10212 289 37 8 -9999 -9999
2020 03 26 06 20 4 10215 62 10 8 -9999 2
2020 03 26 09 5 -6 10224 184 9 8 -9999 25
2020 03 26 12 2 -7 10234 230 7 8 -9999 25
2020 03 26 18 -15 -22 10243 251 8 -9999 -9999 2
2020 03 26 21 -34 -38 10241 234 10 -9999 -9999 -9999
2020 03 27 00 -37 -42 10245 243 7 8 -9999 -9999
2020 03 27 03 40 -148 10224 204 21 1 -9999 -9999
2020 03 27 06 62 -150 10201 242 48 2 -9999 -9999
2020 03 27 09 42 -114 10211 314 70 6 -9999 -9999
2020 03 27 12 16 -158 10241 288 26 2 -9999 -9999
2020 03 27 18 -45 -109 10256 245 12 -9999 -9999 -9999
2020 03 27 21 -70 -98 10263 288 7 -9999 -9999 -9999
2020 03 28 00 -19 -120 10275 295 5 1 -9999 -9999
2020 03 28 03 40 -159 10262 265 21 0 -9999 -9999
2020 03 28 06 70 -151 10234 255 38 1 -9999 -9999
2020 03 28 09 65 -156 10224 281 34 1 -9999 -9999
2020 03 28 12 -9 -103 10233 308 10 2 -9999 -9999
2020 03 28 18 -57 -91 10239 85 6 -9999 -9999 -9999
2020 03 28 21 -70 -91 10233 39 6 -9999 -9999 -9999
2020 03 29 00 -10 -78 10229 191 9 1 -9999 -9999
2020 03 29 03 120 -103 10201 277 45 0 -9999 -9999
2020 03 29 06 142 -121 10170 271 51 0 -9999 -9999
2020 03 29 09 135 -104 10161 253 45 1 -9999 -9999
2020 03 29 12 70 -83 10184 268 28 0 -9999 -9999
2020 03 29 18 -25 -63 10188 90 8 -9999 -9999 -9999
2020 03 29 21 -42 -63 10187 92 8 -9999 -9999 -9999
2020 03 30 00 20 -50 10190 191 7 0 -9999 -9999
2020 03 30 03 135 -85 10177 237 42 0 -9999 -9999
2020 03 30 06 176 -77 10151 209 30 0 -9999 -9999
2020 03 30 09 162 -74 10150 239 43 0 -9999 -9999
2020 03 30 12 112 -61 10166 198 28 0 -9999 -9999
2020 03 30 18 25 -23 10160 279 15 -9999 -9999 -9999
2020 03 30 21 22 -20 10151 281 8 -9999 -9999 -9999
2020 03 31 00 77 -5 10159 282 11 7 -9999 -9999
2020 03 31 03 140 6 10155 257 74 2 -9999 -9999
2020 03 31 06 142 5 10148 245 54 6 -9999 -9999
2020 03 31 09 122 -62 10159 296 30 2 -9999 -9999
2020 03 31 12 72 -69 10189 255 9 2 -9999 -9999
2020 03 31 18 1 -88 10211 241 10 -9999 -9999 -9999
2020 03 31 21 -30 -74 10216 241 13 -9999 -9999 -9999
2020 04 01 00 21 -89 10229 191 3 -9999 -9999 -9999
2020 04 01 03 96 -143 10220 17 39 -9999 -9999 -9999
2020 04 01 06 116 -150 10197 307 43 -9999 -9999 -9999
2020 04 01 09 107 -157 10194 322 25 -9999 -9999 -9999
2020 04 01 12 20 -85 10212 270 15 -9999 -9999 -9999
2020 04 01 18 -35 -81 10211 262 16 -9999 -9999 -9999
2020 04 01 21 -55 -75 10210 281 9 -9999 -9999 -9999
2020 04 02 00 12 -63 10209 236 7 -9999 -9999 -9999
2020 04 02 03 135 -118 10191 248 59 -9999 -9999 -9999
2020 04 02 06 167 -109 10171 240 70 -9999 -9999 -9999
2020 04 02 09 160 -107 10170 231 48 -9999 -9999 -9999
2020 04 02 12 60 -53 10186 227 16 -9999 -9999 -9999
2020 04 02 18 6 -58 10189 284 9 -9999 -9999 -9999
2020 04 02 21 -22 -62 10186 328 7 -9999 -9999 -9999
2020 04 03 00 42 -52 10184 295 8 -9999 -9999 -9999
2020 04 03 03 141 -67 10156 237 68 -9999 -9999 -9999
2020 04 03 06 165 -72 10121 242 89 -9999 -9999 -9999
2020 04 03 09 165 -60 10096 245 67 -9999 -9999 -9999
2020 04 03 12 77 -50 10185 345 64 -9999 -9999 -9999
2020 04 03 18 -10 -129 10256 336 11 -9999 -9999 -9999
2020 04 03 21 -40 -102 10270 284 19 -9999 -9999 -9999
2020 04 04 00 10 -178 10284 333 51 -9999 -9999 -9999
2020 04 04 03 40 -176 10281 334 53 -9999 -9999 -9999
2020 04 04 06 52 -172 10272 309 54 -9999 -9999 -9999
2020 04 04 09 45 -192 10275 330 25 -9999 -9999 -9999
2020 04 04 12 -10 -133 10293 242 14 -9999 -9999 -9999
2020 04 04 18 -70 -110 10293 333 3 -9999 -9999 -9999
2020 04 04 21 -85 -121 10294 42 6 -9999 -9999 -9999
2020 04 05 00 -22 -121 10296 263 8 -9999 -9999 -9999
2020 04 05 03 70 -157 10270 209 27 -9999 -9999 -9999
2020 04 05 06 110 -174 10243 301 40 -9999 -9999 -9999
2020 04 05 09 107 -165 10229 287 31 -9999 -9999 -9999
2020 04 05 12 21 -92 10244 188 7 -9999 -9999 -9999
2020 04 05 18 -42 -105 10241 100 8 -9999 -9999 -9999
2020 04 05 21 -62 -106 10233 123 5 -9999 -9999 -9999
2020 04 06 00 5 -93 10227 121 10 -9999 -9999 -9999
2020 04 06 03 122 -163 10197 284 19 -9999 -9999 -9999
2020 04 06 06 167 -163 10164 219 16 -9999 -9999 -9999
2020 04 06 09 155 -149 10156 331 29 -9999 -9999 -9999
2020 04 06 12 97 -94 10176 194 13 -9999 -9999 -9999
2020 04 06 18 -4 -72 10213 258 8 -9999 -9999 -9999
2020 04 06 21 -42 -76 10211 303 3 -9999 -9999 -9999
2020 04 07 00 35 -80 10213 175 6 -9999 -9999 -9999
2020 04 07 03 87 -118 10197 328 54 -9999 -9999 -9999
2020 04 07 06 91 -133 10182 331 49 -9999 -9999 -9999
2020 04 07 09 75 -128 10191 340 23 -9999 -9999 -9999
2020 04 07 12 12 -93 10205 275 10 -9999 -9999 -9999
2020 04 07 18 -47 -79 10210 249 14 -9999 -9999 -9999
2020 04 07 21 -59 -82 10214 248 13 -9999 -9999 -9999
2020 04 08 00 -19 -78 10224 273 15 -9999 -9999 -9999
2020 04 08 03 35 -44 10231 300 31 -9999 -9999 -9999
2020 04 08 06 45 -38 10227 264 36 -9999 -9999 -9999
2020 04 08 09 55 -45 10221 236 33 -9999 -9999 -9999
2020 04 08 12 47 -50 10237 7 11 -9999 -9999 -9999
2020 04 08 18 1 -26 10242 360 3 -9999 -9999 -9999
2020 04 08 21 -9 -29 10250 231 15 -9999 -9999 -9999
2020 04 09 00 17 -8 10260 251 12 -9999 -9999 -9999
2020 04 09 03 55 -46 10267 356 30 -9999 -9999 -9999
2020 04 09 06 62 -31 10266 67 23 -9999 -9999 -9999
2020 04 09 09 65 -37 10262 94 10 -9999 -9999 -9999
2020 04 09 12 26 -29 10279 220 13 -9999 -9999 -9999
2020 04 09 18 -35 -50 10290 360 1 -9999 -9999 -9999
2020 04 09 21 -50 -62 10293 360 2 -9999 -9999 -9999
2020 04 10 00 15 -35 10298 161 11 -9999 -9999 -9999
2020 04 10 03 112 -70 10275 126 24 -9999 -9999 -9999
2020 04 10 06 126 -74 10251 50 40 -9999 -9999 0
2020 04 10 09 117 -66 10245 27 17 -9999 -9999 -9999
2020 04 10 12 40 -41 10259 231 10 -9999 -9999 -9999
2020 04 10 18 -25 -61 10248 68 8 -9999 -9999 -9999
2020 04 10 21 -42 -63 10241 83 8 -9999 -9999 -9999
2020 04 11 00 17 -51 10233 245 9 -9999 -9999 -9999
2020 04 11 03 147 -100 10195 250 47 -9999 -9999 -9999
2020 04 11 06 172 -104 10163 260 64 -9999 -9999 -9999
2020 04 11 09 150 -106 10163 345 48 -9999 -9999 -9999
2020 04 11 12 117 -82 10177 13 22 -9999 -9999 -9999
2020 04 11 18 5 -52 10181 139 9 -9999 -9999 -9999
2020 04 11 21 -7 -44 10193 73 8 -9999 -9999 -9999
2020 04 12 00 85 -34 10201 80 45 -9999 -9999 -9999
2020 04 12 03 132 -128 10194 73 61 -9999 -9999 -9999
2020 04 12 06 150 -132 10178 76 61 -9999 -9999 -9999
2020 04 12 09 150 -98 10166 61 41 -9999 -9999 -9999
2020 04 12 12 62 -61 10181 240 11 -9999 -9999 -9999
2020 04 12 18 -15 -66 10186 68 6 -9999 -9999 -9999
2020 04 12 21 -32 -70 10187 62 6 -9999 -9999 -9999
2020 04 13 00 27 -61 10184 174 10 -9999 -9999 -9999
2020 04 13 03 162 -68 10166 230 19 -9999 -9999 -9999
2020 04 13 06 197 -85 10142 181 16 -9999 -9999 -9999
2020 04 13 09 200 -84 10131 305 19 -9999 -9999 -9999
2020 04 13 12 96 -40 10149 222 14 -9999 -9999 -9999
2020 04 13 18 2 -42 10143 331 8 -9999 -9999 -9999
2020 04 13 21 -10 -48 10136 129 6 -9999 -9999 -9999
2020 04 14 00 65 -37 10129 231 10 -9999 -9999 -9999
2020 04 14 03 205 -62 10108 260 73 -9999 -9999 -9999
2020 04 14 06 240 -83 10090 232 58 -9999 -9999 -9999
2020 04 14 09 225 -46 10089 252 62 -9999 -9999 -9999
2020 04 14 12 141 -19 10113 199 11 -9999 -9999 -9999
2020 04 14 18 42 -16 10119 22 3 -9999 -9999 -9999
2020 04 14 21 27 -17 10123 169 10 -9999 -9999 -9999
2020 04 15 00 91 -8 10127 157 11 -9999 -9999 -9999
2020 04 15 03 205 -46 10110 262 53 -9999 -9999 -9999
2020 04 15 06 226 -29 10095 253 44 -9999 -9999 -9999
2020 04 15 09 217 -22 10094 253 35 -9999 -9999 -9999
2020 04 15 12 130 -4 10114 360 10 -9999 -9999 -9999
2020 04 15 18 45 -8 10130 338 8 -9999 -9999 -9999
2020 04 15 21 22 -10 10141 77 7 -9999 -9999 -9999
2020 04 16 00 95 1 10151 130 9 -9999 -9999 -9999
2020 04 16 03 206 -31 10126 143 29 -9999 -9999 -9999
2020 04 16 06 225 -54 10105 209 44 -9999 -9999 -9999
2020 04 16 09 210 -43 10107 179 30 -9999 -9999 -9999
2020 04 16 12 137 -15 10130 294 7 -9999 -9999 -9999
2020 04 16 18 101 10 10113 339 13 -9999 -9999 -9999
2020 04 16 21 143 -6 10111 100 30 -9999 -9999 -9999
2020 04 17 00 127 28 10127 81 47 -9999 -9999 -9999
2020 04 17 03 130 48 10129 83 51 -9999 -9999 -9999
2020 04 17 06 127 55 10120 64 23 -9999 -9999 -9999
2020 04 17 09 130 53 10117 56 18 -9999 -9999 -9999
2020 04 17 12 111 54 10137 51 11 -9999 -9999 -9999
2020 04 17 18 85 76 10154 272 12 -9999 -9999 -9999
2020 04 17 21 67 64 10167 226 11 -9999 -9999 -9999
2020 04 18 00 75 72 10184 273 15 -9999 -9999 -9999
2020 04 18 03 185 -3 10167 224 17 -9999 -9999 -9999
2020 04 18 06 211 -41 10154 7 30 -9999 -9999 -9999
2020 04 18 09 202 -63 10149 39 20 -9999 -9999 -9999
2020 04 18 12 105 -40 10174 41 8 -9999 -9999 -9999
2020 04 18 18 37 -33 10163 130 4 -9999 -9999 -9999
2020 04 18 21 31 -24 10154 360 2 -9999 -9999 -9999
2020 04 19 00 72 -19 10149 101 9 -9999 -9999 -9999
2020 04 19 03 166 33 10130 250 18 -9999 -9999 -9999
2020 04 19 06 137 53 10125 218 35 -9999 -9999 1
2020 04 19 09 120 87 10104 75 13 -9999 -9999 7
2020 04 19 12 90 81 10106 354 6 -9999 -9999 62
2020 04 19 18 76 73 10056 360 2 -9999 -9999 20
2020 04 19 21 77 62 10028 207 10 -9999 -9999 9
2020 04 20 00 80 71 10019 270 20 -9999 -9999 22
2020 04 20 03 30 -4 10068 270 89 -9999 -9999 38
2020 04 20 06 46 -6 10087 274 52 -9999 -9999 16
2020 04 20 09 40 12 10098 250 49 -9999 -9999 3
2020 04 20 12 40 -69 10121 260 36 -9999 -9999 3
2020 04 20 18 15 -110 10105 252 57 -9999 -9999 -9999
2020 04 20 21 2 -141 10094 247 60 -9999 -9999 -9999
2020 04 21 00 10 -124 10092 259 102 -9999 -9999 -9999
2020 04 21 03 17 -95 10085 251 95 -9999 -9999 -9999
2020 04 21 06 22 -65 10087 256 72 -9999 -9999 -9999
2020 04 21 09 20 -81 10098 259 78 -9999 -9999 -9999
2020 04 21 12 -12 -35 10129 271 45 -9999 -9999 1
2020 04 21 18 -15 -25 10137 269 29 -9999 -9999 39
2020 04 21 21 -7 -26 10142 243 44 -9999 -9999 21
2020 04 22 00 2 -23 10151 245 44 -9999 -9999 6
2020 04 22 03 12 -9 10161 249 48 -9999 -9999 9
2020 04 22 06 25 -15 10157 272 45 -9999 -9999 8
2020 04 22 09 22 -9 10164 291 39 -9999 -9999 5
2020 04 22 12 16 -6 10184 142 7 -9999 -9999 6
2020 04 22 18 -10 -17 10178 331 8 -9999 -9999 -9999
2020 04 22 21 -19 -25 10175 354 9 -9999 -9999 -9999
2020 04 23 00 -2 -6 10183 351 8 -9999 -9999 -9999
2020 04 23 03 65 -75 10168 301 45 -9999 -9999 -9999
2020 04 23 06 61 -41 10155 130 23 -9999 -9999 -9999
2020 04 23 09 77 -57 10140 36 14 -9999 -9999 -9999
2020 04 23 12 15 -37 10142 281 11 -9999 -9999 -9999
2020 04 23 18 -27 -39 10115 337 9 -9999 -9999 -9999
2020 04 23 21 -37 -46 10093 256 6 -9999 -9999 -9999
2020 04 24 00 50 -20 10067 200 6 -9999 -9999 -9999
2020 04 24 03 117 -62 10044 218 36 -9999 -9999 -9999
2020 04 24 06 145 -70 10009 221 56 -9999 -9999 -9999
2020 04 24 09 147 -51 9998 224 47 -9999 -9999 -9999
2020 04 24 12 120 -6 10022 259 56 -9999 -9999 -9999
2020 04 24 18 20 13 10029 309 15 -9999 -9999 1
2020 04 24 21 51 19 10047 285 28 -9999 -9999 -9999
2020 04 25 00 65 5 10085 3 46 -9999 -9999 -9999
2020 04 25 03 110 -21 10103 329 56 -9999 -9999 -9999
2020 04 25 06 117 -87 10116 13 40 -9999 -9999 -9999
2020 04 25 09 112 -71 10131 340 47 -9999 -9999 -9999
2020 04 25 12 40 -37 10152 265 12 -9999 -9999 -9999
2020 04 25 18 -24 -43 10166 348 4 -9999 -9999 -9999
2020 04 25 21 -24 -38 10175 345 7 -9999 -9999 -9999
2020 04 26 00 37 -28 10188 240 9 -9999 -9999 -9999
2020 04 26 03 126 -74 10179 338 23 -9999 -9999 -9999
2020 04 26 06 125 -76 10175 35 29 -9999 -9999 -9999
2020 04 26 09 125 -86 10181 349 34 -9999 -9999 -9999
2020 04 26 12 50 -46 10205 238 11 -9999 -9999 -9999
2020 04 26 18 -15 -43 10210 76 9 -9999 -9999 -9999
2020 04 26 21 -24 -41 10213 50 8 -9999 -9999 -9999
2020 04 27 00 52 -35 10215 216 7 -9999 -9999 -9999
2020 04 27 03 152 -58 10196 294 57 -9999 -9999 -9999
2020 04 27 06 172 -66 10179 278 47 -9999 -9999 -9999
2020 04 27 09 170 -75 10169 254 13 -9999 -9999 -9999
2020 04 27 12 77 -23 10167 284 18 -9999 -9999 -9999
2020 04 27 18 25 -26 10146 288 14 -9999 -9999 -9999
2020 04 27 21 7 -14 10123 268 11 -9999 -9999 -9999
2020 04 28 00 97 7 10113 244 24 -9999 -9999 -9999
2020 04 28 03 202 -21 10093 264 84 -9999 -9999 -9999
2020 04 28 06 226 10 10080 244 49 -9999 -9999 -9999
2020 04 28 09 220 5 10088 349 36 -9999 -9999 -9999
2020 04 28 12 125 41 10121 70 18 -9999 -9999 -9999
2020 04 28 18 92 51 10131 59 17 -9999 -9999 -9999
2020 04 28 21 111 52 10106 73 34 -9999 -9999 -9999
2020 04 29 00 141 52 10123 67 29 -9999 -9999 -9999
2020 04 29 03 175 34 10114 39 46 -9999 -9999 -9999
2020 04 29 06 197 51 10098 187 43 -9999 -9999 -9999
2020 04 29 09 190 57 10093 57 15 -9999 -9999 -9999
2020 04 29 12 132 66 10113 141 14 -9999 -9999 -9999
2020 04 29 18 70 43 10115 204 5 -9999 -9999 -9999
2020 04 29 21 77 50 10114 181 9 -9999 -9999 -9999
2020 04 30 00 137 38 10105 13 12 -9999 -9999 -9999
2020 04 30 03 187 45 10089 193 40 -9999 -9999 -9999
2020 04 30 06 210 69 10068 200 56 -9999 -9999 -9999
2020 04 30 09 211 87 10062 269 52 -9999 -9999 -9999
2020 04 30 12 157 83 10080 238 19 -9999 -9999 -9999
2020 04 30 18 86 75 10074 80 6 -9999 -9999 -9999
2020 04 30 21 72 66 10058 82 9 -9999 -9999 -9999
2020 05 01 00 180 112 10044 337 13 -9999 -9999 -9999
2020 05 01 03 261 122 10028 239 50 -9999 -9999 -9999
2020 05 01 06 287 117 10010 248 81 -9999 -9999 -9999
2020 05 01 09 272 104 10010 237 92 -9999 -9999 -9999
2020 05 01 12 220 101 10030 205 49 -9999 -9999 -9999
2020 05 01 18 132 107 10037 157 7 -9999 -9999 -9999
2020 05 01 21 110 99 10045 36 5 -9999 -9999 -9999
2020 05 02 00 227 121 10046 204 43 -9999 -9999 -9999
2020 05 02 03 286 121 10034 212 60 -9999 -9999 -9999
2020 05 02 06 292 126 10028 193 65 -9999 -9999 -9999
2020 05 02 09 270 114 10025 206 51 -9999 -9999 -9999
2020 05 02 12 232 93 10037 202 38 -9999 -9999 -9999
2020 05 02 18 165 114 10051 95 15 -9999 -9999 -9999
2020 05 02 21 130 115 10058 22 7 -9999 -9999 -9999
2020 05 03 00 202 118 10055 233 21 -9999 -9999 -9999
2020 05 03 03 237 111 10044 274 62 -9999 -9999 -9999
2020 05 03 06 231 121 10032 258 72 -9999 -9999 -9999
2020 05 03 09 141 116 10065 257 58 -9999 -9999 1
2020 05 03 12 81 61 10115 328 35 -9999 -9999 19
2020 05 03 18 42 15 10152 341 18 -9999 -9999 -9999
2020 05 03 21 42 14 10169 27 16 -9999 -9999 -9999
2020 05 04 00 52 12 10180 26 22 -9999 -9999 -9999
2020 05 04 03 85 5 10179 78 35 -9999 -9999 -9999
2020 05 04 06 122 18 10154 89 37 -9999 -9999 -9999
2020 05 04 09 141 7 10132 45 25 -9999 -9999 -9999
2020 05 04 12 77 29 10140 276 8 -9999 -9999 -9999
2020 05 04 18 22 15 10120 143 7 -9999 -9999 -9999
2020 05 04 21 10 5 10122 334 6 -9999 -9999 -9999
2020 05 05 00 100 30 10125 245 7 -9999 -9999 -9999
2020 05 05 03 200 24 10114 160 12 -9999 -9999 -9999
2020 05 05 06 222 19 10101 112 14 -9999 -9999 -9999
2020 05 05 09 200 -12 10104 2 19 -9999 -9999 -9999
2020 05 05 12 120 25 10135 244 12 -9999 -9999 -9999
2020 05 05 18 46 16 10167 122 4 -9999 -9999 -9999
2020 05 05 21 22 11 10183 84 8 -9999 -9999 -9999
2020 05 06 00 117 35 10194 105 10 -9999 -9999 -9999
2020 05 06 03 187 -12 10185 88 22 -9999 -9999 -9999
2020 05 06 06 222 -25 10159 94 29 -9999 -9999 -9999
2020 05 06 09 217 -22 10150 71 23 -9999 -9999 -9999
2020 05 06 12 131 26 10172 283 9 -9999 -9999 -9999
2020 05 06 18 65 18 10167 104 5 -9999 -9999 -9999
2020 05 06 21 57 23 10163 60 13 -9999 -9999 -9999
2020 05 07 00 111 32 10168 91 11 -9999 -9999 -9999
2020 05 07 03 242 -16 10145 240 35 -9999 -9999 -9999
2020 05 07 06 256 -5 10131 273 62 -9999 -9999 -9999
2020 05 07 09 227 17 10136 208 48 -9999 -9999 -9999
2020 05 07 12 192 34 10139 188 8 -9999 -9999 -9999
2020 05 07 18 175 41 10132 226 24 -9999 -9999 -9999
2020 05 07 21 142 64 10137 183 7 -9999 -9999 -9999
2020 05 08 00 150 79 10155 252 77 -9999 -9999 -9999
2020 05 08 03 132 114 10153 277 15 -9999 -9999 -9999
2020 05 08 06 131 122 10146 291 14 -9999 -9999 24
2020 05 08 09 132 122 10131 298 7 -9999 -9999 45
2020 05 08 12 127 121 10136 288 4 -9999 -9999 22
2020 05 08 18 117 113 10120 360 0 -9999 -9999 -9999
2020 05 08 21 105 100 10098 340 4 -9999 -9999 -9999
2020 05 09 00 140 116 10088 73 16 -9999 -9999 -9999
2020 05 09 03 170 114 10067 29 20 -9999 -9999 -9999
2020 05 09 06 185 108 10049 246 9 -9999 -9999 -9999
2020 05 09 09 191 109 10036 261 12 -9999 -9999 -9999
2020 05 09 12 162 133 10041 221 16 -9999 -9999 -9999
2020 05 09 18 136 128 10035 207 10 -9999 -9999 -9999
2020 05 09 21 131 125 10039 194 10 -9999 -9999 -9999
2020 05 10 00 157 123 10035 268 36 -9999 -9999 -9999
2020 05 10 03 222 97 10004 263 47 -9999 -9999 -9999
2020 05 10 06 237 57 9978 261 92 -9999 -9999 -9999
2020 05 10 09 226 -37 9968 261 102 -9999 -9999 -9999
2020 05 10 12 177 4 10009 266 113 -9999 -9999 -9999
2020 05 10 18 127 29 10032 257 34 -9999 -9999 -9999
2020 05 10 21 80 19 10039 222 15 -9999 -9999 -9999
2020 05 11 00 150 -29 10029 261 40 -9999 -9999 -9999
2020 05 11 03 195 -54 10003 247 83 -9999 -9999 -9999
2020 05 11 06 220 -50 9967 261 112 -9999 -9999 -9999
2020 05 11 09 212 -40 9960 241 60 -9999 -9999 -9999
2020 05 11 12 157 -18 9965 211 23 -9999 -9999 -9999
2020 05 11 18 85 65 9981 214 16 -9999 -9999 39
2020 05 11 21 77 66 9983 241 12 -9999 -9999 51
2020 05 12 00 87 75 10004 257 34 -9999 -9999 47
2020 05 12 03 136 53 10029 318 45 -9999 -9999 40
2020 05 12 06 156 -10 10035 344 38 -9999 -9999 5
2020 05 12 09 160 -3 10041 308 32 -9999 -9999 -9999
2020 05 12 12 85 42 10060 253 14 -9999 -9999 -9999
2020 05 12 18 51 41 10055 261 15 -9999 -9999 -9999
2020 05 12 21 72 37 10072 164 9 -9999 -9999 -9999
2020 05 13 00 145 35 10096 256 39 -9999 -9999 -9999
2020 05 13 03 190 -15 10098 239 30 -9999 -9999 -9999
2020 05 13 06 232 3 10078 247 30 -9999 -9999 -9999
2020 05 13 09 247 -11 10064 240 38 -9999 -9999 -9999
2020 05 13 12 150 66 10068 286 11 -9999 -9999 -9999
2020 05 13 18 175 51 10054 191 13 -9999 -9999 -9999
2020 05 13 21 187 55 10053 199 25 -9999 -9999 -9999
2020 05 14 00 222 81 10064 195 54 -9999 -9999 -9999
2020 05 14 03 251 86 10068 203 70 -9999 -9999 -9999
2020 05 14 06 262 78 10062 187 81 -9999 -9999 -9999
2020 05 14 09 250 4 10069 201 62 -9999 -9999 -9999
2020 05 14 12 206 -45 10081 287 26 -9999 -9999 -9999
2020 05 14 18 115 -1 10106 92 13 -9999 -9999 -9999
2020 05 14 21 102 26 10111 146 3 -9999 -9999 -9999
2020 05 15 00 125 52 10114 46 15 -9999 -9999 -9999
2020 05 15 03 145 73 10108 101 25 -9999 -9999 -9999
2020 05 15 06 137 118 10092 53 21 -9999 -9999 11
2020 05 15 09 145 119 10081 49 18 -9999 -9999 16
2020 05 15 12 127 120 10083 349 8 -9999 -9999 7
2020 05 15 18 121 118 10070 287 5 -9999 -9999 3
2020 05 15 21 122 120 10070 87 5 -9999 -9999 -9999
2020 05 16 00 137 128 10070 40 9 -9999 -9999 -9999
2020 05 16 03 172 121 10061 348 13 -9999 -9999 -9999
2020 05 16 06 182 124 10038 34 17 -9999 -9999 -9999
2020 05 16 09 190 126 10029 118 12 -9999 -9999 -9999
2020 05 16 12 160 140 10035 202 5 -9999 -9999 -9999
2020 05 16 18 137 135 10020 165 8 -9999 -9999 216
2020 05 16 21 136 133 10005 205 9 -9999 -9999 357
2020 05 17 00 165 154 10018 253 9 -9999 -9999 147
2020 05 17 03 185 142 10022 268 52 -9999 -9999 4
2020 05 17 06 197 130 10016 260 56 -9999 -9999 -9999
2020 05 17 09 176 135 10025 160 32 -9999 -9999 4
2020 05 17 12 145 133 10058 327 7 -9999 -9999 4
2020 05 17 18 102 98 10058 360 2 -9999 -9999 -9999
2020 05 17 21 101 96 10051 57 16 -9999 -9999 -9999
2020 05 18 00 130 112 10038 80 30 -9999 -9999 -9999
2020 05 18 03 135 119 10036 65 29 -9999 -9999 7
2020 05 18 06 140 126 10006 61 43 -9999 -9999 78
2020 05 18 09 140 127 9994 66 30 -9999 -9999 83
2020 05 18 12 136 120 9992 58 37 -9999 -9999 17
2020 05 18 18 112 93 9999 118 16 -9999 -9999 30
2020 05 18 21 105 92 10013 360 1 -9999 -9999 2
2020 05 19 00 100 89 10024 54 20 -9999 -9999 13
2020 05 19 03 107 102 10028 53 22 -9999 -9999 23
2020 05 19 06 140 101 10030 41 36 -9999 -9999 14
2020 05 19 09 121 80 10046 55 56 -9999 -9999 2
2020 05 19 12 95 59 10068 45 32 -9999 -9999 -9999
2020 05 19 18 75 56 10085 55 12 -9999 -9999 -9999
2020 05 19 21 70 58 10094 62 11 -9999 -9999 -9999
2020 05 20 00 102 65 10105 132 8 -9999 -9999 -9999
2020 05 20 03 125 109 10110 275 28 -9999 -9999 6
2020 05 20 06 140 118 10104 288 15 -9999 -9999 18
2020 05 20 09 145 122 10104 47 7 -9999 -9999 12
2020 05 20 12 136 115 10119 196 7 -9999 -9999 -9999
2020 05 20 18 92 90 10121 68 10 -9999 -9999 -9999
2020 05 20 21 87 86 10123 154 6 -9999 -9999 1
2020 05 21 00 116 114 10136 320 7 -9999 -9999 1
2020 05 21 03 167 114 10126 200 23 -9999 -9999 -9999
2020 05 21 06 187 113 10105 147 32 -9999 -9999 -9999
2020 05 21 09 182 106 10104 175 42 -9999 -9999 -9999
2020 05 21 12 137 115 10110 228 9 -9999 -9999 -9999
2020 05 21 18 120 116 10108 263 12 -9999 -9999 17
2020 05 21 21 117 115 10091 46 27 -9999 -9999 42
2020 05 22 00 127 114 10084 62 19 -9999 -9999 35
2020 05 22 03 161 100 10075 129 29 -9999 -9999 12
2020 05 22 06 146 130 10073 54 21 -9999 -9999 26
2020 05 22 09 140 134 10075 229 8 -9999 -9999 38
2020 05 22 12 131 122 10088 245 11 -9999 -9999 30
2020 05 22 18 120 116 10082 286 3 -9999 -9999 17
2020 05 22 21 117 115 10075 360 2 -9999 -9999 17
2020 05 23 00 137 131 10080 285 7 -9999 -9999 3
2020 05 23 03 145 132 10080 282 15 -9999 -9999 3
2020 05 23 06 152 135 10066 267 17 -9999 -9999 10
2020 05 23 09 165 128 10059 225 19 -9999 -9999 9
2020 05 23 12 142 132 10071 178 12 -9999 -9999 1
2020 05 23 18 136 130 10063 270 18 -9999 -9999 8
2020 05 23 21 132 127 10060 128 8 -9999 -9999 7
2020 05 24 00 147 135 10073 268 19 -9999 -9999 -9999
2020 05 24 03 195 122 10073 252 21 -9999 -9999 -9999
2020 05 24 06 192 141 10071 356 19 -9999 -9999 10
2020 05 24 09 212 110 10069 229 38 -9999 -9999 10
2020 05 24 12 157 125 10079 225 9 -9999 -9999 -9999
2020 05 24 18 115 109 10098 243 13 -9999 -9999 27
2020 05 24 21 102 101 10105 223 11 -9999 -9999 -9999
2020 05 25 00 135 133 10107 237 8 -9999 -9999 -9999
2020 05 25 03 202 59 10095 238 56 -9999 -9999 -9999
2020 05 25 06 220 31 10082 251 62 -9999 -9999 -9999
2020 05 25 09 217 19 10078 277 52 -9999 -9999 -9999
2020 05 25 12 130 67 10091 277 15 -9999 -9999 -9999
2020 05 25 18 62 56 10090 325 10 -9999 -9999 -9999
2020 05 25 21 60 56 10091 46 8 -9999 -9999 -9999
2020 05 26 00 126 71 10091 256 10 -9999 -9999 -9999
2020 05 26 03 202 54 10076 285 53 -9999 -9999 -9999
2020 05 26 06 196 49 10071 326 34 -9999 -9999 -9999
2020 05 26 09 200 40 10070 317 25 -9999 -9999 -9999
2020 05 26 12 125 74 10081 270 15 -9999 -9999 -9999
2020 05 26 18 65 59 10082 271 14 -9999 -9999 -9999
2020 05 26 21 57 54 10080 260 15 -9999 -9999 -9999
2020 05 27 00 147 96 10078 295 8 -9999 -9999 -9999
2020 05 27 03 200 93 10072 247 83 -9999 -9999 -9999
2020 05 27 06 191 90 10069 254 71 -9999 -9999 -9999
2020 05 27 09 187 81 10073 269 45 -9999 -9999 -9999
2020 05 27 12 117 104 10081 90 16 -9999 -9999 14
2020 05 27 18 92 88 10088 321 3 -9999 -9999 -9999
2020 05 27 21 85 82 10094 203 12 -9999 -9999 -9999
2020 05 28 00 126 105 10104 330 8 -9999 -9999 1
2020 05 28 03 200 104 10092 314 16 -9999 -9999 1
2020 05 28 06 235 63 10074 45 17 -9999 -9999 -9999
2020 05 28 09 241 55 10077 313 14 -9999 -9999 -9999
2020 05 28 12 157 103 10105 285 11 -9999 -9999 -9999
2020 05 28 18 95 89 10130 181 8 -9999 -9999 -9999
2020 05 28 21 90 85 10138 144 9 -9999 -9999 -9999
2020 05 29 00 177 106 10139 43 11 -9999 -9999 -9999
2020 05 29 03 257 69 10124 220 40 -9999 -9999 -9999
2020 05 29 06 277 91 10108 186 29 -9999 -9999 -9999
2020 05 29 09 277 91 10103 218 34 -9999 -9999 -9999
2020 05 29 12 222 101 10122 204 21 -9999 -9999 -9999
2020 05 29 18 122 109 10135 177 4 -9999 -9999 -9999
2020 05 29 21 110 99 10143 360 1 -9999 -9999 -9999
2020 05 30 00 232 73 10136 205 26 -9999 -9999 -9999
2020 05 30 03 277 95 10127 193 46 -9999 -9999 -9999
2020 05 30 06 295 110 10112 203 51 -9999 -9999 -9999
2020 05 30 09 282 129 10102 199 37 -9999 -9999 -9999
2020 05 30 12 232 126 10116 219 33 -9999 -9999 -9999
2020 05 30 18 140 109 10121 284 8 -9999 -9999 -9999
2020 05 30 21 130 115 10119 360 1 -9999 -9999 -9999
2020 05 31 00 215 125 10101 76 9 -9999 -9999 -9999
2020 05 31 03 257 59 10070 167 46 -9999 -9999 -9999
2020 05 31 06 247 61 10046 217 54 -9999 -9999 -9999
2020 05 31 09 185 113 10039 251 12 -9999 -9999 -9999
2020 05 31 12 160 132 10034 203 17 -9999 -9999 17
2020 05 31 18 132 126 10001 238 29 -9999 -9999 118
2020 05 31 21 125 111 10014 239 61 -9999 -9999 148
2020 06 01 00 127 116 10043 245 70 -9999 -9999 86
2020 06 01 03 161 134 10057 246 52 -9999 -9999 43
2020 06 01 06 215 99 10050 265 49 -9999 -9999 4
2020 06 01 09 216 67 10046 244 42 -9999 -9999 -9999
2020 06 01 12 142 111 10059 275 17 -9999 -9999 -9999
2020 06 01 18 92 87 10046 297 6 -9999 -9999 -9999
2020 06 01 21 90 84 10034 101 10 -9999 -9999 -9999
2020 06 02 00 132 105 10032 91 13 -9999 -9999 -9999
2020 06 02 03 191 107 10037 238 43 -9999 -9999 -9999
2020 06 02 06 197 104 10027 154 34 -9999 -9999 -9999
2020 06 02 09 210 92 10020 233 51 -9999 -9999 -9999
2020 06 02 12 160 100 10024 207 19 -9999 -9999 -9999
2020 06 02 18 105 97 9998 14 9 -9999 -9999 -9999
2020 06 02 21 107 100 9996 281 13 -9999 -9999 -9999
2020 06 03 00 170 110 9996 202 27 -9999 -9999 -9999
2020 06 03 03 151 138 9991 284 18 -9999 -9999 6
2020 06 03 06 205 138 9972 222 33 -9999 -9999 7
2020 06 03 09 220 114 9950 215 41 -9999 -9999 1
2020 06 03 12 145 113 9986 195 62 -9999 -9999 32
2020 06 03 18 107 105 9999 285 12 -9999 -9999 1
2020 06 03 21 102 101 10020 240 14 -9999 -9999 1
2020 06 04 00 162 101 10039 252 33 -9999 -9999 -9999
2020 06 04 03 200 90 10042 221 29 -9999 -9999 -9999
2020 06 04 06 200 80 10050 316 32 -9999 -9999 -9999
2020 06 04 09 212 88 10050 332 28 -9999 -9999 -9999
2020 06 04 12 146 114 10069 274 14 -9999 -9999 -9999
2020 06 04 18 95 91 10088 265 3 -9999 -9999 -9999
2020 06 04 21 95 92 10101 121 6 -9999 -9999 -9999
2020 06 05 00 151 115 10107 234 9 -9999 -9999 -9999
2020 06 05 03 221 115 10100 199 19 -9999 -9999 -9999
2020 06 05 06 237 105 10086 72 33 -9999 -9999 -9999
2020 06 05 09 240 99 10083 33 19 -9999 -9999 -9999
2020 06 05 12 166 129 10100 246 15 -9999 -9999 -9999
2020 06 05 18 112 108 10110 129 9 -9999 -9999 -9999
2020 06 05 21 105 101 10112 145 6 -9999 -9999 -9999
2020 06 06 00 175 128 10109 260 11 -9999 -9999 -9999
2020 06 06 03 252 104 10097 45 23 -9999 -9999 -9999
2020 06 06 06 270 89 10075 43 26 -9999 -9999 -9999
2020 06 06 09 266 99 10065 334 13 -9999 -9999 -9999
2020 06 06 12 186 145 10071 283 6 -9999 -9999 -9999
2020 06 06 18 125 120 10088 283 9 -9999 -9999 -9999
2020 06 06 21 125 119 10084 61 4 -9999 -9999 -9999
2020 06 07 00 215 126 10080 117 10 -9999 -9999 -9999
2020 06 07 03 281 112 10064 174 44 -9999 -9999 -9999
2020 06 07 06 307 121 10048 217 40 -9999 -9999 -9999
2020 06 07 09 292 131 10046 206 36 -9999 -9999 -9999
2020 06 07 12 250 129 10057 203 44 -9999 -9999 -9999
2020 06 07 18 160 114 10079 264 15 -9999 -9999 -9999
2020 06 07 21 160 126 10090 255 15 -9999 -9999 -9999
2020 06 08 00 241 166 10091 205 28 -9999 -9999 -9999
2020 06 08 03 297 176 10081 203 42 -9999 -9999 -9999
2020 06 08 06 335 155 10072 215 47 -9999 -9999 -9999
2020 06 08 09 322 157 10082 205 43 -9999 -9999 -9999
2020 06 08 12 262 156 10101 210 30 -9999 -9999 -9999
2020 06 08 18 177 166 10117 287 10 -9999 -9999 -9999
2020 06 08 21 172 162 10124 267 7 -9999 -9999 -9999
2020 06 09 00 240 181 10130 252 8 -9999 -9999 -9999
2020 06 09 03 271 161 10131 223 35 -9999 -9999 -9999
2020 06 09 06 277 157 10127 282 31 -9999 -9999 -9999
2020 06 09 09 277 167 10119 263 26 -9999 -9999 -9999
2020 06 09 12 227 187 10122 222 22 -9999 -9999 -9999
2020 06 09 18 186 178 10114 338 9 -9999 -9999 -9999
2020 06 09 21 176 171 10105 248 8 -9999 -9999 -9999
2020 06 10 00 227 161 10089 323 10 -9999 -9999 -9999
2020 06 10 03 265 139 10068 212 49 -9999 -9999 -9999
2020 06 10 06 256 156 10043 249 35 -9999 -9999 -9999
2020 06 10 09 250 159 10026 230 47 -9999 -9999 -9999
2020 06 10 12 210 172 10033 247 39 -9999 -9999 12
2020 06 10 18 186 179 10055 245 25 -9999 -9999 18
2020 06 10 21 157 134 10075 15 8 -9999 -9999 17
2020 06 11 00 206 136 10073 34 16 -9999 -9999 -9999
2020 06 11 03 247 65 10054 73 23 -9999 -9999 -9999
2020 06 11 06 271 95 10039 133 19 -9999 -9999 -9999
2020 06 11 09 267 82 10036 135 14 -9999 -9999 -9999
2020 06 11 12 196 140 10050 301 10 -9999 -9999 -9999
2020 06 11 18 137 129 10048 299 10 -9999 -9999 -9999
2020 06 11 21 135 123 10042 47 13 -9999 -9999 -9999
2020 06 12 00 217 144 10033 84 8 -9999 -9999 -9999
2020 06 12 03 267 152 10021 339 14 -9999 -9999 -9999
2020 06 12 06 297 135 10002 250 60 -9999 -9999 -9999
2020 06 12 09 296 142 10001 244 51 -9999 -9999 -9999
2020 06 12 12 220 156 10013 269 18 -9999 -9999 -9999
2020 06 12 18 157 150 10029 270 12 -9999 -9999 -9999
2020 06 12 21 155 152 10037 284 4 -9999 -9999 -9999
2020 06 13 00 231 169 10043 256 9 -9999 -9999 -9999
2020 06 13 03 280 149 10033 257 20 -9999 -9999 -9999
2020 06 13 06 286 125 10011 194 20 -9999 -9999 -9999
2020 06 13 09 282 158 10002 290 19 -9999 -9999 -9999
2020 06 13 12 252 162 10008 231 39 -9999 -9999 -9999
2020 06 13 18 160 154 10018 226 13 -9999 -9999 35
2020 06 13 21 152 151 10019 258 15 -9999 -9999 35
2020 06 14 00 192 152 10027 245 48 -9999 -9999 1
2020 06 14 03 235 144 10030 253 55 -9999 -9999 -9999
2020 06 14 06 255 119 10029 284 56 -9999 -9999 -9999
2020 06 14 09 257 83 10028 275 48 -9999 -9999 -9999
2020 06 14 12 182 120 10031 298 14 -9999 -9999 -9999
2020 06 14 18 157 146 10030 274 17 -9999 -9999 41
2020 06 14 21 142 137 10030 226 15 -9999 -9999 41
2020 06 15 00 205 153 10031 280 35 -9999 -9999 -9999
2020 06 15 03 255 93 10032 313 34 -9999 -9999 -9999
2020 06 15 06 242 106 10045 322 37 -9999 -9999 -9999
2020 06 15 09 237 118 10051 314 34 -9999 -9999 -9999
2020 06 15 12 182 126 10071 209 10 -9999 -9999 -9999
2020 06 15 18 120 114 10083 67 5 -9999 -9999 -9999
2020 06 15 21 111 108 10089 284 10 -9999 -9999 -9999
2020 06 16 00 190 145 10083 260 7 -9999 -9999 -9999
2020 06 16 03 257 96 10071 274 25 -9999 -9999 -9999
2020 06 16 06 282 95 10048 273 21 -9999 -9999 -9999
2020 06 16 09 295 100 10031 273 14 -9999 -9999 -9999
2020 06 16 12 196 138 10033 271 18 -9999 -9999 -9999
2020 06 16 18 127 120 10032 323 4 -9999 -9999 -9999
2020 06 16 21 130 125 10031 45 3 -9999 -9999 -9999
2020 06 17 00 212 136 10018 259 11 -9999 -9999 -9999
2020 06 17 03 305 128 9998 274 22 -9999 -9999 -9999
2020 06 17 06 332 143 9992 282 49 -9999 -9999 -9999
2020 06 17 09 312 145 9997 277 36 -9999 -9999 -9999
2020 06 17 12 245 172 10013 239 16 -9999 -9999 -9999
2020 06 17 18 181 171 10027 330 8 -9999 -9999 -9999
2020 06 17 21 175 167 10034 8 3 -9999 -9999 -9999
2020 06 18 00 247 167 10032 64 15 -9999 -9999 -9999
2020 06 18 03 276 180 10033 269 21 -9999 -9999 -9999
2020 06 18 06 300 128 10023 300 35 -9999 -9999 -9999
2020 06 18 09 282 118 10019 321 32 -9999 -9999 -9999
2020 06 18 12 226 128 10033 188 12 -9999 -9999 -9999
2020 06 18 18 142 130 10052 218 7 -9999 -9999 -9999
2020 06 18 21 135 129 10064 360 2 -9999 -9999 -9999
2020 06 19 00 211 143 10066 336 8 -9999 -9999 -9999
2020 06 19 03 276 99 10064 310 24 -9999 -9999 -9999
2020 06 19 06 307 106 10048 260 16 -9999 -9999 -9999
2020 06 19 09 297 113 10045 300 23 -9999 -9999 -9999
2020 06 19 12 227 149 10058 234 19 -9999 -9999 -9999
2020 06 19 18 170 149 10068 316 6 -9999 -9999 -9999
2020 06 19 21 157 147 10073 303 9 -9999 -9999 -9999
2020 06 20 00 242 165 10063 68 6 -9999 -9999 -9999
2020 06 20 03 307 153 10047 247 52 -9999 -9999 -9999
2020 06 20 06 320 158 10033 260 57 -9999 -9999 -9999
2020 06 20 09 297 159 10028 208 41 -9999 -9999 -9999
2020 06 20 12 262 156 10029 210 30 -9999 -9999 -9999
2020 06 20 18 230 137 10030 196 41 -9999 -9999 -9999
2020 06 20 21 210 145 10036 209 16 -9999 -9999 -9999
2020 06 21 00 256 170 10039 201 36 -9999 -9999 -9999
2020 06 21 03 285 177 10037 231 52 -9999 -9999 -9999
2020 06 21 06 310 176 10019 215 47 -9999 -9999 -9999
2020 06 21 09 300 175 10019 187 31 -9999 -9999 -9999
2020 06 21 12 262 167 10041 197 26 -9999 -9999 -9999
2020 06 21 18 215 181 10071 10 9 -9999 -9999 -9999
2020 06 21 21 196 179 10073 287 7 -9999 -9999 -9999
2020 06 22 00 245 174 10069 295 12 -9999 -9999 -9999
2020 06 22 03 295 152 10063 286 39 -9999 -9999 -9999
2020 06 22 06 321 147 10054 204 30 -9999 -9999 -9999
2020 06 22 09 306 130 10052 188 48 -9999 -9999 -9999
2020 06 22 12 260 134 10059 235 13 -9999 -9999 -9999
2020 06 22 18 175 152 10066 337 7 -9999 -9999 -9999
2020 06 22 21 167 152 10070 360 2 -9999 -9999 -9999
2020 06 23 00 230 167 10067 262 10 -9999 -9999 -9999
2020 06 23 03 260 147 10068 196 46 -9999 -9999 -9999
2020 06 23 06 262 144 10070 201 27 -9999 -9999 -9999
2020 06 23 09 252 134 10078 242 27 -9999 -9999 -9999
2020 06 23 12 220 145 10075 248 13 -9999 -9999 -9999
2020 06 23 18 190 161 10071 246 20 -9999 -9999 -9999
2020 06 23 21 185 162 10068 90 13 -9999 -9999 -9999
2020 06 24 00 182 175 10069 57 21 -9999 -9999 2
2020 06 24 03 192 185 10061 47 28 -9999 -9999 8
2020 06 24 06 205 183 10051 57 26 -9999 -9999 6
2020 06 24 09 215 180 10039 76 24 -9999 -9999 1
2020 06 24 12 200 175 10046 15 9 -9999 -9999 1
2020 06 24 18 166 161 10040 300 12 -9999 -9999 -9999
2020 06 24 21 167 165 10041 271 4 -9999 -9999 -9999
2020 06 25 00 215 173 10036 43 13 -9999 -9999 -9999
2020 06 25 03 232 163 10022 21 31 -9999 -9999 -9999
2020 06 25 06 265 159 10007 22 27 -9999 -9999 -9999
2020 06 25 09 251 165 9996 348 31 -9999 -9999 -9999
2020 06 25 12 230 163 10001 33 19 -9999 -9999 -9999
2020 06 25 18 185 179 9999 315 11 -9999 -9999 448
2020 06 25 21 176 171 10006 264 21 -9999 -9999 312
2020 06 26 00 176 166 10021 271 20 -9999 -9999 45
2020 06 26 03 172 158 10044 252 38 -9999 -9999 2
2020 06 26 06 202 160 10041 232 29 -9999 -9999 -9999
2020 06 26 09 210 151 10044 246 37 -9999 -9999 -9999
2020 06 26 12 180 159 10054 188 15 -9999 -9999 -9999
2020 06 26 18 141 138 10061 247 11 -9999 -9999 -9999
2020 06 26 21 140 137 10067 99 5 -9999 -9999 -9999
2020 06 27 00 170 155 10067 227 4 -9999 -9999 -9999
2020 06 27 03 235 156 10058 186 9 -9999 -9999 -9999
2020 06 27 06 262 147 10040 352 10 -9999 -9999 -9999
2020 06 27 09 265 148 10032 265 26 -9999 -9999 -9999
2020 06 27 12 201 157 10052 284 25 -9999 -9999 -9999
2020 06 27 18 155 152 10063 229 12 -9999 -9999 -9999
2020 06 27 21 147 145 10065 156 8 -9999 -9999 -9999
2020 06 28 00 195 168 10070 280 8 -9999 -9999 -9999
2020 06 28 03 270 177 10051 204 17 -9999 -9999 -9999
2020 06 28 06 281 154 10043 325 16 -9999 -9999 -9999
2020 06 28 09 295 144 10029 292 15 -9999 -9999 -9999
2020 06 28 12 215 180 10042 241 17 -9999 -9999 -9999
2020 06 28 18 162 159 10045 297 9 -9999 -9999 -9999
2020 06 28 21 157 155 10048 286 6 -9999 -9999 -9999
2020 06 29 00 221 177 10043 52 16 -9999 -9999 -9999
2020 06 29 03 280 178 10034 319 16 -9999 -9999 -9999
2020 06 29 06 300 149 10017 316 14 -9999 -9999 -9999
2020 06 29 09 260 199 10006 213 14 -9999 -9999 -9999
2020 06 29 12 222 202 10012 209 14 -9999 -9999 -9999
2020 06 29 18 182 168 9999 309 13 -9999 -9999 5
2020 06 29 21 177 172 10001 255 12 -9999 -9999 6
2020 06 30 00 202 181 10002 299 7 -9999 -9999 1
2020 06 30 03 242 189 10000 274 14 -9999 -9999 -9999
2020 06 30 06 247 204 9989 172 24 -9999 -9999 -9999
2020 06 30 09 246 190 9992 168 20 -9999 -9999 -9999
2020 06 30 12 215 200 10010 205 12 -9999 -9999 -9999
2020 06 30 18 180 177 10024 47 12 -9999 -9999 -9999
2020 06 30 21 162 161 10039 73 8 -9999 -9999 -9999
2020 07 01 00 221 159 10045 61 35 -9999 -9999 -9999
2020 07 01 03 266 153 10038 85 43 -9999 -9999 -9999
2020 07 01 06 272 150 10038 61 30 -9999 -9999 -9999
2020 07 01 09 280 153 10037 37 17 -9999 -9999 -9999
2020 07 01 12 211 177 10059 244 14 -9999 -9999 -9999
2020 07 01 18 157 153 10077 268 4 -9999 -9999 -9999
2020 07 01 21 155 151 10090 41 5 -9999 -9999 -9999
2020 07 02 00 227 174 10095 32 12 -9999 -9999 -9999
2020 07 02 03 292 161 10087 98 20 -9999 -9999 -9999
2020 07 02 06 305 153 10080 32 17 -9999 -9999 -9999
2020 07 02 09 291 176 10079 211 30 -9999 -9999 -9999
2020 07 02 12 230 191 10102 218 8 -9999 -9999 -9999
2020 07 02 18 177 172 10119 252 4 -9999 -9999 -9999
2020 07 02 21 172 170 10126 360 2 -9999 -9999 -9999
2020 07 03 00 237 192 10121 337 10 -9999 -9999 -9999
2020 07 03 03 281 161 10106 215 18 -9999 -9999 -9999
2020 07 03 06 300 152 10083 214 21 -9999 -9999 -9999
2020 07 03 09 271 173 10073 287 21 -9999 -9999 -9999
2020 07 03 12 227 201 10087 246 15 -9999 -9999 -9999
2020 07 03 18 180 174 10080 263 3 -9999 -9999 -9999
2020 07 03 21 177 174 10077 183 6 -9999 -9999 -9999
2020 07 04 00 222 192 10071 211 8 -9999 -9999 -9999
2020 07 04 03 261 183 10054 278 32 -9999 -9999 -9999
2020 07 04 06 275 171 10031 245 18 -9999 -9999 -9999
2020 07 04 09 230 204 10026 260 18 -9999 -9999 4
2020 07 04 12 210 202 10030 202 11 -9999 -9999 4
2020 07 04 18 190 186 10016 111 6 -9999 -9999 67
2020 07 04 21 182 181 10015 359 6 -9999 -9999 29
2020 07 05 00 222 168 10009 207 44 -9999 -9999 -9999
2020 07 05 03 225 193 10003 235 22 -9999 -9999 -9999
2020 07 05 06 230 189 9997 211 15 -9999 -9999 8
2020 07 05 09 246 173 9985 208 25 -9999 -9999 8
2020 07 05 12 222 149 9994 200 25 -9999 -9999 -9999
2020 07 05 18 152 147 9998 340 5 -9999 -9999 -9999
2020 07 05 21 145 141 10001 83 18 -9999 -9999 -9999
2020 07 06 00 210 148 10004 74 11 -9999 -9999 -9999
2020 07 06 03 225 155 10010 264 7 -9999 -9999 -9999
2020 07 06 06 227 165 10007 144 23 -9999 -9999 -9999
2020 07 06 09 220 173 9994 172 10 -9999 -9999 -9999
2020 07 06 12 202 170 10010 214 9 -9999 -9999 -9999
2020 07 06 18 175 169 10023 244 15 -9999 -9999 -9999
2020 07 06 21 172 170 10035 282 12 -9999 -9999 -9999
2020 07 07 00 192 180 10051 254 14 -9999 -9999 4
2020 07 07 03 250 188 10049 301 26 -9999 -9999 4
2020 07 07 06 267 146 10044 343 27 -9999 -9999 -9999
2020 07 07 09 262 112 10052 292 36 -9999 -9999 -9999
2020 07 07 12 187 150 10074 219 14 -9999 -9999 -9999
2020 07 07 18 127 124 10082 289 3 -9999 -9999 -9999
2020 07 07 21 121 119 10084 46 7 -9999 -9999 -9999
2020 07 08 00 177 139 10086 235 10 -9999 -9999 -9999
2020 07 08 03 262 87 10069 124 14 -9999 -9999 -9999
2020 07 08 06 275 106 10056 84 25 -9999 -9999 -9999
2020 07 08 09 276 108 10044 23 16 -9999 -9999 -9999
2020 07 08 12 195 147 10055 253 11 -9999 -9999 -9999
2020 07 08 18 135 130 10059 284 3 -9999 -9999 -9999
2020 07 08 21 122 118 10063 182 3 -9999 -9999 -9999
2020 07 09 00 202 144 10057 62 13 -9999 -9999 -9999
2020 07 09 03 291 103 10044 198 22 -9999 -9999 -9999
2020 07 09 06 307 102 10032 125 29 -9999 -9999 -9999
2020 07 09 09 302 112 10030 137 25 -9999 -9999 -9999
2020 07 09 12 216 159 10046 278 10 -9999 -9999 -9999
2020 07 09 18 160 152 10057 360 2 -9999 -9999 -9999
2020 07 09 21 152 148 10061 42 3 -9999 -9999 -9999
2020 07 10 00 212 165 10060 243 10 -9999 -9999 -9999
2020 07 10 03 297 159 10043 44 21 -9999 -9999 -9999
2020 07 10 06 305 137 10031 33 33 -9999 -9999 -9999
2020 07 10 09 301 162 10023 37 26 -9999 -9999 -9999
2020 07 10 12 240 180 10035 310 12 -9999 -9999 -9999
2020 07 10 18 196 186 10053 223 8 -9999 -9999 -9999
2020 07 10 21 190 182 10062 269 7 -9999 -9999 -9999
2020 07 11 00 242 191 10073 288 31 -9999 -9999 -9999
2020 07 11 03 262 179 10077 264 26 -9999 -9999 -9999
2020 07 11 06 277 195 10065 291 29 -9999 -9999 -9999
2020 07 11 09 222 201 10085 76 10 -9999 -9999 12
2020 07 11 12 202 195 10098 240 14 -9999 -9999 12
2020 07 11 18 180 177 10106 196 12 -9999 -9999 -9999
2020 07 11 21 175 170 10113 174 5 -9999 -9999 -9999
2020 07 12 00 216 190 10114 41 13 -9999 -9999 -9999
2020 07 12 03 285 193 10097 60 18 -9999 -9999 -9999
2020 07 12 06 311 185 10073 37 13 -9999 -9999 -9999
2020 07 12 09 275 182 10073 70 10 -9999 -9999 -9999
2020 07 12 12 227 202 10081 283 7 -9999 -9999 -9999
2020 07 12 18 195 191 10068 170 4 -9999 -9999 -9999
2020 07 12 21 191 188 10070 133 10 -9999 -9999 -9999
2020 07 13 00 227 200 10063 79 17 -9999 -9999 -9999
2020 07 13 03 280 202 10051 289 23 -9999 -9999 -9999
2020 07 13 06 285 196 10044 56 33 -9999 -9999 -9999
2020 07 13 09 277 178 10034 25 17 -9999 -9999 -9999
2020 07 13 12 227 191 10044 224 9 -9999 -9999 -9999
2020 07 13 18 186 178 10045 229 13 -9999 -9999 -9999
2020 07 13 21 177 173 10053 244 6 -9999 -9999 -9999
2020 07 14 00 232 192 10056 57 19 -9999 -9999 -9999
2020 07 14 03 276 159 10046 46 17 -9999 -9999 -9999
2020 07 14 06 295 159 10033 67 17 -9999 -9999 -9999
2020 07 14 09 295 166 10025 49 31 -9999 -9999 -9999
2020 07 14 12 221 170 10039 258 14 -9999 -9999 -9999
2020 07 14 18 157 153 10052 299 10 -9999 -9999 -9999
2020 07 14 21 167 159 10056 303 6 -9999 -9999 -9999
2020 07 15 00 226 188 10056 18 6 -9999 -9999 -9999
2020 07 15 03 291 197 10043 237 18 -9999 -9999 -9999
2020 07 15 06 320 163 10026 289 29 -9999 -9999 -9999
2020 07 15 09 315 159 10014 318 19 -9999 -9999 -9999
2020 07 15 12 247 193 10032 233 20 -9999 -9999 -9999
2020 07 15 18 191 184 10046 324 5 -9999 -9999 -9999
2020 07 15 21 181 176 10054 310 12 -9999 -9999 -9999
2020 07 16 00 245 198 10058 333 7 -9999 -9999 -9999
2020 07 16 03 305 189 10042 258 12 -9999 -9999 -9999
2020 07 16 06 330 172 10022 286 15 -9999 -9999 -9999
2020 07 16 09 316 182 10018 147 37 -9999 -9999 -9999
2020 07 16 12 265 190 10043 230 11 -9999 -9999 -9999
2020 07 16 18 187 181 10066 360 1 -9999 -9999 -9999
2020 07 16 21 177 174 10070 212 6 -9999 -9999 -9999
2020 07 17 00 257 181 10067 60 9 -9999 -9999 -9999
2020 07 17 03 302 190 10062 280 37 -9999 -9999 -9999
2020 07 17 06 332 166 10045 228 29 -9999 -9999 -9999
2020 07 17 09 321 172 10042 265 32 -9999 -9999 -9999
2020 07 17 12 256 193 10060 263 16 -9999 -9999 -9999
2020 07 17 18 191 184 10068 332 7 -9999 -9999 -9999
2020 07 17 21 175 172 10075 228 4 -9999 -9999 -9999
2020 07 18 00 255 178 10077 249 10 -9999 -9999 -9999
2020 07 18 03 316 124 10062 251 36 -9999 -9999 -9999
2020 07 18 06 332 143 10047 263 38 -9999 -9999 -9999
2020 07 18 09 326 142 10042 262 27 -9999 -9999 -9999
2020 07 18 12 260 147 10059 193 7 -9999 -9999 -9999
2020 07 18 18 205 174 10064 311 7 -9999 -9999 -9999
2020 07 18 21 197 178 10054 311 3 -9999 -9999 -9999
2020 07 19 00 221 183 10052 45 8 -9999 -9999 -9999
2020 07 19 03 225 203 10053 301 21 -9999 -9999 -9999
2020 07 19 06 225 204 10029 295 21 -9999 -9999 -9999
2020 07 19 09 217 210 10017 39 18 -9999 -9999 24
2020 07 19 12 205 202 10006 58 11 -9999 -9999 71
2020 07 19 18 200 197 9988 292 12 -9999 -9999 128
2020 07 19 21 200 197 9994 301 15 -9999 -9999 93
2020 07 20 00 206 203 10017 286 11 -9999 -9999 27
2020 07 20 03 226 201 10034 271 19 -9999 -9999 5
2020 07 20 06 272 190 10035 314 14 -9999 -9999 -9999
2020 07 20 09 277 167 10042 258 35 -9999 -9999 -9999
2020 07 20 12 202 181 10067 228 15 -9999 -9999 -9999
2020 07 20 18 146 143 10098 252 10 -9999 -9999 -9999
2020 07 20 21 152 150 10108 158 8 -9999 -9999 1
2020 07 21 00 201 179 10109 228 3 -9999 -9999 1
2020 07 21 03 292 178 10104 275 39 -9999 -9999 -9999
2020 07 21 06 322 170 10092 268 41 -9999 -9999 -9999
2020 07 21 09 325 163 10088 267 23 -9999 -9999 -9999
2020 07 21 12 231 202 10103 298 9 -9999 -9999 -9999
2020 07 21 18 187 184 10106 360 0 -9999 -9999 -9999
2020 07 21 21 177 175 10107 283 4 -9999 -9999 -9999
2020 07 22 00 230 200 10107 62 15 -9999 -9999 -9999
2020 07 22 03 310 203 10091 71 18 -9999 -9999 -9999
2020 07 22 06 352 146 10072 64 17 -9999 -9999 -9999
2020 07 22 09 346 123 10064 156 14 -9999 -9999 -9999
2020 07 22 12 242 193 10081 266 10 -9999 -9999 -9999
2020 07 22 18 187 181 10087 156 4 -9999 -9999 -9999
2020 07 22 21 177 175 10097 268 3 -9999 -9999 -9999
2020 07 23 00 250 202 10099 53 9 -9999 -9999 -9999
2020 07 23 03 315 191 10079 68 22 -9999 -9999 -9999
2020 07 23 06 335 159 10063 54 37 -9999 -9999 -9999
2020 07 23 09 320 145 10058 39 21 -9999 -9999 -9999
2020 07 23 12 246 183 10068 249 7 -9999 -9999 -9999
2020 07 23 18 195 187 10062 137 7 -9999 -9999 -9999
2020 07 23 21 185 180 10067 269 5 -9999 -9999 -9999
2020 07 24 00 252 193 10069 69 26 -9999 -9999 -9999
2020 07 24 03 290 178 10064 60 28 -9999 -9999 -9999
2020 07 24 06 311 147 10053 81 35 -9999 -9999 -9999
2020 07 24 09 295 167 10054 51 23 -9999 -9999 -9999
2020 07 24 12 235 184 10059 214 11 -9999 -9999 -9999
2020 07 24 18 175 169 10065 218 4 -9999 -9999 -9999
2020 07 24 21 157 155 10071 200 3 -9999 -9999 -9999
2020 07 25 00 242 182 10069 59 22 -9999 -9999 -9999
2020 07 25 03 317 161 10054 34 23 -9999 -9999 -9999
2020 07 25 06 342 132 10039 34 30 -9999 -9999 -9999
2020 07 25 09 335 149 10037 45 30 -9999 -9999 -9999
2020 07 25 12 250 161 10051 287 11 -9999 -9999 -9999
2020 07 25 18 186 178 10066 243 17 -9999 -9999 -9999
2020 07 25 21 177 173 10073 312 6 -9999 -9999 -9999
2020 07 26 00 245 191 10077 220 7 -9999 -9999 -9999
2020 07 26 03 306 190 10066 255 18 -9999 -9999 -9999
2020 07 26 06 320 186 10051 47 17 -9999 -9999 -9999
2020 07 26 09 322 174 10044 8 8 -9999 -9999 -9999
2020 07 26 12 250 200 10065 278 40 -9999 -9999 -9999
2020 07 26 18 210 204 10074 254 12 -9999 -9999 6
2020 07 26 21 206 204 10084 109 6 -9999 -9999 116
2020 07 27 00 225 210 10089 43 12 -9999 -9999 111
2020 07 27 03 262 212 10084 30 12 -9999 -9999 -9999
2020 07 27 06 255 210 10075 12 9 -9999 -9999 1
2020 07 27 09 220 211 10073 53 18 -9999 -9999 37
2020 07 27 12 220 212 10086 236 10 -9999 -9999 40
2020 07 27 18 207 206 10091 202 3 -9999 -9999 20
2020 07 27 21 207 206 10099 35 8 -9999 -9999 -9999
2020 07 28 00 226 216 10106 24 4 -9999 -9999 -9999
2020 07 28 03 262 213 10102 253 9 -9999 -9999 -9999
2020 07 28 06 285 194 10084 140 18 -9999 -9999 -9999
2020 07 28 09 260 228 10080 119 11 -9999 -9999 18
2020 07 28 12 232 225 10096 244 12 -9999 -9999 18
2020 07 28 18 205 203 10109 294 4 -9999 -9999 -9999
2020 07 28 21 202 201 10111 49 13 -9999 -9999 -9999
2020 07 29 00 226 214 10114 264 7 -9999 -9999 -9999
2020 07 29 03 290 196 10105 184 30 -9999 -9999 -9999
2020 07 29 06 300 207 10089 281 30 -9999 -9999 -9999
2020 07 29 09 250 233 10090 291 19 -9999 -9999 3
2020 07 29 12 210 206 10107 322 12 -9999 -9999 236
2020 07 29 18 205 202 10109 33 9 -9999 -9999 -9999
2020 07 29 21 200 198 10110 84 12 -9999 -9999 -9999
2020 07 30 00 205 203 10111 329 10 -9999 -9999 40
2020 07 30 03 260 213 10107 15 11 -9999 -9999 40
2020 07 30 06 292 224 10091 243 18 -9999 -9999 -9999
2020 07 30 09 262 240 10088 252 15 -9999 -9999 17
2020 07 30 12 241 234 10093 322 7 -9999 -9999 17
2020 07 30 18 225 222 10098 295 11 -9999 -9999 -9999
2020 07 30 21 212 210 10099 288 8 -9999 -9999 -9999
2020 07 31 00 262 208 10100 204 28 -9999 -9999 -9999
2020 07 31 03 292 219 10096 224 32 -9999 -9999 -9999
2020 07 31 06 306 214 10084 230 43 -9999 -9999 -9999
2020 07 31 09 297 208 10076 214 31 -9999 -9999 -9999
2020 07 31 12 260 206 10086 250 28 -9999 -9999 -9999
2020 07 31 18 212 211 10075 297 11 -9999 -9999 -9999
2020 07 31 21 215 212 10074 159 3 -9999 -9999 -9999
2020 08 01 00 237 228 10074 101 4 -9999 -9999 -9999
2020 08 01 03 281 228 10067 206 24 -9999 -9999 -9999
2020 08 01 06 272 220 10058 160 24 -9999 -9999 -9999
2020 08 01 09 285 202 10045 183 23 -9999 -9999 -9999
2020 08 01 12 232 207 10061 286 16 -9999 -9999 -9999
2020 08 01 18 190 188 10052 246 3 -9999 -9999 -9999
2020 08 01 21 186 184 10051 360 1 -9999 -9999 -9999
2020 08 02 00 250 219 10049 360 2 -9999 -9999 -9999
2020 08 02 03 291 213 10033 248 28 -9999 -9999 -9999
2020 08 02 06 286 224 10019 174 24 -9999 -9999 -9999
2020 08 02 09 280 211 10006 172 34 -9999 -9999 -9999
2020 08 02 12 240 221 10006 293 7 -9999 -9999 -9999
2020 08 02 18 215 212 10011 360 1 -9999 -9999 5
2020 08 02 21 210 207 10014 190 3 -9999 -9999 6
2020 08 03 00 261 228 10013 65 7 -9999 -9999 1
2020 08 03 03 281 228 10018 263 24 -9999 -9999 -9999
2020 08 03 06 305 210 10010 214 43 -9999 -9999 -9999
2020 08 03 09 295 212 10005 205 30 -9999 -9999 -9999
2020 08 03 12 257 212 10018 267 21 -9999 -9999 -9999
2020 08 03 18 187 180 10026 289 19 -9999 -9999 497
2020 08 03 21 182 179 10035 360 2 -9999 -9999 162
2020 08 04 00 220 205 10038 308 6 -9999 -9999 -9999
2020 08 04 03 292 217 10036 246 36 -9999 -9999 -9999
2020 08 04 06 285 207 10031 244 33 -9999 -9999 -9999
2020 08 04 09 255 235 10050 189 22 -9999 -9999 89
2020 08 04 12 215 207 10067 170 3 -9999 -9999 172
2020 08 04 18 202 201 10090 293 3 -9999 -9999 3
2020 08 04 21 206 204 10088 338 7 -9999 -9999 3
2020 08 05 00 231 226 10096 360 2 -9999 -9999 -9999
2020 08 05 03 287 232 10085 271 23 -9999 -9999 -9999
2020 08 05 06 302 210 10074 265 28 -9999 -9999 -9999
2020 08 05 09 290 229 10070 264 17 -9999 -9999 -9999
2020 08 05 12 247 233 10080 306 10 -9999 -9999 -9999
2020 08 05 18 222 220 10055 358 5 -9999 -9999 -9999
2020 08 05 21 212 207 10054 80 5 -9999 -9999 73
2020 08 06 00 227 213 10059 270 5 -9999 -9999 75
2020 08 06 03 281 199 10050 332 18 -9999 -9999 2
2020 08 06 06 265 203 10045 312 35 -9999 -9999 -9999
2020 08 06 09 281 201 10051 261 21 -9999 -9999 -9999
2020 08 06 12 231 215 10067 244 18 -9999 -9999 -9999
2020 08 06 18 202 199 10079 193 11 -9999 -9999 -9999
2020 08 06 21 195 190 10079 112 6 -9999 -9999 -9999
2020 08 07 00 207 197 10079 245 8 -9999 -9999 -9999
2020 08 07 03 287 200 10064 231 11 -9999 -9999 -9999
2020 08 07 06 301 185 10046 234 24 -9999 -9999 -9999
2020 08 07 09 292 181 10038 54 26 -9999 -9999 -9999
2020 08 07 12 230 211 10049 245 7 -9999 -9999 -9999
2020 08 07 18 191 186 10038 233 4 -9999 -9999 -9999
2020 08 07 21 182 177 10035 66 11 -9999 -9999 -9999
2020 08 08 00 241 202 10029 109 8 -9999 -9999 -9999
2020 08 08 03 297 201 10007 180 26 -9999 -9999 -9999
2020 08 08 06 315 201 9996 244 29 -9999 -9999 -9999
2020 08 08 09 280 241 9988 342 13 -9999 -9999 4
2020 08 08 12 246 228 9995 235 15 -9999 -9999 4
2020 08 08 18 205 199 9996 312 5 -9999 -9999 -9999
2020 08 08 21 197 193 9993 108 7 -9999 -9999 -9999
2020 08 09 00 227 200 9992 241 5 -9999 -9999 -9999
2020 08 09 03 242 216 9983 267 28 -9999 -9999 -9999
2020 08 09 06 227 219 9984 302 16 -9999 -9999 72
2020 08 09 09 235 223 9977 38 8 -9999 -9999 164
2020 08 09 12 230 222 9978 136 14 -9999 -9999 92
2020 08 09 18 212 210 9994 274 7 -9999 -9999 -9999
2020 08 09 21 210 207 9999 290 3 -9999 -9999 -9999
2020 08 10 00 231 224 10015 360 2 -9999 -9999 -9999
2020 08 10 03 290 202 10005 190 36 -9999 -9999 -9999
2020 08 10 06 307 210 9991 204 28 -9999 -9999 -9999
2020 08 10 09 280 222 9993 261 22 -9999 -9999 -9999
2020 08 10 12 240 224 10007 255 18 -9999 -9999 -9999
2020 08 10 18 186 179 10022 273 12 -9999 -9999 2
2020 08 10 21 182 180 10032 54 6 -9999 -9999 1
2020 08 11 00 235 210 10040 270 13 -9999 -9999 -9999
2020 08 11 03 290 209 10043 268 39 -9999 -9999 -9999
2020 08 11 06 310 217 10042 271 46 -9999 -9999 -9999
2020 08 11 09 302 218 10048 293 28 -9999 -9999 -9999
2020 08 11 12 242 228 10073 266 13 -9999 -9999 -9999
2020 08 11 18 211 206 10092 284 8 -9999 -9999 -9999
2020 08 11 21 205 201 10101 314 8 -9999 -9999 -9999
2020 08 12 00 240 219 10106 312 8 -9999 -9999 -9999
2020 08 12 03 272 219 10114 201 23 -9999 -9999 -9999
2020 08 12 06 292 233 10102 257 24 -9999 -9999 -9999
2020 08 12 09 290 233 10099 218 15 -9999 -9999 -9999
2020 08 12 12 242 230 10102 293 12 -9999 -9999 -9999
2020 08 12 18 225 220 10082 70 11 -9999 -9999 -9999
2020 08 12 21 222 217 10066 33 8 -9999 -9999 -9999
2020 08 13 00 235 226 10058 285 13 -9999 -9999 1
2020 08 13 03 235 228 10029 66 33 -9999 -9999 39
2020 08 13 06 240 232 9993 25 18 -9999 -9999 136
2020 08 13 09 237 233 9970 45 8 -9999 -9999 288
2020 08 13 12 236 233 9969 203 9 -9999 -9999 317
2020 08 13 18 242 231 9976 244 23 -9999 -9999 74
2020 08 13 21 222 220 9973 146 4 -9999 -9999 1
2020 08 14 00 257 236 9976 284 15 -9999 -9999 -9999
2020 08 14 03 290 205 9968 239 54 -9999 -9999 -9999
2020 08 14 06 306 196 9964 242 64 -9999 -9999 -9999
2020 08 14 09 272 216 9982 239 31 -9999 -9999 1
2020 08 14 12 222 211 10012 244 9 -9999 -9999 14
2020 08 14 18 207 204 10028 2 5 -9999 -9999 -9999
2020 08 14 21 201 198 10039 244 15 -9999 -9999 -9999
2020 08 15 00 245 227 10047 284 8 -9999 -9999 -9999
2020 08 15 03 275 226 10046 284 26 -9999 -9999 -9999
2020 08 15 06 287 228 10039 276 28 -9999 -9999 -9999
2020 08 15 09 217 203 10062 272 20 -9999 -9999 55
2020 08 15 12 215 208 10071 360 0 -9999 -9999 55
2020 08 15 18 205 201 10069 339 6 -9999 -9999 -9999
2020 08 15 21 201 198 10074 70 12 -9999 -9999 -9999
2020 08 16 00 215 211 10079 43 12 -9999 -9999 -9999
2020 08 16 03 272 204 10069 83 27 -9999 -9999 -9999
2020 08 16 06 291 194 10073 31 13 -9999 -9999 -9999
2020 08 16 09 276 232 10074 360 12 -9999 -9999 -9999
2020 08 16 12 225 215 10093 360 0 -9999 -9999 -9999
2020 08 16 18 200 196 10099 93 18 -9999 -9999 -9999
2020 08 16 21 195 191 10105 81 12 -9999 -9999 -9999
2020 08 17 00 206 194 10107 62 10 -9999 -9999 -9999
2020 08 17 03 257 219 10098 23 7 -9999 -9999 -9999
2020 08 17 06 282 234 10083 221 16 -9999 -9999 -9999
2020 08 17 09 285 239 10072 234 17 -9999 -9999 -9999
2020 08 17 12 257 237 10077 217 26 -9999 -9999 10
2020 08 17 18 252 231 10081 225 18 -9999 -9999 23
2020 08 17 21 242 227 10084 247 10 -9999 -9999 3
2020 08 18 00 262 240 10091 333 13 -9999 -9999 -9999
2020 08 18 03 287 238 10086 207 42 -9999 -9999 -9999
2020 08 18 06 292 232 10071 194 39 -9999 -9999 -9999
2020 08 18 09 280 228 10070 205 24 -9999 -9999 -9999
2020 08 18 12 236 217 10090 246 34 -9999 -9999 24
2020 08 18 18 217 214 10078 254 13 -9999 -9999 163
2020 08 18 21 220 216 10080 327 12 -9999 -9999 33
2020 08 19 00 205 197 10093 83 11 -9999 -9999 44
2020 08 19 03 205 197 10101 68 14 -9999 -9999 136
2020 08 19 06 212 203 10104 228 13 -9999 -9999 155
2020 08 19 09 217 198 10110 313 13 -9999 -9999 55
2020 08 19 12 197 191 10126 308 8 -9999 -9999 22
2020 08 19 18 180 161 10138 14 44 -9999 -9999 24
2020 08 19 21 162 142 10156 90 7 -9999 -9999 10
2020 08 20 00 177 139 10169 60 21 -9999 -9999 -9999
2020 08 20 03 202 144 10162 74 19 -9999 -9999 -9999
2020 08 20 06 225 135 10151 44 23 -9999 -9999 -9999
2020 08 20 09 207 137 10147 357 19 -9999 -9999 -9999
2020 08 20 12 172 158 10157 267 9 -9999 -9999 -9999
2020 08 20 18 161 156 10156 142 3 -9999 -9999 -9999
2020 08 20 21 154 149 10160 50 10 -9999 -9999 0
2020 08 21 00 170 161 10170 96 5 -9999 -9999 -9999
2020 08 21 03 222 156 10165 72 29 -9999 -9999 -9999
2020 08 21 06 257 148 10146 50 19 -9999 -9999 -9999
2020 08 21 09 252 164 10138 42 13 -9999 -9999 -9999
2020 08 21 12 192 180 10149 267 9 -9999 -9999 -9999
2020 08 21 18 167 161 10144 106 3 -9999 -9999 -9999
2020 08 21 21 160 157 10143 56 17 -9999 -9999 -9999
2020 08 22 00 190 186 10145 196 4 -9999 -9999 -9999
2020 08 22 03 260 193 10123 253 18 -9999 -9999 -9999
2020 08 22 06 267 178 10100 325 19 -9999 -9999 -9999
2020 08 22 09 276 202 10085 296 9 -9999 -9999 -9999
2020 08 22 12 201 189 10094 304 11 -9999 -9999 -9999
2020 08 22 18 177 173 10085 360 1 -9999 -9999 -9999
2020 08 22 21 175 171 10080 360 2 -9999 -9999 -9999
2020 08 23 00 207 200 10076 235 10 -9999 -9999 -9999
2020 08 23 03 262 168 10057 235 36 -9999 -9999 -9999
2020 08 23 06 281 151 10039 194 30 -9999 -9999 -9999
2020 08 23 09 260 170 10042 223 22 -9999 -9999 -9999
2020 08 23 12 217 185 10052 262 10 -9999 -9999 -9999
2020 08 23 18 201 175 10042 131 7 -9999 -9999 -9999
2020 08 23 21 182 176 10031 40 9 -9999 -9999 33
2020 08 24 00 187 183 10018 72 15 -9999 -9999 49
2020 08 24 03 206 196 9997 72 16 -9999 -9999 106
2020 08 24 06 220 201 9965 228 17 -9999 -9999 179
2020 08 24 09 212 208 9968 245 17 -9999 -9999 236
2020 08 24 12 206 201 9985 214 11 -9999 -9999 269
2020 08 24 18 200 197 10003 360 1 -9999 -9999 10
2020 08 24 21 182 179 10021 296 10 -9999 -9999 -9999
2020 08 25 00 205 198 10033 268 13 -9999 -9999 1
2020 08 25 03 255 203 10035 51 17 -9999 -9999 1
2020 08 25 06 282 192 10032 297 11 -9999 -9999 -9999
2020 08 25 09 271 223 10044 297 6 -9999 -9999 -9999
2020 08 25 12 215 207 10062 195 6 -9999 -9999 -9999
2020 08 25 18 192 189 10072 80 10 -9999 -9999 0
2020 08 25 21 183 180 10073 90 10 -9999 -9999 0
2020 08 26 00 201 193 10076 90 10 -9999 -9999 0
2020 08 26 03 247 216 10071 80 20 -9999 -9999 0
2020 08 26 06 280 229 10049 67 23 -9999 -9999 -9999
2020 08 26 12 237 229 10048 67 11 -9999 -9999 10
2020 08 26 18 227 223 10011 53 8 -9999 -9999 2
2020 08 26 21 225 221 9993 66 26 -9999 -9999 93
2020 08 27 00 221 214 9969 66 42 -9999 -9999 136
2020 08 27 03 220 212 9921 60 36 -9999 -9999 148
2020 08 27 06 241 234 9919 85 10 -9999 -9999 183
2020 08 27 09 232 218 9966 267 45 -9999 -9999 80
2020 08 27 12 227 221 10001 249 20 -9999 -9999 -9999
2020 08 27 18 215 212 10022 295 19 -9999 -9999 21
2020 08 27 21 215 211 10027 93 4 -9999 -9999 17
2020 08 28 00 221 218 10037 264 11 -9999 -9999 24
2020 08 28 03 226 223 10038 250 14 -9999 -9999 113
2020 08 28 06 235 231 10037 293 17 -9999 -9999 147
2020 08 28 09 216 208 10057 268 32 -9999 -9999 71
2020 08 28 12 210 204 10073 187 14 -9999 -9999 14
2020 08 28 18 205 202 10084 290 7 -9999 -9999 24
2020 08 28 21 195 192 10092 231 12 -9999 -9999 1
2020 08 29 00 207 198 10101 251 14 -9999 -9999 1
2020 08 29 03 252 191 10100 284 15 -9999 -9999 -9999
2020 08 29 06 272 190 10092 277 26 -9999 -9999 -9999
2020 08 29 09 257 198 10094 344 25 -9999 -9999 -9999
2020 08 29 12 205 196 10117 240 9 -9999 -9999 -9999
2020 08 29 18 187 184 10121 278 7 -9999 -9999 -9999
2020 08 29 21 182 179 10128 291 6 -9999 -9999 -9999
2020 08 30 00 192 189 10139 20 8 -9999 -9999 -9999
2020 08 30 03 255 199 10128 43 18 -9999 -9999 -9999
2020 08 30 06 287 164 10117 266 12 -9999 -9999 -9999
2020 08 30 09 290 195 10115 5 3 -9999 -9999 -9999
2020 08 30 12 202 193 10130 271 8 -9999 -9999 -9999
2020 08 30 18 180 176 10125 80 5 -9999 -9999 -9999
2020 08 30 21 171 168 10123 80 11 -9999 -9999 -9999
2020 08 31 00 222 200 10125 136 8 -9999 -9999 -9999
2020 08 31 03 282 200 10107 219 30 -9999 -9999 -9999
2020 08 31 06 300 197 10088 269 23 -9999 -9999 -9999
2020 08 31 09 261 215 10090 181 13 -9999 -9999 -9999
2020 08 31 12 225 218 10085 55 11 -9999 -9999 34
2020 08 31 18 215 212 10057 175 11 -9999 -9999 476
2020 08 31 21 205 201 10055 257 11 -9999 -9999 551
2020 09 01 00 216 206 10068 274 24 -9999 -9999 194
2020 09 01 03 232 203 10070 269 33 -9999 -9999 1
2020 09 01 06 250 208 10055 278 23 -9999 -9999 -9999
2020 09 01 09 255 213 10060 262 9 -9999 -9999 -9999
2020 09 01 12 205 198 10077 272 12 -9999 -9999 -9999
2020 09 01 18 177 175 10080 225 6 -9999 -9999 -9999
2020 09 01 21 171 169 10082 214 10 -9999 -9999 2
2020 09 02 00 196 194 10086 74 18 -9999 -9999 -9999
2020 09 02 03 257 186 10075 283 15 -9999 -9999 -9999
2020 09 02 06 262 189 10068 176 13 -9999 -9999 -9999
2020 09 02 09 245 207 10063 244 13 -9999 -9999 -9999
2020 09 02 12 210 202 10065 195 5 -9999 -9999 -9999
2020 09 02 18 192 191 10019 90 5 -9999 -9999 -9999
2020 09 02 21 187 185 10013 56 9 -9999 -9999 35
2020 09 03 00 181 178 9985 73 9 -9999 -9999 178
2020 09 03 03 177 158 9941 8 44 -9999 -9999 237
2020 09 03 06 170 158 9930 272 36 -9999 -9999 202
2020 09 03 09 167 147 9958 255 72 -9999 -9999 192
2020 09 03 12 152 143 10004 258 29 -9999 -9999 111
2020 09 03 18 150 144 10029 251 16 -9999 -9999 11
2020 09 03 21 147 143 10036 293 7 -9999 -9999 47
2020 09 04 00 166 137 10045 208 33 -9999 -9999 39
2020 09 04 03 202 139 10052 197 33 -9999 -9999 2
2020 09 04 06 201 138 10058 234 26 -9999 -9999 10
2020 09 04 09 210 151 10062 224 11 -9999 -9999 9
2020 09 04 12 180 141 10080 180 17 -9999 -9999 1
2020 09 04 18 137 133 10095 126 7 -9999 -9999 -9999
2020 09 04 21 132 129 10104 275 7 -9999 -9999 -9999
2020 09 05 00 216 163 10109 207 25 -9999 -9999 -9999
2020 09 05 03 252 161 10104 221 26 -9999 -9999 -9999
2020 09 05 06 266 137 10100 199 32 -9999 -9999 -9999
2020 09 05 09 250 135 10099 192 17 -9999 -9999 -9999
2020 09 05 12 170 160 10116 195 7 -9999 -9999 -9999
2020 09 05 18 142 139 10121 73 3 -9999 -9999 -9999
2020 09 05 21 135 132 10124 119 6 -9999 -9999 -9999
2020 09 06 00 182 158 10130 25 3 -9999 -9999 -9999
2020 09 06 03 260 165 10115 275 14 -9999 -9999 -9999
2020 09 06 06 272 169 10102 316 17 -9999 -9999 -9999
2020 09 06 09 266 179 10103 299 10 -9999 -9999 -9999
2020 09 06 12 190 179 10108 228 7 -9999 -9999 -9999
2020 09 06 18 162 160 10093 140 4 -9999 -9999 -9999
2020 09 06 21 161 158 10077 62 13 -9999 -9999 -9999
2020 09 07 00 176 171 10064 75 4 -9999 -9999 -9999
2020 09 07 03 201 157 10051 54 37 -9999 -9999 -9999
2020 09 07 06 170 154 10036 52 29 -9999 -9999 16
2020 09 07 09 171 156 10011 28 23 -9999 -9999 43
2020 09 07 12 176 156 9988 14 25 -9999 -9999 54
2020 09 07 18 162 152 9958 299 34 -9999 -9999 173
2020 09 07 21 162 153 9966 280 31 -9999 -9999 90
2020 09 08 00 166 158 9987 276 34 -9999 -9999 93
2020 09 08 03 171 161 10010 255 50 -9999 -9999 119
2020 09 08 06 166 156 10034 247 57 -9999 -9999 124
2020 09 08 09 170 159 10059 249 46 -9999 -9999 118
2020 09 08 12 161 153 10073 273 24 -9999 -9999 54
2020 09 08 18 152 147 10078 278 23 -9999 -9999 -9999
2020 09 08 21 157 149 10077 275 24 -9999 -9999 3
2020 09 09 00 170 153 10079 264 36 -9999 -9999 3
2020 09 09 03 192 146 10061 259 36 -9999 -9999 1
2020 09 09 06 181 155 10045 251 26 -9999 -9999 11
2020 09 09 09 162 150 10048 278 17 -9999 -9999 16
2020 09 09 12 157 151 10053 298 8 -9999 -9999 7
2020 09 09 18 151 148 10045 260 4 -9999 -9999 4
2020 09 09 21 150 146 10048 304 13 -9999 -9999 12
2020 09 10 00 152 150 10054 326 9 -9999 -9999 33
2020 09 10 03 171 165 10059 161 5 -9999 -9999 30
2020 09 10 06 180 172 10065 93 13 -9999 -9999 24
2020 09 10 09 175 164 10082 59 17 -9999 -9999 17
2020 09 10 12 170 166 10104 76 13 -9999 -9999 7
2020 09 10 18 158 156 10130 60 10 -9999 -9999 6
2020 09 10 21 157 155 10146 0 -9999 -9999 -9999 4
2020 09 11 00 181 168 10165 66 21 -9999 -9999 1
2020 09 11 03 235 170 10168 52 12 -9999 -9999 -9999
2020 09 11 06 250 166 10163 62 28 -9999 -9999 -9999
2020 09 11 09 236 169 10172 33 24 -9999 -9999 -9999
2020 09 11 12 177 169 10197 290 10 -9999 -9999 -9999
2020 09 11 18 157 156 10203 114 7 -9999 -9999 -9999
2020 09 11 21 167 164 10204 44 14 -9999 -9999 -9999
2020 09 12 00 167 160 10209 49 15 -9999 -9999 -9999
2020 09 12 03 210 176 10202 96 22 -9999 -9999 -9999
2020 09 12 06 235 173 10185 61 29 -9999 -9999 -9999
2020 09 12 09 216 166 10189 39 17 -9999 -9999 -9999
2020 09 12 12 170 162 10199 284 7 -9999 -9999 -9999
2020 09 12 18 161 -9999 10184 360 1 -9999 -9999 -9999
2020 09 12 21 155 -9999 10187 9 3 -9999 -9999 -9999
2020 09 13 00 172 -9999 10185 62 29 -9999 -9999 -9999
2020 09 13 03 210 127 10170 45 16 -9999 -9999 -9999
2020 09 13 06 222 127 10152 43 19 -9999 -9999 -9999
2020 09 13 09 200 158 10153 345 15 -9999 -9999 -9999
2020 09 13 12 157 143 10163 249 7 -9999 -9999 -9999
2020 09 13 18 132 127 10156 175 6 -9999 -9999 -9999
2020 09 13 21 125 116 10158 193 15 -9999 -9999 -9999
2020 09 14 00 131 117 10164 292 7 -9999 -9999 -9999
2020 09 14 03 217 134 10148 287 13 -9999 -9999 -9999
2020 09 14 06 247 134 10131 255 29 -9999 -9999 -9999
2020 09 14 09 221 150 10136 246 10 -9999 -9999 -9999
2020 09 14 12 157 145 10155 217 5 -9999 -9999 -9999
2020 09 14 18 131 123 10146 107 8 -9999 -9999 -9999
2020 09 14 21 122 118 10144 66 21 -9999 -9999 -9999
2020 09 15 00 140 128 10144 84 18 -9999 -9999 -9999
2020 09 15 03 220 157 10122 40 10 -9999 -9999 -9999
2020 09 15 06 247 133 10100 166 25 -9999 -9999 -9999
2020 09 15 09 222 166 10088 311 6 -9999 -9999 -9999
2020 09 15 12 175 157 10084 208 7 -9999 -9999 -9999
2020 09 15 18 162 153 10045 226 8 -9999 -9999 -9999
2020 09 15 21 170 148 10019 352 13 -9999 -9999 3
2020 09 16 00 185 141 10037 190 25 -9999 -9999 6
2020 09 16 03 220 144 10021 271 34 -9999 -9999 3
2020 09 16 06 225 150 10002 216 21 -9999 -9999 11
2020 09 16 09 207 96 10009 248 60 -9999 -9999 35
2020 09 16 12 146 83 10032 206 33 -9999 -9999 24
2020 09 16 18 97 90 10029 291 9 -9999 -9999 -9999
2020 09 16 21 115 104 10035 280 10 -9999 -9999 -9999
2020 09 17 00 162 66 10041 231 29 -9999 -9999 -9999
2020 09 17 03 185 78 10048 265 55 -9999 -9999 -9999
2020 09 17 06 177 88 10060 231 26 -9999 -9999 -9999
2020 09 17 09 175 96 10063 223 21 -9999 -9999 -9999
2020 09 17 12 121 107 10074 252 13 -9999 -9999 -9999
2020 09 17 18 100 94 10077 248 9 -9999 -9999 2
2020 09 17 21 100 95 10079 63 5 -9999 -9999 1
2020 09 18 00 131 94 10086 296 22 -9999 -9999 1
2020 09 18 03 175 84 10084 253 59 -9999 -9999 -9999
2020 09 18 06 202 79 10085 251 65 -9999 -9999 -9999
2020 09 18 09 180 77 10098 244 37 -9999 -9999 -9999
2020 09 18 12 145 115 10110 212 10 -9999 -9999 -9999
2020 09 18 18 102 94 10116 267 10 -9999 -9999 -9999
2020 09 18 21 107 100 10121 299 4 -9999 -9999 -9999
2020 09 19 00 137 97 10132 268 31 -9999 -9999 1
2020 09 19 03 160 105 10134 253 56 -9999 -9999 1
2020 09 19 06 150 105 10138 314 39 -9999 -9999 15
2020 09 19 09 131 118 10156 271 12 -9999 -9999 41
2020 09 19 12 107 99 10166 242 13 -9999 -9999 38
2020 09 19 18 95 87 10177 160 12 -9999 -9999 -9999
2020 09 19 21 85 76 10182 178 21 -9999 -9999 -9999
2020 09 20 00 92 87 10189 335 7 -9999 -9999 -9999
2020 09 20 03 162 106 10181 295 28 -9999 -9999 -9999
2020 09 20 06 165 116 10175 234 9 -9999 -9999 -9999
2020 09 20 09 162 117 10175 146 10 -9999 -9999 -9999
2020 09 20 12 126 113 10189 304 7 -9999 -9999 -9999
2020 09 20 18 106 100 10204 51 14 -9999 -9999 -9999
2020 09 20 21 97 92 10204 58 16 -9999 -9999 -9999
2020 09 21 00 97 92 10212 240 5 -9999 -9999 -9999
2020 09 21 03 171 105 10197 276 12 -9999 -9999 -9999
2020 09 21 06 202 92 10181 320 15 -9999 -9999 -9999
2020 09 21 09 182 118 10174 201 15 -9999 -9999 -9999
2020 09 21 12 116 105 10194 360 1 -9999 -9999 -9999
2020 09 21 18 101 95 10193 360 2 -9999 -9999 -9999
2020 09 21 21 101 95 10189 269 11 -9999 -9999 -9999
2020 09 22 00 127 114 10199 106 6 -9999 -9999 1
2020 09 22 03 165 129 10197 -9999 -9999 -9999 -9999 1
2020 09 22 06 167 136 10192 274 33 -9999 -9999 2
2020 09 22 09 167 131 10190 292 11 -9999 -9999 2
2020 09 22 12 120 114 10206 226 11 -9999 -9999 -9999
2020 09 22 18 107 105 10208 59 15 -9999 -9999 -9999
2020 09 22 21 100 96 10210 147 6 -9999 -9999 -9999
2020 09 23 00 101 98 10222 97 7 -9999 -9999 -9999
2020 09 23 03 165 124 10210 132 8 -9999 -9999 -9999
2020 09 23 06 217 83 10187 284 18 -9999 -9999 -9999
2020 09 23 09 190 123 10184 201 13 -9999 -9999 -9999
2020 09 23 12 125 115 10195 315 7 -9999 -9999 -9999
2020 09 23 18 100 96 10193 115 8 -9999 -9999 -9999
2020 09 23 21 95 91 10194 63 13 -9999 -9999 -9999
2020 09 24 00 107 99 10201 140 5 -9999 -9999 -9999
2020 09 24 03 202 129 10184 98 10 -9999 -9999 -9999
2020 09 24 06 217 120 10164 295 20 -9999 -9999 -9999
2020 09 24 09 195 134 10165 232 14 -9999 -9999 -9999
2020 09 24 12 157 142 10173 360 1 -9999 -9999 -9999
2020 09 24 18 145 136 10173 29 13 -9999 -9999 5
2020 09 24 21 135 129 10174 321 3 -9999 -9999 6
2020 09 25 00 140 130 10183 141 7 -9999 -9999 1
2020 09 25 03 206 123 10174 84 23 -9999 -9999 -9999
2020 09 25 06 220 125 10157 349 37 -9999 -9999 -9999
2020 09 25 09 202 139 10163 80 12 -9999 -9999 -9999
2020 09 25 12 137 129 10184 276 8 -9999 -9999 -9999
2020 09 25 18 112 110 10187 50 17 -9999 -9999 -9999
2020 09 25 21 105 101 10197 67 20 -9999 -9999 -9999
2020 09 26 00 106 103 10209 72 13 -9999 -9999 -9999
2020 09 26 03 202 125 10192 62 25 -9999 -9999 -9999
2020 09 26 06 231 95 10177 115 25 -9999 -9999 -9999
2020 09 26 09 202 104 10180 90 11 -9999 -9999 -9999
2020 09 26 12 125 111 10201 273 6 -9999 -9999 -9999
2020 09 26 18 82 79 10198 360 2 -9999 -9999 -9999
2020 09 26 21 85 81 10201 95 10 -9999 -9999 -9999
2020 09 27 00 92 92 10209 265 3 -9999 -9999 -9999
2020 09 27 03 211 123 10191 279 33 -9999 -9999 -9999
2020 09 27 06 245 103 10167 273 25 -9999 -9999 -9999
2020 09 27 09 212 135 10163 210 13 -9999 -9999 -9999
2020 09 27 12 140 126 10176 336 9 -9999 -9999 -9999
2020 09 27 18 112 110 10179 89 5 -9999 -9999 -9999
2020 09 27 21 100 97 10176 123 7 -9999 -9999 -9999
2020 09 28 00 111 109 10176 132 8 -9999 -9999 -9999
2020 09 28 03 217 129 10152 287 37 -9999 -9999 -9999
2020 09 28 06 235 108 10135 267 36 -9999 -9999 -9999
2020 09 28 09 200 117 10128 208 17 -9999 -9999 -9999
2020 09 28 12 137 121 10138 262 13 -9999 -9999 -9999
2020 09 28 18 120 112 10161 313 12 -9999 -9999 41
2020 09 28 21 111 99 10163 265 10 -9999 -9999 45
2020 09 29 00 115 98 10165 283 21 -9999 -9999 14
2020 09 29 03 146 72 10152 269 16 -9999 -9999 9
2020 09 29 06 157 42 10141 12 25 -9999 -9999 -9999
2020 09 29 09 135 66 10147 344 14 -9999 -9999 -9999
2020 09 29 12 77 63 10164 208 3 -9999 -9999 -9999
2020 09 29 18 50 47 10168 41 14 -9999 -9999 -9999
2020 09 29 21 45 42 10169 56 13 -9999 -9999 -9999
2020 09 30 00 47 43 10179 40 15 -9999 -9999 -9999
2020 09 30 03 151 42 10158 110 27 -9999 -9999 -9999
2020 09 30 06 175 38 10142 24 15 -9999 -9999 -9999
2020 09 30 09 150 58 10142 40 12 -9999 -9999 -9999
2020 09 30 12 76 64 10159 312 4 -9999 -9999 -9999
2020 09 30 18 35 28 10153 81 12 -9999 -9999 -9999
2020 09 30 21 35 32 10150 85 14 -9999 -9999 -9999
2020 10 01 00 45 40 10144 88 11 -9999 -9999 -9999
2020 10 01 03 130 69 10131 278 6 -9999 -9999 -9999
2020 10 01 06 141 72 10125 253 34 -9999 -9999 -9999
2020 10 01 09 110 95 10127 338 6 -9999 -9999 21
2020 10 01 12 100 94 10111 52 3 -9999 -9999 28
2020 10 01 18 107 102 10095 360 2 -9999 -9999 3
2020 10 01 21 100 95 10095 68 3 -9999 -9999 3
2020 10 02 00 107 105 10102 230 9 -9999 -9999 8
2020 10 02 03 162 75 10108 247 42 -9999 -9999 15
2020 10 02 06 170 47 10112 240 53 -9999 -9999 7
2020 10 02 09 152 47 10127 230 18 -9999 -9999 -9999
2020 10 02 12 102 79 10149 283 7 -9999 -9999 -9999
2020 10 02 18 55 48 10165 271 4 -9999 -9999 -9999
2020 10 02 21 51 48 10171 202 7 -9999 -9999 -9999
2020 10 03 00 51 48 10179 287 8 -9999 -9999 -9999
2020 10 03 03 162 58 10157 281 43 -9999 -9999 -9999
2020 10 03 06 186 33 10132 274 37 -9999 -9999 -9999
2020 10 03 09 156 58 10127 204 15 -9999 -9999 -9999
2020 10 03 12 80 64 10133 301 7 -9999 -9999 -9999
2020 10 03 18 67 64 10124 360 12 -9999 -9999 23
2020 10 03 21 70 44 10137 250 44 -9999 -9999 25
2020 10 04 00 62 42 10131 256 37 -9999 -9999 13
2020 10 04 03 95 0 10124 266 46 -9999 -9999 11
2020 10 04 06 121 -25 10117 273 58 -9999 -9999 -9999
2020 10 04 09 102 -12 10122 229 25 -9999 -9999 -9999
2020 10 04 12 67 32 10136 237 10 -9999 -9999 -9999
2020 10 04 18 75 31 10155 260 25 -9999 -9999 1
2020 10 04 21 56 26 10169 289 23 -9999 -9999 1
2020 10 05 00 72 27 10189 266 33 -9999 -9999 -9999
2020 10 05 03 122 26 10191 288 41 -9999 -9999 -9999
2020 10 05 06 132 24 10187 249 46 -9999 -9999 -9999
2020 10 05 09 117 25 10194 251 16 -9999 -9999 -9999
2020 10 05 12 50 34 10214 267 10 -9999 -9999 -9999
2020 10 05 18 15 10 10232 345 8 -9999 -9999 -9999
2020 10 05 21 12 9 10237 106 7 -9999 -9999 -9999
2020 10 06 00 17 14 10248 334 3 -9999 -9999 -9999
2020 10 06 03 146 15 10235 258 43 -9999 -9999 -9999
2020 10 06 06 166 -15 10219 252 36 -9999 -9999 -9999
2020 10 06 09 127 36 10222 220 10 -9999 -9999 -9999
2020 10 06 12 51 30 10250 203 5 -9999 -9999 -9999
2020 10 06 18 7 2 10261 360 1 -9999 -9999 -9999
2020 10 06 21 -2 -8 10270 100 5 -9999 -9999 -9999
2020 10 07 00 40 22 10277 108 13 -9999 -9999 -9999
2020 10 07 03 172 55 10258 283 36 -9999 -9999 -9999
2020 10 07 06 192 54 10244 262 54 -9999 -9999 -9999
2020 10 07 09 156 43 10253 222 18 -9999 -9999 -9999
2020 10 07 12 70 49 10282 360 2 -9999 -9999 -9999
2020 10 07 18 31 25 10294 360 1 -9999 -9999 -9999
2020 10 07 21 22 16 10303 62 9 -9999 -9999 -9999
2020 10 08 00 55 37 10316 101 16 -9999 -9999 -9999
2020 10 08 03 177 81 10291 263 9 -9999 -9999 -9999
2020 10 08 06 220 45 10267 291 16 -9999 -9999 -9999
2020 10 08 09 167 68 10264 205 18 -9999 -9999 -9999
2020 10 08 12 91 71 10280 272 7 -9999 -9999 -9999
2020 10 08 18 60 54 10266 61 6 -9999 -9999 -9999
2020 10 08 21 66 59 10270 132 7 -9999 -9999 -9999
2020 10 09 00 82 69 10275 85 9 -9999 -9999 -9999
2020 10 09 03 175 91 10244 146 4 -9999 -9999 -9999
2020 10 09 06 215 7 10212 186 50 -9999 -9999 -9999
2020 10 09 09 172 46 10210 254 14 -9999 -9999 -9999
2020 10 09 12 102 73 10224 263 5 -9999 -9999 -9999
2020 10 09 18 57 51 10220 147 4 -9999 -9999 -9999
2020 10 09 21 51 45 10218 360 2 -9999 -9999 -9999
2020 10 10 00 82 68 10218 220 5 -9999 -9999 -9999
2020 10 10 03 187 85 10201 280 39 -9999 -9999 -9999
2020 10 10 06 217 89 10178 262 48 -9999 -9999 -9999
2020 10 10 09 177 94 10174 256 16 -9999 -9999 -9999
2020 10 10 12 115 92 10184 2 8 -9999 -9999 -9999
2020 10 10 18 81 75 10173 133 7 -9999 -9999 -9999
2020 10 10 21 75 68 10162 160 9 -9999 -9999 -9999
2020 10 11 00 105 90 10154 93 3 -9999 -9999 -9999
2020 10 11 03 175 99 10146 263 50 -9999 -9999 -9999
2020 10 11 06 105 35 10173 323 16 -9999 -9999 9
2020 10 11 09 85 55 10185 360 2 -9999 -9999 10
2020 10 11 12 77 58 10194 328 6 -9999 -9999 1
2020 10 11 18 35 29 10214 267 12 -9999 -9999 -9999
2020 10 11 21 30 22 10213 270 17 -9999 -9999 -9999
2020 10 12 00 37 22 10219 165 22 -9999 -9999 -9999
2020 10 12 03 111 -7 10205 160 21 -9999 -9999 -9999
2020 10 12 06 135 -51 10179 190 24 -9999 -9999 -9999
2020 10 12 09 102 -18 10180 181 13 -9999 -9999 -9999
2020 10 12 12 27 -2 10209 360 2 -9999 -9999 -9999
2020 10 12 18 -14 -21 10211 96 7 -9999 -9999 -9999
2020 10 12 21 -22 -29 10204 104 3 -9999 -9999 -9999
2020 10 13 00 15 -4 10209 233 10 -9999 -9999 -9999
2020 10 13 03 136 -16 10198 228 47 -9999 -9999 -9999
2020 10 13 06 130 -71 10210 290 62 -9999 -9999 -9999
2020 10 13 09 82 -92 10245 302 41 -9999 -9999 -9999
2020 10 13 12 25 -69 10277 211 14 -9999 -9999 -9999
[truncated: 552 more rows]
