# Supplementary material for: Source Analysis of Ozone Pollution in Liaoyuan City’s Atmosphere Based on Machine Learning Models and HYSPLIT Clustering Method
Source: Toxics. 2025 Jun 13;13(6):500. doi: 10.3390/toxics13060500 (PMC12197544; doi:10.3390/toxics13060500)
Supplement: Supplementary file 1 [file toxics-13-00500-s001.zip › toxics-3626334-supplementary/542590-99999-2021.csv]

2021 01 01 00 -233 -259 10296 69 8 -9999 -9999 -9999
2021 01 01 03 -137 -260 10291 229 13 -9999 -9999 -9999
2021 01 01 06 -119 -280 10278 156 9 -9999 -9999 -9999
2021 01 01 09 -155 -258 10288 236 5 -9999 -9999 -9999
2021 01 01 12 -195 -258 10309 360 2 -9999 -9999 -9999
2021 01 01 18 -239 -274 10325 360 1 -9999 -9999 -9999
2021 01 01 21 -254 -284 10326 33 6 -9999 -9999 -9999
2021 01 02 00 -252 -278 10339 81 6 -9999 -9999 -9999
2021 01 02 03 -149 -239 10332 201 9 -9999 -9999 -9999
2021 01 02 06 -110 -241 10315 252 37 -9999 -9999 -9999
2021 01 02 09 -135 -235 10333 258 26 -9999 -9999 -9999
2021 01 02 12 -183 -233 10346 275 9 -9999 -9999 -9999
2021 01 02 18 -229 -261 10357 288 13 -9999 -9999 -9999
2021 01 02 21 -243 -273 10363 294 9 -9999 -9999 -9999
2021 01 03 00 -240 -268 10368 274 8 -9999 -9999 -9999
2021 01 03 03 -132 -227 10359 273 40 -9999 -9999 -9999
2021 01 03 06 -100 -232 10338 250 46 -9999 -9999 -9999
2021 01 03 09 -119 -237 10344 240 32 -9999 -9999 -9999
2021 01 03 12 -180 -229 10355 297 13 -9999 -9999 -9999
2021 01 03 18 -223 -251 10357 351 6 -9999 -9999 -9999
2021 01 03 21 -229 -258 10349 101 7 -9999 -9999 -9999
2021 01 04 00 -230 -259 10355 84 14 -9999 -9999 -9999
2021 01 04 03 -140 -227 10339 252 11 -9999 -9999 -9999
2021 01 04 06 -75 -225 10312 247 42 -9999 -9999 -9999
2021 01 04 09 -115 -234 10323 263 28 -9999 -9999 -9999
2021 01 04 12 -154 -244 10346 278 23 -9999 -9999 -9999
2021 01 04 18 -229 -266 10353 314 15 -9999 -9999 -9999
2021 01 04 21 -244 -278 10356 274 11 -9999 -9999 -9999
2021 01 05 00 -245 -273 10373 283 4 -9999 -9999 -9999
2021 01 05 03 -155 -255 10362 280 12 -9999 -9999 -9999
2021 01 05 06 -127 -267 10342 247 35 -9999 -9999 -9999
2021 01 05 09 -157 -263 10340 338 4 -9999 -9999 -9999
2021 01 05 12 -208 -264 10343 293 10 -9999 -9999 -9999
2021 01 05 18 -229 -262 10313 68 8 -9999 -9999 -9999
2021 01 05 21 -235 -266 10283 76 4 -9999 -9999 -9999
2021 01 06 00 -218 -253 10280 111 4 -9999 -9999 -9999
2021 01 06 03 -142 -236 10259 283 47 -9999 -9999 -9999
2021 01 06 06 -135 -252 10238 246 58 -9999 -9999 -9999
2021 01 06 09 -167 -243 10258 294 33 -9999 -9999 -9999
2021 01 06 12 -189 -233 10281 262 33 -9999 -9999 -9999
2021 01 06 18 -214 -260 10298 271 53 -9999 -9999 -9999
2021 01 06 21 -229 -283 10302 255 40 -9999 -9999 -9999
2021 01 07 00 -237 -296 10311 268 20 -9999 -9999 -9999
2021 01 07 03 -219 -312 10308 254 51 -9999 -9999 -9999
2021 01 07 06 -202 -303 10292 252 60 -9999 -9999 -9999
2021 01 07 09 -213 -321 10298 269 37 -9999 -9999 -9999
2021 01 07 12 -235 -311 10303 269 11 -9999 -9999 -9999
2021 01 07 18 -273 -310 10284 298 9 -9999 -9999 -9999
2021 01 07 21 -283 -315 10277 290 16 -9999 -9999 -9999
2021 01 08 00 -284 -317 10281 293 8 -9999 -9999 -9999
2021 01 08 03 -193 -280 10267 271 34 -9999 -9999 -9999
2021 01 08 06 -174 -267 10254 260 50 -9999 -9999 0
2021 01 08 09 -184 -277 10256 250 20 -9999 -9999 0
2021 01 08 12 -229 -275 10265 300 10 -9999 -9999 0
2021 01 08 18 -263 -294 10257 60 10 -9999 -9999 0
2021 01 08 21 -274 -308 10251 328 4 -9999 -9999 -9999
2021 01 09 00 -269 -299 10263 360 0 -9999 -9999 -9999
2021 01 09 03 -157 -236 10256 283 41 -9999 -9999 -9999
2021 01 09 06 -124 -238 10246 244 36 -9999 -9999 -9999
2021 01 09 09 -147 -239 10260 230 11 -9999 -9999 -9999
2021 01 09 12 -199 -247 10269 270 12 -9999 -9999 -9999
2021 01 09 18 -225 -254 10269 340 6 -9999 -9999 -9999
2021 01 09 21 -223 -254 10265 254 13 -9999 -9999 -9999
2021 01 10 00 -220 -249 10285 114 3 -9999 -9999 -9999
2021 01 10 03 -120 -189 10284 289 19 -9999 -9999 -9999
2021 01 10 06 -75 -179 10273 252 49 -9999 -9999 -9999
2021 01 10 09 -107 -192 10295 219 17 -9999 -9999 -9999
2021 01 10 12 -172 -210 10314 332 11 -9999 -9999 -9999
2021 01 10 18 -212 -237 10309 59 8 -9999 -9999 -9999
2021 01 10 21 -220 -246 10299 108 5 -9999 -9999 -9999
2021 01 11 00 -214 -242 10296 101 9 -9999 -9999 -9999
2021 01 11 03 -134 -195 10272 188 8 -9999 -9999 -9999
2021 01 11 06 -35 -187 10222 240 28 -9999 -9999 -9999
2021 01 11 09 -60 -168 10215 203 15 -9999 -9999 -9999
2021 01 11 12 -80 -159 10212 230 11 -9999 -9999 -9999
2021 01 11 18 -112 -151 10177 263 11 -9999 -9999 -9999
2021 01 11 21 -162 -184 10154 360 1 -9999 -9999 -9999
2021 01 12 00 -160 -182 10141 71 8 -9999 -9999 -9999
2021 01 12 03 -82 -137 10110 108 17 -9999 -9999 -9999
2021 01 12 06 -30 -138 10076 214 51 -9999 -9999 -9999
2021 01 12 09 -37 -112 10078 258 29 -9999 -9999 -9999
2021 01 12 12 -55 -70 10095 278 11 -9999 -9999 3
2021 01 12 18 -120 -136 10079 79 5 -9999 -9999 7
2021 01 12 21 -92 -105 10079 360 0 -9999 -9999 10
2021 01 13 00 -82 -95 10100 360 0 -9999 -9999 39
2021 01 13 03 -52 -98 10129 278 17 -9999 -9999 31
2021 01 13 06 -52 -167 10148 327 26 -9999 -9999 2
2021 01 13 09 -97 -159 10190 282 26 -9999 -9999 -9999
2021 01 13 12 -167 -193 10216 272 12 -9999 -9999 -9999
2021 01 13 18 -223 -249 10251 77 3 -9999 -9999 -9999
2021 01 13 21 -232 -257 10273 126 6 -9999 -9999 -9999
2021 01 14 00 -228 -257 10285 84 17 -9999 -9999 -9999
2021 01 14 03 -162 -199 10270 126 13 -9999 -9999 -9999
2021 01 14 06 -90 -151 10238 166 6 -9999 -9999 -9999
2021 01 14 09 -100 -144 10222 26 15 -9999 -9999 -9999
2021 01 14 12 -99 -149 10220 50 22 -9999 -9999 -9999
2021 01 14 18 -85 -131 10182 132 9 -9999 -9999 -9999
2021 01 14 21 -87 -105 10178 77 13 -9999 -9999 11
2021 01 15 00 -85 -104 10181 34 7 -9999 -9999 20
2021 01 15 03 -79 -121 10196 289 32 -9999 -9999 11
2021 01 15 06 -104 -159 10220 301 43 -9999 -9999 2
2021 01 15 09 -125 -176 10266 309 32 -9999 -9999 -9999
2021 01 15 12 -150 -197 10293 294 30 -9999 -9999 -9999
2021 01 15 18 -252 -279 10320 360 1 -9999 -9999 -9999
2021 01 15 21 -273 -298 10321 360 1 -9999 -9999 -9999
2021 01 16 00 -279 -308 10333 360 2 -9999 -9999 -9999
2021 01 16 03 -190 -242 10330 235 7 -9999 -9999 -9999
2021 01 16 06 -137 -220 10314 282 32 -9999 -9999 -9999
2021 01 16 09 -162 -228 10327 265 13 -9999 -9999 -9999
2021 01 16 12 -228 -257 10336 293 16 -9999 -9999 -9999
2021 01 16 18 -272 -300 10320 21 5 -9999 -9999 -9999
2021 01 16 21 -282 -314 10303 316 11 -9999 -9999 -9999
2021 01 17 00 -274 -303 10295 308 4 -9999 -9999 -9999
2021 01 17 03 -178 -230 10262 255 5 -9999 -9999 -9999
2021 01 17 06 -85 -210 10215 277 45 -9999 -9999 -9999
2021 01 17 09 -122 -200 10219 235 13 -9999 -9999 -9999
2021 01 17 12 -180 -216 10219 343 5 -9999 -9999 -9999
2021 01 17 18 -149 -179 10191 138 6 -9999 -9999 -9999
2021 01 17 21 -152 -181 10193 273 6 -9999 -9999 -9999
2021 01 18 00 -150 -281 10223 333 28 -9999 -9999 -9999
2021 01 18 03 -145 -273 10254 318 34 -9999 -9999 -9999
2021 01 18 06 -147 -271 10275 317 43 -9999 -9999 -9999
2021 01 18 09 -178 -249 10315 340 23 -9999 -9999 -9999
2021 01 18 12 -238 -267 10343 227 11 -9999 -9999 -9999
2021 01 18 18 -278 -307 10356 81 5 -9999 -9999 -9999
2021 01 18 21 -289 -323 10370 84 9 -9999 -9999 -9999
2021 01 19 00 -260 -295 10359 64 14 -9999 -9999 -9999
2021 01 19 03 -167 -248 10343 175 9 -9999 -9999 -9999
2021 01 19 06 -105 -251 10314 282 49 -9999 -9999 -9999
2021 01 19 09 -115 -208 10315 230 9 -9999 -9999 -9999
2021 01 19 12 -125 -184 10317 139 4 -9999 -9999 -9999
2021 01 19 18 -105 -149 10297 230 4 -9999 -9999 -9999
2021 01 19 21 -64 -115 10275 74 19 -9999 -9999 -9999
2021 01 20 00 -30 -81 10260 209 48 -9999 -9999 -9999
2021 01 20 03 -9 -75 10241 205 49 -9999 -9999 -9999
2021 01 20 06 12 -67 10216 216 36 -9999 -9999 -9999
2021 01 20 09 0 -42 10232 277 27 -9999 -9999 -9999
2021 01 20 12 -4 -48 10242 32 4 -9999 -9999 -9999
2021 01 20 18 -15 -40 10249 151 3 -9999 -9999 -9999
2021 01 20 21 -25 -42 10242 0 -9999 -9999 -9999 0
2021 01 21 00 -27 -43 10232 0 -9999 -9999 -9999 -1
2021 01 21 03 4 -30 10222 240 10 -9999 -9999 0
2021 01 21 06 25 -18 10201 190 30 -9999 -9999 0
2021 01 21 09 9 -9 10206 260 10 -9999 -9999 -9999
2021 01 21 12 1 -9 10215 270 10 -9999 -9999 0
2021 01 21 18 -6 -14 10223 280 20 -9999 -9999 0
2021 01 21 21 -17 -50 10233 350 20 -9999 -9999 0
2021 01 22 00 -27 -64 10256 20 5 -9999 -9999 -9999
2021 01 22 03 -22 -69 10262 68 29 -9999 -9999 -9999
2021 01 22 06 -19 -74 10252 83 32 -9999 -9999 -9999
2021 01 22 09 -39 -89 10257 74 16 -9999 -9999 -9999
2021 01 22 12 -99 -117 10264 360 1 -9999 -9999 -9999
2021 01 22 18 -149 -167 10266 101 9 -9999 -9999 -9999
2021 01 22 21 -164 -186 10262 80 11 -9999 -9999 -9999
2021 01 23 00 -165 -185 10271 86 11 -9999 -9999 -9999
2021 01 23 03 -72 -124 10257 124 15 -9999 -9999 -9999
2021 01 23 06 30 -65 10230 212 8 -9999 -9999 -9999
2021 01 23 09 -17 -61 10236 283 12 -9999 -9999 -9999
2021 01 23 12 -67 -85 10257 70 4 -9999 -9999 -9999
2021 01 23 18 -107 -120 10264 102 8 -9999 -9999 -9999
2021 01 23 21 -122 -139 10271 111 9 -9999 -9999 -9999
2021 01 24 00 -115 -129 10290 125 5 -9999 -9999 -9999
2021 01 24 03 -20 -67 10283 197 8 -9999 -9999 -9999
2021 01 24 06 80 -26 10263 208 9 -9999 -9999 -9999
2021 01 24 09 35 -34 10273 233 12 -9999 -9999 -9999
2021 01 24 12 -34 -51 10296 188 11 -9999 -9999 -9999
2021 01 24 18 -83 -94 10302 110 10 -9999 -9999 0
2021 01 24 21 -102 -118 10301 110 10 -9999 -9999 0
2021 01 25 00 -100 -113 10300 85 14 -9999 -9999 -9999
2021 01 25 03 -34 -60 10279 116 10 -9999 -9999 -9999
2021 01 25 06 22 -35 10246 204 9 -9999 -9999 -9999
2021 01 25 09 17 -19 10237 286 7 -9999 -9999 -9999
2021 01 25 12 0 -19 10225 281 8 -9999 -9999 -9999
2021 01 25 18 1 -5 10212 292 23 -9999 -9999 11
2021 01 25 21 -9 -17 10210 261 18 -9999 -9999 25
2021 01 26 00 -22 -32 10208 297 12 -9999 -9999 14
2021 01 26 03 -20 -39 10211 275 34 -9999 -9999 -9999
2021 01 26 06 0 -71 10204 267 40 -9999 -9999 1
2021 01 26 09 -30 -126 10225 212 14 -9999 -9999 -9999
2021 01 26 12 -102 -125 10247 291 11 -9999 -9999 -9999
2021 01 26 18 -164 -182 10279 295 6 -9999 -9999 -9999
2021 01 26 21 -184 -210 10281 102 4 -9999 -9999 -9999
2021 01 27 00 -185 -206 10299 360 1 -9999 -9999 -9999
2021 01 27 03 -87 -139 10283 268 5 -9999 -9999 -9999
2021 01 27 06 -24 -184 10239 298 7 -9999 -9999 -9999
2021 01 27 09 -57 -138 10226 231 5 -9999 -9999 -9999
2021 01 27 12 -72 -125 10216 188 9 -9999 -9999 -9999
2021 01 27 18 -72 -87 10164 360 2 -9999 -9999 10
2021 01 27 21 -75 -107 10153 301 25 -9999 -9999 23
2021 01 28 00 -99 -137 10179 360 23 -9999 -9999 13
2021 01 28 03 -120 -205 10205 306 54 -9999 -9999 1
2021 01 28 06 -135 -242 10228 310 61 -9999 -9999 1
2021 01 28 09 -155 -218 10259 285 37 -9999 -9999 -9999
2021 01 28 12 -179 -221 10275 270 15 -9999 -9999 -9999
2021 01 28 18 -250 -280 10279 285 11 -9999 -9999 -9999
2021 01 28 21 -272 -301 10287 248 4 -9999 -9999 -9999
2021 01 29 00 -265 -293 10298 360 0 -9999 -9999 -9999
2021 01 29 03 -174 -243 10289 256 7 -9999 -9999 -9999
2021 01 29 06 -120 -254 10268 284 21 -9999 -9999 -9999
2021 01 29 09 -142 -220 10241 177 10 -9999 -9999 -9999
2021 01 29 12 -154 -205 10220 273 8 -9999 -9999 -9999
2021 01 29 18 -112 -135 10198 246 16 -9999 -9999 2
2021 01 29 21 -107 -125 10212 157 8 -9999 -9999 15
2021 01 30 00 -122 -189 10258 267 18 -9999 -9999 14
2021 01 30 03 -110 -212 10282 262 50 -9999 -9999 1
2021 01 30 06 -95 -235 10285 242 25 -9999 -9999 -9999
2021 01 30 09 -132 -225 10297 260 8 -9999 -9999 -9999
2021 01 30 12 -185 -226 10310 211 9 -9999 -9999 -9999
2021 01 30 18 -197 -238 10307 101 14 -9999 -9999 -9999
2021 01 30 21 -194 -231 10293 137 4 -9999 -9999 -9999
2021 01 31 00 -165 -214 10283 86 9 -9999 -9999 -9999
2021 01 31 03 -94 -170 10248 156 15 -9999 -9999 -9999
2021 01 31 06 -9 -116 10195 72 20 -9999 -9999 -9999
2021 01 31 09 2 -59 10172 144 8 -9999 -9999 -9999
2021 01 31 12 -49 -77 10156 34 14 -9999 -9999 -9999
2021 01 31 18 -10 -39 10123 266 26 -9999 -9999 -9999
2021 01 31 21 -5 -22 10122 257 31 -9999 -9999 -9999
2021 02 01 00 -65 -109 10168 327 43 -9999 -9999 9
2021 02 01 03 -107 -176 10207 316 46 -9999 -9999 9
2021 02 01 06 -119 -209 10224 306 39 -9999 -9999 1
2021 02 01 09 -140 -202 10250 309 28 -9999 -9999 1
2021 02 01 12 -180 -216 10275 218 8 -9999 -9999 -9999
2021 02 01 18 -235 -264 10297 302 10 -9999 -9999 -9999
2021 02 01 21 -259 -288 10294 143 3 -9999 -9999 -9999
2021 02 02 00 -264 -294 10303 306 6 -9999 -9999 -9999
2021 02 02 03 -160 -236 10285 286 35 -9999 -9999 -9999
2021 02 02 06 -132 -240 10264 233 55 -9999 -9999 -9999
2021 02 02 09 -137 -227 10269 228 37 -9999 -9999 -9999
2021 02 02 12 -208 -242 10286 319 12 -9999 -9999 -9999
2021 02 02 18 -258 -282 10285 18 6 -9999 -9999 -9999
2021 02 02 21 -264 -295 10277 65 8 -9999 -9999 -9999
2021 02 03 00 -245 -269 10288 115 6 -9999 -9999 -9999
2021 02 03 03 -162 -224 10268 360 2 -9999 -9999 -9999
2021 02 03 06 -92 -226 10240 267 35 -9999 -9999 -9999
2021 02 03 09 -115 -227 10242 263 12 -9999 -9999 -9999
2021 02 03 12 -189 -238 10266 245 10 -9999 -9999 -9999
2021 02 03 18 -249 -275 10275 360 2 -9999 -9999 -9999
2021 02 03 21 -263 -294 10281 214 3 -9999 -9999 -9999
2021 02 04 00 -235 -261 10285 106 13 -9999 -9999 -9999
2021 02 04 03 -117 -199 10256 226 10 -9999 -9999 -9999
2021 02 04 06 -29 -169 10210 287 39 -9999 -9999 -9999
2021 02 04 09 -40 -130 10203 187 22 -9999 -9999 -9999
2021 02 04 12 -80 -155 10208 295 10 -9999 -9999 -9999
2021 02 04 18 -152 -179 10173 84 8 -9999 -9999 -9999
2021 02 04 21 -170 -193 10152 77 11 -9999 -9999 -9999
2021 02 05 00 -154 -173 10144 93 9 -9999 -9999 -9999
2021 02 05 03 -30 -103 10124 256 13 -9999 -9999 -9999
2021 02 05 06 52 -72 10098 265 31 -9999 -9999 -9999
2021 02 05 09 27 -64 10105 205 23 -9999 -9999 -9999
2021 02 05 12 -34 -72 10123 216 8 -9999 -9999 -9999
2021 02 05 18 -87 -100 10113 73 13 -9999 -9999 -9999
2021 02 05 21 -105 -119 10116 80 9 -9999 -9999 -9999
2021 02 06 00 -110 -127 10136 360 0 -9999 -9999 -9999
2021 02 06 03 -10 -55 10144 218 6 -9999 -9999 -9999
2021 02 06 06 22 -106 10152 337 34 -9999 -9999 -9999
2021 02 06 09 -7 -93 10185 312 31 -9999 -9999 -9999
2021 02 06 12 -35 -92 10216 47 17 -9999 -9999 -9999
2021 02 06 18 -122 -141 10257 11 11 -9999 -9999 -9999
2021 02 06 21 -150 -168 10266 189 6 -9999 -9999 -9999
2021 02 07 00 -160 -181 10285 252 12 -9999 -9999 -9999
2021 02 07 03 -72 -147 10282 249 41 -9999 -9999 -9999
2021 02 07 06 -57 -172 10287 311 48 -9999 -9999 -9999
2021 02 07 09 -82 -189 10305 341 29 -9999 -9999 -9999
2021 02 07 12 -140 -189 10321 252 10 -9999 -9999 -9999
2021 02 07 18 -195 -220 10313 298 9 -9999 -9999 -9999
2021 02 07 21 -209 -235 10318 20 3 -9999 -9999 -9999
2021 02 08 00 -199 -224 10332 239 6 -9999 -9999 -9999
2021 02 08 03 -92 -173 10329 277 26 -9999 -9999 -9999
2021 02 08 06 -64 -184 10314 241 55 -9999 -9999 -9999
2021 02 08 09 -80 -192 10312 264 35 -9999 -9999 -9999
2021 02 08 12 -142 -190 10313 274 12 -9999 -9999 -9999
2021 02 08 18 -178 -201 10296 59 8 -9999 -9999 -9999
2021 02 08 21 -189 -216 10272 73 10 -9999 -9999 -9999
2021 02 09 00 -173 -196 10271 360 2 -9999 -9999 -9999
2021 02 09 03 -45 -133 10254 261 12 -9999 -9999 -9999
2021 02 09 06 20 -97 10218 284 42 -9999 -9999 -9999
2021 02 09 12 -65 -102 10225 293 8 -9999 -9999 -9999
2021 02 09 18 -117 -134 10217 91 8 -9999 -9999 -9999
2021 02 09 21 -135 -152 10207 84 11 -9999 -9999 -9999
2021 02 10 00 -122 -136 10215 67 10 -9999 -9999 -9999
2021 02 10 03 5 -65 10213 276 46 -9999 -9999 -9999
2021 02 10 06 45 -65 10213 246 43 -9999 -9999 -9999
2021 02 10 09 25 -69 10228 271 26 -9999 -9999 -9999
2021 02 11 00 -107 -127 10239 95 14 -9999 -9999 -9999
2021 02 13 12 30 22 10229 331 17 -9999 -9999 1
2021 02 13 18 5 -8 10219 70 18 -9999 -9999 5
2021 02 13 21 -11 -39 10209 70 30 -9999 -9999 10
2021 02 14 00 -15 -53 10203 66 20 -9999 -9999 7
2021 02 14 03 -5 -58 10192 79 32 -9999 -9999 -9999
2021 02 14 06 -10 -48 10179 58 25 -9999 -9999 -9999
2021 02 14 09 -27 -81 10186 20 24 -9999 -9999 1
2021 02 14 12 -47 -94 10188 25 29 -9999 -9999 1
2021 02 14 18 -102 -147 10196 98 9 -9999 -9999 23
2021 02 14 21 -130 -185 10189 346 14 -9999 -9999 8
2021 02 15 00 -129 -192 10192 304 18 -9999 -9999 -9999
2021 02 15 03 -84 -222 10180 342 19 -9999 -9999 -9999
2021 02 15 06 -77 -199 10165 286 50 -9999 -9999 -9999
2021 02 15 09 -89 -201 10167 304 37 -9999 -9999 -9999
2021 02 15 12 -135 -183 10178 257 12 -9999 -9999 -9999
2021 02 15 18 -147 -183 10190 232 10 -9999 -9999 -9999
2021 02 15 21 -164 -190 10180 316 5 -9999 -9999 -9999
2021 02 16 00 -172 -206 10192 251 16 -9999 -9999 -9999
2021 02 16 03 -102 -204 10186 275 76 -9999 -9999 -9999
2021 02 16 06 -97 -185 10192 275 54 -9999 -9999 -9999
2021 02 16 09 -120 -224 10213 314 41 -9999 -9999 -9999
2021 02 16 12 -142 -224 10224 295 9 -9999 -9999 -9999
2021 02 16 18 -152 -246 10225 287 31 -9999 -9999 -9999
2021 02 16 21 -173 -248 10229 262 42 -9999 -9999 -9999
2021 02 17 00 -174 -251 10240 265 34 -9999 -9999 -9999
2021 02 17 03 -140 -241 10235 264 66 -9999 -9999 -9999
2021 02 17 06 -120 -232 10232 301 48 -9999 -9999 -9999
2021 02 17 09 -122 -198 10248 310 49 -9999 -9999 -9999
2021 02 17 12 -142 -200 10256 168 16 -9999 -9999 -9999
2021 02 17 18 -192 -218 10267 311 10 -9999 -9999 -9999
2021 02 17 21 -202 -228 10274 332 7 -9999 -9999 -9999
2021 02 18 00 -185 -213 10286 248 7 -9999 -9999 -9999
2021 02 18 03 -89 -192 10271 258 15 -9999 -9999 -9999
2021 02 18 06 -42 -184 10237 252 34 -9999 -9999 -9999
2021 02 18 09 -55 -179 10219 257 46 -9999 -9999 -9999
2021 02 18 12 -95 -171 10207 221 17 -9999 -9999 -9999
2021 02 18 18 -150 -178 10159 84 10 -9999 -9999 -9999
2021 02 18 21 -150 -174 10129 87 14 -9999 -9999 -9999
2021 02 19 00 -122 -159 10102 94 11 -9999 -9999 -9999
2021 02 19 03 30 -67 10058 196 53 -9999 -9999 -9999
2021 02 19 06 55 -55 10026 228 62 -9999 -9999 -9999
2021 02 19 09 42 -48 10040 174 28 -9999 -9999 -9999
2021 02 20 18 -22 -58 10056 124 13 -9999 -9999 -9999
2021 02 20 21 -32 -53 10048 268 5 -9999 -9999 -9999
2021 02 21 00 -22 -67 10044 91 13 -9999 -9999 -9999
2021 02 21 03 17 -54 10044 85 7 -9999 -9999 -9999
2021 02 21 12 35 -53 10115 354 19 -9999 -9999 -9999
2021 02 21 18 -32 -86 10181 298 13 -9999 -9999 -9999
2021 02 21 21 -47 -131 10213 295 35 -9999 -9999 -9999
2021 02 22 00 -49 -170 10240 254 33 -9999 -9999 -9999
2021 02 22 03 -30 -175 10241 285 44 -9999 -9999 -9999
2021 02 22 06 -37 -200 10245 309 54 -9999 -9999 -9999
2021 02 22 09 -55 -197 10268 307 42 -9999 -9999 -9999
2021 02 22 12 -77 -190 10290 255 15 -9999 -9999 -9999
2021 02 22 18 -117 -194 10310 163 11 -9999 -9999 -9999
2021 02 22 21 -147 -190 10318 244 10 -9999 -9999 -9999
2021 02 23 00 -134 -188 10336 249 11 -9999 -9999 -9999
2021 02 23 03 -80 -223 10332 248 43 -9999 -9999 -9999
2021 02 23 06 -47 -217 10308 244 32 -9999 -9999 -9999
2021 02 23 09 -54 -228 10300 6 25 -9999 -9999 -9999
2021 02 23 12 -97 -176 10318 211 17 -9999 -9999 -9999
2021 02 23 18 -154 -188 10317 360 1 -9999 -9999 -9999
2021 02 23 21 -165 -194 10314 120 6 -9999 -9999 -9999
2021 02 24 00 -139 -185 10315 161 10 -9999 -9999 -9999
2021 02 24 03 -22 -159 10277 231 8 -9999 -9999 -9999
2021 02 24 06 32 -159 10246 285 29 -9999 -9999 -9999
2021 02 24 09 21 -133 10235 267 30 -9999 -9999 -9999
2021 02 24 12 -29 -114 10258 206 13 -9999 -9999 -9999
2021 02 24 18 -80 -117 10268 275 11 -9999 -9999 -9999
2021 02 24 21 -102 -128 10286 261 6 -9999 -9999 -9999
2021 02 25 00 -79 -119 10302 103 8 -9999 -9999 -9999
2021 02 25 03 2 -157 10286 179 20 -9999 -9999 -9999
2021 02 25 06 37 -205 10272 252 14 -9999 -9999 -9999
2021 02 25 09 25 -202 10267 78 19 -9999 -9999 -9999
2021 02 25 12 -32 -153 10277 45 6 -9999 -9999 -9999
2021 02 25 18 -95 -129 10283 329 5 -9999 -9999 -9999
2021 02 25 21 -112 -144 10288 91 12 -9999 -9999 -9999
2021 02 26 00 -85 -135 10297 122 9 -9999 -9999 -9999
2021 02 26 03 25 -133 10289 275 8 -9999 -9999 -9999
2021 02 26 06 82 -146 10266 166 14 -9999 -9999 -9999
2021 02 26 09 60 -77 10267 188 12 -9999 -9999 -9999
2021 02 26 12 -22 -90 10288 327 5 -9999 -9999 -9999
2021 02 26 18 -74 -103 10282 168 4 -9999 -9999 -9999
2021 02 26 21 -92 -114 10276 100 9 -9999 -9999 -9999
2021 02 27 00 -70 -104 10280 97 15 -9999 -9999 -9999
2021 02 27 03 77 -91 10254 284 13 -9999 -9999 -9999
2021 02 27 06 136 -143 10229 214 50 -9999 -9999 -9999
2021 02 27 09 107 -119 10232 242 34 -9999 -9999 -9999
2021 02 27 12 67 -84 10258 201 40 -9999 -9999 -9999
2021 02 27 18 -30 -66 10251 39 6 -9999 -9999 -9999
2021 02 27 21 -40 -66 10246 126 9 -9999 -9999 -9999
2021 02 28 00 -7 -50 10245 62 8 -9999 -9999 -9999
2021 02 28 03 75 -40 10250 274 45 -9999 -9999 -9999
2021 02 28 06 57 -15 10254 255 41 -9999 -9999 -9999
2021 02 28 09 5 -25 10276 280 22 -9999 -9999 3
2021 02 28 12 -20 -56 10297 19 29 -9999 -9999 8
2021 02 28 18 -47 -103 10317 44 30 -9999 -9999 1
2021 02 28 21 -54 -104 10312 85 28 -9999 -9999 -9999
2021 03 01 00 -50 -119 10314 79 33 -9999 -9999 -9999
2021 03 01 03 -34 -154 10306 71 50 -9999 -9999 -9999
2021 03 01 06 -29 -162 10275 68 53 -9999 -9999 -9999
2021 03 01 09 -37 -188 10270 63 33 -9999 -9999 -9999
2021 03 01 12 -70 -203 10279 52 19 -9999 -9999 -9999
2021 03 01 18 -132 -184 10289 57 14 -9999 -9999 -9999
2021 03 01 21 -152 -189 10296 69 12 -9999 -9999 -9999
2021 03 02 00 -129 -181 10304 103 15 -9999 -9999 -9999
2021 03 02 03 -32 -204 10289 248 13 -9999 -9999 -9999
2021 03 02 06 20 -206 10267 257 43 -9999 -9999 -9999
2021 03 02 09 12 -182 10265 253 34 -9999 -9999 -9999
2021 03 02 12 -50 -130 10263 321 9 -9999 -9999 -9999
2021 03 02 18 -102 -133 10245 57 11 -9999 -9999 -9999
2021 03 02 21 -87 -128 10218 74 5 -9999 -9999 -9999
2021 03 03 00 1 -70 10218 201 49 -9999 -9999 -9999
2021 03 03 03 21 -46 10208 216 20 -9999 -9999 -9999
2021 03 03 06 35 -33 10189 215 45 -9999 -9999 -9999
2021 03 03 09 42 -30 10184 206 40 -9999 -9999 -9999
2021 03 03 12 37 -37 10192 215 42 -9999 -9999 -9999
2021 03 03 18 30 -38 10196 219 30 -9999 -9999 -9999
2021 03 03 21 27 -49 10175 206 30 -9999 -9999 -9999
2021 03 04 00 42 -48 10173 214 44 -9999 -9999 -9999
2021 03 04 03 82 -42 10161 225 66 -9999 -9999 -9999
2021 03 04 06 96 -37 10151 217 65 -9999 -9999 -9999
2021 03 04 09 82 -27 10158 222 34 -9999 -9999 -9999
2021 03 04 12 57 -21 10173 214 28 -9999 -9999 -9999
2021 03 04 18 22 -18 10177 5 4 -9999 -9999 -9999
2021 03 04 21 11 -16 10192 236 16 -9999 -9999 -9999
2021 03 05 00 -5 -40 10244 32 36 -9999 -9999 1
2021 03 05 03 -40 -86 10292 55 26 -9999 -9999 3
2021 03 05 06 -49 -137 10311 340 46 -9999 -9999 4
2021 03 05 09 -57 -148 10333 27 30 -9999 -9999 2
2021 03 05 12 -97 -179 10369 35 24 -9999 -9999 -9999
2021 03 05 18 -139 -200 10404 127 14 -9999 -9999 -9999
2021 03 05 21 -160 -205 10405 82 8 -9999 -9999 -9999
2021 03 06 00 -129 -201 10418 95 28 -9999 -9999 -9999
2021 03 06 03 -77 -228 10404 50 51 -9999 -9999 -9999
2021 03 06 06 -47 -232 10374 93 46 -9999 -9999 -9999
2021 03 06 09 -52 -214 10361 75 30 -9999 -9999 -9999
2021 03 06 12 -97 -187 10360 75 10 -9999 -9999 -9999
2021 03 06 18 -154 -188 10346 71 5 -9999 -9999 -9999
2021 03 06 21 -173 -201 10337 27 8 -9999 -9999 -9999
2021 03 07 00 -132 -179 10338 133 9 -9999 -9999 -9999
2021 03 07 03 -10 -172 10313 299 36 -9999 -9999 -9999
2021 03 07 06 45 -235 10286 257 42 -9999 -9999 -9999
2021 03 07 09 45 -178 10282 241 20 -9999 -9999 -9999
2021 03 07 12 -45 -129 10300 286 8 -9999 -9999 -9999
2021 03 07 18 -102 -136 10305 98 8 -9999 -9999 -9999
2021 03 07 21 -120 -151 10301 79 6 -9999 -9999 -9999
2021 03 08 00 -79 -139 10298 123 11 -9999 -9999 -9999
2021 03 08 03 50 -129 10269 258 17 -9999 -9999 -9999
2021 03 08 06 105 -143 10237 276 51 -9999 -9999 -9999
2021 03 08 09 87 -136 10230 265 31 -9999 -9999 -9999
2021 03 08 12 6 -84 10242 206 10 -9999 -9999 -9999
2021 03 08 18 -50 -76 10228 268 14 -9999 -9999 -9999
2021 03 08 21 -62 -80 10223 41 9 -9999 -9999 -9999
2021 03 09 00 -37 -61 10238 278 10 -9999 -9999 -9999
2021 03 09 03 77 -41 10236 263 65 -9999 -9999 -9999
2021 03 09 06 120 -56 10228 296 60 -9999 -9999 -9999
2021 03 09 09 102 -89 10241 320 28 -9999 -9999 -9999
2021 03 09 12 37 -150 10288 53 25 -9999 -9999 -9999
2021 03 09 18 -62 -96 10299 137 4 -9999 -9999 -9999
2021 03 09 21 -84 -112 10303 101 7 -9999 -9999 -9999
2021 03 10 00 -44 -98 10302 96 13 -9999 -9999 -9999
2021 03 10 03 82 -106 10263 248 4 -9999 -9999 -9999
2021 03 10 06 147 -101 10227 224 31 -9999 -9999 -9999
2021 03 10 09 140 -93 10214 207 29 -9999 -9999 -9999
2021 03 10 12 105 -60 10231 206 40 -9999 -9999 -9999
2021 03 10 18 14 -25 10236 270 10 -9999 -9999 0
2021 03 10 21 1 -24 10243 164 3 -9999 -9999 -9999
2021 03 11 00 27 -8 10252 269 9 -9999 -9999 -9999
2021 03 11 03 95 16 10251 308 10 -9999 -9999 -9999
2021 03 11 06 112 26 10233 278 39 -9999 -9999 -9999
2021 03 11 09 96 25 10236 360 0 -9999 -9999 -9999
2021 03 11 12 56 17 10247 238 11 -9999 -9999 -9999
2021 03 11 18 36 10 10249 265 3 -9999 -9999 -9999
2021 03 11 21 27 8 10253 337 7 -9999 -9999 -9999
2021 03 12 00 37 13 10265 360 0 -9999 -9999 -9999
2021 03 12 03 77 21 10261 235 10 -9999 -9999 -9999
2021 03 12 06 122 22 10232 210 15 -9999 -9999 -9999
2021 03 12 09 92 24 10237 320 10 -9999 -9999 -9999
2021 03 12 12 51 39 10251 211 13 -9999 -9999 4
2021 03 12 18 25 18 10236 288 11 -9999 -9999 -9999
2021 03 12 21 15 8 10231 284 3 -9999 -9999 -9999
2021 03 13 00 17 11 10241 23 3 -9999 -9999 -9999
2021 03 13 03 95 -5 10226 208 15 -9999 -9999 -9999
2021 03 13 06 107 -45 10202 254 34 -9999 -9999 -9999
2021 03 13 09 95 -22 10196 274 25 -9999 -9999 -9999
2021 03 13 12 42 -17 10205 259 9 -9999 -9999 -9999
2021 03 13 18 -25 -41 10205 275 6 -9999 -9999 -9999
2021 03 13 21 -37 -51 10207 80 11 -9999 -9999 -9999
2021 03 14 00 -7 -31 10208 118 6 -9999 -9999 -9999
2021 03 14 03 105 -16 10193 278 22 -9999 -9999 -9999
2021 03 14 06 137 -7 10161 284 28 -9999 -9999 -9999
2021 03 14 09 135 -6 10144 208 37 -9999 -9999 -9999
2021 03 14 12 55 -13 10144 247 12 -9999 -9999 -9999
2021 03 14 18 65 -9 10117 204 24 -9999 -9999 -9999
2021 03 14 21 85 9 10087 255 38 -9999 -9999 -9999
2021 03 15 00 86 8 10103 209 51 -9999 -9999 -9999
2021 03 15 03 60 42 10101 263 30 -9999 -9999 30
2021 03 15 06 25 4 10120 226 30 -9999 -9999 80
2021 03 15 09 32 -1 10123 218 10 -9999 -9999 55
2021 03 15 12 -2 -11 10144 299 15 -9999 -9999 5
2021 03 15 18 0 -101 10169 -9999 -9999 -9999 -9999 -9999
2021 03 15 21 -15 -127 10193 269 45 -9999 -9999 -9999
2021 03 16 00 -10 -152 10213 278 47 -9999 -9999 -9999
2021 03 16 03 17 -144 10207 270 48 -9999 -9999 -9999
2021 03 16 06 45 -160 10203 303 47 -9999 -9999 -9999
2021 03 16 09 41 -147 10205 303 24 -9999 -9999 -9999
2021 03 16 12 -19 -78 10228 249 12 -9999 -9999 -9999
2021 03 16 18 -64 -90 10242 85 5 -9999 -9999 -9999
2021 03 16 21 -80 -102 10245 360 0 -9999 -9999 -9999
2021 03 17 00 -37 -92 10258 130 13 -9999 -9999 -9999
2021 03 17 03 66 -142 10244 236 11 -9999 -9999 -9999
2021 03 17 06 100 -155 10228 153 21 -9999 -9999 -9999
2021 03 17 09 92 -131 10227 331 19 -9999 -9999 -9999
2021 03 17 12 10 -67 10247 331 8 -9999 -9999 -9999
2021 03 17 18 -29 -71 10260 113 7 -9999 -9999 -9999
2021 03 17 21 -34 -75 10254 76 12 -9999 -9999 -9999
2021 03 18 00 2 -69 10266 144 9 -9999 -9999 -9999
2021 03 18 03 75 -135 10249 106 30 -9999 -9999 -9999
2021 03 18 06 97 -128 10229 71 15 -9999 -9999 -9999
2021 03 18 09 90 -100 10223 291 14 -9999 -9999 -9999
2021 03 18 12 5 -58 10241 242 7 -9999 -9999 -9999
2021 03 18 18 -44 -70 10237 15 7 -9999 -9999 -9999
2021 03 18 21 -60 -78 10233 67 12 -9999 -9999 -9999
2021 03 19 00 -24 -62 10244 133 8 -9999 -9999 -9999
2021 03 19 03 77 -88 10216 53 11 -9999 -9999 -9999
2021 03 19 06 136 -96 10183 254 21 -9999 -9999 -9999
2021 03 19 09 120 -97 10176 53 28 -9999 -9999 -9999
2021 03 19 12 67 -56 10185 217 3 -9999 -9999 -9999
2021 03 19 18 31 -37 10142 279 7 -9999 -9999 -9999
2021 03 19 21 30 -15 10137 181 10 -9999 -9999 1
2021 03 20 00 7 0 10136 360 0 -9999 -9999 53
2021 03 20 03 11 4 10130 286 26 -9999 -9999 66
2021 03 20 06 15 2 10123 271 37 -9999 -9999 15
2021 03 20 09 11 4 10126 254 43 -9999 -9999 1
2021 03 20 12 10 3 10132 287 18 -9999 -9999 3
2021 03 20 18 11 -7 10118 253 39 -9999 -9999 3
2021 03 20 21 0 -36 10118 239 57 -9999 -9999 1
2021 03 21 00 -12 -27 10135 268 31 -9999 -9999 4
2021 03 21 03 5 -10 10147 260 39 -9999 -9999 10
2021 03 21 06 11 -18 10150 292 54 -9999 -9999 9
2021 03 21 09 11 -30 10164 282 37 -9999 -9999 7
2021 03 21 12 -4 -28 10186 268 14 -9999 -9999 4
2021 03 21 18 -54 -71 10186 248 18 -9999 -9999 1
2021 03 21 21 -70 -86 10188 269 15 -9999 -9999 -9999
2021 03 22 00 -39 -68 10191 250 8 -9999 -9999 -9999
2021 03 22 03 47 -74 10177 267 65 -9999 -9999 -9999
2021 03 22 06 87 -63 10152 254 74 -9999 -9999 -9999
2021 03 22 09 92 -51 10136 248 49 -9999 -9999 -9999
2021 03 22 12 35 -43 10143 221 26 -9999 -9999 -9999
2021 03 22 18 -12 -43 10111 269 18 -9999 -9999 -9999
2021 03 22 21 -20 -44 10107 259 16 -9999 -9999 -9999
2021 03 23 00 10 -38 10114 236 7 -9999 -9999 -9999
2021 03 23 03 120 -50 10105 256 26 -9999 -9999 -9999
2021 03 23 06 156 -33 10090 234 39 -9999 -9999 -9999
2021 03 23 09 140 -21 10091 203 23 -9999 -9999 -9999
2021 03 23 12 77 2 10115 256 13 -9999 -9999 -9999
2021 03 23 18 17 -7 10134 260 8 -9999 -9999 -9999
2021 03 23 21 5 -14 10148 309 3 -9999 -9999 -9999
2021 03 24 00 22 -2 10176 280 9 -9999 -9999 -9999
2021 03 24 03 107 4 10180 284 31 -9999 -9999 -9999
2021 03 24 06 136 -71 10165 246 36 -9999 -9999 -9999
2021 03 24 09 130 -66 10169 359 22 -9999 -9999 -9999
2021 03 24 12 31 -33 10196 221 9 -9999 -9999 -9999
2021 03 24 18 -24 -49 10180 263 4 -9999 -9999 -9999
2021 03 24 21 -22 -45 10174 68 15 -9999 -9999 -9999
2021 03 25 00 17 -33 10172 228 8 -9999 -9999 -9999
2021 03 25 03 137 -23 10161 257 98 -9999 -9999 -9999
2021 03 25 06 156 -38 10160 288 73 -9999 -9999 -9999
2021 03 25 09 155 -30 10165 265 45 -9999 -9999 -9999
2021 03 25 12 62 -21 10196 258 10 -9999 -9999 -9999
2021 03 25 18 -12 -43 10212 360 2 -9999 -9999 -9999
2021 03 25 21 -22 -52 10205 44 8 -9999 -9999 -9999
2021 03 26 00 15 -42 10201 146 11 -9999 -9999 -9999
2021 03 26 03 131 -28 10168 305 5 -9999 -9999 -9999
2021 03 26 06 172 -30 10146 216 45 -9999 -9999 -9999
2021 03 26 09 160 -36 10140 208 48 -9999 -9999 -9999
2021 03 26 12 136 -24 10141 205 39 -9999 -9999 -9999
2021 03 26 18 112 -2 10128 221 26 -9999 -9999 -9999
2021 03 26 21 107 -19 10117 206 25 -9999 -9999 -9999
2021 03 27 00 121 -33 10114 211 30 -9999 -9999 -9999
2021 03 27 03 150 -34 10100 191 46 -9999 -9999 -9999
2021 03 27 06 166 -25 10071 221 26 -9999 -9999 -9999
2021 03 27 09 135 20 10057 169 37 -9999 -9999 -9999
2021 03 27 12 82 20 10062 96 8 -9999 -9999 -9999
2021 03 27 18 5 -7 10019 67 7 -9999 -9999 -9999
2021 03 27 21 -10 -18 10011 360 1 -9999 -9999 -9999
2021 03 28 00 10 0 10003 270 4 -9999 -9999 -9999
2021 03 28 03 60 32 9995 267 9 -9999 -9999 -9999
2021 03 28 06 80 44 9980 252 42 -9999 -9999 -9999
2021 03 28 09 80 34 9991 226 21 -9999 -9999 -9999
2021 03 28 12 52 26 10008 240 17 -9999 -9999 -9999
2021 03 28 18 45 -38 10031 260 27 -9999 -9999 -9999
2021 03 28 21 16 -45 10039 246 18 -9999 -9999 -9999
2021 03 29 00 60 -77 10049 246 53 -9999 -9999 -9999
2021 03 29 03 97 -79 10042 273 75 -9999 -9999 -9999
2021 03 29 06 116 -83 10038 251 95 -9999 -9999 -9999
2021 03 29 09 112 -91 10046 273 34 -9999 -9999 -9999
2021 03 29 12 37 -71 10068 266 15 -9999 -9999 -9999
2021 03 29 18 -9 -59 10101 249 10 -9999 -9999 -9999
2021 03 29 21 -27 -67 10110 280 20 -9999 -9999 -9999
2021 03 30 00 20 -56 10134 262 4 -9999 -9999 -9999
2021 03 30 03 122 -78 10128 248 17 -9999 -9999 -9999
2021 03 30 06 157 -66 10110 240 47 -9999 -9999 -9999
2021 03 30 09 145 -64 10105 269 23 -9999 -9999 -9999
2021 03 30 12 61 -35 10130 10 7 -9999 -9999 -9999
2021 03 30 18 -17 -50 10140 69 3 -9999 -9999 -9999
2021 03 30 21 -29 -57 10140 118 8 -9999 -9999 -9999
2021 03 31 00 25 -47 10152 130 12 -9999 -9999 -9999
2021 03 31 03 170 -75 10139 304 19 -9999 -9999 -9999
2021 03 31 06 200 -44 10128 217 16 -9999 -9999 -9999
2021 03 31 09 187 -22 10137 262 20 -9999 -9999 -9999
2021 03 31 12 97 4 10171 263 14 -9999 -9999 -9999
2021 03 31 18 11 -20 10201 360 1 -9999 -9999 -9999
2021 03 31 21 -5 -33 10207 360 2 -9999 -9999 -9999
2021 04 01 00 55 -21 10222 254 8 -9999 -9999 -9999
2021 04 01 03 185 -36 10200 58 45 -9999 -9999 -9999
2021 04 01 06 222 -40 10176 343 20 -9999 -9999 -9999
2021 04 01 09 200 -17 10168 56 41 -9999 -9999 -9999
2021 04 01 12 130 16 10186 157 11 -9999 -9999 -9999
2021 04 01 18 60 2 10194 199 7 -9999 -9999 -9999
2021 04 01 21 51 3 10199 110 7 -9999 -9999 -9999
2021 04 02 00 90 6 10199 111 8 -9999 -9999 -9999
2021 04 02 03 185 -9 10189 284 39 -9999 -9999 -9999
2021 04 02 06 185 -13 10177 271 51 -9999 -9999 -9999
2021 04 02 09 165 -16 10183 299 34 -9999 -9999 -9999
2021 04 02 12 115 38 10210 231 20 -9999 -9999 -9999
2021 04 02 18 72 67 10213 208 9 -9999 -9999 -9999
2021 04 02 21 72 54 10215 13 31 -9999 -9999 -9999
2021 04 03 00 62 4 10240 359 32 -9999 -9999 -9999
2021 04 03 03 67 -49 10243 29 38 -9999 -9999 2
2021 04 03 06 97 -83 10227 23 40 -9999 -9999 -9999
2021 04 03 09 91 -115 10216 28 43 -9999 -9999 -9999
2021 04 03 12 51 -119 10237 12 19 -9999 -9999 -9999
2021 04 03 18 -14 -51 10241 195 5 -9999 -9999 -9999
2021 04 03 21 -35 -58 10245 134 3 -9999 -9999 -9999
2021 04 04 00 26 -60 10251 154 10 -9999 -9999 -9999
2021 04 04 03 100 -132 10235 76 23 -9999 -9999 -9999
2021 04 04 06 122 -144 10210 60 50 -9999 -9999 -9999
2021 04 04 09 125 -120 10208 290 29 -9999 -9999 -9999
2021 04 04 12 41 -65 10230 246 20 -9999 -9999 -9999
2021 04 04 18 -30 -62 10239 300 7 -9999 -9999 -9999
2021 04 04 21 -42 -66 10234 82 13 -9999 -9999 -9999
2021 04 05 00 21 -65 10232 217 8 -9999 -9999 -9999
2021 04 05 06 195 -87 10172 263 74 -9999 -9999 -9999
2021 04 05 09 190 -101 10160 262 57 -9999 -9999 -9999
2021 04 05 12 135 -61 10172 256 43 -9999 -9999 -9999
2021 04 05 18 25 -34 10173 302 13 -9999 -9999 -9999
2021 04 05 21 11 -36 10185 90 6 -9999 -9999 -9999
2021 04 06 00 61 -30 10203 275 4 -9999 -9999 -9999
2021 04 06 03 152 -89 10204 299 61 -9999 -9999 -9999
2021 04 06 06 157 -93 10199 357 44 -9999 -9999 -9999
2021 04 06 09 150 -99 10195 347 31 -9999 -9999 -9999
2021 04 06 12 65 -52 10208 247 19 -9999 -9999 -9999
2021 04 06 18 7 -42 10221 289 10 -9999 -9999 -9999
2021 04 06 21 7 -60 10240 183 10 -9999 -9999 -9999
2021 04 07 00 57 -113 10261 86 27 -9999 -9999 -9999
2021 04 07 03 87 -165 10260 87 31 -9999 -9999 -9999
2021 04 07 06 102 -190 10238 352 40 -9999 -9999 -9999
2021 04 07 09 95 -159 10231 311 30 -9999 -9999 -9999
2021 04 07 12 30 -100 10248 200 22 -9999 -9999 -9999
2021 04 07 18 -39 -97 10224 42 6 -9999 -9999 -9999
2021 04 07 21 -55 -86 10226 276 10 -9999 -9999 -9999
2021 04 08 00 7 -95 10241 230 8 -9999 -9999 -9999
2021 04 08 06 117 -133 10228 22 43 -9999 -9999 -9999
2021 04 08 09 96 -143 10234 35 46 -9999 -9999 -9999
2021 04 08 12 31 -83 10254 251 10 -9999 -9999 -9999
2021 04 08 18 -32 -94 10268 121 10 -9999 -9999 -9999
2021 04 08 21 -49 -95 10284 138 8 -9999 -9999 -9999
2021 04 09 00 7 -91 10295 196 9 -9999 -9999 -9999
2021 04 09 06 147 -144 10264 100 30 -9999 -9999 -9999
2021 04 09 09 142 -121 10257 70 25 -9999 -9999 -9999
2021 04 09 12 55 -39 10275 243 8 -9999 -9999 -9999
2021 04 09 18 -17 -77 10280 95 3 -9999 -9999 -9999
2021 04 09 21 -29 -82 10283 119 11 -9999 -9999 -9999
2021 04 10 00 30 -75 10288 130 8 -9999 -9999 -9999
2021 04 10 03 170 -68 10263 214 51 -9999 -9999 -9999
2021 04 10 06 195 -47 10237 219 44 -9999 -9999 -9999
2021 04 10 09 172 -35 10239 209 48 -9999 -9999 -9999
2021 04 10 12 131 -32 10254 194 21 -9999 -9999 -9999
2021 04 10 18 32 -19 10260 232 7 -9999 -9999 -9999
2021 04 10 21 25 -21 10261 314 8 -9999 -9999 -9999
2021 04 11 00 117 0 10260 241 16 -9999 -9999 -9999
2021 04 11 03 190 0 10248 228 72 -9999 -9999 -9999
2021 04 11 06 201 -11 10234 230 68 -9999 -9999 -9999
2021 04 11 09 172 9 10236 217 49 -9999 -9999 -9999
2021 04 11 12 137 11 10236 204 19 -9999 -9999 -9999
2021 04 11 18 87 -2 10216 291 7 -9999 -9999 -9999
2021 04 11 21 96 -20 10195 288 20 -9999 -9999 -9999
2021 04 12 00 141 -37 10191 214 38 -9999 -9999 -9999
2021 04 12 03 142 18 10172 196 78 -9999 -9999 -9999
2021 04 12 06 120 25 10154 205 53 -9999 -9999 -9999
2021 04 12 09 100 39 10137 211 31 -9999 -9999 -9999
2021 04 12 12 76 62 10141 277 22 -9999 -9999 8
2021 04 12 18 12 -25 10180 302 36 -9999 -9999 4
2021 04 12 21 0 -51 10187 339 14 -9999 -9999 -9999
2021 04 13 00 20 -59 10196 41 29 -9999 -9999 -9999
2021 04 13 03 32 -78 10193 306 44 -9999 -9999 -9999
2021 04 13 06 47 -102 10177 324 49 -9999 -9999 -9999
2021 04 13 09 52 -117 10171 306 43 -9999 -9999 -9999
2021 04 13 12 1 -79 10184 250 14 -9999 -9999 -9999
2021 04 13 18 -40 -84 10160 285 10 -9999 -9999 -9999
2021 04 13 21 -27 -70 10151 251 20 -9999 -9999 -9999
2021 04 14 00 42 -47 10162 251 54 -9999 -9999 -9999
2021 04 14 03 87 -129 10160 258 59 -9999 -9999 -9999
2021 04 14 06 112 -129 10147 285 55 -9999 -9999 -9999
2021 04 14 09 115 -113 10145 261 41 -9999 -9999 -9999
2021 04 14 12 40 -81 10158 277 14 -9999 -9999 -9999
2021 04 14 18 -22 -79 10147 75 12 -9999 -9999 -9999
2021 04 14 21 -30 -77 10135 70 12 -9999 -9999 -9999
2021 04 15 00 57 -47 10127 10 7 -9999 -9999 -9999
2021 04 15 03 177 -43 10109 236 81 -9999 -9999 -9999
2021 04 15 06 180 -34 10089 202 73 -9999 -9999 -9999
2021 04 15 09 152 -52 10086 218 59 -9999 -9999 -9999
2021 04 15 12 122 -95 10093 208 41 -9999 -9999 -9999
2021 04 15 18 86 -125 10046 205 21 -9999 -9999 -9999
2021 04 15 21 50 -15 10052 198 41 -9999 -9999 1
2021 04 16 00 82 -11 10048 219 74 -9999 -9999 1
2021 04 16 03 66 -2 10070 242 94 -9999 -9999 -9999
2021 04 16 06 100 -41 10064 252 89 -9999 -9999 1
2021 04 16 09 100 -55 10071 252 76 -9999 -9999 1
2021 04 16 12 90 -91 10100 261 84 -9999 -9999 -9999
2021 04 16 18 32 -73 10106 255 20 -9999 -9999 -9999
2021 04 16 21 -5 -68 10105 245 11 -9999 -9999 -9999
2021 04 17 00 61 -52 10114 270 43 -9999 -9999 -9999
2021 04 17 03 51 -7 10137 276 66 -9999 -9999 -9999
2021 04 17 06 47 18 10142 268 30 -9999 -9999 -9999
2021 04 17 09 46 25 10155 274 20 -9999 -9999 5
2021 04 17 12 45 18 10172 282 20 -9999 -9999 5
2021 04 17 18 12 0 10183 254 9 -9999 -9999 -9999
2021 04 17 21 5 0 10190 286 21 -9999 -9999 -9999
2021 04 18 00 25 17 10200 283 10 -9999 -9999 -9999
2021 04 18 03 100 20 10177 279 18 -9999 -9999 -9999
2021 04 18 06 152 -42 10136 249 44 -9999 -9999 -9999
2021 04 18 09 165 -65 10108 271 42 -9999 -9999 -9999
2021 04 18 12 75 -26 10117 296 17 -9999 -9999 -9999
2021 04 18 18 5 -31 10093 101 5 -9999 -9999 -9999
2021 04 18 21 -7 -30 10086 301 3 -9999 -9999 -9999
2021 04 19 00 96 -6 10087 209 6 -9999 -9999 -9999
2021 04 19 03 210 -15 10075 265 77 -9999 -9999 -9999
2021 04 19 06 242 -24 10079 261 60 -9999 -9999 -9999
2021 04 19 09 235 -22 10094 333 36 -9999 -9999 -9999
2021 04 19 12 141 11 10135 164 9 -9999 -9999 -9999
2021 04 19 18 42 -4 10189 339 11 -9999 -9999 -9999
2021 04 19 21 16 -18 10210 102 8 -9999 -9999 -9999
2021 04 20 00 112 -16 10212 54 15 -9999 -9999 -9999
2021 04 20 03 182 -96 10205 59 35 -9999 -9999 -9999
2021 04 20 06 220 -87 10183 66 33 -9999 -9999 -9999
2021 04 20 09 182 -64 10180 57 35 -9999 -9999 -9999
2021 04 20 12 141 -37 10186 19 7 -9999 -9999 -9999
2021 04 20 18 50 -18 10202 102 7 -9999 -9999 -9999
2021 04 20 21 30 -17 10211 85 9 -9999 -9999 -9999
2021 04 21 00 116 1 10209 134 10 -9999 -9999 -9999
2021 04 21 03 250 -18 10188 214 56 -9999 -9999 -9999
2021 04 21 06 276 -33 10162 275 47 -9999 -9999 -9999
2021 04 21 09 257 -69 10159 235 43 -9999 -9999 -9999
2021 04 21 12 200 -2 10178 243 27 -9999 -9999 -9999
2021 04 21 18 92 35 10198 288 13 -9999 -9999 -9999
2021 04 21 21 92 39 10193 360 2 -9999 -9999 -9999
2021 04 22 00 130 37 10196 115 7 -9999 -9999 -9999
2021 04 22 03 216 28 10179 165 47 -9999 -9999 -9999
2021 04 22 06 215 11 10172 214 54 -9999 -9999 -9999
2021 04 22 09 211 3 10169 238 28 -9999 -9999 -9999
2021 04 22 12 152 38 10175 269 18 -9999 -9999 -9999
2021 04 22 18 110 55 10216 242 6 -9999 -9999 -9999
2021 04 22 21 92 80 10227 273 4 -9999 -9999 3
2021 04 23 00 95 86 10249 55 14 -9999 -9999 15
2021 04 23 03 120 98 10247 50 26 -9999 -9999 31
2021 04 23 06 131 108 10236 58 18 -9999 -9999 35
2021 04 23 09 136 113 10235 319 7 -9999 -9999 18
2021 04 23 12 112 104 10247 300 10 -9999 -9999 2
2021 04 23 18 92 88 10250 64 17 -9999 -9999 -9999
2021 04 23 21 81 78 10255 35 12 -9999 -9999 -9999
2021 04 24 00 85 82 10261 13 7 -9999 -9999 -9999
2021 04 24 03 191 59 10246 45 34 -9999 -9999 -9999
2021 04 24 06 172 74 10240 351 54 -9999 -9999 -9999
2021 04 24 09 142 57 10241 357 40 -9999 -9999 -9999
2021 04 24 12 85 -44 10276 37 34 -9999 -9999 -9999
2021 04 24 18 -5 -30 10282 86 8 -9999 -9999 -9999
2021 04 24 21 -24 -40 10284 248 3 -9999 -9999 -9999
2021 04 25 00 65 -25 10286 54 25 -9999 -9999 -9999
2021 04 25 03 152 -90 10267 71 48 -9999 -9999 -9999
2021 04 25 06 180 -74 10235 85 41 -9999 -9999 -9999
2021 04 25 09 175 -78 10222 81 35 -9999 -9999 -9999
2021 04 25 12 90 -21 10233 272 8 -9999 -9999 -9999
2021 04 25 18 15 -24 10210 77 10 -9999 -9999 -9999
2021 04 25 21 -4 -36 10207 360 1 -9999 -9999 -9999
2021 04 26 00 77 -25 10193 76 16 -9999 -9999 -9999
2021 04 26 03 202 -56 10161 287 45 -9999 -9999 -9999
2021 04 26 06 240 -83 10126 190 44 -9999 -9999 -9999
2021 04 26 09 222 -56 10119 202 51 -9999 -9999 -9999
2021 04 26 12 177 12 10137 204 71 -9999 -9999 -9999
2021 04 26 18 132 57 10126 208 42 -9999 -9999 -9999
2021 04 26 21 105 87 10122 154 4 -9999 -9999 13
2021 04 27 00 102 94 10121 234 11 -9999 -9999 32
2021 04 27 03 111 99 10112 269 18 -9999 -9999 20
2021 04 27 06 111 99 10095 265 17 -9999 -9999 45
2021 04 27 09 122 91 10088 225 19 -9999 -9999 55
2021 04 27 12 95 84 10097 53 5 -9999 -9999 11
2021 04 27 18 60 55 10111 246 15 -9999 -9999 60
2021 04 27 21 42 40 10115 265 16 -9999 -9999 -9999
2021 04 28 00 72 72 10115 262 12 -9999 -9999 -9999
2021 04 28 03 137 -10 10108 260 70 -9999 -9999 -9999
2021 04 28 06 150 -55 10105 266 89 -9999 -9999 -9999
2021 04 28 09 155 -102 10101 262 66 -9999 -9999 -9999
2021 04 28 12 70 -17 10107 300 10 -9999 -9999 -9999
2021 04 28 18 2 -22 10078 71 10 -9999 -9999 -9999
2021 04 28 21 -7 -29 10058 72 6 -9999 -9999 -9999
2021 04 29 00 96 8 10041 289 13 -9999 -9999 -9999
2021 04 29 03 170 -43 10017 209 67 -9999 -9999 -9999
2021 04 29 06 111 39 10030 252 128 -9999 -9999 -9999
2021 04 29 09 95 46 10031 13 25 -9999 -9999 4
2021 04 29 12 82 51 10044 251 26 -9999 -9999 4
2021 04 29 18 60 49 10038 297 14 -9999 -9999 4
2021 04 29 21 52 27 10039 256 21 -9999 -9999 10
2021 04 30 00 46 25 10062 90 15 -9999 -9999 15
2021 04 30 03 96 27 10061 93 17 -9999 -9999 9
2021 04 30 06 127 -9 10053 291 27 -9999 -9999 -9999
2021 04 30 09 126 -3 10059 318 26 -9999 -9999 -9999
2021 04 30 12 87 30 10083 25 5 -9999 -9999 -9999
2021 04 30 18 17 9 10080 293 7 -9999 -9999 -9999
2021 04 30 21 11 2 10082 95 11 -9999 -9999 -9999
2021 05 01 00 60 23 10084 167 6 -9999 -9999 -9999
2021 05 01 03 137 -40 10078 345 41 -9999 -9999 -9999
2021 05 01 06 152 -42 10073 337 37 -9999 -9999 -9999
2021 05 01 09 137 -23 10086 340 26 -9999 -9999 -9999
2021 05 01 12 97 7 10117 336 18 -9999 -9999 -9999
2021 05 01 18 16 4 10158 80 8 -9999 -9999 -9999
2021 05 01 21 -2 -10 10180 96 7 -9999 -9999 -9999
2021 05 02 00 76 14 10182 275 7 -9999 -9999 -9999
2021 05 02 03 152 11 10173 255 36 -9999 -9999 -9999
2021 05 02 06 181 3 10156 270 49 -9999 -9999 -9999
2021 05 02 09 182 -1 10144 262 29 -9999 -9999 -9999
2021 05 02 12 116 31 10148 315 11 -9999 -9999 -9999
2021 05 02 18 42 26 10137 320 7 -9999 -9999 -9999
2021 05 02 21 26 14 10123 36 4 -9999 -9999 -9999
2021 05 03 00 145 -34 10112 199 46 -9999 -9999 -9999
2021 05 03 03 182 -15 10098 222 66 -9999 -9999 -9999
2021 05 03 06 215 16 10073 210 55 -9999 -9999 -9999
2021 05 03 09 205 3 10069 185 57 -9999 -9999 -9999
2021 05 03 12 157 -37 10089 219 36 -9999 -9999 -9999
2021 05 03 18 92 34 10101 210 41 -9999 -9999 -9999
2021 05 03 21 95 35 10096 215 26 -9999 -9999 1
2021 05 04 00 87 50 10103 200 13 -9999 -9999 1
2021 05 04 03 90 70 10095 161 10 -9999 -9999 30
2021 05 04 06 115 73 10078 271 8 -9999 -9999 30
2021 05 04 09 116 79 10063 320 18 -9999 -9999 -9999
2021 05 04 12 85 67 10075 231 9 -9999 -9999 -9999
2021 05 04 18 50 40 10046 242 13 -9999 -9999 11
2021 05 04 21 55 45 10042 17 8 -9999 -9999 16
2021 05 05 00 92 60 10045 266 48 -9999 -9999 5
2021 05 05 03 140 15 10047 251 67 -9999 -9999 -9999
2021 05 05 06 177 -31 10033 244 83 -9999 -9999 -9999
2021 05 05 09 191 -65 10035 257 77 -9999 -9999 -9999
2021 05 05 12 132 -27 10066 205 20 -9999 -9999 -9999
2021 05 05 18 55 11 10063 120 5 -9999 -9999 -9999
2021 05 05 21 87 25 10051 300 15 -9999 -9999 -9999
2021 05 06 00 192 13 10048 202 47 -9999 -9999 -9999
2021 05 06 03 237 7 10039 216 65 -9999 -9999 -9999
2021 05 06 06 246 -29 10019 194 93 -9999 -9999 -9999
2021 05 06 09 221 28 10011 198 62 -9999 -9999 -9999
2021 05 06 12 190 -32 10011 202 40 -9999 -9999 -9999
2021 05 06 18 115 63 9988 193 30 -9999 -9999 16
2021 05 06 21 95 78 9969 353 3 -9999 -9999 40
2021 05 07 00 72 66 9971 7 12 -9999 -9999 192
2021 05 07 03 111 48 9964 248 66 -9999 -9999 168
2021 05 07 06 72 57 9980 259 38 -9999 -9999 17
2021 05 07 09 102 65 10000 271 33 -9999 -9999 24
2021 05 07 12 72 64 10011 271 13 -9999 -9999 7
2021 05 07 18 42 38 9952 121 9 -9999 -9999 1
2021 05 07 21 52 48 9936 85 9 -9999 -9999 2
2021 05 08 00 66 39 9969 241 60 -9999 -9999 82
2021 05 08 03 112 45 9951 240 52 -9999 -9999 85
2021 05 08 06 77 56 9975 249 60 -9999 -9999 14
2021 05 08 09 90 41 10004 259 41 -9999 -9999 29
2021 05 08 12 67 49 10018 179 11 -9999 -9999 19
2021 05 08 18 61 52 10044 298 34 -9999 -9999 -9999
2021 05 08 21 41 37 10062 279 9 -9999 -9999 1
2021 05 09 00 97 67 10078 286 32 -9999 -9999 1
2021 05 09 03 156 27 10081 271 62 -9999 -9999 -9999
2021 05 09 06 177 13 10081 282 56 -9999 -9999 -9999
2021 05 09 09 177 -14 10081 295 45 -9999 -9999 -9999
2021 05 09 12 97 26 10104 233 20 -9999 -9999 -9999
2021 05 09 18 31 18 10123 238 9 -9999 -9999 -9999
2021 05 09 21 20 10 10130 138 5 -9999 -9999 -9999
2021 05 10 00 100 25 10137 159 9 -9999 -9999 -9999
2021 05 10 03 207 -6 10117 352 16 -9999 -9999 -9999
2021 05 10 06 182 26 10126 260 15 -9999 -9999 -9999
2021 05 10 09 147 64 10136 64 14 -9999 -9999 1
2021 05 10 12 96 69 10146 191 6 -9999 -9999 1
2021 05 10 18 40 34 10165 85 9 -9999 -9999 -9999
2021 05 10 21 31 28 10170 29 8 -9999 -9999 -9999
2021 05 11 00 87 62 10173 69 15 -9999 -9999 -9999
2021 05 11 03 222 1 10140 56 23 -9999 -9999 -9999
2021 05 11 06 250 -17 10106 237 24 -9999 -9999 -9999
2021 05 11 09 250 18 10077 246 20 -9999 -9999 -9999
2021 05 11 12 162 64 10091 213 12 -9999 -9999 -9999
2021 05 11 18 100 72 10091 13 5 -9999 -9999 -9999
2021 05 11 21 100 77 10096 294 7 -9999 -9999 -9999
2021 05 12 00 127 78 10110 122 8 -9999 -9999 1
2021 05 12 03 135 95 10116 240 14 -9999 -9999 4
2021 05 12 06 192 120 10098 241 16 -9999 -9999 3
2021 05 12 09 202 95 10091 216 29 -9999 -9999 -9999
2021 05 12 12 150 106 10110 203 10 -9999 -9999 -9999
2021 05 12 18 105 95 10125 332 6 -9999 -9999 -9999
2021 05 12 21 97 89 10134 282 8 -9999 -9999 -9999
2021 05 13 00 127 103 10128 197 5 -9999 -9999 -9999
2021 05 13 03 180 112 10123 266 8 -9999 -9999 -9999
2021 05 13 06 206 92 10110 275 28 -9999 -9999 -9999
2021 05 13 09 210 90 10099 240 29 -9999 -9999 -9999
2021 05 13 12 145 108 10115 327 10 -9999 -9999 -9999
2021 05 13 18 95 85 10121 360 0 -9999 -9999 -9999
2021 05 13 21 92 83 10120 102 4 -9999 -9999 -9999
2021 05 14 00 155 104 10112 88 14 -9999 -9999 -9999
2021 05 14 03 231 136 10092 250 33 -9999 -9999 -9999
2021 05 14 06 262 131 10065 216 58 -9999 -9999 -9999
2021 05 14 09 252 134 10066 207 45 -9999 -9999 -9999
2021 05 14 12 217 132 10069 221 31 -9999 -9999 -9999
2021 05 14 18 142 125 10075 243 11 -9999 -9999 -9999
2021 05 14 21 140 128 10078 315 3 -9999 -9999 -9999
2021 05 15 00 160 144 10086 276 12 -9999 -9999 3
2021 05 15 03 142 121 10100 334 24 -9999 -9999 7
2021 05 15 06 126 107 10115 51 14 -9999 -9999 9
2021 05 15 09 120 99 10107 94 14 -9999 -9999 5
2021 05 15 12 117 101 10112 79 9 -9999 -9999 -9999
2021 05 15 18 111 102 10108 155 8 -9999 -9999 -9999
2021 05 15 21 110 93 10097 101 20 -9999 -9999 -9999
2021 05 16 00 140 85 10096 79 32 -9999 -9999 -9999
2021 05 16 03 175 47 10085 70 43 -9999 -9999 -9999
2021 05 16 06 195 36 10069 52 29 -9999 -9999 -9999
2021 05 16 09 172 84 10062 296 13 -9999 -9999 -9999
2021 05 16 12 125 82 10073 227 14 -9999 -9999 -9999
2021 05 16 18 50 43 10086 315 6 -9999 -9999 -9999
2021 05 16 21 42 38 10092 103 5 -9999 -9999 -9999
2021 05 17 00 112 63 10092 282 11 -9999 -9999 -9999
2021 05 17 03 231 26 10078 282 41 -9999 -9999 -9999
2021 05 17 06 262 -16 10059 253 39 -9999 -9999 -9999
2021 05 17 09 255 16 10055 247 40 -9999 -9999 -9999
2021 05 17 12 152 75 10072 263 13 -9999 -9999 -9999
2021 05 17 18 67 56 10079 360 0 -9999 -9999 -9999
2021 05 17 21 57 51 10078 360 2 -9999 -9999 -9999
2021 05 18 00 152 70 10070 221 8 -9999 -9999 -9999
2021 05 18 03 282 24 10045 233 39 -9999 -9999 -9999
2021 05 18 06 301 32 10026 256 53 -9999 -9999 -9999
2021 05 18 09 292 32 10021 252 42 -9999 -9999 -9999
2021 05 18 12 235 24 10044 233 38 -9999 -9999 -9999
2021 05 18 18 112 91 10056 260 20 -9999 -9999 0
2021 05 18 21 101 84 10066 195 9 -9999 -9999 -9999
2021 05 19 00 221 96 10060 73 10 -9999 -9999 -9999
2021 05 19 03 275 89 10052 224 57 -9999 -9999 -9999
2021 05 19 06 300 94 10040 227 54 -9999 -9999 -9999
2021 05 19 09 285 101 10039 223 50 -9999 -9999 -9999
2021 05 19 12 236 92 10056 233 33 -9999 -9999 -9999
2021 05 19 18 135 102 10078 289 11 -9999 -9999 -9999
2021 05 19 21 120 96 10074 171 7 -9999 -9999 -9999
2021 05 20 00 212 98 10066 14 13 -9999 -9999 -9999
2021 05 20 03 261 81 10053 284 27 -9999 -9999 -9999
2021 05 20 06 257 69 10042 262 48 -9999 -9999 -9999
2021 05 20 09 242 98 10035 258 34 -9999 -9999 -9999
2021 05 20 12 185 115 10046 227 10 -9999 -9999 -9999
2021 05 20 18 127 103 10051 267 13 -9999 -9999 -9999
2021 05 20 21 110 93 10056 360 0 -9999 -9999 -9999
2021 05 21 00 187 104 10060 324 15 -9999 -9999 -9999
2021 05 21 03 242 91 10049 249 35 -9999 -9999 -9999
2021 05 21 06 272 61 10036 290 32 -9999 -9999 -9999
2021 05 21 09 276 58 10034 254 33 -9999 -9999 -9999
2021 05 21 12 196 111 10048 205 19 -9999 -9999 -9999
2021 05 21 18 130 116 10070 62 7 -9999 -9999 -9999
2021 05 21 21 120 111 10074 332 8 -9999 -9999 -9999
2021 05 22 00 197 141 10074 243 10 -9999 -9999 -9999
2021 05 22 03 277 137 10057 254 40 -9999 -9999 -9999
2021 05 22 06 302 103 10041 262 50 -9999 -9999 -9999
2021 05 22 09 290 115 10035 260 46 -9999 -9999 -9999
2021 05 22 12 241 124 10042 212 31 -9999 -9999 -9999
2021 05 22 18 196 124 10057 203 28 -9999 -9999 -9999
2021 05 22 21 195 125 10060 231 28 -9999 -9999 -9999
2021 05 23 00 180 145 10064 307 22 -9999 -9999 -9999
2021 05 23 03 167 152 10061 264 46 -9999 -9999 7
2021 05 23 06 121 98 10086 282 41 -9999 -9999 95
2021 05 23 09 116 102 10069 252 6 -9999 -9999 158
2021 05 23 12 110 100 10080 228 10 -9999 -9999 71
2021 05 23 18 85 74 10081 198 21 -9999 -9999 -9999
2021 05 23 21 77 66 10077 253 14 -9999 -9999 -9999
2021 05 24 00 130 86 10074 271 41 -9999 -9999 -9999
2021 05 24 03 171 27 10051 261 64 -9999 -9999 -9999
2021 05 24 06 177 -31 10033 262 73 -9999 -9999 -9999
2021 05 24 09 177 -30 10032 248 57 -9999 -9999 -9999
2021 05 24 12 116 36 10047 254 7 -9999 -9999 -9999
2021 05 24 18 60 40 10023 109 9 -9999 -9999 -9999
2021 05 24 21 66 36 10014 224 11 -9999 -9999 -9999
2021 05 25 00 136 47 10019 294 24 -9999 -9999 -9999
2021 05 25 03 177 9 10012 255 42 -9999 -9999 -9999
2021 05 25 06 200 -37 10011 256 64 -9999 -9999 -9999
2021 05 25 09 195 -28 10018 232 51 -9999 -9999 -9999
2021 05 25 12 116 31 10037 254 19 -9999 -9999 -9999
2021 05 25 18 77 46 10036 242 14 -9999 -9999 -9999
2021 05 25 21 132 27 10027 229 34 -9999 -9999 -9999
2021 05 26 00 135 66 10042 215 22 -9999 -9999 -9999
2021 05 26 03 110 80 10043 84 6 -9999 -9999 20
2021 05 26 06 100 75 10036 359 3 -9999 -9999 62
2021 05 26 09 96 87 10018 42 15 -9999 -9999 112
2021 05 26 12 82 74 10026 48 9 -9999 -9999 72
2021 05 26 18 60 55 10017 126 14 -9999 -9999 -9999
2021 05 26 21 47 45 10017 149 22 -9999 -9999 -9999
2021 05 27 00 72 65 10016 97 18 -9999 -9999 -9999
2021 05 27 03 177 74 10000 62 25 -9999 -9999 -9999
2021 05 27 06 212 51 9982 307 14 -9999 -9999 -9999
2021 05 27 09 216 13 9976 336 13 -9999 -9999 -9999
2021 05 27 12 142 103 9991 318 8 -9999 -9999 -9999
2021 05 27 18 115 106 10003 39 3 -9999 -9999 49
2021 05 27 21 111 105 9997 61 16 -9999 -9999 100
2021 05 28 00 117 106 9998 81 20 -9999 -9999 99
2021 05 28 03 125 112 9998 25 8 -9999 -9999 139
2021 05 28 06 127 111 9995 71 16 -9999 -9999 113
2021 05 28 09 140 111 9994 143 14 -9999 -9999 26
2021 05 28 12 125 111 10012 190 12 -9999 -9999 4
2021 05 28 18 97 92 10024 244 18 -9999 -9999 3
2021 05 28 21 92 89 10038 276 13 -9999 -9999 -9999
2021 05 29 00 120 101 10053 283 10 -9999 -9999 -9999
2021 05 29 03 192 118 10046 261 32 -9999 -9999 -9999
2021 05 29 06 207 55 10046 78 30 -9999 -9999 -9999
2021 05 29 09 212 60 10048 273 19 -9999 -9999 -9999
2021 05 29 12 137 106 10067 287 17 -9999 -9999 -9999
2021 05 29 18 81 75 10083 272 12 -9999 -9999 -9999
2021 05 29 21 76 72 10092 228 3 -9999 -9999 -9999
2021 05 30 00 140 97 10096 214 8 -9999 -9999 -9999
2021 05 30 03 200 100 10088 260 33 -9999 -9999 -9999
2021 05 30 06 197 113 10079 253 34 -9999 -9999 -9999
2021 05 30 09 197 102 10078 262 28 -9999 -9999 -9999
2021 05 30 12 147 122 10091 285 15 -9999 -9999 -9999
2021 05 30 18 92 86 10099 265 4 -9999 -9999 -9999
2021 05 30 21 87 84 10109 118 12 -9999 -9999 -9999
2021 05 31 00 130 106 10107 140 10 -9999 -9999 -9999
2021 05 31 03 240 75 10088 223 22 -9999 -9999 -9999
2021 05 31 06 255 85 10078 244 35 -9999 -9999 -9999
2021 05 31 09 245 118 10065 258 17 -9999 -9999 -9999
2021 05 31 12 185 125 10081 253 14 -9999 -9999 -9999
2021 05 31 18 155 137 10064 294 7 -9999 -9999 1
2021 05 31 21 152 147 10078 252 5 -9999 -9999 59
2021 06 01 00 171 151 10087 286 28 -9999 -9999 66
2021 06 01 03 185 147 10102 254 32 -9999 -9999 8
2021 06 01 06 227 111 10094 273 43 -9999 -9999 -9999
2021 06 01 09 235 83 10093 288 36 -9999 -9999 -9999
2021 06 01 12 155 121 10109 290 12 -9999 -9999 -9999
2021 06 01 18 131 120 10121 200 10 -9999 -9999 0
2021 06 01 21 138 129 10095 270 10 -9999 -9999 -9999
2021 06 02 00 188 134 10094 210 20 -9999 -9999 40
2021 06 02 03 208 135 10078 210 40 -9999 -9999 40
2021 06 02 06 232 134 10049 230 60 -9999 -9999 0
2021 06 02 09 175 155 10060 270 30 -9999 -9999 40
2021 06 02 12 160 154 10045 310 10 -9999 -9999 230
2021 06 02 18 127 120 10048 180 9 -9999 -9999 399
2021 06 02 21 115 109 10038 220 12 -9999 -9999 89
2021 06 03 00 152 109 10026 330 10 -9999 -9999 2
2021 06 03 03 186 88 10018 258 70 -9999 -9999 -9999
2021 06 03 06 196 77 10004 253 58 -9999 -9999 -9999
2021 06 03 09 201 75 9987 242 51 -9999 -9999 -9999
2021 06 03 12 145 101 9986 233 13 -9999 -9999 -9999
2021 06 03 18 105 96 9967 317 6 -9999 -9999 -9999
2021 06 03 21 97 89 9956 263 11 -9999 -9999 -9999
2021 06 04 00 167 94 9947 294 18 -9999 -9999 -9999
2021 06 04 03 197 101 9938 269 48 -9999 -9999 -9999
2021 06 04 06 180 96 9935 241 71 -9999 -9999 -9999
2021 06 04 09 190 86 9927 257 49 -9999 -9999 -9999
2021 06 04 12 162 93 9933 218 28 -9999 -9999 -9999
2021 06 04 18 126 118 9923 244 14 -9999 -9999 -9999
2021 06 04 21 122 115 9924 234 17 -9999 -9999 -9999
2021 06 05 00 162 110 9938 249 42 -9999 -9999 -9999
2021 06 05 03 156 120 9950 272 25 -9999 -9999 4
2021 06 05 06 176 119 9953 261 43 -9999 -9999 6
2021 06 05 09 187 101 9964 286 40 -9999 -9999 2
2021 06 05 12 152 100 9992 57 36 -9999 -9999 -9999
2021 06 05 18 107 105 10012 360 1 -9999 -9999 16
2021 06 05 21 106 104 10026 203 8 -9999 -9999 1
2021 06 06 00 142 122 10042 168 7 -9999 -9999 1
2021 06 06 03 220 126 10038 336 26 -9999 -9999 -9999
2021 06 06 06 237 108 10040 271 31 -9999 -9999 -9999
2021 06 06 09 235 115 10050 315 25 -9999 -9999 -9999
2021 06 06 12 162 120 10074 243 21 -9999 -9999 -9999
2021 06 06 18 102 98 10105 360 0 -9999 -9999 -9999
2021 06 06 21 100 96 10122 130 8 -9999 -9999 -9999
2021 06 07 00 176 123 10125 55 14 -9999 -9999 -9999
2021 06 07 03 252 107 10121 298 21 -9999 -9999 -9999
2021 06 07 06 267 104 10112 263 21 -9999 -9999 -9999
2021 06 07 09 265 102 10107 128 21 -9999 -9999 -9999
2021 06 07 12 187 140 10126 286 12 -9999 -9999 -9999
2021 06 07 18 125 118 10146 342 6 -9999 -9999 -9999
2021 06 07 21 117 112 10151 64 3 -9999 -9999 -9999
2021 06 08 00 192 138 10155 83 14 -9999 -9999 -9999
2021 06 08 03 277 122 10137 159 23 -9999 -9999 -9999
2021 06 08 06 295 101 10122 144 25 -9999 -9999 -9999
2021 06 08 09 295 110 10110 168 21 -9999 -9999 -9999
2021 06 08 12 215 155 10123 231 16 -9999 -9999 -9999
2021 06 08 18 165 153 10126 275 6 -9999 -9999 -9999
2021 06 08 21 156 150 10133 21 4 -9999 -9999 -9999
2021 06 09 00 226 152 10137 184 8 -9999 -9999 -9999
2021 06 09 03 272 152 10124 242 37 -9999 -9999 -9999
2021 06 09 06 307 126 10111 257 32 -9999 -9999 -9999
2021 06 09 09 287 131 10109 267 42 -9999 -9999 -9999
2021 06 09 12 222 160 10120 246 15 -9999 -9999 -9999
2021 06 09 18 180 164 10111 249 6 -9999 -9999 -9999
2021 06 09 21 176 166 10104 12 6 -9999 -9999 -9999
2021 06 10 00 180 175 10103 56 14 -9999 -9999 88
2021 06 10 03 195 187 10092 294 13 -9999 -9999 96
2021 06 10 06 205 188 10083 8 12 -9999 -9999 41
2021 06 10 09 202 191 10078 45 11 -9999 -9999 45
2021 06 10 12 191 186 10082 71 15 -9999 -9999 51
2021 06 10 18 175 170 10065 303 14 -9999 -9999 137
2021 06 10 21 172 169 10065 73 4 -9999 -9999 106
2021 06 11 00 205 181 10078 360 9 -9999 -9999 2
2021 06 11 03 237 184 10076 269 24 -9999 -9999 -9999
2021 06 11 06 270 175 10070 288 48 -9999 -9999 -9999
2021 06 11 09 275 154 10069 273 34 -9999 -9999 -9999
2021 06 11 12 207 180 10094 226 15 -9999 -9999 -9999
2021 06 11 18 167 162 10109 322 3 -9999 -9999 -9999
2021 06 11 21 157 155 10118 360 1 -9999 -9999 -9999
2021 06 12 00 225 181 10116 279 9 -9999 -9999 -9999
2021 06 12 03 285 161 10099 262 31 -9999 -9999 -9999
2021 06 12 06 310 165 10085 274 53 -9999 -9999 -9999
2021 06 12 09 297 169 10077 273 30 -9999 -9999 -9999
2021 06 12 12 230 197 10085 230 14 -9999 -9999 -9999
2021 06 12 18 172 168 10084 229 4 -9999 -9999 -9999
2021 06 12 21 171 168 10091 21 7 -9999 -9999 -9999
2021 06 13 00 240 173 10086 34 8 -9999 -9999 -9999
2021 06 13 03 301 150 10067 227 27 -9999 -9999 -9999
2021 06 13 06 322 135 10040 226 31 -9999 -9999 -9999
2021 06 13 09 315 118 10033 216 26 -9999 -9999 -9999
2021 06 13 12 225 162 10043 244 21 -9999 -9999 -9999
2021 06 13 18 167 153 10050 332 6 -9999 -9999 -9999
2021 06 13 21 165 147 10052 179 10 -9999 -9999 -9999
2021 06 14 00 205 158 10055 61 15 -9999 -9999 -9999
2021 06 14 03 275 137 10037 143 18 -9999 -9999 -9999
2021 06 14 06 305 146 10020 211 20 -9999 -9999 -9999
2021 06 14 09 262 163 10020 234 31 -9999 -9999 -9999
2021 06 14 12 225 185 10023 230 10 -9999 -9999 -9999
2021 06 14 18 195 145 10014 264 8 -9999 -9999 -9999
2021 06 14 21 177 139 10032 356 4 -9999 -9999 -9999
2021 06 15 00 177 156 10053 226 14 -9999 -9999 1
2021 06 15 03 196 168 10045 205 17 -9999 -9999 22
2021 06 15 06 251 195 10035 318 13 -9999 -9999 21
2021 06 15 09 247 186 10041 138 16 -9999 -9999 -9999
2021 06 15 12 210 193 10054 247 9 -9999 -9999 -9999
2021 06 15 18 171 169 10063 155 8 -9999 -9999 -9999
2021 06 15 21 166 164 10074 231 8 -9999 -9999 1
2021 06 16 00 220 178 10067 32 9 -9999 -9999 -9999
2021 06 16 03 270 154 10051 207 24 -9999 -9999 -9999
2021 06 16 06 282 165 10042 201 26 -9999 -9999 -9999
2021 06 16 09 275 179 10035 248 17 -9999 -9999 -9999
2021 06 16 12 227 183 10032 290 10 -9999 -9999 0
2021 06 16 18 197 173 10033 260 22 -9999 -9999 -9999
2021 06 16 21 185 178 10034 226 12 -9999 -9999 16
2021 06 17 00 187 175 10035 260 6 -9999 -9999 63
2021 06 17 03 182 178 10028 282 25 -9999 -9999 107
2021 06 17 06 190 186 10018 266 14 -9999 -9999 126
2021 06 17 09 186 183 10005 276 23 -9999 -9999 100
2021 06 17 12 182 180 9995 274 21 -9999 -9999 75
2021 06 17 18 130 120 10003 210 20 -9999 -9999 156
2021 06 17 21 116 114 9999 209 10 -9999 -9999 49
2021 06 18 00 160 126 9985 288 15 -9999 -9999 -9999
2021 06 18 03 226 128 9973 256 42 -9999 -9999 -9999
2021 06 18 06 227 129 9966 244 59 -9999 -9999 1
2021 06 18 09 246 116 9959 243 28 -9999 -9999 1
2021 06 18 12 152 139 9978 297 9 -9999 -9999 22
2021 06 18 18 137 127 9965 232 9 -9999 -9999 2
2021 06 18 21 127 125 9966 272 5 -9999 -9999 2
2021 06 19 00 186 149 9968 231 9 -9999 -9999 -9999
2021 06 19 03 236 138 9964 284 37 -9999 -9999 -9999
2021 06 19 06 271 116 9950 276 42 -9999 -9999 -9999
2021 06 19 09 277 117 9944 247 24 -9999 -9999 -9999
2021 06 19 12 196 106 9964 79 19 -9999 -9999 -9999
2021 06 19 18 135 127 9976 204 5 -9999 -9999 124
2021 06 19 21 127 125 9985 61 5 -9999 -9999 20
2021 06 20 00 180 152 9992 290 8 -9999 -9999 1
2021 06 20 03 222 138 9987 260 44 -9999 -9999 -9999
2021 06 20 06 201 151 9993 264 28 -9999 -9999 -9999
2021 06 20 09 185 128 10000 58 42 -9999 -9999 -9999
2021 06 20 12 157 148 10018 99 5 -9999 -9999 30
2021 06 20 18 134 129 10033 180 10 -9999 -9999 0
2021 06 20 21 125 119 10049 203 14 -9999 -9999 -9999
2021 06 21 00 156 136 10055 252 10 -9999 -9999 -9999
2021 06 21 03 230 152 10045 1 13 -9999 -9999 -9999
2021 06 21 06 182 154 10044 58 43 -9999 -9999 45
2021 06 21 09 166 126 10062 270 47 -9999 -9999 48
2021 06 21 12 147 141 10065 262 12 -9999 -9999 28
2021 06 21 18 130 126 10080 194 11 -9999 -9999 1
2021 06 21 21 125 121 10093 199 14 -9999 -9999 -9999
2021 06 22 00 150 137 10099 73 8 -9999 -9999 -9999
2021 06 22 03 220 165 10089 75 23 -9999 -9999 -9999
2021 06 22 06 211 161 10087 302 23 -9999 -9999 24
2021 06 22 09 211 179 10083 256 9 -9999 -9999 24
2021 06 22 12 177 167 10102 110 6 -9999 -9999 46
2021 06 22 18 152 151 10108 49 13 -9999 -9999 -9999
2021 06 22 21 137 136 10117 266 12 -9999 -9999 -9999
2021 06 23 00 156 153 10122 34 8 -9999 -9999 -9999
2021 06 23 03 235 149 10110 297 17 -9999 -9999 -9999
2021 06 23 06 255 145 10101 271 10 -9999 -9999 -9999
2021 06 23 09 267 132 10090 357 10 -9999 -9999 -9999
2021 06 23 12 195 164 10107 237 12 -9999 -9999 -9999
2021 06 23 18 142 138 10110 93 6 -9999 -9999 -9999
2021 06 23 21 136 133 10117 360 0 -9999 -9999 -9999
2021 06 24 00 192 153 10111 266 8 -9999 -9999 -9999
2021 06 24 03 262 138 10101 269 17 -9999 -9999 -9999
2021 06 24 06 275 135 10083 273 19 -9999 -9999 -9999
2021 06 24 09 277 141 10076 266 28 -9999 -9999 -9999
2021 06 24 12 210 169 10086 240 18 -9999 -9999 -9999
2021 06 24 18 156 151 10099 295 7 -9999 -9999 -9999
2021 06 24 21 152 149 10102 108 5 -9999 -9999 -9999
2021 06 25 00 212 173 10093 315 11 -9999 -9999 -9999
2021 06 25 03 270 140 10076 224 33 -9999 -9999 -9999
2021 06 25 06 274 137 10066 190 30 -9999 -9999 0
2021 06 25 09 252 147 10062 250 30 -9999 -9999 -9999
2021 06 25 12 207 167 10071 210 16 -9999 -9999 -9999
2021 06 25 18 170 162 10076 293 4 -9999 -9999 10
2021 06 25 21 170 166 10076 81 18 -9999 -9999 80
2021 06 26 00 195 163 10080 234 17 -9999 -9999 92
2021 06 26 03 236 171 10074 202 40 -9999 -9999 24
2021 06 26 06 220 176 10077 161 29 -9999 -9999 1
2021 06 26 09 212 179 10077 83 8 -9999 -9999 -9999
2021 06 26 12 191 184 10089 70 10 -9999 -9999 37
2021 06 26 18 181 178 10084 360 1 -9999 -9999 28
2021 06 26 21 177 174 10086 40 9 -9999 -9999 3
2021 06 27 00 192 183 10090 325 9 -9999 -9999 1
2021 06 27 03 211 169 10087 171 13 -9999 -9999 -9999
2021 06 27 06 205 179 10080 291 11 -9999 -9999 10
2021 06 27 09 195 185 10065 360 1 -9999 -9999 37
2021 06 27 12 190 185 10070 14 7 -9999 -9999 27
2021 06 27 18 181 178 10062 174 3 -9999 -9999 -9999
2021 06 27 21 177 175 10067 94 13 -9999 -9999 29
2021 06 28 00 192 189 10066 34 4 -9999 -9999 45
2021 06 28 03 230 197 10058 57 12 -9999 -9999 19
2021 06 28 06 245 199 10044 290 25 -9999 -9999 3
2021 06 28 09 230 205 10037 211 10 -9999 -9999 2
2021 06 28 12 212 202 10052 25 7 -9999 -9999 2
2021 06 28 18 191 188 10044 146 5 -9999 -9999 77
2021 06 28 21 185 182 10050 265 4 -9999 -9999 6
2021 06 29 00 210 197 10051 68 8 -9999 -9999 -9999
2021 06 29 03 265 184 10037 148 16 -9999 -9999 -9999
2021 06 29 06 257 198 10027 331 15 -9999 -9999 1
2021 06 29 09 245 174 10029 164 41 -9999 -9999 1
2021 06 29 12 190 182 10047 3 9 -9999 -9999 222
2021 06 29 18 176 174 10039 67 12 -9999 -9999 -9999
2021 06 30 00 197 185 10059 95 9 -9999 -9999 -9999
2021 06 30 03 247 204 10044 71 8 -9999 -9999 24
2021 06 30 06 261 185 10032 192 43 -9999 -9999 27
2021 06 30 09 237 196 10028 262 25 -9999 -9999 10
2021 06 30 12 220 200 10038 360 2 -9999 -9999 9
2021 06 30 18 194 191 10045 0 -9999 -9999 -9999 20
2021 06 30 21 182 177 10049 63 8 -9999 -9999 7
2021 07 01 00 221 185 10055 283 14 -9999 -9999 -9999
2021 07 01 03 255 202 10053 333 11 -9999 -9999 1
2021 07 01 06 280 178 10044 201 42 -9999 -9999 -9999
2021 07 01 09 291 176 10029 196 19 -9999 -9999 -9999
2021 07 01 12 220 201 10057 241 19 -9999 -9999 -9999
2021 07 01 18 180 174 10069 278 3 -9999 -9999 -9999
2021 07 01 21 167 166 10076 259 11 -9999 -9999 -9999
2021 07 02 00 227 186 10085 327 9 -9999 -9999 -9999
2021 07 02 03 272 196 10080 198 27 -9999 -9999 -9999
2021 07 02 06 287 173 10072 216 34 -9999 -9999 -9999
2021 07 02 09 285 186 10067 218 20 -9999 -9999 -9999
2021 07 02 12 225 199 10087 299 9 -9999 -9999 -9999
2021 07 02 18 177 175 10088 360 2 -9999 -9999 -9999
2021 07 02 21 176 174 10091 78 10 -9999 -9999 -9999
2021 07 03 00 226 200 10089 353 6 -9999 -9999 -9999
2021 07 03 03 260 206 10076 98 8 -9999 -9999 -9999
2021 07 03 06 260 202 10061 56 20 -9999 -9999 -9999
2021 07 03 09 225 199 10060 277 16 -9999 -9999 -9999
2021 07 03 12 206 198 10058 185 15 -9999 -9999 1
2021 07 03 18 187 185 10039 293 12 -9999 -9999 14
2021 07 03 21 181 178 10038 234 7 -9999 -9999 82
2021 07 04 00 185 181 10042 50 10 -9999 -9999 212
2021 07 04 03 221 185 10036 317 14 -9999 -9999 157
2021 07 04 06 226 188 10033 187 27 -9999 -9999 14
2021 07 04 09 225 195 10035 318 12 -9999 -9999 12
2021 07 04 12 205 194 10049 315 10 -9999 -9999 11
2021 07 04 18 192 187 10067 183 6 -9999 -9999 6
2021 07 04 21 192 189 10077 315 4 -9999 -9999 -9999
2021 07 05 00 215 194 10077 288 17 -9999 -9999 -9999
2021 07 05 03 252 190 10071 269 34 -9999 -9999 -9999
2021 07 05 06 276 189 10065 269 44 -9999 -9999 -9999
2021 07 05 09 272 179 10058 278 34 -9999 -9999 -9999
2021 07 05 12 220 199 10062 199 10 -9999 -9999 -9999
2021 07 05 18 190 186 10073 307 6 -9999 -9999 -9999
2021 07 05 21 186 184 10071 210 6 -9999 -9999 -9999
2021 07 06 00 230 196 10066 324 12 -9999 -9999 -9999
2021 07 06 03 267 206 10057 277 12 -9999 -9999 -9999
2021 07 06 06 267 204 10049 292 43 -9999 -9999 -9999
2021 07 06 09 267 204 10047 273 13 -9999 -9999 -9999
2021 07 06 12 230 216 10058 239 17 -9999 -9999 -9999
2021 07 06 18 207 205 10061 306 8 -9999 -9999 -9999
2021 07 06 21 197 194 10062 267 10 -9999 -9999 -9999
2021 07 07 00 225 207 10067 302 7 -9999 -9999 -9999
2021 07 07 03 250 204 10069 291 26 -9999 -9999 -9999
2021 07 07 06 272 208 10048 282 38 -9999 -9999 -9999
2021 07 07 09 272 198 10038 267 31 -9999 -9999 -9999
2021 07 07 12 230 210 10050 245 9 -9999 -9999 -9999
2021 07 07 18 192 189 10050 360 2 -9999 -9999 -9999
2021 07 07 21 196 191 10051 97 7 -9999 -9999 -9999
2021 07 08 00 237 197 10059 290 8 -9999 -9999 -9999
2021 07 08 03 267 212 10045 334 17 -9999 -9999 -9999
2021 07 08 06 287 200 10023 279 25 -9999 -9999 12
2021 07 08 09 242 188 10033 260 51 -9999 -9999 12
2021 07 08 12 212 190 10031 216 7 -9999 -9999 -9999
2021 07 08 18 192 188 10039 360 2 -9999 -9999 7
2021 07 08 21 195 192 10042 97 9 -9999 -9999 7
2021 07 09 00 235 202 10044 78 7 -9999 -9999 -9999
2021 07 09 03 276 189 10033 205 17 -9999 -9999 -9999
2021 07 09 06 272 195 10019 340 17 -9999 -9999 1
2021 07 09 09 252 190 10024 321 25 -9999 -9999 1
2021 07 09 12 215 198 10040 233 14 -9999 -9999 5
2021 07 09 18 195 190 10045 61 7 -9999 -9999 -9999
2021 07 09 21 195 192 10051 5 8 -9999 -9999 31
2021 07 10 00 231 208 10051 74 8 -9999 -9999 33
2021 07 10 03 250 204 10045 271 19 -9999 -9999 4
2021 07 10 06 285 202 10033 256 31 -9999 -9999 2
2021 07 10 09 267 206 10033 74 17 -9999 -9999 -9999
2021 07 10 12 235 211 10052 78 6 -9999 -9999 -9999
2021 07 10 18 207 203 10064 262 9 -9999 -9999 -9999
2021 07 10 21 205 202 10063 360 2 -9999 -9999 -9999
2021 07 11 00 232 208 10077 8 8 -9999 -9999 -9999
2021 07 11 03 256 206 10080 187 31 -9999 -9999 -9999
2021 07 11 06 297 206 10061 270 16 -9999 -9999 -9999
2021 07 11 09 281 219 10058 205 10 -9999 -9999 -9999
2021 07 11 12 260 214 10074 188 18 -9999 -9999 -9999
2021 07 11 18 210 205 10077 304 8 -9999 -9999 -9999
2021 07 11 21 202 199 10084 267 6 -9999 -9999 -9999
2021 07 12 00 241 218 10085 249 12 -9999 -9999 -9999
2021 07 12 03 292 215 10077 145 25 -9999 -9999 -9999
2021 07 12 06 317 228 10068 229 31 -9999 -9999 -9999
2021 07 12 09 297 228 10061 172 30 -9999 -9999 -9999
2021 07 12 12 252 231 10064 149 12 -9999 -9999 -9999
2021 07 12 18 215 209 10064 151 7 -9999 -9999 -9999
2021 07 12 21 207 206 10058 47 6 -9999 -9999 -9999
2021 07 13 00 282 216 10054 110 14 -9999 -9999 -9999
2021 07 13 03 312 225 10050 163 46 -9999 -9999 -9999
2021 07 13 06 295 217 10052 157 56 -9999 -9999 -9999
2021 07 13 09 282 227 10048 297 9 -9999 -9999 -9999
2021 07 13 12 276 209 10049 214 11 -9999 -9999 -9999
2021 07 13 18 261 211 10063 66 6 -9999 -9999 -9999
2021 07 13 21 250 212 10063 82 8 -9999 -9999 -9999
2021 07 14 00 252 223 10063 289 9 -9999 -9999 -9999
2021 07 14 03 267 226 10067 169 38 -9999 -9999 2
2021 07 14 06 282 229 10063 244 19 -9999 -9999 4
2021 07 14 09 272 215 10069 228 21 -9999 -9999 2
2021 07 14 12 245 218 10085 58 11 -9999 -9999 -9999
2021 07 14 18 230 224 10103 211 6 -9999 -9999 2
2021 07 14 21 230 227 10114 323 8 -9999 -9999 62
2021 07 15 00 270 238 10115 22 9 -9999 -9999 67
2021 07 15 03 297 225 10116 185 29 -9999 -9999 7
2021 07 15 06 300 226 10115 164 36 -9999 -9999 -9999
2021 07 15 09 301 225 10111 173 25 -9999 -9999 -9999
2021 07 15 12 252 230 10129 241 9 -9999 -9999 -9999
2021 07 15 18 215 212 10137 53 4 -9999 -9999 -9999
2021 07 15 21 215 211 10156 360 2 -9999 -9999 -9999
2021 07 16 00 276 219 10149 10 12 -9999 -9999 -9999
2021 07 16 03 315 213 10134 149 28 -9999 -9999 -9999
2021 07 16 06 327 216 10123 229 30 -9999 -9999 -9999
2021 07 16 09 326 208 10117 248 29 -9999 -9999 -9999
2021 07 16 12 252 233 10136 234 19 -9999 -9999 -9999
2021 07 16 18 215 210 10132 127 6 -9999 -9999 -9999
2021 07 16 21 206 203 10140 294 7 -9999 -9999 -9999
2021 07 17 00 270 222 10135 70 8 -9999 -9999 -9999
2021 07 17 03 310 190 10126 261 27 -9999 -9999 -9999
2021 07 17 06 290 220 10111 142 43 -9999 -9999 -9999
2021 07 17 09 266 209 10108 309 28 -9999 -9999 30
2021 07 17 12 232 217 10112 205 8 -9999 -9999 30
2021 07 17 18 207 202 10113 251 13 -9999 -9999 -9999
2021 07 17 21 210 207 10117 180 5 -9999 -9999 -9999
2021 07 18 00 257 218 10115 27 11 -9999 -9999 -9999
2021 07 18 03 311 227 10108 260 24 -9999 -9999 -9999
2021 07 18 06 280 222 10097 304 26 -9999 -9999 -9999
2021 07 18 09 300 216 10086 253 25 -9999 -9999 -9999
2021 07 18 12 251 233 10105 289 14 -9999 -9999 -9999
2021 07 18 18 215 211 10115 150 7 -9999 -9999 -9999
2021 07 18 21 206 204 10120 70 7 -9999 -9999 -9999
2021 07 19 00 276 223 10122 28 10 -9999 -9999 -9999
2021 07 19 03 306 205 10119 258 20 -9999 -9999 -9999
2021 07 19 06 326 208 10104 195 23 -9999 -9999 -9999
2021 07 19 09 297 220 10108 262 8 -9999 -9999 -9999
2021 07 19 12 240 223 10127 251 12 -9999 -9999 -9999
2021 07 19 18 211 208 10130 207 3 -9999 -9999 -9999
2021 07 19 21 210 206 10150 360 2 -9999 -9999 -9999
2021 07 20 00 245 218 10153 42 14 -9999 -9999 -9999
2021 07 20 03 292 217 10141 48 11 -9999 -9999 -9999
2021 07 20 06 281 216 10131 304 33 -9999 -9999 -9999
2021 07 20 09 300 224 10120 292 25 -9999 -9999 2
2021 07 20 12 251 230 10140 279 9 -9999 -9999 2
2021 07 20 18 207 205 10146 360 0 -9999 -9999 -9999
2021 07 20 21 200 197 10152 88 4 -9999 -9999 -9999
2021 07 21 00 255 214 10153 353 9 -9999 -9999 -9999
2021 07 21 03 295 219 10144 267 26 -9999 -9999 -9999
2021 07 21 06 302 210 10133 299 24 -9999 -9999 -9999
2021 07 21 09 310 217 10121 262 15 -9999 -9999 -9999
2021 07 21 12 250 231 10135 255 9 -9999 -9999 -9999
2021 07 21 18 221 214 10127 225 4 -9999 -9999 -9999
2021 07 21 21 215 212 10129 360 2 -9999 -9999 -9999
2021 07 22 00 252 220 10133 300 6 -9999 -9999 -9999
2021 07 22 03 312 237 10118 171 12 -9999 -9999 -9999
2021 07 22 06 327 228 10101 294 24 -9999 -9999 -9999
2021 07 22 09 301 243 10097 257 20 -9999 -9999 -9999
2021 07 22 12 265 246 10100 264 12 -9999 -9999 -9999
2021 07 22 18 232 227 10098 222 10 -9999 -9999 -9999
2021 07 22 21 220 217 10104 195 9 -9999 -9999 -9999
2021 07 23 00 267 228 10104 160 11 -9999 -9999 -9999
2021 07 23 03 312 205 10092 158 15 -9999 -9999 -9999
2021 07 23 06 322 206 10081 256 20 -9999 -9999 -9999
2021 07 23 09 312 200 10074 262 26 -9999 -9999 -9999
2021 07 23 12 251 216 10082 294 11 -9999 -9999 -9999
2021 07 23 18 215 207 10088 191 7 -9999 -9999 -9999
2021 07 23 21 207 203 10091 71 5 -9999 -9999 -9999
2021 07 24 00 267 213 10091 9 12 -9999 -9999 -9999
2021 07 24 03 317 193 10081 241 35 -9999 -9999 -9999
2021 07 24 06 342 195 10065 248 24 -9999 -9999 -9999
2021 07 24 09 330 187 10057 222 36 -9999 -9999 -9999
2021 07 24 12 252 213 10069 252 14 -9999 -9999 -9999
2021 07 24 18 206 198 10068 96 5 -9999 -9999 -9999
2021 07 24 21 192 190 10076 9 6 -9999 -9999 -9999
2021 07 25 00 266 202 10075 124 9 -9999 -9999 -9999
2021 07 25 03 302 189 10059 216 12 -9999 -9999 -9999
2021 07 25 06 332 183 10047 228 34 -9999 -9999 -9999
2021 07 25 09 325 178 10041 234 34 -9999 -9999 -9999
2021 07 25 12 245 209 10052 277 15 -9999 -9999 -9999
2021 07 25 18 207 200 10045 351 4 -9999 -9999 -9999
2021 07 25 21 197 193 10047 92 7 -9999 -9999 -9999
2021 07 26 00 285 217 10041 214 24 -9999 -9999 -9999
2021 07 26 03 301 201 10039 266 26 -9999 -9999 -9999
2021 07 26 06 332 190 10026 222 39 -9999 -9999 -9999
2021 07 26 09 315 185 10023 232 25 -9999 -9999 -9999
2021 07 26 12 250 212 10036 287 16 -9999 -9999 -9999
2021 07 26 18 197 191 10045 116 4 -9999 -9999 -9999
2021 07 26 21 190 186 10049 360 2 -9999 -9999 -9999
2021 07 27 00 261 207 10048 35 7 -9999 -9999 -9999
2021 07 27 03 315 198 10039 311 31 -9999 -9999 -9999
2021 07 27 06 341 197 10026 283 23 -9999 -9999 -9999
2021 07 27 09 340 196 10020 290 24 -9999 -9999 -9999
2021 07 27 12 267 221 10034 204 18 -9999 -9999 -9999
2021 07 27 18 217 209 10045 319 8 -9999 -9999 -9999
2021 07 27 21 205 199 10047 302 5 -9999 -9999 -9999
2021 07 28 00 260 210 10045 210 8 -9999 -9999 -9999
2021 07 28 03 330 208 10033 59 18 -9999 -9999 -9999
2021 07 28 06 345 189 10020 331 22 -9999 -9999 -9999
2021 07 28 09 340 199 10013 320 18 -9999 -9999 -9999
2021 07 28 12 266 227 10025 208 16 -9999 -9999 -9999
2021 07 28 18 237 228 10025 145 5 -9999 -9999 -9999
2021 07 28 21 237 228 10025 199 9 -9999 -9999 -9999
2021 07 29 00 267 231 10027 67 21 -9999 -9999 -9999
2021 07 29 03 322 220 10012 354 12 -9999 -9999 -9999
2021 07 29 06 342 214 9993 38 18 -9999 -9999 -9999
2021 07 29 09 321 216 9992 26 24 -9999 -9999 -9999
2021 07 29 12 267 231 10002 218 12 -9999 -9999 -9999
2021 07 29 18 235 223 9994 245 10 -9999 -9999 -9999
2021 07 29 21 227 219 9995 203 6 -9999 -9999 -9999
2021 07 30 00 276 230 9991 41 11 -9999 -9999 -9999
2021 07 30 03 310 220 9976 216 15 -9999 -9999 -9999
2021 07 30 06 320 209 9955 85 21 -9999 -9999 -9999
2021 07 30 09 271 246 9957 320 21 -9999 -9999 1
2021 07 30 12 256 235 9968 295 17 -9999 -9999 1
2021 07 30 18 242 237 9960 57 10 -9999 -9999 2
2021 07 30 21 235 231 9963 360 2 -9999 -9999 2
2021 07 31 00 266 216 9965 306 20 -9999 -9999 1
2021 07 31 03 271 209 9968 172 44 -9999 -9999 1
2021 07 31 06 306 205 9954 173 49 -9999 -9999 -9999
2021 07 31 09 300 196 9948 164 58 -9999 -9999 -9999
2021 07 31 12 260 211 9966 163 21 -9999 -9999 -9999
2021 07 31 18 226 223 9969 68 16 -9999 -9999 86
2021 07 31 21 225 222 9986 240 5 -9999 -9999 100
2021 08 01 00 242 226 9995 296 21 -9999 -9999 18
2021 08 01 03 272 217 9997 264 14 -9999 -9999 -9999
2021 08 01 06 310 214 9984 262 21 -9999 -9999 -9999
2021 08 01 09 305 218 9984 106 17 -9999 -9999 -9999
2021 08 01 12 232 206 10016 247 18 -9999 -9999 -9999
2021 08 01 18 221 216 10015 146 6 -9999 -9999 24
2021 08 01 21 217 215 10012 292 9 -9999 -9999 74
2021 08 02 00 222 218 10022 272 6 -9999 -9999 68
2021 08 02 03 245 223 10019 309 10 -9999 -9999 37
2021 08 02 06 242 222 10022 271 37 -9999 -9999 21
2021 08 02 09 232 215 10029 266 29 -9999 -9999 2
2021 08 02 12 220 209 10046 256 14 -9999 -9999 -9999
2021 08 02 18 197 194 10053 271 11 -9999 -9999 -9999
2021 08 02 21 202 200 10061 351 7 -9999 -9999 -9999
2021 08 03 00 237 214 10067 47 15 -9999 -9999 -9999
2021 08 03 03 275 203 10057 269 17 -9999 -9999 6
2021 08 03 06 291 205 10048 269 34 -9999 -9999 6
2021 08 03 09 245 181 10059 188 68 -9999 -9999 -9999
2021 08 03 12 216 209 10071 150 10 -9999 -9999 50
2021 08 03 18 207 205 10067 51 8 -9999 -9999 1
2021 08 03 21 206 203 10069 39 10 -9999 -9999 1
2021 08 04 00 250 203 10070 209 33 -9999 -9999 -9999
2021 08 04 03 280 189 10061 222 45 -9999 -9999 -9999
2021 08 04 06 285 192 10044 206 33 -9999 -9999 -9999
2021 08 04 09 277 201 10035 215 25 -9999 -9999 -9999
2021 08 04 12 231 217 10045 304 11 -9999 -9999 -9999
2021 08 04 18 215 211 10040 344 8 -9999 -9999 2
2021 08 04 21 217 214 10040 303 7 -9999 -9999 2
2021 08 05 00 230 217 10047 175 8 -9999 -9999 -9999
2021 08 05 03 247 206 10032 299 10 -9999 -9999 4
2021 08 05 06 262 194 10031 223 26 -9999 -9999 5
2021 08 05 09 252 203 10027 252 19 -9999 -9999 1
2021 08 05 12 230 214 10032 208 6 -9999 -9999 -9999
2021 08 05 18 210 207 10030 245 5 -9999 -9999 -9999
2021 08 05 21 207 206 10034 71 11 -9999 -9999 3
2021 08 06 00 207 202 10041 227 13 -9999 -9999 51
2021 08 06 03 251 210 10035 280 28 -9999 -9999 50
2021 08 06 06 277 203 10018 250 27 -9999 -9999 1
2021 08 06 09 262 223 10022 185 16 -9999 -9999 -9999
2021 08 06 12 215 198 10055 247 55 -9999 -9999 1
2021 08 06 18 175 172 10046 267 13 -9999 -9999 44
2021 08 06 21 172 171 10058 235 9 -9999 -9999 1
2021 08 07 00 195 184 10067 222 6 -9999 -9999 -9999
2021 08 07 03 267 181 10059 2 16 -9999 -9999 -9999
2021 08 07 06 295 192 10047 257 29 -9999 -9999 1
2021 08 07 09 290 182 10041 332 15 -9999 -9999 -9999
2021 08 07 12 215 194 10061 205 10 -9999 -9999 -9999
2021 08 07 18 190 187 10069 121 7 -9999 -9999 -9999
2021 08 07 21 180 178 10073 68 17 -9999 -9999 -9999
2021 08 08 00 200 192 10078 160 12 -9999 -9999 -9999
2021 08 08 03 292 199 10060 47 19 -9999 -9999 -9999
2021 08 08 06 310 172 10051 21 34 -9999 -9999 1
2021 08 08 09 292 184 10052 50 35 -9999 -9999 -9999
2021 08 08 12 220 200 10060 277 8 -9999 -9999 -9999
2021 08 08 18 180 177 10056 221 5 -9999 -9999 -9999
2021 08 08 21 172 170 10055 82 16 -9999 -9999 -9999
2021 08 09 00 205 191 10057 263 11 -9999 -9999 -9999
2021 08 09 03 297 200 10037 240 11 -9999 -9999 -9999
2021 08 09 06 301 201 10023 239 17 -9999 -9999 -9999
2021 08 09 09 242 205 10035 211 17 -9999 -9999 1
2021 08 09 12 216 204 10044 228 13 -9999 -9999 1
2021 08 09 18 202 192 10046 213 17 -9999 -9999 25
2021 08 09 21 197 194 10056 134 9 -9999 -9999 24
2021 08 10 00 216 193 10059 60 11 -9999 -9999 2
2021 08 10 03 235 198 10060 286 8 -9999 -9999 21
2021 08 10 06 261 183 10051 232 19 -9999 -9999 19
2021 08 10 09 210 181 10065 79 7 -9999 -9999 -9999
2021 08 10 12 190 185 10078 64 12 -9999 -9999 1
2021 08 10 18 185 182 10088 70 10 -9999 -9999 0
2021 08 10 21 183 181 10098 0 -9999 -9999 -9999 0
2021 08 11 00 192 187 10104 0 -9999 -9999 -9999 30
2021 08 11 03 189 176 10108 220 10 -9999 -9999 60
2021 08 11 06 234 183 10093 270 30 -9999 -9999 30
2021 08 11 09 224 192 10095 300 20 -9999 -9999 3
2021 08 11 12 203 188 10110 220 10 -9999 -9999 0
2021 08 11 18 185 175 10112 200 10 -9999 -9999 0
2021 08 11 21 180 175 10113 179 5 -9999 -9999 4
2021 08 12 00 182 179 10117 258 11 -9999 -9999 18
2021 08 12 03 200 187 10113 291 22 -9999 -9999 15
2021 08 12 06 212 197 10101 275 32 -9999 -9999 -9999
2021 08 12 09 200 191 10103 264 19 -9999 -9999 99
2021 08 12 12 187 185 10112 290 9 -9999 -9999 155
2021 08 12 18 182 181 10105 268 13 -9999 -9999 1
2021 08 12 21 172 170 10108 289 18 -9999 -9999 1
2021 08 13 00 185 175 10110 246 11 -9999 -9999 -9999
2021 08 13 03 220 156 10102 289 12 -9999 -9999 -9999
2021 08 13 06 241 166 10089 245 20 -9999 -9999 -9999
2021 08 13 09 247 170 10086 20 14 -9999 -9999 -9999
2021 08 13 12 192 180 10098 247 8 -9999 -9999 -9999
2021 08 13 18 171 168 10098 60 8 -9999 -9999 -9999
2021 08 13 21 170 166 10101 171 11 -9999 -9999 -9999
2021 08 14 00 192 173 10109 97 13 -9999 -9999 -9999
2021 08 14 03 235 174 10108 109 26 -9999 -9999 -9999
2021 08 14 06 255 176 10094 360 19 -9999 -9999 -9999
2021 08 14 09 250 187 10090 16 17 -9999 -9999 -9999
2021 08 14 12 197 185 10110 276 6 -9999 -9999 -9999
2021 08 14 18 170 167 10126 28 9 -9999 -9999 -9999
2021 08 14 21 165 163 10134 75 13 -9999 -9999 -9999
2021 08 15 00 185 170 10146 80 10 -9999 -9999 -9999
2021 08 15 03 260 192 10137 288 27 -9999 -9999 -9999
2021 08 15 06 267 186 10130 240 12 -9999 -9999 -9999
2021 08 15 09 227 183 10140 226 13 -9999 -9999 -9999
2021 08 15 12 205 189 10149 296 8 -9999 -9999 -9999
2021 08 15 18 192 189 10150 360 1 -9999 -9999 -9999
2021 08 15 21 187 185 10153 360 2 -9999 -9999 -9999
2021 08 16 00 207 195 10153 75 8 -9999 -9999 -9999
2021 08 16 03 226 207 10148 59 14 -9999 -9999 37
2021 08 16 06 215 197 10134 294 18 -9999 -9999 53
2021 08 16 09 220 197 10132 218 7 -9999 -9999 17
2021 08 16 12 197 191 10137 216 5 -9999 -9999 2
2021 08 16 21 187 186 10126 30 8 -9999 -9999 148
2021 08 17 00 195 190 10129 61 8 -9999 -9999 24
2021 08 17 03 212 196 10119 249 12 -9999 -9999 10
2021 08 17 06 220 195 10105 43 10 -9999 -9999 13
2021 08 17 09 206 194 10108 58 16 -9999 -9999 24
2021 08 17 12 192 190 10117 201 5 -9999 -9999 20
2021 08 17 18 187 186 10117 58 14 -9999 -9999 -9999
2021 08 17 21 181 178 10122 59 18 -9999 -9999 -9999
2021 08 18 00 197 185 10131 16 13 -9999 -9999 -9999
2021 08 18 03 255 201 10120 338 14 -9999 -9999 -9999
2021 08 18 06 275 181 10106 307 14 -9999 -9999 -9999
2021 08 18 09 285 183 10100 280 10 -9999 -9999 -9999
2021 08 18 12 211 201 10117 242 11 -9999 -9999 -9999
2021 08 18 18 187 185 10116 113 9 -9999 -9999 -9999
2021 08 18 21 177 176 10122 69 7 -9999 -9999 -9999
2021 08 19 00 207 191 10126 44 9 -9999 -9999 -9999
2021 08 19 03 280 174 10114 193 24 -9999 -9999 -9999
2021 08 19 06 295 166 10096 164 31 -9999 -9999 -9999
2021 08 19 09 287 156 10095 196 22 -9999 -9999 -9999
2021 08 19 12 197 179 10109 331 9 -9999 -9999 -9999
2021 08 19 18 155 151 10108 141 6 -9999 -9999 -9999
2021 08 19 21 147 145 10104 147 6 -9999 -9999 -9999
2021 08 20 00 200 167 10103 180 8 -9999 -9999 -9999
2021 08 20 03 246 168 10096 171 13 -9999 -9999 -9999
2021 08 20 06 250 179 10091 233 18 -9999 -9999 -9999
2021 08 20 09 227 199 10086 257 11 -9999 -9999 -9999
2021 08 20 12 206 198 10084 232 7 -9999 -9999 -9999
2021 08 20 18 195 193 10055 70 25 -9999 -9999 283
2021 08 20 21 192 191 10048 208 3 -9999 -9999 272
2021 08 21 00 195 192 10043 258 10 -9999 -9999 91
2021 08 21 03 200 197 10040 177 4 -9999 -9999 57
2021 08 21 06 220 200 10025 43 15 -9999 -9999 16
2021 08 21 09 221 202 10015 298 10 -9999 -9999 1
2021 08 21 12 197 192 10022 219 13 -9999 -9999 1
2021 08 21 18 185 183 10029 299 14 -9999 -9999 -9999
2021 08 21 21 186 183 10038 308 18 -9999 -9999 -9999
2021 08 22 00 207 191 10054 280 25 -9999 -9999 -9999
2021 08 22 03 256 190 10044 284 33 -9999 -9999 -9999
2021 08 22 06 282 189 10031 275 24 -9999 -9999 -9999
2021 08 22 09 277 178 10033 240 31 -9999 -9999 -9999
2021 08 22 12 207 193 10044 236 15 -9999 -9999 -9999
2021 08 22 18 212 189 10048 327 8 -9999 -9999 -9999
2021 08 22 21 206 198 10056 282 12 -9999 -9999 -9999
2021 08 23 00 231 212 10060 276 11 -9999 -9999 8
2021 08 23 03 272 206 10049 242 35 -9999 -9999 33
2021 08 23 06 267 212 10042 226 17 -9999 -9999 25
2021 08 23 09 270 195 10042 205 37 -9999 -9999 -9999
2021 08 23 12 215 201 10052 271 13 -9999 -9999 -9999
2021 08 23 18 182 180 10036 325 8 -9999 -9999 -9999
2021 08 23 21 181 179 10020 67 8 -9999 -9999 -9999
2021 08 24 00 230 199 9999 66 14 -9999 -9999 -9999
2021 08 24 03 280 206 9969 57 31 -9999 -9999 -9999
2021 08 24 06 267 187 9958 142 19 -9999 -9999 -9999
2021 08 24 09 206 201 9975 225 13 -9999 -9999 141
2021 08 24 12 200 196 9986 239 9 -9999 -9999 163
2021 08 24 18 197 195 10004 78 8 -9999 -9999 4
2021 08 24 21 192 190 10015 24 4 -9999 -9999 5
2021 08 25 00 227 203 10019 65 14 -9999 -9999 4
2021 08 25 03 265 172 10024 194 44 -9999 -9999 3
2021 08 25 06 271 148 10017 223 35 -9999 -9999 -9999
2021 08 25 09 215 162 10034 139 14 -9999 -9999 -9999
2021 08 25 12 185 179 10057 146 16 -9999 -9999 43
2021 08 25 18 150 147 10054 322 8 -9999 -9999 12
2021 08 25 21 157 155 10070 360 0 -9999 -9999 1
2021 08 26 00 202 177 10076 38 8 -9999 -9999 -9999
2021 08 26 03 257 149 10076 223 33 -9999 -9999 -9999
2021 08 26 06 267 155 10064 196 39 -9999 -9999 -9999
2021 08 26 09 252 164 10061 219 23 -9999 -9999 -9999
2021 08 26 12 197 190 10082 341 11 -9999 -9999 23
2021 08 26 18 157 155 10082 204 9 -9999 -9999 1
2021 08 26 21 156 154 10080 187 10 -9999 -9999 1
2021 08 27 00 185 182 10082 274 4 -9999 -9999 1
2021 08 27 03 255 157 10074 263 31 -9999 -9999 -9999
2021 08 27 06 255 140 10067 260 52 -9999 -9999 -9999
2021 08 27 09 255 154 10070 254 37 -9999 -9999 -9999
2021 08 27 12 192 170 10090 261 10 -9999 -9999 -9999
2021 08 27 18 162 156 10096 298 9 -9999 -9999 -9999
2021 08 27 21 162 160 10102 316 10 -9999 -9999 -9999
2021 08 28 00 187 166 10105 294 9 -9999 -9999 -9999
2021 08 28 03 237 150 10102 258 51 -9999 -9999 -9999
2021 08 28 06 255 119 10097 259 59 -9999 -9999 -9999
2021 08 28 09 247 120 10100 241 50 -9999 -9999 -9999
2021 08 28 12 180 154 10117 245 17 -9999 -9999 -9999
2021 08 28 18 147 143 10112 227 9 -9999 -9999 -9999
2021 08 28 21 140 137 10118 312 8 -9999 -9999 -9999
2021 08 29 00 172 153 10126 307 8 -9999 -9999 -9999
2021 08 29 03 250 135 10115 249 46 -9999 -9999 -9999
2021 08 29 06 260 89 10107 252 61 -9999 -9999 -9999
2021 08 29 09 240 95 10123 278 39 -9999 -9999 -9999
2021 08 29 12 151 128 10146 241 12 -9999 -9999 -9999
2021 08 29 18 112 109 10155 264 8 -9999 -9999 -9999
2021 08 29 21 102 99 10157 265 10 -9999 -9999 -9999
2021 08 30 00 161 136 10158 217 9 -9999 -9999 -9999
2021 08 30 03 245 159 10154 251 48 -9999 -9999 -9999
2021 08 30 06 277 161 10146 257 39 -9999 -9999 -9999
2021 08 30 09 265 139 10155 320 17 -9999 -9999 -9999
2021 08 30 12 177 162 10174 249 3 -9999 -9999 -9999
2021 08 30 18 137 135 10178 88 8 -9999 -9999 -9999
2021 08 30 21 132 130 10185 54 14 -9999 -9999 -9999
2021 08 31 00 152 146 10191 360 9 -9999 -9999 -9999
2021 08 31 03 241 159 10171 294 8 -9999 -9999 -9999
2021 08 31 06 266 134 10157 56 22 -9999 -9999 -9999
2021 08 31 09 261 136 10153 6 13 -9999 -9999 -9999
2021 08 31 12 172 159 10160 235 8 -9999 -9999 -9999
2021 08 31 18 132 129 10151 34 7 -9999 -9999 -9999
2021 08 31 21 130 127 10150 138 10 -9999 -9999 -9999
2021 09 01 00 157 142 10156 24 7 -9999 -9999 -9999
2021 09 01 03 266 150 10136 31 25 -9999 -9999 -9999
2021 09 01 06 280 120 10118 84 36 -9999 -9999 -9999
2021 09 01 09 265 122 10116 78 19 -9999 -9999 -9999
2021 09 01 12 172 155 10129 306 6 -9999 -9999 -9999
2021 09 01 18 122 120 10126 243 6 -9999 -9999 -9999
2021 09 01 21 116 113 10126 188 5 -9999 -9999 -9999
2021 09 02 00 165 138 10123 57 11 -9999 -9999 -9999
2021 09 02 03 270 144 10101 314 12 -9999 -9999 -9999
2021 09 02 06 281 112 10084 276 12 -9999 -9999 -9999
2021 09 02 09 272 150 10074 235 14 -9999 -9999 -9999
2021 09 02 12 172 156 10089 306 8 -9999 -9999 -9999
2021 09 02 18 135 129 10094 179 5 -9999 -9999 -9999
2021 09 02 21 125 121 10097 282 7 -9999 -9999 -9999
2021 09 03 00 176 147 10106 66 14 -9999 -9999 -9999
2021 09 03 03 267 161 10093 134 14 -9999 -9999 -9999
2021 09 03 06 276 143 10083 309 10 -9999 -9999 -9999
2021 09 03 09 237 178 10103 288 18 -9999 -9999 -9999
2021 09 03 12 192 176 10124 319 9 -9999 -9999 -9999
2021 09 03 18 167 165 10137 360 2 -9999 -9999 -9999
2021 09 03 21 161 158 10150 141 12 -9999 -9999 -9999
2021 09 04 00 167 160 10157 69 12 -9999 -9999 -9999
2021 09 04 03 265 139 10152 289 28 -9999 -9999 -9999
2021 09 04 06 281 144 10143 189 16 -9999 -9999 -9999
2021 09 04 09 257 175 10148 200 13 -9999 -9999 -9999
2021 09 04 12 202 180 10172 289 10 -9999 -9999 -9999
2021 09 04 18 172 171 10178 261 6 -9999 -9999 -9999
2021 09 04 21 172 170 10186 189 10 -9999 -9999 -9999
2021 09 05 00 185 182 10197 123 5 -9999 -9999 -9999
2021 09 05 03 251 160 10193 312 13 -9999 -9999 -9999
2021 09 05 06 275 164 10181 153 19 -9999 -9999 -9999
2021 09 05 09 266 182 10187 273 8 -9999 -9999 -9999
2021 09 05 12 197 185 10202 261 8 -9999 -9999 -9999
2021 09 05 18 170 167 10205 290 6 -9999 -9999 -9999
2021 09 05 21 170 166 10199 101 7 -9999 -9999 -9999
2021 09 06 00 191 176 10199 68 13 -9999 -9999 -9999
2021 09 06 03 246 166 10182 247 13 -9999 -9999 -9999
2021 09 06 06 236 140 10174 195 20 -9999 -9999 -9999
2021 09 06 09 196 177 10167 175 20 -9999 -9999 3
2021 09 06 12 177 173 10173 231 6 -9999 -9999 11
2021 09 06 18 165 161 10144 283 9 -9999 -9999 13
2021 09 06 21 161 156 10136 301 7 -9999 -9999 13
2021 09 07 00 170 160 10128 227 5 -9999 -9999 6
2021 09 07 03 181 163 10120 238 8 -9999 -9999 15
2021 09 07 06 180 168 10108 222 14 -9999 -9999 18
2021 09 07 09 195 170 10100 2 10 -9999 -9999 4
2021 09 07 12 167 161 10109 29 5 -9999 -9999 1
2021 09 07 18 150 147 10106 251 20 -9999 -9999 -9999
2021 09 07 21 146 141 10104 187 11 -9999 -9999 -9999
2021 09 08 00 167 141 10105 223 8 -9999 -9999 -9999
2021 09 08 03 240 141 10090 203 18 -9999 -9999 -9999
2021 09 08 06 265 125 10074 167 28 -9999 -9999 -9999
2021 09 08 09 242 141 10069 178 36 -9999 -9999 -9999
2021 09 08 12 202 174 10101 289 10 -9999 -9999 -9999
2021 09 08 18 145 143 10119 233 6 -9999 -9999 41
2021 09 08 21 147 145 10117 70 12 -9999 -9999 1
2021 09 09 00 162 161 10109 55 14 -9999 -9999 -9999
2021 09 09 03 261 164 10098 217 17 -9999 -9999 -9999
2021 09 09 06 252 156 10087 189 46 -9999 -9999 -9999
2021 09 09 09 210 142 10088 30 14 -9999 -9999 -9999
2021 09 09 12 186 149 10126 306 31 -9999 -9999 -9999
2021 09 09 18 145 141 10119 189 11 -9999 -9999 59
2021 09 09 21 145 142 10117 100 9 -9999 -9999 18
2021 09 10 00 177 158 10118 87 9 -9999 -9999 13
2021 09 10 03 222 156 10115 272 36 -9999 -9999 -9999
2021 09 10 06 256 135 10099 251 37 -9999 -9999 -9999
2021 09 10 09 240 151 10098 241 25 -9999 -9999 -9999
2021 09 10 12 185 167 10114 266 18 -9999 -9999 -9999
2021 09 10 18 162 159 10107 355 12 -9999 -9999 2
2021 09 10 21 152 136 10098 13 10 -9999 -9999 2
2021 09 11 00 162 148 10097 299 7 -9999 -9999 12
2021 09 11 03 226 173 10093 283 32 -9999 -9999 12
2021 09 11 06 247 133 10082 263 33 -9999 -9999 -9999
2021 09 11 09 227 84 10099 299 31 -9999 -9999 -9999
2021 09 11 12 136 118 10134 248 5 -9999 -9999 -9999
2021 09 11 18 97 96 10155 149 5 -9999 -9999 -9999
2021 09 11 21 85 84 10169 56 17 -9999 -9999 -9999
2021 09 12 00 102 101 10183 28 13 -9999 -9999 -9999
2021 09 12 03 206 76 10174 73 29 -9999 -9999 -9999
2021 09 12 06 222 73 10166 49 23 -9999 -9999 -9999
2021 09 12 09 202 89 10164 51 22 -9999 -9999 -9999
2021 09 12 12 130 115 10171 322 5 -9999 -9999 -9999
2021 09 12 18 125 116 10177 138 8 -9999 -9999 2
2021 09 12 21 130 124 10180 75 8 -9999 -9999 15
2021 09 13 00 141 135 10183 43 8 -9999 -9999 38
2021 09 13 03 177 142 10181 308 8 -9999 -9999 25
2021 09 13 06 205 154 10173 319 7 -9999 -9999 -9999
2021 09 13 09 205 166 10181 19 9 -9999 -9999 -9999
2021 09 13 12 176 168 10194 358 8 -9999 -9999 -9999
2021 09 13 18 155 153 10207 74 15 -9999 -9999 -9999
2021 09 13 21 145 142 10215 62 13 -9999 -9999 -9999
2021 09 14 00 151 138 10227 53 15 -9999 -9999 -9999
2021 09 14 03 217 94 10216 76 51 -9999 -9999 -9999
2021 09 14 06 235 90 10204 84 45 -9999 -9999 -9999
2021 09 14 09 215 103 10203 64 27 -9999 -9999 -9999
2021 09 14 12 135 121 10219 345 6 -9999 -9999 -9999
2021 09 14 18 96 91 10206 191 10 -9999 -9999 -9999
2021 09 14 21 86 85 10214 146 10 -9999 -9999 -9999
2021 09 15 00 130 111 10209 96 13 -9999 -9999 -9999
2021 09 15 03 217 125 10184 32 20 -9999 -9999 -9999
2021 09 15 06 256 135 10162 318 24 -9999 -9999 -9999
2021 09 15 09 250 141 10154 315 12 -9999 -9999 -9999
2021 09 15 12 175 159 10162 347 5 -9999 -9999 -9999
2021 09 15 18 165 159 10145 360 2 -9999 -9999 -9999
2021 09 15 21 165 161 10142 360 2 -9999 -9999 -9999
2021 09 16 00 166 160 10146 268 13 -9999 -9999 -9999
2021 09 16 03 181 155 10143 321 13 -9999 -9999 -9999
2021 09 16 06 180 162 10139 279 14 -9999 -9999 4
2021 09 16 09 171 163 10141 239 8 -9999 -9999 6
2021 09 16 12 167 165 10154 94 4 -9999 -9999 3
2021 09 16 18 161 156 10151 54 10 -9999 -9999 -9999
2021 09 16 21 142 139 10154 336 8 -9999 -9999 -9999
2021 09 17 00 162 150 10155 81 14 -9999 -9999 -9999
2021 09 17 03 200 139 10148 119 34 -9999 -9999 -9999
2021 09 17 06 225 129 10130 84 16 -9999 -9999 -9999
2021 09 17 09 215 129 10125 66 8 -9999 -9999 -9999
2021 09 17 12 145 137 10146 251 5 -9999 -9999 -9999
2021 09 17 18 112 111 10156 61 10 -9999 -9999 -9999
2021 09 17 21 107 106 10161 126 8 -9999 -9999 -9999
2021 09 18 00 115 112 10178 108 13 -9999 -9999 -9999
2021 09 18 03 231 127 10168 84 15 -9999 -9999 -9999
2021 09 18 06 267 108 10148 291 12 -9999 -9999 -9999
2021 09 18 09 222 136 10158 223 18 -9999 -9999 -9999
2021 09 18 12 152 137 10176 250 9 -9999 -9999 -9999
2021 09 18 18 122 119 10175 92 5 -9999 -9999 -9999
2021 09 18 21 106 103 10171 360 0 -9999 -9999 -9999
2021 09 19 00 155 129 10172 99 11 -9999 -9999 -9999
2021 09 19 03 245 145 10160 291 28 -9999 -9999 -9999
2021 09 19 06 252 144 10151 277 25 -9999 -9999 -9999
2021 09 19 09 227 174 10155 194 14 -9999 -9999 -9999
2021 09 19 12 182 170 10168 236 6 -9999 -9999 -9999
2021 09 19 18 160 156 10152 360 2 -9999 -9999 -9999
2021 09 19 21 157 154 10148 120 9 -9999 -9999 -9999
2021 09 20 00 166 163 10139 56 8 -9999 -9999 6
2021 09 20 03 176 173 10133 41 17 -9999 -9999 59
2021 09 20 06 155 129 10108 107 35 -9999 -9999 85
2021 09 20 09 150 141 10069 84 30 -9999 -9999 140
2021 09 20 12 155 148 10040 63 11 -9999 -9999 123
2021 09 20 18 157 144 9992 70 38 -9999 -9999 3
2021 09 20 21 160 149 9966 60 35 -9999 -9999 -9999
2021 09 21 00 190 174 9956 259 13 -9999 -9999 -9999
2021 09 21 03 226 147 9955 210 35 -9999 -9999 -9999
2021 09 21 06 200 149 9957 270 42 -9999 -9999 -9999
2021 09 21 09 170 151 9973 265 33 -9999 -9999 -9999
2021 09 21 12 155 134 9989 269 49 -9999 -9999 -9999
2021 09 21 18 140 117 10001 238 42 -9999 -9999 -9999
2021 09 21 21 130 120 10020 249 41 -9999 -9999 3
2021 09 22 00 127 116 10038 254 46 -9999 -9999 4
2021 09 22 03 126 113 10060 257 55 -9999 -9999 1
2021 09 22 06 137 121 10071 257 40 -9999 -9999 -9999
2021 09 22 09 135 124 10089 253 30 -9999 -9999 1
2021 09 22 12 132 124 10111 290 8 -9999 -9999 1
2021 09 22 18 131 128 10135 271 18 -9999 -9999 3
2021 09 22 21 131 128 10154 310 11 -9999 -9999 1
2021 09 23 00 142 134 10180 272 23 -9999 -9999 -9999
2021 09 23 03 156 136 10191 263 31 -9999 -9999 -9999
2021 09 23 06 170 145 10197 264 22 -9999 -9999 -9999
2021 09 23 09 160 154 10208 288 15 -9999 -9999 1
2021 09 23 12 152 146 10222 181 7 -9999 -9999 5
2021 09 23 18 145 142 10233 80 8 -9999 -9999 1
2021 09 23 21 127 121 10237 88 11 -9999 -9999 -9999
2021 09 24 00 127 122 10255 64 15 -9999 -9999 -9999
2021 09 24 03 195 140 10247 355 15 -9999 -9999 -9999
2021 09 24 06 230 145 10223 346 18 -9999 -9999 -9999
2021 09 24 09 217 147 10218 33 13 -9999 -9999 -9999
2021 09 24 12 155 144 10235 163 7 -9999 -9999 -9999
2021 09 24 18 142 139 10239 360 1 -9999 -9999 -9999
2021 09 24 21 145 143 10245 223 3 -9999 -9999 34
2021 09 25 00 151 149 10257 155 3 -9999 -9999 72
2021 09 25 03 167 164 10256 282 6 -9999 -9999 75
2021 09 25 06 185 176 10233 301 3 -9999 -9999 50
2021 09 25 09 182 177 10232 360 2 -9999 -9999 13
2021 09 25 12 171 168 10240 360 1 -9999 -9999 -9999
2021 09 25 18 165 163 10237 360 2 -9999 -9999 -9999
2021 09 25 21 161 159 10231 147 6 -9999 -9999 1
2021 09 26 00 165 163 10235 80 10 -9999 -9999 1
2021 09 26 03 235 155 10210 314 20 -9999 -9999 -9999
2021 09 26 06 267 116 10184 251 21 -9999 -9999 -9999
2021 09 26 09 212 158 10183 200 13 -9999 -9999 -9999
2021 09 26 12 167 160 10186 317 4 -9999 -9999 -9999
2021 09 26 18 147 146 10169 360 2 -9999 -9999 -9999
2021 09 26 21 145 142 10163 360 1 -9999 -9999 -9999
2021 09 27 00 152 150 10172 212 4 -9999 -9999 -9999
2021 09 27 03 185 164 10163 243 12 -9999 -9999 2
2021 09 27 06 212 155 10149 264 20 -9999 -9999 3
2021 09 27 09 200 163 10150 218 12 -9999 -9999 1
2021 09 27 12 177 171 10162 308 8 -9999 -9999 -9999
2021 09 27 18 155 153 10155 260 10 -9999 -9999 -9999
2021 09 27 21 150 148 10151 86 14 -9999 -9999 1
2021 09 28 00 155 149 10150 43 16 -9999 -9999 -9999
2021 09 28 03 221 152 10127 162 15 -9999 -9999 -9999
2021 09 28 06 246 126 10100 241 32 -9999 -9999 -9999
2021 09 28 09 212 162 10093 185 11 -9999 -9999 -9999
2021 09 28 12 162 152 10100 283 11 -9999 -9999 -9999
2021 09 28 18 132 130 10085 231 6 -9999 -9999 -9999
2021 09 28 21 135 133 10085 202 4 -9999 -9999 -9999
2021 09 29 00 165 148 10093 76 13 -9999 -9999 -9999
2021 09 29 03 212 145 10086 222 21 -9999 -9999 -9999
2021 09 29 06 201 157 10081 271 28 -9999 -9999 -9999
2021 09 29 09 165 142 10100 307 30 -9999 -9999 -9999
2021 09 29 12 151 101 10118 12 15 -9999 -9999 -9999
2021 09 29 18 87 85 10122 300 4 -9999 -9999 -9999
2021 09 29 21 90 89 10111 124 10 -9999 -9999 -9999
2021 09 30 00 95 91 10119 150 7 -9999 -9999 -9999
2021 09 30 03 152 107 10089 147 12 -9999 -9999 -9999
2021 09 30 06 215 103 10076 251 44 -9999 -9999 -9999
2021 09 30 09 185 97 10094 326 24 -9999 -9999 -9999
2021 09 30 12 135 100 10115 246 8 -9999 -9999 -9999
2021 09 30 18 100 93 10118 90 5 -9999 -9999 -9999
2021 09 30 21 81 77 10128 45 10 -9999 -9999 -9999
2021 10 01 00 102 97 10134 250 7 -9999 -9999 -9999
2021 10 01 03 177 13 10123 85 39 -9999 -9999 -9999
2021 10 01 06 196 6 10100 67 16 -9999 -9999 -9999
2021 10 01 09 162 34 10104 329 19 -9999 -9999 -9999
2021 10 01 12 100 67 10129 305 11 -9999 -9999 -9999
2021 10 01 18 40 36 10143 360 2 -9999 -9999 -9999
2021 10 01 21 22 20 10146 44 3 -9999 -9999 -9999
2021 10 02 00 67 43 10156 114 11 -9999 -9999 -9999
2021 10 02 03 165 45 10140 185 9 -9999 -9999 -9999
2021 10 02 06 210 2 10114 159 28 -9999 -9999 -9999
2021 10 02 12 97 75 10133 310 5 -9999 -9999 -9999
2021 10 02 18 85 77 10099 69 45 -9999 -9999 -9999
2021 10 02 21 120 110 10086 344 15 -9999 -9999 -9999
2021 10 03 00 205 163 10096 208 24 -9999 -9999 -9999
2021 10 03 03 212 149 10110 266 27 -9999 -9999 -9999
2021 10 03 06 200 155 10108 251 21 -9999 -9999 1
2021 10 03 09 172 169 10133 129 9 -9999 -9999 318
2021 10 03 12 167 166 10136 193 8 -9999 -9999 452
2021 10 03 18 150 139 10165 97 16 -9999 -9999 120
2021 10 03 21 130 124 10194 160 9 -9999 -9999 88
2021 10 04 00 137 90 10223 47 25 -9999 -9999 20
2021 10 04 03 151 72 10229 53 30 -9999 -9999 -9999
2021 10 04 06 142 63 10230 83 39 -9999 -9999 -9999
2021 10 04 09 130 51 10246 21 24 -9999 -9999 -9999
2021 10 04 12 106 60 10266 67 13 -9999 -9999 -9999
2021 10 04 18 95 48 10253 94 24 -9999 -9999 -9999
2021 10 04 21 90 48 10258 93 16 -9999 -9999 -9999
2021 10 05 00 102 46 10260 69 33 -9999 -9999 -9999
2021 10 05 03 137 33 10259 75 37 -9999 -9999 -9999
2021 10 05 06 156 37 10254 42 20 -9999 -9999 -9999
2021 10 05 09 137 29 10259 16 17 -9999 -9999 -9999
2021 10 05 12 87 54 10284 142 6 -9999 -9999 -9999
2021 10 05 18 66 52 10285 69 10 -9999 -9999 -9999
2021 10 05 21 65 43 10269 68 22 -9999 -9999 -9999
2021 10 06 00 87 39 10263 72 23 -9999 -9999 -9999
2021 10 06 03 127 18 10250 65 39 -9999 -9999 -9999
2021 10 06 06 137 27 10221 64 25 -9999 -9999 -9999
2021 10 06 09 100 86 10214 255 7 -9999 -9999 11
2021 10 06 12 86 80 10201 54 7 -9999 -9999 57
2021 10 06 18 86 75 10186 66 16 -9999 -9999 62
2021 10 06 21 86 77 10191 58 11 -9999 -9999 12
2021 10 07 00 97 86 10204 93 10 -9999 -9999 -9999
2021 10 07 03 155 82 10199 111 21 -9999 -9999 -9999
2021 10 07 06 165 65 10189 189 12 -9999 -9999 -9999
2021 10 07 09 151 88 10190 187 12 -9999 -9999 -9999
2021 10 07 12 85 76 10217 350 3 -9999 -9999 -9999
2021 10 07 18 50 45 10235 61 23 -9999 -9999 -9999
2021 10 07 21 35 34 10241 57 25 -9999 -9999 -9999
2021 10 08 00 41 41 10253 69 15 -9999 -9999 -9999
2021 10 08 03 175 63 10233 104 26 -9999 -9999 -9999
2021 10 08 06 221 67 10214 250 15 -9999 -9999 -9999
2021 10 08 09 186 117 10215 217 8 -9999 -9999 -9999
2021 10 08 12 115 106 10236 276 9 -9999 -9999 -9999
2021 10 08 18 91 88 10232 99 7 -9999 -9999 -9999
2021 10 08 21 80 77 10235 131 6 -9999 -9999 -9999
2021 10 09 00 105 99 10222 92 16 -9999 -9999 -9999
2021 10 09 03 137 131 10212 132 4 -9999 -9999 13
2021 10 09 06 160 155 10181 245 6 -9999 -9999 33
2021 10 09 09 160 157 10165 253 8 -9999 -9999 83
2021 10 09 12 156 154 10154 247 9 -9999 -9999 135
2021 10 09 18 151 141 10151 253 45 -9999 -9999 249
2021 10 09 21 122 117 10167 194 10 -9999 -9999 180
2021 10 10 00 100 36 10205 258 25 -9999 -9999 45
2021 10 10 03 122 19 10201 235 31 -9999 -9999 -9999
2021 10 10 06 127 18 10190 279 30 -9999 -9999 -9999
2021 10 10 09 117 20 10205 224 18 -9999 -9999 -9999
2021 10 10 12 62 37 10236 242 16 -9999 -9999 -9999
2021 10 10 18 15 11 10256 246 11 -9999 -9999 -9999
2021 10 10 21 17 16 10269 100 8 -9999 -9999 1
2021 10 11 00 20 19 10284 272 3 -9999 -9999 -9999
2021 10 11 03 130 4 10270 275 10 -9999 -9999 -9999
2021 10 11 06 170 -2 10255 193 17 -9999 -9999 -9999
2021 10 11 09 137 40 10261 190 10 -9999 -9999 -9999
2021 10 11 12 57 36 10280 182 3 -9999 -9999 -9999
2021 10 11 18 11 7 10293 124 3 -9999 -9999 -9999
2021 10 11 21 0 -4 10299 121 8 -9999 -9999 -9999
2021 10 12 00 37 18 10306 113 11 -9999 -9999 1
2021 10 12 03 166 11 10285 163 6 -9999 -9999 -9999
2021 10 12 06 215 0 10263 256 28 -9999 -9999 -9999
2021 10 12 09 160 66 10270 212 14 -9999 -9999 -9999
2021 10 12 12 76 56 10288 179 5 -9999 -9999 -9999
2021 10 12 18 27 23 10288 360 2 -9999 -9999 -9999
2021 10 12 21 17 14 10289 94 6 -9999 -9999 -9999
2021 10 13 00 61 41 10281 138 11 -9999 -9999 -9999
2021 10 13 03 187 63 10248 279 41 -9999 -9999 -9999
2021 10 13 06 206 62 10208 277 32 -9999 -9999 -9999
2021 10 13 09 177 70 10216 270 26 -9999 -9999 -9999
2021 10 13 12 145 96 10214 159 4 -9999 -9999 -9999
2021 10 13 18 126 117 10204 279 19 -9999 -9999 -9999
2021 10 13 21 125 121 10211 195 6 -9999 -9999 8
2021 10 14 00 125 122 10214 253 8 -9999 -9999 8
2021 10 14 03 147 127 10203 255 20 -9999 -9999 3
2021 10 14 06 155 106 10194 276 21 -9999 -9999 3
2021 10 14 09 137 117 10206 235 14 -9999 -9999 -9999
2021 10 14 12 106 101 10219 231 12 -9999 -9999 -9999
2021 10 14 18 85 83 10230 286 9 -9999 -9999 -9999
2021 10 14 21 72 70 10238 198 16 -9999 -9999 -9999
2021 10 15 00 71 65 10246 211 12 -9999 -9999 -9999
2021 10 15 03 157 11 10229 257 23 -9999 -9999 -9999
2021 10 15 06 175 15 10213 295 38 -9999 -9999 -9999
2021 10 15 09 115 11 10247 284 66 -9999 -9999 -9999
2021 10 15 12 60 -103 10295 294 39 -9999 -9999 -9999
2021 10 15 18 12 -125 10307 283 34 -9999 -9999 -9999
2021 10 15 21 -5 -115 10315 301 29 -9999 -9999 -9999
2021 10 16 00 2 -115 10325 300 46 -9999 -9999 -9999
2021 10 16 03 16 -112 10321 299 54 -9999 -9999 -9999
2021 10 16 06 27 -108 10310 310 27 -9999 -9999 -9999
2021 10 16 09 15 -139 10319 299 32 -9999 -9999 -9999
2021 10 16 12 -20 -109 10336 277 4 -9999 -9999 -9999
2021 10 16 18 -65 -88 10330 293 5 -9999 -9999 -9999
2021 10 16 21 -72 -85 10324 275 12 -9999 -9999 -9999
2021 10 17 00 -42 -67 10318 293 8 -9999 -9999 -9999
2021 10 17 03 50 -107 10285 282 43 -9999 -9999 -9999
2021 10 17 06 90 -135 10246 276 59 -9999 -9999 -9999
2021 10 17 09 72 -114 10235 225 25 -9999 -9999 -9999
2021 10 17 12 6 -56 10239 300 11 -9999 -9999 -9999
2021 10 17 18 -30 -56 10209 112 6 -9999 -9999 -9999
2021 10 17 21 -32 -45 10193 17 4 -9999 -9999 -9999
2021 10 18 00 11 -16 10194 343 7 -9999 -9999 -9999
2021 10 18 03 120 18 10185 245 49 -9999 -9999 -9999
2021 10 18 06 135 -25 10178 261 49 -9999 -9999 -9999
2021 10 18 09 85 -11 10214 50 28 -9999 -9999 -9999
2021 10 18 12 41 -23 10258 51 45 -9999 -9999 -9999
2021 10 18 18 -29 -49 10283 143 6 -9999 -9999 -9999
2021 10 18 21 -49 -60 10295 79 4 -9999 -9999 -9999
[truncated: 518 more rows]
