# Supplementary material for: Source Analysis of Ozone Pollution in Liaoyuan City’s Atmosphere Based on Machine Learning Models and HYSPLIT Clustering Method
Source: Toxics. 2025 Jun 13;13(6):500. doi: 10.3390/toxics13060500 (PMC12197544; doi:10.3390/toxics13060500)
Supplement: Supplementary file 1 [file toxics-13-00500-s001.zip › toxics-3626334-supplementary/542590-99999-2022.csv]

2022 01 01 00 -192 -224 10304 80 17 -9999 -9999 -9999
2022 01 01 03 -100 -180 10264 182 10 -9999 -9999 -9999
2022 01 01 06 0 -90 10221 201 40 -9999 -9999 -9999
2022 01 01 09 0 -67 10223 215 32 -9999 -9999 -9999
2022 01 01 12 -65 -136 10274 338 41 -9999 -9999 14
2022 01 01 18 -174 -200 10314 340 5 -9999 -9999 4
2022 01 01 21 -215 -237 10316 360 1 -9999 -9999 2
2022 01 02 00 -229 -250 10329 49 5 -9999 -9999 -9999
2022 01 02 03 -119 -185 10313 200 10 -9999 -9999 -9999
2022 01 02 06 -74 -206 10293 255 28 -9999 -9999 -9999
2022 01 02 09 -105 -194 10297 281 15 -9999 -9999 -9999
2022 01 02 12 -165 -200 10300 258 9 -9999 -9999 -9999
2022 01 02 18 -202 -223 10277 51 6 -9999 -9999 -9999
2022 01 02 21 -202 -226 10260 97 13 -9999 -9999 -9999
2022 01 03 00 -189 -213 10259 72 14 -9999 -9999 -9999
2022 01 03 03 -107 -166 10254 355 5 -9999 -9999 -9999
2022 01 03 06 -35 -143 10243 260 48 -9999 -9999 -9999
2022 01 03 09 -70 -184 10266 272 36 -9999 -9999 -9999
2022 01 03 12 -109 -200 10298 165 9 -9999 -9999 -9999
2022 01 03 18 -203 -226 10320 37 3 -9999 -9999 -9999
2022 01 03 21 -219 -242 10334 360 0 -9999 -9999 -9999
2022 01 04 00 -224 -249 10356 7 3 -9999 -9999 -9999
2022 01 04 03 -125 -197 10349 200 8 -9999 -9999 -9999
2022 01 04 06 -67 -207 10336 171 10 -9999 -9999 -9999
2022 01 04 09 -125 -196 10345 225 12 -9999 -9999 -9999
2022 01 04 12 -174 -206 10355 312 7 -9999 -9999 -9999
2022 01 04 18 -218 -246 10347 124 11 -9999 -9999 -9999
2022 01 04 21 -230 -256 10343 76 11 -9999 -9999 -9999
2022 01 05 00 -228 -252 10340 85 8 -9999 -9999 -9999
2022 01 05 03 -130 -196 10317 340 8 -9999 -9999 -9999
2022 01 05 06 -37 -200 10290 282 35 -9999 -9999 -9999
2022 01 05 09 -87 -177 10296 210 15 -9999 -9999 -9999
2022 01 05 12 -135 -178 10316 244 13 -9999 -9999 -9999
2022 01 05 18 -178 -197 10328 181 3 -9999 -9999 -9999
2022 01 05 21 -190 -213 10346 360 0 -9999 -9999 -9999
2022 01 06 00 -194 -214 10370 188 4 -9999 -9999 -9999
2022 01 06 03 -100 -156 10364 245 8 -9999 -9999 -9999
2022 01 06 06 -37 -180 10344 184 16 -9999 -9999 -9999
2022 01 06 09 -95 -145 10350 246 4 -9999 -9999 -9999
2022 01 06 12 -142 -173 10362 350 4 -9999 -9999 -9999
2022 01 06 18 -182 -207 10348 78 12 -9999 -9999 -9999
2022 01 06 21 -194 -216 10341 86 12 -9999 -9999 -9999
2022 01 07 00 -189 -207 10337 95 6 -9999 -9999 -9999
2022 01 07 03 -97 -177 10311 242 12 -9999 -9999 -9999
2022 01 07 06 -4 -117 10275 261 34 -9999 -9999 -9999
2022 01 07 09 -52 -110 10270 248 12 -9999 -9999 -9999
2022 01 07 12 -107 -132 10270 317 9 -9999 -9999 -9999
2022 01 07 18 -150 -168 10241 67 13 -9999 -9999 -9999
2022 01 07 21 -164 -183 10233 360 2 -9999 -9999 -9999
2022 01 08 00 -130 -149 10234 57 10 -9999 -9999 -9999
2022 01 08 03 -85 -98 10228 82 14 -9999 -9999 3
2022 01 08 06 -14 -77 10220 255 34 -9999 -9999 4
2022 01 08 09 -89 -127 10269 296 26 -9999 -9999 1
2022 01 08 12 -105 -137 10288 33 6 -9999 -9999 1
2022 01 08 18 -173 -192 10290 299 3 -9999 -9999 -9999
2022 01 08 21 -185 -208 10294 123 3 -9999 -9999 -9999
2022 01 09 00 -188 -206 10294 117 7 -9999 -9999 -9999
2022 01 09 03 -110 -156 10284 207 8 -9999 -9999 -9999
2022 01 09 06 -37 -140 10260 241 11 -9999 -9999 -9999
2022 01 09 09 -82 -139 10270 231 8 -9999 -9999 -9999
2022 01 09 12 -135 -161 10284 342 7 -9999 -9999 -9999
2022 01 09 18 -174 -195 10276 157 11 -9999 -9999 -9999
2022 01 09 21 -192 -214 10268 69 8 -9999 -9999 -9999
2022 01 10 00 -178 -196 10275 129 7 -9999 -9999 -9999
2022 01 10 03 -125 -146 10268 257 9 -9999 -9999 1
2022 01 10 06 -87 -160 10253 257 51 -9999 -9999 5
2022 01 10 09 -115 -219 10265 310 42 -9999 -9999 4
2022 01 10 12 -147 -200 10282 295 20 -9999 -9999 -9999
2022 01 10 18 -215 -240 10278 360 2 -9999 -9999 -9999
2022 01 10 21 -230 -255 10271 360 2 -9999 -9999 -9999
2022 01 11 00 -239 -265 10285 360 0 -9999 -9999 -9999
2022 01 11 03 -165 -204 10278 273 13 -9999 -9999 -9999
2022 01 11 06 -115 -197 10265 238 22 -9999 -9999 -9999
2022 01 11 09 -140 -208 10281 342 11 -9999 -9999 -9999
2022 01 11 12 -197 -226 10301 258 5 -9999 -9999 -9999
2022 01 11 21 -244 -270 10283 360 1 -9999 -9999 -9999
2022 01 12 00 -244 -269 10287 89 6 -9999 -9999 -9999
2022 01 12 03 -164 -213 10264 260 6 -9999 -9999 -9999
2022 01 12 06 -100 -205 10236 257 32 -9999 -9999 -9999
2022 01 12 09 -119 -214 10240 285 6 -9999 -9999 -9999
2022 01 12 12 -177 -217 10246 276 14 -9999 -9999 -9999
2022 01 12 18 -202 -228 10233 284 4 -9999 -9999 -9999
2022 01 12 21 -219 -241 10234 219 14 -9999 -9999 -9999
2022 01 13 00 -173 -196 10255 285 10 -9999 -9999 -9999
2022 01 13 03 -107 -197 10257 3 21 -9999 -9999 1
2022 01 13 06 -95 -198 10258 320 22 -9999 -9999 1
2022 01 13 09 -120 -202 10273 168 7 -9999 -9999 -9999
2022 01 13 12 -180 -210 10285 1 4 -9999 -9999 -9999
2022 01 13 18 -218 -242 10294 67 9 -9999 -9999 -9999
2022 01 13 21 -230 -256 10296 56 9 -9999 -9999 -9999
2022 01 14 00 -228 -250 10297 83 10 -9999 -9999 -9999
2022 01 14 03 -120 -195 10259 145 11 -9999 -9999 -9999
2022 01 14 06 -5 -164 10213 197 24 -9999 -9999 -9999
2022 01 14 09 -39 -168 10210 178 18 -9999 -9999 -9999
2022 01 14 12 -95 -161 10217 286 10 -9999 -9999 -9999
2022 01 14 18 -144 -169 10204 90 5 -9999 -9999 -9999
2022 01 14 21 -155 -178 10190 95 12 -9999 -9999 -9999
2022 01 15 00 -125 -146 10196 90 7 -9999 -9999 -9999
2022 01 15 03 -59 -91 10191 241 7 -9999 -9999 1
2022 01 15 06 -40 -77 10197 291 38 -9999 -9999 5
2022 01 15 09 -84 -125 10238 272 35 -9999 -9999 5
2022 01 15 12 -140 -176 10270 225 11 -9999 -9999 3
2022 01 15 18 -209 -229 10290 69 8 -9999 -9999 -9999
2022 01 15 21 -230 -253 10294 360 2 -9999 -9999 -9999
2022 01 16 00 -233 -252 10312 360 2 -9999 -9999 -9999
2022 01 16 03 -120 -191 10304 199 17 -9999 -9999 -9999
2022 01 16 06 -94 -191 10291 255 44 -9999 -9999 -9999
2022 01 16 09 -122 -199 10298 240 14 -9999 -9999 -9999
2022 01 16 12 -184 -213 10310 339 3 -9999 -9999 -9999
2022 01 16 18 -214 -233 10297 74 7 -9999 -9999 -9999
2022 01 16 21 -203 -224 10278 72 9 -9999 -9999 -9999
2022 01 17 00 -180 -204 10283 198 5 -9999 -9999 -9999
2022 01 17 03 -115 -160 10289 358 4 -9999 -9999 2
2022 01 17 06 -90 -155 10297 312 23 -9999 -9999 4
2022 01 17 09 -119 -177 10318 264 16 -9999 -9999 2
2022 01 17 12 -177 -195 10335 243 9 -9999 -9999 -9999
2022 01 17 18 -224 -249 10332 156 7 -9999 -9999 -9999
2022 01 17 21 -228 -253 10332 64 15 -9999 -9999 -9999
2022 01 18 00 -214 -237 10345 102 10 -9999 -9999 -9999
2022 01 18 03 -127 -186 10324 105 15 -9999 -9999 -9999
2022 01 18 06 -67 -203 10297 298 6 -9999 -9999 -9999
2022 01 18 09 -100 -187 10303 74 29 -9999 -9999 -9999
2022 01 18 12 -117 -199 10312 109 8 -9999 -9999 -9999
2022 01 18 18 -155 -215 10313 59 11 -9999 -9999 -9999
2022 01 18 21 -157 -204 10316 77 21 -9999 -9999 -9999
2022 01 19 00 -169 -211 10334 64 15 -9999 -9999 -9999
2022 01 19 03 -120 -209 10340 22 26 -9999 -9999 -9999
2022 01 19 06 -105 -227 10331 17 24 -9999 -9999 -9999
2022 01 19 09 -129 -234 10345 4 27 -9999 -9999 -9999
2022 01 19 12 -180 -226 10364 252 9 -9999 -9999 -9999
2022 01 19 18 -230 -259 10378 48 5 -9999 -9999 -9999
2022 01 19 21 -247 -274 10377 134 9 -9999 -9999 -9999
2022 01 20 00 -244 -271 10389 142 5 -9999 -9999 -9999
2022 01 20 03 -154 -222 10371 95 14 -9999 -9999 -9999
2022 01 20 06 -77 -236 10347 57 11 -9999 -9999 -9999
2022 01 20 09 -109 -224 10358 76 17 -9999 -9999 -9999
2022 01 20 12 -162 -213 10375 95 10 -9999 -9999 -9999
2022 01 20 18 -215 -244 10372 78 9 -9999 -9999 -9999
2022 01 20 21 -234 -260 10364 146 8 -9999 -9999 -9999
2022 01 21 00 -229 -258 10375 173 11 -9999 -9999 -9999
2022 01 21 03 -114 -202 10345 203 14 -9999 -9999 -9999
2022 01 21 06 -35 -190 10315 76 26 -9999 -9999 -9999
2022 01 21 09 -65 -191 10311 28 4 -9999 -9999 -9999
2022 01 21 12 -122 -197 10322 71 16 -9999 -9999 -9999
2022 01 21 18 -179 -213 10314 109 10 -9999 -9999 -9999
2022 01 21 21 -179 -210 10309 80 6 -9999 -9999 -9999
2022 01 22 00 -172 -207 10315 77 10 -9999 -9999 -9999
2022 01 22 03 -109 -182 10304 257 4 -9999 -9999 -9999
2022 01 22 06 -60 -91 10289 287 10 -9999 -9999 -9999
2022 01 22 09 -65 -86 10295 258 13 -9999 -9999 1
2022 01 22 12 -92 -105 10301 236 10 -9999 -9999 2
2022 01 22 18 -87 -100 10303 43 5 -9999 -9999 1
2022 01 22 21 -90 -109 10301 126 7 -9999 -9999 -9999
2022 01 23 00 -134 -148 10322 137 5 -9999 -9999 -9999
2022 01 23 03 -64 -187 10316 83 34 -9999 -9999 -9999
2022 01 23 06 -37 -180 10299 92 38 -9999 -9999 -9999
2022 01 23 09 -67 -184 10306 71 23 -9999 -9999 -9999
2022 01 23 12 -137 -185 10325 298 8 -9999 -9999 -9999
2022 01 23 18 -175 -211 10313 135 15 -9999 -9999 -9999
2022 01 23 21 -188 -220 10304 188 12 -9999 -9999 -9999
2022 01 24 00 -177 -211 10305 128 9 -9999 -9999 -9999
2022 01 24 03 -90 -185 10273 92 28 -9999 -9999 -9999
2022 01 24 06 -30 -178 10246 77 33 -9999 -9999 -9999
2022 01 24 09 -57 -174 10250 53 17 -9999 -9999 -9999
2022 01 24 12 -100 -166 10252 113 11 -9999 -9999 -9999
2022 01 24 18 -167 -193 10252 106 3 -9999 -9999 -9999
2022 01 24 21 -183 -203 10246 77 9 -9999 -9999 -9999
2022 01 25 00 -174 -198 10252 101 9 -9999 -9999 -9999
2022 01 25 03 -95 -158 10244 200 5 -9999 -9999 -9999
2022 01 25 06 -20 -144 10219 277 27 -9999 -9999 -9999
2022 01 25 09 -39 -138 10228 298 24 -9999 -9999 -9999
2022 01 25 12 -54 -147 10243 306 13 -9999 -9999 -9999
2022 01 25 18 -147 -169 10271 331 4 -9999 -9999 -9999
2022 01 25 21 -174 -196 10283 277 3 -9999 -9999 -9999
2022 01 26 00 -183 -199 10300 262 5 -9999 -9999 -9999
2022 01 26 03 -80 -165 10293 248 11 -9999 -9999 -9999
2022 01 26 06 -57 -167 10286 240 35 -9999 -9999 -9999
2022 01 26 09 -80 -169 10300 258 23 -9999 -9999 -9999
2022 01 26 12 -135 -179 10320 256 9 -9999 -9999 -9999
2022 01 26 18 -193 -213 10329 360 0 -9999 -9999 -9999
2022 01 26 21 -204 -224 10328 112 5 -9999 -9999 -9999
2022 01 27 00 -195 -212 10338 121 3 -9999 -9999 -9999
2022 01 27 03 -110 -178 10324 252 9 -9999 -9999 -9999
2022 01 27 06 -45 -161 10297 237 17 -9999 -9999 -9999
2022 01 27 09 -65 -168 10305 312 24 -9999 -9999 -9999
2022 01 27 12 -139 -180 10320 274 10 -9999 -9999 -9999
2022 01 27 18 -190 -213 10321 332 4 -9999 -9999 -9999
2022 01 27 21 -208 -232 10319 313 3 -9999 -9999 -9999
2022 01 28 00 -205 -225 10319 360 0 -9999 -9999 -9999
2022 01 28 03 -100 -163 10300 259 35 -9999 -9999 -9999
2022 01 28 06 -70 -172 10274 233 43 -9999 -9999 -9999
2022 01 28 09 -80 -188 10274 287 30 -9999 -9999 -9999
2022 01 28 12 -145 -191 10284 250 12 -9999 -9999 -9999
2022 01 28 18 -199 -221 10271 281 15 -9999 -9999 -9999
2022 01 28 21 -215 -238 10272 360 0 -9999 -9999 -9999
2022 01 29 00 -203 -222 10284 165 5 -9999 -9999 -9999
2022 01 29 03 -95 -183 10265 169 8 -9999 -9999 -9999
2022 01 29 06 -55 -182 10244 246 36 -9999 -9999 -9999
2022 01 29 09 -84 -190 10252 249 21 -9999 -9999 -9999
2022 01 29 12 -149 -193 10267 249 13 -9999 -9999 -9999
2022 01 29 18 -198 -219 10264 304 6 -9999 -9999 -9999
2022 01 29 21 -212 -233 10261 318 13 -9999 -9999 -9999
2022 01 30 00 -195 -215 10277 163 4 -9999 -9999 -9999
2022 01 30 03 -95 -166 10264 283 13 -9999 -9999 -9999
2022 01 30 06 -32 -162 10244 270 27 -9999 -9999 -9999
2022 01 30 09 -60 -168 10254 260 7 -9999 -9999 -9999
2022 01 30 12 -132 -180 10268 259 7 -9999 -9999 -9999
2022 01 30 18 -184 -210 10270 122 4 -9999 -9999 -9999
2022 01 30 21 -203 -226 10265 107 12 -9999 -9999 -9999
2022 01 31 00 -194 -218 10269 94 14 -9999 -9999 -9999
2022 01 31 03 -95 -174 10245 226 10 -9999 -9999 -9999
2022 01 31 06 -12 -162 10220 108 9 -9999 -9999 -9999
2022 01 31 09 -34 -154 10224 70 36 -9999 -9999 -9999
2022 01 31 12 -59 -159 10227 87 20 -9999 -9999 -9999
2022 01 31 18 -87 -177 10239 58 18 -9999 -9999 -9999
2022 01 31 21 -142 -182 10255 155 9 -9999 -9999 -9999
2022 02 01 00 -157 -179 10287 335 3 -9999 -9999 -9999
2022 02 01 03 -77 -166 10288 226 23 -9999 -9999 -9999
2022 02 01 06 -50 -171 10276 252 34 -9999 -9999 -9999
2022 02 01 09 -79 -175 10291 252 35 -9999 -9999 -9999
2022 02 01 12 -144 -192 10306 223 11 -9999 -9999 -9999
2022 02 01 18 -198 -219 10308 283 8 -9999 -9999 -9999
2022 02 01 21 -214 -238 10306 360 2 -9999 -9999 -9999
2022 02 02 00 -205 -231 10315 256 14 -9999 -9999 -9999
2022 02 02 03 -92 -184 10301 272 41 -9999 -9999 -9999
2022 02 02 06 -65 -176 10279 261 52 -9999 -9999 -9999
2022 02 02 09 -82 -194 10284 260 39 -9999 -9999 -9999
2022 02 02 12 -140 -201 10298 169 6 -9999 -9999 -9999
2022 02 02 18 -202 -223 10295 294 9 -9999 -9999 -9999
2022 02 02 21 -219 -241 10294 316 9 -9999 -9999 -9999
2022 02 03 00 -214 -239 10305 327 8 -9999 -9999 -9999
2022 02 03 03 -92 -196 10297 245 56 -9999 -9999 -9999
2022 02 03 06 -65 -191 10283 242 37 -9999 -9999 -9999
2022 02 03 09 -85 -203 10286 288 27 -9999 -9999 -9999
2022 02 03 12 -147 -205 10302 255 10 -9999 -9999 -9999
2022 02 03 18 -204 -232 10287 318 10 -9999 -9999 -9999
2022 02 03 21 -223 -247 10281 281 13 -9999 -9999 -9999
2022 02 04 00 -219 -244 10288 268 6 -9999 -9999 -9999
2022 02 04 03 -115 -209 10277 253 40 -9999 -9999 -9999
2022 02 04 06 -85 -209 10261 254 52 -9999 -9999 -9999
2022 02 04 09 -105 -213 10272 284 35 -9999 -9999 -9999
2022 02 04 12 -160 -215 10278 230 8 -9999 -9999 -9999
2022 02 04 18 -215 -244 10271 318 9 -9999 -9999 -9999
2022 02 04 21 -233 -256 10276 284 10 -9999 -9999 -9999
2022 02 05 00 -219 -246 10285 274 9 -9999 -9999 -9999
2022 02 05 03 -100 -203 10268 247 36 -9999 -9999 -9999
2022 02 05 06 -84 -205 10261 299 54 -9999 -9999 -9999
2022 02 05 09 -89 -216 10267 297 29 -9999 -9999 -9999
2022 02 05 12 -134 -199 10272 234 8 -9999 -9999 -9999
2022 02 05 18 -195 -223 10282 315 10 -9999 -9999 -9999
2022 02 05 21 -209 -234 10287 352 7 -9999 -9999 -9999
2022 02 06 00 -199 -222 10302 244 9 -9999 -9999 -9999
2022 02 06 03 -72 -179 10292 241 49 -9999 -9999 -9999
2022 02 06 06 -44 -183 10277 246 54 -9999 -9999 -9999
2022 02 06 12 -135 -185 10296 313 15 -9999 -9999 -9999
2022 02 06 18 -184 -209 10290 267 9 -9999 -9999 -9999
2022 02 06 21 -199 -219 10298 360 1 -9999 -9999 -9999
2022 02 07 00 -185 -205 10314 286 5 -9999 -9999 -9999
2022 02 07 03 -62 -153 10305 271 16 -9999 -9999 -9999
2022 02 07 06 -17 -167 10279 244 22 -9999 -9999 -9999
2022 02 07 09 -39 -161 10284 250 19 -9999 -9999 -9999
2022 02 07 12 -112 -164 10296 286 6 -9999 -9999 -9999
2022 02 07 18 -167 -188 10291 112 5 -9999 -9999 -9999
2022 02 07 21 -183 -205 10291 360 1 -9999 -9999 -9999
2022 02 08 00 -167 -185 10305 360 1 -9999 -9999 -9999
2022 02 08 03 -47 -151 10294 270 7 -9999 -9999 -9999
2022 02 08 06 7 -136 10272 262 40 -9999 -9999 -9999
2022 02 08 09 -17 -123 10281 250 16 -9999 -9999 -9999
2022 02 08 12 -85 -127 10297 61 7 -9999 -9999 -9999
2022 02 08 18 -144 -165 10284 97 5 -9999 -9999 -9999
2022 02 08 21 -159 -178 10278 360 2 -9999 -9999 -9999
2022 02 09 00 -147 -169 10285 78 12 -9999 -9999 -9999
2022 02 09 03 -22 -121 10259 197 9 -9999 -9999 -9999
2022 02 09 06 42 -109 10226 287 33 -9999 -9999 -9999
2022 02 09 09 11 -92 10223 195 11 -9999 -9999 -9999
2022 02 09 12 -62 -102 10236 358 5 -9999 -9999 -9999
2022 02 09 18 -112 -135 10241 72 7 -9999 -9999 -9999
2022 02 09 21 -127 -144 10240 51 7 -9999 -9999 -9999
2022 02 10 00 -117 -134 10251 116 11 -9999 -9999 -9999
2022 02 10 03 -9 -90 10234 192 11 -9999 -9999 -9999
2022 02 10 06 51 -80 10215 283 33 -9999 -9999 -9999
2022 02 10 09 22 -76 10218 275 11 -9999 -9999 -9999
2022 02 10 12 -45 -83 10233 360 2 -9999 -9999 -9999
2022 02 10 18 -97 -114 10235 107 5 -9999 -9999 -9999
2022 02 10 21 -109 -125 10233 72 5 -9999 -9999 -9999
2022 02 11 00 -89 -104 10252 275 10 -9999 -9999 -9999
2022 02 11 03 -30 -67 10273 293 53 -9999 -9999 -9999
2022 02 11 06 -34 -98 10282 274 42 -9999 -9999 -9999
2022 02 11 09 -39 -130 10297 290 42 -9999 -9999 -9999
2022 02 11 12 -77 -136 10324 348 26 -9999 -9999 -9999
2022 02 11 18 -145 -163 10336 125 8 -9999 -9999 -9999
2022 02 11 21 -157 -179 10327 110 12 -9999 -9999 -9999
2022 02 12 00 -150 -171 10339 102 10 -9999 -9999 -9999
2022 02 12 03 -60 -129 10327 94 26 -9999 -9999 -9999
2022 02 12 06 -27 -168 10302 88 28 -9999 -9999 -9999
2022 02 12 09 -42 -133 10301 44 22 -9999 -9999 -9999
2022 02 12 12 -70 -115 10311 46 27 -9999 -9999 -9999
2022 02 12 18 -135 -153 10316 251 3 -9999 -9999 -9999
2022 02 12 21 -159 -177 10313 138 6 -9999 -9999 -9999
2022 02 13 00 -145 -166 10322 137 8 -9999 -9999 -9999
2022 02 13 03 -67 -159 10307 71 36 -9999 -9999 -9999
2022 02 13 06 -39 -171 10278 50 41 -9999 -9999 -9999
2022 02 13 09 -52 -177 10272 79 33 -9999 -9999 -9999
2022 02 13 12 -65 -165 10272 69 30 -9999 -9999 -9999
2022 02 13 18 -97 -123 10253 58 23 -9999 -9999 9
2022 02 13 21 -102 -133 10238 60 30 -9999 -9999 15
2022 02 14 00 -104 -133 10244 76 19 -9999 -9999 11
2022 02 14 03 -90 -140 10244 289 31 -9999 -9999 5
2022 02 14 06 -90 -146 10240 299 42 -9999 -9999 -9999
2022 02 14 09 -105 -149 10257 303 31 -9999 -9999 1
2022 02 14 12 -125 -170 10274 304 30 -9999 -9999 3
2022 02 14 18 -189 -213 10281 250 14 -9999 -9999 -9999
2022 02 14 21 -210 -234 10281 260 11 -9999 -9999 -9999
2022 02 15 00 -205 -230 10289 290 6 -9999 -9999 -9999
2022 02 15 03 -120 -185 10273 200 13 -9999 -9999 -9999
2022 02 15 06 -105 -178 10254 286 27 -9999 -9999 -9999
2022 02 15 09 -120 -188 10265 313 18 -9999 -9999 -9999
2022 02 15 12 -170 -202 10278 226 9 -9999 -9999 -9999
2022 02 15 18 -219 -241 10276 358 4 -9999 -9999 -9999
2022 02 15 21 -235 -261 10278 302 6 -9999 -9999 -9999
2022 02 16 00 -227 -251 10287 248 3 -9999 -9999 -9999
2022 02 16 03 -134 -186 10279 257 22 -9999 -9999 -9999
2022 02 16 06 -100 -185 10267 276 33 -9999 -9999 -9999
2022 02 16 09 -115 -175 10287 270 32 -9999 -9999 -9999
2022 02 16 12 -150 -183 10306 191 8 -9999 -9999 -9999
2022 02 16 18 -190 -213 10338 303 9 -9999 -9999 -9999
2022 02 16 21 -183 -206 10350 98 4 -9999 -9999 -9999
2022 02 17 00 -172 -194 10360 182 5 -9999 -9999 1
2022 02 17 03 -97 -162 10357 253 17 -9999 -9999 1
2022 02 17 06 -62 -160 10331 244 10 -9999 -9999 -9999
2022 02 17 09 -72 -167 10326 70 22 -9999 -9999 -9999
2022 02 17 12 -125 -171 10333 127 8 -9999 -9999 -9999
2022 02 17 18 -155 -184 10319 143 8 -9999 -9999 -9999
2022 02 17 21 -149 -182 10301 97 8 -9999 -9999 -9999
2022 02 18 00 -132 -170 10301 119 7 -9999 -9999 -9999
2022 02 18 03 -55 -145 10286 260 15 -9999 -9999 -9999
2022 02 18 06 -25 -111 10265 271 56 -9999 -9999 -9999
2022 02 18 09 -42 -71 10275 239 22 -9999 -9999 -9999
2022 02 18 12 -54 -71 10278 234 6 -9999 -9999 2
2022 02 18 18 -130 -178 10296 250 21 -9999 -9999 15
2022 02 18 21 -189 -209 10296 269 8 -9999 -9999 -9999
2022 02 19 00 -192 -214 10298 253 8 -9999 -9999 -9999
2022 02 19 03 -97 -177 10284 242 21 -9999 -9999 -9999
2022 02 19 06 -80 -168 10268 287 41 -9999 -9999 -9999
2022 02 19 09 -97 -158 10277 296 28 -9999 -9999 -9999
2022 02 19 12 -160 -185 10292 313 10 -9999 -9999 1
2022 02 19 18 -215 -238 10286 99 4 -9999 -9999 -9999
2022 02 19 21 -235 -261 10288 249 5 -9999 -9999 -9999
2022 02 20 00 -228 -252 10303 320 5 -9999 -9999 -9999
2022 02 20 03 -105 -197 10290 269 50 -9999 -9999 -9999
2022 02 20 06 -77 -190 10263 237 42 -9999 -9999 -9999
2022 02 20 09 -79 -197 10262 255 36 -9999 -9999 -9999
2022 02 20 12 -152 -199 10283 310 11 -9999 -9999 -9999
2022 02 20 18 -200 -225 10285 78 11 -9999 -9999 -9999
2022 02 20 21 -220 -243 10287 360 1 -9999 -9999 -9999
2022 02 21 00 -198 -221 10304 221 5 -9999 -9999 -9999
2022 02 21 03 -84 -193 10290 238 36 -9999 -9999 -9999
2022 02 21 06 -77 -171 10285 261 43 -9999 -9999 -9999
2022 02 21 09 -79 -210 10300 319 39 -9999 -9999 -9999
2022 02 21 12 -137 -205 10320 282 6 -9999 -9999 -9999
2022 02 21 18 -204 -230 10329 262 8 -9999 -9999 -9999
2022 02 21 21 -229 -254 10334 360 1 -9999 -9999 -9999
2022 02 22 00 -199 -222 10349 226 4 -9999 -9999 -9999
2022 02 22 03 -105 -216 10349 239 39 -9999 -9999 -9999
2022 02 22 06 -100 -205 10350 293 28 -9999 -9999 -9999
2022 02 22 09 -104 -206 10361 304 16 -9999 -9999 -9999
2022 02 22 12 -172 -214 10376 294 10 -9999 -9999 -9999
2022 02 22 18 -220 -245 10382 60 13 -9999 -9999 -9999
2022 02 22 21 -239 -269 10389 49 3 -9999 -9999 -9999
2022 02 23 00 -215 -244 10392 101 12 -9999 -9999 -9999
2022 02 23 03 -100 -192 10371 296 23 -9999 -9999 -9999
2022 02 23 06 -45 -188 10341 251 30 -9999 -9999 -9999
2022 02 23 09 -54 -188 10335 248 24 -9999 -9999 -9999
2022 02 23 12 -130 -188 10343 276 13 -9999 -9999 -9999
2022 02 23 18 -195 -219 10325 45 6 -9999 -9999 -9999
2022 02 23 21 -210 -234 10317 78 4 -9999 -9999 -9999
2022 02 24 00 -174 -201 10319 134 7 -9999 -9999 -9999
2022 02 24 03 -29 -169 10294 278 52 -9999 -9999 -9999
2022 02 24 06 15 -146 10266 265 68 -9999 -9999 -9999
2022 02 24 09 10 -131 10262 245 32 -9999 -9999 -9999
2022 02 24 12 -65 -124 10266 266 17 -9999 -9999 -9999
2022 02 24 18 -140 -160 10257 37 9 -9999 -9999 -9999
2022 02 24 21 -154 -171 10246 68 12 -9999 -9999 -9999
2022 02 25 00 -120 -143 10242 126 9 -9999 -9999 -9999
2022 02 25 03 25 -108 10210 252 15 -9999 -9999 -9999
2022 02 25 06 81 -102 10166 241 64 -9999 -9999 -9999
2022 02 25 09 62 -73 10160 205 34 -9999 -9999 -9999
2022 02 25 12 45 -56 10167 216 27 -9999 -9999 -9999
2022 02 25 18 -10 -45 10134 233 17 -9999 -9999 -9999
2022 02 25 21 0 -81 10146 320 35 -9999 -9999 -9999
2022 02 26 00 -20 -81 10167 280 35 -9999 -9999 -9999
2022 02 26 03 20 -106 10150 272 37 -9999 -9999 -9999
2022 02 26 06 31 -105 10134 296 45 -9999 -9999 -9999
2022 02 26 09 20 -108 10138 296 32 -9999 -9999 -9999
2022 02 26 12 -22 -99 10163 271 10 -9999 -9999 -9999
2022 02 26 18 -89 -110 10165 317 10 -9999 -9999 -9999
2022 02 26 21 -100 -120 10170 311 15 -9999 -9999 -9999
2022 02 27 00 -84 -112 10184 210 10 -9999 -9999 0
2022 02 27 03 36 -120 10170 249 31 -9999 -9999 -9999
2022 02 27 06 62 -105 10158 257 49 -9999 -9999 -9999
2022 02 27 09 47 -117 10169 264 47 -9999 -9999 -9999
2022 02 27 12 -17 -82 10201 245 11 -9999 -9999 -9999
2022 02 27 18 -75 -99 10226 286 10 -9999 -9999 -9999
2022 02 27 21 -94 -110 10222 36 7 -9999 -9999 -9999
2022 02 28 00 -70 -100 10229 157 10 -9999 -9999 -9999
2022 02 28 03 22 -84 10206 283 9 -9999 -9999 -9999
2022 02 28 06 62 -128 10157 42 30 -9999 -9999 -9999
2022 02 28 09 46 -99 10148 63 18 -9999 -9999 -9999
2022 02 28 12 27 -77 10145 9 17 -9999 -9999 -9999
2022 02 28 18 -15 -23 10172 262 16 -9999 -9999 46
2022 02 28 21 -30 -77 10185 4 19 -9999 -9999 40
2022 03 01 00 -57 -86 10201 256 3 -9999 -9999 1
2022 03 01 03 -4 -109 10189 214 12 -9999 -9999 -9999
2022 03 01 06 12 -136 10171 270 53 -9999 -9999 -9999
2022 03 01 09 5 -110 10171 242 27 -9999 -9999 -9999
2022 03 01 12 -52 -103 10178 243 13 -9999 -9999 -9999
2022 03 01 18 -100 -117 10150 177 7 -9999 -9999 -9999
2022 03 01 21 -119 -132 10135 270 10 -9999 -9999 0
2022 03 02 00 -79 -95 10127 205 3 -9999 -9999 -9999
2022 03 02 03 47 -97 10103 253 57 -9999 -9999 -9999
2022 03 02 06 50 -85 10107 299 74 -9999 -9999 -9999
2022 03 02 09 22 -70 10139 284 42 -9999 -9999 -9999
2022 03 02 12 7 -137 10169 296 33 -9999 -9999 -9999
2022 03 02 18 -50 -126 10183 172 18 -9999 -9999 -9999
2022 03 02 21 -94 -125 10190 320 10 -9999 -9999 0
2022 03 03 00 -77 -120 10198 251 4 -9999 -9999 -9999
2022 03 03 03 10 -143 10180 282 47 -9999 -9999 -9999
2022 03 03 06 47 -158 10152 282 37 -9999 -9999 -9999
2022 03 03 09 51 -119 10134 237 12 -9999 -9999 -9999
2022 03 03 12 -32 -82 10125 61 7 -9999 -9999 -9999
2022 03 03 18 -55 -92 10091 257 11 -9999 -9999 -9999
2022 03 03 21 -35 -91 10052 303 12 -9999 -9999 -9999
2022 03 04 00 37 -68 10036 213 42 -9999 -9999 -9999
2022 03 04 03 66 -42 10014 197 39 -9999 -9999 -9999
2022 03 04 06 45 -42 10017 286 83 -9999 -9999 -9999
2022 03 04 09 11 -90 10060 302 51 -9999 -9999 -9999
2022 03 04 12 -7 -143 10093 261 58 -9999 -9999 -9999
2022 03 04 18 -40 -170 10104 255 22 -9999 -9999 -9999
2022 03 04 21 -52 -161 10115 259 33 -9999 -9999 -9999
2022 03 05 00 -37 -173 10135 267 61 -9999 -9999 -9999
2022 03 05 03 -12 -141 10149 287 66 -9999 -9999 -9999
2022 03 05 06 10 -143 10152 276 78 -9999 -9999 -9999
2022 03 05 09 -4 -143 10179 306 66 -9999 -9999 -9999
2022 03 05 12 -25 -129 10200 277 14 -9999 -9999 -9999
2022 03 05 18 -65 -158 10226 252 33 -9999 -9999 -9999
2022 03 05 21 -92 -154 10243 207 12 -9999 -9999 -9999
2022 03 06 00 -75 -134 10259 227 6 -9999 -9999 -9999
2022 03 06 03 0 -155 10252 286 20 -9999 -9999 -9999
2022 03 06 06 32 -181 10229 196 20 -9999 -9999 -9999
2022 03 06 09 27 -154 10217 253 16 -9999 -9999 -9999
2022 03 06 12 -45 -105 10227 151 3 -9999 -9999 -9999
2022 03 06 18 -92 -126 10210 114 8 -9999 -9999 -9999
2022 03 06 21 -80 -130 10196 95 12 -9999 -9999 -9999
2022 03 07 00 -54 -115 10195 153 11 -9999 -9999 -9999
2022 03 07 03 51 -119 10176 282 38 -9999 -9999 -9999
2022 03 07 06 71 -85 10160 277 55 -9999 -9999 -9999
2022 03 07 09 61 -71 10164 246 29 -9999 -9999 -9999
2022 03 07 12 -7 -58 10185 298 12 -9999 -9999 -9999
2022 03 07 18 -60 -75 10182 219 9 -9999 -9999 -9999
2022 03 07 21 -64 -75 10182 97 6 -9999 -9999 -9999
2022 03 08 00 -42 -60 10181 63 7 -9999 -9999 -9999
2022 03 08 03 72 -51 10154 292 17 -9999 -9999 -9999
2022 03 08 06 105 -63 10137 273 56 -9999 -9999 -9999
2022 03 08 09 95 -76 10146 254 53 -9999 -9999 -9999
2022 03 08 12 17 -51 10174 269 12 -9999 -9999 -9999
2022 03 08 18 -44 -61 10210 310 10 -9999 -9999 -9999
2022 03 08 21 -62 -75 10225 50 7 -9999 -9999 -9999
2022 03 09 00 -22 -54 10239 134 8 -9999 -9999 -9999
2022 03 09 03 85 -65 10212 256 9 -9999 -9999 -9999
2022 03 09 06 127 -63 10183 285 43 -9999 -9999 -9999
2022 03 09 09 125 -86 10172 224 14 -9999 -9999 -9999
2022 03 09 12 72 -64 10162 213 17 -9999 -9999 -9999
2022 03 09 18 45 -68 10144 255 14 -9999 -9999 -9999
2022 03 09 21 11 -47 10140 308 17 -9999 -9999 -9999
2022 03 10 00 27 -27 10139 279 8 -9999 -9999 -9999
2022 03 10 03 120 -8 10135 239 33 -9999 -9999 -9999
2022 03 10 06 137 26 10124 230 53 -9999 -9999 -9999
2022 03 10 09 106 17 10147 199 35 -9999 -9999 -9999
2022 03 10 12 75 14 10172 159 6 -9999 -9999 -9999
2022 03 10 18 -5 -16 10197 360 2 -9999 -9999 -9999
2022 03 10 21 -12 -20 10215 357 7 -9999 -9999 -9999
2022 03 11 00 2 -2 10234 215 6 -9999 -9999 -9999
2022 03 11 03 92 -161 10219 309 59 -9999 -9999 -9999
2022 03 11 06 112 -145 10204 288 47 -9999 -9999 -9999
2022 03 11 09 100 -163 10203 322 21 -9999 -9999 -9999
2022 03 11 12 10 -85 10217 320 13 -9999 -9999 -9999
2022 03 11 18 -54 -96 10204 149 5 -9999 -9999 -9999
2022 03 11 21 -32 -89 10186 154 9 -9999 -9999 -9999
2022 03 12 00 -10 -77 10159 182 10 -9999 -9999 -9999
2022 03 12 03 16 -72 10149 185 10 -9999 -9999 -9999
2022 03 12 06 52 -76 10126 136 6 -9999 -9999 -9999
2022 03 12 09 32 12 10118 263 10 -9999 -9999 9
2022 03 12 12 17 14 10111 137 4 -9999 -9999 19
2022 03 12 18 16 15 10134 234 9 -9999 -9999 2
2022 03 12 21 15 14 10145 229 7 -9999 -9999 3
2022 03 13 00 25 25 10153 86 7 -9999 -9999 2
2022 03 13 03 77 14 10158 280 10 -9999 -9999 -9999
2022 03 13 06 95 -10 10150 62 20 -9999 -9999 -9999
2022 03 13 09 75 -23 10151 11 28 -9999 -9999 -9999
2022 03 13 12 20 -27 10166 80 20 -9999 -9999 -9999
2022 03 13 18 -2 -16 10137 69 14 -9999 -9999 -9999
2022 03 13 21 2 -16 10114 86 22 -9999 -9999 -9999
2022 03 14 00 0 -4 10105 360 0 -9999 -9999 79
2022 03 14 03 12 6 10090 360 0 -9999 -9999 150
2022 03 14 06 12 6 10100 270 21 -9999 -9999 111
2022 03 14 09 7 -24 10139 298 50 -9999 -9999 43
2022 03 14 12 0 -35 10166 319 17 -9999 -9999 4
2022 03 14 18 -47 -54 10156 317 9 -9999 -9999 -9999
2022 03 14 21 -65 -69 10158 317 4 -9999 -9999 -9999
2022 03 15 00 -42 -46 10139 360 1 -9999 -9999 -9999
2022 03 15 03 12 -27 10093 129 12 -9999 -9999 1
2022 03 15 06 32 -13 10054 321 5 -9999 -9999 1
2022 03 15 09 22 5 10057 270 18 -9999 -9999 1
2022 03 15 12 27 -16 10105 270 61 -9999 -9999 4
2022 03 15 18 -4 -43 10166 286 22 -9999 -9999 -9999
2022 03 15 21 -9 -48 10190 0 0 -9999 -9999 -9999
2022 03 16 00 -5 -47 10215 334 22 -9999 -9999 -9999
2022 03 16 03 2 -55 10235 250 23 -9999 -9999 -9999
2022 03 16 06 0 -51 10254 312 37 -9999 -9999 -9999
2022 03 16 09 -9 -103 10277 306 44 -9999 -9999 -9999
2022 03 16 12 -52 -138 10306 277 16 -9999 -9999 -9999
2022 03 16 18 -127 -145 10335 51 10 -9999 -9999 -9999
2022 03 16 21 -140 -157 10328 93 12 -9999 -9999 -9999
2022 03 17 00 -104 -146 10336 118 13 -9999 -9999 -9999
2022 03 17 03 -22 -159 10310 97 39 -9999 -9999 -9999
2022 03 17 06 0 -188 10287 78 34 -9999 -9999 -9999
2022 03 17 09 -15 -151 10266 79 39 -9999 -9999 -9999
2022 03 17 12 -35 -143 10266 74 27 -9999 -9999 -9999
2022 03 17 18 -57 -138 10212 77 28 -9999 -9999 -9999
2022 03 17 21 -60 -130 10195 62 40 -9999 -9999 -9999
2022 03 18 00 -55 -125 10190 57 28 -9999 -9999 -9999
2022 03 18 03 -32 -63 10168 72 14 -9999 -9999 7
2022 03 18 06 -12 -32 10143 70 27 -9999 -9999 13
2022 03 18 09 -22 -44 10140 59 41 -9999 -9999 14
2022 03 18 12 -30 -54 10145 78 22 -9999 -9999 10
2022 03 18 18 -45 -82 10132 23 10 -9999 -9999 -9999
2022 03 18 21 -47 -96 10143 27 18 -9999 -9999 -9999
2022 03 19 00 -34 -105 10163 51 19 -9999 -9999 -9999
2022 03 19 03 0 -115 10165 359 32 -9999 -9999 -9999
2022 03 19 06 16 -129 10159 30 24 -9999 -9999 -9999
2022 03 19 09 7 -145 10181 337 22 -9999 -9999 -9999
2022 03 19 12 -30 -138 10190 35 13 -9999 -9999 -9999
2022 03 19 18 -87 -107 10203 209 3 -9999 -9999 -9999
2022 03 19 21 -105 -125 10213 173 5 -9999 -9999 -9999
2022 03 20 00 -65 -112 10225 157 10 -9999 -9999 -9999
2022 03 20 03 7 -129 10212 187 10 -9999 -9999 -9999
2022 03 20 06 42 -110 10199 157 17 -9999 -9999 -9999
2022 03 20 09 45 -121 10198 248 21 -9999 -9999 -9999
2022 03 20 12 -24 -73 10222 338 8 -9999 -9999 -9999
2022 03 20 18 -69 -85 10242 61 9 -9999 -9999 -9999
2022 03 20 21 -82 -95 10246 92 7 -9999 -9999 -9999
2022 03 21 00 -40 -75 10244 155 6 -9999 -9999 -9999
2022 03 21 03 55 -68 10225 279 57 -9999 -9999 -9999
2022 03 21 06 17 2 10226 326 13 -9999 -9999 1
2022 03 21 09 5 -2 10234 298 11 -9999 -9999 11
2022 03 21 12 -12 -18 10257 218 11 -9999 -9999 13
2022 03 21 18 -57 -62 10270 191 14 -9999 -9999 -9999
2022 03 21 21 -80 -93 10273 188 15 -9999 -9999 -9999
2022 03 22 00 -64 -85 10284 233 10 -9999 -9999 -9999
2022 03 22 03 30 -39 10264 274 50 -9999 -9999 -9999
2022 03 22 06 65 -95 10229 299 33 -9999 -9999 -9999
2022 03 22 09 55 -81 10214 251 36 -9999 -9999 -9999
2022 03 22 12 20 -66 10206 228 9 -9999 -9999 -9999
2022 03 22 18 -12 -53 10178 360 2 -9999 -9999 -9999
2022 03 22 21 -35 -57 10158 320 8 -9999 -9999 -9999
2022 03 23 00 -5 -53 10147 347 7 -9999 -9999 -9999
2022 03 23 03 67 -56 10125 212 25 -9999 -9999 -9999
2022 03 23 06 77 -41 10099 215 28 -9999 -9999 -9999
2022 03 23 09 60 -28 10103 213 33 -9999 -9999 -9999
2022 03 23 12 27 -25 10112 338 7 -9999 -9999 -9999
2022 03 23 18 -10 -22 10130 272 11 -9999 -9999 -9999
2022 03 23 21 -30 -37 10139 79 15 -9999 -9999 -9999
2022 03 24 00 6 -12 10154 243 5 -9999 -9999 -9999
2022 03 24 03 100 11 10143 261 17 -9999 -9999 -9999
2022 03 24 06 126 -13 10116 220 25 -9999 -9999 -9999
2022 03 24 09 120 -30 10105 225 31 -9999 -9999 -9999
2022 03 24 12 105 21 10111 215 41 -9999 -9999 -9999
2022 03 24 18 90 35 10119 215 37 -9999 -9999 -9999
2022 03 24 21 60 36 10142 187 5 -9999 -9999 36
2022 03 25 00 47 44 10162 317 4 -9999 -9999 48
2022 03 25 03 71 46 10163 239 23 -9999 -9999 28
2022 03 25 06 75 53 10143 246 6 -9999 -9999 17
2022 03 25 09 60 54 10143 272 7 -9999 -9999 8
2022 03 25 12 46 43 10135 74 8 -9999 -9999 7
2022 03 25 18 35 12 10093 120 32 -9999 -9999 3
2022 03 25 21 12 7 10094 245 11 -9999 -9999 3
2022 03 26 00 25 20 10099 271 3 -9999 -9999 -9999
2022 03 26 03 107 -30 10080 64 16 -9999 -9999 -9999
2022 03 26 06 127 -68 10070 338 28 -9999 -9999 -9999
2022 03 26 09 112 -70 10080 306 39 -9999 -9999 -9999
2022 03 26 12 37 -33 10109 239 17 -9999 -9999 -9999
2022 03 26 18 37 -86 10137 303 41 -9999 -9999 -9999
2022 03 26 21 6 -84 10145 296 10 -9999 -9999 -9999
2022 03 27 00 30 -117 10156 272 55 -9999 -9999 -9999
2022 03 27 03 50 -130 10154 305 75 -9999 -9999 -9999
2022 03 27 06 65 -117 10152 292 81 -9999 -9999 -9999
2022 03 27 09 66 -111 10165 271 68 -9999 -9999 -9999
2022 03 27 12 10 -74 10197 232 8 -9999 -9999 -9999
2022 03 27 18 -49 -66 10224 304 7 -9999 -9999 -9999
2022 03 27 21 -64 -79 10234 75 16 -9999 -9999 -9999
2022 03 28 00 -4 -52 10229 174 7 -9999 -9999 -9999
2022 03 28 03 122 -114 10200 242 58 -9999 -9999 -9999
2022 03 28 06 147 -100 10184 227 46 -9999 -9999 -9999
2022 03 28 09 137 -95 10181 210 65 -9999 -9999 -9999
2022 03 28 12 90 -90 10204 211 41 -9999 -9999 -9999
2022 03 28 18 42 -110 10187 220 19 -9999 -9999 -9999
2022 03 28 21 65 -143 10179 207 53 -9999 -9999 -9999
2022 03 29 00 81 -129 10171 205 62 -9999 -9999 -9999
2022 03 29 03 116 -134 10175 223 79 -9999 -9999 -9999
2022 03 29 06 101 -90 10169 244 35 -9999 -9999 -9999
2022 03 29 09 75 -17 10188 237 47 -9999 -9999 -9999
2022 03 29 12 42 25 10214 208 17 -9999 -9999 4
2022 03 29 18 5 -1 10231 360 2 -9999 -9999 46
2022 03 29 21 5 1 10235 360 2 -9999 -9999 51
2022 03 30 00 17 -1 10248 63 31 -9999 -9999 27
2022 03 30 03 60 -47 10254 72 55 -9999 -9999 2
2022 03 30 06 87 -74 10239 67 46 -9999 -9999 -9999
2022 03 30 09 76 -117 10238 355 37 -9999 -9999 -9999
2022 03 30 12 22 -77 10274 18 13 -9999 -9999 -9999
2022 03 30 18 -45 -68 10296 93 5 -9999 -9999 -9999
2022 03 30 21 -60 -73 10302 92 7 -9999 -9999 -9999
2022 03 31 00 -4 -60 10311 88 12 -9999 -9999 -9999
2022 03 31 03 71 -132 10303 88 40 -9999 -9999 -9999
2022 03 31 06 96 -123 10292 312 47 -9999 -9999 -9999
2022 03 31 09 80 -130 10299 347 32 -9999 -9999 -9999
2022 03 31 12 41 -80 10325 347 23 -9999 -9999 -9999
2022 03 31 18 -45 -60 10344 345 8 -9999 -9999 -9999
2022 03 31 21 -60 -71 10343 46 9 -9999 -9999 -9999
2022 04 01 00 -12 -52 10343 261 7 -9999 -9999 -9999
2022 04 01 03 75 -123 10323 269 44 -9999 -9999 -9999
2022 04 01 06 100 -81 10295 239 25 -9999 -9999 -9999
2022 04 01 09 90 -110 10286 260 50 -9999 -9999 -9999
2022 04 01 12 10 -67 10297 268 16 -9999 -9999 -9999
2022 04 01 18 -45 -71 10292 269 8 -9999 -9999 -9999
2022 04 01 21 -60 -79 10285 0 0 -9999 -9999 -9999
2022 04 02 00 -9 -59 10282 275 8 -9999 -9999 -9999
2022 04 02 03 106 -81 10263 260 62 -9999 -9999 -9999
2022 04 02 06 135 -91 10239 249 45 -9999 -9999 -9999
2022 04 02 09 131 -107 10236 289 33 -9999 -9999 -9999
2022 04 02 12 32 -46 10256 286 13 -9999 -9999 -9999
2022 04 02 18 -30 -53 10259 360 2 -9999 -9999 -9999
2022 04 02 21 -42 -61 10260 73 9 -9999 -9999 -9999
2022 04 03 00 21 -44 10261 190 5 -9999 -9999 -9999
2022 04 03 03 160 -70 10242 206 47 -9999 -9999 -9999
2022 04 03 06 182 -72 10215 250 43 -9999 -9999 -9999
2022 04 03 09 165 -66 10210 265 72 -9999 -9999 -9999
2022 04 03 12 76 -36 10230 240 13 -9999 -9999 -9999
2022 04 03 18 36 -8 10226 309 11 -9999 -9999 -9999
2022 04 03 21 -2 -21 10230 281 16 -9999 -9999 -9999
2022 04 04 00 112 -16 10221 204 39 -9999 -9999 -9999
2022 04 04 03 172 -24 10199 223 68 -9999 -9999 -9999
2022 04 04 06 191 -14 10179 230 56 -9999 -9999 -9999
2022 04 04 09 170 -2 10175 236 50 -9999 -9999 -9999
2022 04 04 12 127 -2 10167 171 23 -9999 -9999 -9999
2022 04 04 18 110 12 10142 233 50 -9999 -9999 -9999
2022 04 04 21 106 -5 10134 210 40 -9999 -9999 0
2022 04 05 00 120 16 10152 262 62 -9999 -9999 -9999
2022 04 05 03 132 -31 10168 302 65 -9999 -9999 -9999
2022 04 05 06 107 -71 10188 324 59 -9999 -9999 -9999
2022 04 05 09 82 -141 10208 309 51 -9999 -9999 -9999
2022 04 05 12 35 -109 10237 186 8 -9999 -9999 -9999
2022 04 05 18 -4 -143 10267 307 13 -9999 -9999 -9999
2022 04 05 21 -49 -105 10275 250 6 -9999 -9999 -9999
2022 04 06 00 7 -140 10282 221 10 -9999 -9999 -9999
2022 04 06 03 51 -194 10270 302 25 -9999 -9999 -9999
2022 04 06 06 77 -199 10230 160 30 -9999 -9999 -9999
2022 04 06 09 80 -188 10205 245 31 -9999 -9999 -9999
2022 04 06 12 6 -108 10207 300 10 -9999 -9999 -9999
2022 04 06 18 -4 -90 10153 188 7 -9999 -9999 -9999
2022 04 06 21 27 -104 10139 242 57 -9999 -9999 -9999
2022 04 07 00 45 -77 10166 253 41 -9999 -9999 -9999
2022 04 07 03 87 -71 10170 285 45 -9999 -9999 -9999
2022 04 07 06 100 -108 10168 325 33 -9999 -9999 -9999
2022 04 07 09 92 -152 10174 354 25 -9999 -9999 -9999
2022 04 07 12 15 -87 10191 251 11 -9999 -9999 -9999
2022 04 07 18 -35 -91 10164 91 8 -9999 -9999 -9999
2022 04 07 21 -42 -80 10146 235 3 -9999 -9999 -9999
2022 04 08 00 52 -43 10116 275 23 -9999 -9999 -9999
2022 04 08 03 200 -7 10077 208 63 -9999 -9999 -9999
2022 04 08 06 220 -1 10051 213 89 -9999 -9999 -9999
2022 04 08 09 200 36 10041 212 63 -9999 -9999 -9999
2022 04 08 12 162 33 10046 205 53 -9999 -9999 -9999
2022 04 08 18 140 55 10052 206 50 -9999 -9999 -9999
2022 04 08 21 125 58 10073 261 14 -9999 -9999 -9999
2022 04 09 00 122 71 10092 275 8 -9999 -9999 -9999
2022 04 09 03 181 75 10081 164 26 -9999 -9999 -9999
2022 04 09 06 220 53 10066 196 15 -9999 -9999 -9999
2022 04 09 09 220 59 10055 208 30 -9999 -9999 -9999
2022 04 09 12 186 97 10065 239 23 -9999 -9999 -9999
2022 04 09 18 156 74 10045 241 31 -9999 -9999 -9999
2022 04 09 21 151 69 10037 208 37 -9999 -9999 -9999
2022 04 10 00 180 68 10044 226 38 -9999 -9999 -9999
2022 04 10 03 236 77 10048 233 71 -9999 -9999 -9999
2022 04 10 06 260 98 10041 233 92 -9999 -9999 -9999
2022 04 10 09 235 63 10055 203 65 -9999 -9999 -9999
2022 04 10 12 197 34 10088 243 26 -9999 -9999 -9999
2022 04 10 18 101 59 10076 249 6 -9999 -9999 -9999
2022 04 10 21 146 67 10068 312 12 -9999 -9999 -9999
2022 04 11 00 187 82 10065 192 35 -9999 -9999 -9999
2022 04 11 03 225 93 10060 229 75 -9999 -9999 -9999
2022 04 11 06 217 106 10052 252 40 -9999 -9999 -9999
2022 04 11 09 152 136 10077 194 7 -9999 -9999 -9999
2022 04 11 12 137 133 10096 18 6 -9999 -9999 -9999
2022 04 11 18 81 73 10141 52 16 -9999 -9999 -9999
2022 04 11 21 52 37 10163 59 8 -9999 -9999 -9999
2022 04 12 00 55 38 10176 80 6 -9999 -9999 -9999
2022 04 12 03 92 14 10174 50 40 -9999 -9999 0
2022 04 12 06 120 -51 10162 59 47 -9999 -9999 -9999
2022 04 12 09 117 -62 10169 39 48 -9999 -9999 -9999
2022 04 12 12 90 -49 10195 12 32 -9999 -9999 -9999
2022 04 12 18 -10 -23 10211 59 8 -9999 -9999 -9999
2022 04 12 21 -25 -35 10219 66 6 -9999 -9999 -9999
2022 04 13 00 35 -14 10216 169 13 -9999 -9999 -9999
2022 04 13 03 132 -74 10202 61 45 -9999 -9999 -9999
2022 04 13 06 152 -89 10172 70 41 -9999 -9999 -9999
2022 04 13 09 146 -75 10168 71 43 -9999 -9999 -9999
2022 04 13 12 95 -45 10189 48 7 -9999 -9999 -9999
2022 04 13 18 26 -14 10189 338 4 -9999 -9999 -9999
2022 04 13 21 7 -27 10200 249 9 -9999 -9999 -9999
2022 04 14 00 66 -28 10204 256 6 -9999 -9999 -9999
2022 04 14 03 162 -44 10192 204 20 -9999 -9999 -9999
2022 04 14 06 177 -68 10180 249 24 -9999 -9999 -9999
2022 04 14 09 147 -46 10190 358 32 -9999 -9999 -9999
2022 04 14 12 120 -27 10224 356 29 -9999 -9999 -9999
2022 04 14 18 72 -52 10230 82 11 -9999 -9999 -9999
2022 04 14 21 0 -40 10241 268 4 -9999 -9999 -9999
2022 04 15 00 51 -34 10247 274 9 -9999 -9999 -9999
2022 04 15 03 126 -85 10226 325 36 -9999 -9999 -9999
2022 04 15 06 146 -81 10193 327 49 -9999 -9999 -9999
2022 04 15 09 136 -117 10186 281 55 -9999 -9999 -9999
2022 04 15 12 57 -58 10192 255 18 -9999 -9999 -9999
2022 04 15 18 -10 -51 10180 292 13 -9999 -9999 -9999
2022 04 15 21 -15 -56 10172 289 22 -9999 -9999 -9999
2022 04 16 00 72 -48 10166 296 21 -9999 -9999 -9999
2022 04 16 03 162 -61 10145 256 43 -9999 -9999 -9999
2022 04 16 06 190 -83 10126 269 74 -9999 -9999 -9999
2022 04 16 09 180 -67 10121 296 48 -9999 -9999 -9999
2022 04 16 12 99 -27 10142 260 10 -9999 -9999 0
2022 04 16 18 2 -28 10152 280 10 -9999 -9999 0
2022 04 16 21 -16 -36 10158 0 0 -9999 -9999 0
2022 04 17 00 66 -33 10159 240 10 -9999 -9999 0
2022 04 17 03 186 -69 10139 230 20 -9999 -9999 0
2022 04 17 06 195 -78 10119 270 70 -9999 -9999 0
2022 04 17 09 186 -77 10126 320 70 -9999 -9999 0
2022 04 17 12 132 -44 10157 110 20 -9999 -9999 0
2022 04 17 18 95 -24 10164 70 30 -9999 -9999 -9999
2022 04 17 21 89 -2 10154 170 10 -9999 -9999 0
2022 04 18 00 132 2 10162 220 20 -9999 -9999 0
2022 04 18 03 171 -48 10161 270 70 -9999 -9999 0
2022 04 18 06 180 -60 10147 300 40 -9999 -9999 0
2022 04 18 09 170 -90 10148 270 50 -9999 -9999 0
2022 04 18 12 96 -33 10166 320 10 -9999 -9999 0
2022 04 18 18 11 -34 10156 0 0 -9999 -9999 0
2022 04 18 21 -8 -36 10152 60 10 -9999 -9999 0
2022 04 19 00 85 -16 10141 290 10 -9999 -9999 0
2022 04 19 03 217 -29 10114 270 60 -9999 -9999 0
2022 04 19 06 247 -28 10085 250 80 -9999 -9999 0
2022 04 19 09 235 -29 10076 270 70 -9999 -9999 0
2022 04 19 12 191 7 10087 220 40 -9999 -9999 0
2022 04 19 18 142 5 10085 210 30 -9999 -9999 0
2022 04 19 21 93 22 10078 260 10 -9999 -9999 0
2022 04 20 00 182 33 10073 200 50 -9999 -9999 0
2022 04 20 03 237 20 10059 230 70 -9999 -9999 0
2022 04 20 06 243 12 10038 200 70 -9999 -9999 0
2022 04 20 09 225 9 10040 200 80 -9999 -9999 0
2022 04 20 12 183 13 10056 220 70 -9999 -9999 0
2022 04 20 18 144 32 10051 270 30 -9999 -9999 0
2022 04 20 21 134 40 10037 240 20 -9999 -9999 0
2022 04 21 00 158 57 10032 230 30 -9999 -9999 0
2022 04 21 03 191 62 10022 190 50 -9999 -9999 0
2022 04 21 06 226 27 9997 210 80 -9999 -9999 0
2022 04 21 09 200 41 9991 220 70 -9999 -9999 0
2022 04 21 12 146 98 10013 260 40 -9999 -9999 3
2022 04 21 18 85 76 10045 280 50 -9999 -9999 150
2022 04 21 21 63 51 10067 270 50 -9999 -9999 120
2022 04 22 00 73 34 10090 270 40 -9999 -9999 0
2022 04 22 03 111 8 10101 270 20 -9999 -9999 0
2022 04 22 06 145 -20 10091 300 40 -9999 -9999 0
2022 04 22 09 140 -29 10095 290 40 -9999 -9999 0
2022 04 22 12 73 22 10111 290 10 -9999 -9999 0
2022 04 22 18 10 0 10117 0 0 -9999 -9999 0
2022 04 22 21 -5 -11 10107 80 10 -9999 -9999 0
2022 04 23 00 139 -21 10080 200 40 -9999 -9999 0
2022 04 23 03 215 -17 10047 220 60 -9999 -9999 0
2022 04 23 06 230 -26 10021 220 80 -9999 -9999 0
2022 04 23 09 220 -34 10011 220 40 -9999 -9999 0
2022 04 23 12 171 -60 10024 210 50 -9999 -9999 0
2022 04 23 18 94 -2 10055 260 20 -9999 -9999 0
2022 04 23 21 85 12 10076 90 10 -9999 -9999 0
2022 04 24 00 149 7 10089 180 10 -9999 -9999 0
2022 04 24 03 207 -12 10084 290 20 -9999 -9999 0
2022 04 24 06 213 -32 10073 50 10 -9999 -9999 0
2022 04 24 09 207 -24 10070 100 20 -9999 -9999 0
2022 04 24 12 149 -12 10086 50 10 -9999 -9999 0
2022 04 24 18 52 15 10099 0 0 -9999 -9999 0
2022 04 24 21 53 14 10099 80 10 -9999 -9999 0
2022 04 25 00 114 27 10092 80 20 -9999 -9999 0
2022 04 25 03 228 130 10067 210 50 -9999 -9999 0
2022 04 25 06 244 133 10043 200 90 -9999 -9999 0
2022 04 25 09 212 126 10037 210 60 -9999 -9999 0
2022 04 25 12 181 100 10034 210 30 -9999 -9999 0
2022 04 25 18 160 92 10028 220 30 -9999 -9999 0
2022 04 25 21 131 99 10025 210 10 -9999 -9999 0
2022 04 26 00 135 127 10029 290 20 -9999 -9999 1
2022 04 26 03 155 1 10049 290 60 -9999 -9999 7
2022 04 26 06 173 -59 10047 280 90 -9999 -9999 6
2022 04 26 09 141 -73 10073 300 80 -9999 -9999 0
2022 04 26 12 119 -47 10118 320 40 -9999 -9999 0
2022 04 26 18 26 -17 10184 200 20 -9999 -9999 0
2022 04 26 21 -5 -22 10196 270 10 -9999 -9999 0
2022 04 27 00 62 -10 10207 160 10 -9999 -9999 0
2022 04 27 03 131 -50 10191 240 30 -9999 -9999 0
2022 04 27 06 152 -83 10185 260 60 -9999 -9999 0
2022 04 27 09 141 -130 10191 290 40 -9999 -9999 0
2022 04 27 12 73 -51 10210 240 20 -9999 -9999 0
2022 04 27 18 14 -43 10223 160 10 -9999 -9999 0
2022 04 27 21 16 -49 10225 0 0 -9999 -9999 0
2022 04 28 00 66 -45 10230 130 10 -9999 -9999 0
2022 04 28 03 130 -76 10216 300 10 -9999 -9999 0
2022 04 28 06 150 -106 10199 60 20 -9999 -9999 0
2022 04 28 09 150 -98 10190 100 20 -9999 -9999 0
2022 04 28 12 103 -41 10203 80 10 -9999 -9999 0
2022 04 28 18 3 -13 10203 0 0 -9999 -9999 0
2022 04 28 21 -16 -24 10198 110 10 -9999 -9999 0
2022 04 29 00 72 -15 10189 170 10 -9999 -9999 0
2022 04 29 03 181 -81 10160 360 10 -9999 -9999 0
2022 04 29 06 198 -76 10138 300 20 -9999 -9999 0
2022 04 29 09 193 -49 10133 250 40 -9999 -9999 0
2022 04 29 12 159 -21 10165 270 70 -9999 -9999 0
2022 04 29 18 112 -12 10163 270 40 -9999 -9999 -9999
2022 04 29 21 84 -4 10163 260 30 -9999 -9999 0
2022 04 30 00 100 -44 10157 260 70 -9999 -9999 0
2022 04 30 03 110 -46 10148 260 70 -9999 -9999 0
2022 04 30 06 110 -17 10152 280 80 -9999 -9999 0
2022 04 30 09 111 -23 10147 340 20 -9999 -9999 0
2022 04 30 12 79 -3 10156 290 10 -9999 -9999 0
2022 04 30 18 8 -14 10134 240 10 -9999 -9999 -9999
2022 04 30 21 -9 -17 10122 320 10 -9999 -9999 -9999
2022 05 01 00 66 -4 10106 200 10 -9999 -9999 0
2022 05 01 03 138 -75 10093 310 50 -9999 -9999 0
2022 05 01 06 150 -78 10094 270 50 -9999 -9999 0
2022 05 01 09 127 -68 10112 310 30 -9999 -9999 0
2022 05 01 12 94 -45 10136 340 10 -9999 -9999 0
2022 05 01 18 12 -15 10149 260 10 -9999 -9999 0
2022 05 01 21 -3 -14 10164 310 10 -9999 -9999 0
2022 05 02 00 72 0 10170 50 10 -9999 -9999 0
2022 05 02 03 119 -20 10172 340 20 -9999 -9999 0
2022 05 02 06 151 -10 10149 120 30 -9999 -9999 0
2022 05 02 09 162 -28 10134 270 30 -9999 -9999 0
2022 05 02 12 92 -4 10136 240 20 -9999 -9999 0
2022 05 02 18 51 9 10110 330 10 -9999 -9999 0
2022 05 02 21 51 7 10098 300 10 -9999 -9999 0
2022 05 03 00 134 1 10094 240 10 -9999 -9999 0
2022 05 03 03 220 22 10079 260 80 -9999 -9999 0
2022 05 03 06 258 37 10058 230 70 -9999 -9999 0
2022 05 03 09 257 42 10051 210 60 -9999 -9999 0
2022 05 03 12 201 42 10074 210 70 -9999 -9999 0
2022 05 03 18 149 46 10073 200 30 -9999 -9999 0
2022 05 03 21 124 53 10076 210 10 -9999 -9999 0
2022 05 04 00 178 70 10078 200 50 -9999 -9999 0
2022 05 04 03 237 65 10069 200 50 -9999 -9999 0
2022 05 04 06 269 63 10054 230 60 -9999 -9999 0
2022 05 04 09 266 61 10053 210 60 -9999 -9999 0
2022 05 04 12 226 51 10073 220 50 -9999 -9999 0
2022 05 04 18 189 70 10084 270 30 -9999 -9999 0
2022 05 04 21 173 71 10088 200 40 -9999 -9999 0
2022 05 05 00 207 59 10092 210 50 -9999 -9999 0
2022 05 05 03 242 60 10085 200 80 -9999 -9999 0
2022 05 05 06 264 30 10070 220 80 -9999 -9999 0
2022 05 05 12 206 20 10084 210 60 -9999 -9999 0
2022 05 05 18 130 79 10117 280 30 -9999 -9999 8
2022 05 05 21 99 88 10142 180 10 -9999 -9999 60
2022 05 06 00 100 79 10166 270 20 -9999 -9999 80
2022 05 06 03 113 66 10183 300 30 -9999 -9999 30
2022 05 06 06 143 34 10173 350 20 -9999 -9999 0
2022 05 06 09 149 18 10165 280 20 -9999 -9999 0
2022 05 06 18 28 16 10197 260 20 -9999 -9999 0
2022 05 06 21 13 10 10215 280 20 -9999 -9999 0
2022 05 07 00 104 -52 10232 310 40 -9999 -9999 0
2022 05 07 03 136 -55 10237 350 40 -9999 -9999 0
2022 05 07 06 161 -56 10220 350 30 -9999 -9999 0
2022 05 07 09 163 -74 10213 340 30 -9999 -9999 0
2022 05 07 12 85 -5 10228 230 20 -9999 -9999 0
2022 05 07 18 13 -5 10231 0 0 -9999 -9999 0
2022 05 07 21 15 -3 10229 0 0 -9999 -9999 0
2022 05 08 00 56 4 10228 160 10 -9999 -9999 0
2022 05 08 03 131 5 10221 340 10 -9999 -9999 0
2022 05 08 06 202 -49 10189 250 30 -9999 -9999 0
2022 05 08 09 203 -48 10179 280 30 -9999 -9999 0
2022 05 08 12 105 5 10198 240 20 -9999 -9999 0
2022 05 08 18 18 0 10215 310 10 -9999 -9999 0
2022 05 08 21 7 1 10224 0 0 -9999 -9999 0
2022 05 09 00 95 43 10230 310 10 -9999 -9999 0
2022 05 09 03 201 -11 10203 300 30 -9999 -9999 0
2022 05 09 06 232 -17 10170 290 50 -9999 -9999 0
2022 05 09 09 227 -7 10156 270 40 -9999 -9999 0
2022 05 09 12 126 35 10163 300 20 -9999 -9999 0
2022 05 09 18 43 28 10168 0 0 -9999 -9999 0
2022 05 09 21 25 19 10163 0 0 -9999 -9999 0
2022 05 10 00 131 32 10156 100 20 -9999 -9999 0
2022 05 10 03 229 13 10132 200 50 -9999 -9999 0
2022 05 10 06 228 0 10112 240 70 -9999 -9999 0
2022 05 10 09 215 17 10113 230 60 -9999 -9999 0
2022 05 10 12 183 18 10123 230 50 -9999 -9999 0
2022 05 10 18 127 74 10127 270 50 -9999 -9999 0
2022 05 10 21 110 84 10136 250 20 -9999 -9999 -9999
2022 05 11 00 97 86 10151 250 40 -9999 -9999 2
2022 05 11 03 101 70 10164 270 40 -9999 -9999 2
2022 05 11 06 114 61 10163 260 40 -9999 -9999 0
2022 05 11 09 140 40 10161 250 30 -9999 -9999 0
2022 05 11 18 48 44 10174 250 10 -9999 -9999 0
2022 05 11 21 36 32 10171 270 10 -9999 -9999 0
2022 05 12 00 80 48 10170 310 10 -9999 -9999 0
2022 05 12 03 150 47 10154 310 30 -9999 -9999 0
2022 05 12 06 145 11 10144 310 40 -9999 -9999 -9999
2022 05 12 09 142 31 10133 190 20 -9999 -9999 3
2022 05 12 12 91 57 10138 310 10 -9999 -9999 3
2022 05 12 18 29 25 10131 0 0 -9999 -9999 0
2022 05 12 21 8 5 10127 0 0 -9999 -9999 0
2022 05 13 00 93 35 10106 230 10 -9999 -9999 0
2022 05 13 03 177 -10 10078 270 50 -9999 -9999 0
2022 05 13 06 181 -2 10062 280 50 -9999 -9999 -9999
2022 05 13 09 160 31 10055 170 40 -9999 -9999 0
2022 05 13 12 134 -17 10075 290 40 -9999 -9999 0
2022 05 13 18 51 44 10086 230 10 -9999 -9999 2
2022 05 13 21 27 26 10094 270 20 -9999 -9999 0
2022 05 14 00 70 25 10109 250 50 -9999 -9999 -9999
2022 05 14 03 68 41 10132 250 40 -9999 -9999 5
2022 05 14 06 113 36 10136 310 30 -9999 -9999 5
2022 05 14 09 124 34 10136 200 20 -9999 -9999 0
2022 05 14 12 61 46 10153 300 10 -9999 -9999 0
2022 05 14 18 1 0 10151 310 10 -9999 -9999 0
2022 05 14 21 -9 -10 10142 0 0 -9999 -9999 0
2022 05 15 00 93 33 10130 260 20 -9999 -9999 0
2022 05 15 03 178 21 10105 260 60 -9999 -9999 0
2022 05 15 06 198 8 10076 230 60 -9999 -9999 0
2022 05 15 09 150 63 10071 200 50 -9999 -9999 3
2022 05 15 12 101 80 10075 240 20 -9999 -9999 3
2022 05 15 18 49 45 10061 20 10 -9999 -9999 -9999
2022 05 15 21 39 38 10064 180 10 -9999 -9999 0
2022 05 16 00 116 65 10060 260 10 -9999 -9999 0
2022 05 16 03 202 16 10048 240 60 -9999 -9999 0
2022 05 16 06 185 28 10049 360 50 -9999 -9999 -9999
2022 05 16 09 210 -35 10046 280 50 -9999 -9999 0
2022 05 16 12 116 15 10074 260 20 -9999 -9999 0
2022 05 16 18 27 9 10095 0 0 -9999 -9999 0
2022 05 16 21 19 9 10103 0 0 -9999 -9999 0
2022 05 17 00 110 28 10098 250 10 -9999 -9999 0
2022 05 17 03 220 27 10083 190 50 -9999 -9999 -9999
2022 05 17 06 251 19 10065 240 50 -9999 -9999 0
2022 05 17 09 241 34 10061 240 50 -9999 -9999 0
2022 05 17 18 85 47 10101 80 10 -9999 -9999 0
2022 05 17 21 84 55 10105 0 0 -9999 -9999 0
2022 05 18 00 121 64 10119 190 10 -9999 -9999 -9999
2022 05 18 03 184 84 10124 270 30 -9999 -9999 0
2022 05 18 06 232 73 10114 300 30 -9999 -9999 0
2022 05 18 09 236 45 10111 170 30 -9999 -9999 0
2022 05 18 12 147 80 10131 270 10 -9999 -9999 0
2022 05 18 18 76 69 10135 0 0 -9999 -9999 0
2022 05 18 21 73 67 10129 70 10 -9999 -9999 0
2022 05 19 00 162 96 10111 280 20 -9999 -9999 0
2022 05 19 03 256 63 10099 270 80 -9999 -9999 0
2022 05 19 06 254 56 10094 260 80 -9999 -9999 0
2022 05 19 09 190 103 10105 360 80 -9999 -9999 1
2022 05 19 12 151 103 10110 150 50 -9999 -9999 20
2022 05 19 18 91 90 10115 260 20 -9999 -9999 0
2022 05 19 21 89 89 10116 210 10 -9999 -9999 1
2022 05 20 00 124 124 10116 270 10 -9999 -9999 1
2022 05 20 03 238 105 10099 270 40 -9999 -9999 0
2022 05 20 06 272 86 10073 250 50 -9999 -9999 0
2022 05 20 09 272 71 10058 280 50 -9999 -9999 0
2022 05 20 12 181 112 10066 280 20 -9999 -9999 0
2022 05 20 18 117 108 10058 230 10 -9999 -9999 0
2022 05 20 21 118 112 10052 170 10 -9999 -9999 0
2022 05 21 00 208 114 10047 270 10 -9999 -9999 0
2022 05 21 03 248 124 10048 250 40 -9999 -9999 0
2022 05 21 06 224 96 10045 250 20 -9999 -9999 -9999
2022 05 21 09 266 76 10022 250 30 -9999 -9999 0
2022 05 21 12 174 112 10035 260 20 -9999 -9999 0
2022 05 21 18 134 128 10053 100 10 -9999 -9999 180
2022 05 21 21 118 113 10070 310 10 -9999 -9999 40
2022 05 22 00 185 125 10071 60 10 -9999 -9999 0
2022 05 22 03 236 85 10069 110 30 -9999 -9999 0
2022 05 22 06 260 66 10055 120 30 -9999 -9999 0
2022 05 22 09 264 54 10048 220 20 -9999 -9999 0
2022 05 22 12 165 110 10062 290 10 -9999 -9999 0
2022 05 22 18 99 91 10071 70 10 -9999 -9999 0
2022 05 22 21 90 85 10077 0 0 -9999 -9999 0
2022 05 23 00 169 116 10086 210 10 -9999 -9999 0
2022 05 23 03 276 128 10065 210 30 -9999 -9999 0
2022 05 23 06 304 157 10051 250 40 -9999 -9999 0
2022 05 23 09 298 144 10049 250 50 -9999 -9999 0
2022 05 23 12 242 152 10074 190 30 -9999 -9999 0
2022 05 23 18 166 151 10081 280 10 -9999 -9999 0
2022 05 23 21 150 140 10091 280 10 -9999 -9999 0
2022 05 24 00 230 138 10088 290 30 -9999 -9999 0
2022 05 24 03 279 115 10075 260 60 -9999 -9999 0
2022 05 24 06 292 113 10058 230 60 -9999 -9999 0
2022 05 24 09 277 86 10045 200 50 -9999 -9999 0
2022 05 24 12 237 73 10056 260 20 -9999 -9999 0
2022 05 24 18 163 155 10065 270 20 -9999 -9999 110
2022 05 24 21 139 130 10072 250 20 -9999 -9999 190
2022 05 25 00 116 110 10090 260 40 -9999 -9999 110
2022 05 25 03 125 82 10093 240 10 -9999 -9999 30
2022 05 25 06 159 74 10069 20 20 -9999 -9999 3
2022 05 25 09 148 85 10062 40 20 -9999 -9999 0
2022 05 25 18 90 85 10030 310 20 -9999 -9999 2
2022 05 25 21 96 85 10014 260 30 -9999 -9999 10
2022 05 26 00 104 88 10008 260 30 -9999 -9999 10
2022 05 26 03 115 98 10000 290 10 -9999 -9999 3
2022 05 26 06 141 93 9988 270 20 -9999 -9999 6
2022 05 26 09 126 101 9987 260 30 -9999 -9999 6
2022 05 26 18 109 106 9983 0 0 -9999 -9999 50
2022 05 26 21 110 108 9985 360 10 -9999 -9999 50
2022 05 27 00 121 118 9994 180 10 -9999 -9999 40
2022 05 27 03 175 142 9993 70 10 -9999 -9999 20
2022 05 27 06 204 145 9982 210 20 -9999 -9999 0
2022 05 27 12 160 144 9982 270 20 -9999 -9999 0
2022 05 27 18 113 113 9966 20 10 -9999 -9999 0
2022 05 27 21 108 108 9970 70 10 -9999 -9999 0
2022 05 28 00 174 141 9968 230 10 -9999 -9999 0
2022 05 28 03 267 116 9962 250 30 -9999 -9999 0
2022 05 28 06 282 113 9962 250 60 -9999 -9999 0
2022 05 28 09 266 134 9968 210 30 -9999 -9999 0
2022 05 28 12 237 124 9980 200 30 -9999 -9999 0
2022 05 28 18 154 102 9977 310 10 -9999 -9999 0
2022 05 28 21 197 104 9975 230 40 -9999 -9999 0
2022 05 29 00 220 117 9986 200 40 -9999 -9999 0
2022 05 29 03 250 153 9978 200 60 -9999 -9999 0
2022 05 29 06 247 145 9979 210 80 -9999 -9999 0
2022 05 29 09 166 143 10004 290 70 -9999 -9999 70
2022 05 29 12 151 141 10035 240 10 -9999 -9999 130
2022 05 29 18 132 126 10037 210 10 -9999 -9999 40
2022 05 29 21 129 123 10036 270 20 -9999 -9999 7
2022 05 30 00 149 113 10036 250 40 -9999 -9999 0
2022 05 30 03 184 97 10028 250 40 -9999 -9999 1
2022 05 30 06 193 35 10015 280 50 -9999 -9999 1
2022 05 30 09 165 55 10030 250 90 -9999 -9999 0
2022 05 30 12 115 80 10042 210 10 -9999 -9999 0
2022 05 30 18 72 69 10041 270 10 -9999 -9999 0
2022 05 30 21 74 67 10035 0 0 -9999 -9999 0
2022 05 31 00 135 73 10036 280 10 -9999 -9999 0
2022 05 31 03 208 60 10030 250 60 -9999 -9999 0
2022 05 31 06 228 66 10023 270 70 -9999 -9999 0
2022 05 31 09 227 47 10022 260 50 -9999 -9999 0
2022 05 31 12 155 92 10044 270 10 -9999 -9999 0
2022 05 31 18 85 81 10044 240 10 -9999 -9999 0
2022 06 01 00 156 95 10042 0 0 -9999 -9999 0
2022 06 01 03 241 118 10025 270 60 -9999 -9999 0
2022 06 01 06 246 73 9990 250 60 -9999 -9999 0
2022 06 01 12 145 140 10028 270 20 -9999 -9999 70
2022 06 01 18 109 109 10023 260 10 -9999 -9999 20
2022 06 01 21 101 101 10042 280 20 -9999 -9999 1
2022 06 02 00 138 138 10055 270 10 -9999 -9999 0
2022 06 02 03 234 133 10053 270 20 -9999 -9999 0
2022 06 02 06 240 72 10055 330 20 -9999 -9999 0
2022 06 02 09 232 113 10052 190 20 -9999 -9999 0
2022 06 02 12 161 127 10069 10 10 -9999 -9999 0
2022 06 02 18 134 118 10078 80 10 -9999 -9999 0
2022 06 02 21 126 115 10089 270 10 -9999 -9999 0
2022 06 03 03 263 96 10059 140 40 -9999 -9999 0
2022 06 03 06 276 120 10039 140 40 -9999 -9999 0
2022 06 03 09 278 151 10034 210 40 -9999 -9999 0
2022 06 03 12 211 159 10055 230 20 -9999 -9999 0
2022 06 03 18 167 156 10054 320 10 -9999 -9999 0
2022 06 03 21 170 162 10054 0 0 -9999 -9999 0
2022 06 04 00 182 172 10080 70 10 -9999 -9999 30
2022 06 04 03 178 156 10075 120 20 -9999 -9999 80
2022 06 04 06 177 172 10068 30 10 -9999 -9999 90
2022 06 04 09 171 168 10059 310 10 -9999 -9999 130
2022 06 04 12 162 159 10044 80 20 -9999 -9999 150
2022 06 04 18 153 153 10033 280 20 -9999 -9999 130
2022 06 04 21 147 142 10025 350 10 -9999 -9999 70
2022 06 05 00 185 148 10016 290 10 -9999 -9999 6
2022 06 05 03 231 152 10003 210 50 -9999 -9999 0
2022 06 05 06 243 141 9991 190 50 -9999 -9999 0
2022 06 05 09 227 135 9986 220 30 -9999 -9999 0
2022 06 05 12 162 116 10018 260 60 -9999 -9999 30
2022 06 05 18 130 128 10010 10 10 -9999 -9999 30
2022 06 05 21 131 129 10015 220 10 -9999 -9999 20
2022 06 06 00 152 141 10028 50 10 -9999 -9999 6
2022 06 06 03 185 150 10026 50 10 -9999 -9999 6
2022 06 06 06 177 142 10032 80 60 -9999 -9999 0
2022 06 06 09 164 151 10040 300 10 -9999 -9999 130
2022 06 06 12 156 153 10047 220 10 -9999 -9999 130
2022 06 06 18 145 143 10054 310 20 -9999 -9999 20
2022 06 06 21 144 142 10062 300 20 -9999 -9999 10
2022 06 07 00 148 142 10075 280 20 -9999 -9999 3
2022 06 07 03 153 130 10084 280 30 -9999 -9999 0
2022 06 07 06 180 131 10081 290 30 -9999 -9999 0
2022 06 07 09 171 128 10086 280 30 -9999 -9999 0
2022 06 07 12 159 134 10097 160 10 -9999 -9999 0
2022 06 07 18 121 110 10112 180 20 -9999 -9999 0
2022 06 07 21 110 102 10123 180 20 -9999 -9999 0
2022 06 08 00 144 112 10123 270 10 -9999 -9999 0
2022 06 08 03 214 106 10108 240 20 -9999 -9999 0
2022 06 08 06 167 134 10110 160 30 -9999 -9999 7
2022 06 08 09 170 135 10106 70 20 -9999 -9999 20
2022 06 08 12 159 144 10117 70 10 -9999 -9999 10
2022 06 08 18 149 141 10122 360 10 -9999 -9999 -9999
2022 06 08 21 140 131 10123 150 10 -9999 -9999 0
2022 06 09 00 187 136 10126 50 10 -9999 -9999 0
2022 06 09 03 202 129 10119 290 10 -9999 -9999 -9999
2022 06 09 06 216 125 10102 90 10 -9999 -9999 1
2022 06 09 09 194 140 10102 160 30 -9999 -9999 2
2022 06 09 12 162 146 10113 90 10 -9999 -9999 8
2022 06 09 18 141 133 10129 270 10 -9999 -9999 140
2022 06 09 21 135 130 10127 190 10 -9999 -9999 100
2022 06 10 00 174 150 10131 50 10 -9999 -9999 0
2022 06 10 09 232 137 10121 330 10 -9999 -9999 0
2022 06 10 12 154 141 10145 290 10 -9999 -9999 210
2022 06 10 18 155 149 10147 250 10 -9999 -9999 3
2022 06 10 21 155 149 10151 0 0 -9999 -9999 4
2022 06 11 00 189 163 10158 70 10 -9999 -9999 1
2022 06 11 03 233 154 10140 260 20 -9999 -9999 0
2022 06 11 06 254 148 10120 260 40 -9999 -9999 0
2022 06 11 09 265 136 10103 310 10 -9999 -9999 0
2022 06 11 12 201 171 10117 280 10 -9999 -9999 0
2022 06 11 18 153 145 10117 340 10 -9999 -9999 0
2022 06 11 21 145 137 10119 110 10 -9999 -9999 0
2022 06 12 00 187 158 10116 100 10 -9999 -9999 0
2022 06 12 03 242 162 10100 150 30 -9999 -9999 0
2022 06 12 06 224 148 10091 240 50 -9999 -9999 -9999
2022 06 12 09 206 145 10089 220 40 -9999 -9999 20
2022 06 12 12 174 145 10102 230 30 -9999 -9999 40
2022 06 12 18 154 146 10077 360 10 -9999 -9999 20
2022 06 12 21 150 144 10076 0 0 -9999 -9999 2
2022 06 13 00 174 161 10082 120 10 -9999 -9999 0
2022 06 13 03 222 158 10076 10 10 -9999 -9999 -9999
2022 06 13 06 235 153 10061 150 20 -9999 -9999 0
2022 06 13 09 194 153 10076 200 20 -9999 -9999 4
2022 06 13 12 173 144 10093 30 10 -9999 -9999 4
2022 06 13 18 139 131 10091 0 0 -9999 -9999 0
2022 06 13 21 142 136 10102 180 10 -9999 -9999 0
2022 06 14 00 194 138 10110 80 20 -9999 -9999 0
2022 06 14 03 203 149 10107 50 20 -9999 -9999 -9999
2022 06 14 06 226 152 10092 270 40 -9999 -9999 0
2022 06 14 09 244 151 10077 270 10 -9999 -9999 0
2022 06 14 12 184 156 10087 150 10 -9999 -9999 0
2022 06 14 18 165 155 10078 270 10 -9999 -9999 0
2022 06 15 00 181 155 10070 30 10 -9999 -9999 0
2022 06 15 03 217 160 10061 200 20 -9999 -9999 -9999
2022 06 15 06 207 155 10051 330 30 -9999 -9999 -9999
2022 06 15 09 206 156 10044 70 20 -9999 -9999 0
2022 06 15 12 182 160 10052 0 0 -9999 -9999 0
2022 06 15 18 160 149 10054 210 10 -9999 -9999 0
2022 06 15 21 164 153 10060 290 10 -9999 -9999 0
2022 06 16 00 196 153 10056 310 20 -9999 -9999 0
2022 06 16 03 226 144 10044 290 50 -9999 -9999 0
2022 06 16 06 253 153 10033 290 60 -9999 -9999 0
2022 06 16 09 247 153 10020 260 30 -9999 -9999 0
2022 06 16 12 214 172 10034 260 20 -9999 -9999 0
2022 06 16 18 167 145 10051 100 30 -9999 -9999 20
2022 06 16 21 168 150 10040 160 40 -9999 -9999 150
2022 06 17 00 192 151 10054 210 20 -9999 -9999 130
2022 06 17 03 239 172 10042 290 40 -9999 -9999 0
2022 06 17 06 273 178 10029 280 50 -9999 -9999 0
2022 06 17 12 218 194 10036 350 10 -9999 -9999 0
2022 06 17 18 193 185 10049 200 10 -9999 -9999 1
2022 06 17 21 186 178 10055 50 10 -9999 -9999 3
2022 06 18 00 198 183 10061 180 10 -9999 -9999 3
2022 06 18 03 205 181 10065 310 10 -9999 -9999 4
2022 06 18 06 248 196 10046 50 20 -9999 -9999 3
2022 06 18 09 256 188 10043 300 20 -9999 -9999 1
2022 06 18 18 176 171 10071 260 10 -9999 -9999 0
2022 06 18 21 173 165 10074 230 10 -9999 -9999 0
2022 06 19 00 205 177 10077 280 10 -9999 -9999 0
2022 06 19 03 252 179 10065 320 20 -9999 -9999 0
2022 06 19 06 275 179 10053 300 30 -9999 -9999 0
2022 06 19 09 282 180 10040 300 30 -9999 -9999 0
2022 06 19 12 221 189 10049 240 10 -9999 -9999 0
2022 06 19 18 176 168 10050 230 10 -9999 -9999 0
2022 06 19 21 172 167 10052 70 10 -9999 -9999 0
2022 06 20 00 216 192 10045 30 10 -9999 -9999 0
2022 06 20 03 273 189 10025 180 40 -9999 -9999 0
2022 06 20 06 298 176 10007 200 40 -9999 -9999 0
2022 06 20 09 298 179 9988 180 40 -9999 -9999 0
2022 06 20 12 253 180 9998 250 20 -9999 -9999 0
2022 06 20 18 229 176 10018 160 20 -9999 -9999 0
2022 06 21 06 250 203 10019 310 10 -9999 -9999 0
2022 06 21 09 245 208 10021 250 10 -9999 -9999 0
2022 06 21 12 231 210 10036 250 10 -9999 -9999 0
2022 06 21 18 216 202 10033 180 10 -9999 -9999 0
2022 06 21 21 204 197 10047 290 10 -9999 -9999 0
2022 06 22 00 218 210 10054 30 10 -9999 -9999 -9999
2022 06 22 03 222 210 10056 80 10 -9999 -9999 40
2022 06 22 06 220 206 10044 170 20 -9999 -9999 170
2022 06 22 09 213 205 10040 0 0 -9999 -9999 190
2022 06 22 12 207 200 10042 230 20 -9999 -9999 140
2022 06 22 18 198 193 10017 290 10 -9999 -9999 40
2022 06 22 21 188 178 10012 70 10 -9999 -9999 20
2022 06 23 00 192 182 10003 90 10 -9999 -9999 10
2022 06 23 03 206 185 9984 60 10 -9999 -9999 10
2022 06 23 06 211 192 9952 20 10 -9999 -9999 -9999
2022 06 23 09 218 194 9935 60 10 -9999 -9999 1
2022 06 23 12 205 192 9945 270 10 -9999 -9999 1
2022 06 23 18 188 183 9934 290 10 -9999 -9999 0
2022 06 23 21 189 184 9935 310 10 -9999 -9999 0
2022 06 24 00 211 183 9929 260 30 -9999 -9999 0
2022 06 24 03 238 163 9919 260 60 -9999 -9999 1
2022 06 24 06 182 167 9931 270 40 -9999 -9999 40
2022 06 24 09 187 158 9931 260 30 -9999 -9999 50
2022 06 24 12 180 167 9948 280 20 -9999 -9999 30
2022 06 24 18 167 159 9965 230 10 -9999 -9999 4
2022 06 24 21 160 155 9971 250 10 -9999 -9999 0
2022 06 25 00 209 173 9977 300 10 -9999 -9999 0
2022 06 25 03 265 178 9967 300 30 -9999 -9999 0
2022 06 25 06 251 173 9967 250 30 -9999 -9999 -9999
2022 06 25 09 239 196 9971 70 10 -9999 -9999 9
2022 06 25 12 225 185 9975 280 20 -9999 -9999 9
2022 06 25 18 182 174 10006 0 0 -9999 -9999 30
2022 06 25 21 176 171 10018 60 10 -9999 -9999 0
2022 06 26 00 203 179 10035 260 10 -9999 -9999 0
2022 06 26 03 258 177 10046 190 10 -9999 -9999 0
2022 06 26 06 287 173 10045 180 20 -9999 -9999 0
2022 06 26 09 297 162 10040 300 20 -9999 -9999 0
2022 06 26 12 218 188 10053 280 10 -9999 -9999 0
2022 06 26 18 182 174 10059 220 10 -9999 -9999 0
2022 06 26 21 185 177 10055 0 0 -9999 -9999 0
2022 06 27 00 243 206 10044 50 10 -9999 -9999 0
2022 06 27 03 268 213 10033 210 20 -9999 -9999 -9999
2022 06 27 06 269 198 10014 140 30 -9999 -9999 0
2022 06 27 09 217 209 9985 90 30 -9999 -9999 110
2022 06 27 12 211 203 9944 90 30 -9999 -9999 270
2022 06 27 18 211 204 9926 210 10 -9999 -9999 1
2022 06 27 21 209 204 9936 280 10 -9999 -9999 2
2022 06 28 00 223 211 9943 290 10 -9999 -9999 4
2022 06 28 03 240 217 9945 290 40 -9999 -9999 3
2022 06 28 06 234 218 9950 280 40 -9999 -9999 1
2022 06 28 09 225 215 9958 300 30 -9999 -9999 20
2022 06 28 12 220 212 9972 20 10 -9999 -9999 20
2022 06 28 18 212 207 9972 200 10 -9999 -9999 0
2022 06 28 21 210 205 9979 230 10 -9999 -9999 0
2022 06 29 00 231 212 9992 290 10 -9999 -9999 0
2022 06 29 03 257 207 10001 260 40 -9999 -9999 0
2022 06 29 06 268 211 10001 260 40 -9999 -9999 0
2022 06 29 09 248 209 10014 260 20 -9999 -9999 0
2022 06 29 12 232 215 10028 230 10 -9999 -9999 0
2022 06 29 18 219 212 10044 240 10 -9999 -9999 0
2022 06 29 21 215 210 10057 300 10 -9999 -9999 80
2022 06 30 00 211 203 10073 300 20 -9999 -9999 130
2022 06 30 03 256 213 10073 260 30 -9999 -9999 60
2022 06 30 06 286 219 10066 300 30 -9999 -9999 6
2022 06 30 09 286 206 10059 310 20 -9999 -9999 0
2022 06 30 12 251 216 10078 90 10 -9999 -9999 0
2022 06 30 18 213 205 10089 310 10 -9999 -9999 1
2022 06 30 21 212 205 10095 100 10 -9999 -9999 1
2022 07 01 00 224 216 10095 0 0 -9999 -9999 10
2022 07 01 03 259 209 10092 180 10 -9999 -9999 10
2022 07 01 06 232 220 10090 330 10 -9999 -9999 30
2022 07 01 09 255 218 10084 280 40 -9999 -9999 30
2022 07 01 12 222 210 10095 350 10 -9999 -9999 0
2022 07 01 18 208 203 10103 310 10 -9999 -9999 1
2022 07 01 21 206 201 10103 320 10 -9999 -9999 1
2022 07 02 00 236 209 10102 290 10 -9999 -9999 0
2022 07 02 03 217 207 10108 20 10 -9999 -9999 180
2022 07 02 06 264 200 10091 230 30 -9999 -9999 190
2022 07 02 09 250 189 10092 250 30 -9999 -9999 9
2022 07 02 12 232 194 10089 190 10 -9999 -9999 0
2022 07 02 18 206 196 10093 0 0 -9999 -9999 0
2022 07 02 21 202 194 10089 200 10 -9999 -9999 0
2022 07 03 00 241 202 10085 320 10 -9999 -9999 0
2022 07 03 03 269 214 10076 300 20 -9999 -9999 0
2022 07 03 06 285 210 10066 300 30 -9999 -9999 0
2022 07 03 09 278 216 10056 250 20 -9999 -9999 0
2022 07 03 12 237 212 10062 270 10 -9999 -9999 0
2022 07 03 18 197 190 10063 260 10 -9999 -9999 0
2022 07 03 21 191 186 10061 90 10 -9999 -9999 0
2022 07 04 00 224 201 10062 0 0 -9999 -9999 0
2022 07 04 03 268 204 10054 290 30 -9999 -9999 0
2022 07 04 06 287 215 10045 290 30 -9999 -9999 0
2022 07 04 09 266 214 10046 250 20 -9999 -9999 0
2022 07 04 18 216 209 10055 220 10 -9999 -9999 6
2022 07 04 21 213 208 10057 0 0 -9999 -9999 5
2022 07 05 00 254 217 10055 180 10 -9999 -9999 0
2022 07 05 03 276 216 10053 290 20 -9999 -9999 0
2022 07 05 06 293 223 10037 300 20 -9999 -9999 0
2022 07 05 09 300 217 10031 260 20 -9999 -9999 0
2022 07 05 12 250 229 10047 270 10 -9999 -9999 0
2022 07 05 18 214 209 10057 0 0 -9999 -9999 0
2022 07 05 21 211 206 10057 70 10 -9999 -9999 0
2022 07 06 00 250 223 10060 290 10 -9999 -9999 0
2022 07 06 03 300 222 10051 220 30 -9999 -9999 0
2022 07 06 06 284 224 10051 210 20 -9999 -9999 -9999
2022 07 06 09 270 233 10049 150 10 -9999 -9999 1
2022 07 06 12 243 234 10052 300 10 -9999 -9999 5
2022 07 06 18 231 226 10034 360 10 -9999 -9999 130
2022 07 06 21 228 223 10020 60 20 -9999 -9999 80
2022 07 07 00 235 227 10000 270 20 -9999 -9999 140
2022 07 07 03 203 193 10008 150 30 -9999 -9999 480
2022 07 07 06 217 207 10006 270 40 -9999 -9999 520
2022 07 07 09 236 207 10011 210 20 -9999 -9999 100
2022 07 07 12 212 202 10021 250 10 -9999 -9999 2
2022 07 07 18 198 193 10018 170 20 -9999 -9999 1
2022 07 07 21 187 180 10022 200 20 -9999 -9999 1
2022 07 08 00 206 194 10029 280 10 -9999 -9999 0
2022 07 08 03 272 219 10009 300 20 -9999 -9999 0
2022 07 08 06 312 220 9988 310 20 -9999 -9999 0
2022 07 08 09 302 213 9991 280 30 -9999 -9999 0
2022 07 08 12 249 226 9999 280 10 -9999 -9999 0
2022 07 08 18 216 211 9999 360 10 -9999 -9999 0
2022 07 08 21 216 211 10011 0 0 -9999 -9999 0
2022 07 09 00 256 225 10015 70 10 -9999 -9999 0
2022 07 09 03 285 230 10010 300 40 -9999 -9999 0
2022 07 09 06 301 223 10006 280 40 -9999 -9999 0
2022 07 09 09 301 206 10012 320 20 -9999 -9999 0
2022 07 09 12 233 210 10035 260 10 -9999 -9999 0
2022 07 09 18 204 197 10043 360 10 -9999 -9999 0
2022 07 09 21 202 195 10053 170 10 -9999 -9999 0
2022 07 10 00 217 198 10052 130 10 -9999 -9999 0
2022 07 10 03 269 210 10048 40 10 -9999 -9999 0
2022 07 10 06 286 211 10042 220 20 -9999 -9999 0
2022 07 10 09 188 178 10067 170 20 -9999 -9999 180
2022 07 10 18 176 171 10063 80 10 -9999 -9999 0
2022 07 10 21 167 164 10078 50 10 -9999 -9999 0
2022 07 11 00 202 183 10082 90 10 -9999 -9999 0
2022 07 11 03 274 195 10070 50 20 -9999 -9999 0
2022 07 11 06 304 185 10063 330 10 -9999 -9999 0
2022 07 11 09 308 201 10061 320 20 -9999 -9999 0
2022 07 11 12 234 215 10081 310 10 -9999 -9999 0
2022 07 11 18 196 189 10081 80 10 -9999 -9999 0
2022 07 11 21 191 184 10090 60 10 -9999 -9999 0
2022 07 12 03 294 226 10067 360 10 -9999 -9999 0
2022 07 12 06 301 212 10056 260 30 -9999 -9999 0
2022 07 12 09 295 220 10046 110 10 -9999 -9999 -9999
2022 07 12 12 224 210 10054 90 20 -9999 -9999 6
2022 07 12 18 215 208 10045 140 10 -9999 -9999 9
2022 07 12 21 212 207 10038 350 10 -9999 -9999 20
2022 07 13 00 225 217 10027 70 20 -9999 -9999 20
2022 07 13 03 257 209 10014 70 20 -9999 -9999 10
2022 07 13 06 277 213 9987 170 20 -9999 -9999 0
2022 07 13 09 268 204 9969 230 20 -9999 -9999 0
2022 07 13 12 223 213 9988 210 10 -9999 -9999 140
2022 07 13 18 210 200 9985 300 30 -9999 -9999 60
2022 07 13 21 206 189 9996 280 30 -9999 -9999 0
2022 07 14 00 222 186 10005 270 40 -9999 -9999 0
2022 07 14 03 234 185 10000 260 50 -9999 -9999 -9999
2022 07 14 06 261 188 9994 250 40 -9999 -9999 0
2022 07 14 09 259 195 9995 270 50 -9999 -9999 0
2022 07 14 12 200 180 10004 50 40 -9999 -9999 80
2022 07 14 18 175 169 9992 260 10 -9999 -9999 70
2022 07 14 21 178 172 9988 280 10 -9999 -9999 1
2022 07 15 00 196 183 9984 310 20 -9999 -9999 1
2022 07 15 03 212 198 9978 290 30 -9999 -9999 7
2022 07 15 06 234 205 9969 250 10 -9999 -9999 50
2022 07 15 09 226 207 9968 310 20 -9999 -9999 40
2022 07 15 12 209 199 9980 170 10 -9999 -9999 1
2022 07 15 18 192 189 9983 290 10 -9999 -9999 0
2022 07 15 21 193 190 9989 240 10 -9999 -9999 0
2022 07 16 00 205 198 9993 310 10 -9999 -9999 1
2022 07 16 03 249 186 9987 60 10 -9999 -9999 1
2022 07 16 06 247 206 9982 70 20 -9999 -9999 -9999
2022 07 16 09 245 191 9984 280 20 -9999 -9999 0
2022 07 16 12 216 199 9995 210 10 -9999 -9999 0
2022 07 16 18 188 183 9990 280 10 -9999 -9999 0
2022 07 16 21 187 180 9992 270 10 -9999 -9999 0
2022 07 17 00 205 198 9993 290 20 -9999 -9999 2
2022 07 17 03 213 198 9990 300 40 -9999 -9999 20
2022 07 17 06 236 207 9985 260 20 -9999 -9999 40
2022 07 17 12 212 200 9990 0 0 -9999 -9999 20
2022 07 17 18 201 194 9993 300 10 -9999 -9999 20
2022 07 17 21 187 179 9996 0 0 -9999 -9999 100
2022 07 18 00 210 195 9998 350 10 -9999 -9999 110
2022 07 18 03 252 209 9988 300 40 -9999 -9999 6
2022 07 18 06 280 200 9975 270 30 -9999 -9999 0
2022 07 18 09 257 216 9980 330 20 -9999 -9999 9
2022 07 18 12 206 193 9997 70 10 -9999 -9999 30
2022 07 18 18 190 185 10004 250 10 -9999 -9999 0
2022 07 18 21 192 187 10014 270 10 -9999 -9999 0
2022 07 19 00 207 199 10024 330 10 -9999 -9999 0
2022 07 19 03 261 204 10017 310 20 -9999 -9999 0
2022 07 19 06 254 211 10014 330 30 -9999 -9999 -9999
2022 07 19 09 284 219 10016 310 10 -9999 -9999 2
2022 07 19 12 226 211 10034 250 20 -9999 -9999 2
2022 07 19 18 193 190 10051 260 10 -9999 -9999 0
2022 07 19 21 191 188 10058 250 10 -9999 -9999 0
2022 07 20 00 238 205 10057 300 10 -9999 -9999 0
2022 07 20 03 282 212 10049 170 10 -9999 -9999 0
2022 07 20 06 288 213 10034 220 30 -9999 -9999 0
2022 07 20 09 220 203 10055 100 20 -9999 -9999 5
2022 07 20 12 209 199 10060 280 10 -9999 -9999 20
2022 07 20 18 199 194 10049 220 10 -9999 -9999 2
2022 07 20 21 199 194 10058 0 0 -9999 -9999 2
2022 07 21 00 207 199 10063 300 10 -9999 -9999 20
2022 07 21 03 236 209 10055 320 20 -9999 -9999 20
2022 07 21 06 247 212 10047 320 10 -9999 -9999 10
2022 07 21 09 250 209 10045 60 10 -9999 -9999 10
2022 07 21 12 224 216 10057 220 10 -9999 -9999 4
2022 07 21 18 189 184 10070 260 10 -9999 -9999 290
2022 07 21 21 189 186 10075 0 0 -9999 -9999 0
2022 07 22 00 210 198 10081 290 10 -9999 -9999 0
2022 07 22 03 277 217 10069 110 30 -9999 -9999 0
2022 07 22 06 298 198 10055 140 20 -9999 -9999 0
2022 07 22 09 279 217 10052 70 20 -9999 -9999 0
2022 07 22 12 233 216 10062 230 20 -9999 -9999 0
2022 07 22 18 204 199 10054 100 10 -9999 -9999 0
2022 07 22 21 194 189 10051 120 10 -9999 -9999 0
2022 07 23 03 269 223 10037 320 10 -9999 -9999 0
2022 07 23 06 268 211 10025 250 20 -9999 -9999 0
2022 07 23 09 213 199 10040 300 10 -9999 -9999 30
2022 07 23 12 201 193 10043 20 10 -9999 -9999 70
2022 07 23 18 195 190 10026 0 0 -9999 -9999 110
2022 07 23 21 192 187 10030 270 10 -9999 -9999 50
2022 07 24 00 201 194 10037 280 20 -9999 -9999 50
2022 07 24 03 249 199 10034 270 40 -9999 -9999 30
2022 07 24 06 266 202 10026 300 30 -9999 -9999 7
2022 07 24 09 260 199 10029 280 30 -9999 -9999 0
2022 07 24 12 220 203 10045 200 10 -9999 -9999 0
2022 07 24 18 190 185 10061 240 10 -9999 -9999 0
2022 07 24 21 191 186 10054 100 10 -9999 -9999 0
2022 07 25 00 235 204 10079 150 10 -9999 -9999 0
2022 07 25 03 289 211 10069 360 20 -9999 -9999 0
2022 07 25 06 298 228 10066 320 20 -9999 -9999 0
2022 07 25 09 294 229 10065 230 20 -9999 -9999 0
2022 07 25 12 248 223 10075 140 10 -9999 -9999 0
2022 07 25 18 216 208 10095 0 0 -9999 -9999 0
2022 07 25 21 202 197 10101 0 0 -9999 -9999 0
2022 07 26 00 246 215 10101 0 0 -9999 -9999 0
2022 07 26 03 288 216 10098 350 20 -9999 -9999 0
2022 07 26 06 313 209 10088 300 30 -9999 -9999 0
2022 07 26 09 314 219 10082 280 10 -9999 -9999 0
2022 07 26 12 244 228 10092 240 20 -9999 -9999 0
2022 07 26 18 206 199 10094 80 10 -9999 -9999 0
2022 07 26 21 202 197 10098 100 20 -9999 -9999 0
2022 07 27 00 229 210 10107 290 10 -9999 -9999 0
2022 07 27 03 312 222 10099 320 20 -9999 -9999 0
2022 07 27 06 327 216 10087 200 20 -9999 -9999 0
2022 07 27 09 329 224 10081 10 10 -9999 -9999 0
2022 07 27 12 250 223 10102 230 20 -9999 -9999 7
2022 07 27 18 216 209 10096 310 10 -9999 -9999 1
2022 07 27 21 215 208 10098 250 10 -9999 -9999 0
2022 07 28 00 254 227 10103 340 10 -9999 -9999 0
2022 07 28 03 297 203 10095 210 30 -9999 -9999 0
2022 07 28 06 309 199 10084 230 30 -9999 -9999 0
2022 07 28 09 299 193 10079 160 20 -9999 -9999 0
2022 07 28 12 246 227 10089 310 10 -9999 -9999 -9999
2022 07 28 18 227 220 10089 290 10 -9999 -9999 20
2022 07 28 21 222 217 10091 70 10 -9999 -9999 1
2022 07 29 00 266 216 10094 170 40 -9999 -9999 0
2022 07 29 03 285 213 10096 220 40 -9999 -9999 0
2022 07 29 06 251 224 10106 320 10 -9999 -9999 1
2022 07 29 09 249 235 10106 10 10 -9999 -9999 70
2022 07 29 12 224 216 10119 0 0 -9999 -9999 90
2022 07 29 18 219 214 10113 0 0 -9999 -9999 1
2022 07 29 21 215 210 10114 230 10 -9999 -9999 -9999
2022 07 30 00 240 230 10114 60 10 -9999 -9999 1
2022 07 30 03 277 222 10111 280 20 -9999 -9999 8
2022 07 30 06 299 216 10092 220 20 -9999 -9999 0
2022 07 30 09 277 231 10089 280 20 -9999 -9999 0
2022 07 30 12 250 236 10092 310 10 -9999 -9999 0
2022 07 30 18 231 224 10085 90 10 -9999 -9999 20
2022 07 30 21 223 218 10085 280 10 -9999 -9999 30
2022 07 31 00 247 224 10086 100 10 -9999 -9999 6
2022 07 31 03 298 235 10075 200 20 -9999 -9999 1
2022 07 31 06 313 231 10055 290 20 -9999 -9999 1
2022 07 31 09 244 219 10060 190 20 -9999 -9999 30
2022 07 31 12 233 225 10064 210 10 -9999 -9999 30
2022 07 31 18 224 219 10059 90 10 -9999 -9999 0
2022 07 31 21 220 215 10059 0 0 -9999 -9999 0
2022 08 01 00 241 225 10066 20 10 -9999 -9999 0
2022 08 01 03 302 231 10059 310 20 -9999 -9999 0
2022 08 01 06 330 225 10047 310 20 -9999 -9999 0
2022 08 01 09 331 228 10045 280 20 -9999 -9999 0
2022 08 01 12 263 245 10058 280 10 -9999 -9999 0
2022 08 01 18 232 227 10070 240 10 -9999 -9999 0
2022 08 01 21 234 229 10070 0 0 -9999 -9999 0
2022 08 02 00 261 241 10073 350 10 -9999 -9999 0
2022 08 02 03 334 248 10063 30 10 -9999 -9999 0
2022 08 02 06 336 248 10049 320 20 -9999 -9999 0
2022 08 02 09 328 246 10049 320 20 -9999 -9999 0
2022 08 02 12 272 250 10065 220 10 -9999 -9999 0
2022 08 02 18 243 236 10070 210 10 -9999 -9999 0
2022 08 02 21 239 234 10077 260 10 -9999 -9999 0
2022 08 03 00 272 234 10085 160 20 -9999 -9999 0
2022 08 03 03 292 245 10076 280 20 -9999 -9999 0
2022 08 03 06 320 246 10060 280 30 -9999 -9999 0
2022 08 03 09 309 238 10055 280 30 -9999 -9999 0
2022 08 03 12 244 219 10072 70 50 -9999 -9999 100
2022 08 03 18 230 223 10068 340 10 -9999 -9999 120
2022 08 03 21 231 226 10077 310 10 -9999 -9999 120
2022 08 04 00 248 232 10078 0 0 -9999 -9999 0
2022 08 04 03 294 243 10064 200 10 -9999 -9999 0
2022 08 04 06 312 253 10053 270 20 -9999 -9999 0
2022 08 04 09 299 256 10038 190 10 -9999 -9999 0
2022 08 04 12 263 245 10040 310 10 -9999 -9999 0
2022 08 04 18 242 213 10029 280 10 -9999 -9999 0
2022 08 04 21 238 219 10021 100 10 -9999 -9999 -9999
2022 08 05 00 234 226 10023 250 10 -9999 -9999 150
2022 08 05 03 257 239 10021 310 10 -9999 -9999 150
2022 08 05 06 285 247 10015 260 40 -9999 -9999 0
2022 08 05 09 290 246 10015 290 30 -9999 -9999 0
2022 08 05 12 229 219 10039 270 10 -9999 -9999 220
2022 08 05 18 215 210 10044 330 10 -9999 -9999 0
2022 08 05 21 209 204 10050 0 0 -9999 -9999 0
2022 08 06 00 233 226 10054 310 10 -9999 -9999 0
2022 08 06 03 293 220 10042 300 20 -9999 -9999 0
2022 08 06 06 323 196 10034 30 10 -9999 -9999 0
2022 08 06 09 298 233 10034 230 10 -9999 -9999 0
2022 08 06 12 247 231 10043 280 10 -9999 -9999 0
2022 08 06 18 221 216 10031 340 10 -9999 -9999 0
2022 08 06 21 221 216 10023 60 10 -9999 -9999 2
2022 08 07 00 231 223 10017 60 10 -9999 -9999 2
2022 08 07 03 240 233 10015 90 10 -9999 -9999 90
2022 08 07 06 233 210 10000 60 10 -9999 -9999 140
2022 08 07 09 234 226 9995 350 10 -9999 -9999 90
2022 08 07 12 231 226 10007 0 0 -9999 -9999 60
2022 08 07 18 226 221 10029 270 10 -9999 -9999 0
2022 08 07 21 225 222 10041 280 10 -9999 -9999 0
2022 08 08 00 245 202 10058 30 10 -9999 -9999 0
2022 08 08 03 265 184 10062 330 30 -9999 -9999 0
2022 08 08 06 277 160 10056 310 30 -9999 -9999 0
2022 08 08 09 255 137 10066 310 30 -9999 -9999 0
2022 08 08 12 179 153 10086 220 10 -9999 -9999 0
2022 08 08 18 151 146 10087 200 10 -9999 -9999 0
2022 08 08 21 147 142 10087 0 0 -9999 -9999 0
2022 08 09 00 161 148 10094 270 10 -9999 -9999 0
2022 08 09 03 231 149 10080 320 20 -9999 -9999 0
2022 08 09 06 275 131 10063 280 30 -9999 -9999 0
2022 08 09 09 268 142 10053 260 40 -9999 -9999 0
2022 08 09 12 187 165 10068 260 20 -9999 -9999 0
2022 08 09 18 155 149 10068 260 10 -9999 -9999 0
2022 08 09 21 145 140 10068 290 10 -9999 -9999 0
2022 08 10 00 194 161 10066 0 0 -9999 -9999 0
2022 08 10 03 272 142 10053 280 40 -9999 -9999 0
2022 08 10 06 299 145 10038 290 40 -9999 -9999 0
2022 08 10 09 292 157 10039 290 30 -9999 -9999 0
2022 08 10 12 206 184 10044 300 10 -9999 -9999 0
2022 08 10 21 178 172 10031 260 10 -9999 -9999 0
2022 08 11 00 200 174 10033 310 20 -9999 -9999 -9999
2022 08 11 03 249 174 10033 260 20 -9999 -9999 -9999
2022 08 11 06 281 179 10025 260 50 -9999 -9999 0
2022 08 11 09 265 191 10029 320 20 -9999 -9999 0
2022 08 11 12 223 189 10044 210 10 -9999 -9999 0
2022 08 11 18 186 178 10055 0 0 -9999 -9999 0
2022 08 11 21 187 180 10064 280 10 -9999 -9999 0
2022 08 12 00 218 203 10068 350 10 -9999 -9999 0
2022 08 12 03 269 195 10066 300 30 -9999 -9999 0
2022 08 12 06 236 187 10061 330 10 -9999 -9999 3
2022 08 12 09 215 201 10072 260 10 -9999 -9999 10
2022 08 12 12 192 184 10067 220 10 -9999 -9999 60
2022 08 12 18 187 180 10059 190 10 -9999 -9999 20
2022 08 12 21 180 175 10060 120 10 -9999 -9999 350
2022 08 13 00 197 180 10059 160 10 -9999 -9999 350
2022 08 13 03 256 197 10051 270 20 -9999 -9999 1
2022 08 13 06 271 204 10046 330 20 -9999 -9999 1
2022 08 13 09 278 188 10049 350 20 -9999 -9999 1
2022 08 13 12 209 196 10067 240 10 -9999 -9999 0
2022 08 13 18 185 180 10071 70 10 -9999 -9999 0
2022 08 13 21 176 173 10072 110 10 -9999 -9999 0
2022 08 14 00 190 180 10073 40 10 -9999 -9999 0
2022 08 14 06 252 207 10047 210 10 -9999 -9999 0
2022 08 14 09 226 212 10039 10 10 -9999 -9999 6
2022 08 14 12 190 182 10025 90 20 -9999 -9999 80
2022 08 14 18 184 179 9958 90 20 -9999 -9999 250
2022 08 14 21 179 174 9955 80 30 -9999 -9999 230
2022 08 15 00 186 178 9958 0 0 -9999 -9999 160
2022 08 15 03 228 196 9951 60 20 -9999 -9999 6
2022 08 15 06 209 196 9961 80 10 -9999 -9999 7
2022 08 15 09 205 186 9978 260 20 -9999 -9999 9
2022 08 15 12 197 189 9999 310 10 -9999 -9999 2
2022 08 15 18 191 183 10021 280 10 -9999 -9999 3
2022 08 15 21 189 182 10040 290 10 -9999 -9999 0
2022 08 16 00 200 178 10057 60 10 -9999 -9999 0
2022 08 16 03 249 186 10062 30 20 -9999 -9999 0
2022 08 16 06 271 170 10055 70 30 -9999 -9999 0
2022 08 16 09 267 163 10057 50 20 -9999 -9999 0
2022 08 16 12 194 177 10074 30 10 -9999 -9999 0
2022 08 16 18 165 160 10075 110 10 -9999 -9999 0
2022 08 16 21 156 153 10082 100 10 -9999 -9999 0
2022 08 17 00 181 171 10085 330 10 -9999 -9999 0
2022 08 17 03 272 165 10067 260 20 -9999 -9999 0
2022 08 17 06 285 183 10051 310 20 -9999 -9999 0
2022 08 17 09 277 203 10051 180 30 -9999 -9999 0
2022 08 17 12 218 201 10064 290 10 -9999 -9999 0
2022 08 17 18 180 175 10061 340 10 -9999 -9999 0
2022 08 17 21 177 174 10062 0 0 -9999 -9999 0
2022 08 18 00 206 203 10059 280 10 -9999 -9999 0
2022 08 18 03 285 186 10045 190 40 -9999 -9999 0
2022 08 18 06 286 206 10040 240 30 -9999 -9999 0
2022 08 18 09 266 204 10034 220 20 -9999 -9999 0
2022 08 18 12 240 197 10036 210 10 -9999 -9999 0
2022 08 18 18 211 175 9985 220 10 -9999 -9999 10
2022 08 18 21 195 185 9977 0 0 -9999 -9999 80
2022 08 19 00 196 189 9982 360 10 -9999 -9999 220
2022 08 19 03 207 202 9984 270 10 -9999 -9999 180
2022 08 19 06 223 204 9989 340 10 -9999 -9999 30
2022 08 19 09 208 178 10022 290 20 -9999 -9999 4
2022 08 19 12 179 171 10049 250 10 -9999 -9999 0
2022 08 19 18 160 157 10063 280 10 -9999 -9999 0
2022 08 19 21 152 149 10079 200 20 -9999 -9999 1
2022 08 20 00 164 159 10084 340 10 -9999 -9999 0
2022 08 20 03 238 171 10075 280 30 -9999 -9999 0
2022 08 20 06 262 123 10067 270 40 -9999 -9999 0
2022 08 20 09 257 129 10062 350 20 -9999 -9999 0
2022 08 20 12 165 150 10073 300 10 -9999 -9999 0
2022 08 20 18 125 120 10053 0 0 -9999 -9999 0
2022 08 20 21 122 119 10047 30 10 -9999 -9999 0
2022 08 21 00 155 145 10049 270 10 -9999 -9999 0
2022 08 21 03 264 163 10027 270 20 -9999 -9999 0
2022 08 21 06 300 141 10013 260 40 -9999 -9999 0
2022 08 21 09 283 162 10016 260 30 -9999 -9999 0
2022 08 21 12 198 179 10033 340 10 -9999 -9999 0
2022 08 21 18 180 170 10032 190 10 -9999 -9999 -9999
2022 08 21 21 162 144 10022 330 20 -9999 -9999 30
2022 08 22 00 161 143 10031 280 10 -9999 -9999 50
2022 08 22 03 173 146 10024 280 20 -9999 -9999 20
2022 08 22 06 167 161 10033 270 20 -9999 -9999 40
2022 08 22 09 187 170 10056 290 20 -9999 -9999 40
2022 08 22 12 166 161 10079 190 20 -9999 -9999 3
2022 08 22 18 160 150 10093 290 10 -9999 -9999 0
2022 08 22 21 144 136 10101 230 10 -9999 -9999 0
2022 08 23 00 162 146 10117 280 10 -9999 -9999 0
2022 08 23 03 229 107 10117 310 30 -9999 -9999 0
2022 08 23 06 244 99 10112 300 30 -9999 -9999 0
2022 08 23 09 235 106 10122 310 20 -9999 -9999 0
2022 08 23 12 150 134 10133 280 10 -9999 -9999 0
2022 08 23 18 116 110 10133 190 10 -9999 -9999 0
2022 08 23 21 117 111 10132 60 10 -9999 -9999 0
2022 08 24 00 168 131 10131 210 10 -9999 -9999 0
2022 08 24 03 234 121 10111 260 20 -9999 -9999 0
2022 08 24 06 257 125 10084 280 20 -9999 -9999 0
2022 08 24 09 243 106 10079 340 20 -9999 -9999 0
2022 08 24 12 160 142 10092 230 10 -9999 -9999 0
2022 08 24 18 124 119 10074 220 10 -9999 -9999 0
2022 08 24 21 113 108 10070 20 10 -9999 -9999 0
2022 08 25 00 156 136 10062 70 10 -9999 -9999 0
2022 08 25 03 241 153 10046 270 60 -9999 -9999 0
2022 08 25 06 242 162 10039 280 50 -9999 -9999 100
2022 08 25 09 237 114 10051 280 30 -9999 -9999 100
2022 08 25 12 147 126 10080 240 20 -9999 -9999 0
2022 08 25 18 110 105 10073 0 0 -9999 -9999 0
2022 08 25 21 101 98 10072 200 10 -9999 -9999 0
2022 08 26 00 120 112 10069 140 10 -9999 -9999 -9999
2022 08 26 03 148 127 10067 120 30 -9999 -9999 60
2022 08 26 06 143 127 10064 300 10 -9999 -9999 130
2022 08 26 09 152 125 10069 280 40 -9999 -9999 80
2022 08 26 12 126 120 10089 240 10 -9999 -9999 9
2022 08 26 18 106 103 10098 220 10 -9999 -9999 1
2022 08 26 21 109 104 10108 290 30 -9999 -9999 0
2022 08 27 00 132 113 10121 240 10 -9999 -9999 0
2022 08 27 03 196 119 10120 340 30 -9999 -9999 0
2022 08 27 06 221 115 10116 350 30 -9999 -9999 0
2022 08 27 09 212 107 10123 310 30 -9999 -9999 0
2022 08 27 12 137 124 10144 220 10 -9999 -9999 0
2022 08 27 18 110 107 10161 280 10 -9999 -9999 0
2022 08 27 21 93 90 10173 20 10 -9999 -9999 1
2022 08 28 00 122 119 10180 110 10 -9999 -9999 0
2022 08 28 03 218 132 10160 290 40 -9999 -9999 0
2022 08 28 06 231 115 10146 310 20 -9999 -9999 0
2022 08 28 09 215 158 10145 220 10 -9999 -9999 0
2022 08 28 12 168 155 10147 230 10 -9999 -9999 0
2022 08 28 18 148 142 10136 110 10 -9999 -9999 0
2022 08 28 21 143 137 10141 200 10 -9999 -9999 0
2022 08 29 00 157 147 10142 220 10 -9999 -9999 0
2022 08 29 03 189 137 10142 240 10 -9999 -9999 1
2022 08 29 06 186 143 10137 250 10 -9999 -9999 3
2022 08 29 09 161 146 10148 310 20 -9999 -9999 4
2022 08 29 12 158 152 10161 0 0 -9999 -9999 3
2022 08 29 18 155 150 10153 220 10 -9999 -9999 1
2022 08 29 21 149 144 10152 240 10 -9999 -9999 0
2022 08 30 00 173 149 10150 100 10 -9999 -9999 0
2022 08 30 03 224 129 10134 30 10 -9999 -9999 0
2022 08 30 06 250 126 10115 280 20 -9999 -9999 0
2022 08 30 09 241 136 10108 60 20 -9999 -9999 0
2022 08 30 12 158 143 10120 230 10 -9999 -9999 0
2022 08 30 18 117 112 10122 0 0 -9999 -9999 0
2022 08 30 21 115 112 10125 120 10 -9999 -9999 0
2022 08 31 03 241 153 10110 300 10 -9999 -9999 0
2022 08 31 06 272 135 10092 240 20 -9999 -9999 0
2022 08 31 09 260 157 10090 250 20 -9999 -9999 0
2022 08 31 12 177 159 10112 250 20 -9999 -9999 0
2022 08 31 18 160 129 10142 350 20 -9999 -9999 0
2022 08 31 21 141 114 10173 330 30 -9999 -9999 0
2022 09 01 00 162 105 10194 30 20 -9999 -9999 0
2022 09 01 03 207 70 10194 60 20 -9999 -9999 0
2022 09 01 06 230 87 10180 40 20 -9999 -9999 0
2022 09 01 09 217 79 10181 40 20 -9999 -9999 0
2022 09 01 12 129 111 10201 250 10 -9999 -9999 0
2022 09 01 18 82 74 10208 0 0 -9999 -9999 0
2022 09 01 21 82 78 10205 100 10 -9999 -9999 0
2022 09 02 00 104 92 10205 250 10 -9999 -9999 0
2022 09 02 03 230 111 10185 260 10 -9999 -9999 0
2022 09 02 06 264 101 10169 270 30 -9999 -9999 0
2022 09 02 09 259 131 10168 220 10 -9999 -9999 0
2022 09 02 12 152 134 10185 260 10 -9999 -9999 0
2022 09 02 18 110 105 10176 0 0 -9999 -9999 0
2022 09 02 21 100 95 10181 100 10 -9999 -9999 0
2022 09 03 00 163 128 10180 130 10 -9999 -9999 0
2022 09 03 03 263 157 10155 330 20 -9999 -9999 0
2022 09 03 06 280 132 10139 280 10 -9999 -9999 0
2022 09 03 09 268 176 10134 220 10 -9999 -9999 0
2022 09 03 12 176 161 10146 310 10 -9999 -9999 0
2022 09 03 18 146 140 10131 210 10 -9999 -9999 0
2022 09 03 21 146 140 10124 160 10 -9999 -9999 0
2022 09 04 00 162 156 10120 150 10 -9999 -9999 3
2022 09 04 03 166 161 10110 80 20 -9999 -9999 80
2022 09 04 06 173 168 10072 90 20 -9999 -9999 170
2022 09 04 09 183 161 10062 120 10 -9999 -9999 100
2022 09 04 12 168 158 10074 270 10 -9999 -9999 1
2022 09 04 18 134 129 10081 110 10 -9999 -9999 0
2022 09 04 21 140 137 10082 120 10 -9999 -9999 0
2022 09 05 00 156 151 10089 240 10 -9999 -9999 -9999
2022 09 05 03 190 162 10088 280 10 -9999 -9999 0
2022 09 05 06 186 164 10080 280 20 -9999 -9999 0
2022 09 05 09 180 156 10080 200 10 -9999 -9999 0
2022 09 05 12 167 149 10088 330 10 -9999 -9999 2
2022 09 05 18 114 105 10067 280 10 -9999 -9999 0
2022 09 05 21 97 92 10060 280 10 -9999 -9999 0
2022 09 06 00 130 107 10051 300 10 -9999 -9999 0
2022 09 06 03 206 118 10037 260 60 -9999 -9999 0
2022 09 06 06 207 96 10043 280 40 -9999 -9999 0
2022 09 06 09 188 60 10069 290 50 -9999 -9999 0
2022 09 06 12 107 88 10101 290 20 -9999 -9999 0
2022 09 06 18 100 91 10130 180 10 -9999 -9999 0
2022 09 06 21 85 79 10146 300 10 -9999 -9999 0
2022 09 07 03 222 113 10160 270 50 -9999 -9999 0
2022 09 07 06 249 111 10152 270 60 -9999 -9999 0
2022 09 07 09 242 119 10159 240 30 -9999 -9999 0
2022 09 07 18 109 103 10193 0 0 -9999 -9999 0
2022 09 07 21 106 103 10197 0 0 -9999 -9999 0
2022 09 08 00 155 126 10200 170 10 -9999 -9999 1
2022 09 08 03 266 123 10183 290 30 -9999 -9999 0
2022 09 08 06 300 120 10160 220 30 -9999 -9999 0
2022 09 08 09 271 158 10159 200 20 -9999 -9999 0
2022 09 08 12 173 156 10186 320 10 -9999 -9999 0
2022 09 08 18 129 123 10190 180 10 -9999 -9999 0
2022 09 08 21 115 109 10195 0 0 -9999 -9999 0
2022 09 09 00 174 141 10201 120 10 -9999 -9999 0
2022 09 09 03 273 169 10189 300 10 -9999 -9999 0
2022 09 09 06 308 175 10173 290 20 -9999 -9999 0
2022 09 09 09 284 179 10173 240 20 -9999 -9999 0
2022 09 09 12 193 176 10192 330 10 -9999 -9999 0
2022 09 09 18 151 146 10193 320 10 -9999 -9999 0
2022 09 09 21 140 137 10198 0 0 -9999 -9999 1
2022 09 10 00 175 164 10204 120 10 -9999 -9999 0
2022 09 10 03 276 162 10189 270 10 -9999 -9999 0
2022 09 10 06 283 138 10174 240 30 -9999 -9999 0
2022 09 11 03 272 152 10151 50 20 -9999 -9999 0
2022 09 11 06 297 165 10125 250 30 -9999 -9999 0
2022 09 11 09 275 174 10120 50 20 -9999 -9999 0
2022 09 11 12 176 166 10153 190 10 -9999 -9999 230
2022 09 11 18 159 156 10140 0 0 -9999 -9999 9
2022 09 11 21 158 155 10144 220 10 -9999 -9999 1
2022 09 12 00 170 167 10156 200 10 -9999 -9999 0
2022 09 12 03 245 165 10143 270 20 -9999 -9999 0
2022 09 12 06 269 156 10130 280 20 -9999 -9999 0
2022 09 12 09 262 176 10136 260 20 -9999 -9999 0
2022 09 12 12 182 169 10159 0 0 -9999 -9999 0
2022 09 12 18 152 147 10183 220 10 -9999 -9999 0
2022 09 12 21 147 144 10199 150 10 -9999 -9999 0
2022 09 13 00 156 150 10222 40 10 -9999 -9999 0
2022 09 13 03 264 161 10207 90 30 -9999 -9999 0
2022 09 13 06 285 158 10192 30 30 -9999 -9999 0
2022 09 13 09 256 178 10199 60 10 -9999 -9999 0
2022 09 13 12 186 169 10219 20 10 -9999 -9999 0
2022 09 13 18 141 135 10217 270 10 -9999 -9999 0
2022 09 13 21 138 132 10213 110 10 -9999 -9999 0
2022 09 14 00 160 147 10217 60 10 -9999 -9999 0
2022 09 14 03 220 167 10204 70 20 -9999 -9999 0
2022 09 14 06 240 184 10196 0 0 -9999 -9999 0
2022 09 14 09 225 202 10195 210 10 -9999 -9999 0
2022 09 14 12 201 193 10194 310 10 -9999 -9999 4
2022 09 14 18 172 166 10176 0 0 -9999 -9999 70
2022 09 14 21 162 156 10163 70 10 -9999 -9999 100
2022 09 15 03 177 164 10145 90 10 -9999 -9999 60
2022 09 15 06 181 170 10127 10 10 -9999 -9999 70
2022 09 15 09 178 167 10118 80 10 -9999 -9999 50
2022 09 15 12 173 165 10111 100 10 -9999 -9999 6
2022 09 15 18 167 161 10086 110 10 -9999 -9999 20
2022 09 15 21 162 156 10086 130 10 -9999 -9999 10
2022 09 16 00 167 157 10082 60 10 -9999 -9999 1
2022 09 16 03 185 165 10068 80 30 -9999 -9999 0
2022 09 16 06 180 170 10055 70 20 -9999 -9999 20
2022 09 16 09 171 165 10035 80 20 -9999 -9999 280
2022 09 16 12 171 166 10018 80 20 -9999 -9999 680
2022 09 16 18 173 168 10050 280 20 -9999 -9999 250
2022 09 16 21 170 167 10069 300 20 -9999 -9999 5
2022 09 17 00 170 162 10084 260 40 -9999 -9999 1
2022 09 17 03 185 161 10088 280 40 -9999 -9999 0
2022 09 17 06 222 151 10076 280 20 -9999 -9999 0
2022 09 17 09 216 161 10077 260 20 -9999 -9999 0
2022 09 17 12 168 158 10096 260 10 -9999 -9999 0
2022 09 17 18 149 146 10108 240 10 -9999 -9999 0
2022 09 17 21 149 146 10113 260 10 -9999 -9999 1
2022 09 18 03 223 88 10126 290 30 -9999 -9999 0
2022 09 18 06 225 59 10119 310 30 -9999 -9999 0
2022 09 18 09 201 33 10130 330 30 -9999 -9999 0
2022 09 18 12 109 85 10153 240 10 -9999 -9999 0
2022 09 18 18 74 70 10156 90 10 -9999 -9999 0
2022 09 18 21 61 57 10166 140 10 -9999 -9999 0
2022 09 19 00 77 73 10177 30 10 -9999 -9999 0
2022 09 19 03 175 19 10163 30 40 -9999 -9999 0
2022 09 19 06 179 5 10145 320 50 -9999 -9999 0
2022 09 19 09 179 5 10147 340 20 -9999 -9999 0
2022 09 19 18 27 18 10187 30 10 -9999 -9999 0
2022 09 19 21 13 7 10195 220 10 -9999 -9999 0
2022 09 20 00 67 38 10204 100 10 -9999 -9999 0
2022 09 20 03 157 -32 10190 270 30 -9999 -9999 0
2022 09 20 06 187 -7 10166 250 30 -9999 -9999 0
2022 09 20 09 166 19 10167 240 20 -9999 -9999 0
2022 09 20 12 76 56 10186 290 10 -9999 -9999 0
2022 09 20 18 32 26 10181 220 10 -9999 -9999 0
2022 09 20 21 27 23 10182 0 0 -9999 -9999 0
2022 09 21 00 81 49 10182 130 10 -9999 -9999 0
2022 09 21 03 214 22 10151 260 30 -9999 -9999 0
2022 09 21 06 234 23 10129 220 60 -9999 -9999 0
2022 09 21 09 206 42 10128 220 20 -9999 -9999 0
2022 09 21 12 138 69 10140 300 20 -9999 -9999 0
2022 09 21 18 61 52 10141 0 0 -9999 -9999 0
2022 09 21 21 51 44 10135 290 10 -9999 -9999 0
2022 09 22 00 141 89 10125 360 20 -9999 -9999 0
2022 09 22 03 199 103 10107 190 40 -9999 -9999 0
2022 09 22 06 209 64 10087 180 60 -9999 -9999 0
2022 09 22 09 149 109 10100 270 10 -9999 -9999 2
2022 09 22 12 148 74 10094 250 20 -9999 -9999 4
2022 09 22 18 108 99 10097 220 10 -9999 -9999 60
2022 09 22 21 105 99 10099 290 20 -9999 -9999 40
2022 09 23 00 105 96 10089 260 30 -9999 -9999 20
2022 09 23 03 107 88 10085 270 30 -9999 -9999 40
2022 09 23 06 116 73 10096 290 20 -9999 -9999 10
2022 09 23 09 118 85 10107 220 10 -9999 -9999 0
2022 09 23 12 105 96 10128 310 20 -9999 -9999 10
2022 09 23 18 89 78 10144 230 10 -9999 -9999 0
2022 09 23 21 72 65 10159 260 10 -9999 -9999 0
2022 09 24 03 173 76 10168 300 30 -9999 -9999 0
2022 09 24 06 214 49 10152 250 30 -9999 -9999 1
2022 09 24 09 184 72 10153 200 20 -9999 -9999 0
2022 09 24 12 96 82 10167 290 10 -9999 -9999 0
2022 09 24 18 60 54 10155 150 10 -9999 -9999 0
2022 09 24 21 53 49 10153 100 10 -9999 -9999 0
2022 09 25 00 85 77 10154 90 10 -9999 -9999 0
2022 09 25 03 219 73 10137 200 40 -9999 -9999 0
2022 09 25 06 247 65 10117 210 40 -9999 -9999 0
2022 09 25 09 215 77 10123 240 20 -9999 -9999 0
2022 09 25 12 124 105 10149 300 10 -9999 -9999 0
2022 09 25 18 87 81 10169 0 0 -9999 -9999 0
2022 09 25 21 75 71 10181 0 0 -9999 -9999 0
2022 09 26 00 122 101 10186 120 10 -9999 -9999 0
2022 09 26 03 228 124 10168 240 20 -9999 -9999 0
2022 09 26 06 255 117 10146 200 40 -9999 -9999 0
2022 09 26 09 226 123 10146 230 20 -9999 -9999 0
2022 09 26 12 141 125 10171 0 0 -9999 -9999 0
2022 09 26 18 101 95 10184 0 0 -9999 -9999 0
2022 09 26 21 90 85 10184 0 0 -9999 -9999 0
2022 09 27 00 119 111 10187 150 10 -9999 -9999 0
2022 09 27 03 229 137 10162 310 20 -9999 -9999 0
2022 09 27 06 265 114 10137 290 30 -9999 -9999 0
2022 09 27 09 233 138 10133 210 10 -9999 -9999 0
2022 09 27 12 146 130 10142 310 10 -9999 -9999 0
2022 09 27 18 96 91 10130 100 10 -9999 -9999 0
2022 09 27 21 99 96 10126 0 0 -9999 -9999 0
2022 09 28 00 104 101 10130 0 0 -9999 -9999 0
2022 09 28 03 244 92 10110 310 30 -9999 -9999 0
2022 09 28 06 280 56 10094 260 40 -9999 -9999 0
2022 09 28 09 233 100 10100 230 20 -9999 -9999 0
2022 09 28 12 133 114 10127 300 10 -9999 -9999 0
2022 09 28 18 87 79 10134 0 0 -9999 -9999 0
2022 09 28 21 77 73 10139 80 10 -9999 -9999 0
2022 09 29 03 245 131 10121 240 30 -9999 -9999 0
2022 09 29 06 263 120 10105 230 40 -9999 -9999 0
2022 09 29 09 235 131 10108 220 30 -9999 -9999 0
2022 09 29 12 170 135 10124 330 10 -9999 -9999 0
2022 09 29 18 116 110 10130 310 10 -9999 -9999 0
2022 09 29 21 104 98 10131 70 10 -9999 -9999 0
2022 09 30 00 158 142 10129 20 10 -9999 -9999 0
2022 09 30 03 249 144 10113 220 50 -9999 -9999 0
2022 09 30 06 272 146 10098 210 50 -9999 -9999 0
2022 09 30 09 234 147 10104 220 60 -9999 -9999 0
2022 09 30 12 204 145 10113 240 30 -9999 -9999 0
2022 09 30 18 137 129 10142 290 10 -9999 -9999 0
2022 09 30 21 137 131 10158 120 10 -9999 -9999 0
2022 10 01 03 194 159 10183 0 0 -9999 -9999 0
2022 10 01 06 214 161 10177 40 20 -9999 -9999 0
2022 10 01 09 206 166 10177 70 20 -9999 -9999 0
2022 10 01 12 174 161 10181 220 10 -9999 -9999 0
2022 10 01 18 142 137 10166 90 20 -9999 -9999 0
2022 10 01 21 137 134 10169 110 10 -9999 -9999 0
2022 10 02 00 136 133 10175 70 10 -9999 -9999 0
2022 10 02 03 178 152 10164 260 10 -9999 -9999 0
2022 10 02 06 218 106 10143 170 50 -9999 -9999 0
2022 10 02 09 186 128 10143 140 30 -9999 -9999 0
2022 10 02 12 168 133 10147 110 10 -9999 -9999 0
2022 10 02 18 148 140 10143 0 0 -9999 -9999 20
2022 10 02 21 144 138 10137 50 10 -9999 -9999 40
2022 10 03 00 149 143 10153 310 10 -9999 -9999 30
2022 10 03 03 156 148 10151 300 20 -9999 -9999 10
2022 10 03 06 104 78 10180 340 20 -9999 -9999 6
2022 10 03 09 83 66 10204 350 20 -9999 -9999 30
2022 10 03 12 68 46 10232 360 40 -9999 -9999 30
2022 10 03 18 29 17 10252 310 10 -9999 -9999 0
2022 10 03 21 10 6 10258 0 0 -9999 -9999 0
2022 10 04 00 47 15 10268 120 10 -9999 -9999 0
2022 10 04 03 77 -26 10263 350 50 -9999 -9999 0
2022 10 04 06 89 -61 10254 30 50 -9999 -9999 0
2022 10 04 09 79 -66 10264 30 20 -9999 -9999 0
2022 10 04 12 17 -17 10285 240 10 -9999 -9999 0
2022 10 04 18 -25 -33 10292 110 10 -9999 -9999 0
2022 10 04 21 -35 -43 10294 0 0 -9999 -9999 0
2022 10 05 00 6 -12 10298 40 10 -9999 -9999 0
2022 10 05 03 94 -77 10279 310 20 -9999 -9999 0
2022 10 05 06 113 -65 10254 330 40 -9999 -9999 0
2022 10 05 09 100 -55 10259 310 10 -9999 -9999 0
2022 10 05 12 19 -8 10279 300 10 -9999 -9999 0
2022 10 05 18 -22 -30 10279 0 0 -9999 -9999 0
2022 10 05 21 -31 -39 10283 70 10 -9999 -9999 0
2022 10 06 00 -1 -22 10287 160 10 -9999 -9999 0
2022 10 06 03 103 -45 10266 270 30 -9999 -9999 0
2022 10 06 06 119 -70 10241 280 50 -9999 -9999 0
2022 10 06 09 101 -63 10235 330 20 -9999 -9999 0
2022 10 06 12 25 -9 10259 340 10 -9999 -9999 0
2022 10 06 18 -23 -31 10261 0 0 -9999 -9999 0
2022 10 06 21 -35 -43 10264 100 10 -9999 -9999 0
2022 10 07 00 14 -20 10265 140 10 -9999 -9999 0
2022 10 07 03 124 -66 10244 280 10 -9999 -9999 1
2022 10 07 06 155 -61 10221 290 30 -9999 -9999 0
2022 10 07 09 127 -20 10219 210 10 -9999 -9999 0
2022 10 07 12 40 -2 10243 0 0 -9999 -9999 0
2022 10 07 18 -5 -19 10250 0 0 -9999 -9999 0
2022 10 07 21 -7 -21 10246 0 0 -9999 -9999 0
2022 10 08 00 40 -4 10246 160 10 -9999 -9999 0
2022 10 08 03 174 6 10221 210 40 -9999 -9999 0
2022 10 08 06 196 1 10194 220 40 -9999 -9999 0
2022 10 08 09 168 9 10198 230 30 -9999 -9999 0
2022 10 08 12 133 16 10205 250 10 -9999 -9999 0
2022 10 08 18 108 24 10184 250 20 -9999 -9999 0
2022 10 08 21 93 37 10165 10 10 -9999 -9999 0
2022 10 09 00 92 78 10169 220 10 -9999 -9999 3
2022 10 09 03 107 95 10144 280 10 -9999 -9999 20
2022 10 09 06 100 88 10118 210 10 -9999 -9999 60
2022 10 09 09 73 56 10121 330 10 -9999 -9999 110
2022 10 09 12 62 48 10111 260 40 -9999 -9999 80
2022 10 09 18 11 -8 10120 250 40 -9999 -9999 20
2022 10 09 21 9 -10 10116 270 30 -9999 -9999 0
2022 10 10 00 15 -4 10129 280 20 -9999 -9999 0
2022 10 10 03 15 5 10134 270 30 -9999 -9999 8
2022 10 10 06 20 11 10131 280 30 -9999 -9999 30
2022 10 10 09 39 26 10155 270 30 -9999 -9999 20
2022 10 10 12 48 20 10180 300 20 -9999 -9999 1
2022 10 10 18 9 3 10216 280 10 -9999 -9999 0
2022 10 10 21 9 5 10228 310 10 -9999 -9999 0
2022 10 11 00 13 6 10247 310 20 -9999 -9999 0
2022 10 11 03 81 28 10247 300 30 -9999 -9999 0
2022 10 11 06 132 -23 10229 280 30 -9999 -9999 0
2022 10 11 09 105 -12 10236 290 20 -9999 -9999 0
2022 10 11 12 33 12 10257 290 10 -9999 -9999 0
2022 10 11 18 -10 -16 10272 60 10 -9999 -9999 0
2022 10 11 21 -19 -25 10273 0 0 -9999 -9999 0
2022 10 12 00 22 -1 10278 120 10 -9999 -9999 0
2022 10 12 03 155 23 10257 290 10 -9999 -9999 0
2022 10 12 06 204 -33 10231 250 40 -9999 -9999 0
2022 10 12 09 145 18 10239 260 10 -9999 -9999 0
2022 10 12 12 69 35 10256 280 20 -9999 -9999 0
2022 10 12 18 31 19 10254 60 10 -9999 -9999 0
2022 10 12 21 28 18 10257 150 10 -9999 -9999 0
2022 10 13 00 59 39 10262 320 10 -9999 -9999 0
2022 10 13 03 172 52 10246 250 50 -9999 -9999 0
2022 10 13 06 182 54 10231 280 40 -9999 -9999 0
2022 10 13 09 148 59 10229 230 20 -9999 -9999 0
2022 10 13 12 74 59 10241 340 10 -9999 -9999 0
2022 10 13 18 31 25 10242 70 10 -9999 -9999 0
2022 10 13 21 26 22 10234 100 10 -9999 -9999 0
2022 10 14 03 104 67 10221 260 10 -9999 -9999 0
2022 10 14 06 153 81 10199 220 10 -9999 -9999 0
2022 10 14 09 143 91 10186 0 0 -9999 -9999 0
2022 10 14 12 71 60 10207 310 10 -9999 -9999 0
2022 10 14 18 31 27 10211 100 10 -9999 -9999 0
2022 10 14 21 24 21 10215 90 10 -9999 -9999 0
2022 10 15 00 48 45 10223 40 10 -9999 -9999 0
2022 10 15 03 173 79 10200 300 40 -9999 -9999 0
2022 10 15 06 218 69 10176 290 40 -9999 -9999 0
2022 10 15 09 167 89 10183 250 20 -9999 -9999 0
2022 10 15 12 98 79 10203 250 10 -9999 -9999 0
2022 10 15 18 97 81 10220 210 10 -9999 -9999 0
2022 10 15 21 105 -9 10237 70 10 -9999 -9999 0
2022 10 16 00 97 -46 10253 50 20 -9999 -9999 0
2022 10 16 03 122 -78 10242 330 30 -9999 -9999 0
2022 10 16 06 131 -81 10223 360 40 -9999 -9999 0
2022 10 16 09 102 -89 10228 320 40 -9999 -9999 0
2022 10 16 12 28 -35 10251 250 10 -9999 -9999 0
2022 10 16 18 -27 -40 10247 320 10 -9999 -9999 0
2022 10 16 21 -38 -51 10247 0 0 -9999 -9999 0
2022 10 17 06 77 -44 10235 320 30 -9999 -9999 0
2022 10 17 09 70 -33 10241 280 10 -9999 -9999 0
2022 10 17 12 40 -14 10249 320 10 -9999 -9999 0
2022 10 17 18 -28 -39 10257 0 0 -9999 -9999 0
2022 10 17 21 -42 -50 10260 0 0 -9999 -9999 0
2022 10 18 03 88 -44 10251 280 40 -9999 -9999 0
2022 10 18 06 108 -70 10234 270 40 -9999 -9999 0
2022 10 18 09 74 -53 10237 260 20 -9999 -9999 0
2022 10 18 12 3 -41 10250 40 10 -9999 -9999 0
2022 10 18 18 -36 -49 10258 70 10 -9999 -9999 0
2022 10 18 21 -47 -59 10259 100 10 -9999 -9999 0
2022 10 19 00 -6 -41 10265 120 10 -9999 -9999 0
2022 10 19 03 131 -36 10240 290 20 -9999 -9999 0
2022 10 19 06 172 -47 10217 250 50 -9999 -9999 0
2022 10 19 09 130 -25 10216 200 20 -9999 -9999 0
2022 10 19 12 90 -11 10232 280 20 -9999 -9999 0
2022 10 19 18 11 -5 10242 300 20 -9999 -9999 0
2022 10 19 21 4 -7 10246 120 10 -9999 -9999 0
2022 10 20 00 41 25 10256 0 0 -9999 -9999 0
[truncated: 401 more rows]
