# Supplementary material for: Source Analysis of Ozone Pollution in Liaoyuan City’s Atmosphere Based on Machine Learning Models and HYSPLIT Clustering Method
Source: Toxics. 2025 Jun 13;13(6):500. doi: 10.3390/toxics13060500 (PMC12197544; doi:10.3390/toxics13060500)
Supplement: Supplementary file 1 [file toxics-13-00500-s001.zip › toxics-3626334-supplementary/542590-99999-2023.csv]

2023 01 01 00 -222 -243 10370 0 0 -9999 -9999 0
2023 01 01 03 -111 -177 10360 190 10 -9999 -9999 0
2023 01 01 06 -72 -191 10352 260 50 -9999 -9999 0
2023 01 01 09 -106 -186 10356 220 20 -9999 -9999 0
2023 01 01 12 -167 -201 10376 350 10 -9999 -9999 0
2023 01 01 18 -223 -247 10379 0 0 -9999 -9999 0
2023 01 01 21 -234 -260 10378 0 0 -9999 -9999 0
2023 01 02 00 -239 -264 10389 290 10 -9999 -9999 0
2023 01 02 03 -137 -204 10374 220 10 -9999 -9999 0
2023 01 02 06 -84 -202 10347 260 40 -9999 -9999 0
2023 01 02 09 -115 -203 10347 270 10 -9999 -9999 0
2023 01 02 12 -180 -209 10357 0 0 -9999 -9999 0
2023 01 02 18 -228 -254 10345 0 0 -9999 -9999 0
2023 01 02 21 -238 -267 10337 0 0 -9999 -9999 0
2023 01 03 00 -235 -258 10350 100 10 -9999 -9999 0
2023 01 03 03 -136 -203 10333 160 10 -9999 -9999 0
2023 01 03 06 -68 -187 10312 280 40 -9999 -9999 0
2023 01 03 09 -113 -197 10322 210 10 -9999 -9999 0
2023 01 03 12 -178 -208 10335 310 10 -9999 -9999 0
2023 01 03 18 -223 -249 10343 0 0 -9999 -9999 0
2023 01 03 21 -234 -259 10343 90 10 -9999 -9999 0
2023 01 04 00 -236 -261 10355 70 10 -9999 -9999 0
2023 01 04 03 -135 -208 10346 150 10 -9999 -9999 0
2023 01 04 06 -44 -194 10320 290 10 -9999 -9999 0
2023 01 04 09 -117 -187 10324 270 10 -9999 -9999 0
2023 01 04 12 -170 -199 10336 0 0 -9999 -9999 0
2023 01 04 18 -191 -217 10330 80 10 -9999 -9999 0
2023 01 04 21 -208 -233 10332 70 10 -9999 -9999 0
2023 01 05 00 -207 -230 10332 70 10 -9999 -9999 0
2023 01 05 03 -123 -185 10320 80 10 -9999 -9999 0
2023 01 05 06 -19 -95 10289 250 30 -9999 -9999 0
2023 01 05 09 -72 -110 10286 270 10 -9999 -9999 0
2023 01 05 12 -128 -146 10286 0 0 -9999 -9999 0
2023 01 05 18 -166 -187 10265 100 10 -9999 -9999 0
2023 01 05 21 -149 -170 10247 80 10 -9999 -9999 0
2023 01 06 00 -147 -168 10235 100 20 -9999 -9999 0
2023 01 06 03 -79 -119 10205 110 10 -9999 -9999 0
2023 01 06 06 -46 -91 10180 0 0 -9999 -9999 -9999
2023 01 06 09 -47 -64 10172 0 0 -9999 -9999 4
2023 01 06 12 -45 -56 10176 0 0 -9999 -9999 20
2023 01 06 18 -36 -54 10182 280 20 -9999 -9999 2
2023 01 06 21 -57 -84 10194 260 40 -9999 -9999 0
2023 01 07 00 -82 -107 10219 260 20 -9999 -9999 0
2023 01 07 03 -73 -111 10224 280 30 -9999 -9999 0
2023 01 07 06 -32 -112 10219 0 0 -9999 -9999 0
2023 01 07 09 -85 -121 10230 210 10 -9999 -9999 0
2023 01 07 12 -141 -161 10244 140 10 -9999 -9999 0
2023 01 07 18 -132 -150 10237 0 0 -9999 -9999 0
2023 01 07 21 -123 -143 10236 0 0 -9999 -9999 0
2023 01 08 00 -117 -137 10230 90 10 -9999 -9999 0
2023 01 08 03 -43 -111 10216 140 10 -9999 -9999 0
2023 01 08 06 29 -70 10199 260 40 -9999 -9999 0
2023 01 08 09 -7 -98 10239 260 40 -9999 -9999 0
2023 01 08 12 -68 -112 10267 230 10 -9999 -9999 0
2023 01 08 18 -149 -167 10294 0 0 -9999 -9999 0
2023 01 08 21 -176 -198 10303 0 0 -9999 -9999 0
2023 01 09 00 -174 -190 10326 80 10 -9999 -9999 0
2023 01 09 03 -82 -150 10332 110 10 -9999 -9999 0
2023 01 09 06 -32 -152 10328 290 40 -9999 -9999 0
2023 01 09 09 -77 -158 10346 200 20 -9999 -9999 0
2023 01 09 12 -141 -172 10364 270 10 -9999 -9999 0
2023 01 09 18 -188 -210 10351 90 10 -9999 -9999 0
2023 01 09 21 -201 -222 10341 70 20 -9999 -9999 0
2023 01 10 00 -202 -222 10339 60 10 -9999 -9999 0
2023 01 10 03 -105 -168 10300 230 10 -9999 -9999 0
2023 01 10 06 9 -136 10257 170 10 -9999 -9999 0
2023 01 10 09 -34 -121 10244 270 20 -9999 -9999 0
2023 01 10 12 -99 -133 10258 280 10 -9999 -9999 0
2023 01 10 18 -150 -170 10259 40 10 -9999 -9999 0
2023 01 10 21 -161 -186 10244 30 10 -9999 -9999 0
2023 01 11 00 -141 -159 10250 100 10 -9999 -9999 0
2023 01 11 03 -32 -94 10230 290 10 -9999 -9999 0
2023 01 11 06 52 -52 10198 200 40 -9999 -9999 0
2023 01 11 09 34 -66 10205 190 40 -9999 -9999 0
2023 01 11 12 -39 -75 10219 270 10 -9999 -9999 0
2023 01 11 18 -62 -83 10211 320 10 -9999 -9999 0
2023 01 11 21 -35 -60 10204 30 10 -9999 -9999 0
2023 01 12 00 15 -30 10204 260 10 -9999 -9999 0
2023 01 12 03 50 -12 10192 210 40 -9999 -9999 0
2023 01 12 06 66 -8 10170 200 30 -9999 -9999 0
2023 01 12 09 64 1 10170 200 50 -9999 -9999 0
2023 01 12 12 64 7 10167 220 30 -9999 -9999 0
2023 01 12 18 19 1 10161 200 10 -9999 -9999 -9999
2023 01 12 21 14 2 10148 0 0 -9999 -9999 -9999
2023 01 13 00 13 6 10155 20 10 -9999 -9999 6
2023 01 13 03 26 10 10172 10 30 -9999 -9999 10
2023 01 13 06 -25 -68 10210 10 40 -9999 -9999 10
2023 01 13 09 -43 -105 10245 10 40 -9999 -9999 4
2023 01 13 12 -62 -129 10274 30 40 -9999 -9999 -9999
2023 01 13 18 -96 -191 10307 50 50 -9999 -9999 0
2023 01 13 21 -119 -228 10321 20 60 -9999 -9999 0
2023 01 14 00 -136 -230 10333 50 50 -9999 -9999 0
2023 01 14 03 -122 -245 10330 50 50 -9999 -9999 0
2023 01 14 06 -126 -270 10321 40 50 -9999 -9999 0
2023 01 14 09 -145 -269 10326 360 30 -9999 -9999 0
2023 01 14 12 -159 -267 10333 20 20 -9999 -9999 0
2023 01 14 18 -190 -268 10324 50 20 -9999 -9999 0
2023 01 14 21 -220 -257 10311 210 10 -9999 -9999 0
2023 01 15 00 -223 -254 10310 100 10 -9999 -9999 0
2023 01 15 03 -163 -262 10289 290 10 -9999 -9999 0
2023 01 15 06 -114 -255 10255 230 20 -9999 -9999 0
2023 01 15 09 -134 -236 10269 300 20 -9999 -9999 0
2023 01 15 12 -177 -225 10290 260 10 -9999 -9999 0
2023 01 15 18 -216 -247 10303 270 10 -9999 -9999 0
2023 01 15 21 -227 -252 10302 0 0 -9999 -9999 0
2023 01 16 00 -226 -250 10319 0 0 -9999 -9999 0
2023 01 16 03 -136 -207 10309 270 10 -9999 -9999 0
2023 01 16 06 -85 -226 10273 280 20 -9999 -9999 0
2023 01 16 09 -116 -195 10273 210 10 -9999 -9999 0
2023 01 16 12 -159 -199 10287 240 10 -9999 -9999 0
2023 01 16 18 -194 -223 10271 60 10 -9999 -9999 0
2023 01 16 21 -204 -231 10265 90 10 -9999 -9999 0
2023 01 17 00 -198 -218 10271 80 10 -9999 -9999 0
2023 01 17 03 -97 -175 10258 250 10 -9999 -9999 0
2023 01 17 06 -45 -164 10243 250 60 -9999 -9999 0
2023 01 17 09 -68 -170 10264 290 30 -9999 -9999 0
2023 01 17 12 -126 -173 10295 270 20 -9999 -9999 0
2023 01 17 18 -183 -205 10302 150 10 -9999 -9999 0
2023 01 17 21 -199 -223 10297 70 20 -9999 -9999 0
2023 01 18 00 -198 -217 10294 100 10 -9999 -9999 0
2023 01 18 03 -103 -180 10260 190 10 -9999 -9999 0
2023 01 18 06 -26 -146 10214 240 60 -9999 -9999 0
2023 01 18 09 -35 -152 10205 210 40 -9999 -9999 0
2023 01 18 12 -46 -165 10212 220 30 -9999 -9999 0
2023 01 18 18 -52 -120 10194 220 20 -9999 -9999 0
2023 01 18 21 -74 -114 10190 290 10 -9999 -9999 0
2023 01 19 00 -82 -114 10194 280 10 -9999 -9999 0
2023 01 19 03 -18 -99 10179 270 50 -9999 -9999 0
2023 01 19 06 -4 -136 10160 270 50 -9999 -9999 0
2023 01 19 09 -19 -147 10169 250 20 -9999 -9999 0
2023 01 19 12 -46 -60 10185 290 20 -9999 -9999 6
2023 01 19 18 -113 -185 10249 270 70 -9999 -9999 3
2023 01 19 21 -145 -229 10282 270 30 -9999 -9999 1
2023 01 20 00 -159 -249 10315 260 40 -9999 -9999 0
2023 01 20 03 -143 -255 10328 250 40 -9999 -9999 0
2023 01 20 06 -126 -252 10320 240 40 -9999 -9999 0
2023 01 20 09 -146 -247 10328 250 30 -9999 -9999 0
2023 01 20 12 -188 -241 10330 280 10 -9999 -9999 0
2023 01 20 18 -218 -249 10319 0 0 -9999 -9999 0
2023 01 20 21 -214 -251 10295 100 10 -9999 -9999 0
2023 01 21 00 -211 -244 10290 90 10 -9999 -9999 0
2023 01 21 03 -117 -191 10271 290 10 -9999 -9999 0
2023 01 21 06 -45 -126 10253 240 50 -9999 -9999 0
2023 01 21 09 -47 -119 10260 190 30 -9999 -9999 -9999
2023 01 21 12 -69 -87 10281 270 20 -9999 -9999 2
2023 01 21 18 -103 -119 10289 0 0 -9999 -9999 2
2023 01 21 21 -111 -127 10277 230 10 -9999 -9999 -9999
2023 01 22 00 -119 -138 10283 150 10 -9999 -9999 0
2023 01 22 03 -68 -112 10275 90 20 -9999 -9999 -9999
2023 01 22 06 -41 -75 10254 290 30 -9999 -9999 -9999
2023 01 22 09 -91 -122 10282 320 30 -9999 -9999 8
2023 01 22 12 -130 -171 10311 60 20 -9999 -9999 20
2023 01 22 18 -195 -228 10330 50 20 -9999 -9999 0
2023 01 22 21 -216 -244 10343 60 20 -9999 -9999 0
2023 01 23 00 -208 -255 10367 330 20 -9999 -9999 -9999
2023 01 23 03 -9999 -9999 -9999 -9999 -9999 -9999 -9999 0
2023 01 23 06 -182 -268 10358 340 30 -9999 -9999 -9999
2023 01 23 09 -214 -264 10373 350 20 -9999 -9999 -9999
2023 01 23 12 -252 -297 10378 210 10 -9999 -9999 0
2023 01 23 18 -286 -318 10362 290 10 -9999 -9999 0
2023 01 23 21 -302 -333 10360 260 20 -9999 -9999 0
2023 01 24 00 -308 -339 10372 280 10 -9999 -9999 0
2023 01 24 03 -219 -314 10359 250 50 -9999 -9999 0
2023 01 24 06 -198 -300 10350 260 50 -9999 -9999 0
2023 01 24 09 -207 -293 10359 240 40 -9999 -9999 0
2023 01 24 12 -257 -299 10365 260 20 -9999 -9999 0
2023 01 24 18 -290 -322 10346 280 10 -9999 -9999 0
2023 01 24 21 -300 -333 10326 350 10 -9999 -9999 0
2023 01 25 00 -281 -313 10324 0 0 -9999 -9999 0
2023 01 25 03 -196 -258 10287 100 10 -9999 -9999 0
2023 01 25 06 -101 -227 10238 190 30 -9999 -9999 0
2023 01 25 09 -101 -206 10226 200 20 -9999 -9999 0
2023 01 25 12 -116 -190 10238 190 20 -9999 -9999 0
2023 01 25 18 -146 -170 10237 220 10 -9999 -9999 -9999
2023 01 25 21 -175 -198 10240 0 0 -9999 -9999 -9999
2023 01 26 00 -180 -203 10260 70 10 -9999 -9999 -9999
2023 01 26 03 -97 -147 10259 240 10 -9999 -9999 -9999
2023 01 26 06 -79 -204 10247 230 40 -9999 -9999 0
2023 01 26 09 -122 -228 10275 310 20 -9999 -9999 0
2023 01 26 12 -182 -233 10294 300 10 -9999 -9999 0
2023 01 26 18 -237 -262 10292 0 0 -9999 -9999 0
2023 01 26 21 -253 -280 10284 0 0 -9999 -9999 0
2023 01 27 00 -253 -276 10294 0 0 -9999 -9999 0
2023 01 27 03 -150 -214 10285 290 10 -9999 -9999 0
2023 01 27 06 -107 -249 10269 300 40 -9999 -9999 0
2023 01 27 09 -132 -248 10277 270 40 -9999 -9999 0
2023 01 27 12 -196 -243 10277 280 10 -9999 -9999 0
2023 01 27 18 -236 -262 10241 0 0 -9999 -9999 0
2023 01 27 21 -249 -278 10224 300 10 -9999 -9999 0
2023 01 28 00 -239 -262 10236 250 10 -9999 -9999 0
2023 01 28 03 -112 -193 10223 250 10 -9999 -9999 0
2023 01 28 06 -77 -190 10204 230 30 -9999 -9999 0
2023 01 28 09 -87 -185 10210 230 20 -9999 -9999 0
2023 01 28 12 -152 -189 10213 340 10 -9999 -9999 0
2023 01 28 18 -151 -187 10164 110 10 -9999 -9999 0
2023 01 28 21 -141 -180 10143 120 10 -9999 -9999 0
2023 01 29 00 -129 -169 10155 270 10 -9999 -9999 0
2023 01 29 03 -40 -139 10154 240 50 -9999 -9999 0
2023 01 29 06 -33 -147 10161 300 70 -9999 -9999 0
2023 01 29 09 -49 -158 10196 300 40 -9999 -9999 0
2023 01 29 12 -120 -164 10218 270 20 -9999 -9999 0
2023 01 29 18 -165 -187 10230 260 10 -9999 -9999 0
2023 01 29 21 -187 -207 10241 90 10 -9999 -9999 0
2023 01 30 00 -184 -200 10258 0 0 -9999 -9999 0
2023 01 30 03 -65 -140 10245 280 20 -9999 -9999 0
2023 01 30 06 -22 -146 10213 260 40 -9999 -9999 0
2023 01 30 09 -30 -150 10206 250 20 -9999 -9999 0
2023 01 30 12 -61 -126 10197 130 10 -9999 -9999 0
2023 01 30 18 -127 -151 10171 100 10 -9999 -9999 0
2023 01 30 21 -142 -165 10150 0 0 -9999 -9999 0
2023 01 31 00 -127 -148 10146 190 10 -9999 -9999 0
2023 01 31 03 -53 -112 10134 270 10 -9999 -9999 0
2023 01 31 06 10 -63 10116 240 50 -9999 -9999 0
2023 01 31 09 -11 -77 10131 250 30 -9999 -9999 0
2023 01 31 12 -61 -110 10154 220 20 -9999 -9999 0
2023 01 31 18 -77 -112 10174 280 20 -9999 -9999 0
2023 01 31 21 -68 -85 10191 280 30 -9999 -9999 2
2023 02 01 00 -72 -99 10219 260 40 -9999 -9999 5
2023 02 01 03 -63 -105 10243 250 50 -9999 -9999 4
2023 02 01 06 -50 -102 10253 280 40 -9999 -9999 5
2023 02 01 09 -66 -106 10280 280 10 -9999 -9999 4
2023 02 01 12 -111 -145 10308 180 20 -9999 -9999 -1
2023 02 01 18 -188 -210 10333 280 10 -9999 -9999 0
2023 02 01 21 -211 -234 10335 0 0 -9999 -9999 0
2023 02 02 00 -198 -215 10349 0 0 -9999 -9999 0
2023 02 02 03 -105 -158 10338 260 10 -9999 -9999 0
2023 02 02 06 -62 -182 10309 250 30 -9999 -9999 0
2023 02 02 09 -84 -182 10305 0 0 -9999 -9999 0
2023 02 02 12 -147 -185 10312 340 10 -9999 -9999 0
2023 02 02 18 -184 -209 10295 70 10 -9999 -9999 0
2023 02 02 21 -199 -225 10281 70 10 -9999 -9999 0
2023 02 03 00 -198 -224 10283 100 10 -9999 -9999 0
2023 02 03 03 -104 -193 10265 170 10 -9999 -9999 0
2023 02 03 06 -27 -200 10226 270 40 -9999 -9999 0
2023 02 03 09 -53 -168 10227 200 10 -9999 -9999 0
2023 02 03 12 -120 -167 10241 0 0 -9999 -9999 0
2023 02 03 18 -171 -196 10248 100 10 -9999 -9999 0
2023 02 03 21 -183 -208 10247 100 10 -9999 -9999 0
2023 02 04 03 -68 -157 10262 260 40 -9999 -9999 0
2023 02 04 06 -32 -155 10246 270 40 -9999 -9999 0
2023 02 04 09 -49 -164 10240 260 10 -9999 -9999 0
2023 02 04 12 -122 -159 10247 270 10 -9999 -9999 0
2023 02 04 18 -165 -190 10235 90 10 -9999 -9999 0
2023 02 04 21 -177 -202 10225 70 10 -9999 -9999 0
2023 02 05 00 -162 -184 10229 60 10 -9999 -9999 0
2023 02 05 03 -46 -139 10212 220 10 -9999 -9999 0
2023 02 05 06 41 -104 10187 270 40 -9999 -9999 0
2023 02 05 09 29 -87 10197 200 30 -9999 -9999 0
2023 02 05 12 -18 -77 10219 240 10 -9999 -9999 0
2023 02 05 18 -64 -110 10240 340 10 -9999 -9999 0
2023 02 05 21 -112 -131 10247 200 10 -9999 -9999 0
2023 02 06 00 -125 -144 10262 0 0 -9999 -9999 0
2023 02 06 03 -33 -117 10252 280 10 -9999 -9999 0
2023 02 06 06 2 -162 10230 250 40 -9999 -9999 0
2023 02 06 09 -26 -170 10244 300 20 -9999 -9999 0
2023 02 06 12 -91 -152 10264 210 10 -9999 -9999 0
2023 02 06 21 -148 -176 10283 80 10 -9999 -9999 0
2023 02 07 00 -137 -170 10290 90 20 -9999 -9999 0
2023 02 07 03 -39 -138 10274 230 10 -9999 -9999 0
2023 02 07 06 1 -146 10245 240 30 -9999 -9999 0
2023 02 07 09 -16 -131 10254 280 20 -9999 -9999 0
2023 02 07 12 -52 -128 10271 230 10 -9999 -9999 0
2023 02 07 18 -141 -166 10296 330 10 -9999 -9999 0
2023 02 07 21 -160 -181 10303 280 10 -9999 -9999 0
2023 02 08 00 -148 -168 10322 170 10 -9999 -9999 0
2023 02 08 03 -45 -146 10318 300 10 -9999 -9999 0
2023 02 08 06 -6 -153 10304 250 40 -9999 -9999 0
2023 02 08 09 -28 -148 10315 250 20 -9999 -9999 0
2023 02 08 12 -89 -147 10337 240 20 -9999 -9999 0
2023 02 08 18 -145 -167 10343 100 10 -9999 -9999 0
2023 02 08 21 -154 -179 10343 60 10 -9999 -9999 0
2023 02 09 00 -145 -170 10345 100 20 -9999 -9999 0
2023 02 09 03 -62 -138 10313 210 10 -9999 -9999 0
2023 02 09 06 15 -159 10275 120 20 -9999 -9999 0
2023 02 09 09 3 -145 10251 70 10 -9999 -9999 0
2023 02 09 12 -32 -101 10244 0 0 -9999 -9999 0
2023 02 09 18 -52 -93 10210 210 10 -9999 -9999 0
2023 02 09 21 -49 -97 10198 190 10 -9999 -9999 0
2023 02 10 00 -37 -62 10209 220 10 -9999 -9999 -1
2023 02 10 03 -11 -36 10212 280 20 -9999 -9999 -1
2023 02 10 06 -2 -41 10209 250 50 -9999 -9999 -1
2023 02 10 09 -11 -53 10216 260 30 -9999 -9999 0
2023 02 10 12 -66 -83 10222 280 10 -9999 -9999 0
2023 02 10 18 -114 -130 10225 80 20 -9999 -9999 0
2023 02 10 21 -120 -139 10207 90 20 -9999 -9999 0
2023 02 11 00 -111 -124 10214 90 10 -9999 -9999 0
2023 02 11 03 -16 -46 10209 220 30 -9999 -9999 0
2023 02 11 06 23 -44 10206 230 40 -9999 -9999 0
2023 02 11 09 9 -38 10219 330 10 -9999 -9999 0
2023 02 11 12 1 -36 10246 0 0 -9999 -9999 0
2023 02 11 18 -9 -51 10274 300 20 -9999 -9999 0
2023 02 11 21 -59 -77 10293 140 10 -9999 -9999 0
2023 02 12 00 -61 -88 10305 80 40 -9999 -9999 0
2023 02 12 03 -57 -98 10315 70 40 -9999 -9999 0
2023 02 12 06 -36 -94 10298 80 30 -9999 -9999 0
2023 02 12 09 -46 -94 10303 60 30 -9999 -9999 0
2023 02 12 12 -83 -111 10314 140 10 -9999 -9999 0
2023 02 12 18 -137 -155 10316 150 10 -9999 -9999 0
2023 02 12 21 -126 -146 10312 260 10 -9999 -9999 0
2023 02 13 00 -111 -131 10311 250 10 -9999 -9999 0
2023 02 13 03 -49 -115 10310 190 10 -9999 -9999 0
2023 02 13 06 -24 -133 10281 310 40 -9999 -9999 0
2023 02 13 09 -43 -150 10287 330 30 -9999 -9999 0
2023 02 13 12 -90 -149 10299 210 10 -9999 -9999 0
2023 02 13 18 -154 -176 10303 260 20 -9999 -9999 0
2023 02 13 21 -169 -188 10310 230 10 -9999 -9999 0
2023 02 14 00 -150 -174 10326 150 10 -9999 -9999 0
2023 02 14 03 -57 -155 10330 240 10 -9999 -9999 0
2023 02 14 06 -29 -193 10323 330 40 -9999 -9999 0
2023 02 14 09 -49 -184 10339 20 40 -9999 -9999 0
2023 02 14 12 -84 -167 10357 50 20 -9999 -9999 0
2023 02 14 18 -152 -194 10367 50 10 -9999 -9999 0
2023 02 14 21 -174 -209 10372 200 10 -9999 -9999 0
2023 02 15 00 -165 -209 10382 150 20 -9999 -9999 0
2023 02 15 06 -25 -203 10337 90 30 -9999 -9999 0
2023 02 15 09 -45 -187 10331 70 30 -9999 -9999 0
2023 02 15 12 -89 -179 10335 30 10 -9999 -9999 0
2023 02 15 18 -154 -188 10316 120 10 -9999 -9999 0
2023 02 15 21 -170 -198 10306 70 10 -9999 -9999 0
2023 02 16 00 -150 -188 10303 90 10 -9999 -9999 0
2023 02 16 03 -25 -142 10276 270 20 -9999 -9999 0
2023 02 16 06 34 -134 10250 270 40 -9999 -9999 0
2023 02 16 09 15 -110 10249 260 30 -9999 -9999 0
2023 02 16 12 -26 -111 10258 210 20 -9999 -9999 0
2023 02 16 18 -91 -115 10252 300 10 -9999 -9999 0
2023 02 16 21 -97 -117 10243 310 10 -9999 -9999 0
2023 02 17 00 -85 -100 10254 100 10 -9999 -9999 0
2023 02 17 03 8 -52 10246 240 20 -9999 -9999 0
2023 02 17 06 17 -22 10233 270 20 -9999 -9999 0
2023 02 17 09 11 -27 10230 240 20 -9999 -9999 0
2023 02 17 12 -15 -37 10241 20 10 -9999 -9999 0
2023 02 17 18 -34 -45 10230 0 0 -9999 -9999 0
2023 02 17 21 -28 -39 10221 180 10 -9999 -9999 0
2023 02 18 00 -22 -36 10238 150 10 -9999 -9999 -9999
2023 02 18 03 -11 -38 10228 60 30 -9999 -9999 5
2023 02 18 06 -7 -42 10209 80 20 -9999 -9999 5
2023 02 18 09 -9 -42 10194 50 20 -9999 -9999 -9999
2023 02 18 12 -20 -34 10195 0 0 -9999 -9999 6
2023 02 18 18 -64 -82 10202 270 20 -9999 -9999 20
2023 02 18 21 -127 -143 10204 230 10 -9999 -9999 10
2023 02 19 00 -77 -96 10203 270 30 -9999 -9999 -9999
2023 02 19 03 -43 -97 10190 250 60 -9999 -9999 0
2023 02 19 06 -29 -94 10184 260 80 -9999 -9999 -1
2023 02 19 09 -29 -177 10211 270 70 -9999 -9999 0
2023 02 19 12 -48 -169 10229 270 20 -9999 -9999 -1
2023 02 19 18 -103 -183 10254 280 10 -9999 -9999 0
2023 02 19 21 -138 -184 10266 190 20 -9999 -9999 0
2023 02 20 00 -103 -160 10297 20 10 -9999 -9999 0
2023 02 20 03 -65 -147 10312 330 20 -9999 -9999 0
2023 02 20 06 -58 -136 10322 300 60 -9999 -9999 -9999
2023 02 20 09 -62 -182 10337 290 30 -9999 -9999 0
2023 02 20 12 -123 -170 10359 240 20 -9999 -9999 0
2023 02 20 18 -178 -203 10400 170 10 -9999 -9999 0
2023 02 20 21 -197 -224 10408 330 10 -9999 -9999 0
2023 02 21 00 -170 -195 10419 170 10 -9999 -9999 0
2023 02 21 03 -65 -170 10408 240 10 -9999 -9999 0
2023 02 21 06 -20 -169 10379 270 20 -9999 -9999 0
2023 02 21 09 -31 -167 10361 250 20 -9999 -9999 0
2023 02 21 12 -99 -154 10352 260 10 -9999 -9999 0
2023 02 21 18 -141 -166 10334 90 10 -9999 -9999 0
2023 02 21 21 -149 -177 10312 0 0 -9999 -9999 0
2023 02 22 03 -6 -119 10278 290 30 -9999 -9999 0
2023 02 22 06 29 -94 10249 260 50 -9999 -9999 0
2023 02 22 09 20 -96 10243 210 20 -9999 -9999 0
2023 02 22 18 -61 -87 10239 250 20 -9999 -9999 0
2023 02 22 21 -60 -84 10235 0 0 -9999 -9999 0
2023 02 23 00 -52 -81 10242 130 10 -9999 -9999 0
2023 02 23 03 13 -54 10241 250 50 -9999 -9999 0
2023 02 23 06 38 -59 10221 240 40 -9999 -9999 0
2023 02 23 09 28 -95 10227 280 30 -9999 -9999 0
2023 02 23 12 -29 -80 10249 170 10 -9999 -9999 0
2023 02 23 18 -89 -110 10270 350 10 -9999 -9999 0
2023 02 23 21 -101 -117 10288 290 10 -9999 -9999 0
2023 02 24 00 -86 -116 10309 250 10 -9999 -9999 0
2023 02 24 03 -24 -112 10312 280 30 -9999 -9999 0
2023 02 24 06 -21 -152 10310 300 50 -9999 -9999 0
2023 02 24 09 -31 -164 10322 300 40 -9999 -9999 0
2023 02 24 12 -74 -134 10343 250 10 -9999 -9999 0
2023 02 24 18 -137 -167 10356 330 10 -9999 -9999 0
2023 02 24 21 -158 -186 10360 10 10 -9999 -9999 0
2023 02 25 00 -140 -173 10375 0 0 -9999 -9999 0
2023 02 25 03 -19 -150 10372 200 20 -9999 -9999 0
2023 02 25 06 9 -151 10356 240 50 -9999 -9999 0
2023 02 25 09 4 -140 10363 250 30 -9999 -9999 0
2023 02 25 12 -53 -110 10376 270 10 -9999 -9999 0
2023 02 25 18 -109 -138 10378 340 10 -9999 -9999 0
2023 02 25 21 -127 -150 10383 340 10 -9999 -9999 0
2023 02 26 00 -103 -139 10390 220 10 -9999 -9999 0
2023 02 26 03 30 -121 10370 280 50 -9999 -9999 0
2023 02 26 06 77 -133 10344 270 50 -9999 -9999 0
2023 02 26 09 69 -128 10338 250 20 -9999 -9999 0
2023 02 26 12 -27 -80 10342 0 0 -9999 -9999 0
2023 02 26 18 -80 -101 10328 110 10 -9999 -9999 0
2023 02 26 21 -99 -117 10317 60 10 -9999 -9999 0
2023 02 27 00 -74 -95 10317 0 0 -9999 -9999 0
2023 02 27 03 75 -85 10283 200 50 -9999 -9999 0
2023 02 27 06 94 -91 10250 220 70 -9999 -9999 0
2023 02 27 09 76 -89 10239 220 50 -9999 -9999 0
2023 02 27 12 52 -83 10234 220 40 -9999 -9999 0
2023 02 27 18 35 -88 10212 220 50 -9999 -9999 0
2023 02 27 21 34 -63 10200 240 30 -9999 -9999 0
2023 02 28 00 13 -43 10214 300 10 -9999 -9999 0
2023 02 28 03 48 -32 10228 250 60 -9999 -9999 0
2023 02 28 06 56 -48 10223 300 30 -9999 -9999 0
2023 02 28 09 46 -49 10233 320 20 -9999 -9999 0
2023 02 28 12 -14 -42 10247 250 10 -9999 -9999 0
2023 02 28 18 -56 -68 10247 280 10 -9999 -9999 0
2023 02 28 21 -71 -83 10244 240 20 -9999 -9999 0
2023 03 01 00 -58 -81 10256 260 10 -9999 -9999 0
2023 03 01 03 9 -151 10253 270 60 -9999 -9999 0
2023 03 01 06 10 -173 10248 300 80 -9999 -9999 0
2023 03 01 09 1 -186 10257 300 60 -9999 -9999 0
2023 03 01 12 -16 -182 10276 280 20 -9999 -9999 0
2023 03 01 18 -79 -129 10294 190 10 -9999 -9999 0
2023 03 01 21 -107 -136 10294 300 10 -9999 -9999 0
2023 03 02 00 -94 -133 10300 260 10 -9999 -9999 0
2023 03 02 03 -4 -147 10276 270 50 -9999 -9999 0
2023 03 02 06 41 -152 10229 240 50 -9999 -9999 0
2023 03 02 09 51 -149 10204 230 40 -9999 -9999 0
2023 03 02 12 29 -138 10217 240 40 -9999 -9999 0
2023 03 02 18 -51 -94 10218 310 20 -9999 -9999 0
2023 03 02 21 -62 -97 10224 260 20 -9999 -9999 0
2023 03 03 09 100 -91 10235 350 20 -9999 -9999 0
2023 03 03 12 -4 -58 10263 20 10 -9999 -9999 0
2023 03 03 18 -44 -68 10278 120 10 -9999 -9999 0
2023 03 03 21 -55 -72 10283 0 0 -9999 -9999 0
2023 03 04 00 -28 -61 10299 150 20 -9999 -9999 0
2023 03 04 03 91 -55 10288 260 10 -9999 -9999 0
2023 03 04 06 138 -75 10262 330 10 -9999 -9999 0
2023 03 04 09 113 -25 10259 150 10 -9999 -9999 0
2023 03 04 12 8 -44 10277 300 10 -9999 -9999 0
2023 03 04 18 -37 -55 10270 50 10 -9999 -9999 0
2023 03 04 21 -50 -65 10263 80 10 -9999 -9999 0
2023 03 05 00 -22 -47 10262 110 10 -9999 -9999 0
2023 03 05 03 108 -10 10229 250 20 -9999 -9999 0
2023 03 05 06 152 -37 10192 200 40 -9999 -9999 0
2023 03 05 09 126 -28 10183 200 50 -9999 -9999 0
2023 03 05 12 86 -33 10185 240 40 -9999 -9999 0
2023 03 05 18 8 -28 10176 270 20 -9999 -9999 0
2023 03 05 21 -6 -28 10171 300 10 -9999 -9999 0
2023 03 06 00 22 -9 10172 280 10 -9999 -9999 0
2023 03 06 03 109 3 10162 230 60 -9999 -9999 0
2023 03 06 06 129 16 10149 270 60 -9999 -9999 0
2023 03 06 09 105 13 10163 260 40 -9999 -9999 0
2023 03 06 12 33 0 10182 240 20 -9999 -9999 0
2023 03 06 18 -20 -28 10185 70 20 -9999 -9999 0
2023 03 06 21 -30 -37 10176 90 10 -9999 -9999 0
2023 03 07 00 -8 -16 10168 190 10 -9999 -9999 0
2023 03 07 03 115 3 10136 270 50 -9999 -9999 0
2023 03 07 06 174 -58 10101 240 80 -9999 -9999 0
2023 03 07 09 155 -61 10105 250 60 -9999 -9999 0
2023 03 07 12 119 -35 10119 210 40 -9999 -9999 0
2023 03 07 18 25 -18 10172 230 10 -9999 -9999 0
2023 03 07 21 16 -33 10196 70 20 -9999 -9999 0
2023 03 08 00 32 -60 10217 90 40 -9999 -9999 0
2023 03 08 03 78 -79 10205 40 30 -9999 -9999 0
2023 03 08 06 115 -84 10171 60 20 -9999 -9999 0
2023 03 08 09 103 -79 10151 60 20 -9999 -9999 0
2023 03 08 12 16 -43 10155 210 10 -9999 -9999 0
2023 03 08 18 -21 -49 10129 0 0 -9999 -9999 0
2023 03 08 21 -17 -42 10120 0 0 -9999 -9999 0
2023 03 09 00 9 -25 10126 290 10 -9999 -9999 0
2023 03 09 03 98 9 10123 280 50 -9999 -9999 0
2023 03 09 06 144 -25 10108 250 40 -9999 -9999 0
2023 03 09 09 141 -23 10108 80 10 -9999 -9999 0
2023 03 09 12 35 -31 10132 270 10 -9999 -9999 0
2023 03 09 18 -10 -42 10141 90 10 -9999 -9999 0
2023 03 09 21 -21 -43 10140 90 10 -9999 -9999 0
2023 03 10 00 12 -26 10138 90 20 -9999 -9999 0
2023 03 10 03 159 1 10109 200 50 -9999 -9999 0
2023 03 10 06 193 4 10091 220 70 -9999 -9999 0
2023 03 10 09 178 -5 10114 250 60 -9999 -9999 0
2023 03 10 12 93 10 10170 230 10 -9999 -9999 0
2023 03 10 18 46 -88 10245 20 30 -9999 -9999 0
2023 03 10 21 21 -95 10272 70 20 -9999 -9999 0
2023 03 11 00 28 -115 10296 30 20 -9999 -9999 0
2023 03 11 03 54 -177 10291 60 40 -9999 -9999 0
2023 03 11 06 76 -152 10278 90 50 -9999 -9999 0
2023 03 11 09 56 -150 10273 80 40 -9999 -9999 0
2023 03 11 12 33 -159 10281 50 30 -9999 -9999 0
2023 03 11 18 -6 -135 10283 120 10 -9999 -9999 0
2023 03 11 21 -22 -183 10283 10 30 -9999 -9999 0
2023 03 12 00 -22 -206 10281 330 20 -9999 -9999 0
2023 03 12 03 -24 -207 10265 330 40 -9999 -9999 0
2023 03 12 06 -10 -206 10248 300 50 -9999 -9999 0
2023 03 12 09 -18 -202 10255 300 40 -9999 -9999 0
2023 03 12 12 -45 -191 10261 310 20 -9999 -9999 0
2023 03 12 18 -107 -148 10248 320 10 -9999 -9999 0
2023 03 12 21 -122 -152 10238 70 10 -9999 -9999 0
2023 03 13 00 -76 -142 10221 140 10 -9999 -9999 0
2023 03 13 03 16 -196 10187 290 40 -9999 -9999 0
2023 03 13 06 28 -192 10150 190 30 -9999 -9999 0
2023 03 13 09 26 -175 10139 180 30 -9999 -9999 0
2023 03 13 12 -7 -114 10148 100 10 -9999 -9999 0
2023 03 13 18 -36 -83 10120 70 10 -9999 -9999 0
2023 03 13 21 -44 -73 10107 0 0 -9999 -9999 0
2023 03 14 00 -7 -49 10105 70 10 -9999 -9999 0
2023 03 14 03 76 -6 10092 200 60 -9999 -9999 0
2023 03 14 06 98 2 10084 210 70 -9999 -9999 0
2023 03 14 09 89 -4 10081 210 40 -9999 -9999 0
2023 03 14 12 81 8 10109 230 40 -9999 -9999 0
2023 03 14 18 24 -83 10152 270 50 -9999 -9999 30
2023 03 14 21 3 -124 10174 260 30 -9999 -9999 0
2023 03 15 00 -1 -134 10188 250 60 -9999 -9999 0
2023 03 15 03 14 -131 10197 240 70 -9999 -9999 0
2023 03 15 06 31 -132 10201 270 70 -9999 -9999 0
2023 03 15 09 23 -139 10221 260 60 -9999 -9999 0
2023 03 15 12 -12 -93 10246 250 10 -9999 -9999 0
2023 03 15 18 -46 -98 10273 230 20 -9999 -9999 0
2023 03 15 21 -63 -102 10286 210 10 -9999 -9999 0
2023 03 16 00 -19 -117 10301 250 40 -9999 -9999 0
2023 03 16 03 14 -114 10304 260 70 -9999 -9999 0
2023 03 16 06 29 -126 10298 260 60 -9999 -9999 0
2023 03 16 09 21 -133 10295 250 50 -9999 -9999 0
2023 03 16 12 -23 -106 10304 170 10 -9999 -9999 0
2023 03 16 18 -70 -95 10304 280 10 -9999 -9999 0
2023 03 16 21 -88 -109 10301 100 10 -9999 -9999 0
2023 03 17 00 -42 -88 10296 270 10 -9999 -9999 0
2023 03 17 03 51 -133 10270 240 60 -9999 -9999 0
2023 03 17 06 76 -146 10240 240 60 -9999 -9999 0
2023 03 17 09 71 -126 10224 250 50 -9999 -9999 0
2023 03 17 12 -4 -90 10230 290 10 -9999 -9999 0
2023 03 17 18 -61 -88 10229 330 10 -9999 -9999 0
2023 03 17 21 -76 -94 10221 0 0 -9999 -9999 0
2023 03 18 00 -28 -71 10221 150 10 -9999 -9999 0
2023 03 18 03 81 -93 10202 260 40 -9999 -9999 0
2023 03 18 06 114 -90 10180 250 50 -9999 -9999 0
2023 03 18 09 99 -120 10177 300 40 -9999 -9999 0
2023 03 18 12 9 -78 10199 260 20 -9999 -9999 0
2023 03 18 18 -52 -86 10204 60 10 -9999 -9999 0
2023 03 18 21 -63 -86 10197 130 10 -9999 -9999 0
2023 03 19 00 -11 -74 10201 140 10 -9999 -9999 0
2023 03 19 03 126 -80 10177 270 60 -9999 -9999 0
2023 03 19 06 164 -103 10148 270 50 -9999 -9999 0
2023 03 19 09 143 -104 10138 240 60 -9999 -9999 0
2023 03 19 12 75 -85 10154 270 30 -9999 -9999 0
2023 03 19 18 -26 -64 10147 340 10 -9999 -9999 0
2023 03 19 21 -40 -65 10144 80 10 -9999 -9999 0
2023 03 20 00 3 -49 10140 270 10 -9999 -9999 0
2023 03 20 03 130 -33 10121 210 30 -9999 -9999 0
2023 03 20 06 124 -5 10104 230 70 -9999 -9999 0
2023 03 20 09 101 7 10101 210 30 -9999 -9999 0
2023 03 20 12 94 -5 10103 220 40 -9999 -9999 0
2023 03 20 18 3 -29 10102 270 10 -9999 -9999 0
2023 03 20 21 -9 -29 10103 270 20 -9999 -9999 0
2023 03 21 00 37 -3 10106 280 10 -9999 -9999 0
2023 03 21 03 150 19 10087 220 50 -9999 -9999 0
2023 03 21 06 170 14 10074 270 50 -9999 -9999 0
2023 03 21 09 157 -1 10067 210 40 -9999 -9999 0
2023 03 21 12 114 -21 10080 210 20 -9999 -9999 0
2023 03 21 21 97 8 10078 210 20 -9999 -9999 0
2023 03 22 00 58 41 10104 260 20 -9999 -9999 6
2023 03 22 03 75 60 10119 280 20 -9999 -9999 20
2023 03 22 06 95 60 10115 270 30 -9999 -9999 10
2023 03 22 09 93 33 10113 270 20 -9999 -9999 1
2023 03 22 12 46 26 10142 230 10 -9999 -9999 0
2023 03 22 18 4 -2 10164 280 10 -9999 -9999 0
2023 03 22 21 -6 -10 10179 280 10 -9999 -9999 0
2023 03 23 00 -6 -10 10195 180 10 -9999 -9999 0
2023 03 23 03 62 -178 10185 250 50 -9999 -9999 0
2023 03 23 06 80 -156 10171 280 60 -9999 -9999 0
2023 03 23 09 42 -156 10189 310 50 -9999 -9999 0
2023 03 23 12 -3 -162 10225 300 20 -9999 -9999 0
2023 03 23 18 -67 -106 10243 0 0 -9999 -9999 0
2023 03 23 21 -81 -116 10254 180 10 -9999 -9999 0
2023 03 24 00 -53 -110 10267 230 10 -9999 -9999 0
2023 03 24 03 14 -143 10263 220 20 -9999 -9999 0
2023 03 24 06 43 -135 10235 150 20 -9999 -9999 0
2023 03 24 09 41 -119 10229 350 30 -9999 -9999 0
2023 03 24 12 -4 -95 10254 270 20 -9999 -9999 0
2023 03 24 18 -54 -86 10260 130 10 -9999 -9999 0
2023 03 24 21 -62 -97 10255 0 0 -9999 -9999 0
2023 03 25 00 -29 -94 10257 140 10 -9999 -9999 0
2023 03 25 03 55 -140 10235 120 20 -9999 -9999 0
2023 03 25 06 85 -159 10201 200 20 -9999 -9999 0
2023 03 25 09 61 -115 10210 300 40 -9999 -9999 0
2023 03 25 12 14 -127 10223 280 20 -9999 -9999 0
2023 03 25 18 -63 -93 10225 320 10 -9999 -9999 0
2023 03 25 21 -80 -102 10227 0 0 -9999 -9999 0
2023 03 26 00 -34 -90 10236 170 10 -9999 -9999 0
2023 03 26 03 48 -126 10222 250 30 -9999 -9999 0
2023 03 26 06 71 -121 10199 230 40 -9999 -9999 0
2023 03 26 09 61 -135 10191 240 40 -9999 -9999 0
2023 03 26 12 -10 -91 10212 240 20 -9999 -9999 0
2023 03 26 18 -66 -98 10208 0 0 -9999 -9999 0
2023 03 26 21 -83 -111 10205 0 0 -9999 -9999 0
2023 03 27 00 -29 -100 10204 130 20 -9999 -9999 0
2023 03 27 03 105 -77 10186 290 30 -9999 -9999 0
2023 03 27 06 107 -57 10184 250 40 -9999 -9999 0
2023 03 27 09 82 -27 10196 180 40 -9999 -9999 0
2023 03 27 12 40 -35 10217 120 10 -9999 -9999 0
2023 03 27 18 -38 -53 10229 0 0 -9999 -9999 0
2023 03 27 21 -49 -61 10235 80 10 -9999 -9999 0
2023 03 28 00 7 -34 10248 130 10 -9999 -9999 0
2023 03 28 03 100 -30 10238 280 30 -9999 -9999 0
2023 03 28 06 151 -64 10206 280 30 -9999 -9999 0
2023 03 28 09 143 -71 10195 260 30 -9999 -9999 0
2023 03 28 12 57 -39 10211 250 10 -9999 -9999 0
2023 03 28 18 -20 -43 10207 330 10 -9999 -9999 -9999
2023 03 28 21 -19 -47 10187 50 20 -9999 -9999 0
2023 03 29 00 26 -25 10184 210 10 -9999 -9999 0
2023 03 29 03 142 -36 10168 230 50 -9999 -9999 0
2023 03 29 06 179 -4 10147 270 60 -9999 -9999 0
2023 03 29 09 162 15 10143 260 50 -9999 -9999 0
2023 03 29 12 114 14 10163 220 20 -9999 -9999 0
2023 03 29 18 11 -8 10158 260 10 -9999 -9999 0
2023 03 29 21 3 -15 10155 100 10 -9999 -9999 0
2023 03 30 00 53 3 10165 150 20 -9999 -9999 0
2023 03 30 03 161 18 10157 250 50 -9999 -9999 0
2023 03 30 06 203 -9 10141 270 50 -9999 -9999 0
2023 03 30 09 190 -45 10143 300 50 -9999 -9999 0
2023 03 30 12 81 -14 10166 290 10 -9999 -9999 0
2023 03 30 18 5 -24 10184 0 0 -9999 -9999 0
2023 03 30 21 -10 -35 10189 110 10 -9999 -9999 0
2023 03 31 00 44 -16 10193 130 10 -9999 -9999 0
2023 03 31 03 203 26 10169 300 30 -9999 -9999 0
2023 03 31 06 234 11 10143 260 40 -9999 -9999 0
2023 03 31 09 213 -19 10135 260 40 -9999 -9999 0
2023 03 31 12 115 3 10152 190 10 -9999 -9999 0
2023 03 31 18 18 -11 10162 100 10 -9999 -9999 0
2023 03 31 21 0 -19 10167 80 10 -9999 -9999 0
2023 04 01 00 64 -3 10177 120 10 -9999 -9999 0
2023 04 01 03 202 -22 10161 270 30 -9999 -9999 0
2023 04 01 06 235 -65 10136 200 40 -9999 -9999 0
2023 04 01 09 216 -45 10131 260 30 -9999 -9999 0
2023 04 01 12 111 -20 10159 310 10 -9999 -9999 0
2023 04 01 18 21 -24 10187 0 0 -9999 -9999 0
2023 04 01 21 -4 -34 10196 0 0 -9999 -9999 0
2023 04 02 00 64 -25 10208 100 10 -9999 -9999 0
2023 04 02 03 216 -45 10187 250 30 -9999 -9999 0
2023 04 02 06 245 -91 10161 240 30 -9999 -9999 0
2023 04 02 09 232 -89 10159 220 40 -9999 -9999 0
2023 04 02 12 110 -28 10190 280 20 -9999 -9999 0
2023 04 02 18 42 -18 10208 0 0 -9999 -9999 0
2023 04 02 21 32 -25 10213 0 0 -9999 -9999 0
2023 04 03 00 93 -17 10234 140 10 -9999 -9999 0
2023 04 03 03 221 -49 10226 270 50 -9999 -9999 0
2023 04 03 06 232 -48 10211 260 50 -9999 -9999 0
2023 04 03 09 197 -26 10214 320 50 -9999 -9999 0
2023 04 03 12 139 37 10244 360 10 -9999 -9999 0
2023 04 05 09 67 47 10109 10 20 -9999 -9999 50
2023 04 05 12 59 44 10120 230 20 -9999 -9999 30
2023 04 05 18 32 28 10114 190 10 -9999 -9999 0
2023 04 05 21 21 14 10110 240 20 -9999 -9999 0
2023 04 06 00 20 7 10109 300 10 -9999 -9999 0
2023 04 06 03 39 16 10114 270 10 -9999 -9999 0
2023 04 06 06 98 -28 10094 250 40 -9999 -9999 0
2023 04 06 09 91 -25 10097 250 40 -9999 -9999 0
2023 04 06 12 33 -11 10117 280 10 -9999 -9999 0
2023 04 06 18 21 -137 10157 290 20 -9999 -9999 0
2023 04 06 21 -7 -133 10171 260 20 -9999 -9999 0
2023 04 07 00 16 -158 10174 260 60 -9999 -9999 0
2023 04 07 03 46 -142 10167 300 60 -9999 -9999 0
2023 04 07 06 64 -156 10145 250 60 -9999 -9999 0
2023 04 07 09 69 -145 10132 270 50 -9999 -9999 0
2023 04 07 12 41 -100 10132 220 20 -9999 -9999 0
2023 04 07 18 4 -54 10150 270 30 -9999 -9999 0
2023 04 07 21 -17 -49 10170 270 20 -9999 -9999 0
2023 04 08 00 20 -35 10188 260 20 -9999 -9999 0
2023 04 08 03 92 -98 10175 250 60 -9999 -9999 0
2023 04 08 06 116 -106 10157 250 50 -9999 -9999 0
2023 04 08 09 111 -130 10150 260 60 -9999 -9999 0
2023 04 08 12 36 -72 10156 250 20 -9999 -9999 0
2023 04 08 18 -26 -62 10130 30 10 -9999 -9999 0
2023 04 08 21 -37 -60 10120 30 10 -9999 -9999 0
2023 04 09 00 59 -27 10113 290 10 -9999 -9999 0
2023 04 09 03 163 -4 10093 230 60 -9999 -9999 0
2023 04 09 06 190 -4 10072 210 60 -9999 -9999 0
2023 04 09 09 175 11 10067 200 60 -9999 -9999 0
2023 04 09 12 139 9 10082 230 50 -9999 -9999 0
2023 04 09 18 126 0 10061 180 30 -9999 -9999 0
2023 04 09 21 104 7 10050 220 40 -9999 -9999 0
2023 04 10 00 116 24 10046 210 40 -9999 -9999 0
2023 04 10 03 165 49 10037 220 60 -9999 -9999 0
2023 04 10 06 163 56 10022 200 70 -9999 -9999 0
2023 04 10 09 154 53 10016 200 30 -9999 -9999 0
2023 04 10 12 134 58 10029 220 30 -9999 -9999 0
2023 04 10 18 97 86 10011 270 20 -9999 -9999 40
2023 04 10 21 94 65 10020 250 60 -9999 -9999 40
2023 04 11 00 107 1 10036 240 50 -9999 -9999 0
2023 04 11 03 89 -122 10061 270 100 -9999 -9999 0
2023 04 11 06 68 -124 10088 270 120 -9999 -9999 0
2023 04 11 09 55 -157 10101 260 60 -9999 -9999 0
2023 04 11 12 37 -123 10111 150 10 -9999 -9999 0
2023 04 11 21 0 -87 10111 230 10 -9999 -9999 0
2023 04 12 00 74 -95 10118 250 80 -9999 -9999 0
2023 04 12 03 118 -140 10115 260 90 -9999 -9999 0
2023 04 12 06 141 -121 10103 260 90 -9999 -9999 0
2023 04 12 09 150 -114 10094 260 60 -9999 -9999 0
2023 04 12 12 85 -65 10107 220 20 -9999 -9999 0
2023 04 12 18 10 -52 10096 0 0 -9999 -9999 0
2023 04 12 21 107 -66 10070 210 40 -9999 -9999 0
2023 04 13 00 123 -31 10080 280 30 -9999 -9999 0
2023 04 13 03 192 17 10077 270 100 -9999 -9999 0
2023 04 13 06 186 55 10079 260 60 -9999 -9999 0
2023 04 13 09 155 33 10105 50 10 -9999 -9999 0
2023 04 13 12 95 30 10132 310 20 -9999 -9999 0
2023 04 13 18 39 19 10148 0 0 -9999 -9999 0
2023 04 13 21 11 -10 10156 0 0 -9999 -9999 0
2023 04 14 00 80 -44 10158 60 20 -9999 -9999 0
2023 04 14 03 172 -5 10128 170 30 -9999 -9999 0
2023 04 14 06 198 -8 10098 280 50 -9999 -9999 0
2023 04 14 09 186 7 10093 250 40 -9999 -9999 0
2023 04 14 12 150 15 10103 260 20 -9999 -9999 0
2023 04 14 18 53 27 10081 0 0 -9999 -9999 0
2023 04 14 21 29 11 10069 230 10 -9999 -9999 0
2023 04 15 00 70 29 10055 260 10 -9999 -9999 0
2023 04 15 03 149 7 10030 240 60 -9999 -9999 0
2023 04 15 06 164 -112 10008 250 80 -9999 -9999 0
2023 04 15 09 143 -77 10010 250 60 -9999 -9999 0
2023 04 15 12 72 -25 10026 260 10 -9999 -9999 0
2023 04 15 18 19 -21 10017 250 10 -9999 -9999 0
2023 04 15 21 -2 -32 10023 0 0 -9999 -9999 0
2023 04 16 00 53 -21 10037 270 10 -9999 -9999 0
2023 04 16 03 130 -17 10034 260 50 -9999 -9999 0
2023 04 16 06 130 -46 10034 290 40 -9999 -9999 0
2023 04 16 09 128 -23 10052 230 20 -9999 -9999 0
2023 04 16 12 60 -5 10081 250 10 -9999 -9999 0
2023 04 16 18 -7 -23 10107 300 10 -9999 -9999 0
2023 04 16 21 -20 -31 10122 70 10 -9999 -9999 0
2023 04 17 00 22 -16 10126 60 10 -9999 -9999 0
2023 04 17 03 118 -10 10127 50 10 -9999 -9999 0
2023 04 17 06 133 -18 10126 200 50 -9999 -9999 0
2023 04 17 09 112 14 10124 170 40 -9999 -9999 0
2023 04 17 12 83 10 10129 130 20 -9999 -9999 0
2023 04 17 18 60 17 10107 200 10 -9999 -9999 0
2023 04 17 21 75 37 10100 320 10 -9999 -9999 2
2023 04 18 00 115 20 10119 250 70 -9999 -9999 3
2023 04 18 03 161 -6 10120 260 80 -9999 -9999 1
2023 04 18 06 185 -55 10118 260 60 -9999 -9999 0
2023 04 18 09 176 -85 10117 290 30 -9999 -9999 0
2023 04 18 12 80 -41 10136 340 10 -9999 -9999 0
2023 04 18 18 9 -47 10121 130 10 -9999 -9999 0
2023 04 19 00 77 -32 10090 150 10 -9999 -9999 0
2023 04 19 03 232 -40 10058 270 50 -9999 -9999 0
2023 04 19 06 273 -70 10024 230 70 -9999 -9999 0
2023 04 19 09 252 -52 10004 210 40 -9999 -9999 0
2023 04 19 12 215 -46 10000 200 60 -9999 -9999 0
2023 04 19 18 186 -23 10032 240 60 -9999 -9999 0
2023 04 19 21 115 49 10098 30 30 -9999 -9999 -9999
2023 04 20 00 87 68 10148 290 20 -9999 -9999 10
2023 04 20 03 86 30 10159 260 30 -9999 -9999 10
2023 04 20 06 132 -86 10152 280 60 -9999 -9999 1
2023 04 20 09 121 -130 10153 280 50 -9999 -9999 0
2023 04 20 12 61 -58 10180 250 10 -9999 -9999 0
2023 04 20 18 7 -38 10214 260 10 -9999 -9999 0
2023 04 20 21 -13 -48 10226 320 10 -9999 -9999 0
2023 04 21 00 72 -194 10238 340 40 -9999 -9999 0
2023 04 21 03 95 -206 10241 280 70 -9999 -9999 0
2023 04 21 06 119 -166 10222 310 40 -9999 -9999 0
2023 04 21 09 118 -189 10217 310 50 -9999 -9999 0
2023 04 21 12 44 -105 10226 230 20 -9999 -9999 0
2023 04 21 18 -31 -91 10249 0 0 -9999 -9999 0
2023 04 21 21 -38 -100 10260 110 10 -9999 -9999 0
2023 04 22 00 20 -90 10269 50 10 -9999 -9999 0
2023 04 22 03 135 -202 10254 130 20 -9999 -9999 0
2023 04 22 06 154 -161 10231 300 20 -9999 -9999 0
2023 04 22 09 151 -141 10228 320 30 -9999 -9999 0
2023 04 22 12 91 -71 10248 250 10 -9999 -9999 0
2023 04 22 18 -3 -57 10283 340 10 -9999 -9999 0
2023 04 22 21 -26 -59 10299 0 0 -9999 -9999 0
2023 04 23 00 68 -80 10306 80 20 -9999 -9999 0
2023 04 23 03 131 -138 10303 300 50 -9999 -9999 0
2023 04 23 06 139 -161 10286 350 50 -9999 -9999 0
2023 04 23 09 127 -182 10286 320 40 -9999 -9999 0
2023 04 23 12 50 -103 10300 210 20 -9999 -9999 0
2023 04 23 18 -32 -101 10307 0 0 -9999 -9999 0
2023 04 23 21 -49 -103 10309 0 0 -9999 -9999 0
2023 04 24 00 41 -107 10303 120 10 -9999 -9999 0
2023 04 24 03 144 -157 10274 250 30 -9999 -9999 0
2023 04 24 06 168 -150 10228 140 20 -9999 -9999 0
2023 04 24 09 176 -144 10200 290 20 -9999 -9999 0
2023 04 24 12 89 -57 10199 350 10 -9999 -9999 0
2023 04 24 18 34 -38 10163 150 10 -9999 -9999 0
2023 04 24 21 24 -35 10133 0 0 -9999 -9999 0
2023 04 25 00 68 -16 10115 40 10 -9999 -9999 0
2023 04 25 03 137 -50 10094 210 60 -9999 -9999 0
2023 04 25 06 107 23 10084 220 60 -9999 -9999 -9999
2023 04 25 09 77 57 10077 250 20 -9999 -9999 10
2023 04 25 12 70 48 10077 220 20 -9999 -9999 30
2023 04 25 18 20 1 10111 260 20 -9999 -9999 8
2023 04 25 21 11 5 10134 290 20 -9999 -9999 8
2023 04 26 00 41 -7 10153 340 30 -9999 -9999 9
2023 04 26 03 105 -29 10150 170 20 -9999 -9999 1
2023 04 26 06 140 -62 10130 140 30 -9999 -9999 0
2023 04 26 09 151 -43 10125 260 30 -9999 -9999 0
2023 04 26 12 79 -6 10137 210 20 -9999 -9999 0
2023 04 26 18 16 -5 10142 340 10 -9999 -9999 0
2023 04 26 21 31 3 10130 210 10 -9999 -9999 0
2023 04 27 00 94 6 10146 210 60 -9999 -9999 0
2023 04 27 03 101 20 10145 210 50 -9999 -9999 0
2023 04 27 06 118 33 10128 210 50 -9999 -9999 0
2023 04 27 09 127 26 10127 210 50 -9999 -9999 0
2023 04 27 12 106 52 10142 210 20 -9999 -9999 1
2023 04 27 18 77 68 10149 0 0 -9999 -9999 50
2023 04 27 21 71 64 10147 190 10 -9999 -9999 20
2023 04 28 00 88 74 10131 0 0 -9999 -9999 0
2023 04 28 03 122 0 10120 220 30 -9999 -9999 0
2023 04 28 06 88 52 10119 180 10 -9999 -9999 2
2023 04 28 09 103 31 10108 210 40 -9999 -9999 4
2023 04 28 12 91 39 10122 210 10 -9999 -9999 2
2023 04 28 18 75 50 10089 10 10 -9999 -9999 0
2023 04 28 21 71 57 10058 70 20 -9999 -9999 -9999
2023 04 29 00 84 60 10037 70 20 -9999 -9999 -9999
2023 04 29 03 115 85 10004 60 30 -9999 -9999 2
2023 04 29 06 97 86 9992 50 20 -9999 -9999 70
2023 04 29 09 86 74 10009 250 20 -9999 -9999 180
2023 04 29 12 59 34 10047 250 50 -9999 -9999 120
2023 04 29 18 50 38 10067 280 20 -9999 -9999 30
2023 04 29 21 49 32 10071 230 30 -9999 -9999 20
2023 04 30 00 79 48 10081 270 40 -9999 -9999 0
2023 04 30 03 130 42 10068 250 50 -9999 -9999 0
2023 04 30 06 100 31 10076 360 40 -9999 -9999 0
2023 04 30 09 112 35 10080 200 20 -9999 -9999 0
2023 04 30 12 67 45 10098 0 0 -9999 -9999 0
2023 04 30 18 20 16 10131 190 10 -9999 -9999 0
2023 04 30 21 11 8 10144 200 10 -9999 -9999 0
2023 05 01 00 53 43 10159 130 10 -9999 -9999 0
2023 05 01 03 164 -17 10152 280 50 -9999 -9999 0
2023 05 01 06 194 -6 10139 280 40 -9999 -9999 0
2023 05 01 09 203 2 10129 260 20 -9999 -9999 0
2023 05 01 12 112 47 10149 300 10 -9999 -9999 0
2023 05 01 18 47 32 10159 20 10 -9999 -9999 0
2023 05 01 21 53 35 10162 10 10 -9999 -9999 0
2023 05 02 00 174 -3 10155 210 30 -9999 -9999 0
2023 05 02 03 226 4 10141 200 80 -9999 -9999 0
2023 05 02 06 232 32 10130 210 70 -9999 -9999 0
2023 05 02 09 220 27 10127 200 80 -9999 -9999 0
2023 05 02 12 188 -6 10138 220 40 -9999 -9999 0
2023 05 02 18 160 9 10148 230 40 -9999 -9999 0
2023 05 02 21 154 12 10154 220 40 -9999 -9999 0
2023 05 03 00 192 26 10162 200 40 -9999 -9999 0
2023 05 03 03 231 55 10157 220 60 -9999 -9999 0
2023 05 03 06 258 59 10141 200 50 -9999 -9999 0
2023 05 03 09 245 67 10135 230 50 -9999 -9999 0
2023 05 03 12 184 87 10163 210 20 -9999 -9999 0
2023 05 03 18 101 85 10163 70 10 -9999 -9999 0
2023 05 03 21 82 73 10167 150 10 -9999 -9999 0
2023 05 04 00 178 109 10157 360 10 -9999 -9999 0
2023 05 04 03 235 95 10135 280 20 -9999 -9999 0
2023 05 04 06 263 88 10098 250 20 -9999 -9999 0
2023 05 04 09 256 110 10082 330 30 -9999 -9999 0
2023 05 04 12 188 121 10093 190 20 -9999 -9999 0
2023 05 04 18 166 115 10082 30 30 -9999 -9999 0
2023 05 04 21 141 127 10075 60 10 -9999 -9999 8
2023 05 05 00 143 130 10077 60 20 -9999 -9999 20
2023 05 05 03 138 115 10079 20 20 -9999 -9999 20
2023 05 05 06 149 84 10078 80 20 -9999 -9999 8
2023 05 05 09 185 57 10074 40 40 -9999 -9999 0
2023 05 05 12 146 5 10105 20 30 -9999 -9999 0
2023 05 05 18 68 38 10130 200 10 -9999 -9999 0
2023 05 05 21 42 21 10140 130 10 -9999 -9999 0
2023 05 06 03 193 4 10142 50 50 -9999 -9999 0
2023 05 06 06 211 -8 10128 90 60 -9999 -9999 0
2023 05 06 09 211 -21 10129 20 40 -9999 -9999 0
2023 05 06 12 140 10 10147 190 20 -9999 -9999 0
2023 05 06 18 41 21 10165 0 0 -9999 -9999 0
2023 05 06 21 20 10 10170 0 0 -9999 -9999 0
2023 05 07 00 106 22 10165 220 10 -9999 -9999 0
2023 05 07 03 207 -12 10150 320 20 -9999 -9999 0
2023 05 07 06 214 -18 10142 290 50 -9999 -9999 0
2023 05 07 09 187 -23 10144 320 30 -9999 -9999 0
2023 05 07 12 113 23 10160 290 10 -9999 -9999 0
2023 05 07 18 34 18 10181 290 10 -9999 -9999 0
2023 05 07 21 17 7 10183 0 0 -9999 -9999 0
2023 05 08 00 113 31 10176 340 10 -9999 -9999 0
2023 05 08 03 217 -3 10156 250 40 -9999 -9999 0
2023 05 08 06 246 -5 10132 250 70 -9999 -9999 0
2023 05 08 09 249 -10 10122 270 60 -9999 -9999 0
2023 05 08 12 156 27 10137 240 10 -9999 -9999 0
2023 05 08 18 48 13 10158 260 10 -9999 -9999 0
2023 05 08 21 24 11 10177 140 10 -9999 -9999 0
2023 05 09 00 124 23 10187 230 10 -9999 -9999 0
2023 05 09 03 190 -74 10183 340 40 -9999 -9999 0
2023 05 09 06 207 -52 10164 360 40 -9999 -9999 0
2023 05 09 09 202 -81 10159 300 50 -9999 -9999 0
2023 05 09 12 114 -4 10166 250 20 -9999 -9999 0
2023 05 09 18 33 2 10166 200 10 -9999 -9999 0
2023 05 09 21 15 0 10172 40 10 -9999 -9999 0
2023 05 10 00 125 12 10193 310 10 -9999 -9999 0
2023 05 10 03 194 -17 10198 90 40 -9999 -9999 0
2023 05 10 06 218 -28 10181 290 30 -9999 -9999 0
2023 05 10 09 206 -38 10178 20 30 -9999 -9999 0
2023 05 10 12 122 9 10194 230 10 -9999 -9999 0
2023 05 10 18 28 0 10209 0 0 -9999 -9999 0
2023 05 10 21 9 -7 10209 80 10 -9999 -9999 0
2023 05 11 00 98 -7 10215 240 10 -9999 -9999 0
2023 05 11 03 211 -65 10189 100 20 -9999 -9999 0
2023 05 11 06 241 -50 10161 80 20 -9999 -9999 0
2023 05 11 09 240 -25 10141 50 20 -9999 -9999 0
2023 05 11 12 146 43 10149 260 10 -9999 -9999 0
2023 05 11 18 91 43 10140 0 0 -9999 -9999 0
2023 05 11 21 85 47 10136 10 10 -9999 -9999 0
2023 05 12 00 117 64 10142 70 20 -9999 -9999 -9999
2023 05 12 03 240 28 10107 200 60 -9999 -9999 0
2023 05 12 06 241 4 10088 200 80 -9999 -9999 0
2023 05 12 09 232 15 10082 220 50 -9999 -9999 0
2023 05 12 12 195 19 10098 200 20 -9999 -9999 0
2023 05 12 18 122 104 10116 300 20 -9999 -9999 8
2023 05 12 21 115 109 10112 100 10 -9999 -9999 30
2023 05 13 00 122 108 10122 260 10 -9999 -9999 40
2023 05 13 03 145 103 10111 340 20 -9999 -9999 20
2023 05 13 06 135 116 10102 260 30 -9999 -9999 6
2023 05 13 09 153 117 10096 150 10 -9999 -9999 5
2023 05 13 12 108 99 10104 250 10 -9999 -9999 1
2023 05 13 18 78 75 10096 210 10 -9999 -9999 0
2023 05 13 21 67 64 10090 200 20 -9999 -9999 0
2023 05 14 00 96 90 10084 340 10 -9999 -9999 0
2023 05 14 03 218 72 10054 200 40 -9999 -9999 1
2023 05 14 06 246 90 10027 250 40 -9999 -9999 0
2023 05 14 09 238 90 10016 260 50 -9999 -9999 0
2023 05 14 12 191 93 10034 220 30 -9999 -9999 0
2023 05 14 18 110 67 10020 270 10 -9999 -9999 0
2023 05 14 21 85 66 10025 270 10 -9999 -9999 0
2023 05 15 00 187 89 10018 190 40 -9999 -9999 0
2023 05 15 03 236 110 10010 220 70 -9999 -9999 0
2023 05 15 06 257 118 10000 210 70 -9999 -9999 0
2023 05 15 09 231 130 10010 230 50 -9999 -9999 0
2023 05 15 12 207 127 10032 210 40 -9999 -9999 0
2023 05 15 18 145 125 10013 270 10 -9999 -9999 0
2023 05 15 21 124 115 10011 290 10 -9999 -9999 0
2023 05 16 00 233 129 9998 200 50 -9999 -9999 0
2023 05 16 03 292 117 9990 220 50 -9999 -9999 0
2023 05 16 06 304 109 9979 200 70 -9999 -9999 0
2023 05 16 09 283 126 9990 220 50 -9999 -9999 0
2023 05 16 12 252 121 10038 240 50 -9999 -9999 -9999
2023 05 16 18 171 160 10068 290 20 -9999 -9999 20
2023 05 16 21 164 158 10066 80 20 -9999 -9999 30
2023 05 17 00 174 163 10083 30 10 -9999 -9999 20
2023 05 17 03 144 130 10112 330 20 -9999 -9999 70
2023 05 17 06 124 113 10112 360 10 -9999 -9999 130
2023 05 17 09 121 113 10108 10 10 -9999 -9999 140
2023 05 17 12 123 115 10121 190 10 -9999 -9999 90
2023 05 17 18 118 110 10137 60 20 -9999 -9999 1
2023 05 17 21 111 103 10146 100 10 -9999 -9999 0
2023 05 18 00 113 97 10155 100 20 -9999 -9999 0
2023 05 18 03 178 118 10145 80 20 -9999 -9999 0
2023 05 18 06 218 30 10123 50 30 -9999 -9999 0
2023 05 18 09 220 41 10112 30 20 -9999 -9999 0
2023 05 18 18 63 56 10120 0 0 -9999 -9999 0
2023 05 18 21 53 47 10122 100 10 -9999 -9999 0
2023 05 19 00 120 79 10118 250 10 -9999 -9999 0
2023 05 19 03 235 54 10095 170 40 -9999 -9999 0
2023 05 19 06 264 70 10067 240 40 -9999 -9999 0
2023 05 19 09 248 79 10053 240 50 -9999 -9999 0
2023 05 19 12 217 93 10049 220 50 -9999 -9999 0
2023 05 19 18 178 97 10058 210 40 -9999 -9999 -9999
2023 05 19 21 140 129 10060 240 20 -9999 -9999 9
2023 05 20 00 125 106 10058 260 30 -9999 -9999 40
2023 05 20 03 156 129 10035 280 20 -9999 -9999 40
2023 05 20 06 184 95 10024 240 60 -9999 -9999 9
2023 05 20 09 179 41 10027 230 30 -9999 -9999 0
2023 05 20 12 132 81 10040 260 10 -9999 -9999 0
2023 05 20 18 115 70 10066 260 20 -9999 -9999 0
2023 05 20 21 78 63 10085 270 10 -9999 -9999 0
2023 05 21 00 141 60 10098 250 30 -9999 -9999 0
2023 05 21 03 167 50 10107 280 40 -9999 -9999 0
2023 05 21 06 184 63 10109 270 50 -9999 -9999 0
2023 05 21 09 203 63 10103 10 20 -9999 -9999 0
2023 05 21 12 134 83 10122 230 20 -9999 -9999 0
2023 05 21 18 65 58 10136 220 10 -9999 -9999 0
2023 05 21 21 52 48 10135 0 0 -9999 -9999 0
2023 05 22 00 129 82 10127 230 10 -9999 -9999 0
2023 05 22 03 211 55 10119 170 20 -9999 -9999 0
2023 05 22 06 233 16 10100 270 30 -9999 -9999 1
2023 05 22 09 232 42 10089 210 20 -9999 -9999 1
2023 05 22 12 175 51 10111 140 10 -9999 -9999 0
2023 05 22 18 74 63 10117 320 10 -9999 -9999 0
2023 05 22 21 63 57 10123 0 0 -9999 -9999 0
2023 05 23 00 144 77 10120 210 10 -9999 -9999 0
2023 05 23 03 243 36 10104 230 10 -9999 -9999 0
2023 05 23 06 254 15 10089 170 30 -9999 -9999 0
2023 05 23 09 256 23 10080 230 30 -9999 -9999 0
2023 05 23 12 157 72 10095 300 10 -9999 -9999 0
2023 05 23 18 79 67 10104 0 0 -9999 -9999 0
2023 05 23 21 68 59 10105 80 10 -9999 -9999 0
2023 05 24 00 163 83 10101 220 10 -9999 -9999 0
2023 05 24 03 258 25 10085 200 70 -9999 -9999 0
2023 05 24 06 265 65 10076 200 50 -9999 -9999 0
2023 05 24 09 249 71 10077 200 60 -9999 -9999 0
2023 05 24 12 207 47 10092 240 20 -9999 -9999 0
2023 05 24 18 177 69 10092 270 20 -9999 -9999 0
2023 05 24 21 167 79 10100 270 10 -9999 -9999 0
2023 05 25 00 179 79 10106 210 40 -9999 -9999 0
2023 05 25 03 195 79 10102 200 40 -9999 -9999 0
2023 05 25 06 205 49 10096 200 60 -9999 -9999 0
2023 05 25 09 201 50 10092 210 60 -9999 -9999 0
2023 05 25 12 175 54 10109 210 40 -9999 -9999 -1
2023 05 25 18 160 53 10115 220 30 -9999 -9999 0
2023 05 25 21 158 90 10130 220 40 -9999 -9999 0
2023 05 26 00 180 111 10142 190 20 -9999 -9999 0
2023 05 26 03 226 120 10139 190 50 -9999 -9999 0
2023 05 26 06 261 118 10128 230 50 -9999 -9999 0
2023 05 26 09 252 121 10130 210 40 -9999 -9999 0
2023 05 26 12 211 114 10138 200 50 -9999 -9999 0
2023 05 26 18 118 105 10161 270 10 -9999 -9999 0
2023 05 26 21 108 100 10167 50 10 -9999 -9999 0
2023 05 27 00 181 123 10159 330 10 -9999 -9999 0
2023 05 27 03 223 120 10153 190 40 -9999 -9999 0
2023 05 27 06 240 123 10140 220 40 -9999 -9999 0
2023 05 27 09 216 122 10136 200 40 -9999 -9999 0
2023 05 27 12 184 126 10139 220 20 -9999 -9999 0
2023 05 27 18 109 100 10133 220 10 -9999 -9999 0
2023 05 27 21 96 90 10137 0 0 -9999 -9999 0
2023 05 28 00 165 123 10129 170 10 -9999 -9999 0
2023 05 28 03 245 121 10122 90 20 -9999 -9999 0
2023 05 28 06 266 130 10108 50 20 -9999 -9999 0
2023 05 28 09 261 136 10110 330 30 -9999 -9999 0
2023 05 28 12 201 147 10122 230 20 -9999 -9999 0
2023 05 28 18 140 132 10133 90 10 -9999 -9999 0
2023 05 28 21 138 129 10144 350 10 -9999 -9999 0
2023 05 29 00 166 117 10161 60 10 -9999 -9999 -9999
2023 05 29 03 231 60 10155 70 30 -9999 -9999 0
2023 05 29 06 259 60 10139 350 20 -9999 -9999 0
2023 05 29 09 253 50 10132 340 20 -9999 -9999 0
2023 05 29 12 173 68 10150 220 20 -9999 -9999 0
2023 05 29 18 89 70 10161 240 10 -9999 -9999 0
2023 05 29 21 74 65 10161 70 10 -9999 -9999 0
2023 05 30 00 162 77 10150 40 10 -9999 -9999 0
2023 05 30 03 252 44 10135 120 20 -9999 -9999 0
2023 05 30 06 253 44 10121 30 30 -9999 -9999 0
2023 05 30 09 242 55 10110 30 20 -9999 -9999 0
2023 05 30 12 180 104 10118 290 10 -9999 -9999 0
2023 05 30 18 116 97 10114 290 10 -9999 -9999 0
2023 05 30 21 101 84 10113 190 10 -9999 -9999 0
2023 05 31 00 179 95 10100 80 10 -9999 -9999 0
2023 05 31 03 259 60 10077 240 30 -9999 -9999 0
2023 05 31 06 264 59 10053 210 50 -9999 -9999 0
2023 05 31 09 256 81 10034 220 30 -9999 -9999 0
2023 05 31 12 229 75 10035 220 60 -9999 -9999 0
2023 05 31 18 163 88 10028 260 20 -9999 -9999 -9999
2023 05 31 21 133 97 10026 250 20 -9999 -9999 0
2023 06 01 00 210 119 10016 310 20 -9999 -9999 0
2023 06 01 03 271 112 9997 220 50 -9999 -9999 0
2023 06 01 06 282 100 9971 220 60 -9999 -9999 0
2023 06 01 09 141 121 10044 180 20 -9999 -9999 160
2023 06 01 18 130 124 10025 230 10 -9999 -9999 20
2023 06 01 21 131 125 10039 250 10 -9999 -9999 30
2023 06 02 00 158 135 10050 210 10 -9999 -9999 10
2023 06 02 03 214 114 10050 360 40 -9999 -9999 0
2023 06 02 06 179 138 10058 180 20 -9999 -9999 5
2023 06 02 09 234 79 10045 290 30 -9999 -9999 6
2023 06 02 12 153 109 10066 230 20 -9999 -9999 1
2023 06 02 18 90 82 10073 290 10 -9999 -9999 0
2023 06 02 21 101 93 10074 300 20 -9999 -9999 3
2023 06 03 00 174 108 10081 260 30 -9999 -9999 3
2023 06 03 03 235 76 10074 290 30 -9999 -9999 0
2023 06 03 06 244 71 10066 300 50 -9999 -9999 0
2023 06 03 09 246 64 10062 290 40 -9999 -9999 0
2023 06 03 12 167 103 10072 240 20 -9999 -9999 0
2023 06 03 18 94 83 10078 270 10 -9999 -9999 0
2023 06 03 21 91 83 10081 300 20 -9999 -9999 0
2023 06 04 03 253 96 10073 230 50 -9999 -9999 0
2023 06 04 06 264 36 10062 320 40 -9999 -9999 0
2023 06 04 09 268 46 10062 270 40 -9999 -9999 0
2023 06 04 12 172 96 10076 260 20 -9999 -9999 0
2023 06 04 18 101 85 10078 0 0 -9999 -9999 0
2023 06 04 21 109 85 10076 200 10 -9999 -9999 0
2023 06 05 00 183 111 10050 280 50 -9999 -9999 2
2023 06 05 03 249 115 10039 260 50 -9999 -9999 2
2023 06 05 06 257 73 10034 250 80 -9999 -9999 0
2023 06 05 09 249 96 10030 240 60 -9999 -9999 0
2023 06 05 12 179 119 10047 250 20 -9999 -9999 0
2023 06 05 18 107 95 10040 270 10 -9999 -9999 0
2023 06 05 21 113 100 10037 190 10 -9999 -9999 0
2023 06 06 00 139 130 10048 340 10 -9999 -9999 30
2023 06 06 03 211 147 10034 250 40 -9999 -9999 30
2023 06 06 06 244 124 10018 240 40 -9999 -9999 0
2023 06 06 09 248 107 10012 220 50 -9999 -9999 0
2023 06 06 12 178 133 10023 210 10 -9999 -9999 0
2023 06 06 18 115 107 10019 70 20 -9999 -9999 0
2023 06 06 21 142 126 10012 30 10 -9999 -9999 0
2023 06 07 00 219 130 10014 190 60 -9999 -9999 0
2023 06 07 03 221 132 10021 220 40 -9999 -9999 -9999
2023 06 07 06 241 139 10002 170 40 -9999 -9999 -1
2023 06 07 09 232 131 9998 210 40 -9999 -9999 0
2023 06 07 12 204 126 10021 210 40 -9999 -9999 0
2023 06 07 18 157 149 10025 270 10 -9999 -9999 40
2023 06 07 21 154 148 10022 0 0 -9999 -9999 0
2023 06 08 00 177 140 10020 240 10 -9999 -9999 0
2023 06 08 03 229 100 10010 230 20 -9999 -9999 0
2023 06 08 06 246 68 9999 270 40 -9999 -9999 0
2023 06 08 09 237 51 9993 250 40 -9999 -9999 0
2023 06 08 12 177 108 10015 40 10 -9999 -9999 2
2023 06 08 18 114 101 10009 0 0 -9999 -9999 0
2023 06 08 21 106 98 10007 0 0 -9999 -9999 0
2023 06 09 00 169 110 9997 50 20 -9999 -9999 0
2023 06 09 03 209 92 10002 220 40 -9999 -9999 0
2023 06 09 06 210 122 9995 250 20 -9999 -9999 0
2023 06 09 09 173 132 10004 150 20 -9999 -9999 10
2023 06 09 12 139 128 10019 300 10 -9999 -9999 50
2023 06 09 18 121 115 10024 50 20 -9999 -9999 -9999
2023 06 09 21 118 112 10026 0 0 -9999 -9999 0
2023 06 10 00 148 132 10047 230 40 -9999 -9999 10
2023 06 10 03 146 126 10066 270 20 -9999 -9999 60
2023 06 10 06 207 146 10043 290 30 -9999 -9999 60
2023 06 10 09 200 144 10047 220 20 -9999 -9999 20
2023 06 10 12 169 145 10060 190 20 -9999 -9999 0
2023 06 10 18 136 127 10063 240 10 -9999 -9999 0
2023 06 10 21 133 124 10065 0 0 -9999 -9999 6
2023 06 11 00 146 133 10074 40 10 -9999 -9999 20
2023 06 11 03 171 132 10076 260 20 -9999 -9999 10
2023 06 11 06 198 123 10062 170 30 -9999 -9999 3
2023 06 11 09 211 117 10054 340 10 -9999 -9999 3
2023 06 11 12 158 136 10068 230 10 -9999 -9999 0
2023 06 11 18 126 120 10067 0 0 -9999 -9999 0
2023 06 11 21 131 125 10065 0 0 -9999 -9999 0
2023 06 12 00 182 135 10067 250 30 -9999 -9999 0
2023 06 12 03 221 140 10057 260 40 -9999 -9999 0
2023 06 12 06 207 141 10044 200 20 -9999 -9999 3
2023 06 12 09 162 144 10054 70 20 -9999 -9999 50
2023 06 12 12 150 140 10055 40 10 -9999 -9999 70
2023 06 12 18 136 130 10052 150 10 -9999 -9999 0
2023 06 12 21 126 118 10057 230 20 -9999 -9999 0
2023 06 13 00 146 131 10064 210 10 -9999 -9999 0
2023 06 13 03 220 126 10052 290 50 -9999 -9999 0
2023 06 13 06 236 143 10040 260 20 -9999 -9999 2
2023 06 13 09 227 158 10038 260 20 -9999 -9999 2
2023 06 13 12 165 145 10058 110 10 -9999 -9999 9
2023 06 13 18 141 135 10061 250 20 -9999 -9999 0
2023 06 13 21 136 131 10068 80 10 -9999 -9999 0
2023 06 14 00 162 146 10078 210 10 -9999 -9999 0
2023 06 14 03 250 145 10066 310 20 -9999 -9999 0
2023 06 14 06 273 140 10051 230 20 -9999 -9999 0
2023 06 14 09 281 132 10041 280 10 -9999 -9999 0
2023 06 14 12 206 160 10061 210 20 -9999 -9999 0
2023 06 21 18 166 158 10046 250 20 -9999 -9999 0
2023 06 21 21 166 158 10057 260 10 -9999 -9999 0
2023 06 22 00 177 166 10063 250 20 -9999 -9999 0
2023 06 22 03 241 185 10057 150 20 -9999 -9999 0
2023 06 22 06 277 181 10048 40 30 -9999 -9999 0
2023 06 22 09 273 175 10048 40 30 -9999 -9999 0
2023 06 22 12 219 187 10062 220 10 -9999 -9999 0
2023 06 22 18 167 161 10084 0 0 -9999 -9999 0
2023 06 22 21 159 154 10090 80 10 -9999 -9999 0
2023 06 23 00 221 179 10090 80 10 -9999 -9999 0
2023 06 23 03 292 167 10086 60 20 -9999 -9999 0
2023 06 23 06 275 211 10076 30 10 -9999 -9999 -1
2023 06 23 09 293 178 10069 80 20 -9999 -9999 -1
2023 06 23 12 228 194 10086 290 10 -9999 -9999 0
2023 06 23 18 189 177 10097 0 0 -9999 -9999 0
2023 06 23 21 177 171 10102 0 0 -9999 -9999 0
2023 06 24 00 261 185 10103 60 10 -9999 -9999 0
2023 06 24 03 303 167 10095 170 60 -9999 -9999 0
2023 06 24 06 330 168 10086 210 50 -9999 -9999 0
2023 06 24 09 318 184 10084 210 40 -9999 -9999 0
2023 06 24 12 274 184 10097 200 30 -9999 -9999 0
2023 06 24 18 183 165 10116 250 10 -9999 -9999 0
2023 06 24 21 169 159 10125 0 0 -9999 -9999 0
2023 06 25 00 249 171 10125 290 10 -9999 -9999 0
2023 06 25 03 305 161 10107 270 50 -9999 -9999 0
2023 06 25 06 337 166 10090 250 40 -9999 -9999 0
2023 06 25 09 331 177 10081 250 30 -9999 -9999 0
2023 06 25 12 253 199 10085 270 20 -9999 -9999 0
2023 06 25 18 190 178 10082 0 0 -9999 -9999 0
2023 06 25 21 186 179 10073 0 0 -9999 -9999 0
2023 06 26 00 221 191 10061 270 10 -9999 -9999 0
2023 06 26 03 276 207 10045 250 10 -9999 -9999 0
2023 06 26 06 291 205 10020 70 30 -9999 -9999 0
2023 06 26 09 258 190 10002 90 30 -9999 -9999 -9999
2023 06 26 12 207 190 10009 50 20 -9999 -9999 8
2023 06 26 18 196 191 9986 50 10 -9999 -9999 250
2023 06 26 21 200 195 9991 250 10 -9999 -9999 90
2023 06 27 00 209 192 10013 260 20 -9999 -9999 10
2023 06 27 03 232 194 10021 260 20 -9999 -9999 8
2023 06 27 06 282 210 10009 270 40 -9999 -9999 0
2023 06 27 09 294 197 10014 250 40 -9999 -9999 0
2023 06 27 12 253 208 10038 270 10 -9999 -9999 0
2023 06 27 18 196 186 10039 210 10 -9999 -9999 0
2023 06 27 21 180 174 10051 260 10 -9999 -9999 0
2023 06 28 00 252 196 10047 250 10 -9999 -9999 0
2023 06 28 03 294 191 10034 190 40 -9999 -9999 0
2023 06 28 06 310 200 10019 190 40 -9999 -9999 0
2023 06 28 09 287 207 10021 190 50 -9999 -9999 0
2023 06 28 12 247 189 10024 170 20 -9999 -9999 0
2023 06 28 18 216 197 10023 0 0 -9999 -9999 0
2023 06 28 21 209 196 10022 0 0 -9999 -9999 0
2023 06 29 00 223 202 10020 90 10 -9999 -9999 0
2023 06 29 03 240 199 10012 80 10 -9999 -9999 -9999
2023 06 29 06 278 196 9989 180 10 -9999 -9999 -1
2023 06 29 09 295 189 9977 280 20 -9999 -9999 0
2023 06 29 12 234 198 9990 220 20 -9999 -9999 0
2023 06 29 21 180 175 10005 70 20 -9999 -9999 0
2023 06 30 00 209 194 10007 350 10 -9999 -9999 0
2023 06 30 03 286 209 10001 120 10 -9999 -9999 0
2023 06 30 06 321 172 9982 190 30 -9999 -9999 0
2023 06 30 09 314 162 9979 250 40 -9999 -9999 0
2023 06 30 12 250 189 9996 190 10 -9999 -9999 0
2023 06 30 18 175 167 10010 0 0 -9999 -9999 0
2023 06 30 21 168 163 10018 0 0 -9999 -9999 0
2023 07 01 00 261 195 10014 240 20 -9999 -9999 0
2023 07 01 03 300 194 10024 260 60 -9999 -9999 0
2023 07 01 06 308 189 10025 250 50 -9999 -9999 0
2023 07 01 09 311 167 10030 270 40 -9999 -9999 0
2023 07 01 12 234 174 10051 190 10 -9999 -9999 0
2023 07 01 18 176 159 10070 0 0 -9999 -9999 0
2023 07 01 21 173 158 10077 40 10 -9999 -9999 0
2023 07 02 00 228 170 10080 60 10 -9999 -9999 0
2023 07 02 03 293 202 10072 330 10 -9999 -9999 0
2023 07 02 06 322 191 10057 160 30 -9999 -9999 0
2023 07 02 09 319 211 10053 160 30 -9999 -9999 0
2023 07 02 12 263 213 10057 270 10 -9999 -9999 0
2023 07 02 18 199 192 10058 130 10 -9999 -9999 0
2023 07 02 21 188 185 10068 0 0 -9999 -9999 0
2023 07 03 00 250 203 10056 20 10 -9999 -9999 0
2023 07 03 03 320 179 10036 200 30 -9999 -9999 0
2023 07 03 06 352 179 10015 260 40 -9999 -9999 0
2023 07 03 09 334 202 10013 250 50 -9999 -9999 0
2023 07 03 12 275 203 10027 0 0 -9999 -9999 0
2023 07 03 18 203 191 10023 260 10 -9999 -9999 0
2023 07 03 21 200 190 10017 0 0 -9999 -9999 0
2023 07 04 00 245 198 10007 70 10 -9999 -9999 0
2023 07 04 03 293 199 9984 190 20 -9999 -9999 0
2023 07 04 06 294 203 9959 120 30 -9999 -9999 0
2023 07 04 09 273 220 9932 80 20 -9999 -9999 -9999
2023 07 04 12 226 216 9908 40 10 -9999 -9999 80
2023 07 04 18 210 203 9837 80 10 -9999 -9999 210
2023 07 04 21 202 180 9870 230 50 -9999 -9999 150
2023 07 05 00 214 174 9888 230 40 -9999 -9999 50
2023 07 05 03 243 180 9894 280 30 -9999 -9999 0
2023 07 05 06 277 173 9889 260 50 -9999 -9999 0
2023 07 05 09 282 162 9892 230 50 -9999 -9999 0
2023 07 05 12 216 182 9907 220 20 -9999 -9999 0
2023 07 05 18 194 182 9915 170 10 -9999 -9999 -9999
2023 07 05 21 186 179 9920 0 0 -9999 -9999 0
2023 07 06 00 260 199 9924 310 20 -9999 -9999 0
2023 07 06 03 304 200 9927 180 40 -9999 -9999 0
2023 07 06 06 318 177 9922 180 50 -9999 -9999 0
2023 07 06 09 308 164 9933 200 40 -9999 -9999 0
2023 07 06 18 201 182 9969 60 10 -9999 -9999 0
2023 07 06 21 214 178 9998 170 50 -9999 -9999 20
2023 07 07 00 223 195 9988 50 20 -9999 -9999 30
2023 07 07 03 291 213 9981 180 20 -9999 -9999 10
2023 07 07 06 311 219 9986 180 40 -9999 -9999 0
2023 07 07 09 284 224 9987 30 10 -9999 -9999 0
2023 07 07 12 239 210 10006 230 10 -9999 -9999 0
2023 07 07 18 203 193 10009 120 10 -9999 -9999 0
2023 07 07 21 199 191 10010 30 10 -9999 -9999 0
2023 07 08 00 227 204 10015 60 20 -9999 -9999 0
2023 07 08 03 271 200 10005 160 30 -9999 -9999 0
2023 07 08 06 206 193 10012 50 20 -9999 -9999 50
2023 07 08 09 230 198 10004 50 20 -9999 -9999 50
2023 07 08 12 216 201 10006 40 10 -9999 -9999 0
2023 07 08 18 192 187 9997 70 10 -9999 -9999 0
2023 07 08 21 186 183 10003 50 10 -9999 -9999 0
2023 07 09 00 217 200 10000 280 10 -9999 -9999 0
2023 07 09 03 278 211 9986 260 40 -9999 -9999 0
2023 07 09 06 266 204 9975 240 40 -9999 -9999 20
2023 07 09 09 210 197 9991 30 10 -9999 -9999 80
2023 07 09 12 203 196 9995 140 10 -9999 -9999 60
2023 07 09 18 201 196 9993 60 10 -9999 -9999 140
2023 07 09 21 201 196 10000 170 10 -9999 -9999 180
2023 07 10 00 220 208 10007 310 10 -9999 -9999 100
2023 07 10 03 249 208 10004 210 50 -9999 -9999 5
2023 07 10 06 250 211 10000 240 50 -9999 -9999 3
2023 07 10 09 262 214 9996 290 20 -9999 -9999 1
2023 07 10 12 205 195 10023 250 50 -9999 -9999 110
2023 07 10 18 191 186 10021 0 0 -9999 -9999 50
2023 07 10 21 186 181 10030 260 10 -9999 -9999 0
2023 07 11 00 202 190 10043 240 10 -9999 -9999 0
2023 07 11 03 239 204 10036 250 40 -9999 -9999 0
2023 07 11 06 243 216 10027 230 20 -9999 -9999 -9999
2023 07 11 09 255 207 10022 230 20 -9999 -9999 0
2023 07 11 12 220 206 10038 220 10 -9999 -9999 0
2023 07 11 18 202 199 10039 0 0 -9999 -9999 0
2023 07 11 21 195 192 10058 240 10 -9999 -9999 0
2023 07 12 00 221 213 10056 360 10 -9999 -9999 0
2023 07 12 03 275 203 10050 30 10 -9999 -9999 0
2023 07 12 06 304 191 10033 270 20 -9999 -9999 0
2023 07 12 09 305 195 10026 230 20 -9999 -9999 0
2023 07 12 12 235 206 10045 200 10 -9999 -9999 0
2023 07 12 18 192 185 10043 250 10 -9999 -9999 0
2023 07 12 21 194 189 10039 170 10 -9999 -9999 0
2023 07 13 00 245 210 10035 60 10 -9999 -9999 0
2023 07 13 03 291 203 10023 130 30 -9999 -9999 0
2023 07 13 06 265 204 10019 180 30 -9999 -9999 0
2023 07 13 09 260 201 10004 150 10 -9999 -9999 0
2023 07 13 18 214 209 9955 60 20 -9999 -9999 100
2023 07 13 21 213 208 9933 50 10 -9999 -9999 110
2023 07 14 00 220 217 9916 80 10 -9999 -9999 70
2023 07 14 03 234 226 9902 270 10 -9999 -9999 100
2023 07 14 06 255 232 9898 240 50 -9999 -9999 60
2023 07 14 09 275 222 9891 250 30 -9999 -9999 20
2023 07 14 12 233 219 9904 30 10 -9999 -9999 0
2023 07 14 18 217 205 9910 140 10 -9999 -9999 20
2023 07 14 21 211 204 9916 240 10 -9999 -9999 10
2023 07 15 00 227 206 9931 240 50 -9999 -9999 30
2023 07 15 03 218 194 9953 240 50 -9999 -9999 30
2023 07 15 06 234 193 9956 240 40 -9999 -9999 -1
2023 07 15 09 225 178 9971 230 30 -9999 -9999 0
2023 07 15 12 206 185 9988 210 10 -9999 -9999 0
2023 07 15 18 191 184 10005 250 10 -9999 -9999 20
2023 07 15 21 189 184 10015 200 10 -9999 -9999 30
2023 07 16 00 202 180 10031 220 40 -9999 -9999 10
2023 07 16 03 220 190 10042 250 40 -9999 -9999 3
2023 07 16 06 224 198 10045 260 40 -9999 -9999 -1
2023 07 16 09 224 205 10053 260 20 -9999 -9999 20
2023 07 16 12 206 194 10072 270 20 -9999 -9999 20
2023 07 16 18 199 194 10085 300 10 -9999 -9999 4
2023 07 16 21 198 193 10092 0 0 -9999 -9999 3
2023 07 17 00 214 195 10104 280 20 -9999 -9999 2
2023 07 17 03 249 197 10104 230 30 -9999 -9999 0
2023 07 17 06 247 204 10105 240 10 -9999 -9999 0
2023 07 17 09 250 205 10103 240 30 -9999 -9999 0
2023 07 17 12 215 201 10116 230 20 -9999 -9999 0
2023 07 17 18 190 183 10129 240 10 -9999 -9999 0
2023 07 17 21 183 180 10136 160 10 -9999 -9999 0
2023 07 18 00 206 199 10130 0 0 -9999 -9999 0
2023 07 18 03 282 197 10116 250 20 -9999 -9999 0
2023 07 18 06 302 202 10100 240 20 -9999 -9999 0
2023 07 18 09 298 206 10084 220 20 -9999 -9999 0
2023 07 18 12 230 209 10094 220 20 -9999 -9999 0
2023 07 18 18 192 187 10093 180 10 -9999 -9999 0
2023 07 18 21 186 183 10087 220 10 -9999 -9999 0
2023 07 19 00 234 198 10085 80 10 -9999 -9999 0
2023 07 19 03 300 230 10070 290 10 -9999 -9999 0
2023 07 19 06 319 223 10056 270 30 -9999 -9999 0
2023 07 19 09 317 227 10051 270 30 -9999 -9999 0
2023 07 19 12 247 226 10065 280 10 -9999 -9999 0
2023 07 19 18 204 197 10070 0 0 -9999 -9999 0
2023 07 19 21 199 194 10077 0 0 -9999 -9999 0
2023 07 20 00 249 214 10083 20 10 -9999 -9999 0
2023 07 20 03 303 214 10076 260 30 -9999 -9999 0
2023 07 20 06 329 230 10070 280 30 -9999 -9999 0
2023 07 20 09 319 220 10071 260 30 -9999 -9999 0
2023 07 20 12 257 230 10088 230 10 -9999 -9999 0
2023 07 20 18 217 210 10103 190 10 -9999 -9999 0
2023 07 20 21 213 208 10111 220 10 -9999 -9999 0
2023 07 21 00 249 220 10124 230 10 -9999 -9999 0
2023 07 21 03 315 217 10117 50 30 -9999 -9999 0
2023 07 21 06 319 208 10105 30 30 -9999 -9999 0
2023 07 21 09 308 216 10100 70 30 -9999 -9999 0
2023 07 21 12 257 234 10115 140 10 -9999 -9999 0
2023 07 21 18 223 215 10117 220 10 -9999 -9999 0
2023 07 21 21 211 206 10116 40 10 -9999 -9999 0
2023 07 22 00 246 217 10114 20 10 -9999 -9999 0
2023 07 22 03 286 224 10097 100 20 -9999 -9999 0
2023 07 22 06 256 238 10077 290 10 -9999 -9999 1
2023 07 22 09 254 238 10052 300 10 -9999 -9999 1
2023 07 22 12 245 235 10041 260 10 -9999 -9999 2
2023 07 22 18 226 214 10020 220 10 -9999 -9999 60
2023 07 22 21 218 211 10010 110 10 -9999 -9999 30
2023 07 23 00 235 214 10007 260 50 -9999 -9999 -9999
2023 07 23 03 238 205 10019 260 70 -9999 -9999 1
2023 07 23 06 245 200 10021 260 40 -9999 -9999 1
2023 07 23 09 258 192 10025 230 50 -9999 -9999 1
2023 07 23 12 211 201 10050 40 20 -9999 -9999 20
2023 07 23 18 199 194 10052 200 10 -9999 -9999 0
2023 07 23 21 199 196 10064 170 10 -9999 -9999 0
2023 07 24 00 232 211 10070 60 10 -9999 -9999 0
2023 07 24 03 276 207 10062 270 30 -9999 -9999 0
2023 07 24 06 298 220 10054 260 20 -9999 -9999 0
2023 07 24 09 297 214 10049 190 20 -9999 -9999 0
2023 07 24 12 228 220 10068 130 20 -9999 -9999 80
2023 07 24 18 211 206 10084 60 10 -9999 -9999 340
2023 07 24 21 209 206 10089 130 10 -9999 -9999 0
2023 07 25 00 241 218 10098 60 20 -9999 -9999 0
2023 07 25 03 281 232 10093 270 30 -9999 -9999 0
2023 07 25 06 298 225 10088 260 40 -9999 -9999 0
2023 07 25 09 261 215 10093 160 30 -9999 -9999 0
2023 07 25 12 237 218 10105 200 10 -9999 -9999 0
2023 07 25 18 216 211 10118 290 10 -9999 -9999 0
2023 07 25 21 210 205 10127 0 0 -9999 -9999 0
2023 07 26 00 256 225 10123 320 10 -9999 -9999 0
2023 07 26 03 296 218 10118 200 30 -9999 -9999 0
2023 07 26 06 318 210 10104 210 30 -9999 -9999 0
2023 07 26 09 308 210 10096 190 40 -9999 -9999 0
2023 07 26 12 246 219 10108 280 10 -9999 -9999 0
2023 07 26 18 221 211 10117 10 10 -9999 -9999 0
2023 07 26 21 206 201 10118 0 0 -9999 -9999 0
2023 07 27 00 276 214 10113 190 40 -9999 -9999 0
2023 07 27 03 311 221 10102 210 40 -9999 -9999 0
2023 07 27 06 311 224 10095 150 40 -9999 -9999 0
2023 07 27 09 299 213 10092 190 50 -9999 -9999 0
2023 07 27 12 253 216 10106 280 10 -9999 -9999 0
2023 07 27 18 218 208 10107 20 10 -9999 -9999 0
2023 07 27 21 217 209 10106 40 10 -9999 -9999 0
2023 07 28 00 275 218 10104 190 20 -9999 -9999 0
2023 07 28 03 300 219 10103 220 30 -9999 -9999 0
2023 07 28 06 309 228 10094 260 40 -9999 -9999 0
2023 07 28 09 289 224 10096 170 30 -9999 -9999 0
2023 07 28 12 228 218 10117 250 20 -9999 -9999 140
2023 07 28 18 223 218 10117 320 10 -9999 -9999 0
2023 07 28 21 225 222 10117 0 0 -9999 -9999 0
2023 07 29 00 252 234 10122 40 10 -9999 -9999 0
2023 07 29 03 283 225 10120 160 40 -9999 -9999 0
2023 07 29 06 291 233 10105 210 20 -9999 -9999 0
2023 07 29 09 284 238 10102 210 20 -9999 -9999 0
2023 07 29 12 264 220 10115 190 40 -9999 -9999 0
2023 07 29 18 238 221 10120 150 10 -9999 -9999 0
2023 07 29 21 236 222 10122 60 10 -9999 -9999 0
2023 07 30 00 257 226 10130 310 10 -9999 -9999 0
2023 07 30 03 279 224 10130 210 20 -9999 -9999 0
2023 07 30 06 277 226 10125 210 30 -9999 -9999 0
2023 07 30 09 268 229 10127 220 20 -9999 -9999 0
2023 07 30 12 240 221 10132 210 20 -9999 -9999 0
2023 07 30 18 214 209 10143 210 10 -9999 -9999 0
2023 07 30 21 210 205 10149 200 10 -9999 -9999 0
2023 07 31 00 250 213 10151 290 10 -9999 -9999 0
2023 07 31 03 302 207 10136 200 30 -9999 -9999 0
2023 07 31 06 325 197 10120 230 30 -9999 -9999 0
2023 07 31 09 316 223 10114 230 10 -9999 -9999 0
2023 07 31 12 250 221 10123 200 10 -9999 -9999 0
2023 07 31 18 217 210 10123 0 0 -9999 -9999 0
2023 07 31 21 212 207 10121 0 0 -9999 -9999 0
2023 08 01 00 248 221 10121 250 10 -9999 -9999 0
2023 08 01 03 292 236 10108 270 30 -9999 -9999 0
2023 08 01 06 306 238 10095 260 30 -9999 -9999 0
2023 08 01 09 296 245 10084 270 10 -9999 -9999 0
2023 08 01 12 265 247 10085 210 10 -9999 -9999 0
2023 08 01 18 249 244 10070 0 0 -9999 -9999 20
2023 08 01 21 244 239 10060 240 10 -9999 -9999 3
2023 08 02 00 266 224 10059 200 30 -9999 -9999 1
2023 08 02 03 292 224 10044 220 50 -9999 -9999 1
2023 08 02 06 310 215 10023 210 60 -9999 -9999 1
2023 08 02 09 304 223 10003 200 40 -9999 -9999 0
2023 08 02 12 273 223 10013 190 30 -9999 -9999 0
2023 08 02 18 268 209 10002 190 40 -9999 -9999 0
2023 08 02 21 265 208 9998 200 40 -9999 -9999 0
2023 08 03 00 272 222 10003 200 40 -9999 -9999 -9999
2023 08 03 03 299 236 9998 190 40 -9999 -9999 0
2023 08 03 06 319 240 9988 220 40 -9999 -9999 0
2023 08 03 09 317 243 9984 190 20 -9999 -9999 0
2023 08 03 12 291 235 9992 200 40 -9999 -9999 0
2023 08 03 18 278 223 9998 220 30 -9999 -9999 0
2023 08 03 21 276 221 10000 220 30 -9999 -9999 0
2023 08 04 00 289 236 9999 200 30 -9999 -9999 0
2023 08 04 03 304 245 9995 220 30 -9999 -9999 0
2023 08 04 06 272 260 9997 230 20 -9999 -9999 50
2023 08 04 09 280 258 9988 220 20 -9999 -9999 50
2023 08 04 12 241 236 9997 330 10 -9999 -9999 720
2023 08 04 18 235 230 10002 290 10 -9999 -9999 320
2023 08 04 21 229 224 10012 280 20 -9999 -9999 0
2023 08 05 00 244 223 10015 280 10 -9999 -9999 0
2023 08 05 03 287 217 10007 260 40 -9999 -9999 0
2023 08 05 06 264 203 10013 320 40 -9999 -9999 0
2023 08 05 09 245 175 10023 300 30 -9999 -9999 0
2023 08 05 12 201 173 10044 260 10 -9999 -9999 0
2023 08 05 18 185 172 10033 250 10 -9999 -9999 0
2023 08 05 21 182 162 10037 50 10 -9999 -9999 0
2023 08 06 00 217 158 10040 80 20 -9999 -9999 0
2023 08 06 03 224 157 10036 200 10 -9999 -9999 0
2023 08 06 06 238 161 10027 10 10 -9999 -9999 0
2023 08 06 09 227 172 10025 30 20 -9999 -9999 0
2023 08 06 12 205 183 10036 170 10 -9999 -9999 0
2023 08 06 18 169 164 10040 0 0 -9999 -9999 0
2023 08 06 21 165 160 10051 150 10 -9999 -9999 0
2023 08 07 00 177 164 10057 310 10 -9999 -9999 0
2023 08 07 03 240 173 10044 250 20 -9999 -9999 0
2023 08 07 06 246 183 10038 20 20 -9999 -9999 0
2023 08 07 09 261 177 10035 300 20 -9999 -9999 0
2023 08 07 12 199 182 10047 0 0 -9999 -9999 0
2023 08 07 18 167 162 10053 40 20 -9999 -9999 0
2023 08 07 21 163 160 10063 40 20 -9999 -9999 0
2023 08 08 00 184 174 10072 10 10 -9999 -9999 0
2023 08 08 03 271 181 10064 40 20 -9999 -9999 0
2023 08 08 06 296 190 10051 350 10 -9999 -9999 0
2023 08 08 09 303 203 10052 310 10 -9999 -9999 0
2023 08 08 12 229 206 10070 260 10 -9999 -9999 0
2023 08 08 18 186 179 10075 20 10 -9999 -9999 0
2023 08 08 21 179 174 10084 40 10 -9999 -9999 0
2023 08 09 00 224 196 10090 90 10 -9999 -9999 0
2023 08 09 03 281 209 10082 50 30 -9999 -9999 0
2023 08 09 06 285 205 10079 40 30 -9999 -9999 0
2023 08 09 09 288 192 10079 360 20 -9999 -9999 0
2023 08 09 12 223 198 10094 210 10 -9999 -9999 0
2023 08 09 18 179 173 10083 0 0 -9999 -9999 0
2023 08 09 21 170 164 10089 50 10 -9999 -9999 0
2023 08 10 00 200 181 10088 50 10 -9999 -9999 0
2023 08 10 03 258 190 10069 10 30 -9999 -9999 0
2023 08 10 06 272 190 10051 10 30 -9999 -9999 0
2023 08 10 09 262 198 10042 10 20 -9999 -9999 0
2023 08 10 18 216 180 10004 30 20 -9999 -9999 0
2023 08 10 21 215 181 9999 360 10 -9999 -9999 -9999
2023 08 11 00 229 197 9994 90 20 -9999 -9999 0
2023 08 11 03 265 208 9982 60 30 -9999 -9999 0
2023 08 11 06 270 217 9975 310 30 -9999 -9999 0
2023 08 11 09 266 220 9982 250 20 -9999 -9999 0
2023 08 11 12 246 225 9996 220 20 -9999 -9999 0
2023 08 11 18 229 222 9998 210 10 -9999 -9999 -9999
2023 08 11 21 222 215 10006 60 10 -9999 -9999 2
2023 08 12 00 224 216 10016 90 10 -9999 -9999 7
2023 08 12 03 236 215 10019 140 20 -9999 -9999 7
2023 08 12 06 266 220 10013 200 10 -9999 -9999 2
2023 08 12 09 242 219 10020 270 30 -9999 -9999 -9999
2023 08 12 12 228 220 10033 310 10 -9999 -9999 4
2023 08 12 18 215 210 10027 0 0 -9999 -9999 70
2023 08 12 21 215 210 10033 70 10 -9999 -9999 140
2023 08 13 00 216 211 10042 0 0 -9999 -9999 180
2023 08 13 03 225 215 10045 50 10 -9999 -9999 140
2023 08 13 06 239 222 10042 10 10 -9999 -9999 80
2023 08 13 09 226 218 10043 30 20 -9999 -9999 30
2023 08 13 12 217 210 10048 250 10 -9999 -9999 40
2023 08 13 18 204 199 10057 0 0 -9999 -9999 7
2023 08 13 21 197 194 10062 350 10 -9999 -9999 0
2023 08 14 00 220 212 10067 10 10 -9999 -9999 0
2023 08 14 03 275 220 10061 50 10 -9999 -9999 0
2023 08 14 06 306 225 10049 180 20 -9999 -9999 0
2023 08 14 09 299 218 10050 160 30 -9999 -9999 0
2023 08 14 12 242 226 10068 220 10 -9999 -9999 0
2023 08 14 18 214 209 10069 360 10 -9999 -9999 0
2023 08 14 21 204 201 10075 50 20 -9999 -9999 0
2023 08 15 00 222 210 10083 70 10 -9999 -9999 0
2023 08 15 03 296 207 10066 270 10 -9999 -9999 0
2023 08 15 06 316 209 10046 310 20 -9999 -9999 0
2023 08 15 09 298 223 10040 40 20 -9999 -9999 0
2023 08 15 12 243 227 10052 290 10 -9999 -9999 0
2023 08 15 18 212 209 10051 0 0 -9999 -9999 0
2023 08 15 21 202 197 10050 70 10 -9999 -9999 0
2023 08 16 00 222 210 10055 40 10 -9999 -9999 0
2023 08 16 03 300 224 10044 50 20 -9999 -9999 0
2023 08 16 06 300 237 10034 280 30 -9999 -9999 0
2023 08 16 09 307 236 10028 320 10 -9999 -9999 0
2023 08 16 12 249 231 10047 290 10 -9999 -9999 0
2023 08 16 18 215 208 10047 60 10 -9999 -9999 0
2023 08 16 21 211 206 10052 200 10 -9999 -9999 0
2023 08 17 00 232 220 10059 200 10 -9999 -9999 0
2023 08 17 03 308 207 10047 350 10 -9999 -9999 0
2023 08 17 06 332 207 10036 200 20 -9999 -9999 0
2023 08 17 09 323 215 10033 230 20 -9999 -9999 0
2023 08 17 12 250 229 10050 250 10 -9999 -9999 0
2023 08 17 18 217 212 10057 270 10 -9999 -9999 0
2023 08 17 21 214 211 10058 70 10 -9999 -9999 0
2023 08 18 00 235 219 10068 240 10 -9999 -9999 0
2023 08 18 03 306 219 10061 210 20 -9999 -9999 0
2023 08 18 06 315 228 10047 250 30 -9999 -9999 0
2023 08 18 09 315 231 10050 260 20 -9999 -9999 0
2023 08 18 12 256 233 10072 200 20 -9999 -9999 0
2023 08 18 18 227 220 10089 330 10 -9999 -9999 0
2023 08 18 21 220 213 10098 250 10 -9999 -9999 0
2023 08 19 00 240 221 10111 50 10 -9999 -9999 0
2023 08 19 03 294 221 10107 210 20 -9999 -9999 0
2023 08 19 06 315 211 10090 200 20 -9999 -9999 0
2023 08 19 09 312 214 10086 220 10 -9999 -9999 0
2023 08 19 12 244 227 10106 240 10 -9999 -9999 0
2023 08 19 18 200 188 10112 140 20 -9999 -9999 30
2023 08 19 21 188 181 10119 0 0 -9999 -9999 30
2023 08 20 00 213 199 10125 90 10 -9999 -9999 0
2023 08 20 03 277 215 10118 250 10 -9999 -9999 0
2023 08 20 06 310 215 10105 360 10 -9999 -9999 0
2023 08 20 09 302 224 10091 190 20 -9999 -9999 0
2023 08 20 12 228 213 10098 270 10 -9999 -9999 0
2023 08 20 18 196 189 10090 30 10 -9999 -9999 0
2023 08 20 21 189 184 10079 100 10 -9999 -9999 0
2023 08 21 00 212 198 10068 90 10 -9999 -9999 0
2023 08 21 03 247 224 10059 190 10 -9999 -9999 1
2023 08 21 06 250 227 10028 340 10 -9999 -9999 2
2023 08 21 09 234 226 10012 0 0 -9999 -9999 90
2023 08 21 12 220 215 10009 110 10 -9999 -9999 150
2023 08 21 18 216 209 10012 290 20 -9999 -9999 10
2023 08 21 21 211 206 10020 170 20 -9999 -9999 5
2023 08 22 00 221 211 10026 260 20 -9999 -9999 0
2023 08 22 03 249 199 10026 220 20 -9999 -9999 0
2023 08 22 06 277 195 10017 260 30 -9999 -9999 0
2023 08 22 09 262 203 10023 260 20 -9999 -9999 0
2023 08 22 12 219 205 10048 200 20 -9999 -9999 0
2023 08 22 18 182 170 10065 250 10 -9999 -9999 0
2023 08 22 21 166 156 10074 240 20 -9999 -9999 0
2023 08 23 00 181 175 10090 320 10 -9999 -9999 0
2023 08 23 03 246 163 10084 260 10 -9999 -9999 0
2023 08 23 06 274 151 10080 110 20 -9999 -9999 0
2023 08 23 09 266 165 10079 40 20 -9999 -9999 0
2023 08 23 12 182 164 10100 190 10 -9999 -9999 0
2023 08 23 18 143 137 10115 70 10 -9999 -9999 0
2023 08 23 21 142 137 10129 60 10 -9999 -9999 0
2023 08 24 00 168 153 10128 200 10 -9999 -9999 0
2023 08 24 06 290 137 10091 60 40 -9999 -9999 0
2023 08 24 09 278 137 10083 30 30 -9999 -9999 0
2023 08 25 18 148 142 10110 290 10 -9999 -9999 0
2023 08 25 21 148 143 10119 240 10 -9999 -9999 0
2023 08 26 00 169 156 10123 60 10 -9999 -9999 0
2023 08 26 03 238 166 10117 270 30 -9999 -9999 0
2023 08 26 06 246 150 10109 240 10 -9999 -9999 0
2023 08 26 09 251 154 10112 280 20 -9999 -9999 0
2023 08 26 12 177 159 10129 270 10 -9999 -9999 0
2023 08 26 18 141 136 10137 0 0 -9999 -9999 0
2023 08 26 21 137 132 10138 40 20 -9999 -9999 0
2023 08 27 00 163 152 10142 360 10 -9999 -9999 0
2023 08 27 03 251 149 10127 80 40 -9999 -9999 0
2023 08 27 06 255 146 10118 70 30 -9999 -9999 0
2023 08 27 09 239 146 10120 10 20 -9999 -9999 0
2023 08 27 12 180 156 10133 280 10 -9999 -9999 0
2023 08 27 18 156 146 10120 0 0 -9999 -9999 0
2023 08 28 00 185 142 10124 70 30 -9999 -9999 0
2023 08 28 03 211 159 10121 50 20 -9999 -9999 0
2023 08 28 06 212 160 10110 60 30 -9999 -9999 -9999
2023 08 28 09 194 174 10114 50 10 -9999 -9999 1
2023 08 28 12 184 176 10103 70 10 -9999 -9999 20
2023 08 28 18 185 177 10053 40 20 -9999 -9999 70
2023 08 28 21 179 171 10041 60 10 -9999 -9999 30
2023 08 29 00 188 180 10035 70 10 -9999 -9999 20
2023 08 29 03 204 187 10027 230 20 -9999 -9999 9
2023 08 29 06 222 188 10024 260 40 -9999 -9999 3
2023 08 29 09 206 180 10040 240 30 -9999 -9999 2
2023 08 29 12 190 180 10063 260 20 -9999 -9999 -9999
2023 08 29 21 166 160 10108 290 20 -9999 -9999 3
2023 08 30 00 182 158 10118 250 20 -9999 -9999 3
2023 08 30 03 218 152 10112 230 40 -9999 -9999 0
2023 08 30 06 247 142 10105 290 20 -9999 -9999 0
2023 08 30 09 233 140 10103 320 20 -9999 -9999 0
2023 08 30 12 163 150 10114 270 10 -9999 -9999 0
2023 08 30 18 140 135 10115 70 10 -9999 -9999 0
2023 08 30 21 135 130 10117 110 10 -9999 -9999 0
2023 08 31 00 164 137 10121 110 10 -9999 -9999 0
2023 08 31 03 249 161 10106 310 20 -9999 -9999 0
2023 08 31 06 259 150 10094 270 40 -9999 -9999 0
2023 08 31 09 169 158 10119 230 20 -9999 -9999 90
2023 08 31 18 160 155 10115 250 10 -9999 -9999 1
2023 08 31 21 158 153 10120 0 0 -9999 -9999 -9999
2023 09 01 00 183 170 10126 0 0 -9999 -9999 0
2023 09 01 03 230 172 10123 240 50 -9999 -9999 0
2023 09 01 06 265 164 10112 250 40 -9999 -9999 0
2023 09 01 09 255 166 10112 210 30 -9999 -9999 0
2023 09 01 12 180 165 10132 180 10 -9999 -9999 0
2023 09 01 18 140 135 10140 240 10 -9999 -9999 0
2023 09 01 21 135 132 10143 320 10 -9999 -9999 0
2023 09 02 00 155 152 10148 350 10 -9999 -9999 0
2023 09 02 03 263 160 10133 320 20 -9999 -9999 0
2023 09 02 06 297 130 10119 260 20 -9999 -9999 0
2023 09 02 09 272 171 10111 190 20 -9999 -9999 0
2023 09 02 12 183 166 10126 260 10 -9999 -9999 0
2023 09 02 18 144 138 10129 0 0 -9999 -9999 0
2023 09 02 21 131 126 10132 0 0 -9999 -9999 0
2023 09 03 00 189 156 10133 60 20 -9999 -9999 0
2023 09 03 03 278 148 10121 190 40 -9999 -9999 0
2023 09 03 06 290 159 10109 180 30 -9999 -9999 0
2023 09 03 09 263 194 10114 180 20 -9999 -9999 0
2023 09 03 12 200 183 10128 230 10 -9999 -9999 0
2023 09 03 18 164 158 10132 0 0 -9999 -9999 0
2023 09 03 21 157 151 10137 0 0 -9999 -9999 0
2023 09 04 00 200 170 10143 120 10 -9999 -9999 0
2023 09 04 03 267 178 10136 270 30 -9999 -9999 0
2023 09 04 06 288 180 10131 250 30 -9999 -9999 0
2023 09 04 09 273 183 10132 230 20 -9999 -9999 0
2023 09 04 12 203 188 10150 190 10 -9999 -9999 0
2023 09 04 18 178 172 10156 0 0 -9999 -9999 0
2023 09 04 21 177 172 10161 0 0 -9999 -9999 0
2023 09 05 00 200 190 10172 230 10 -9999 -9999 0
2023 09 05 03 247 182 10170 50 30 -9999 -9999 0
2023 09 05 06 266 171 10153 40 30 -9999 -9999 0
2023 09 05 09 259 159 10150 20 20 -9999 -9999 0
2023 09 05 12 177 159 10165 210 10 -9999 -9999 0
2023 09 05 18 128 122 10169 190 10 -9999 -9999 0
2023 09 05 21 116 111 10168 0 0 -9999 -9999 0
2023 09 06 00 165 134 10179 140 10 -9999 -9999 0
2023 09 06 03 264 135 10159 30 10 -9999 -9999 0
2023 09 06 06 292 113 10148 50 20 -9999 -9999 0
2023 09 06 09 268 164 10149 210 20 -9999 -9999 0
2023 09 06 12 182 165 10165 0 0 -9999 -9999 0
2023 09 06 18 133 127 10167 0 0 -9999 -9999 0
2023 09 06 21 117 111 10172 0 0 -9999 -9999 0
2023 09 07 03 288 177 10153 360 10 -9999 -9999 0
2023 09 07 06 321 143 10133 210 30 -9999 -9999 0
2023 09 07 09 293 172 10123 210 20 -9999 -9999 0
2023 09 07 18 140 134 10140 0 0 -9999 -9999 0
2023 09 07 21 130 125 10144 0 0 -9999 -9999 0
2023 09 08 00 194 174 10146 240 10 -9999 -9999 0
2023 09 08 06 266 179 10129 260 30 -9999 -9999 0
2023 09 08 09 256 195 10126 210 20 -9999 -9999 0
2023 09 08 12 217 200 10130 260 10 -9999 -9999 0
2023 09 08 18 204 196 10118 0 0 -9999 -9999 0
2023 09 08 21 202 197 10118 340 10 -9999 -9999 50
2023 09 09 00 206 201 10126 110 10 -9999 -9999 70
2023 09 09 03 225 204 10124 240 20 -9999 -9999 30
2023 09 09 06 228 209 10114 300 10 -9999 -9999 4
2023 09 09 09 235 206 10115 0 0 -9999 -9999 0
2023 09 09 12 214 202 10122 0 0 -9999 -9999 0
2023 09 09 18 191 186 10114 50 10 -9999 -9999 -9999
2023 09 09 21 186 181 10112 230 10 -9999 -9999 4
2023 09 10 00 198 191 10114 0 0 -9999 -9999 5
2023 09 10 03 250 187 10101 300 20 -9999 -9999 1
2023 09 10 06 253 183 10088 240 30 -9999 -9999 0
2023 09 10 09 255 164 10084 230 30 -9999 -9999 0
2023 09 10 12 175 157 10096 200 10 -9999 -9999 0
2023 09 10 18 156 150 10081 0 0 -9999 -9999 0
2023 09 10 21 149 144 10078 0 0 -9999 -9999 0
2023 09 11 00 192 170 10081 90 10 -9999 -9999 0
2023 09 11 03 264 175 10065 190 50 -9999 -9999 0
2023 09 11 06 263 179 10060 230 40 -9999 -9999 0
2023 09 11 09 248 183 10068 210 40 -9999 -9999 -9999
2023 09 11 12 190 180 10110 200 10 -9999 -9999 40
2023 09 11 18 133 128 10143 230 10 -9999 -9999 0
2023 09 11 21 116 110 10149 250 20 -9999 -9999 0
2023 09 12 00 135 121 10160 290 10 -9999 -9999 0
2023 09 12 03 225 100 10152 230 40 -9999 -9999 0
2023 09 12 06 245 53 10138 270 30 -9999 -9999 0
2023 09 12 09 224 74 10139 310 20 -9999 -9999 0
2023 09 12 18 81 73 10171 0 0 -9999 -9999 0
2023 09 12 21 69 63 10169 70 10 -9999 -9999 0
2023 09 13 00 121 91 10172 60 10 -9999 -9999 0
2023 09 13 03 229 93 10155 20 30 -9999 -9999 0
2023 09 13 06 244 71 10132 50 30 -9999 -9999 0
2023 09 13 09 227 69 10132 50 20 -9999 -9999 0
2023 09 13 12 125 106 10152 0 0 -9999 -9999 0
2023 09 13 18 82 76 10155 0 0 -9999 -9999 0
2023 09 13 21 68 62 10157 0 0 -9999 -9999 0
2023 09 14 00 126 98 10168 120 10 -9999 -9999 0
2023 09 14 03 243 66 10158 230 20 -9999 -9999 0
2023 09 14 06 273 24 10145 180 20 -9999 -9999 0
2023 09 14 09 232 92 10144 240 20 -9999 -9999 0
2023 09 14 12 133 112 10163 290 10 -9999 -9999 0
2023 09 14 18 94 86 10163 0 0 -9999 -9999 0
2023 09 14 21 84 78 10162 0 0 -9999 -9999 0
2023 09 15 00 148 114 10158 110 20 -9999 -9999 0
2023 09 15 03 268 155 10137 220 30 -9999 -9999 0
2023 09 15 06 285 128 10117 210 40 -9999 -9999 0
2023 09 15 09 266 159 10114 210 20 -9999 -9999 0
2023 09 15 12 178 158 10131 220 10 -9999 -9999 0
2023 09 15 18 132 126 10140 0 0 -9999 -9999 0
2023 09 15 21 120 114 10146 0 0 -9999 -9999 0
2023 09 16 00 174 145 10155 100 20 -9999 -9999 0
2023 09 16 03 265 176 10136 30 20 -9999 -9999 0
2023 09 16 06 288 173 10117 40 20 -9999 -9999 0
2023 09 16 09 271 179 10112 190 20 -9999 -9999 0
2023 09 16 12 186 169 10127 280 10 -9999 -9999 0
2023 09 16 18 152 147 10111 0 0 -9999 -9999 0
2023 09 16 21 149 146 10113 190 10 -9999 -9999 0
2023 09 17 00 154 151 10118 210 10 -9999 -9999 0
2023 09 17 03 262 176 10105 280 20 -9999 -9999 0
2023 09 17 06 273 166 10078 270 30 -9999 -9999 0
2023 09 17 09 263 174 10079 230 20 -9999 -9999 0
2023 09 17 12 187 170 10098 310 10 -9999 -9999 0
2023 09 17 18 151 146 10091 190 10 -9999 -9999 0
2023 09 17 21 144 141 10094 70 10 -9999 -9999 0
2023 09 18 00 172 164 10103 260 10 -9999 -9999 0
2023 09 18 03 254 163 10094 220 50 -9999 -9999 0
2023 09 18 06 276 159 10085 240 50 -9999 -9999 0
2023 09 18 09 252 164 10079 200 30 -9999 -9999 0
2023 09 18 18 146 140 10119 170 20 -9999 -9999 180
2023 09 18 21 140 132 10126 20 10 -9999 -9999 0
2023 09 19 00 159 134 10148 230 30 -9999 -9999 0
2023 09 19 03 194 96 10148 240 50 -9999 -9999 0
2023 09 19 06 206 92 10149 260 40 -9999 -9999 0
2023 09 19 09 195 105 10160 340 10 -9999 -9999 0
2023 09 19 12 132 116 10183 290 10 -9999 -9999 0
2023 09 22 00 104 92 10158 100 10 -9999 -9999 0
2023 09 22 06 152 136 10170 250 10 -9999 -9999 110
2023 09 23 09 202 85 10223 40 20 -9999 -9999 0
2023 09 23 12 111 97 10240 280 10 -9999 -9999 0
2023 09 24 00 108 82 10232 110 10 -9999 -9999 0
2023 09 24 18 144 138 10172 0 0 -9999 -9999 0
2023 09 24 21 143 138 10171 110 10 -9999 -9999 0
2023 09 25 03 185 127 10165 300 10 -9999 -9999 0
2023 09 26 18 137 134 10131 200 10 -9999 -9999 0
2023 09 26 21 137 134 10126 330 10 -9999 -9999 0
2023 09 27 00 153 147 10125 0 0 -9999 -9999 0
2023 09 27 03 215 158 10110 250 40 -9999 -9999 0
2023 09 27 06 230 153 10093 250 40 -9999 -9999 0
2023 09 27 09 210 153 10098 250 20 -9999 -9999 0
2023 09 27 12 157 146 10121 220 10 -9999 -9999 0
2023 09 27 18 102 78 10140 260 20 -9999 -9999 0
2023 09 27 21 85 68 10150 260 10 -9999 -9999 0
2023 09 28 00 108 86 10164 270 10 -9999 -9999 0
2023 09 28 03 198 79 10152 250 40 -9999 -9999 0
2023 09 28 06 219 84 10140 240 50 -9999 -9999 0
2023 09 28 09 197 74 10144 240 20 -9999 -9999 0
2023 09 28 18 64 58 10167 310 10 -9999 -9999 0
2023 09 28 21 61 57 10169 180 10 -9999 -9999 0
2023 09 29 00 94 80 10172 200 10 -9999 -9999 0
2023 09 29 03 195 108 10146 260 10 -9999 -9999 0
2023 09 29 09 211 80 10098 190 20 -9999 -9999 0
2023 09 29 12 160 90 10094 270 20 -9999 -9999 0
2023 09 29 21 97 94 10109 240 10 -9999 -9999 1
2023 09 30 00 107 104 10122 330 10 -9999 -9999 0
2023 09 30 03 157 94 10119 320 10 -9999 -9999 0
2023 09 30 06 163 78 10118 290 20 -9999 -9999 1
2023 09 30 09 153 99 10122 180 10 -9999 -9999 0
2023 09 30 12 93 82 10135 240 10 -9999 -9999 0
2023 09 30 18 57 53 10136 270 20 -9999 -9999 0
2023 09 30 21 57 54 10144 240 20 -9999 -9999 1
2023 10 01 00 69 66 10162 310 10 -9999 -9999 1
2023 10 01 03 168 80 10157 240 30 -9999 -9999 0
2023 10 01 06 203 22 10148 260 50 -9999 -9999 0
2023 10 01 09 176 55 10150 230 20 -9999 -9999 0
2023 10 01 12 82 62 10171 320 10 -9999 -9999 0
2023 10 01 18 39 33 10181 280 10 -9999 -9999 0
2023 10 01 21 31 27 10180 280 10 -9999 -9999 0
2023 10 02 00 79 70 10194 270 10 -9999 -9999 0
2023 10 02 03 199 114 10176 250 40 -9999 -9999 0
2023 10 02 06 233 43 10156 240 50 -9999 -9999 0
2023 10 02 09 193 92 10157 230 10 -9999 -9999 0
2023 10 02 12 112 95 10171 310 10 -9999 -9999 0
2023 10 02 18 83 77 10162 70 10 -9999 -9999 0
2023 10 02 21 77 71 10159 40 10 -9999 -9999 0
2023 10 03 00 104 96 10160 20 10 -9999 -9999 0
2023 10 03 03 227 88 10138 200 50 -9999 -9999 0
2023 10 03 06 244 88 10114 210 60 -9999 -9999 0
2023 10 03 09 214 99 10115 190 30 -9999 -9999 0
2023 10 03 12 150 108 10131 250 20 -9999 -9999 0
2023 10 03 18 124 113 10137 360 10 -9999 -9999 130
2023 10 03 21 115 107 10146 150 10 -9999 -9999 140
2023 10 04 00 120 75 10161 270 20 -9999 -9999 0
2023 10 04 03 158 42 10156 250 40 -9999 -9999 0
2023 10 04 06 167 -14 10146 300 50 -9999 -9999 0
2023 10 04 09 129 -26 10168 290 50 -9999 -9999 0
2023 10 04 12 89 16 10186 290 10 -9999 -9999 0
2023 10 04 18 31 15 10218 230 10 -9999 -9999 0
2023 10 04 21 9 0 10229 230 10 -9999 -9999 0
2023 10 05 00 49 28 10235 190 10 -9999 -9999 0
2023 10 05 03 132 -44 10217 320 30 -9999 -9999 0
2023 10 05 06 157 -9 10200 270 40 -9999 -9999 0
2023 10 05 09 131 -2 10202 220 20 -9999 -9999 0
2023 10 05 18 8 1 10216 320 10 -9999 -9999 0
2023 10 06 00 46 18 10231 120 10 -9999 -9999 0
2023 10 06 03 162 61 10213 280 30 -9999 -9999 0
2023 10 06 06 204 8 10201 310 20 -9999 -9999 0
2023 10 06 09 162 43 10208 340 20 -9999 -9999 0
2023 10 06 12 74 49 10232 280 10 -9999 -9999 0
2023 10 06 18 35 26 10244 110 10 -9999 -9999 0
2023 10 06 21 16 9 10254 60 10 -9999 -9999 0
2023 10 07 00 52 32 10268 90 10 -9999 -9999 0
2023 10 07 06 196 29 10223 70 20 -9999 -9999 0
2023 10 07 09 158 63 10223 200 10 -9999 -9999 0
2023 10 07 12 76 56 10243 0 0 -9999 -9999 0
2023 10 07 18 33 24 10248 0 0 -9999 -9999 0
2023 10 07 21 26 19 10250 90 10 -9999 -9999 0
2023 10 08 00 66 41 10256 90 10 -9999 -9999 0
2023 10 08 03 187 78 10230 140 10 -9999 -9999 0
2023 10 08 06 219 49 10206 140 40 -9999 -9999 0
2023 10 08 09 188 85 10208 190 10 -9999 -9999 0
2023 10 08 12 126 91 10222 0 0 -9999 -9999 0
2023 10 08 18 97 86 10214 0 0 -9999 -9999 4
2023 10 08 21 100 94 10208 0 0 -9999 -9999 30
2023 10 09 00 107 102 10219 80 10 -9999 -9999 40
2023 10 09 03 123 117 10221 260 10 -9999 -9999 40
2023 10 09 06 130 111 10215 210 10 -9999 -9999 70
2023 10 09 09 126 115 10219 40 10 -9999 -9999 50
2023 10 09 12 109 104 10237 210 10 -9999 -9999 10
2023 10 09 18 84 81 10255 230 10 -9999 -9999 0
2023 10 09 21 81 78 10260 250 10 -9999 -9999 1
2023 10 10 00 84 81 10269 280 10 -9999 -9999 1
2023 10 10 03 112 99 10264 240 10 -9999 -9999 0
2023 10 10 06 197 54 10237 180 10 -9999 -9999 0
2023 10 10 09 158 73 10239 240 10 -9999 -9999 0
2023 10 10 12 82 68 10258 0 0 -9999 -9999 0
2023 10 10 18 40 34 10268 0 0 -9999 -9999 0
2023 10 10 21 27 23 10275 80 10 -9999 -9999 1
2023 10 11 00 62 52 10287 110 10 -9999 -9999 0
2023 10 11 03 174 72 10267 260 10 -9999 -9999 0
2023 10 11 06 215 58 10248 180 20 -9999 -9999 0
2023 10 11 09 174 77 10249 210 20 -9999 -9999 0
2023 10 11 12 94 78 10265 0 0 -9999 -9999 0
2023 10 11 18 49 43 10275 0 0 -9999 -9999 0
2023 10 11 21 34 30 10281 0 0 -9999 -9999 0
2023 10 12 00 66 60 10291 0 0 -9999 -9999 0
2023 10 12 03 182 76 10265 250 10 -9999 -9999 0
2023 10 12 06 219 36 10237 270 20 -9999 -9999 0
2023 10 12 09 170 76 10234 180 10 -9999 -9999 0
2023 10 12 12 89 70 10243 330 10 -9999 -9999 0
2023 10 12 18 48 41 10226 0 0 -9999 -9999 0
2023 10 12 21 46 42 10217 90 10 -9999 -9999 0
2023 10 13 00 64 55 10214 90 10 -9999 -9999 0
2023 10 13 03 142 86 10197 260 40 -9999 -9999 0
2023 10 13 06 154 100 10172 280 20 -9999 -9999 0
2023 10 13 09 141 74 10161 330 10 -9999 -9999 -9999
2023 10 13 12 113 87 10152 220 10 -9999 -9999 0
2023 10 13 18 102 88 10132 0 0 -9999 -9999 0
2023 10 13 21 99 88 10122 130 10 -9999 -9999 0
2023 10 14 00 111 92 10121 340 10 -9999 -9999 0
2023 10 14 03 176 76 10103 260 20 -9999 -9999 0
2023 10 14 06 185 76 10084 230 30 -9999 -9999 0
2023 10 14 09 159 86 10081 250 10 -9999 -9999 0
2023 10 14 12 99 82 10097 240 20 -9999 -9999 0
2023 10 14 18 51 47 10095 280 20 -9999 -9999 0
2023 10 14 21 58 55 10096 330 10 -9999 -9999 0
2023 10 15 00 82 78 10118 320 10 -9999 -9999 0
2023 10 15 03 145 -20 10130 290 30 -9999 -9999 0
2023 10 15 06 150 -65 10134 320 30 -9999 -9999 0
2023 10 15 09 122 -53 10151 300 20 -9999 -9999 0
2023 10 15 12 43 -13 10176 200 10 -9999 -9999 0
2023 10 15 18 -15 -26 10201 70 10 -9999 -9999 0
2023 10 15 21 -29 -39 10207 0 0 -9999 -9999 0
2023 10 16 00 11 -18 10217 180 10 -9999 -9999 0
2023 10 16 03 126 -45 10205 230 20 -9999 -9999 0
2023 10 16 06 151 -77 10187 330 20 -9999 -9999 0
2023 10 16 09 116 -68 10192 280 30 -9999 -9999 0
2023 10 16 12 28 -19 10207 240 10 -9999 -9999 0
2023 10 16 18 -17 -34 10215 70 10 -9999 -9999 0
2023 10 16 21 -26 -40 10220 70 10 -9999 -9999 0
2023 10 17 00 23 -26 10223 110 10 -9999 -9999 0
2023 10 17 03 151 -33 10196 260 30 -9999 -9999 0
2023 10 17 06 199 -24 10164 270 30 -9999 -9999 0
2023 10 17 09 145 24 10155 230 10 -9999 -9999 0
2023 10 17 12 68 32 10167 260 10 -9999 -9999 0
2023 10 18 00 83 74 10156 260 10 -9999 -9999 30
2023 10 18 03 112 91 10155 260 30 -9999 -9999 110
2023 10 18 06 118 100 10146 250 10 -9999 -9999 100
2023 10 18 09 107 85 10153 200 10 -9999 -9999 20
2023 10 18 12 57 51 10172 260 10 -9999 -9999 0
2023 10 18 18 38 35 10176 140 10 -9999 -9999 0
2023 10 18 21 35 32 10181 240 10 -9999 -9999 0
2023 10 19 00 37 34 10194 200 10 -9999 -9999 0
2023 10 19 03 81 75 10188 250 20 -9999 -9999 0
2023 10 19 06 127 -9 10172 260 50 -9999 -9999 0
2023 10 19 09 106 -21 10177 290 30 -9999 -9999 0
2023 10 19 12 31 3 10191 290 20 -9999 -9999 0
2023 10 19 18 8 -2 10186 230 10 -9999 -9999 0
2023 10 19 21 -7 -14 10189 150 10 -9999 -9999 0
2023 10 20 00 35 -38 10206 250 40 -9999 -9999 0
2023 10 20 03 66 -78 10199 290 50 -9999 -9999 0
2023 10 20 06 93 -97 10182 280 40 -9999 -9999 0
2023 10 20 09 69 -99 10183 250 30 -9999 -9999 0
2023 10 20 12 30 -40 10181 250 10 -9999 -9999 0
2023 10 20 18 12 -29 10179 230 10 -9999 -9999 0
2023 10 20 21 -18 -35 10205 240 10 -9999 -9999 0
2023 10 21 00 14 -25 10233 220 10 -9999 -9999 0
2023 10 21 03 85 -99 10229 280 40 -9999 -9999 0
2023 10 21 06 106 -102 10212 250 40 -9999 -9999 0
2023 10 21 09 81 -72 10209 210 30 -9999 -9999 0
2023 10 21 12 18 -29 10217 240 20 -9999 -9999 0
2023 10 21 18 -8 -38 10180 300 20 -9999 -9999 0
2023 10 21 21 18 -16 10183 60 10 -9999 -9999 0
2023 10 22 00 56 0 10200 100 10 -9999 -9999 0
2023 10 22 03 154 32 10196 210 30 -9999 -9999 0
2023 10 22 06 175 15 10183 220 40 -9999 -9999 0
2023 10 22 09 129 10 10190 250 10 -9999 -9999 0
2023 10 22 12 50 18 10212 0 0 -9999 -9999 0
2023 10 22 18 -4 -15 10215 50 10 -9999 -9999 0
2023 10 22 21 -16 -24 10215 70 10 -9999 -9999 0
2023 10 23 00 21 -3 10216 90 10 -9999 -9999 0
2023 10 23 03 175 58 10187 250 30 -9999 -9999 0
2023 10 23 06 209 27 10161 180 50 -9999 -9999 0
2023 10 23 09 175 45 10163 200 40 -9999 -9999 0
2023 10 23 12 154 67 10167 210 40 -9999 -9999 0
2023 10 23 18 78 61 10159 80 10 -9999 -9999 0
2023 10 23 21 57 50 10156 70 10 -9999 -9999 0
2023 10 24 00 79 68 10166 350 10 -9999 -9999 0
2023 10 24 03 194 72 10149 200 50 -9999 -9999 0
2023 10 24 06 210 80 10133 230 50 -9999 -9999 0
2023 10 24 09 182 85 10145 190 30 -9999 -9999 0
2023 10 24 12 121 84 10161 270 10 -9999 -9999 0
2023 10 24 18 85 71 10162 50 10 -9999 -9999 0
2023 10 24 21 56 49 10160 0 0 -9999 -9999 0
2023 10 25 00 70 66 10159 220 10 -9999 -9999 0
2023 10 25 03 206 95 10133 190 40 -9999 -9999 0
2023 10 25 06 230 75 10106 220 40 -9999 -9999 0
2023 10 25 09 192 82 10119 220 40 -9999 -9999 0
2023 10 25 12 150 89 10138 320 10 -9999 -9999 0
2023 10 25 18 102 2 10173 350 20 -9999 -9999 9
2023 10 25 21 55 -1 10194 350 10 -9999 -9999 3
2023 10 26 00 64 -6 10215 180 10 -9999 -9999 0
2023 10 26 03 128 -73 10204 40 20 -9999 -9999 -9999
2023 10 26 06 125 -92 10192 290 40 -9999 -9999 1
2023 10 26 09 101 -85 10192 320 20 -9999 -9999 0
2023 10 26 12 27 -41 10206 120 10 -9999 -9999 0
2023 10 26 18 -29 -52 10208 80 10 -9999 -9999 0
2023 10 26 21 -38 -59 10211 80 10 -9999 -9999 0
2023 10 27 00 0 -58 10220 120 10 -9999 -9999 0
2023 10 27 03 115 -101 10203 130 10 -9999 -9999 0
2023 10 27 06 144 -111 10171 80 30 -9999 -9999 0
2023 10 27 09 99 -31 10176 0 0 -9999 -9999 0
2023 10 27 12 27 -43 10196 170 10 -9999 -9999 0
2023 10 27 18 -23 -51 10210 90 10 -9999 -9999 0
2023 10 27 21 -31 -62 10221 80 10 -9999 -9999 0
2023 10 28 00 1 -57 10232 150 10 -9999 -9999 0
2023 10 28 03 131 -70 10213 50 30 -9999 -9999 0
2023 10 28 06 166 -64 10194 70 20 -9999 -9999 0
2023 10 28 09 118 -52 10197 50 20 -9999 -9999 0
2023 10 28 12 39 -25 10211 220 10 -9999 -9999 0
2023 10 28 18 -8 -45 10207 130 10 -9999 -9999 0
2023 10 28 21 -21 -44 10206 70 10 -9999 -9999 0
2023 10 29 00 10 -37 10212 90 20 -9999 -9999 0
2023 10 29 06 214 6 10162 220 20 -9999 -9999 0
2023 10 29 09 176 35 10170 190 30 -9999 -9999 0
2023 10 29 12 154 56 10177 220 30 -9999 -9999 0
2023 10 29 18 77 52 10179 280 10 -9999 -9999 0
2023 10 29 21 86 64 10179 270 10 -9999 -9999 0
2023 10 30 00 102 76 10195 0 0 -9999 -9999 0
2023 10 30 03 147 99 10203 290 20 -9999 -9999 0
2023 10 30 06 134 89 10207 300 20 -9999 -9999 -9999
2023 10 30 09 116 99 10216 0 0 -9999 -9999 3
2023 10 30 12 110 98 10209 0 0 -9999 -9999 3
2023 10 30 18 100 88 10179 180 10 -9999 -9999 0
2023 10 30 21 90 82 10157 90 10 -9999 -9999 0
2023 10 31 00 179 110 10140 220 40 -9999 -9999 0
2023 10 31 03 200 104 10118 200 50 -9999 -9999 0
2023 10 31 06 154 134 10117 210 20 -9999 -9999 40
2023 10 31 09 158 127 10134 260 20 -9999 -9999 40
2023 10 31 12 103 61 10171 320 10 -9999 -9999 1
2023 10 31 18 34 27 10157 90 10 -9999 -9999 0
2023 10 31 21 34 14 10139 40 10 -9999 -9999 0
2023 11 01 00 56 19 10161 50 20 -9999 -9999 -9999
2023 11 01 03 58 19 10187 40 30 -9999 -9999 0
2023 11 01 06 113 28 10170 70 10 -9999 -9999 0
2023 11 01 09 90 36 10177 60 20 -9999 -9999 0
2023 11 01 12 53 30 10181 60 30 -9999 -9999 0
2023 11 01 18 28 22 10139 80 20 -9999 -9999 0
2023 11 01 21 19 15 10113 100 10 -9999 -9999 0
2023 11 02 00 22 19 10100 80 10 -9999 -9999 0
2023 11 02 03 202 127 10064 200 60 -9999 -9999 0
2023 11 02 06 214 128 10042 200 50 -9999 -9999 0
2023 11 02 09 194 133 10048 210 40 -9999 -9999 -9999
2023 11 02 12 112 69 10099 290 70 -9999 -9999 80
2023 11 02 18 65 12 10176 20 10 -9999 -9999 10
2023 11 02 21 46 6 10195 220 20 -9999 -9999 -9999
2023 11 03 00 35 14 10220 130 10 -9999 -9999 0
2023 11 03 03 68 0 10216 230 20 -9999 -9999 0
2023 11 03 09 62 -19 10209 30 20 -9999 -9999 0
2023 11 03 12 22 -14 10223 80 10 -9999 -9999 0
2023 11 03 18 -13 -29 10238 270 10 -9999 -9999 0
[truncated: 391 more rows]
