# Supplementary material for: Source Analysis of Ozone Pollution in Liaoyuan City’s Atmosphere Based on Machine Learning Models and HYSPLIT Clustering Method
Source: Toxics. 2025 Jun 13;13(6):500. doi: 10.3390/toxics13060500 (PMC12197544; doi:10.3390/toxics13060500)
Supplement: Supplementary file 1 [file toxics-13-00500-s001.zip › toxics-3626334-supplementary/542590-99999-2024.csv]

2024 01 01 00 -214 -239 10311 70 10 -9999 -9999 0
2024 01 01 03 -126 -178 10271 130 10 -9999 -9999 0
2024 01 01 06 -7 -67 10237 270 50 -9999 -9999 0
2024 01 01 09 -55 -114 10241 290 30 -9999 -9999 0
2024 01 01 12 -70 -121 10251 220 20 -9999 -9999 0
2024 01 01 18 -68 -105 10234 190 10 -9999 -9999 0
2024 01 01 21 -66 -103 10227 60 10 -9999 -9999 0
2024 01 02 00 -61 -91 10238 270 10 -9999 -9999 0
2024 01 02 03 -26 -73 10230 290 10 -9999 -9999 0
2024 01 02 06 -10 -74 10217 270 30 -9999 -9999 0
2024 01 02 09 -60 -94 10216 290 10 -9999 -9999 0
2024 01 02 12 -82 -103 10221 0 0 -9999 -9999 0
2024 01 02 18 -75 -90 10212 280 10 -9999 -9999 0
2024 01 02 21 -83 -98 10211 250 10 -9999 -9999 0
2024 01 03 00 -69 -87 10219 250 20 -9999 -9999 0
2024 01 03 03 -63 -90 10221 280 30 -9999 -9999 0
2024 01 03 06 -44 -94 10206 260 40 -9999 -9999 0
2024 01 03 09 -80 -110 10222 200 20 -9999 -9999 0
2024 01 03 18 -158 -177 10186 0 0 -9999 -9999 0
2024 01 03 21 -179 -202 10169 70 10 -9999 -9999 0
2024 01 04 00 -177 -199 10163 110 10 -9999 -9999 0
2024 01 04 03 9 -81 10139 200 50 -9999 -9999 0
2024 01 04 06 31 -63 10117 190 60 -9999 -9999 0
2024 01 04 09 20 -56 10133 200 40 -9999 -9999 0
2024 01 04 12 15 -48 10141 200 20 -9999 -9999 0
2024 01 04 18 -69 -158 10200 220 40 -9999 -9999 0
2024 01 04 21 -115 -173 10221 240 10 -9999 -9999 0
2024 01 05 00 -152 -176 10243 230 10 -9999 -9999 0
2024 01 05 03 -55 -161 10238 220 10 -9999 -9999 0
2024 01 05 06 -38 -151 10225 240 30 -9999 -9999 0
2024 01 05 09 -78 -148 10236 180 10 -9999 -9999 0
2024 01 05 12 -118 -157 10248 300 10 -9999 -9999 0
2024 01 05 18 -139 -160 10248 120 10 -9999 -9999 0
2024 01 05 21 -126 -153 10240 0 0 -9999 -9999 0
2024 01 06 00 -116 -150 10248 0 0 -9999 -9999 0
2024 01 06 03 -59 -137 10245 220 10 -9999 -9999 0
2024 01 06 06 -46 -130 10240 250 50 -9999 -9999 0
2024 01 06 09 -89 -165 10264 250 30 -9999 -9999 0
2024 01 06 12 -142 -183 10278 220 10 -9999 -9999 0
2024 01 06 18 -187 -217 10290 240 10 -9999 -9999 0
2024 01 06 21 -209 -240 10297 210 10 -9999 -9999 0
2024 01 07 00 -221 -246 10323 280 10 -9999 -9999 0
2024 01 07 03 -138 -229 10328 240 30 -9999 -9999 0
2024 01 07 06 -117 -226 10322 260 20 -9999 -9999 0
2024 01 07 09 -156 -232 10333 280 10 -9999 -9999 0
2024 01 07 12 -205 -241 10339 180 10 -9999 -9999 0
2024 01 07 18 -247 -274 10313 50 20 -9999 -9999 0
2024 01 07 21 -256 -283 10288 70 10 -9999 -9999 0
2024 01 08 00 -250 -277 10273 80 20 -9999 -9999 0
2024 01 08 03 -155 -217 10244 180 10 -9999 -9999 0
2024 01 08 06 -50 -143 10205 250 20 -9999 -9999 0
2024 01 08 09 -59 -120 10220 180 30 -9999 -9999 -9999
2024 01 08 12 -68 -113 10224 260 10 -9999 -9999 0
2024 01 08 18 -78 -105 10216 250 10 -9999 -9999 0
2024 01 08 21 -79 -104 10216 0 0 -9999 -9999 0
2024 01 09 00 -96 -118 10235 310 10 -9999 -9999 0
2024 01 09 03 -36 -128 10234 170 10 -9999 -9999 0
2024 01 09 06 -34 -154 10230 290 40 -9999 -9999 0
2024 01 09 09 -65 -154 10251 280 30 -9999 -9999 0
2024 01 09 12 -108 -170 10278 330 10 -9999 -9999 0
2024 01 09 18 -198 -222 10284 130 10 -9999 -9999 0
2024 01 09 21 -221 -246 10278 0 0 -9999 -9999 0
2024 01 10 00 -225 -247 10273 0 0 -9999 -9999 0
2024 01 10 03 -127 -190 10239 190 10 -9999 -9999 0
2024 01 10 06 -43 -175 10196 250 30 -9999 -9999 0
2024 01 10 09 -80 -157 10171 160 20 -9999 -9999 0
2024 01 10 12 -142 -178 10164 280 10 -9999 -9999 0
2024 01 10 18 -173 -195 10140 30 10 -9999 -9999 0
2024 01 10 21 -168 -191 10128 270 10 -9999 -9999 0
2024 01 11 00 -111 -133 10131 290 10 -9999 -9999 0
2024 01 11 03 -12 -62 10132 240 60 -9999 -9999 -9999
2024 01 11 06 -10 -114 10144 270 80 -9999 -9999 0
2024 01 11 09 -36 -116 10172 290 20 -9999 -9999 0
2024 01 11 12 -85 -130 10195 180 10 -9999 -9999 0
2024 01 11 18 -163 -181 10210 250 10 -9999 -9999 0
2024 01 11 21 -188 -211 10215 0 0 -9999 -9999 0
2024 01 12 00 -191 -211 10231 0 0 -9999 -9999 0
2024 01 12 03 -81 -155 10218 180 10 -9999 -9999 0
2024 01 12 06 -36 -172 10208 260 40 -9999 -9999 0
2024 01 12 09 -62 -162 10219 210 10 -9999 -9999 0
2024 01 12 12 -63 -168 10254 310 40 -9999 -9999 0
2024 01 12 18 -180 -203 10288 90 10 -9999 -9999 0
2024 01 12 21 -198 -222 10301 110 10 -9999 -9999 0
2024 01 13 00 -201 -225 10312 120 10 -9999 -9999 0
2024 01 13 03 -111 -179 10280 160 10 -9999 -9999 0
2024 01 13 06 -22 -167 10227 150 10 -9999 -9999 0
2024 01 13 09 -64 -146 10216 210 10 -9999 -9999 0
2024 01 13 12 -102 -146 10207 340 10 -9999 -9999 0
2024 01 13 18 -47 -65 10226 250 40 -9999 -9999 30
2024 01 13 21 -86 -152 10267 260 30 -9999 -9999 30
2024 01 14 00 -131 -176 10304 230 10 -9999 -9999 6
2024 01 14 03 -89 -187 10306 300 40 -9999 -9999 0
2024 01 14 06 -70 -189 10297 340 30 -9999 -9999 0
2024 01 14 09 -108 -192 10314 250 20 -9999 -9999 0
2024 01 14 12 -175 -207 10331 240 10 -9999 -9999 0
2024 01 14 18 -229 -251 10339 280 10 -9999 -9999 0
2024 01 14 21 -243 -268 10345 290 10 -9999 -9999 0
2024 01 15 00 -237 -259 10357 0 0 -9999 -9999 0
2024 01 15 03 -134 -199 10342 180 10 -9999 -9999 0
2024 01 15 06 -62 -202 10323 60 10 -9999 -9999 0
2024 01 15 09 -113 -181 10339 190 10 -9999 -9999 0
2024 01 15 12 -168 -199 10356 330 10 -9999 -9999 0
2024 01 15 18 -207 -234 10359 70 10 -9999 -9999 0
2024 01 15 21 -225 -247 10358 70 20 -9999 -9999 0
2024 01 16 00 -219 -243 10359 90 10 -9999 -9999 0
2024 01 16 03 -112 -193 10335 200 10 -9999 -9999 0
2024 01 16 06 -12 -158 10299 240 10 -9999 -9999 0
2024 01 16 09 -71 -142 10294 250 10 -9999 -9999 0
2024 01 16 12 -125 -155 10292 230 10 -9999 -9999 0
2024 01 16 18 -158 -180 10273 80 10 -9999 -9999 0
2024 01 16 21 -158 -177 10269 200 10 -9999 -9999 0
2024 01 17 00 -103 -126 10267 50 10 -9999 -9999 0
2024 01 17 03 -15 -85 10253 200 10 -9999 -9999 0
2024 01 17 06 20 -81 10237 270 40 -9999 -9999 0
2024 01 17 09 10 -66 10247 250 20 -9999 -9999 0
2024 01 17 12 -7 -57 10257 170 10 -9999 -9999 0
2024 01 17 18 -16 -56 10278 360 30 -9999 -9999 0
2024 01 17 21 -55 -131 10307 40 20 -9999 -9999 0
2024 01 18 00 -92 -159 10341 90 20 -9999 -9999 0
2024 01 18 03 -47 -172 10339 80 30 -9999 -9999 0
2024 01 18 06 -20 -177 10319 80 40 -9999 -9999 0
2024 01 18 09 -54 -166 10337 40 30 -9999 -9999 0
2024 01 18 12 -120 -165 10356 100 10 -9999 -9999 0
2024 01 18 18 -170 -196 10373 160 10 -9999 -9999 0
2024 01 18 21 -184 -209 10382 170 10 -9999 -9999 0
2024 01 19 00 -186 -212 10405 80 20 -9999 -9999 0
2024 01 19 03 -82 -170 10393 60 40 -9999 -9999 0
2024 01 19 06 -67 -178 10377 80 40 -9999 -9999 0
2024 01 19 09 -79 -172 10381 70 30 -9999 -9999 0
2024 01 19 12 -97 -189 10384 70 30 -9999 -9999 0
2024 01 19 18 -125 -193 10372 80 20 -9999 -9999 0
2024 01 19 21 -130 -199 10361 90 20 -9999 -9999 0
2024 01 20 00 -128 -202 10360 40 30 -9999 -9999 0
2024 01 20 03 -95 -198 10340 50 40 -9999 -9999 0
2024 01 20 06 -71 -170 10318 80 40 -9999 -9999 0
2024 01 20 09 -81 -169 10326 50 20 -9999 -9999 0
2024 01 20 12 -87 -166 10329 40 20 -9999 -9999 -9999
2024 01 20 18 -129 -166 10343 360 20 -9999 -9999 5
2024 01 20 21 -147 -186 10348 320 20 -9999 -9999 3
2024 01 21 00 -160 -199 10361 310 20 -9999 -9999 2
2024 01 21 03 -153 -209 10359 290 30 -9999 -9999 3
2024 01 21 06 -149 -207 10352 300 30 -9999 -9999 1
2024 01 21 09 -170 -222 10372 270 30 -9999 -9999 -9999
2024 01 21 12 -185 -229 10387 280 20 -9999 -9999 1
2024 01 21 18 -251 -277 10396 200 20 -9999 -9999 0
2024 01 21 21 -271 -299 10396 0 0 -9999 -9999 0
2024 01 22 00 -268 -295 10405 200 10 -9999 -9999 -9999
2024 01 22 03 -196 -252 10400 160 10 -9999 -9999 -9999
2024 01 22 06 -173 -248 10393 300 30 -9999 -9999 -9999
2024 01 22 09 -191 -244 10409 290 20 -9999 -9999 0
2024 01 22 12 -241 -273 10419 200 10 -9999 -9999 0
2024 01 22 18 -289 -318 10388 0 0 -9999 -9999 0
2024 01 23 03 -204 -263 10339 200 10 -9999 -9999 0
2024 01 23 06 -145 -224 10307 260 20 -9999 -9999 0
2024 01 23 09 -160 -214 10311 270 30 -9999 -9999 -9999
2024 01 23 12 -174 -214 10318 0 0 -9999 -9999 -9999
2024 01 23 18 -188 -215 10316 30 10 -9999 -9999 -9999
2024 01 23 21 -217 -242 10324 250 10 -9999 -9999 1
2024 01 24 00 -225 -251 10342 300 10 -9999 -9999 1
2024 01 24 03 -133 -198 10339 200 10 -9999 -9999 0
2024 01 24 06 -87 -185 10325 280 50 -9999 -9999 0
2024 01 24 09 -106 -188 10330 280 10 -9999 -9999 0
2024 01 24 12 -175 -207 10344 240 10 -9999 -9999 0
2024 01 24 18 -220 -245 10341 50 10 -9999 -9999 0
2024 01 24 21 -229 -254 10337 90 10 -9999 -9999 0
2024 01 25 00 -221 -243 10346 90 10 -9999 -9999 0
2024 01 25 03 -116 -186 10327 180 10 -9999 -9999 0
2024 01 25 06 -44 -145 10305 250 40 -9999 -9999 0
2024 01 25 09 -73 -148 10306 210 10 -9999 -9999 0
2024 01 25 12 -137 -167 10317 270 10 -9999 -9999 0
2024 01 25 18 -182 -205 10317 40 10 -9999 -9999 0
2024 01 25 21 -193 -216 10313 60 10 -9999 -9999 0
2024 01 26 00 -191 -211 10324 50 10 -9999 -9999 0
2024 01 26 03 -85 -155 10312 210 10 -9999 -9999 0
2024 01 26 06 -27 -135 10297 260 40 -9999 -9999 0
2024 01 26 09 -68 -150 10313 270 20 -9999 -9999 0
2024 01 26 12 -137 -172 10330 260 10 -9999 -9999 0
2024 01 26 18 -196 -217 10336 0 0 -9999 -9999 0
2024 01 26 21 -208 -232 10333 70 10 -9999 -9999 0
2024 01 27 00 -203 -224 10346 100 10 -9999 -9999 0
2024 01 27 03 -106 -177 10332 180 10 -9999 -9999 0
2024 01 27 06 -45 -158 10303 90 20 -9999 -9999 0
2024 01 27 09 -77 -152 10305 170 10 -9999 -9999 0
2024 01 27 12 -139 -172 10310 170 10 -9999 -9999 0
2024 01 27 18 -187 -211 10308 80 10 -9999 -9999 0
2024 01 27 21 -206 -231 10307 70 10 -9999 -9999 0
2024 01 28 00 -197 -220 10321 100 10 -9999 -9999 0
2024 01 28 03 -95 -169 10308 180 10 -9999 -9999 0
2024 01 28 06 -29 -146 10288 270 50 -9999 -9999 0
2024 01 28 09 -60 -143 10301 170 10 -9999 -9999 0
2024 01 28 12 -131 -161 10321 0 0 -9999 -9999 0
2024 01 28 18 -172 -195 10328 80 10 -9999 -9999 0
2024 01 28 21 -188 -210 10337 80 10 -9999 -9999 0
2024 01 29 00 -186 -206 10355 80 10 -9999 -9999 0
2024 01 29 03 -85 -155 10342 190 10 -9999 -9999 0
2024 01 29 06 -11 -153 10318 250 20 -9999 -9999 0
2024 01 29 09 -51 -160 10325 210 10 -9999 -9999 0
2024 01 29 12 -126 -171 10333 180 10 -9999 -9999 0
2024 01 29 18 -169 -198 10326 80 10 -9999 -9999 0
2024 01 29 21 -185 -210 10316 80 10 -9999 -9999 0
2024 01 30 00 -182 -207 10321 70 10 -9999 -9999 0
2024 01 30 03 -98 -159 10302 320 10 -9999 -9999 0
2024 01 30 06 -32 -110 10268 320 10 -9999 -9999 0
2024 01 30 09 13 -63 10257 200 30 -9999 -9999 0
2024 01 30 12 -13 -24 10261 260 10 -9999 -9999 10
2024 01 30 18 -54 -75 10259 330 30 -9999 -9999 30
2024 01 30 21 -103 -131 10290 320 20 -9999 -9999 40
2024 01 31 00 -120 -157 10325 290 30 -9999 -9999 30
2024 01 31 03 -103 -164 10332 220 20 -9999 -9999 5
2024 01 31 06 -92 -177 10329 300 40 -9999 -9999 1
2024 01 31 09 -126 -206 10348 300 30 -9999 -9999 0
2024 01 31 12 -158 -214 10370 290 30 -9999 -9999 0
2024 01 31 18 -259 -285 10403 190 10 -9999 -9999 0
2024 01 31 21 -279 -306 10412 30 10 -9999 -9999 0
2024 02 01 00 -270 -298 10425 80 20 -9999 -9999 0
2024 02 01 03 -183 -236 10413 180 20 -9999 -9999 0
2024 02 01 06 -111 -232 10387 60 40 -9999 -9999 0
2024 02 01 09 -136 -230 10383 60 20 -9999 -9999 0
2024 02 01 12 -174 -226 10379 50 10 -9999 -9999 0
2024 02 01 18 -222 -251 10366 20 10 -9999 -9999 0
2024 02 01 21 -252 -281 10362 130 10 -9999 -9999 0
2024 02 02 00 -241 -270 10378 90 10 -9999 -9999 0
2024 02 02 03 -150 -222 10366 180 20 -9999 -9999 0
2024 02 02 06 -50 -220 10347 20 10 -9999 -9999 0
2024 02 02 09 -82 -194 10365 60 30 -9999 -9999 0
2024 02 02 12 -140 -211 10375 20 10 -9999 -9999 0
2024 02 02 18 -205 -236 10389 130 10 -9999 -9999 0
2024 02 02 21 -218 -247 10386 70 10 -9999 -9999 0
2024 02 03 00 -211 -247 10394 100 20 -9999 -9999 0
2024 02 03 03 -98 -198 10376 70 20 -9999 -9999 0
2024 02 03 06 -53 -202 10352 70 30 -9999 -9999 0
2024 02 03 09 -83 -195 10351 60 20 -9999 -9999 0
2024 02 03 12 -152 -212 10368 150 10 -9999 -9999 0
2024 02 03 18 -225 -256 10369 60 10 -9999 -9999 0
2024 02 03 21 -244 -271 10371 80 20 -9999 -9999 0
2024 02 04 00 -238 -268 10384 90 20 -9999 -9999 0
2024 02 04 03 -130 -210 10367 130 10 -9999 -9999 0
2024 02 04 06 -36 -208 10328 70 30 -9999 -9999 0
2024 02 04 09 -71 -190 10344 60 20 -9999 -9999 0
2024 02 04 12 -113 -199 10357 360 10 -9999 -9999 0
2024 02 04 18 -150 -210 10320 50 20 -9999 -9999 0
2024 02 04 21 -146 -210 10314 50 10 -9999 -9999 0
2024 02 05 00 -136 -211 10313 110 20 -9999 -9999 0
2024 02 05 03 -93 -201 10304 70 40 -9999 -9999 0
2024 02 05 06 -65 -185 10287 70 30 -9999 -9999 0
2024 02 05 09 -76 -180 10292 60 20 -9999 -9999 0
2024 02 05 12 -104 -165 10304 140 10 -9999 -9999 0
2024 02 05 18 -127 -164 10307 0 0 -9999 -9999 0
2024 02 05 21 -140 -172 10305 0 0 -9999 -9999 0
2024 02 06 00 -148 -173 10319 180 10 -9999 -9999 0
2024 02 06 03 -71 -160 10310 220 20 -9999 -9999 0
2024 02 06 06 -37 -156 10290 240 30 -9999 -9999 0
2024 02 06 09 -63 -180 10298 280 20 -9999 -9999 0
2024 02 06 12 -134 -188 10317 230 10 -9999 -9999 0
2024 02 06 18 -201 -224 10328 60 10 -9999 -9999 0
2024 02 06 21 -219 -246 10326 70 10 -9999 -9999 0
2024 02 07 00 -212 -240 10334 100 10 -9999 -9999 0
2024 02 07 03 -106 -188 10314 200 10 -9999 -9999 0
2024 02 07 06 -19 -176 10278 180 10 -9999 -9999 0
2024 02 07 12 -130 -171 10287 190 10 -9999 -9999 0
2024 02 07 18 -193 -215 10278 30 10 -9999 -9999 0
2024 02 07 21 -201 -225 10274 50 10 -9999 -9999 0
2024 02 08 00 -195 -221 10286 110 10 -9999 -9999 0
2024 02 08 03 -81 -167 10268 150 10 -9999 -9999 0
2024 02 08 06 2 -146 10238 190 10 -9999 -9999 0
2024 02 08 09 -28 -136 10239 50 20 -9999 -9999 0
2024 02 08 12 -111 -148 10252 0 0 -9999 -9999 0
2024 02 08 18 -164 -188 10243 50 10 -9999 -9999 0
2024 02 08 21 -185 -207 10243 40 10 -9999 -9999 0
2024 02 09 00 -178 -200 10250 100 10 -9999 -9999 0
2024 02 09 03 -72 -152 10235 220 10 -9999 -9999 0
2024 02 09 06 -5 -137 10211 270 30 -9999 -9999 0
2024 02 09 09 -29 -149 10216 270 20 -9999 -9999 0
2024 02 09 12 -98 -148 10237 250 10 -9999 -9999 0
2024 02 09 18 -172 -193 10252 290 10 -9999 -9999 0
2024 02 09 21 -193 -213 10257 0 0 -9999 -9999 0
2024 02 10 00 -169 -184 10281 110 10 -9999 -9999 0
2024 02 10 03 -66 -129 10275 260 10 -9999 -9999 0
2024 02 10 06 5 -122 10248 210 10 -9999 -9999 0
2024 02 10 09 -31 -142 10250 250 30 -9999 -9999 0
2024 02 10 12 -99 -149 10257 230 10 -9999 -9999 0
2024 02 10 18 -145 -165 10222 350 10 -9999 -9999 0
2024 02 10 21 -137 -157 10208 0 0 -9999 -9999 0
2024 02 11 00 -130 -148 10225 10 10 -9999 -9999 0
2024 02 11 03 -28 -118 10226 250 50 -9999 -9999 0
2024 02 11 06 -7 -117 10228 220 40 -9999 -9999 0
2024 02 11 09 -25 -125 10250 240 30 -9999 -9999 0
2024 02 11 12 -92 -137 10268 260 10 -9999 -9999 0
2024 02 11 18 -147 -165 10263 80 10 -9999 -9999 0
2024 02 11 21 -158 -177 10249 70 10 -9999 -9999 0
2024 02 12 00 -139 -160 10248 90 10 -9999 -9999 0
2024 02 12 03 43 -98 10218 200 70 -9999 -9999 0
2024 02 12 06 71 -73 10193 220 70 -9999 -9999 0
2024 02 12 09 58 -61 10192 210 40 -9999 -9999 0
2024 02 12 12 39 -25 10194 200 40 -9999 -9999 0
2024 02 12 18 51 -7 10164 210 50 -9999 -9999 0
2024 02 12 21 51 -9 10153 220 40 -9999 -9999 0
2024 02 13 00 61 -6 10156 210 30 -9999 -9999 0
2024 02 13 03 98 -1 10154 220 50 -9999 -9999 0
2024 02 13 06 114 11 10155 200 40 -9999 -9999 0
2024 02 13 09 86 10 10171 190 30 -9999 -9999 0
2024 02 13 12 20 -6 10198 290 10 -9999 -9999 0
2024 02 14 12 -21 -102 10292 350 20 -9999 -9999 0
2024 02 14 18 -54 -147 10293 360 20 -9999 -9999 0
2024 02 14 21 -74 -114 10280 130 10 -9999 -9999 0
2024 02 15 00 -85 -123 10287 240 10 -9999 -9999 0
2024 02 15 03 -20 -165 10280 170 30 -9999 -9999 0
2024 02 15 06 -1 -173 10263 280 30 -9999 -9999 0
2024 02 15 09 -18 -163 10270 320 30 -9999 -9999 0
2024 02 15 12 -65 -128 10283 230 10 -9999 -9999 30
2024 02 15 18 -120 -143 10265 260 10 -9999 -9999 0
2024 02 15 21 -135 -156 10243 40 10 -9999 -9999 0
2024 02 16 06 55 -103 10153 210 60 -9999 -9999 0
2024 02 16 09 36 -116 10140 190 60 -9999 -9999 0
2024 02 16 12 14 -104 10141 190 40 -9999 -9999 0
2024 02 16 18 14 -84 10128 210 60 -9999 -9999 0
2024 02 16 21 9 -67 10125 210 40 -9999 -9999 0
2024 02 17 00 20 -56 10132 170 30 -9999 -9999 0
2024 02 17 03 61 -44 10136 200 70 -9999 -9999 0
2024 02 17 06 60 -36 10128 190 60 -9999 -9999 0
2024 02 17 09 52 -38 10133 200 50 -9999 -9999 0
2024 02 17 12 30 -40 10140 140 10 -9999 -9999 0
2024 02 17 18 45 -24 10135 200 40 -9999 -9999 0
2024 02 17 21 44 -16 10131 190 30 -9999 -9999 0
2024 02 18 00 66 3 10150 250 30 -9999 -9999 0
2024 02 18 03 97 26 10134 190 20 -9999 -9999 0
2024 02 18 06 93 28 10120 160 30 -9999 -9999 0
2024 02 18 09 82 31 10119 260 10 -9999 -9999 0
2024 02 18 12 42 30 10131 290 10 -9999 -9999 10
2024 02 18 18 -13 -35 10183 280 20 -9999 -9999 30
2024 02 18 21 -41 -62 10215 300 30 -9999 -9999 20
2024 02 19 00 -52 -86 10250 350 20 -9999 -9999 10
2024 02 19 03 -54 -109 10257 20 40 -9999 -9999 5
2024 02 19 06 -53 -99 10261 340 20 -9999 -9999 -9999
2024 02 19 09 -79 -124 10290 300 50 -9999 -9999 1
2024 02 19 12 -103 -149 10322 310 20 -9999 -9999 1
2024 02 19 18 -145 -202 10354 330 20 -9999 -9999 0
2024 02 19 21 -167 -209 10368 50 10 -9999 -9999 0
2024 02 20 00 -153 -206 10397 100 10 -9999 -9999 0
2024 02 20 03 -126 -200 10387 90 30 -9999 -9999 0
2024 02 20 06 -103 -190 10371 50 40 -9999 -9999 0
2024 02 20 09 -110 -199 10374 50 40 -9999 -9999 0
2024 02 20 12 -123 -197 10377 40 20 -9999 -9999 0
2024 02 20 18 -137 -210 10387 20 20 -9999 -9999 0
2024 02 20 21 -137 -228 10379 30 30 -9999 -9999 0
2024 02 21 00 -132 -219 10385 60 30 -9999 -9999 0
2024 02 21 03 -110 -204 10375 80 40 -9999 -9999 0
2024 02 21 06 -78 -191 10353 80 40 -9999 -9999 0
2024 02 21 09 -87 -217 10355 10 50 -9999 -9999 0
2024 02 21 12 -112 -210 10375 14 21 -9999 -9999 -9999
2024 02 21 18 -153 -204 10397 60 10 -9999 -9999 0
2024 02 21 21 -167 -209 10401 60 20 -9999 -9999 0
2024 02 22 00 -149 -209 10399 80 20 -9999 -9999 0
2024 02 22 03 -92 -209 10396 70 50 -9999 -9999 0
2024 02 22 06 -71 -190 10381 70 40 -9999 -9999 0
2024 02 22 09 -75 -185 10372 60 30 -9999 -9999 0
2024 02 22 12 -94 -199 10384 30 30 -9999 -9999 0
2024 02 22 18 -168 -200 10400 60 20 -9999 -9999 0
2024 02 22 21 -182 -212 10404 70 20 -9999 -9999 0
2024 02 23 00 -168 -205 10420 310 10 -9999 -9999 0
2024 02 23 03 -65 -185 10399 80 50 -9999 -9999 0
2024 02 23 06 -38 -174 10382 80 50 -9999 -9999 0
2024 02 23 09 -53 -171 10374 80 30 -9999 -9999 0
2024 02 23 12 -78 -162 10374 50 10 -9999 -9999 0
2024 02 23 18 -121 -159 10353 170 10 -9999 -9999 0
2024 02 23 21 -147 -174 10349 120 10 -9999 -9999 0
2024 02 24 00 -129 -167 10342 20 10 -9999 -9999 0
2024 02 24 03 -43 -139 10316 180 10 -9999 -9999 0
2024 02 24 06 29 -104 10281 240 30 -9999 -9999 0
2024 02 24 09 11 -98 10282 310 30 -9999 -9999 0
2024 02 24 12 -24 -91 10282 70 10 -9999 -9999 0
2024 02 24 18 -55 -79 10273 250 10 -9999 -9999 0
2024 02 24 21 -71 -92 10270 230 10 -9999 -9999 0
2024 02 25 00 -70 -92 10284 0 0 -9999 -9999 0
2024 02 25 03 -10 -109 10281 230 20 -9999 -9999 0
2024 02 25 06 8 -152 10280 340 40 -9999 -9999 0
2024 02 25 09 -12 -122 10294 300 40 -9999 -9999 0
2024 02 25 12 -47 -148 10329 360 20 -9999 -9999 0
2024 02 25 18 -113 -135 10361 90 10 -9999 -9999 0
2024 02 25 21 -134 -154 10374 60 10 -9999 -9999 0
2024 02 26 00 -117 -146 10390 130 10 -9999 -9999 0
2024 02 26 03 -25 -177 10378 50 40 -9999 -9999 0
2024 02 26 06 -3 -166 10359 80 40 -9999 -9999 0
2024 02 26 09 -21 -166 10351 70 30 -9999 -9999 0
2024 02 26 12 -67 -136 10356 150 10 -9999 -9999 0
2024 02 26 18 -124 -158 10335 250 10 -9999 -9999 0
2024 02 26 21 -143 -170 10316 170 10 -9999 -9999 0
2024 02 27 00 -125 -162 10316 80 10 -9999 -9999 0
2024 02 27 03 -46 -147 10304 160 10 -9999 -9999 0
2024 02 27 06 44 -113 10271 210 20 -9999 -9999 0
2024 02 27 09 35 -82 10274 180 30 -9999 -9999 0
2024 02 27 12 16 -51 10284 240 40 -9999 -9999 -9999
2024 02 27 18 -17 -84 10292 70 10 -9999 -9999 0
2024 02 27 21 -47 -83 10293 240 10 -9999 -9999 0
2024 02 28 00 -35 -76 10306 0 0 -9999 -9999 0
2024 02 28 03 14 -95 10301 250 40 -9999 -9999 0
2024 02 28 06 2 -46 10301 330 30 -9999 -9999 -9999
2024 02 28 09 -13 -64 10308 340 30 -9999 -9999 0
2024 02 28 12 -24 -71 10318 320 10 -9999 -9999 0
2024 02 28 18 -46 -91 10327 290 20 -9999 -9999 0
2024 02 28 21 -74 -104 10327 360 10 -9999 -9999 0
2024 02 29 00 -75 -110 10336 240 20 -9999 -9999 0
2024 02 29 03 -44 -135 10317 340 40 -9999 -9999 0
2024 02 29 06 -46 -174 10301 340 50 -9999 -9999 0
2024 02 29 09 -65 -233 10303 310 40 -9999 -9999 0
2024 02 29 12 -83 -198 10312 330 20 -9999 -9999 0
2024 02 29 18 -121 -235 10295 250 40 -9999 -9999 0
2024 02 29 21 -134 -203 10289 290 40 -9999 -9999 -9999
2024 03 01 00 -131 -220 10294 250 50 -9999 -9999 0
2024 03 01 03 -89 -203 10277 210 40 -9999 -9999 0
2024 03 01 06 -68 -211 10251 250 50 -9999 -9999 0
2024 03 01 09 -77 -215 10238 230 50 -9999 -9999 0
2024 03 01 12 -107 -203 10237 190 10 -9999 -9999 0
2024 03 01 18 -143 -186 10203 320 10 -9999 -9999 0
2024 03 02 00 -108 -169 10175 140 10 -9999 -9999 0
2024 03 02 03 -34 -145 10161 230 40 -9999 -9999 0
2024 03 02 06 -24 -176 10143 240 60 -9999 -9999 0
2024 03 02 09 -36 -168 10148 290 30 -9999 -9999 0
2024 03 02 12 -85 -145 10162 280 10 -9999 -9999 0
2024 03 02 18 -108 -147 10158 260 10 -9999 -9999 0
2024 03 02 21 -108 -154 10169 270 20 -9999 -9999 0
2024 03 03 00 -92 -135 10184 280 10 -9999 -9999 0
2024 03 03 03 -29 -159 10187 240 70 -9999 -9999 0
2024 03 03 06 -10 -164 10179 270 50 -9999 -9999 0
2024 03 03 09 -21 -166 10190 270 50 -9999 -9999 0
2024 03 03 12 -72 -143 10211 240 20 -9999 -9999 0
2024 03 03 18 -129 -156 10231 290 10 -9999 -9999 0
2024 03 03 21 -144 -168 10241 0 0 -9999 -9999 0
2024 03 04 00 -109 -148 10252 160 10 -9999 -9999 0
2024 03 04 03 3 -152 10242 260 10 -9999 -9999 0
2024 03 04 06 44 -166 10220 230 20 -9999 -9999 0
2024 03 04 09 31 -160 10215 240 10 -9999 -9999 0
2024 03 04 12 -41 -107 10236 180 10 -9999 -9999 0
2024 03 04 18 -70 -102 10243 260 10 -9999 -9999 0
2024 03 04 21 -65 -100 10235 60 10 -9999 -9999 0
2024 03 05 00 -34 -116 10242 80 20 -9999 -9999 0
2024 03 05 03 14 -186 10236 80 40 -9999 -9999 0
2024 03 05 06 40 -176 10215 80 30 -9999 -9999 0
2024 03 05 09 25 -155 10215 350 20 -9999 -9999 0
2024 03 05 12 -28 -115 10230 180 20 -9999 -9999 0
2024 03 05 18 -92 -123 10253 160 10 -9999 -9999 0
2024 03 05 21 -116 -139 10254 0 0 -9999 -9999 0
2024 03 06 00 -85 -126 10264 100 10 -9999 -9999 0
2024 03 06 03 0 -163 10253 80 40 -9999 -9999 0
2024 03 06 06 29 -143 10223 70 30 -9999 -9999 0
2024 03 06 09 17 -144 10220 50 20 -9999 -9999 0
2024 03 06 12 -48 -108 10228 290 10 -9999 -9999 0
2024 03 06 18 -104 -130 10221 150 10 -9999 -9999 0
2024 03 06 21 -125 -144 10211 70 10 -9999 -9999 0
2024 03 07 00 -91 -134 10212 130 10 -9999 -9999 0
2024 03 07 03 15 -138 10187 260 30 -9999 -9999 0
2024 03 07 06 45 -133 10164 230 40 -9999 -9999 0
2024 03 07 09 22 -124 10167 270 40 -9999 -9999 0
2024 03 07 12 3 -127 10186 300 30 -9999 -9999 0
2024 03 07 18 -87 -118 10190 310 10 -9999 -9999 0
2024 03 08 00 -49 -119 10206 240 30 -9999 -9999 0
2024 03 08 03 -21 -114 10218 290 20 -9999 -9999 0
2024 03 08 06 -21 -84 10228 290 50 -9999 -9999 -9999
2024 03 08 09 -27 -119 10240 310 30 -9999 -9999 1
2024 03 08 12 -73 -117 10256 200 10 -9999 -9999 1
2024 03 08 18 -127 -144 10274 40 10 -9999 -9999 0
2024 03 08 21 -144 -164 10278 60 10 -9999 -9999 0
2024 03 09 00 -111 -142 10285 130 10 -9999 -9999 0
2024 03 09 03 2 -157 10267 330 20 -9999 -9999 0
2024 03 09 06 37 -155 10243 270 20 -9999 -9999 0
2024 03 09 09 39 -139 10234 260 20 -9999 -9999 0
2024 03 09 12 -38 -104 10251 280 10 -9999 -9999 0
2024 03 09 18 -86 -116 10254 60 10 -9999 -9999 0
2024 03 09 21 -100 -123 10250 80 10 -9999 -9999 0
2024 03 10 00 -64 -113 10255 90 10 -9999 -9999 0
2024 03 10 03 71 -89 10228 250 20 -9999 -9999 0
2024 03 10 06 100 -55 10200 240 60 -9999 -9999 0
2024 03 10 09 80 -41 10205 230 30 -9999 -9999 0
2024 03 10 12 33 -37 10212 240 30 -9999 -9999 0
2024 03 10 18 -9 -34 10202 80 10 -9999 -9999 0
2024 03 10 21 -4 -28 10187 340 10 -9999 -9999 0
2024 03 11 00 4 -21 10196 120 10 -9999 -9999 -9999
2024 03 11 03 13 1 10199 60 10 -9999 -9999 6
2024 03 11 06 19 10 10189 180 10 -9999 -9999 30
2024 03 11 09 30 12 10187 260 20 -9999 -9999 20
2024 03 11 12 3 -4 10207 230 10 -9999 -9999 0
2024 03 14 12 59 -35 10138 220 20 -9999 -9999 0
2024 03 14 18 12 -35 10137 300 10 -9999 -9999 0
2024 03 15 00 28 -12 10210 250 10 -9999 -9999 0
2024 03 15 03 115 -64 10215 120 30 -9999 -9999 0
2024 03 15 06 139 -81 10209 320 20 -9999 -9999 0
2024 03 15 09 122 -89 10217 290 30 -9999 -9999 0
2024 03 15 12 20 -47 10235 190 10 -9999 -9999 0
2024 03 15 18 -32 -57 10225 190 10 -9999 -9999 0
2024 03 15 21 -40 -65 10200 0 0 -9999 -9999 0
2024 03 16 00 -3 -57 10194 140 10 -9999 -9999 0
2024 03 16 03 134 4 10157 220 70 -9999 -9999 0
2024 03 16 06 125 -29 10131 210 60 -9999 -9999 0
2024 03 16 09 96 10 10120 200 20 -9999 -9999 -9999
2024 03 16 12 69 33 10131 260 30 -9999 -9999 4
2024 03 16 18 21 -75 10175 260 70 -9999 -9999 10
2024 03 16 21 -4 -58 10224 300 60 -9999 -9999 1
2024 03 17 00 -12 -82 10260 300 40 -9999 -9999 1
2024 03 17 03 16 -141 10264 330 30 -9999 -9999 0
2024 03 17 06 45 -143 10244 300 40 -9999 -9999 0
2024 03 17 09 38 -149 10230 290 30 -9999 -9999 0
2024 03 17 12 -24 -91 10247 240 10 -9999 -9999 0
2024 03 17 18 -64 -94 10229 50 10 -9999 -9999 0
2024 03 17 21 -57 -86 10216 30 10 -9999 -9999 0
2024 03 18 00 -28 -83 10221 270 10 -9999 -9999 0
2024 03 18 03 53 -82 10207 230 50 -9999 -9999 0
2024 03 18 06 69 -64 10184 220 40 -9999 -9999 0
2024 03 18 09 61 -68 10183 280 30 -9999 -9999 0
2024 03 18 12 -7 -65 10190 290 10 -9999 -9999 0
2024 03 18 18 -22 -60 10187 80 10 -9999 -9999 0
2024 03 18 21 -18 -65 10166 220 10 -9999 -9999 0
2024 03 19 00 0 -82 10173 120 10 -9999 -9999 0
2024 03 19 03 42 -146 10159 60 30 -9999 -9999 0
2024 03 19 06 54 -136 10148 300 40 -9999 -9999 0
2024 03 19 09 32 -91 10169 310 40 -9999 -9999 0
2024 03 19 12 -9 -46 10198 70 20 -9999 -9999 0
2024 03 19 18 -10 -71 10218 300 30 -9999 -9999 -9999
2024 03 19 21 -30 -63 10233 190 20 -9999 -9999 0
2024 03 20 00 -11 -55 10243 250 40 -9999 -9999 0
2024 03 20 03 24 -89 10227 240 40 -9999 -9999 0
2024 03 20 06 43 -98 10202 250 60 -9999 -9999 0
2024 03 20 09 29 -114 10198 290 40 -9999 -9999 0
2024 03 20 12 4 -91 10203 0 0 -9999 -9999 0
2024 03 20 18 -19 -72 10193 90 10 -9999 -9999 0
2024 03 20 21 -53 -82 10184 60 10 -9999 -9999 0
2024 03 21 00 -3 -78 10183 90 20 -9999 -9999 0
2024 03 21 03 81 -102 10161 150 20 -9999 -9999 0
2024 03 21 06 109 -74 10124 300 20 -9999 -9999 0
2024 03 21 09 107 -75 10108 320 20 -9999 -9999 0
2024 03 21 12 20 -47 10118 230 10 -9999 -9999 0
2024 03 21 18 -1 -47 10117 80 20 -9999 -9999 0
2024 03 21 21 37 -55 10093 320 10 -9999 -9999 0
2024 03 22 00 46 -29 10088 160 50 -9999 -9999 0
2024 03 22 03 15 3 10082 60 20 -9999 -9999 20
2024 03 22 06 13 6 10070 0 0 -9999 -9999 30
2024 03 22 09 20 11 10070 150 10 -9999 -9999 20
2024 03 22 12 17 10 10088 0 0 -9999 -9999 3
2024 03 22 18 20 14 10119 240 10 -9999 -9999 0
2024 03 22 21 29 19 10138 280 30 -9999 -9999 0
2024 03 23 00 36 13 10172 260 40 -9999 -9999 0
2024 03 23 03 88 15 10179 270 40 -9999 -9999 0
2024 03 23 06 141 -11 10157 270 30 -9999 -9999 0
2024 03 23 09 142 -18 10159 220 20 -9999 -9999 0
2024 03 23 12 50 -6 10194 250 10 -9999 -9999 0
2024 03 23 18 -7 -24 10221 120 10 -9999 -9999 0
2024 03 23 21 0 -21 10236 100 10 -9999 -9999 0
2024 03 24 00 42 -61 10254 40 60 -9999 -9999 0
2024 03 24 03 73 -57 10252 70 40 -9999 -9999 0
2024 03 24 06 94 -35 10229 80 50 -9999 -9999 0
2024 03 24 09 91 -45 10219 60 30 -9999 -9999 0
2024 03 24 12 62 -67 10224 80 10 -9999 -9999 0
2024 03 25 00 41 -100 10217 80 40 -9999 -9999 0
2024 03 25 03 98 -93 10201 80 40 -9999 -9999 0
2024 03 25 06 126 -91 10179 70 50 -9999 -9999 0
2024 03 25 09 107 -96 10182 60 30 -9999 -9999 0
2024 03 25 12 46 -39 10192 140 10 -9999 -9999 0
2024 03 25 18 -12 -44 10193 190 10 -9999 -9999 0
2024 03 25 21 -36 -59 10199 0 0 -9999 -9999 0
2024 03 26 00 21 -53 10213 120 10 -9999 -9999 0
2024 03 26 03 120 -85 10200 100 40 -9999 -9999 0
2024 03 26 06 155 -110 10177 190 20 -9999 -9999 0
2024 03 26 09 146 -88 10173 250 40 -9999 -9999 0
2024 03 26 18 -2 -56 10189 80 10 -9999 -9999 0
2024 03 27 03 133 -7 10153 190 60 -9999 -9999 0
2024 03 27 06 161 10 10127 210 60 -9999 -9999 0
2024 03 27 09 131 2 10114 210 60 -9999 -9999 0
2024 03 27 12 102 5 10120 210 50 -9999 -9999 0
2024 04 01 18 15 -70 10156 40 20 -9999 -9999 0
2024 04 01 21 -21 -65 10170 160 10 -9999 -9999 0
2024 04 02 00 29 -62 10167 190 10 -9999 -9999 0
2024 04 02 03 146 -47 10143 310 20 -9999 -9999 0
2024 04 02 21 -22 -42 10176 40 10 -9999 -9999 0
2024 04 03 00 28 -51 10176 170 10 -9999 -9999 0
2024 04 03 03 106 -97 10164 330 40 -9999 -9999 0
2024 04 03 06 122 -107 10145 40 40 -9999 -9999 0
2024 04 03 09 117 -133 10147 340 40 -9999 -9999 0
2024 04 03 12 30 -72 10170 290 10 -9999 -9999 0
2024 04 03 18 -23 -72 10198 130 10 -9999 -9999 0
2024 04 03 21 -44 -77 10216 50 10 -9999 -9999 0
2024 04 04 00 18 -65 10238 90 20 -9999 -9999 0
2024 04 04 03 109 -64 10230 70 30 -9999 -9999 0
2024 04 04 06 125 -92 10209 30 30 -9999 -9999 0
2024 04 04 09 117 -82 10203 70 30 -9999 -9999 0
2024 04 04 12 34 -48 10217 270 10 -9999 -9999 0
2024 04 04 18 -33 -64 10210 60 10 -9999 -9999 0
2024 04 04 21 -46 -67 10209 60 10 -9999 -9999 0
2024 04 05 00 9 -51 10203 130 20 -9999 -9999 0
2024 04 05 03 124 -87 10181 270 40 -9999 -9999 0
2024 04 05 06 159 -70 10156 240 60 -9999 -9999 0
2024 04 05 09 148 -35 10147 260 50 -9999 -9999 0
2024 04 05 12 77 -21 10161 200 10 -9999 -9999 0
2024 04 05 18 14 -31 10158 280 20 -9999 -9999 0
2024 04 05 21 -7 -35 10146 30 10 -9999 -9999 0
2024 04 06 00 59 -13 10143 210 20 -9999 -9999 0
2024 04 06 03 190 6 10122 260 50 -9999 -9999 0
2024 04 06 06 215 7 10098 250 90 -9999 -9999 0
2024 04 06 09 201 -5 10094 240 60 -9999 -9999 0
2024 04 06 12 157 18 10116 260 20 -9999 -9999 0
2024 04 06 18 71 18 10137 30 10 -9999 -9999 0
2024 04 06 21 39 8 10144 50 10 -9999 -9999 0
2024 04 07 00 90 23 10145 110 10 -9999 -9999 0
2024 04 07 03 199 18 10134 260 50 -9999 -9999 0
2024 04 07 06 214 -12 10115 240 70 -9999 -9999 0
2024 04 07 09 206 -18 10115 230 50 -9999 -9999 0
2024 04 07 12 131 11 10134 280 10 -9999 -9999 0
2024 04 07 18 105 -51 10189 20 30 -9999 -9999 0
2024 04 07 21 38 -92 10219 50 20 -9999 -9999 0
2024 04 08 00 63 -104 10242 60 30 -9999 -9999 0
2024 04 08 03 91 -133 10249 60 50 -9999 -9999 0
2024 04 08 06 106 -121 10243 20 50 -9999 -9999 0
2024 04 08 09 92 -120 10250 360 40 -9999 -9999 0
2024 04 08 12 43 -109 10268 50 10 -9999 -9999 0
2024 04 08 18 -35 -73 10278 0 0 -9999 -9999 0
2024 04 08 21 -54 -86 10283 30 10 -9999 -9999 0
2024 04 09 00 20 -93 10280 60 30 -9999 -9999 0
2024 04 09 03 107 -166 10266 60 30 -9999 -9999 0
2024 04 09 06 144 -181 10239 50 30 -9999 -9999 0
2024 04 09 09 133 -189 10219 80 30 -9999 -9999 0
2024 04 09 12 67 -88 10226 140 10 -9999 -9999 0
2024 04 09 18 -19 -76 10217 0 0 -9999 -9999 0
2024 04 09 21 3 -84 10209 70 10 -9999 -9999 0
2024 04 10 00 40 -84 10206 120 10 -9999 -9999 0
2024 04 10 03 129 -89 10191 210 30 -9999 -9999 0
2024 04 10 06 188 -33 10160 190 60 -9999 -9999 0
2024 04 10 09 159 -12 10162 190 60 -9999 -9999 0
2024 04 10 12 132 18 10177 210 40 -9999 -9999 0
2024 04 10 18 80 72 10174 310 10 -9999 -9999 30
2024 04 10 21 84 67 10169 170 10 -9999 -9999 40
2024 04 11 00 114 55 10166 170 20 -9999 -9999 20
2024 04 11 03 151 72 10158 200 50 -9999 -9999 0
2024 04 11 06 162 82 10146 180 40 -9999 -9999 0
2024 04 11 09 141 79 10142 190 20 -9999 -9999 0
2024 04 11 12 133 69 10154 130 10 -9999 -9999 0
2024 04 11 18 128 35 10137 190 10 -9999 -9999 0
2024 04 11 21 122 39 10126 180 20 -9999 -9999 0
2024 04 12 00 151 69 10120 200 70 -9999 -9999 0
2024 04 12 03 202 92 10110 210 50 -9999 -9999 0
2024 04 12 06 191 90 10108 200 50 -9999 -9999 0
2024 04 12 09 191 99 10096 190 50 -9999 -9999 0
2024 04 12 12 174 83 10120 190 40 -9999 -9999 0
2024 04 12 18 98 33 10144 310 10 -9999 -9999 0
2024 04 12 21 64 28 10146 360 10 -9999 -9999 0
2024 04 13 00 174 66 10145 190 30 -9999 -9999 0
2024 04 13 03 233 43 10137 210 60 -9999 -9999 0
2024 04 13 06 252 44 10125 190 60 -9999 -9999 0
2024 04 13 09 233 38 10127 190 60 -9999 -9999 0
2024 04 13 12 190 36 10143 200 50 -9999 -9999 0
2024 04 13 18 84 38 10152 280 10 -9999 -9999 0
2024 04 13 21 61 33 10159 60 10 -9999 -9999 0
2024 04 14 00 180 77 10160 180 40 -9999 -9999 0
2024 04 14 03 232 56 10146 210 60 -9999 -9999 0
2024 04 14 06 254 45 10131 200 60 -9999 -9999 0
2024 04 14 09 246 38 10121 210 50 -9999 -9999 0
2024 04 14 12 159 63 10122 260 10 -9999 -9999 0
2024 04 14 18 102 52 10092 150 10 -9999 -9999 0
2024 04 14 21 96 52 10063 210 10 -9999 -9999 0
2024 04 15 00 98 81 10039 100 10 -9999 -9999 10
2024 04 15 03 112 101 10031 300 10 -9999 -9999 40
2024 04 15 06 137 121 10031 230 40 -9999 -9999 80
2024 04 15 09 129 108 10054 240 30 -9999 -9999 50
2024 04 15 12 111 97 10080 150 10 -9999 -9999 0
2024 04 15 18 65 61 10087 320 10 -9999 -9999 0
2024 04 15 21 51 48 10094 240 10 -9999 -9999 0
2024 04 16 00 79 76 10105 180 10 -9999 -9999 0
2024 04 16 03 145 45 10107 270 60 -9999 -9999 0
2024 04 16 06 162 43 10108 310 50 -9999 -9999 0
2024 04 16 09 158 48 10117 290 30 -9999 -9999 0
2024 04 16 12 96 56 10135 290 10 -9999 -9999 0
2024 04 16 18 32 23 10144 0 0 -9999 -9999 0
2024 04 16 21 19 13 10148 0 0 -9999 -9999 0
2024 04 17 00 86 42 10151 110 10 -9999 -9999 0
2024 04 17 03 202 11 10126 280 40 -9999 -9999 0
2024 04 17 06 241 -9 10095 250 30 -9999 -9999 0
2024 04 17 09 234 -8 10085 240 40 -9999 -9999 0
2024 04 17 12 138 33 10100 250 10 -9999 -9999 0
2024 04 17 18 41 18 10101 300 10 -9999 -9999 0
2024 04 17 21 20 8 10098 0 0 -9999 -9999 0
2024 04 18 00 90 19 10102 240 10 -9999 -9999 0
2024 04 18 03 215 -11 10087 240 40 -9999 -9999 0
2024 04 18 06 236 19 10076 210 50 -9999 -9999 0
2024 04 18 09 215 62 10089 300 20 -9999 -9999 0
2024 04 18 12 150 60 10117 320 10 -9999 -9999 0
2024 04 18 18 84 30 10133 150 10 -9999 -9999 0
2024 04 18 21 46 25 10151 80 10 -9999 -9999 0
2024 04 19 00 96 31 10162 260 10 -9999 -9999 0
2024 04 19 03 181 -7 10144 180 20 -9999 -9999 0
2024 04 19 06 194 -11 10132 230 40 -9999 -9999 0
2024 04 19 09 172 -19 10132 290 20 -9999 -9999 0
2024 04 19 12 129 19 10139 300 10 -9999 -9999 0
2024 04 19 18 105 -32 10122 80 10 -9999 -9999 0
2024 04 19 21 94 -38 10112 70 20 -9999 -9999 0
2024 04 20 00 113 -21 10103 70 30 -9999 -9999 0
2024 04 20 03 161 6 10094 50 20 -9999 -9999 0
2024 04 20 06 193 54 10087 190 60 -9999 -9999 0
2024 04 20 09 182 61 10096 210 20 -9999 -9999 0
2024 04 20 12 130 66 10121 310 10 -9999 -9999 0
2024 04 20 18 59 45 10132 310 10 -9999 -9999 0
2024 04 20 21 38 31 10144 260 10 -9999 -9999 0
2024 04 21 00 102 56 10151 200 10 -9999 -9999 0
2024 04 21 03 196 60 10133 280 20 -9999 -9999 0
2024 04 21 06 231 55 10104 280 20 -9999 -9999 0
2024 04 21 09 231 46 10093 260 20 -9999 -9999 0
2024 04 21 12 165 77 10107 210 10 -9999 -9999 0
2024 04 21 18 78 59 10122 270 10 -9999 -9999 0
2024 04 21 21 62 52 10128 60 10 -9999 -9999 0
2024 04 22 00 133 77 10125 40 10 -9999 -9999 0
2024 04 22 03 209 85 10112 190 40 -9999 -9999 0
2024 04 22 06 227 56 10097 230 50 -9999 -9999 0
2024 04 22 09 225 59 10097 210 30 -9999 -9999 0
2024 04 22 12 159 71 10123 220 10 -9999 -9999 0
2024 04 22 18 117 84 10128 0 0 -9999 -9999 0
2024 04 22 21 88 73 10124 0 0 -9999 -9999 0
2024 04 23 00 139 83 10115 50 10 -9999 -9999 0
2024 04 23 03 206 83 10093 150 50 -9999 -9999 0
2024 04 23 06 202 76 10079 220 40 -9999 -9999 0
2024 04 23 09 192 85 10070 250 30 -9999 -9999 0
2024 04 23 12 153 103 10084 220 10 -9999 -9999 -9999
2024 04 23 18 117 106 10075 240 20 -9999 -9999 0
2024 04 23 21 111 103 10073 260 10 -9999 -9999 -9999
2024 04 24 00 142 102 10072 300 10 -9999 -9999 0
2024 04 24 03 171 88 10061 270 40 -9999 -9999 0
2024 04 24 06 194 87 10043 260 50 -9999 -9999 0
2024 04 24 09 186 91 10038 260 40 -9999 -9999 0
2024 04 24 12 128 91 10046 250 10 -9999 -9999 0
2024 04 24 18 76 67 10043 220 20 -9999 -9999 0
2024 04 24 21 69 62 10040 330 10 -9999 -9999 0
2024 04 25 00 144 88 10053 260 30 -9999 -9999 0
2024 04 25 03 211 80 10049 270 60 -9999 -9999 0
2024 04 25 06 239 87 10027 270 60 -9999 -9999 0
2024 04 25 09 224 82 10027 200 60 -9999 -9999 0
2024 04 25 12 162 69 10055 230 30 -9999 -9999 0
2024 04 25 18 97 70 10066 130 10 -9999 -9999 0
2024 04 25 21 106 78 10073 10 10 -9999 -9999 0
2024 04 26 00 144 86 10078 350 10 -9999 -9999 0
2024 04 26 03 191 78 10077 160 10 -9999 -9999 0
2024 04 26 06 211 84 10060 330 20 -9999 -9999 0
2024 04 26 09 202 92 10051 300 20 -9999 -9999 0
2024 04 26 18 124 111 10073 190 10 -9999 -9999 3
2024 04 26 21 111 103 10097 280 10 -9999 -9999 0
2024 04 27 00 133 115 10120 60 10 -9999 -9999 0
2024 04 27 03 146 104 10143 150 10 -9999 -9999 0
2024 04 27 06 199 76 10128 210 20 -9999 -9999 0
2024 04 27 09 193 54 10125 50 30 -9999 -9999 0
2024 04 27 12 147 38 10158 20 20 -9999 -9999 0
2024 04 27 18 101 38 10186 50 10 -9999 -9999 -9999
2024 04 27 21 88 52 10194 310 20 -9999 -9999 -9999
2024 04 28 00 86 40 10200 80 30 -9999 -9999 3
2024 04 28 03 99 41 10208 20 20 -9999 -9999 3
2024 04 28 06 108 21 10202 30 40 -9999 -9999 0
2024 04 28 09 65 40 10201 60 40 -9999 -9999 6
2024 04 28 12 64 39 10197 90 20 -9999 -9999 6
2024 04 28 18 64 41 10170 60 30 -9999 -9999 0
2024 04 28 21 63 36 10160 80 30 -9999 -9999 0
2024 04 29 00 77 28 10157 60 40 -9999 -9999 0
2024 04 29 03 112 42 10132 60 40 -9999 -9999 0
2024 04 29 06 105 44 10114 70 20 -9999 -9999 0
2024 04 29 09 70 52 10122 350 10 -9999 -9999 10
2024 04 29 12 61 44 10136 330 10 -9999 -9999 30
2024 04 29 18 32 26 10132 310 20 -9999 -9999 -9999
2024 04 29 21 19 15 10136 220 10 -9999 -9999 -9999
2024 04 30 00 33 29 10143 50 10 -9999 -9999 0
2024 04 30 03 128 45 10121 310 20 -9999 -9999 0
2024 04 30 06 177 -1 10095 260 30 -9999 -9999 0
2024 04 30 09 177 -20 10097 330 20 -9999 -9999 0
2024 04 30 12 85 21 10116 260 10 -9999 -9999 0
2024 04 30 18 12 2 10129 260 10 -9999 -9999 0
2024 04 30 21 -3 -10 10132 60 10 -9999 -9999 0
2024 05 02 00 155 39 10131 280 10 -9999 -9999 0
2024 05 02 03 264 17 10126 230 50 -9999 -9999 0
2024 05 02 06 283 25 10117 260 70 -9999 -9999 0
2024 05 02 09 269 6 10125 250 60 -9999 -9999 0
2024 05 02 12 177 32 10146 210 20 -9999 -9999 0
2024 05 02 18 79 45 10167 330 10 -9999 -9999 0
2024 05 02 21 56 42 10178 0 0 -9999 -9999 0
2024 05 03 00 158 78 10175 240 10 -9999 -9999 0
2024 05 03 03 256 47 10162 260 50 -9999 -9999 0
2024 05 03 06 284 47 10139 260 50 -9999 -9999 0
2024 05 03 09 276 26 10132 260 50 -9999 -9999 0
2024 05 03 12 173 65 10148 230 30 -9999 -9999 0
2024 05 03 18 80 58 10149 320 10 -9999 -9999 0
2024 05 03 21 57 47 10152 0 0 -9999 -9999 0
2024 05 04 00 151 74 10146 280 10 -9999 -9999 0
2024 05 04 03 252 0 10127 220 50 -9999 -9999 0
2024 05 04 06 264 9 10106 260 40 -9999 -9999 0
2024 05 04 09 254 -14 10103 200 40 -9999 -9999 0
2024 05 04 12 212 20 10111 210 30 -9999 -9999 0
2024 05 04 18 154 32 10119 280 20 -9999 -9999 0
2024 05 04 21 127 54 10115 290 10 -9999 -9999 -9999
2024 05 05 00 129 86 10126 70 20 -9999 -9999 -9999
2024 05 05 03 160 99 10109 160 20 -9999 -9999 -9999
2024 05 05 06 168 106 10083 90 10 -9999 -9999 -9999
2024 05 05 09 140 122 10074 30 20 -9999 -9999 10
2024 05 05 12 126 113 10066 50 20 -9999 -9999 60
2024 05 05 18 121 115 10038 260 10 -9999 -9999 60
2024 05 05 21 118 112 10042 240 10 -9999 -9999 90
2024 05 06 00 130 112 10057 30 20 -9999 -9999 60
2024 05 06 03 135 116 10070 10 20 -9999 -9999 20
2024 05 06 06 138 117 10080 10 20 -9999 -9999 30
2024 05 06 09 140 119 10089 80 20 -9999 -9999 30
2024 05 06 12 125 116 10110 70 10 -9999 -9999 6
2024 05 06 18 89 83 10134 350 10 -9999 -9999 0
2024 05 06 21 73 69 10153 50 20 -9999 -9999 2
2024 05 07 00 142 48 10166 60 50 -9999 -9999 0
2024 05 07 03 179 18 10169 80 60 -9999 -9999 0
2024 05 07 06 205 33 10161 40 40 -9999 -9999 0
2024 05 07 09 199 14 10154 20 40 -9999 -9999 0
2024 05 07 12 112 47 10175 280 10 -9999 -9999 0
2024 05 07 21 17 11 10201 70 10 -9999 -9999 0
2024 05 08 00 104 37 10203 180 10 -9999 -9999 0
2024 05 08 03 208 -11 10183 290 30 -9999 -9999 0
2024 05 08 06 234 -8 10153 250 20 -9999 -9999 0
2024 05 08 12 130 39 10124 250 20 -9999 -9999 0
2024 05 08 18 91 65 10117 240 10 -9999 -9999 0
2024 05 08 21 94 72 10128 70 10 -9999 -9999 0
2024 05 09 00 171 72 10149 300 20 -9999 -9999 0
2024 05 09 03 210 54 10149 90 20 -9999 -9999 0
2024 05 09 06 243 30 10124 220 20 -9999 -9999 0
2024 05 09 09 237 14 10103 40 10 -9999 -9999 0
2024 05 09 12 146 79 10110 300 10 -9999 -9999 0
2024 05 09 18 100 79 10088 330 10 -9999 -9999 0
2024 05 09 21 150 85 10080 200 30 -9999 -9999 0
2024 05 10 00 195 73 10078 220 60 -9999 -9999 0
2024 05 10 03 220 85 10071 200 40 -9999 -9999 0
2024 05 10 06 231 36 10051 200 60 -9999 -9999 0
2024 05 10 09 211 33 10040 180 60 -9999 -9999 -9999
2024 05 10 12 185 -13 10039 210 40 -9999 -9999 0
2024 05 10 18 113 89 10068 260 40 -9999 -9999 80
2024 05 10 21 98 74 10055 130 10 -9999 -9999 110
2024 05 11 00 133 73 10042 210 10 -9999 -9999 40
2024 05 11 03 177 17 10023 230 90 -9999 -9999 0
2024 05 11 06 189 23 10027 250 90 -9999 -9999 1
2024 05 11 09 170 18 10039 230 40 -9999 -9999 0
2024 05 11 12 151 48 10061 240 20 -9999 -9999 -9999
2024 05 11 18 111 56 10080 250 10 -9999 -9999 0
2024 05 11 21 67 45 10105 300 10 -9999 -9999 0
2024 05 12 00 128 37 10111 250 30 -9999 -9999 0
2024 05 12 03 167 20 10113 320 30 -9999 -9999 0
2024 05 12 06 187 21 10106 300 50 -9999 -9999 0
2024 05 12 09 192 26 10106 300 40 -9999 -9999 0
2024 05 12 12 115 52 10122 240 20 -9999 -9999 0
2024 05 12 18 55 41 10125 260 10 -9999 -9999 0
2024 05 12 21 42 35 10119 330 10 -9999 -9999 0
2024 05 13 00 146 64 10116 260 20 -9999 -9999 0
2024 05 13 03 221 33 10105 230 60 -9999 -9999 0
2024 05 13 06 253 21 10074 260 70 -9999 -9999 0
2024 05 13 09 251 31 10060 220 30 -9999 -9999 0
2024 05 13 12 186 61 10063 200 30 -9999 -9999 0
2024 05 13 18 182 64 10049 190 30 -9999 -9999 0
2024 05 13 21 183 52 10053 200 30 -9999 -9999 0
2024 05 14 00 203 80 10075 240 50 -9999 -9999 0
2024 05 14 03 232 99 10082 260 50 -9999 -9999 0
2024 05 14 06 235 99 10082 240 60 -9999 -9999 0
2024 05 14 09 197 68 10115 330 30 -9999 -9999 -9999
2024 05 14 12 125 68 10171 60 30 -9999 -9999 1
2024 05 14 18 91 69 10187 190 10 -9999 -9999 0
2024 05 14 21 60 50 10196 230 10 -9999 -9999 0
2024 05 15 00 134 26 10194 320 20 -9999 -9999 0
2024 05 15 03 169 -17 10182 10 40 -9999 -9999 0
2024 05 15 06 159 -16 10165 350 40 -9999 -9999 0
2024 05 15 09 170 -11 10147 330 10 -9999 -9999 0
2024 05 15 12 87 14 10146 300 10 -9999 -9999 0
2024 05 15 18 11 -2 10144 0 0 -9999 -9999 0
2024 05 15 21 1 -9 10139 90 10 -9999 -9999 0
2024 05 16 00 105 13 10125 60 20 -9999 -9999 0
2024 05 16 03 181 -28 10099 20 30 -9999 -9999 0
2024 05 16 06 199 -44 10074 280 30 -9999 -9999 0
2024 05 16 09 206 -18 10063 70 20 -9999 -9999 0
2024 05 16 12 118 25 10076 310 10 -9999 -9999 0
2024 05 16 18 36 18 10089 0 0 -9999 -9999 0
2024 05 16 21 25 15 10099 0 0 -9999 -9999 0
2024 05 17 00 131 40 10099 60 10 -9999 -9999 0
2024 05 17 03 246 21 10082 210 40 -9999 -9999 0
2024 05 17 06 278 48 10066 230 50 -9999 -9999 0
2024 05 17 09 270 75 10061 200 40 -9999 -9999 0
2024 05 17 12 217 82 10081 190 30 -9999 -9999 0
2024 05 17 18 154 84 10090 280 10 -9999 -9999 0
2024 05 17 21 117 89 10102 270 10 -9999 -9999 0
2024 05 18 00 218 124 10108 220 40 -9999 -9999 0
2024 05 18 03 261 149 10111 240 40 -9999 -9999 0
2024 05 18 06 276 159 10105 270 50 -9999 -9999 0
2024 05 18 09 259 150 10106 240 40 -9999 -9999 0
2024 05 18 12 208 103 10135 60 40 -9999 -9999 0
2024 05 18 18 159 77 10133 60 30 -9999 -9999 0
2024 05 18 21 145 85 10131 80 20 -9999 -9999 -9999
2024 05 19 00 132 109 10141 90 30 -9999 -9999 20
2024 05 19 03 168 129 10112 50 30 -9999 -9999 20
2024 05 19 06 158 150 10122 310 10 -9999 -9999 150
2024 05 19 09 123 104 10136 340 30 -9999 -9999 240
2024 05 19 12 106 95 10161 300 20 -9999 -9999 110
2024 05 19 18 94 80 10161 50 10 -9999 -9999 0
2024 05 19 21 92 83 10174 50 10 -9999 -9999 -9999
2024 05 20 00 97 75 10189 20 20 -9999 -9999 2
2024 05 20 03 119 78 10187 310 10 -9999 -9999 0
2024 05 20 06 151 86 10175 220 20 -9999 -9999 0
2024 05 20 09 175 97 10166 40 10 -9999 -9999 0
2024 05 20 12 120 104 10182 290 10 -9999 -9999 0
2024 05 20 18 82 78 10183 70 20 -9999 -9999 0
2024 05 20 21 72 68 10187 80 20 -9999 -9999 0
2024 05 21 00 99 93 10191 70 10 -9999 -9999 0
2024 05 21 03 234 127 10162 240 20 -9999 -9999 0
2024 05 21 06 279 97 10141 230 40 -9999 -9999 0
2024 05 21 09 276 85 10124 230 50 -9999 -9999 0
2024 05 21 12 222 116 10137 190 40 -9999 -9999 0
2024 05 21 18 116 86 10127 300 20 -9999 -9999 0
2024 05 21 21 92 80 10122 240 20 -9999 -9999 0
2024 05 22 00 201 108 10114 260 30 -9999 -9999 0
2024 05 22 03 239 125 10097 200 50 -9999 -9999 0
2024 05 22 06 253 141 10074 190 60 -9999 -9999 0
2024 05 22 09 221 145 10082 210 30 -9999 -9999 0
2024 05 22 12 189 137 10085 190 50 -9999 -9999 0
2024 05 22 18 177 138 10082 90 10 -9999 -9999 0
2024 05 22 21 168 146 10081 310 10 -9999 -9999 0
2024 05 23 00 161 151 10095 360 10 -9999 -9999 4
2024 05 23 03 126 117 10121 120 20 -9999 -9999 110
2024 05 23 06 136 118 10123 30 20 -9999 -9999 150
2024 05 23 09 133 115 10129 60 10 -9999 -9999 60
2024 05 23 12 119 108 10146 190 10 -9999 -9999 10
2024 05 23 18 81 77 10171 70 10 -9999 -9999 0
2024 05 23 21 71 67 10178 50 10 -9999 -9999 0
2024 05 24 00 89 81 10189 40 10 -9999 -9999 0
2024 05 24 03 201 65 10172 80 40 -9999 -9999 0
2024 05 24 06 218 44 10155 50 40 -9999 -9999 0
2024 05 24 09 213 44 10148 20 30 -9999 -9999 0
2024 05 24 12 134 89 10176 280 10 -9999 -9999 0
2024 05 24 18 88 74 10173 160 10 -9999 -9999 0
2024 05 24 21 74 67 10179 130 10 -9999 -9999 0
2024 05 25 00 158 90 10166 40 20 -9999 -9999 0
2024 05 25 03 223 81 10141 350 20 -9999 -9999 0
2024 05 25 06 237 73 10118 280 30 -9999 -9999 0
2024 05 25 09 210 102 10103 240 20 -9999 -9999 0
2024 05 25 12 153 133 10106 160 10 -9999 -9999 10
2024 05 25 18 141 123 10049 260 20 -9999 -9999 30
2024 05 25 21 150 135 10021 190 10 -9999 -9999 20
2024 05 26 00 169 132 10009 240 30 -9999 -9999 10
2024 05 26 03 154 146 10002 270 20 -9999 -9999 40
2024 05 26 06 141 128 9989 240 50 -9999 -9999 130
2024 05 26 09 154 122 9981 240 20 -9999 -9999 90
2024 05 26 12 121 108 9994 240 40 -9999 -9999 7
2024 05 26 18 112 99 9990 240 40 -9999 -9999 20
2024 05 26 21 104 93 9998 260 30 -9999 -9999 30
2024 05 27 00 111 102 10019 270 30 -9999 -9999 40
2024 05 27 03 130 107 10038 280 41 -9999 -9999 -9999
2024 05 27 06 141 99 10051 289 20 -9999 -9999 -9999
2024 05 27 09 176 100 10060 21 19 -9999 -9999 -9999
2024 05 27 12 121 102 10090 229 14 -9999 -9999 -9999
2024 05 27 18 77 74 10098 145 7 -9999 -9999 -9999
2024 05 27 21 77 74 10098 69 10 -9999 -9999 -9999
2024 05 28 00 121 100 10100 25 9 -9999 -9999 -9999
2024 05 28 03 217 109 10080 279 39 -9999 -9999 -9999
2024 05 28 06 247 94 10060 230 38 -9999 -9999 -9999
2024 05 28 09 250 92 10053 233 40 -9999 -9999 -9999
2024 05 28 12 167 123 10067 230 20 -9999 -9999 -9999
2024 05 28 18 100 92 10075 323 8 -9999 -9999 -9999
2024 05 28 21 92 87 10070 122 9 -9999 -9999 -9999
2024 05 29 00 151 117 10073 224 8 -9999 -9999 -9999
2024 05 29 03 255 109 10054 254 34 -9999 -9999 -9999
2024 05 29 06 265 93 10044 232 56 -9999 -9999 -9999
2024 05 29 09 255 120 10040 204 26 -9999 -9999 -9999
2024 05 29 12 167 113 10072 61 30 -9999 -9999 -9999
2024 05 29 18 135 122 10051 357 7 -9999 -9999 -9999
2024 05 29 21 146 123 10055 272 12 -9999 -9999 -9999
2024 05 30 00 202 85 10056 215 21 -9999 -9999 -9999
2024 05 30 03 210 83 10055 179 45 -9999 -9999 -9999
2024 05 30 06 240 99 10044 190 56 -9999 -9999 -9999
2024 05 30 09 235 105 10038 199 41 -9999 -9999 -9999
2024 05 30 12 200 93 10056 205 40 -9999 -9999 -9999
2024 05 30 18 147 126 10066 254 16 -9999 -9999 -9999
2024 05 30 21 140 130 10074 280 22 -9999 -9999 -9999
2024 05 31 00 135 114 10091 292 21 -9999 -9999 -9999
2024 05 31 03 142 105 10106 289 31 -9999 -9999 -9999
2024 05 31 06 155 101 10112 244 20 -9999 -9999 -9999
2024 05 31 09 182 96 10111 298 18 -9999 -9999 -9999
2024 05 31 12 132 113 10125 217 15 -9999 -9999 -9999
2024 05 31 18 97 91 10132 188 14 -9999 -9999 -9999
2024 05 31 21 85 79 10140 171 20 -9999 -9999 -9999
2024 06 01 00 117 106 10135 271 15 -9999 -9999 -9999
2024 06 01 03 197 100 10117 253 42 -9999 -9999 -9999
2024 06 01 06 177 92 10108 231 29 -9999 -9999 -9999
2024 06 01 09 165 77 10117 296 25 -9999 -9999 -9999
2024 06 01 12 137 93 10119 340 13 -9999 -9999 -9999
2024 06 01 18 90 81 10124 249 14 -9999 -9999 -9999
2024 06 01 21 96 88 10128 204 3 -9999 -9999 -9999
2024 06 02 00 135 101 10129 202 8 -9999 -9999 -9999
2024 06 02 03 205 102 10116 116 25 -9999 -9999 -9999
2024 06 02 06 211 100 10105 69 36 -9999 -9999 -9999
2024 06 02 09 210 101 10102 49 26 -9999 -9999 -9999
2024 06 02 12 155 112 10118 235 9 -9999 -9999 -9999
2024 06 02 18 87 79 10130 310 3 -9999 -9999 -9999
2024 06 02 21 82 76 10136 144 5 -9999 -9999 -9999
2024 06 03 00 161 117 10137 203 9 -9999 -9999 -9999
2024 06 03 03 236 88 10125 354 17 -9999 -9999 -9999
2024 06 03 06 261 99 10110 313 14 -9999 -9999 -9999
2024 06 03 09 266 76 10103 285 26 -9999 -9999 -9999
2024 06 03 12 180 125 10120 233 14 -9999 -9999 -9999
2024 06 03 18 112 104 10143 283 6 -9999 -9999 -9999
2024 06 03 21 105 98 10154 231 10 -9999 -9999 -9999
2024 06 04 00 182 127 10155 332 8 -9999 -9999 -9999
2024 06 04 03 257 129 10151 230 37 -9999 -9999 -9999
2024 06 04 06 282 96 10137 263 27 -9999 -9999 -9999
2024 06 04 09 286 98 10129 243 25 -9999 -9999 -9999
2024 06 04 12 195 139 10147 267 15 -9999 -9999 -9999
2024 06 04 18 130 120 10163 300 6 -9999 -9999 -9999
2024 06 04 21 122 116 10168 263 8 -9999 -9999 -9999
2024 06 05 00 202 147 10162 242 7 -9999 -9999 -9999
2024 06 05 03 280 116 10148 235 45 -9999 -9999 -9999
2024 06 05 06 295 91 10133 181 50 -9999 -9999 -9999
2024 06 05 09 277 96 10130 216 37 -9999 -9999 -9999
2024 06 05 12 235 109 10143 232 28 -9999 -9999 -9999
2024 06 05 18 147 113 10155 322 12 -9999 -9999 -9999
2024 06 05 21 135 117 10160 292 7 -9999 -9999 -9999
2024 06 06 00 212 116 10153 259 17 -9999 -9999 -9999
2024 06 06 03 260 109 10139 248 49 -9999 -9999 -9999
2024 06 06 06 281 94 10115 205 47 -9999 -9999 -9999
2024 06 06 09 270 88 10103 190 44 -9999 -9999 -9999
2024 06 06 12 226 83 10114 184 27 -9999 -9999 -9999
2024 06 06 18 130 91 10114 298 14 -9999 -9999 -9999
2024 06 06 21 142 98 10105 37 15 -9999 -9999 -9999
2024 06 07 00 210 108 10102 193 30 -9999 -9999 -9999
2024 06 07 03 227 115 10096 179 58 -9999 -9999 -9999
2024 06 07 06 195 141 10095 251 19 -9999 -9999 -9999
2024 06 07 09 230 128 10082 222 25 -9999 -9999 -9999
2024 06 07 12 207 114 10085 191 23 -9999 -9999 -9999
2024 06 07 18 162 135 10081 270 8 -9999 -9999 -9999
2024 06 07 21 156 146 10077 48 15 -9999 -9999 -9999
2024 06 08 00 172 146 10072 196 9 -9999 -9999 -9999
2024 06 08 03 217 148 10057 196 38 -9999 -9999 -9999
2024 06 08 06 236 146 10037 182 37 -9999 -9999 -9999
2024 06 08 09 236 149 10027 218 47 -9999 -9999 -9999
2024 06 08 12 190 155 10040 56 9 -9999 -9999 -9999
2024 06 08 18 142 137 10045 249 18 -9999 -9999 -9999
2024 06 08 21 142 137 10053 268 9 -9999 -9999 -9999
2024 06 09 00 190 154 10061 272 34 -9999 -9999 -9999
2024 06 09 03 232 150 10059 225 54 -9999 -9999 -9999
2024 06 09 06 260 131 10051 264 44 -9999 -9999 -9999
2024 06 09 09 260 117 10050 290 32 -9999 -9999 -9999
2024 06 09 12 186 130 10068 212 13 -9999 -9999 -9999
2024 06 09 18 117 109 10074 270 4 -9999 -9999 -9999
2024 06 09 21 107 103 10079 335 4 -9999 -9999 -9999
2024 06 10 00 195 137 10064 44 10 -9999 -9999 -9999
2024 06 10 03 277 122 10041 165 21 -9999 -9999 -9999
2024 06 10 06 301 146 10027 195 37 -9999 -9999 -9999
2024 06 10 09 297 147 10009 168 32 -9999 -9999 -9999
2024 06 10 12 247 139 10023 239 24 -9999 -9999 -9999
2024 06 10 18 162 140 10024 284 13 -9999 -9999 -9999
2024 06 10 21 152 131 10027 247 16 -9999 -9999 -9999
2024 06 11 00 245 134 10009 242 12 -9999 -9999 -9999
2024 06 11 03 260 165 10007 249 28 -9999 -9999 -9999
2024 06 11 06 272 156 10001 235 14 -9999 -9999 -9999
2024 06 11 09 242 178 10004 235 8 -9999 -9999 -9999
2024 06 11 12 212 190 10000 134 12 -9999 -9999 -9999
2024 06 11 18 215 154 10006 233 27 -9999 -9999 -9999
2024 06 11 21 190 172 10030 304 8 -9999 -9999 -9999
2024 06 12 00 220 184 10036 337 14 -9999 -9999 -9999
2024 06 12 03 270 171 10029 218 33 -9999 -9999 -9999
2024 06 12 06 297 179 10019 273 35 -9999 -9999 -9999
2024 06 12 09 292 174 10014 271 28 -9999 -9999 -9999
2024 06 12 12 231 184 10022 241 18 -9999 -9999 -9999
2024 06 12 18 182 172 10032 9 9 -9999 -9999 -9999
2024 06 12 21 175 169 10021 102 9 -9999 -9999 -9999
2024 06 13 00 222 159 10019 53 19 -9999 -9999 -9999
2024 06 13 03 280 156 10010 172 37 -9999 -9999 -9999
2024 06 13 06 300 161 9996 196 50 -9999 -9999 -9999
2024 06 13 09 275 167 9999 198 44 -9999 -9999 -9999
2024 06 13 12 240 165 10011 207 25 -9999 -9999 -9999
2024 06 13 18 190 179 10031 215 12 -9999 -9999 -9999
2024 06 13 21 186 179 10034 57 7 -9999 -9999 -9999
2024 06 14 00 195 174 10028 184 13 -9999 -9999 -9999
2024 06 14 03 192 172 10033 300 38 -9999 -9999 -9999
2024 06 14 06 167 156 10031 85 16 -9999 -9999 -9999
2024 06 14 09 187 173 10030 48 7 -9999 -9999 -9999
2024 06 14 12 170 160 10032 163 15 -9999 -9999 -9999
2024 06 14 18 172 167 10038 245 15 -9999 -9999 -9999
2024 06 14 21 172 170 10040 251 19 -9999 -9999 -9999
2024 06 15 00 195 154 10048 293 34 -9999 -9999 -9999
2024 06 15 03 215 125 10054 293 30 -9999 -9999 -9999
2024 06 15 06 236 110 10039 292 41 -9999 -9999 -9999
2024 06 15 09 236 103 10035 245 20 -9999 -9999 -9999
2024 06 15 12 172 125 10046 217 19 -9999 -9999 -9999
2024 06 15 18 125 119 10053 234 6 -9999 -9999 -9999
2024 06 15 21 126 120 10055 303 6 -9999 -9999 -9999
2024 06 16 00 195 145 10056 265 38 -9999 -9999 -9999
2024 06 16 03 252 134 10042 250 36 -9999 -9999 -9999
2024 06 16 06 272 132 10030 250 38 -9999 -9999 -9999
2024 06 16 09 277 133 10022 232 41 -9999 -9999 -9999
2024 06 16 12 206 149 10023 272 17 -9999 -9999 -9999
2024 06 16 18 145 134 10016 319 11 -9999 -9999 -9999
2024 06 16 21 135 129 10013 313 12 -9999 -9999 -9999
2024 06 17 00 246 150 10023 277 13 -9999 -9999 -9999
2024 06 17 03 291 137 10019 239 44 -9999 -9999 -9999
2024 06 17 06 316 119 10009 236 43 -9999 -9999 -9999
2024 06 17 09 315 123 10004 291 32 -9999 -9999 -9999
2024 06 17 12 225 154 10018 261 14 -9999 -9999 -9999
2024 06 17 18 162 147 10039 241 9 -9999 -9999 -9999
2024 06 17 21 165 142 10036 168 7 -9999 -9999 -9999
2024 06 18 00 225 137 10043 327 10 -9999 -9999 -9999
2024 06 18 03 300 171 10032 321 15 -9999 -9999 -9999
2024 06 18 06 340 123 10017 333 13 -9999 -9999 -9999
2024 06 18 09 332 162 10009 256 34 -9999 -9999 -9999
2024 06 18 12 247 182 10033 255 13 -9999 -9999 -9999
2024 06 18 18 176 165 10044 337 5 -9999 -9999 -9999
2024 06 18 21 175 168 10053 360 2 -9999 -9999 -9999
2024 06 19 00 272 188 10054 274 19 -9999 -9999 -9999
2024 06 19 03 330 163 10041 208 42 -9999 -9999 -9999
2024 06 19 06 346 98 10034 229 61 -9999 -9999 -9999
2024 06 19 09 325 110 10029 213 54 -9999 -9999 -9999
2024 06 19 12 271 103 10044 189 35 -9999 -9999 -9999
2024 06 19 18 172 115 10046 287 17 -9999 -9999 -9999
2024 06 19 21 142 115 10053 360 1 -9999 -9999 -9999
2024 06 20 00 237 133 10052 230 6 -9999 -9999 -9999
2024 06 20 03 310 129 10033 235 38 -9999 -9999 -9999
2024 06 20 06 320 127 10023 219 21 -9999 -9999 -9999
2024 06 20 09 320 117 10020 222 30 -9999 -9999 -9999
2024 06 20 12 232 148 10032 259 22 -9999 -9999 -9999
2024 06 20 18 162 142 10036 287 4 -9999 -9999 -9999
2024 06 20 21 151 140 10032 266 6 -9999 -9999 -9999
2024 06 21 00 235 157 10023 296 11 -9999 -9999 -9999
2024 06 21 03 317 115 10002 219 34 -9999 -9999 -9999
2024 06 21 06 337 121 9989 232 52 -9999 -9999 -9999
2024 06 21 09 300 152 9989 179 26 -9999 -9999 -9999
2024 06 21 12 247 173 9996 248 19 -9999 -9999 -9999
2024 06 21 18 215 188 9993 256 17 -9999 -9999 -9999
2024 06 21 21 192 185 9988 228 10 -9999 -9999 -9999
2024 06 22 00 205 196 9994 205 15 -9999 -9999 -9999
2024 06 22 03 261 204 9977 222 20 -9999 -9999 -9999
2024 06 22 06 272 196 9962 223 20 -9999 -9999 -9999
2024 06 22 09 245 205 9960 159 37 -9999 -9999 -9999
2024 06 22 12 217 204 9967 268 5 -9999 -9999 -9999
2024 06 22 18 180 169 9985 151 10 -9999 -9999 -9999
2024 06 22 21 177 170 9974 339 11 -9999 -9999 -9999
2024 06 23 00 181 163 9987 303 20 -9999 -9999 -9999
2024 06 23 03 207 165 9988 294 26 -9999 -9999 -9999
2024 06 23 06 212 166 9990 49 11 -9999 -9999 -9999
2024 06 23 09 222 156 9991 323 22 -9999 -9999 -9999
2024 06 23 12 187 144 10012 351 24 -9999 -9999 -9999
2024 06 23 18 161 151 10019 286 18 -9999 -9999 -9999
2024 06 23 21 160 146 10025 268 12 -9999 -9999 -9999
2024 06 24 00 167 146 10031 245 33 -9999 -9999 -9999
2024 06 24 03 180 156 10032 242 47 -9999 -9999 -9999
2024 06 24 06 181 154 10039 277 37 -9999 -9999 -9999
2024 06 24 09 177 136 10050 297 25 -9999 -9999 -9999
2024 06 24 12 162 127 10066 268 15 -9999 -9999 -9999
2024 06 24 18 150 142 10081 267 19 -9999 -9999 -9999
2024 06 24 21 145 136 10102 286 17 -9999 -9999 -9999
2024 06 25 00 162 144 10114 292 29 -9999 -9999 -9999
2024 06 25 03 217 154 10108 140 22 -9999 -9999 -9999
2024 06 25 06 252 144 10099 240 33 -9999 -9999 -9999
2024 06 25 09 256 144 10097 240 27 -9999 -9999 -9999
2024 06 25 12 195 160 10114 235 17 -9999 -9999 -9999
2024 06 25 18 146 140 10133 314 5 -9999 -9999 -9999
2024 06 25 21 132 128 10142 308 6 -9999 -9999 -9999
2024 06 26 00 210 155 10139 288 11 -9999 -9999 -9999
2024 06 26 03 277 104 10132 240 44 -9999 -9999 -9999
2024 06 26 06 300 120 10117 242 47 -9999 -9999 -9999
2024 06 26 09 302 144 10104 268 25 -9999 -9999 -9999
2024 06 26 12 220 166 10113 241 21 -9999 -9999 -9999
2024 06 26 18 152 144 10121 0 0 -9999 -9999 -9999
2024 06 26 21 142 137 10114 360 1 -9999 -9999 -9999
2024 06 27 00 220 166 10107 280 7 -9999 -9999 -9999
2024 06 27 03 302 147 10089 241 33 -9999 -9999 -9999
2024 06 27 06 325 154 10068 253 43 -9999 -9999 -9999
2024 06 27 09 306 170 10062 261 37 -9999 -9999 -9999
2024 06 27 12 236 180 10072 251 8 -9999 -9999 -9999
2024 06 27 18 176 168 10070 360 2 -9999 -9999 -9999
2024 06 27 21 162 157 10073 315 7 -9999 -9999 -9999
2024 06 28 00 245 187 10065 247 7 -9999 -9999 -9999
2024 06 28 03 297 154 10046 274 39 -9999 -9999 -9999
2024 06 28 06 325 110 10026 210 53 -9999 -9999 -9999
2024 06 28 09 311 115 10023 195 47 -9999 -9999 -9999
2024 06 28 12 262 133 10031 196 18 -9999 -9999 -9999
2024 06 28 18 167 143 10033 129 3 -9999 -9999 -9999
2024 06 28 21 155 139 10039 71 11 -9999 -9999 -9999
2024 06 29 00 246 138 10042 173 30 -9999 -9999 -9999
2024 06 29 03 290 140 10031 190 48 -9999 -9999 -9999
2024 06 29 06 315 155 10005 201 39 -9999 -9999 -9999
2024 06 29 09 300 156 9996 191 35 -9999 -9999 -9999
2024 06 29 12 250 171 9998 360 11 -9999 -9999 -9999
2024 06 29 18 182 168 9982 332 9 -9999 -9999 -9999
2024 06 29 21 171 163 9972 315 7 -9999 -9999 -9999
2024 06 30 00 230 182 9972 91 11 -9999 -9999 -9999
2024 06 30 03 297 185 9962 305 24 -9999 -9999 -9999
2024 06 30 06 312 183 9954 299 30 -9999 -9999 -9999
2024 06 30 09 290 188 9962 317 41 -9999 -9999 -9999
2024 06 30 12 250 191 9991 39 33 -9999 -9999 -9999
2024 06 30 18 217 191 10012 12 8 -9999 -9999 -9999
2024 06 30 21 201 133 10038 31 16 -9999 -9999 -9999
2024 07 01 00 225 150 10049 58 30 -9999 -9999 -9999
2024 07 01 03 267 148 10045 33 35 -9999 -9999 -9999
2024 07 01 06 282 145 10036 59 33 -9999 -9999 -9999
2024 07 01 09 280 116 10037 47 33 -9999 -9999 -9999
2024 07 01 12 212 127 10062 211 9 -9999 -9999 -9999
2024 07 01 18 142 125 10068 197 7 -9999 -9999 -9999
2024 07 01 21 135 124 10071 181 10 -9999 -9999 -9999
2024 07 02 00 221 150 10065 66 29 -9999 -9999 -9999
2024 07 02 03 275 158 10058 19 14 -9999 -9999 -9999
2024 07 02 06 275 164 10043 75 37 -9999 -9999 -9999
2024 07 02 09 260 174 10027 45 19 -9999 -9999 -9999
2024 07 02 12 207 197 10014 44 19 -9999 -9999 -9999
2024 07 02 18 195 186 9942 52 31 -9999 -9999 -9999
2024 07 02 21 200 185 9923 71 43 -9999 -9999 -9999
2024 07 03 00 205 198 9939 343 10 -9999 -9999 -9999
2024 07 03 03 215 199 9969 252 38 -9999 -9999 -9999
2024 07 03 06 202 171 9998 231 48 -9999 -9999 -9999
2024 07 03 09 202 170 10020 225 65 -9999 -9999 -9999
2024 07 03 12 210 167 10031 240 38 -9999 -9999 -9999
2024 07 03 18 191 165 10046 254 31 -9999 -9999 -9999
2024 07 03 21 186 168 10058 272 20 -9999 -9999 -9999
2024 07 04 00 217 174 10048 280 33 -9999 -9999 -9999
2024 07 04 03 240 165 10042 279 25 -9999 -9999 -9999
2024 07 04 06 276 180 10020 263 31 -9999 -9999 -9999
2024 07 04 09 242 191 10011 220 12 -9999 -9999 -9999
2024 07 04 12 212 191 10003 255 7 -9999 -9999 -9999
2024 07 04 18 191 184 9991 269 10 -9999 -9999 -9999
2024 07 04 21 200 180 9995 246 17 -9999 -9999 -9999
2024 07 05 00 210 171 10002 229 36 -9999 -9999 -9999
2024 07 05 03 235 187 9998 263 44 -9999 -9999 -9999
2024 07 05 06 270 193 9985 267 69 -9999 -9999 -9999
2024 07 05 09 265 190 9984 274 19 -9999 -9999 -9999
2024 07 05 12 230 204 9997 174 14 -9999 -9999 -9999
2024 07 05 18 211 204 10001 294 8 -9999 -9999 -9999
2024 07 05 21 205 199 10002 64 10 -9999 -9999 -9999
2024 07 06 00 221 213 9997 359 6 -9999 -9999 -9999
2024 07 06 03 220 206 9980 49 13 -9999 -9999 -9999
2024 07 06 06 222 212 9955 50 18 -9999 -9999 -9999
2024 07 06 09 210 199 9940 289 10 -9999 -9999 -9999
2024 07 06 12 202 196 9955 248 27 -9999 -9999 -9999
2024 07 06 18 207 195 9982 236 64 -9999 -9999 -9999
2024 07 06 21 -9999 -9999 -9999 240 39 -9999 -9999 -9999
2024 07 07 00 207 200 10009 265 23 -9999 -9999 -9999
2024 07 07 03 225 206 10021 258 30 -9999 -9999 -9999
2024 07 07 06 247 211 10018 245 35 -9999 -9999 -9999
2024 07 07 09 252 213 10020 238 21 -9999 -9999 -9999
2024 07 07 12 230 215 10028 326 6 -9999 -9999 -9999
2024 07 07 18 212 210 10026 211 3 -9999 -9999 -9999
2024 07 07 21 212 209 10029 143 5 -9999 -9999 -9999
2024 07 08 00 225 217 10033 235 9 -9999 -9999 -9999
2024 07 08 03 251 226 10027 267 22 -9999 -9999 -9999
2024 07 08 06 241 227 10027 54 19 -9999 -9999 -9999
2024 07 08 09 207 200 10038 111 10 -9999 -9999 -9999
2024 07 08 12 207 201 10045 181 7 -9999 -9999 -9999
2024 07 08 18 196 193 10045 238 4 -9999 -9999 -9999
2024 07 08 21 175 170 10058 263 5 -9999 -9999 -9999
2024 07 09 00 217 179 10063 30 14 -9999 -9999 -9999
2024 07 09 03 262 187 10052 50 18 -9999 -9999 -9999
2024 07 09 06 282 189 10044 28 23 -9999 -9999 -9999
2024 07 09 09 277 187 10034 30 22 -9999 -9999 -9999
2024 07 09 12 212 188 10041 259 12 -9999 -9999 -9999
2024 07 09 18 165 159 10045 62 9 -9999 -9999 -9999
2024 07 09 21 161 158 10050 51 18 -9999 -9999 -9999
2024 07 10 00 200 185 10047 53 14 -9999 -9999 -9999
2024 07 10 03 277 181 10030 51 30 -9999 -9999 -9999
2024 07 10 06 300 160 10023 27 35 -9999 -9999 -9999
2024 07 10 09 286 172 10016 19 24 -9999 -9999 -9999
2024 07 10 12 220 193 10028 233 14 -9999 -9999 -9999
2024 07 10 18 167 161 10032 190 5 -9999 -9999 -9999
2024 07 10 21 157 154 10034 0 0 -9999 -9999 0
2024 07 11 00 192 184 10036 253 9 -9999 -9999 -9999
2024 07 11 03 272 191 10025 207 12 -9999 -9999 -9999
2024 07 11 06 301 176 10014 225 17 -9999 -9999 -9999
2024 07 11 09 295 203 10004 290 12 -9999 -9999 -9999
2024 07 11 12 227 199 10021 223 11 -9999 -9999 -9999
2024 07 11 18 181 175 10023 315 5 -9999 -9999 -9999
2024 07 11 21 175 169 10027 254 8 -9999 -9999 -9999
2024 07 12 00 212 195 10032 215 6 -9999 -9999 -9999
2024 07 12 03 286 214 10017 313 14 -9999 -9999 -9999
2024 07 12 06 302 213 10012 236 22 -9999 -9999 -9999
2024 07 12 09 300 219 10009 243 17 -9999 -9999 -9999
2024 07 12 12 252 229 10035 237 11 -9999 -9999 -9999
2024 07 12 18 186 181 10043 258 5 -9999 -9999 -9999
2024 07 13 00 230 200 10061 42 9 -9999 -9999 -9999
2024 07 13 06 312 205 10053 248 32 -9999 -9999 -9999
2024 07 13 09 315 211 10053 257 21 -9999 -9999 -9999
2024 07 13 12 247 212 10078 231 12 -9999 -9999 -9999
2024 07 13 18 197 190 10094 178 5 -9999 -9999 -9999
2024 07 14 00 241 202 10110 328 8 -9999 -9999 -9999
2024 07 14 03 316 193 10101 47 11 -9999 -9999 -9999
2024 07 14 06 327 203 10091 228 23 -9999 -9999 -9999
2024 07 14 09 312 217 10092 22 14 -9999 -9999 -9999
2024 07 14 12 235 211 10110 167 15 -9999 -9999 -9999
2024 07 14 18 207 205 10115 360 1 -9999 -9999 -9999
2024 07 15 00 232 223 10126 289 10 -9999 -9999 -9999
2024 07 15 03 302 235 10107 313 17 -9999 -9999 -9999
2024 07 15 06 325 232 10094 218 23 -9999 -9999 -9999
2024 07 15 09 302 231 10087 254 29 -9999 -9999 -9999
2024 07 15 12 250 231 10097 237 8 -9999 -9999 -9999
2024 07 15 18 202 198 10095 178 6 -9999 -9999 -9999
2024 07 15 21 195 190 10101 247 7 -9999 -9999 -9999
2024 07 16 00 265 208 10091 52 5 -9999 -9999 -9999
2024 07 16 03 302 210 10075 176 35 -9999 -9999 -9999
2024 07 16 06 302 205 10063 202 50 -9999 -9999 -9999
2024 07 16 09 287 202 10054 197 32 -9999 -9999 -9999
2024 07 16 12 250 219 10054 274 29 -9999 -9999 -9999
2024 07 16 18 230 222 10034 0 0 -9999 -9999 -9999
2024 07 16 21 227 222 10030 198 9 -9999 -9999 -9999
2024 07 17 00 240 232 10020 29 12 -9999 -9999 -9999
2024 07 17 03 272 228 9999 258 18 -9999 -9999 -9999
2024 07 17 06 275 229 9990 178 27 -9999 -9999 -9999
2024 07 17 09 262 233 9997 219 23 -9999 -9999 -9999
2024 07 17 12 237 230 10009 211 10 -9999 -9999 -9999
2024 07 17 18 201 198 9995 183 18 -9999 -9999 -9999
2024 07 17 21 197 195 10002 202 13 -9999 -9999 -9999
2024 07 18 00 222 213 9995 334 15 -9999 -9999 -9999
2024 07 18 03 290 207 9977 244 12 -9999 -9999 -9999
2024 07 18 06 307 209 9964 276 32 -9999 -9999 -9999
2024 07 18 09 302 213 9963 253 30 -9999 -9999 -9999
2024 07 18 12 252 198 9983 171 13 -9999 -9999 -9999
2024 07 18 18 195 187 9996 282 9 -9999 -9999 -9999
2024 07 18 21 195 189 10003 162 9 -9999 -9999 -9999
2024 07 19 00 265 209 10001 187 27 -9999 -9999 -9999
2024 07 19 03 300 206 9997 175 47 -9999 -9999 -9999
2024 07 19 06 306 202 9992 184 57 -9999 -9999 -9999
2024 07 19 09 297 206 10000 198 49 -9999 -9999 -9999
2024 07 19 12 257 201 10012 241 27 -9999 -9999 -9999
2024 07 19 18 225 200 10025 296 11 -9999 -9999 -9999
2024 07 19 21 225 205 10029 125 12 -9999 -9999 -9999
2024 07 20 00 207 201 10054 20 15 -9999 -9999 -9999
2024 07 20 06 256 221 10014 82 11 -9999 -9999 -9999
2024 07 20 09 256 233 10004 107 11 -9999 -9999 -9999
2024 07 20 12 232 226 10004 344 11 -9999 -9999 -9999
2024 07 20 18 202 197 10005 183 6 -9999 -9999 -9999
2024 07 20 21 197 192 10019 168 26 -9999 -9999 -9999
2024 07 21 00 250 209 10028 22 13 -9999 -9999 -9999
2024 07 21 03 297 239 10017 252 33 -9999 -9999 -9999
2024 07 21 06 316 237 10009 230 36 -9999 -9999 -9999
2024 07 21 09 297 240 10015 191 24 -9999 -9999 -9999
2024 07 21 12 272 218 10021 197 27 -9999 -9999 -9999
2024 07 21 18 227 213 10033 201 10 -9999 -9999 -9999
2024 07 21 21 215 207 10032 220 9 -9999 -9999 -9999
2024 07 22 00 295 231 10011 147 16 -9999 -9999 -9999
2024 07 22 03 316 237 9999 203 43 -9999 -9999 -9999
2024 07 22 06 290 219 9985 293 38 -9999 -9999 -9999
2024 07 22 09 247 235 9978 112 17 -9999 -9999 -9999
2024 07 22 12 227 220 9983 23 10 -9999 -9999 -9999
2024 07 22 18 221 218 9987 61 5 -9999 -9999 -9999
2024 07 22 21 222 220 9992 96 5 -9999 -9999 -9999
2024 07 23 00 241 232 9997 139 5 -9999 -9999 -9999
2024 07 23 03 275 237 9992 192 9 -9999 -9999 -9999
2024 07 23 06 301 233 9984 233 31 -9999 -9999 -9999
2024 07 23 09 290 229 9984 209 38 -9999 -9999 -9999
2024 07 23 12 252 223 10007 303 8 -9999 -9999 -9999
2024 07 23 18 212 208 10004 78 22 -9999 -9999 -9999
2024 07 23 21 205 200 10014 121 6 -9999 -9999 -9999
2024 07 24 00 246 219 10021 19 13 -9999 -9999 -9999
2024 07 24 03 281 226 10019 262 27 -9999 -9999 -9999
2024 07 24 06 295 236 10014 233 24 -9999 -9999 -9999
2024 07 24 09 286 242 10012 242 20 -9999 -9999 -9999
2024 07 24 12 256 238 10023 294 6 -9999 -9999 -9999
2024 07 24 18 230 225 10017 274 4 -9999 -9999 -9999
2024 07 24 21 227 225 10018 88 14 -9999 -9999 -9999
2024 07 25 00 255 233 10024 28 7 -9999 -9999 -9999
2024 07 25 03 242 234 10028 282 23 -9999 -9999 -9999
2024 07 25 06 260 238 10030 308 8 -9999 -9999 -9999
2024 07 25 09 262 245 10031 256 10 -9999 -9999 -9999
2024 07 25 12 240 235 10042 62 13 -9999 -9999 -9999
2024 07 25 18 225 219 10050 34 9 -9999 -9999 -9999
2024 07 25 21 216 213 10059 28 13 -9999 -9999 -9999
2024 07 26 00 220 215 10067 77 9 -9999 -9999 -9999
2024 07 26 03 221 218 10068 59 7 -9999 -9999 -9999
2024 07 26 06 227 225 10062 160 9 -9999 -9999 -9999
2024 07 26 09 222 220 10066 33 11 -9999 -9999 -9999
2024 07 26 12 217 214 10075 77 12 -9999 -9999 -9999
2024 07 26 18 215 213 10090 308 5 -9999 -9999 -9999
2024 07 26 21 217 215 10101 197 5 -9999 -9999 -9999
2024 07 27 00 225 223 10105 204 3 -9999 -9999 -9999
2024 07 27 03 242 239 10111 4 9 -9999 -9999 -9999
2024 07 27 06 240 229 10111 95 11 -9999 -9999 -9999
2024 07 27 09 237 230 10103 270 12 -9999 -9999 -9999
2024 07 27 12 235 231 10108 147 6 -9999 -9999 -9999
2024 07 27 18 226 224 10088 231 4 -9999 -9999 -9999
2024 07 27 21 222 220 10078 0 0 -9999 -9999 -9999
2024 07 28 00 232 231 10066 41 13 -9999 -9999 -9999
2024 07 28 03 250 248 10046 99 3 -9999 -9999 -9999
2024 07 28 06 256 251 10025 292 7 -9999 -9999 -9999
2024 07 28 09 252 249 10012 177 3 -9999 -9999 -9999
2024 07 28 12 245 241 10032 258 22 -9999 -9999 -9999
2024 07 28 18 246 241 10046 261 21 -9999 -9999 -9999
2024 07 28 21 245 240 10054 315 6 -9999 -9999 -9999
2024 07 29 00 252 244 10058 268 20 -9999 -9999 -9999
2024 07 29 03 280 251 10047 269 23 -9999 -9999 -9999
2024 07 29 06 297 252 10033 263 42 -9999 -9999 -9999
2024 07 29 09 295 247 10027 249 28 -9999 -9999 -9999
2024 07 29 12 255 242 10044 0 0 -9999 -9999 -9999
2024 07 29 18 232 229 10043 277 11 -9999 -9999 -9999
2024 07 29 21 232 230 10053 335 4 -9999 -9999 -9999
2024 07 30 00 266 246 10054 259 18 -9999 -9999 -9999
2024 07 30 03 296 223 10050 249 11 -9999 -9999 -9999
2024 07 30 06 291 231 10048 268 22 -9999 -9999 -9999
2024 07 30 09 280 240 10042 303 10 -9999 -9999 -9999
2024 07 30 12 247 235 10041 267 12 -9999 -9999 -9999
2024 07 30 18 231 228 10023 227 4 -9999 -9999 -9999
2024 07 30 21 227 224 10014 16 10 -9999 -9999 -9999
2024 07 31 00 277 227 10008 221 36 -9999 -9999 -9999
2024 07 31 03 290 224 10003 207 39 -9999 -9999 -9999
2024 07 31 06 307 229 9995 185 79 -9999 -9999 -9999
2024 07 31 09 292 227 9988 237 41 -9999 -9999 -9999
2024 07 31 12 277 225 9990 247 28 -9999 -9999 -9999
2024 07 31 18 246 234 9983 309 16 -9999 -9999 -9999
2024 07 31 21 237 232 9982 8 6 -9999 -9999 -9999
2024 08 01 00 252 247 9994 316 15 -9999 -9999 -9999
2024 08 01 03 302 249 9990 210 33 -9999 -9999 -9999
2024 08 01 06 255 241 9995 270 46 -9999 -9999 -9999
2024 08 01 09 251 237 9995 277 13 -9999 -9999 -9999
2024 08 01 12 247 240 10006 360 1 -9999 -9999 -9999
2024 08 01 18 237 234 10001 134 8 -9999 -9999 -9999
2024 08 01 21 230 224 10002 122 14 -9999 -9999 -9999
2024 08 02 00 245 231 10020 285 6 -9999 -9999 -9999
2024 08 02 03 276 230 10024 264 31 -9999 -9999 -9999
2024 08 02 06 305 229 10018 250 31 -9999 -9999 -9999
2024 08 02 09 301 235 10024 319 18 -9999 -9999 -9999
2024 08 02 12 250 232 10047 216 7 -9999 -9999 -9999
2024 08 02 18 225 221 10065 299 9 -9999 -9999 -9999
2024 08 02 21 222 219 10070 158 11 -9999 -9999 -9999
2024 08 03 00 242 226 10078 47 8 -9999 -9999 -9999
2024 08 03 03 297 240 10075 265 27 -9999 -9999 -9999
2024 08 03 06 320 226 10066 276 29 -9999 -9999 -9999
2024 08 03 09 321 231 10060 314 18 -9999 -9999 -9999
2024 08 03 12 260 244 10077 290 6 -9999 -9999 -9999
2024 08 03 18 230 227 10072 267 7 -9999 -9999 -9999
2024 08 03 21 227 224 10070 211 3 -9999 -9999 -9999
2024 08 04 00 272 246 10068 49 16 -9999 -9999 -9999
2024 08 04 03 312 238 10057 166 43 -9999 -9999 -9999
2024 08 04 06 320 232 10037 198 40 -9999 -9999 -9999
2024 08 04 09 287 249 10024 346 12 -9999 -9999 -9999
2024 08 04 12 256 233 10036 289 16 -9999 -9999 -9999
2024 08 04 18 232 228 10038 72 18 -9999 -9999 -9999
2024 08 04 21 227 224 10041 324 8 -9999 -9999 -9999
2024 08 05 00 272 232 10043 204 30 -9999 -9999 -9999
2024 08 05 03 277 247 10041 274 8 -9999 -9999 -9999
2024 08 05 06 300 234 10031 171 64 -9999 -9999 -9999
2024 08 05 09 290 234 10031 185 28 -9999 -9999 -9999
2024 08 05 12 257 241 10048 240 19 -9999 -9999 -9999
2024 08 05 18 231 226 10058 196 12 -9999 -9999 -9999
2024 08 05 21 225 221 10070 282 8 -9999 -9999 -9999
2024 08 06 00 247 233 10074 287 13 -9999 -9999 -9999
2024 08 06 03 285 229 10066 234 34 -9999 -9999 -9999
2024 08 06 06 312 229 10056 240 34 -9999 -9999 -9999
2024 08 06 09 297 235 10055 330 10 -9999 -9999 -9999
2024 08 06 12 247 231 10064 31 7 -9999 -9999 -9999
2024 08 06 18 220 214 10068 274 7 -9999 -9999 -9999
2024 08 06 21 215 211 10070 246 15 -9999 -9999 -9999
2024 08 07 00 242 230 10073 331 8 -9999 -9999 -9999
2024 08 07 03 297 236 10055 257 27 -9999 -9999 -9999
2024 08 07 06 315 222 10042 257 32 -9999 -9999 -9999
2024 08 07 09 302 229 10039 239 18 -9999 -9999 -9999
2024 08 07 12 251 233 10049 225 16 -9999 -9999 -9999
2024 08 07 18 225 220 10053 323 10 -9999 -9999 -9999
2024 08 07 21 220 214 10056 81 10 -9999 -9999 -9999
2024 08 08 00 250 228 10056 240 10 -9999 -9999 -9999
2024 08 08 03 292 219 10048 247 45 -9999 -9999 -9999
2024 08 08 06 290 232 10043 238 32 -9999 -9999 -9999
2024 08 08 09 292 219 10044 242 28 -9999 -9999 -9999
2024 08 08 12 245 230 10053 211 13 -9999 -9999 -9999
2024 08 08 18 215 211 10060 186 11 -9999 -9999 -9999
2024 08 08 21 210 205 10063 208 11 -9999 -9999 -9999
2024 08 09 00 222 215 10064 132 7 -9999 -9999 -9999
2024 08 09 03 301 212 10055 217 13 -9999 -9999 -9999
2024 08 09 06 322 174 10043 247 17 -9999 -9999 -9999
2024 08 09 09 301 230 10034 61 10 -9999 -9999 -9999
2024 08 09 12 242 226 10045 312 10 -9999 -9999 -9999
2024 08 09 18 217 211 10025 82 17 -9999 -9999 -9999
2024 08 09 21 212 208 10033 254 3 -9999 -9999 -9999
2024 08 10 00 227 218 10025 6 8 -9999 -9999 -9999
2024 08 10 03 267 231 10009 353 15 -9999 -9999 -9999
2024 08 10 06 295 224 9989 146 24 -9999 -9999 -9999
2024 08 10 09 290 215 9976 175 28 -9999 -9999 -9999
2024 08 10 12 240 230 9995 173 8 -9999 -9999 -9999
2024 08 10 18 235 231 9972 54 15 -9999 -9999 -9999
2024 08 10 21 231 224 9977 15 11 -9999 -9999 -9999
2024 08 11 00 270 232 9982 257 11 -9999 -9999 -9999
2024 08 11 03 292 235 9977 141 26 -9999 -9999 -9999
2024 08 11 06 300 234 9974 135 34 -9999 -9999 -9999
2024 08 11 09 285 236 9981 134 22 -9999 -9999 -9999
2024 08 11 12 260 242 10004 112 10 -9999 -9999 -9999
2024 08 11 18 221 214 10014 266 6 -9999 -9999 -9999
2024 08 12 00 255 236 10035 208 8 -9999 -9999 -9999
2024 08 12 03 271 240 10037 332 14 -9999 -9999 -9999
2024 08 12 06 297 243 10028 309 31 -9999 -9999 -9999
2024 08 12 09 260 245 10049 87 28 -9999 -9999 -9999
2024 08 12 12 245 238 10067 291 17 -9999 -9999 -9999
2024 08 12 18 236 233 10077 353 5 -9999 -9999 -9999
2024 08 12 21 227 225 10089 67 8 -9999 -9999 -9999
2024 08 13 00 235 230 10103 56 9 -9999 -9999 -9999
2024 08 13 03 286 242 10097 52 9 -9999 -9999 -9999
2024 08 13 06 300 241 10089 3 15 -9999 -9999 -9999
2024 08 13 09 272 232 10095 41 24 -9999 -9999 -9999
2024 08 13 12 240 226 10112 334 10 -9999 -9999 -9999
2024 08 13 18 215 211 10112 54 13 -9999 -9999 -9999
2024 08 13 21 212 209 10113 60 12 -9999 -9999 -9999
2024 08 14 00 250 217 10108 72 33 -9999 -9999 -9999
2024 08 14 03 292 233 10100 10 17 -9999 -9999 -9999
2024 08 14 06 277 222 10094 314 41 -9999 -9999 -9999
2024 08 14 09 275 246 10094 40 20 -9999 -9999 5
2024 08 14 12 245 234 10100 285 11 -9999 -9999 -9999
2024 08 14 18 225 222 10097 103 12 -9999 -9999 -9999
2024 08 14 21 221 218 10100 107 13 -9999 -9999 -9999
2024 08 15 00 232 225 10105 237 10 -9999 -9999 -9999
2024 08 15 03 281 226 10098 200 13 -9999 -9999 -9999
2024 08 15 06 312 217 10080 306 21 -9999 -9999 -9999
2024 08 15 09 305 233 10072 320 24 -9999 -9999 -9999
2024 08 15 12 255 235 10090 233 10 -9999 -9999 -9999
2024 08 15 18 230 225 10093 310 6 -9999 -9999 -9999
2024 08 15 21 226 221 10100 110 6 -9999 -9999 -9999
2024 08 16 00 240 229 10108 25 11 -9999 -9999 -9999
2024 08 16 03 302 235 10098 30 9 -9999 -9999 -9999
2024 08 16 06 326 224 10085 296 22 -9999 -9999 -9999
2024 08 16 09 302 230 10087 324 18 -9999 -9999 -9999
2024 08 16 12 255 235 10108 244 8 -9999 -9999 -9999
2024 08 16 18 222 219 10111 360 5 -9999 -9999 -9999
2024 08 16 21 222 217 10116 28 13 -9999 -9999 -9999
2024 08 17 00 242 228 10119 151 19 -9999 -9999 -9999
2024 08 17 03 311 232 10108 253 27 -9999 -9999 -9999
2024 08 17 06 327 203 10097 256 24 -9999 -9999 -9999
2024 08 17 09 317 224 10093 313 20 -9999 -9999 -9999
2024 08 17 12 252 232 10103 220 14 -9999 -9999 -9999
2024 08 17 18 222 217 10105 247 8 -9999 -9999 -9999
2024 08 17 21 222 217 10103 122 4 -9999 -9999 -9999
2024 08 18 00 260 230 10099 37 10 -9999 -9999 -9999
2024 08 18 03 312 241 10084 164 13 -9999 -9999 -9999
2024 08 18 06 332 205 10069 218 43 -9999 -9999 -9999
2024 08 18 09 320 217 10064 213 21 -9999 -9999 -9999
2024 08 18 12 256 229 10084 49 15 -9999 -9999 -9999
2024 08 18 18 222 216 10077 215 4 -9999 -9999 -9999
2024 08 18 21 216 211 10079 51 14 -9999 -9999 -9999
2024 08 19 00 256 227 10084 116 11 -9999 -9999 -9999
2024 08 19 03 305 219 10081 226 15 -9999 -9999 -9999
2024 08 19 06 310 226 10073 206 28 -9999 -9999 -9999
2024 08 19 09 305 233 10075 251 17 -9999 -9999 -9999
2024 08 19 12 262 242 10096 14 11 -9999 -9999 -9999
2024 08 19 18 232 225 10104 73 8 -9999 -9999 -9999
2024 08 19 21 221 214 10109 26 10 -9999 -9999 -9999
2024 08 20 00 257 231 10112 59 16 -9999 -9999 -9999
2024 08 20 03 300 229 10106 111 19 -9999 -9999 -9999
2024 08 20 06 305 238 10102 85 10 -9999 -9999 -9999
2024 08 20 09 297 239 10092 131 19 -9999 -9999 -9999
2024 08 20 12 262 246 10103 157 6 -9999 -9999 -9999
2024 08 20 18 245 237 10079 243 11 -9999 -9999 -9999
2024 08 20 21 240 233 10071 287 5 -9999 -9999 -9999
2024 08 21 00 257 239 10076 44 15 -9999 -9999 -9999
2024 08 21 03 287 234 10062 121 23 -9999 -9999 -9999
2024 08 21 06 277 234 10047 152 18 -9999 -9999 -9999
2024 08 21 09 275 237 10037 124 7 -9999 -9999 -9999
2024 08 21 12 257 241 10043 152 8 -9999 -9999 -9999
2024 08 21 18 237 234 10031 256 8 -9999 -9999 -9999
2024 08 21 21 237 234 10023 0 0 -9999 -9999 -9999
2024 08 22 00 240 236 10027 244 5 -9999 -9999 -9999
2024 08 22 03 247 241 10017 292 15 -9999 -9999 -9999
2024 08 22 06 265 241 10005 247 14 -9999 -9999 -9999
2024 08 22 09 252 226 10013 335 28 -9999 -9999 -9999
2024 08 22 12 220 203 10035 341 19 -9999 -9999 -9999
2024 08 22 18 202 183 10056 201 7 -9999 -9999 -9999
2024 08 22 21 197 188 10072 327 13 -9999 -9999 -9999
2024 08 23 00 211 192 10090 257 13 -9999 -9999 -9999
2024 08 23 03 257 182 10089 275 18 -9999 -9999 -9999
2024 08 23 06 281 170 10083 188 20 -9999 -9999 -9999
2024 08 23 09 275 185 10080 16 14 -9999 -9999 -9999
2024 08 23 12 207 193 10101 264 8 -9999 -9999 -9999
2024 08 23 18 176 173 10111 360 2 -9999 -9999 -9999
2024 08 23 21 171 168 10112 105 12 -9999 -9999 -9999
2024 08 24 00 195 175 10117 140 9 -9999 -9999 -9999
2024 08 24 03 267 170 10104 272 17 -9999 -9999 -9999
2024 08 24 06 292 189 10089 288 31 -9999 -9999 -9999
2024 08 24 09 287 193 10082 263 19 -9999 -9999 -9999
2024 08 24 12 217 200 10096 269 15 -9999 -9999 -9999
2024 08 24 18 197 191 10097 102 18 -9999 -9999 -9999
2024 08 24 21 190 184 10104 249 5 -9999 -9999 -9999
2024 08 25 00 200 194 10117 249 11 -9999 -9999 -9999
2024 08 25 03 262 206 10110 224 12 -9999 -9999 -9999
2024 08 25 06 280 202 10095 232 39 -9999 -9999 -9999
2024 08 25 09 270 179 10096 257 21 -9999 -9999 -9999
2024 08 25 12 197 178 10113 214 15 -9999 -9999 -9999
2024 08 25 18 167 162 10104 233 7 -9999 -9999 -9999
2024 08 25 21 165 161 10106 175 8 -9999 -9999 -9999
2024 08 26 00 177 175 10111 253 10 -9999 -9999 -9999
2024 08 26 03 261 180 10096 208 17 -9999 -9999 -9999
2024 08 26 06 267 154 10088 240 23 -9999 -9999 -9999
2024 08 26 09 251 173 10089 220 15 -9999 -9999 -9999
2024 08 26 12 201 184 10104 231 9 -9999 -9999 -9999
2024 08 26 18 157 153 10106 282 12 -9999 -9999 -9999
2024 08 26 21 155 148 10114 231 13 -9999 -9999 -9999
2024 08 27 00 182 165 10121 19 15 -9999 -9999 -9999
2024 08 27 03 262 174 10110 71 31 -9999 -9999 -9999
2024 08 27 06 272 162 10105 40 22 -9999 -9999 -9999
2024 08 27 09 272 168 10107 334 22 -9999 -9999 -9999
2024 08 27 12 197 178 10123 216 14 -9999 -9999 -9999
2024 08 27 18 156 150 10125 170 5 -9999 -9999 -9999
2024 08 27 21 152 150 10127 40 16 -9999 -9999 -9999
2024 08 28 00 175 169 10132 174 17 -9999 -9999 -9999
2024 08 28 03 272 166 10117 304 19 -9999 -9999 -9999
2024 08 28 06 290 169 10100 81 14 -9999 -9999 -9999
2024 08 28 09 292 183 10095 301 17 -9999 -9999 -9999
2024 08 28 12 206 189 10111 248 7 -9999 -9999 -9999
2024 08 28 18 165 159 10110 273 4 -9999 -9999 -9999
2024 08 28 21 157 154 10111 53 11 -9999 -9999 -9999
2024 08 29 00 186 179 10119 189 8 -9999 -9999 -9999
2024 08 29 03 285 180 10094 68 9 -9999 -9999 -9999
2024 08 29 06 305 168 10078 214 32 -9999 -9999 -9999
2024 08 29 09 297 169 10066 226 19 -9999 -9999 -9999
2024 08 29 12 215 193 10078 233 13 -9999 -9999 -9999
2024 08 29 18 171 165 10070 217 8 -9999 -9999 -9999
2024 08 29 21 171 168 10074 327 8 -9999 -9999 -9999
2024 08 30 00 200 187 10074 316 12 -9999 -9999 -9999
2024 08 30 03 270 177 10067 249 43 -9999 -9999 -9999
2024 08 30 06 285 183 10059 244 51 -9999 -9999 -9999
2024 08 30 09 265 198 10061 235 33 -9999 -9999 -9999
2024 08 30 12 217 180 10098 25 20 -9999 -9999 -9999
2024 08 30 18 162 158 10107 25 8 -9999 -9999 -9999
2024 08 30 21 160 154 10118 242 9 -9999 -9999 -9999
2024 08 31 00 185 163 10122 284 9 -9999 -9999 -9999
2024 08 31 03 266 111 10106 259 11 -9999 -9999 -9999
2024 08 31 06 287 138 10087 239 17 -9999 -9999 -9999
2024 08 31 09 257 168 10074 184 16 -9999 -9999 -9999
2024 08 31 12 200 173 10075 229 7 -9999 -9999 -9999
2024 08 31 18 185 171 10046 251 10 -9999 -9999 -9999
2024 08 31 21 191 169 10048 255 18 -9999 -9999 -9999
2024 09 01 00 191 169 10064 251 44 -9999 -9999 -9999
2024 09 01 03 205 173 10072 260 31 -9999 -9999 -9999
2024 09 01 06 262 173 10066 242 41 -9999 -9999 -9999
2024 09 01 09 247 152 10081 303 18 -9999 -9999 -9999
2024 09 01 12 200 147 10115 176 16 -9999 -9999 -9999
2024 09 01 18 142 132 10146 234 10 -9999 -9999 -9999
2024 09 01 21 117 111 10160 339 3 -9999 -9999 -9999
2024 09 02 03 232 103 10169 64 41 -9999 -9999 -9999
2024 09 02 06 251 102 10153 59 35 -9999 -9999 -9999
2024 09 02 09 242 106 10147 24 22 -9999 -9999 -9999
2024 09 02 12 152 128 10166 272 11 -9999 -9999 -9999
2024 09 02 18 102 95 10161 260 9 -9999 -9999 -9999
2024 09 02 21 97 93 10164 101 10 -9999 -9999 -9999
2024 09 03 00 155 122 10165 89 10 -9999 -9999 -9999
2024 09 03 03 257 160 10141 292 29 -9999 -9999 -9999
2024 09 03 06 275 165 10112 270 33 -9999 -9999 -9999
2024 09 03 09 275 165 10100 216 14 -9999 -9999 -9999
2024 09 03 12 187 169 10113 295 8 -9999 -9999 -9999
2024 09 03 18 152 147 10097 198 6 -9999 -9999 -9999
2024 09 03 21 142 137 10092 360 2 -9999 -9999 -9999
2024 09 04 00 191 171 10080 135 5 -9999 -9999 -9999
2024 09 04 03 257 190 10063 190 44 -9999 -9999 -9999
2024 09 04 06 245 199 10042 210 29 -9999 -9999 -9999
2024 09 04 09 245 198 10036 224 27 -9999 -9999 -9999
2024 09 04 12 227 206 10051 267 23 -9999 -9999 -9999
2024 09 04 18 180 175 10051 32 8 -9999 -9999 -9999
2024 09 04 21 185 181 10056 249 14 -9999 -9999 -9999
2024 09 05 00 192 190 10078 233 7 -9999 -9999 -9999
2024 09 05 03 197 170 10099 60 17 -9999 -9999 -9999
2024 09 05 06 242 157 10097 15 26 -9999 -9999 -9999
2024 09 05 09 235 139 10111 297 32 -9999 -9999 -9999
2024 09 05 12 170 153 10140 239 17 -9999 -9999 -9999
2024 09 05 18 142 138 10156 28 13 -9999 -9999 -9999
2024 09 05 21 137 135 10164 155 8 -9999 -9999 -9999
2024 09 06 00 146 140 10169 31 9 -9999 -9999 -9999
2024 09 06 03 236 123 10156 221 11 -9999 -9999 -9999
2024 09 06 06 256 117 10138 290 13 -9999 -9999 -9999
2024 09 06 09 230 156 10144 321 9 -9999 -9999 -9999
2024 09 06 12 177 156 10152 230 11 -9999 -9999 -9999
2024 09 06 18 155 148 10148 348 8 -9999 -9999 -9999
2024 09 06 21 152 148 10159 233 11 -9999 -9999 -9999
2024 09 07 00 160 151 10166 188 7 -9999 -9999 -9999
2024 09 07 03 180 161 10165 242 13 -9999 -9999 -9999
2024 09 07 06 221 159 10157 160 22 -9999 -9999 -9999
2024 09 07 09 236 135 10150 226 14 -9999 -9999 -9999
2024 09 07 12 156 146 10164 266 6 -9999 -9999 -9999
2024 09 07 18 127 125 10173 55 9 -9999 -9999 -9999
2024 09 07 21 117 115 10174 68 13 -9999 -9999 -9999
2024 09 08 00 145 139 10177 54 14 -9999 -9999 -9999
2024 09 08 03 252 138 10153 293 10 -9999 -9999 -9999
2024 09 08 06 290 151 10130 156 22 -9999 -9999 -9999
2024 09 08 09 267 178 10133 208 14 -9999 -9999 -9999
2024 09 08 12 200 182 10148 278 10 -9999 -9999 -9999
2024 09 08 18 157 153 10142 360 2 -9999 -9999 -9999
2024 09 08 21 150 147 10133 77 13 -9999 -9999 -9999
2024 09 09 00 172 170 10134 43 13 -9999 -9999 -9999
2024 09 09 03 250 174 10123 192 26 -9999 -9999 -9999
2024 09 09 06 232 196 10110 320 9 -9999 -9999 -9999
2024 09 09 09 217 209 10109 260 15 -9999 -9999 -9999
2024 09 09 12 207 203 10109 244 6 -9999 -9999 -9999
2024 09 09 18 192 190 10131 225 19 -9999 -9999 -9999
2024 09 09 21 191 188 10144 280 11 -9999 -9999 -9999
2024 09 10 00 182 172 10169 68 15 -9999 -9999 -9999
2024 09 10 03 182 156 10183 358 19 -9999 -9999 -9999
2024 09 10 06 187 152 10180 283 14 -9999 -9999 -9999
2024 09 10 09 192 147 10178 304 6 -9999 -9999 -9999
2024 09 10 12 145 136 10200 214 5 -9999 -9999 -9999
2024 09 10 18 137 131 10215 235 4 -9999 -9999 -9999
2024 09 10 21 135 129 10221 46 15 -9999 -9999 -9999
2024 09 11 00 144 133 10228 50 10 -9999 -9999 0
2024 09 11 03 193 148 10217 40 10 -9999 -9999 0
2024 09 11 06 217 148 10207 70 20 -9999 -9999 0
2024 09 11 09 199 153 10205 20 10 -9999 -9999 0
2024 09 11 12 158 147 10213 0 0 -9999 -9999 0
2024 09 11 18 129 126 10201 90 20 -9999 -9999 0
2024 09 11 21 118 115 10208 80 20 -9999 -9999 0
2024 09 12 00 139 130 10206 90 30 -9999 -9999 0
2024 09 12 03 237 130 10175 60 30 -9999 -9999 0
2024 09 12 06 283 105 10140 50 20 -9999 -9999 0
2024 09 12 09 254 148 10142 30 20 -9999 -9999 0
2024 09 12 12 192 166 10151 210 10 -9999 -9999 0
2024 09 12 18 150 144 10129 300 10 -9999 -9999 0
2024 09 12 21 135 130 10132 170 10 -9999 -9999 0
2024 09 13 00 189 144 10138 60 30 -9999 -9999 0
2024 09 13 03 238 134 10127 70 50 -9999 -9999 0
2024 09 13 06 255 140 10107 30 30 -9999 -9999 0
2024 09 13 09 227 118 10107 10 30 -9999 -9999 0
2024 09 13 21 134 95 10116 360 10 -9999 -9999 0
2024 09 14 00 141 89 10126 40 10 -9999 -9999 -9999
2024 09 14 03 180 104 10120 360 10 -9999 -9999 -9999
2024 09 14 06 143 107 10130 10 20 -9999 -9999 0
2024 09 14 09 139 103 10137 340 20 -9999 -9999 0
2024 09 14 12 129 99 10159 20 10 -9999 -9999 0
2024 09 14 18 101 92 10160 50 10 -9999 -9999 0
2024 09 14 21 86 78 10172 10 10 -9999 -9999 0
2024 09 15 00 130 91 10180 80 30 -9999 -9999 0
2024 09 15 03 205 88 10160 60 30 -9999 -9999 0
2024 09 15 06 238 90 10139 50 30 -9999 -9999 0
2024 09 15 09 218 76 10147 30 30 -9999 -9999 0
2024 09 15 12 140 117 10162 270 10 -9999 -9999 0
2024 09 15 18 135 119 10148 80 10 -9999 -9999 0
2024 09 15 21 139 121 10155 0 0 -9999 -9999 0
2024 09 16 00 189 137 10151 70 20 -9999 -9999 0
2024 09 16 03 256 185 10143 260 30 -9999 -9999 0
2024 09 16 06 268 173 10140 260 40 -9999 -9999 0
2024 09 16 09 213 198 10158 180 10 -9999 -9999 7
2024 09 16 12 200 192 10172 238 11 -9999 -9999 -9999
2024 09 16 18 174 168 10178 150 10 -9999 -9999 1
2024 09 16 21 156 148 10188 220 10 -9999 -9999 1
2024 09 17 00 168 155 10192 40 10 -9999 -9999 0
2024 09 17 03 217 162 10186 260 10 -9999 -9999 0
2024 09 17 06 218 165 10180 280 20 -9999 -9999 -9999
2024 09 17 09 204 178 10182 250 20 -9999 -9999 -9999
2024 09 17 12 175 164 10180 160 10 -9999 -9999 0
2024 09 17 18 156 150 10172 260 10 -9999 -9999 0
2024 09 17 21 152 146 10175 170 10 -9999 -9999 -9999
2024 09 18 00 161 151 10185 200 10 -9999 -9999 -9999
2024 09 18 03 190 157 10180 260 10 -9999 -9999 2
2024 09 18 06 233 129 10162 290 10 -9999 -9999 2
2024 09 18 09 211 167 10158 330 10 -9999 -9999 0
2024 09 18 12 166 155 10168 190 10 -9999 -9999 0
2024 09 18 18 143 140 10159 50 10 -9999 -9999 0
2024 09 18 21 142 139 10157 60 10 -9999 -9999 -9999
2024 09 19 00 151 148 10157 60 10 -9999 -9999 6
2024 09 19 03 180 169 10149 140 10 -9999 -9999 20
2024 09 19 06 227 189 10133 320 10 -9999 -9999 10
2024 09 19 09 215 192 10142 200 10 -9999 -9999 0
2024 09 19 12 196 186 10157 150 10 -9999 -9999 0
2024 09 19 18 151 117 10189 40 20 -9999 -9999 0
2024 09 19 21 126 94 10194 50 20 -9999 -9999 -9999
2024 09 20 00 113 78 10203 60 30 -9999 -9999 1
2024 09 20 03 122 87 10196 60 30 -9999 -9999 1
2024 09 20 06 123 88 10191 60 40 -9999 -9999 -9999
2024 09 20 09 103 94 10192 60 30 -9999 -9999 60
2024 09 20 12 97 89 10195 40 10 -9999 -9999 90
2024 09 20 18 94 83 10171 330 10 -9999 -9999 9
2024 09 20 21 85 81 10171 220 10 -9999 -9999 1
2024 09 21 00 108 84 10172 30 20 -9999 -9999 2
2024 09 21 03 134 85 10177 20 20 -9999 -9999 1
2024 09 21 06 148 78 10170 80 40 -9999 -9999 0
2024 09 21 09 146 72 10182 60 20 -9999 -9999 0
2024 09 21 12 89 77 10199 300 10 -9999 -9999 0
2024 09 21 18 67 64 10208 150 20 -9999 -9999 0
2024 09 21 21 52 49 10216 30 20 -9999 -9999 0
2024 09 22 00 57 54 10234 67 11 -9999 -9999 -9999
2024 09 22 03 162 52 10220 110 30 -9999 -9999 0
2024 09 22 06 190 55 10202 40 30 -9999 -9999 0
2024 09 22 09 174 57 10205 30 20 -9999 -9999 0
2024 09 22 12 86 69 10228 200 10 -9999 -9999 0
2024 09 22 18 39 33 10229 50 10 -9999 -9999 0
2024 09 22 21 36 33 10231 80 20 -9999 -9999 0
2024 09 23 00 55 52 10233 110 10 -9999 -9999 0
2024 09 23 03 184 72 10205 310 30 -9999 -9999 0
2024 09 23 06 224 89 10175 280 30 -9999 -9999 0
2024 09 23 09 195 97 10171 190 20 -9999 -9999 0
2024 09 23 12 112 99 10188 280 10 -9999 -9999 0
2024 09 23 18 68 64 10182 0 0 -9999 -9999 0
2024 09 23 21 59 56 10182 70 10 -9999 -9999 0
2024 09 24 00 85 82 10183 60 10 -9999 -9999 0
2024 09 24 03 218 94 10155 220 30 -9999 -9999 0
2024 09 24 06 242 69 10132 230 30 -9999 -9999 0
2024 09 24 09 215 94 10132 180 20 -9999 -9999 0
2024 09 24 12 132 106 10142 300 10 -9999 -9999 0
2024 09 24 18 82 76 10140 0 0 -9999 -9999 0
2024 09 24 21 74 70 10144 140 10 -9999 -9999 0
2024 09 25 00 103 97 10152 100 10 -9999 -9999 0
2024 09 25 03 144 134 10162 220 10 -9999 -9999 -9999
2024 09 25 06 150 144 10158 0 0 -9999 -9999 -9999
2024 09 25 09 150 135 10169 250 10 -9999 -9999 0
2024 09 25 12 126 117 10176 0 0 -9999 -9999 0
2024 09 25 18 107 104 10180 50 20 -9999 -9999 0
2024 09 25 21 96 93 10183 140 20 -9999 -9999 0
2024 09 26 00 102 99 10196 0 0 -9999 -9999 0
2024 09 26 03 173 120 10182 70 30 -9999 -9999 0
2024 09 26 06 205 82 10164 60 40 -9999 -9999 0
2024 09 26 09 185 90 10162 30 20 -9999 -9999 0
2024 09 26 12 107 95 10181 330 10 -9999 -9999 0
2024 09 26 18 61 55 10183 0 0 -9999 -9999 0
2024 09 26 21 67 64 10186 80 10 -9999 -9999 0
2024 09 27 00 74 71 10202 80 10 -9999 -9999 0
2024 09 27 06 237 60 10163 260 20 -9999 -9999 0
2024 09 27 09 201 102 10167 210 10 -9999 -9999 0
2024 09 27 12 116 99 10189 210 10 -9999 -9999 0
2024 09 27 18 76 70 10196 60 10 -9999 -9999 0
2024 09 27 21 65 61 10204 70 10 -9999 -9999 0
2024 09 28 00 111 88 10216 100 20 -9999 -9999 0
2024 09 28 03 217 125 10200 280 10 -9999 -9999 0
2024 09 28 06 250 119 10188 220 30 -9999 -9999 0
2024 09 28 09 220 134 10186 190 20 -9999 -9999 0
2024 09 28 12 145 129 10207 0 0 -9999 -9999 0
2024 09 28 18 107 102 10213 180 10 -9999 -9999 0
2024 09 28 21 100 95 10210 340 10 -9999 -9999 0
2024 09 29 00 140 124 10211 90 10 -9999 -9999 0
2024 09 29 03 251 143 10184 200 50 -9999 -9999 0
2024 09 29 06 275 142 10167 200 40 -9999 -9999 0
2024 09 29 09 238 142 10167 190 20 -9999 -9999 0
2024 09 29 12 179 148 10172 190 20 -9999 -9999 0
2024 09 29 18 159 148 10164 240 10 -9999 -9999 0
2024 09 29 21 155 149 10164 300 10 -9999 -9999 0
2024 09 30 00 129 110 10191 330 30 -9999 -9999 3
2024 09 30 03 104 83 10195 330 30 -9999 -9999 8
2024 09 30 06 89 75 10192 300 10 -9999 -9999 40
2024 09 30 12 82 73 10182 330 10 -9999 -9999 80
2024 09 30 18 77 65 10158 270 10 -9999 -9999 40
2024 09 30 21 74 65 10157 280 20 -9999 -9999 10
2024 10 01 00 77 56 10167 244 17 -9999 -9999 -9999
2024 10 01 03 116 41 10154 60 10 -9999 -9999 0
2024 10 01 06 119 34 10148 300 20 -9999 -9999 0
2024 10 01 09 85 65 10163 50 10 -9999 -9999 3
2024 10 01 12 73 66 10179 280 10 -9999 -9999 3
2024 10 01 18 29 25 10191 160 10 -9999 -9999 0
2024 10 01 21 13 7 10198 180 10 -9999 -9999 0
2024 10 02 00 29 26 10212 310 10 -9999 -9999 0
2024 10 02 03 124 14 10210 270 40 -9999 -9999 0
2024 10 02 06 149 18 10203 230 60 -9999 -9999 0
2024 10 02 09 131 23 10214 220 30 -9999 -9999 0
2024 10 02 12 60 42 10242 310 10 -9999 -9999 0
2024 10 02 18 15 11 10258 30 10 -9999 -9999 0
2024 10 02 21 4 0 10267 0 0 -9999 -9999 0
2024 10 03 00 54 42 10272 100 10 -9999 -9999 0
2024 10 03 03 169 43 10253 360 10 -9999 -9999 0
2024 10 03 06 197 34 10226 290 20 -9999 -9999 0
2024 10 03 09 163 53 10227 230 20 -9999 -9999 0
2024 10 03 12 76 57 10242 0 0 -9999 -9999 0
2024 10 03 18 29 23 10248 70 10 -9999 -9999 0
2024 10 03 21 16 12 10260 0 0 -9999 -9999 0
2024 10 04 00 66 49 10260 100 20 -9999 -9999 0
2024 10 04 03 201 54 10238 190 40 -9999 -9999 0
2024 10 04 06 213 44 10219 260 50 -9999 -9999 0
2024 10 04 09 179 76 10221 200 20 -9999 -9999 0
2024 10 04 12 105 83 10234 0 0 -9999 -9999 0
2024 10 04 18 52 46 10239 0 0 -9999 -9999 0
2024 10 04 21 41 37 10243 0 0 -9999 -9999 0
2024 10 05 00 82 71 10247 90 10 -9999 -9999 0
2024 10 05 03 204 81 10229 250 30 -9999 -9999 0
2024 10 05 06 226 60 10214 260 40 -9999 -9999 0
2024 10 05 09 185 82 10227 240 20 -9999 -9999 0
2024 10 05 12 106 85 10240 300 10 -9999 -9999 0
2024 10 05 18 71 65 10236 0 0 -9999 -9999 0
2024 10 05 21 68 64 10242 0 0 -9999 -9999 0
2024 10 06 00 82 78 10248 50 10 -9999 -9999 0
2024 10 06 03 126 92 10237 230 10 -9999 -9999 0
2024 10 06 06 164 100 10218 50 10 -9999 -9999 0
2024 10 06 09 129 65 10230 20 30 -9999 -9999 0
2024 10 06 12 106 60 10243 60 20 -9999 -9999 -9999
2024 10 06 18 83 71 10241 50 10 -9999 -9999 10
2024 10 06 21 69 63 10245 270 10 -9999 -9999 9
2024 10 07 00 79 75 10251 280 10 -9999 -9999 1
2024 10 07 03 144 38 10236 60 20 -9999 -9999 0
2024 10 07 06 167 12 10210 10 20 -9999 -9999 0
2024 10 07 09 134 8 10212 290 20 -9999 -9999 0
2024 10 07 12 58 31 10229 230 10 -9999 -9999 0
2024 10 07 18 8 2 10233 0 0 -9999 -9999 0
2024 10 07 21 -5 -11 10234 30 10 -9999 -9999 0
2024 10 08 00 38 22 10239 80 10 -9999 -9999 0
2024 10 08 03 158 26 10219 320 10 -9999 -9999 0
2024 10 08 06 195 10 10194 240 20 -9999 -9999 0
2024 10 08 09 160 24 10194 170 20 -9999 -9999 0
2024 10 08 12 68 39 10210 0 0 -9999 -9999 0
2024 10 08 18 18 11 10202 0 0 -9999 -9999 0
2024 10 08 21 4 -2 10202 100 10 -9999 -9999 0
2024 10 09 00 49 29 10199 120 10 -9999 -9999 0
2024 10 09 03 185 28 10168 250 20 -9999 -9999 0
2024 10 09 06 214 6 10139 230 40 -9999 -9999 0
2024 10 09 09 174 37 10138 210 20 -9999 -9999 0
2024 10 09 12 98 67 10148 0 0 -9999 -9999 0
2024 10 09 18 59 52 10135 0 0 -9999 -9999 0
2024 10 09 21 67 60 10131 0 0 -9999 -9999 0
2024 10 10 03 118 33 10181 200 20 -9999 -9999 30
2024 10 10 06 156 34 10161 240 30 -9999 -9999 1
2024 10 10 09 129 36 10163 210 10 -9999 -9999 0
2024 10 10 12 56 38 10175 340 10 -9999 -9999 0
2024 10 10 18 9 3 10178 0 0 -9999 -9999 0
2024 10 10 21 -3 -7 10177 60 10 -9999 -9999 0
2024 10 11 00 43 30 10182 100 10 -9999 -9999 0
2024 10 11 03 178 63 10161 280 40 -9999 -9999 0
2024 10 11 06 226 21 10145 260 40 -9999 -9999 0
2024 10 11 09 184 38 10161 240 20 -9999 -9999 0
2024 10 11 12 95 53 10194 300 10 -9999 -9999 0
2024 10 11 18 49 42 10217 0 0 -9999 -9999 0
2024 10 11 21 61 57 10236 90 10 -9999 -9999 0
2024 10 12 00 96 69 10256 120 10 -9999 -9999 0
2024 10 12 03 190 100 10241 280 30 -9999 -9999 0
2024 10 12 06 221 89 10225 250 30 -9999 -9999 0
2024 10 12 09 187 78 10231 260 10 -9999 -9999 0
2024 10 12 12 108 86 10246 300 10 -9999 -9999 0
2024 10 12 18 61 55 10249 0 0 -9999 -9999 0
2024 10 12 21 50 46 10253 110 10 -9999 -9999 0
2024 10 13 00 83 71 10257 100 10 -9999 -9999 0
2024 10 13 03 211 97 10231 270 20 -9999 -9999 0
2024 10 13 06 239 75 10206 260 30 -9999 -9999 0
2024 10 13 09 196 100 10206 250 10 -9999 -9999 -9999
2024 10 13 12 138 102 10212 90 10 -9999 -9999 0
2024 10 13 18 102 91 10191 130 10 -9999 -9999 0
2024 10 13 21 83 75 10185 280 10 -9999 -9999 0
2024 10 14 00 109 97 10178 30 10 -9999 -9999 0
2024 10 14 03 194 114 10162 190 60 -9999 -9999 0
2024 10 14 06 219 104 10139 190 60 -9999 -9999 0
2024 10 14 09 185 118 10140 180 40 -9999 -9999 0
2024 10 14 12 173 113 10145 200 30 -9999 -9999 0
2024 10 14 18 124 101 10165 290 40 -9999 -9999 5
2024 10 14 21 71 39 10203 280 20 -9999 -9999 20
2024 10 15 00 69 -3 10232 320 20 -9999 -9999 10
2024 10 15 03 100 -20 10233 250 40 -9999 -9999 1
2024 10 15 06 122 -17 10238 250 30 -9999 -9999 1
2024 10 15 09 88 -40 10254 330 20 -9999 -9999 0
2024 10 15 12 26 -14 10278 237 12 -9999 -9999 -9999
2024 10 15 18 -17 -28 10286 200 10 -9999 -9999 0
2024 10 15 21 -28 -38 10286 200 10 -9999 -9999 0
2024 10 16 00 8 -21 10283 150 10 -9999 -9999 0
2024 10 16 03 113 -11 10255 270 20 -9999 -9999 0
2024 10 16 06 171 -31 10220 270 40 -9999 -9999 0
2024 10 16 09 133 -14 10220 180 20 -9999 -9999 0
2024 10 16 12 78 16 10232 110 10 -9999 -9999 0
2024 10 16 18 66 56 10240 70 10 -9999 -9999 4
2024 10 16 21 56 47 10246 0 0 -9999 -9999 4
2024 10 17 00 79 59 10251 80 10 -9999 -9999 0
2024 10 17 03 110 57 10240 90 10 -9999 -9999 0
2024 10 17 06 137 72 10218 250 10 -9999 -9999 0
2024 10 17 09 141 93 10203 280 10 -9999 -9999 0
2024 10 17 12 128 98 10206 0 0 -9999 -9999 0
2024 10 17 18 107 93 10201 230 10 -9999 -9999 0
2024 10 17 21 100 91 10190 150 10 -9999 -9999 0
2024 10 18 00 109 100 10200 250 10 -9999 -9999 -9999
2024 10 18 03 124 111 10206 300 20 -9999 -9999 20
2024 10 18 06 106 80 10213 352 16 -9999 -9999 -9999
2024 10 18 09 83 47 10235 360 30 -9999 -9999 9
2024 10 18 12 75 7 10257 31 16 -9999 -9999 -9999
2024 10 18 18 15 -81 10322 350 30 -9999 -9999 0
2024 10 18 21 -11 -115 10350 350 30 -9999 -9999 0
2024 10 19 00 -1 -130 10378 30 40 -9999 -9999 0
2024 10 19 03 29 -138 10377 10 40 -9999 -9999 0
2024 10 19 06 48 -136 10364 350 40 -9999 -9999 0
2024 10 19 09 24 -130 10380 10 30 -9999 -9999 0
2024 10 19 12 -17 -87 10401 140 10 -9999 -9999 0
2024 10 19 18 -61 -87 10398 180 10 -9999 -9999 0
2024 10 19 21 -74 -96 10387 180 10 -9999 -9999 0
2024 10 20 00 -25 -70 10370 130 10 -9999 -9999 0
2024 10 20 03 78 -83 10337 60 20 -9999 -9999 0
2024 10 20 06 148 -35 10296 170 30 -9999 -9999 0
2024 10 20 09 103 -11 10282 190 10 -9999 -9999 0
2024 10 20 12 43 -5 10276 70 10 -9999 -9999 0
2024 10 20 18 112 28 10230 177 28 -9999 -9999 -9999
2024 10 20 21 84 59 10223 340 10 -9999 -9999 10
2024 10 21 00 96 65 10221 290 10 -9999 -9999 10
2024 10 21 03 123 72 10209 200 40 -9999 -9999 0
2024 10 21 06 162 94 10188 200 40 -9999 -9999 0
2024 10 21 09 153 92 10195 210 20 -9999 -9999 0
2024 10 21 12 125 91 10225 250 20 -9999 -9999 0
2024 10 21 18 80 72 10241 360 10 -9999 -9999 0
2024 10 21 21 54 48 10245 220 10 -9999 -9999 0
2024 10 22 00 63 59 10237 70 20 -9999 -9999 0
2024 10 22 03 93 0 10225 60 20 -9999 -9999 0
2024 10 22 06 96 -14 10195 20 20 -9999 -9999 0
2024 10 22 09 66 7 10191 30 30 -9999 -9999 2
2024 10 22 12 13 -2 10188 70 20 -9999 -9999 30
2024 10 22 18 6 2 10157 110 10 -9999 -9999 9
2024 10 22 21 11 7 10164 0 0 -9999 -9999 8
2024 10 23 00 18 12 10187 230 10 -9999 -9999 3
2024 10 23 03 56 21 10199 250 30 -9999 -9999 0
2024 10 23 06 76 19 10189 200 30 -9999 -9999 0
2024 10 23 09 57 1 10200 220 10 -9999 -9999 0
2024 10 23 12 7 -4 10212 330 10 -9999 -9999 0
2024 10 23 18 -18 -24 10217 80 10 -9999 -9999 0
2024 10 23 21 -11 -15 10220 50 10 -9999 -9999 0
2024 10 24 00 10 3 10234 60 10 -9999 -9999 0
2024 10 24 03 97 37 10229 30 10 -9999 -9999 0
2024 10 24 06 163 56 10213 270 30 -9999 -9999 0
2024 10 24 09 122 67 10222 230 10 -9999 -9999 0
2024 10 24 12 62 50 10243 0 0 -9999 -9999 0
2024 10 24 18 13 7 10260 160 10 -9999 -9999 0
2024 10 24 21 9 5 10268 70 10 -9999 -9999 0
2024 10 25 00 18 15 10278 80 10 -9999 -9999 0
2024 10 25 03 170 74 10254 250 20 -9999 -9999 0
2024 10 25 06 202 62 10241 260 50 -9999 -9999 0
2024 10 25 09 159 63 10253 340 10 -9999 -9999 0
2024 10 25 12 83 63 10276 0 0 -9999 -9999 0
2024 10 25 18 42 35 10272 120 10 -9999 -9999 0
2024 10 25 21 30 24 10272 110 10 -9999 -9999 0
2024 10 26 03 138 84 10236 60 30 -9999 -9999 0
2024 10 26 06 186 83 10200 280 20 -9999 -9999 0
2024 10 26 09 157 82 10193 140 10 -9999 -9999 0
2024 10 26 12 101 75 10202 190 10 -9999 -9999 0
2024 10 26 18 83 30 10204 260 30 -9999 -9999 0
2024 10 27 00 50 17 10230 360 20 -9999 -9999 1
2024 10 27 03 46 0 10230 40 30 -9999 -9999 0
2024 10 27 06 50 -4 10220 50 10 -9999 -9999 0
[truncated: 369 more rows]
