# Supplementary material for: Source Analysis of Ozone Pollution in Liaoyuan City’s Atmosphere Based on Machine Learning Models and HYSPLIT Clustering Method
Source: Toxics. 2025 Jun 13;13(6):500. doi: 10.3390/toxics13060500 (PMC12197544; doi:10.3390/toxics13060500)
Supplement: Supplementary file 1 [file toxics-13-00500-s001.zip › toxics-3626334-supplementary/C212_LY20152024-MonthlyHourCon.csv]

Month	Hour	AQI	PM2.5	PM10	SO2	NO2	O3	O3-8h	CO
1	1	139.962963	104.5925926	137.6296296	47.14814815	48.77777778	37.07407407	43.18518519	1.606888889
1	2	128.4074074	94.18518519	131.6296296	47	45.51851852	35.22222222	39.96296296	1.515777778
1	3	119.2962963	88.22222222	118.6666667	47.7037037	43.2962963	36.33333333	38.55555556	1.401185185
1	4	116.0714286	85.42857143	112	48.03571429	41.32142857	37	37.46428571	1.333428571
1	5	111.1428571	81.28571429	105.5714286	48.78571429	41.39285714	36.75	36.85714286	1.282142857
1	6	103.75	75.14285714	98	49.07142857	40.42857143	36.64285714	36.67857143	1.2205
1	7	104.1724138	75.31034483	98.79310345	67.10344828	43.51724138	34.17241379	36.06896552	1.262275862
1	8	106.0344828	77.03448276	101.6896552	85.37931034	49.48275862	31.10344828	35.4137931	1.347689655
1	9	110.7931034	81.44827586	108.0344828	81.5862069	54.51724138	32	34.96551724	1.594689655
1	10	122.3793103	91.48275862	120.5517241	74.13793103	51.06896552	38.10344828	35.27586207	1.757275862
1	11	143.9642857	108.1785714	139.5714286	78.39285714	47.46428571	44.25	35.42857143	1.691857143
1	12	148.4642857	111.8928571	142.3928571	86.85714286	38.5	53.67857143	38.85714286	1.420857143
1	13	146.6538462	110.2692308	140.5769231	76.84615385	33.76923077	60.61538462	41.19230769	1.241653846
1	14	126.7	93.9	120.4	58.86666667	26.36666667	69.2	45.2	1.049433333
1	15	103.1428571	75.67857143	97.85714286	47.17857143	23.82142857	73.96428571	49.07142857	0.915678571
1	16	78.14814815	55.44444444	73.74074074	45.96296296	23	77.37037037	56.40740741	0.861296296
1	17	68	46.11111111	61.77777778	47.11111111	27	72.88888889	61.33333333	0.874259259
1	18	65.43333333	42.9	58.7	49.6	40.1	61.2	64.13333333	1.080033333
1	19	69.57142857	47.28571429	64.5	54.64285714	52.85714286	50.07142857	65.42857143	1.398678571
1	20	87.25	61.89285714	81.92857143	67.89285714	56.78571429	44.89285714	64.14285714	1.673285714
1	21	109.9230769	80.11538462	104.4230769	59.88461538	58.65384615	38.5	60.34615385	1.862807692
1	22	134.4285714	99.89285714	131.75	51.10714286	54.07142857	38.32142857	57.75	1.843642857
1	23	147.75	111.6785714	148.2857143	51.28571429	54.46428571	36.25	52.35714286	1.823642857
1	24	146.8	110.1	146	53.33333333	50.1	36.3	47.3	1.700033333
2	1	123.8571429	91.07142857	125.3214286	39.39285714	35.39285714	40.78571429	50.78571429	1.914214286
2	2	122.6071429	93.03571429	128.25	35.14285714	33.75	40.28571429	46.75	1.810642857
2	3	120.7307692	95.34615385	131.4230769	30.73076923	30.80769231	42.11538462	42.80769231	1.714192308
2	4	108.1851852	84	118.1481481	28.55555556	27.88888889	43	43.18518519	1.624777778
2	5	108.3928571	79.92857143	113.2857143	30.67857143	28.64285714	42.85714286	42.35714286	1.605857143
2	6	110.3333333	79.7037037	112.962963	32.62962963	31.18518519	38.07407407	40.77777778	1.621518519
2	7	110.5185185	78.48148148	113.7407407	42.92592593	33.18518519	36.66666667	41.40740741	1.615925926
2	8	113.5	75.35714286	114.5	61.14285714	41.53571429	30.57142857	39.60714286	1.714035714
2	9	122.75	79.82142857	127.8928571	63.42857143	43.85714286	32.64285714	38.57142857	1.996428571
2	10	134.6428571	90.67857143	143.8571429	60.35714286	40.71428571	38.89285714	38.5	2.095392857
2	11	150.5	105.8571429	162.3571429	60.32142857	37.21428571	47.14285714	38.85714286	1.941642857
2	12	157.1111111	112.1851852	168.1111111	56.18518519	30	59.74074074	41.59259259	1.685888889
2	13	147.8214286	104.3928571	157.1428571	47.25	21.67857143	72.03571429	44.46428571	1.493964286
2	14	126.6785714	85.75	134.6428571	40.46428571	18.46428571	76.32142857	49	1.384285714
2	15	104.962963	66.62962963	111.8888889	36.51851852	17.14814815	79.03703704	54.81481481	1.306185185
2	16	90.21428571	53.89285714	93.46428571	36.39285714	16.46428571	80.57142857	60.67857143	1.318428571
2	17	86.40740741	49.2962963	83.74074074	35.11111111	18.51851852	78.96296296	66.2962963	1.32137037
2	18	80	46.88888889	77.51851852	39.11111111	25.25925926	71.66666667	70.2962963	1.420592593
2	19	76.51851852	48.18518519	76.22222222	42.96296296	35.66666667	61.48148148	72.77777778	1.641259259
2	20	79.35714286	51.82142857	77.78571429	50.25	39.07142857	55.14285714	72.07142857	1.892214286
2	21	101.0769231	72.30769231	98.5	45.53846154	40.96153846	50.23076923	69.84615385	2.064230769
2	22	110.6296296	79.96296296	114.037037	39.96296296	39.22222222	45.25925926	64.59259259	2.001481481
2	23	126.962963	94.40740741	131.7777778	39.81481481	38.74074074	43.77777778	61.18518519	2.010777778
2	24	123.5925926	90.66666667	127.5185185	43.25925926	36.03703704	42.66666667	56.7037037	1.934222222
3	1	95.43333333	70.23333333	108.0666667	22.06666667	36.03333333	41.7	59.36666667	1.411333333
3	2	86.43333333	62.36666667	96.23333333	21.46666667	31.63333333	45.93333333	53.9	1.3234
3	3	83.75	58.5	93.75	19.60714286	28	49.67857143	50	1.22275
3	4	78.56666667	53.13333333	88.26666667	18.26666667	27.36666667	46.63333333	47.26666667	1.250766667
3	5	76.20689655	50.65517241	85.5862069	17.96551724	27.68965517	42.51724138	42.75862069	1.236724138
3	6	72.6	48.73333333	79.53333333	20.16666667	27.06666667	45.96666667	45.1	1.209733333
3	7	69.3	47.73333333	73.03333333	31.7	30.33333333	43.36666667	45.06666667	1.2281
3	8	68.6	47.66666667	71.93333333	45.83333333	36.93333333	41.13333333	44.9	1.3505
3	9	74.6	52.66666667	77.86666667	44.03333333	35.7	46.93333333	45.43333333	1.4888
3	10	84.4	60.53333333	88.26666667	35.26666667	29.76666667	59	47.13333333	1.3367
3	11	89.48387097	64.77419355	93.58064516	28.03225806	20.06451613	72.90322581	50.64516129	1.170354839
3	12	83.32258065	59.41935484	87.70967742	25.09677419	16.09677419	80.35483871	54.80645161	1.08583871
3	13	71.53333333	49.06666667	75.06666667	22.23333333	13.63333333	86.1	58.16666667	1.0538
3	14	60.34482759	39.37931034	61.37931034	22.24137931	11.65517241	89.79310345	65.24137931	1.059724138
3	15	57.80645161	36.5483871	59.74193548	19.61290323	12	91.70967742	71.29032258	1.023741935
3	16	56.06666667	33.93333333	57.13333333	18.33333333	11.83333333	93.2	77.9	1.0026
3	17	55.8	30.93333333	54.2	18.5	13.2	94.53333333	83.23333333	0.988433333
3	18	60.62068966	33.17241379	60.82758621	19.93103448	15.79310345	89.86206897	86.44827586	1.040793103
3	19	58.93103448	31.93103448	56.17241379	24.51724138	21.96551724	84.44827586	89.06896552	1.037793103
3	20	60	35.33333333	61.5	33.66666667	33.13333333	64.9	84.96666667	1.289766667
3	21	66.82758621	44.55172414	74.10344828	38	38.79310345	59.20689655	84.27586207	1.397206897
3	22	82.36666667	58.4	92.5	33.43333333	42.5	50.2	77.9	1.511433333
3	23	96.4	70.93333333	109	27.36666667	39.46666667	46.56666667	72.63333333	1.460866667
3	24	99.55172414	74.65517241	112.9310345	23.06896552	38.62068966	42.4137931	66.82758621	1.447034483
4	1	86.34482759	58.31034483	89.79310345	13.34482759	28.37931034	54.10344828	70.4137931	0.763586207
4	2	84.73076923	56.26923077	90.69230769	13.73076923	28	50.76923077	65.19230769	0.738961538
4	3	83.46428571	53.25	89.82142857	11.60714286	22.96428571	52.92857143	60.85714286	0.692464286
4	4	78.51724138	49.27586207	85.06896552	10.17241379	22.34482759	52.48275862	56.44827586	0.655758621
4	5	73.44827586	46.62068966	77.06896552	10.93103448	23.13793103	49.72413793	54.27586207	0.656275862
4	6	70.03448276	45.31034483	72.68965517	12.24137931	25.31034483	47.48275862	52.5862069	0.673724138
4	7	68.60714286	44.85714286	70.46428571	18.5	26.96428571	47.25	51.78571429	0.729928571
4	8	70.75	46.92857143	73.75	23.57142857	32.07142857	47.75	51	0.829607143
4	9	79.06896552	54.27586207	83.62068966	25.82758621	33.13793103	53.10344828	49.96551724	0.878344828
4	10	85.20689655	59.48275862	91.62068966	25.55172414	26.34482759	64.62068966	52.4137931	0.764068966
4	11	83.17241379	57.44827586	91	22	19.27586207	76.62068966	54.20689655	0.667793103
4	12	73.77777778	49.66666667	79.07407407	18.81481481	15.88888889	83.96296296	57.96296296	0.609296296
4	13	67.07692308	42.80769231	69.61538462	14.11538462	14.03846154	88.76923077	63.57692308	0.584230769
4	14	59.48	34.88	58.48	14.36	13.76	90	66.76	0.5906
4	15	60.74074074	36.44444444	59.33333333	13.85185185	13.22222222	93	73.81481481	0.566148148
4	16	62.03846154	37.34615385	57.84615385	14.07692308	12	98.34615385	82.19230769	0.564384615
4	17	62.91666667	36.16666667	58.5	14.70833333	12.54166667	100.7916667	89.625	0.578833333
4	18	62.34482759	34.51724138	56.82758621	13.5862069	15.24137931	98.17241379	91.93103448	0.60062069
4	19	63.2962963	35.48148148	57.40740741	13.33333333	18.07407407	93.07407407	93.51851852	0.611481481
4	20	63.46428571	37.17857143	59.60714286	17.57142857	26.39285714	81.89285714	95.10714286	0.739464286
4	21	66.96153846	41.73076923	67.69230769	18.30769231	28.84615385	70.03846154	90.19230769	0.788461538
4	22	71.92857143	47.75	73.82142857	15.53571429	33.64285714	61.25	87.82142857	0.831642857
4	23	83.10714286	56.75	86.5	15.17857143	33.85714286	56.71428571	83.28571429	0.871321429
4	24	83.32142857	56.67857143	86.92857143	14.07142857	30.53571429	55.67857143	77.5	0.791464286
5	1	65.48148148	36	66.14814815	11.25925926	26.48148148	59.11111111	77.2962963	0.616925926
5	2	63.93103448	34.86206897	63	11.5862069	26.13793103	58.27586207	72.44827586	0.598137931
5	3	61.66666667	34.53333333	60.76666667	12.73333333	23.16666667	59.66666667	67.96666667	0.5975
5	4	59.72413793	33.89655172	58.86206897	11	22.48275862	61.96551724	65.96551724	0.608827586
5	5	58.2	33.36666667	57.16666667	11.46666667	21.23333333	61.26666667	62.06666667	0.603066667
5	6	56.33333333	32.33333333	54.36666667	14.56666667	21.16666667	60.13333333	60.86666667	0.618633333
5	7	56.26666667	32.53333333	54.43333333	16.86666667	22.5	61.86666667	61.36666667	0.652266667
5	8	56.09677419	32.4516129	55.12903226	16.19354839	22.5483871	65.12903226	61.32258065	0.658677419
5	9	56.61290323	33.61290323	57.29032258	16.19354839	21.48387097	71.67741935	62.32258065	0.656580645
5	10	56.4137931	33.13793103	56.17241379	15.89655172	16.5862069	84.68965517	67.03448276	0.628103448
5	11	53.96551724	29.31034483	54	12.5862069	12.55172414	91.89655172	69.4137931	0.573655172
5	12	55.32142857	29.78571429	55.21428571	12.60714286	12.5	98.53571429	75.85714286	0.57775
5	13	60.16666667	29.70833333	59.83333333	11.79166667	11	107.9583333	83.20833333	0.577791667
5	14	58.40740741	27.74074074	57.81481481	11.03703704	10.7037037	106.2592593	85.74074074	0.525888889
5	15	59.07692308	28.11538462	51.53846154	10.84615385	11.46153846	110.2692308	94.07692308	0.535538462
5	16	63.96551724	26.34482759	58.06896552	10.27586207	10.5862069	107.2068966	95.55172414	0.512068966
5	17	72.65217391	26.52173913	67.95652174	11.56521739	13.26086957	104.2608696	97.73913043	0.531608696
5	18	86	26.72	79.4	10.28	13.48	101.24	100.12	0.49976
5	19	85.17241379	28.96551724	78.62068966	14.34482759	17.17241379	99.10344828	101.4827586	0.568241379
5	20	86	31.33333333	79	12.73333333	19.7	88.93333333	101.3333333	0.598833333
5	21	72	32.42857143	65.14285714	12.85714286	26	76.75	99.17857143	0.656857143
5	22	68.92857143	32.60714286	62.21428571	11.92857143	26.46428571	72.03571429	94.78571429	0.605107143
5	23	67.46428571	33.57142857	62.28571429	11.71428571	26.17857143	66.42857143	88.25	0.576464286
5	24	64	33.88888889	62.44444444	11.62962963	25.55555556	59.14814815	79.81481481	0.588407407
6	1	53.53571429	35.14285714	49.92857143	6.285714286	31.35714286	25.96428571	48.96428571	0.880321429
6	2	51.24137931	33.79310345	47.5862069	6.517241379	30.93103448	24.17241379	41.06896552	0.872172414
6	3	49.25	33.03571429	46.78571429	6.142857143	30.92857143	22.11111111	33.53571429	0.860714286
6	4	48.82758621	32.51724138	47.17241379	6.137931034	27.65517241	21.13793103	28.5862069	0.835689655
6	5	49.03333333	32.23333333	46.2	5.966666667	26.56666667	20.46666667	25.8	0.8249
6	6	48.7	32	45.73333333	6.533333333	25.66666667	20.73333333	23.9	0.8314
6	7	50.24137931	32.79310345	47.82758621	7.517241379	26.31034483	20.31034483	22.86206897	0.844448276
6	8	52	34.4137931	50.62068966	8.793103448	26.68965517	23.82758621	21.82758621	0.838793103
6	9	54.63333333	35.83333333	54.26666667	9.4	25.66666667	32	22.43333333	0.7949
6	10	54.71428571	36.28571429	54.85714286	9.571428571	22.35714286	45.21428571	26.14285714	0.752428571
6	11	50.96551724	34.27586207	49.51724138	9.310344828	20.65517241	53.79310345	28.96551724	0.695551724
6	12	48.07692308	31.61538462	45.15384615	9.807692308	18.19230769	63.5	35.76923077	0.66
6	13	43.04166667	27.125	39.45833333	9.25	14.5	69.41666667	39.375	0.68725
6	14	60.39130435	24.91304348	66.65217391	7.652173913	12.04347826	80.82608696	49.95652174	0.590478261
6	15	60.20833333	24.83333333	64.91666667	6.666666667	12.16666667	78.79166667	57.20833333	0.603333333
6	16	43.15384615	24	35.38461538	6.923076923	13.07692308	74.42307692	59.53846154	0.633730769
6	17	61.875	26.125	55.29166667	5.916666667	12.20833333	77.70833333	68.95833333	0.666166667
6	18	48.32	25.48	36.68	5.56	13.92	75.92	73.32	0.64428
6	19	49.62962963	23.59259259	42.81481481	5.777777778	16.03703704	63.74074074	67.7037037	0.695777778
6	20	47.33333333	25.96296296	39.33333333	6.074074074	20.22222222	55.11111111	67	0.760518519
6	21	49.44	28.36	43.4	6.8	24.84	44.64	66.68	0.81524
6	22	47.46428571	30.53571429	42.78571429	6.392857143	28.46428571	34.60714286	62.10714286	0.850321429
6	23	49.64285714	32.82142857	46.96428571	6.035714286	31.28571429	28.32142857	57.75	0.8415
6	24	50.4	34.06666667	47.63333333	6.2	30.16666667	24.2	49.9	0.879966667
7	1	53.32258065	37.25806452	49.25806452	4.774193548	10.90322581	15.03225806	35.93548387	1.002580645
7	2	55.86206897	38.51724138	51.62068966	4.896551724	11	12.82758621	30.31034483	1.013103448
7	3	53	36.22580645	49.12903226	4.612903226	10.4516129	13.03225806	24.64516129	0.972774194
7	4	51.4	35.16666667	47.76666667	4.7	10.26666667	12.2	19.8	0.944533333
7	5	49.63333333	34.33333333	45.73333333	4.6	10.8	10.06666667	16.46666667	0.935033333
7	6	48.93333333	34.23333333	44.5	4.9	10.63333333	10.73333333	14.53333333	0.938433333
7	7	50.82142857	35.64285714	46.5	5.285714286	11	12	12.85714286	0.964785714
7	8	52.82758621	37.10344828	48.82758621	5.862068966	11.75862069	14.48275862	12.31034483	0.961931034
7	9	55.93103448	39.06896552	53.44827586	10.06896552	12.4137931	22.4137931	13.31034483	0.979655172
7	10	62.57692308	44.15384615	60.03846154	14.76923077	13.76923077	36.23076923	16.61538462	1.043153846
7	11	59.34482759	41.75862069	57.37931034	8.620689655	12.17241379	46.48275862	20.86206897	0.979758621
7	12	57.14285714	39.75	54.21428571	7.607142857	10.35714286	54.39285714	26.42857143	0.940964286
7	13	52.67741935	36.61290323	48.22580645	7.225806452	9.35483871	59.32258065	32.48387097	0.908645161
7	14	53.10344828	36.51724138	47.72413793	7.862068966	9.068965517	62.31034483	39.86206897	0.869034483
7	15	49.27586207	32.89655172	43.24137931	6.206896552	9.517241379	62.72413793	44.4137931	0.876172414
7	16	51.86666667	32.76666667	45.33333333	9.766666667	8.966666667	63.3	51.13333333	0.877233333
7	17	48.16666667	30.8	39.33333333	5.833333333	8.866666667	64.1	55.63333333	0.8529
7	18	50.13793103	31.31034483	40.44827586	6.275862069	9.517241379	62.65517241	60.37931034	0.88737931
7	19	48.5	30.06666667	38.36666667	5.633333333	11.63333333	59.46666667	60.96666667	0.901066667
7	20	47.70967742	29.70967742	39.09677419	5.935483871	11.38709677	50.06451613	59.61290323	0.928677419
7	21	48.16129032	31.16129032	40.90322581	5.096774194	13.32258065	35.51612903	56.51612903	0.995580645
7	22	51.36666667	34.73333333	46.33333333	5.733333333	13.3	29.2	53.03333333	1.030366667
7	23	53.42857143	37	49.25	5.071428571	10.60714286	23.32142857	44.75	1.013535714
7	24	56.51724138	39.31034483	52.75862069	5.172413793	11	18.20689655	42	1.04237931
8	1	61.18518519	43.18518519	55.81481481	5.592592593	15.33333333	20.40740741	36.66666667	0.94537037
8	2	57.8	40.73333333	53.66666667	5.7	14.5	20	30.8	0.9044
8	3	57.83333333	41.26666667	53.2	5.5	14.3	18.83333333	25.83333333	0.907166667
8	4	56.61290323	40.35483871	51.5483871	5.64516129	12.61290323	18.35483871	22.5483871	0.873322581
8	5	57.83870968	41.4516129	51.32258065	5.516129032	12.67741935	16.06451613	20.32258065	0.852677419
8	6	60.19354839	43.09677419	53.25806452	5.870967742	12.90322581	14.80645161	18.87096774	0.850612903
8	7	61.83870968	44.51612903	55.38709677	5.709677419	14.5483871	13.61290323	17.67741935	0.867903226
8	8	65.06666667	46.7	58.46666667	8.2	16.06666667	14.2	17.16666667	0.886966667
8	9	65.70967742	46.61290323	60.29032258	11.38709677	18.12903226	18.38709677	16.5483871	0.923580645
8	10	69.81481481	49.81481481	64.7037037	21.03703704	16.14814815	33.55555556	19.37037037	0.859259259
8	11	54.23333333	37.76666667	49.3	12.23333333	16.56666667	41.93333333	31	0.934666667
8	12	52.21428571	36.07407407	47.71428571	8.571428571	16.35714286	51.46428571	38	0.869035714
8	13	44.25	28.96428571	39.32142857	6.964285714	13.5	57.03571429	43.10714286	0.810857143
8	14	42.59259259	28.22222222	36.85185185	6.407407407	11.33333333	66.40740741	49.25925926	0.78037037
8	15	38.4137931	25.68965517	32.55172414	6.586206897	10.89655172	64.68965517	51.68965517	0.770344828
8	16	38.56666667	25.26666667	32.33333333	6.1	12.73333333	65	54.3	0.8042
8	17	38.9	24.96666667	31.96666667	8.366666667	14	61.5	54.93333333	0.826566667
8	18	42.9	27.4	35.2	6.066666667	13.76666667	61.86666667	60.66666667	0.887866667
8	19	46.44827586	30.03448276	38.55172414	5.827586207	16.44827586	56.4137931	64	0.883034483
8	20	45.46666667	29.8	38.86666667	7.433333333	20.83333333	40.8	58.73333333	0.959866667
8	21	52.34482759	36.03448276	46.75862069	6.137931034	20.03448276	34.20689655	58.51724138	1.003724138
8	22	51.21428571	35.17857143	46.67857143	5.892857143	19	26.07142857	52.64285714	0.978107143
8	23	59.72413793	41.51724138	54.13793103	5.517241379	17.10344828	21.75862069	47.89655172	1.005068966
8	24	58.35483871	40.77419355	52.96774194	5.483870968	16.32258065	19.96774194	41.12903226	0.974774194
9	1	60.86206897	41.68965517	64.86206897	12.72413793	26.34482759	17.68965517	38.62068966	1.068103448
9	2	57.10714286	38.92857143	58.67857143	10.71428571	26	15.67857143	28.85714286	1.023107143
9	3	54.03448276	36.62068966	53.13793103	9.034482759	20.93103448	17.4137931	23.27586207	0.955413793
9	4	52.33333333	35.55555556	50.14814815	7.962962963	21.25925926	14.7037037	20.37037037	0.930888889
9	5	51.57692308	35	49.84615385	9.653846154	20.46153846	13.76923077	18.92307692	0.906461538
9	6	51.72413793	35.4137931	49.4137931	11.34482759	20.44827586	12.4137931	16.65517241	0.897
9	7	52.92857143	36.35714286	49.82142857	15.25	22.82142857	10.5	14.89285714	0.926107143
9	8	55.13793103	38.20689655	52.93103448	16.86206897	26.68965517	13.06896552	14.51724138	0.99462069
9	9	58.71428571	40.32142857	58.10714286	22.10714286	32.10714286	18.28571429	14.85714286	1.042535714
9	10	62.51724138	42.68965517	66.03448276	24.24137931	30.89655172	31.79310345	16.37931034	1.003862069
9	11	62.14814815	42.55555556	66.7037037	26.59259259	26.55555556	55.14814815	21.74074074	0.957296296
9	12	60	40.42307692	64.15384615	23	18.15384615	76.80769231	28.88461538	0.944961538
9	13	52.37037037	34.88888889	53.55555556	15.14814815	14.51851852	87.51851852	37.33333333	0.910259259
9	14	45.77777778	29.74074074	45.37037037	15.2962963	12.33333333	93.2962963	47.44444444	0.843
9	15	44.48	27.12	41.76	12.68	12.88	99.52	60.52	0.80024
9	16	42.76	23.36	35.72	14.24	13.84	96.12	68.88	0.80992
9	17	45.85185185	23.51851852	35.22222222	13.62962963	14.85185185	94.07407407	76.88888889	0.790888889
9	18	50.96296296	24.48148148	35.77777778	14.62962963	19.74074074	91.62962963	86.88888889	0.818888889
9	19	52.11538462	23.96153846	36.73076923	13.76923077	33.23076923	72.57692308	92.34615385	0.86
9	20	50.33333333	27.33333333	41.62962963	15.88888889	43.85185185	44.44444444	85.37037037	1.017074074
9	21	51.67857143	33.21428571	50.71428571	16.32142857	44	31.46428571	77.96428571	1.079821429
9	22	59.03571429	39.92857143	61.32142857	14.21428571	39.57142857	26.35714286	68.21428571	1.086392857
9	23	64.53571429	44.53571429	69.32142857	10.85714286	34.60714286	24.17857143	60.32142857	1.062857143
9	24	63.60714286	43.89285714	68.85714286	12.21428571	30.89285714	21.57142857	50.46428571	1.062035714
10	1	149.7586207	117.3448276	144.1034483	13.86206897	31.82758621	27.31034483	36.93103448	1.424413793
10	2	138.6551724	108.3103448	129.862069	12.13793103	30.10344828	27.31034483	32.20689655	1.331034483
10	3	132.8571429	103.1071429	123.5357143	12.64285714	27	22.64285714	24.14285714	1.261821429
10	4	123.6896552	94.75862069	114.4137931	11.93103448	25.86206897	27.51724138	28.5862069	1.210896552
10	5	113.3666667	86.16666667	103.8333333	13.2	25.33333333	26.06666667	26.4	1.132933333
10	6	109.1666667	82.1	99.93333333	14.66666667	25.4	26.4	27.86666667	1.110066667
10	7	103.2580645	76.48387097	94.03225806	16.48387097	26.77419355	23.64516129	27.16129032	1.096548387
10	8	105.2758621	78	96.75862069	17.72413793	30.75862069	20.65517241	26.34482759	1.154482759
10	9	109.516129	80.93548387	100.6774194	17.64516129	35.83870968	23.5483871	25.74193548	1.220870968
10	10	114.2903226	85.61290323	106.2258065	21.64516129	33.58064516	33.29032258	26.48387097	1.246548387
10	11	108.6666667	80.46666667	100.9666667	20.8	27.86666667	45.96666667	29.26666667	1.210566667
10	12	103.1428571	76.32142857	95.5	15.07142857	20.60714286	59.42857143	30.32142857	1.159928571
10	13	78.09677419	55.06451613	71.90322581	13.83870968	15.5483871	66.29032258	37.38709677	1.033548387
10	14	66.24137931	45.48275862	60.10344828	14.44827586	14.34482759	70.27586207	43.37931034	0.981241379
10	15	56.16129032	37.58064516	51.22580645	15.74193548	14.4516129	72.06451613	48.77419355	0.946806452
10	16	59.85185185	38.25925926	54.22222222	20.88888889	16.14814815	72.18518519	55.2962963	0.951666667
10	17	55.37931034	35.13793103	51.96551724	14.51724138	18.72413793	71.68965517	61.93103448	0.932586207
10	18	55.93103448	34.75862069	51.89655172	12.65517241	22.96551724	59.62068966	61.82758621	0.934103448
10	19	61.51724138	39.82758621	58	17.34482759	35.51724138	45.34482759	61.93103448	1.064965517
10	20	80.24137931	56.79310345	76.5862069	23.20689655	47.24137931	33.72413793	61.93103448	1.281034483
10	21	103.4333333	75.76666667	97.2	22.3	47.93333333	28.66666667	57.06666667	1.3694
10	22	135.4333333	102.3	128.7	19.86666667	44.76666667	26.26666667	51.46666667	1.4744
10	23	156.6896552	121.3793103	153.0344828	15.03448276	39.51724138	25.82758621	45.44827586	1.505448276
10	24	156.1333333	122.5	152.7666667	13.9	34.13333333	27.9	40.66666667	1.458166667
11	1	154.8965517	124.7931034	148.4137931	28.96551724	24.72413793	36.93103448	39.13793103	1.335896552
11	2	145.7142857	118.1428571	140.3214286	30.75	23.92857143	36.92857143	38.85714286	1.280285714
11	3	141.0689655	114.0344828	135.2413793	28.51724138	22.17241379	36.44827586	38.24137931	1.231
11	4	136.9310345	110.4137931	131.3448276	32.93103448	20.5862069	35.96551724	37	1.210137931
11	5	130.6551724	104.0344828	124.0689655	31.06896552	20.13793103	35.4137931	37	1.157724138
11	6	128.3793103	101.3793103	120.862069	33.4137931	21.72413793	33.65517241	36.37931034	1.148310345
11	7	121.9310345	95.5862069	113.2758621	42.72413793	23.79310345	31.17241379	35.62068966	1.137793103
11	8	131.0714286	102.7857143	121.2142857	42.71428571	26.39285714	28.60714286	33.07142857	1.191785714
11	9	132.4642857	104.4285714	124.3928571	43.14285714	27.71428571	29.28571429	33.89285714	1.226357143
11	10	123.1428571	93.60714286	114.1785714	45.96428571	27.03571429	31.07142857	32.46428571	1.256428571
11	11	128.2142857	97.39285714	119.3928571	52.03571429	27.28571429	35.96428571	32.39285714	1.335892857
11	12	130.0357143	98.42857143	120.7857143	49.46428571	23.35714286	45.85714286	33.67857143	1.340607143
11	13	114.7037037	86.03703704	105.4444444	43.88888889	20.92592593	52.14814815	35.74074074	1.247666667
11	14	108.7931034	81.62068966	99.65517241	36.75862069	19.34482759	56.72413793	39.20689655	1.161551724
11	15	101.1333333	76.1	92.06666667	35	19.26666667	60.56666667	42.33333333	1.127333333
11	16	94.89655172	71.75862069	86.37931034	30.20689655	20.5862069	63.17241379	47.72413793	1.123241379
11	17	98.68965517	75.13793103	90.03448276	33.82758621	24.10344828	55.55172414	51.31034483	1.171310345
11	18	104.1666667	80.06666667	95.96666667	33.76666667	32.13333333	44.76666667	52.26666667	1.2393
11	19	108.25	83.60714286	100.5357143	42.82142857	36.25	41.03571429	53.5	1.308
11	20	120.8333333	94.03333333	112.0666667	43.43333333	34.7	38.26666667	51.76666667	1.375166667
11	21	133.1724138	103.9310345	124.2413793	42.31034483	32.55172414	39.4137931	49.68965517	1.410482759
11	22	147.6551724	115.7931034	139.1034483	41.13793103	31.44827586	38.17241379	47.37931034	1.412517241
11	23	147.4230769	117.1153846	140.8846154	37.30769231	27.73076923	40.15384615	46.76923077	1.300846154
11	24	152.1333333	121.1333333	145.0666667	34.66666667	26.3	39.03333333	42.03333333	1.338633333
12	1	134.5769231	101.7307692	122.8846154	49.07692308	37.92307692	26.30769231	30.42307692	1.466230769
12	2	131.3333333	99.7037037	121.4444444	42.66666667	37.92592593	23.33333333	28.11111111	1.469
12	3	122.3448276	91.72413793	111.4137931	40.03448276	36.68965517	24.79310345	28.10344828	1.324896552
12	4	114.8518519	85.62962963	104.5925926	36.22222222	34.59259259	27	28.59259259	1.23462963
12	5	113.5714286	84.35714286	103.3928571	40.85714286	33	26.89285714	27.53571429	1.192035714
12	6	106.9615385	79.34615385	98.15384615	43.57692308	31.30769231	28.42307692	27.15384615	1.135
12	7	110.3448276	81.72413793	101.6551724	57.34482759	35.75862069	25.10344828	24.93103448	1.196965517
12	8	106.2413793	78.17241379	97.65517241	69.31034483	36.96551724	24.82758621	26.06896552	1.221137931
12	9	119.5483871	89.12903226	111.2258065	77.35483871	41.12903226	23.5483871	24.67741935	1.437774194
12	10	125.862069	94.10344828	117.4482759	77.93103448	40.55172414	26.79310345	24.86206897	1.596896552
12	11	136.1724138	102.4482759	127.6551724	71.89655172	36.82758621	34	27.48275862	1.569551724
12	12	148.4333333	112.8666667	139.9333333	79.26666667	38.56666667	37.9	28.36666667	1.5406
12	13	144.4285714	109.5714286	135.5357143	66.42857143	31.64285714	45.53571429	29.96428571	1.369857143
12	14	129.4827586	96.48275862	120.4827586	58.48275862	26.82758621	52.62068966	33.96551724	1.207275862
12	15	114.8214286	84.21428571	108.75	43.21428571	25.28571429	56	37.57142857	1.149821429
12	16	105.4333333	77.23333333	99.43333333	56.76666667	30.93333333	53.66666667	40.76666667	1.159933333
12	17	93.29032258	67.64516129	88.70967742	51.22580645	34.87096774	48.64516129	43.70967742	1.158387097
12	18	86.34482759	62	79.17241379	51.79310345	46.65517241	37.24137931	45.37931034	1.21562069
12	19	98.35483871	72.12903226	89.80645161	56.87096774	52.48387097	31.16129032	45	1.39116129
12	20	108.4333333	80.06666667	99.53333333	63.9	51.13333333	29.56666667	44.36666667	1.536133333
12	21	132.9677419	99.67741935	122.0322581	59.4516129	48.19354839	29.38709677	42.06451613	1.708612903
12	22	145.7241379	109.9310345	134.2068966	50.89655172	44.89655172	27.93103448	39.55172414	1.698344828
12	23	154.2592593	117.9259259	143.3703704	45.77777778	39.92592593	27.37037037	35.81481481	1.655814815
12	24	144.8666667	109.6	133	48.76666667	38.2	27.06666667	33.03333333	1.5652
1	1	111.0645161	82.51612903	100.3870968	48.03225806	37.67741935	20.61290323	31.64516129	1.465483871
1	2	107.1666667	79.43333333	96.66666667	41.33333333	37.4	18.53333333	26.63333333	1.453666667
1	3	102.9666667	75.9	93.36666667	40.66666667	36.7	17.06666667	23.6	1.405366667
1	4	100.5	74.1	90.83333333	37.4	35.4	16.83333333	21.53333333	1.357666667
1	5	97.83333333	72.26666667	88.43333333	36.03333333	33.83333333	17.23333333	20.06666667	1.278
1	6	93.9	69.2	84.5	40.46666667	34.96666667	16.06666667	18.8	1.262333333
1	7	90.16666667	66.13333333	81.53333333	55.1	37.2	14.5	17.6	1.289766667
1	8	91.16666667	66.96666667	83.2	66.2	40.43333333	13.3	16.66666667	1.411
1	9	101.4333333	75.26666667	93	71.7	45.63333333	14.1	16	1.815533333
1	10	123.7741935	93	114.0967742	76.35483871	43	20.48387097	17.32258065	1.958419355
1	11	154.5483871	116.4516129	141.0967742	71.83870968	34.12903226	32.09677419	19.16129032	1.526129032
1	12	161.6451613	122.7419355	148.1290323	70.29032258	26.64516129	44.80645161	22.67741935	1.138032258
1	13	140	105.3548387	128.6451613	66.16129032	21.48387097	53.58064516	27.06451613	0.942709677
1	14	103	75.74193548	95.29032258	51	17.35483871	60.4516129	32.41935484	0.820806452
1	15	75.22580645	52.61290323	70.16129032	44.51612903	15.80645161	63.06451613	38.25806452	0.768677419
1	16	59.80645161	40.35483871	55.83870968	35.70967742	15.61290323	64.09677419	44.29032258	0.739387097
1	17	53.19354839	34.29032258	49.16129032	35.64516129	18.09677419	61.90322581	50.06451613	0.777806452
1	18	52	33.90322581	47.70967742	36.87096774	25.61290323	53.58064516	54.22580645	0.905
1	19	56.06451613	37.61290323	51	47.09677419	35.06451613	43.09677419	55.58064516	1.103193548
1	20	66.90322581	47.19354839	60.67741935	65.48387097	40.06451613	34.96774194	53.4516129	1.291612903
1	21	80.93548387	58.41935484	73.93548387	63.09677419	39.64516129	31.58064516	50.87096774	1.43983871
1	22	96.06451613	70.67741935	88.35483871	54.70967742	40.29032258	27.90322581	47.38709677	1.553290323
1	23	105.8387097	78.4516129	96.74193548	53.80645161	38.64516129	25.12903226	42.64516129	1.531870968
1	24	109.7419355	81.35483871	99.51612903	57.48387097	38.48387097	21.74193548	37.38709677	1.486064516
2	1	93.44827586	69.10344828	83.96551724	42.75862069	29.5862069	38.10344828	50.4137931	1.91162069
2	2	93.65517241	74	90.03448276	31.5862069	27.82758621	38.03448276	46.34482759	1.813206897
2	3	88.03448276	71.72413793	88.10344828	27.34482759	26.4137931	39.72413793	43.4137931	1.731172414
2	4	81.17241379	59.89655172	74.03448276	25.79310345	23.4137931	39.79310345	41.17241379	1.698034483
2	5	69.60714286	48.42857143	60.78571429	21.67857143	21.67857143	40.75	40.42857143	1.634642857
2	6	61.60714286	41.46428571	52.14285714	24.60714286	21.60714286	38.92857143	39.21428571	1.629214286
2	7	59.25	40	50.46428571	38.82142857	25.14285714	35.85714286	39.21428571	1.656571429
2	8	60	40.72413793	51.24137931	55.10344828	33.10344828	29.65517241	37.31034483	1.773103448
2	9	65	45.82758621	57.72413793	60.72413793	39.03448276	29.03448276	36.17241379	2.043448276
2	10	79.03448276	57.51724138	71.44827586	61.82758621	34.48275862	37.31034483	36	2.110689655
2	11	96.20689655	70.17241379	85.86206897	69.34482759	28.24137931	48.96551724	37.27586207	1.890103448
2	12	100.862069	73.62068966	90.03448276	53.72413793	21.65517241	60.37931034	39.75862069	1.652068966
2	13	86.75862069	62.31034483	77.65517241	32.55172414	14.65517241	69.82758621	43.51724138	1.462517241
2	14	64.34482759	43.4137931	56.96551724	27.51724138	13.06896552	72.96551724	47.86206897	1.408655172
2	15	47.96551724	29.27586207	41.79310345	29.37931034	12.13793103	74.72413793	52.86206897	1.403241379
2	16	40.89655172	23.03448276	35.17241379	31.82758621	12.55172414	75.4137931	58.48275862	1.42037931
2	17	41.62068966	22.72413793	34.72413793	34.93103448	13.51724138	74.75862069	64.34482759	1.42637931
2	18	43.68965517	23.24137931	34.96551724	37.86206897	17.48275862	70.82758621	68.48275862	1.474551724
2	19	43.86206897	25.27586207	36	32.20689655	21.37931034	64.06896552	70.4137931	1.617758621
2	20	47.79310345	29.89655172	40.20689655	42.79310345	26.10344828	57	70	1.815241379
2	21	59.62068966	40.62068966	50.82758621	38.72413793	29.65517241	50.20689655	67.48275862	1.947137931
2	22	74.65517241	53.24137931	64.13793103	37.68965517	30.4137931	45.48275862	64.17241379	1.967068966
2	23	85.06896552	61.17241379	72.93103448	35.44827586	30.37931034	42.37931034	60.03448276	2.008206897
2	24	88.48275862	63.82758621	76.72413793	50.34482759	30.82758621	39.31034483	55.55172414	2.004482759
3	1	107.0322581	76.70967742	106.3225806	24.58064516	31.87096774	48	66.32258065	1.584903226
3	2	106.4137931	75.55172414	104.2758621	21.37931034	28.89655172	49.5862069	61.48275862	1.501689655
3	3	97.93333333	68.4	93.9	20.4	26.7	48.3	55.36666667	1.460133333
3	4	90.86206897	62.82758621	85.79310345	24.68965517	23.44827586	49.51724138	53.93103448	1.363275862
3	5	85.62068966	58.86206897	80.75862069	23.93103448	26.13793103	43.72413793	46.82758621	1.415655172
3	6	81.23333333	55.23333333	76.13333333	28.46666667	25.73333333	45.53333333	47.5	1.391866667
3	7	78.25806452	52.80645161	73.77419355	38.87096774	27.09677419	43.83870968	48.06451613	1.418935484
3	8	80.34482759	53.55172414	75.17241379	54.65517241	32.79310345	42.03448276	48.10344828	1.571448276
3	9	84.4516129	58.06451613	80.38709677	54.90322581	35.09677419	46.03225806	46.41935484	1.665903226
3	10	92.74193548	65.4516129	89.03225806	53	30.09677419	59.4516129	47.90322581	1.546741935
3	11	96.32258065	69.16129032	93.03225806	38.96774194	21.87096774	74.80645161	50.96774194	1.38516129
3	12	89.70967742	63.5483871	85.70967742	37.58064516	19.77419355	83.22580645	55.32258065	1.322193548
3	13	78.09677419	53	75.83870968	31.32258065	17.83870968	89.67741935	60.4516129	1.274774194
3	14	68	43.96774194	66.25806452	32.25806452	15.4516129	94.09677419	66.48387097	1.243645161
3	15	64.61290323	39.90322581	62.41935484	23.58064516	15.5483871	95.03225806	72.87096774	1.235741935
3	16	63.36666667	38.63333333	61.53333333	26.3	15.6	98.83333333	80.5	1.204433333
3	17	62.29032258	36.51612903	61.19354839	21.77419355	17.77419355	96.74193548	86.41935484	1.201516129
3	18	65.38709677	36.48387097	66.12903226	22.80645161	18.58064516	95.16129032	90.77419355	1.227225806
3	19	69.38709677	39.19354839	72.19354839	25.67741935	23.74193548	88.83870968	91.96774194	1.310935484
3	20	78.09677419	44.70967742	82.12903226	32.87096774	30.83870968	76.77419355	91.41935484	1.479935484
3	21	77.2	51.6	76.93333333	35.06666667	36.26666667	67.5	90.3	1.619666667
3	22	97.4516129	62.83870968	99.74193548	32.22580645	37.06451613	58.77419355	84.80645161	1.693354839
3	23	107.483871	72.64516129	107.9032258	28.12903226	34.03225806	56.87096774	80.06451613	1.658096774
3	24	110.0645161	77.48387097	110.9677419	26.93548387	32.32258065	53.74193548	74.48387097	1.580483871
4	1	75.56666667	40	79.56666667	15.1	25.06666667	68.3	84.03333333	0.978966667
4	2	70.96666667	37.6	70.86666667	11.3	23.86666667	67.66666667	78.73333333	0.9465
4	3	66.55172414	34.51724138	63.51724138	11.4137931	22.20689655	67.82758621	75.5862069	0.909034483
4	4	62.82758621	32.27586207	58.20689655	10.65517241	20.51724138	67.17241379	72.27586207	0.89462069
4	5	59.2	29.9	53.8	12.63333333	22.06666667	63.3	67.93333333	0.9009
4	6	57.1	28.93333333	52.63333333	14.16666667	24.2	59.93333333	66.2	0.9096
4	7	54.93333333	27.76666667	51.33333333	18.9	26.63333333	55.63333333	64.26666667	0.988466667
4	8	55.7	29.36666667	53.5	27.06666667	31.13333333	55.46666667	62.8	1.068966667
4	9	57.63333333	32.36666667	57.2	31.73333333	32	61.23333333	61.63333333	1.085966667
4	10	59.83333333	35.33333333	60.46666667	29.23333333	28.63333333	72.6	62.5	1.007166667
4	11	59.13333333	34.7	60.4	30.8	20.23333333	87.3	65.2	0.923233333
4	12	56.8	31.03333333	57.06666667	29.13333333	18.86666667	95.83333333	69.1	0.890966667
4	13	53.34482759	26.65517241	51.51724138	24.27586207	16.37931034	101.4137931	73.75862069	0.867103448
4	14	52.03333333	24.2	48.66666667	37.83333333	15.36666667	105.6	79.63333333	0.881233333
4	15	53.73333333	22.56666667	49.2	28.83333333	15.5	107.5666667	86	0.856966667
4	16	58.16666667	23.3	52.33333333	28.13333333	15.53333333	109.9666667	92.93333333	0.901733333
4	17	61.66666667	23.83333333	53.36666667	25.56666667	17.5	110.5333333	98.83333333	0.860366667
4	18	64.33333333	25.36666667	54.26666667	17.93333333	19.56666667	107.8666667	103.3	0.873
4	19	65.86206897	26.79310345	55.96551724	14.96551724	20.62068966	103.2068966	104.5172414	0.904482759
4	20	68.63333333	28.6	60.06666667	17.3	22.2	95.63333333	105.4	0.9626
4	21	74.36666667	32	68.93333333	17.73333333	27.63333333	81.3	102.7	1.028133333
4	22	79.2	36.1	78.93333333	18.16666667	31.8	69.93333333	98.4	1.093433333
4	23	84.1	40.3	86.2	19.7	29.9	66.1	93.13333333	1.0721
4	24	81.83333333	41.63333333	85.13333333	19.8	27.06666667	65.76666667	87.66666667	1.010833333
5	1	72.2	33.76666667	57.5	11.53333333	37.96666667	76.06666667	106.7333333	0.829533333
5	2	68.5	31.63333333	53.8	9.633333333	34	78.6	98.76666667	0.795166667
5	3	65.2	29.4	50.86666667	10.26666667	30.43333333	77.9	91.43333333	0.763166667
5	4	63.81481481	27.66666667	47.14814815	8.259259259	27.96296296	84	87.66666667	0.741481481
5	5	60.74074074	26.07407407	42.55555556	9	25.66666667	83.74074074	82.62962963	0.727777778
5	6	59.85185185	25.2962963	40.33333333	11.81481481	27.7037037	81.2962963	81.51851852	0.742777778
5	7	60	25.85185185	40.40740741	13.44444444	28.33333333	82.33333333	80.96296296	0.809111111
5	8	60.43333333	25.53333333	41.03333333	14.66666667	30.46666667	83.93333333	79.8	0.838466667
5	9	62.36666667	27	44.26666667	14.86666667	28.4	95.3	82.23333333	0.841433333
5	10	64.9	27.9	47.4	13.76666667	19.46666667	116.6333333	87.1	0.776133333
5	11	64.79310345	27.4137931	47.68965517	26.24137931	17.68965517	125.2068966	91	0.76362069
5	12	67.23333333	25.93333333	46.46666667	21.6	15.4	134.8	100.1333333	0.745133333
5	13	70.26666667	24.5	44.53333333	21.13333333	15.2	141.4333333	107.4333333	0.734633333
5	14	72.53333333	24.23333333	43.26666667	14.2	12.83333333	144.9	115.4	0.705266667
5	15	76.03333333	23.53333333	40.56666667	15.9	12.93333333	145.3	123.4666667	0.681
5	16	78.67741935	22.09677419	37.12903226	18.38709677	12.90322581	145.8709677	130.6129032	0.66083871
5	17	82.38709677	21.16129032	36.58064516	14.32258065	14.58064516	146.483871	136.0322581	0.676225806
5	18	84.89655172	21.27586207	38.65517241	14.13793103	16.5862069	142.2413793	138.3103448	0.695724138
5	19	88.36666667	21.96666667	42.46666667	12.9	20.3	137.6333333	141.2666667	0.721933333
5	20	88.63333333	23.66666667	46.16666667	13.63333333	23.83333333	126.8666667	140.5333333	0.7604
5	21	86.6	25.46666667	49.33333333	12.86666667	31.3	108.5	136.5333333	0.8361
5	22	82.33333333	28.76666667	52.36666667	13.1	38.43333333	91.26666667	130.0333333	0.868133333
5	23	78.2	31.53333333	56.2	11.6	37.43333333	86.26666667	123.2666667	0.840466667
5	24	75.06666667	32.63333333	56.9	11.26666667	37.7	81.13333333	115.3333333	0.826333333
6	1	65.5	29.53333333	48.73333333	8.966666667	46.56666667	61.1	101.1666667	0.8959
6	2	60.43333333	28.3	45.2	7.833333333	45.33333333	56.6	89.23333333	0.890333333
6	3	56.06666667	27.2	41.4	7.2	42.83333333	54.36666667	78.5	0.8554
6	4	53.06666667	26.3	39.46666667	7.4	40.26666667	55.26666667	69.43333333	0.873366667
6	5	51.2	26.2	38.66666667	7.9	38.2	55.26666667	63.2	0.870333333
6	6	49.7	26.53333333	38.66666667	9.5	41.5	51.3	59.13333333	0.921466667
6	7	49.76666667	27.93333333	40.5	14.76666667	42.8	53.83333333	56.7	1.012366667
6	8	50.4	29	42.7	15.36666667	39.1	68.26666667	56.73333333	1.006266667
6	9	51.82758621	30.27586207	44.75862069	16.24137931	34.31034483	84.93103448	58.75862069	0.981344828
6	10	52.62068966	30.96551724	45.75862069	16.4137931	28.51724138	106.1724138	64.68965517	0.934827586
6	11	55	30.28571429	44.75	15.60714286	22.14285714	126.0714286	72.21428571	0.88
6	12	57.03571429	27.46428571	39.89285714	15.10714286	18.82142857	136.2857143	82.89285714	0.869714286
6	13	61.72413793	25.75862069	37.82758621	12.75862069	15.4137931	148.4137931	96.62068966	0.850137931
6	14	66.79310345	24.31034483	35.68965517	12.13793103	12.72413793	156.2068966	109.7931034	0.828344828
6	15	72.20689655	23.55172414	33.51724138	11.10344828	14.62068966	155.2758621	122.1724138	0.83262069
6	16	81.10344828	22.48275862	31.96551724	12.5862069	16.13793103	155.3448276	133.5862069	0.867206897
6	17	88.44827586	22.03448276	30.79310345	9.448275862	17.68965517	154.6896552	142.6896552	0.853724138
6	18	92.44827586	22.24137931	31.51724138	12	20	150.0689655	147.862069	0.846172414
6	19	94.96666667	23.23333333	33.46666667	9	23.33333333	141.7333333	150.7	0.866533333
6	20	93.73333333	24.1	35.33333333	10.56666667	26.73333333	128.5333333	149.3666667	0.888533333
6	21	88.7	24.6	36.23333333	10.1	36.6	104.2333333	143.5666667	0.9201
6	22	81.7	25.76666667	38.43333333	9.666666667	43.06666667	85.6	134.7	0.9335
6	23	74.36666667	27.13333333	42.4	11.13333333	44.16666667	77.5	124.9	0.9251
6	24	68.06666667	28.5	43.96666667	9.666666667	44.3	70.46666667	114.3333333	0.916166667
7	1	57.46666667	34.3	49.6	12.33333333	33.5	42.66666667	84.4	0.922933333
7	2	53.32258065	32.09677419	46.87096774	11.06451613	30.64516129	40.83870968	56.25806452	0.892483871
7	3	51.19354839	30.22580645	43.64516129	10.87096774	27.87096774	43.19354839	52.16129032	0.867741935
7	4	48.4	29.16666667	41.43333333	6.9	27.26666667	39.63333333	44.53333333	0.860433333
7	5	45.75862069	28.03448276	38.17241379	6.413793103	26.31034483	37.82758621	41.93103448	0.855206897
7	6	45.25806452	27.32258065	36.35483871	6.903225806	25.19354839	37.77419355	40.67741935	0.878612903
7	7	44.75862069	27.96551724	37.34482759	9.206896552	28.48275862	39.20689655	38.62068966	0.954827586
7	8	47.37931034	29.86206897	40.31034483	10.03448276	27.4137931	51	41.93103448	0.981689655
7	9	48.87096774	30.61290323	42	11.67741935	26.5483871	64.70967742	44.61290323	0.967806452
7	10	49.96774194	31	43.25806452	13.32258065	22.87096774	87.35483871	50.4516129	0.930677419
7	11	49.74193548	30.09677419	41.4516129	12.93548387	19.67741935	106.1290323	58.70967742	0.893612903
7	12	50.35483871	28.74193548	38.29032258	14.90322581	17.35483871	119.8387097	68.51612903	0.862870968
7	13	50.67741935	26.96774194	34.96774194	10.83870968	13.48387097	127.7419355	79.29032258	0.822548387
7	14	52.90322581	25.64516129	33.12903226	10.35483871	11.96774194	129.7096774	90.83870968	0.820354839
7	15	57.61290323	24.29032258	31.22580645	9.225806452	12.19354839	130.7096774	101.8709677	0.80416129
7	16	64.16129032	22.70967742	28.90322581	7.516129032	12.77419355	132.0322581	112.2258065	0.781806452
7	17	70.12903226	21.96774194	27.87096774	8.516129032	15.38709677	130.3870968	120.4516129	0.802225806
7	18	74.35483871	22.19354839	28.58064516	9.387096774	17.67741935	129.516129	125.7096774	0.819709677
7	19	76.32258065	22.74193548	29.64516129	10.16129032	20.51612903	124.483871	128.1612903	0.844193548
7	20	75.4516129	24.03225806	31	8.483870968	21.96774194	113.2258065	127.2258065	0.890129032
7	21	72	25.80645161	33.25806452	9.612903226	27.06451613	91.4516129	122.7419355	0.951903226
7	22	66.5483871	28.80645161	37.25806452	19.32258065	34	69.09677419	115.1290323	0.967451613
7	23	61.19354839	31.96774194	42.87096774	10.32258065	36.29032258	53.03225806	105.3548387	0.95483871
7	24	58.83870968	34.25806452	47.48387097	13.87096774	35.22580645	46.03225806	94.64516129	0.93
8	1	44.93548387	27.58064516	40.03225806	7.806451613	24.80645161	31.77419355	66.48387097	0.841935484
8	2	39.64285714	24.64285714	35.85714286	7.142857143	21.64285714	28.67857143	28.67857143	0.803571429
8	3	38.5483871	24	34.48387097	6.322580645	20.03225806	28.51612903	29.74193548	0.791935484
8	4	36.23333333	23.24137931	31.83333333	5.8	17.36666667	30.75862069	30.23333333	0.76
8	5	34.66666667	22.20689655	30.73333333	6.166666667	17.53333333	27.53333333	29.8	0.758333333
8	6	34	21	29.93333333	6.8	17.5	25.3	28.93333333	0.775
8	7	35.38709677	21.25806452	31.16129032	8.580645161	19.4516129	21.03225806	27.16129032	0.883870968
8	8	37	22.55172414	32.83333333	10.6	22.23333333	24.23333333	27.4	0.925
8	9	40.7	24.43333333	36.66666667	12.26666667	24.23333333	36.3	28.5	0.926666667
8	10	43	26.23333333	39.8	14.9	24.93333333	57.3	31.8	0.895
8	11	44.86206897	28.17241379	41.72413793	14	18.79310345	83.24137931	38.72413793	0.80862069
8	12	42.61290323	25.90322581	38.32258065	10.96774194	14.83870968	97.96774194	47.51612903	0.756451613
8	13	42.06451613	23.41935484	33.83870968	10.77419355	12.67741935	106.516129	57.32258065	0.735483871
8	14	43.06451613	20.70967742	30	11.41935484	11.32258065	111.6129032	67.96774194	0.703225806
8	15	46.4516129	19.70967742	27.77419355	10.77419355	10.77419355	114.7741935	79.25806452	0.687096774
8	16	51.38709677	19.19354839	26.48387097	12.58064516	11.77419355	116.2580645	90.58064516	0.706451613
8	17	57.32258065	18.70967742	25.67741935	9.580645161	13.4516129	116.483871	100.7419355	0.712903226
8	18	62.32258065	18.93548387	25.90322581	9.580645161	15.29032258	113.9032258	107.483871	0.732258065
8	19	63.58064516	19.32258065	26.48387097	8.741935484	18.06451613	104.7096774	109.9032258	0.779032258
8	20	62.16129032	20.32258065	28.12903226	11.16129032	25.41935484	82.09677419	107.9677419	0.874193548
8	21	58.48387097	23.35483871	33.09677419	9.741935484	30.22580645	59.96774194	102.6451613	0.917741935
8	22	52.64516129	25.74193548	37.58064516	10.48387097	33	45.41935484	94.35483871	0.901612903
8	23	48.64516129	27.4516129	40.64516129	10.41935484	30.25806452	37.09677419	84.96774194	0.879032258
8	24	46.41935484	27.77419355	41	8.580645161	27.03225806	33.25806452	74.80645161	0.85
9	1	56.36666667	37.06666667	53.23333333	9.833333333	25.66666667	29.8	44.83333333	0.931666667
9	2	52.1	34	48.13333333	9.366666667	24.03333333	28.43333333	28.43333333	0.891666667
9	3	49.53333333	32.06666667	44.76666667	8.166666667	22.03333333	28.86666667	28.66666667	0.865
9	4	47.06666667	31.06666667	42.46666667	7.4	19.33333333	30.46666667	29.3	0.831666667
9	5	44.86666667	29.4	40.5	6.833333333	19.83333333	27.96666667	28.93333333	0.82
9	6	44.7	29.46666667	39.33333333	8	20.3	26.76666667	28.56666667	0.838333333
9	7	45.23333333	29.13333333	38.93333333	10.13333333	22.76666667	24.56666667	27.83333333	0.908333333
9	8	46.66666667	30.13333333	40.33333333	11.2	27.8	22.1	27.03333333	1.038333333
9	9	48.33333333	31.06666667	43.46666667	14.76666667	30.36666667	26.06666667	26.83333333	1.095
9	10	49.65517241	31.68965517	45.03448276	18.24137931	29.62068966	41.20689655	29.20689655	1.010344828
9	11	51.9	33.66666667	48.7	20.03333333	24.83333333	60.26666667	32.36666667	0.906666667
9	12	49.03448276	30.75862069	45.13793103	17.55172414	19.72413793	79.06896552	38.96551724	0.84137931
9	13	45.82758621	27.51724138	41.13793103	18.5862069	17.48275862	90.96551724	46.51724138	0.810344828
9	14	43.65517241	25.65517241	33.72413793	15.27586207	14.27586207	98.68965517	55.4137931	0.789655172
9	15	43.17241379	24.20689655	31.10344828	15.86206897	15.31034483	101.0689655	64.89655172	0.787931034
9	16	45.25	23.46428571	30.03571429	13.03571429	15.71428571	103.9285714	74.53571429	0.807142857
9	17	46.72413793	21.48275862	29.65517241	11.65517241	17.65517241	100.6896552	84.10344828	0.796551724
9	18	50.75862069	21.34482759	30.06896552	13.27586207	22.20689655	92.79310345	90.75862069	0.829310345
9	19	51.89285714	22.71428571	31.96428571	11.64285714	36.75	66	91.5	1.0125
9	20	51.5862069	27.03448276	37.89655172	11.34482759	46.10344828	43.44827586	86.89655172	1.182758621
9	21	54.75	34	46.67857143	10.85714286	40.60714286	38.92857143	80.5	1.151785714
9	22	61.17241379	41.03448276	58.34482759	10.82758621	36.68965517	35.10344828	72.62068966	1.113793103
9	23	64.72413793	44.20689655	63.31034483	10.82758621	31.06896552	33.37931034	64.10344828	1.046551724
9	24	63.06666667	42.86666667	62.2	11.1	29.23333333	30	53.5	0.991666667
10	1	118.516129	88.03225806	112.7419355	17.06451613	36.74193548	27	36.4516129	1.266129032
10	2	108.7096774	80.41935484	103.0645161	15.77419355	32.77419355	26.80645161	26.80645161	1.172580645
10	3	100.9677419	73.80645161	94.70967742	12.83870968	30.06451613	25.77419355	26.22580645	1.077419355
10	4	95.66666667	69.3	88.66666667	12	28.33333333	22.66666667	24.16666667	1.036666667
10	5	88.86666667	63.93333333	82.16666667	12	25.33333333	23.2	24	1
10	6	82.26666667	58.9	75.66666667	13.9	26.56666667	21.06666667	23.46666667	0.988333333
10	7	76.93333333	54.73333333	70.6	17.8	28.26666667	20.03333333	22.63333333	1.035
10	8	73.8	52.06666667	68.56666667	18.56666667	31.63333333	19.53333333	22.46666667	1.151666667
10	9	72.51612903	50.93548387	68.19354839	25.64516129	35	23.48387097	23.5483871	1.191935484
10	10	72.93548387	51.70967742	71.70967742	27.29032258	30.29032258	38.22580645	24.83870968	1.014516129
10	11	70.22580645	49.87096774	69.70967742	25.70967742	24.83870968	51.96774194	28.19354839	0.930645161
10	12	64.4	44.7	63.83333333	22.56666667	22.26666667	68.33333333	34.1	0.876666667
10	13	59.51612903	40.70967742	57.25806452	20.29032258	20.41935484	72.4516129	39.61290323	0.853225806
10	14	58.73333333	38.9	53.4	19.26666667	19.26666667	76.36666667	44.6	0.813333333
10	15	58.22580645	38.22580645	52.51612903	19.5483871	20.83870968	78.64516129	53.09677419	0.832258065
10	16	56.56666667	34.93333333	48.46666667	16.13333333	22.63333333	80	62.03333333	0.863333333
10	17	59.56666667	35.46666667	49.63333333	16	27.03333333	76.16666667	67.5	0.893333333
10	18	59.03448276	35.10344828	47.89655172	16.96551724	36.24137931	65.82758621	72.55172414	1.031034483
10	19	64.6	40.93333333	55.46666667	18.4	51.33333333	44.1	69.9	1.295
10	20	73.16129032	50.29032258	68.5483871	21.93548387	55.58064516	33.96774194	65.61290323	1.5
10	21	92.90322581	66.67741935	90.74193548	21.06451613	52.58064516	31.51612903	60.41935484	1.535483871
10	22	114.3870968	84.70967742	111.9032258	18.38709677	46.48387097	31.96774194	54.77419355	1.451612903
10	23	126.1612903	94.12903226	121.6451613	18.61290323	41.90322581	30.58064516	48.90322581	1.356451613
10	24	124.9677419	93.25806452	119	17.93548387	39.03225806	29.29032258	42.51612903	1.283870968
11	1	86.64285714	63.07142857	80.57142857	30	32.14285714	38.03571429	41.64285714	1.028571429
11	2	82.17857143	59.32142857	75.53571429	25.57142857	30.46428571	37.46428571	37.46428571	0.964285714
11	3	79.25	56.89285714	72.60714286	22.75	27.64285714	39	38.32142857	0.925
11	4	78.17857143	56.14285714	71.32142857	22	25.35714286	39.03571429	38.46428571	0.905357143
11	5	76.75	55.35714286	70.42857143	23.35714286	24.92857143	38.71428571	38.53571429	0.891071429
11	6	76.32142857	55.07142857	69.35714286	25.10714286	27.28571429	36.32142857	37.96428571	0.891071429
11	7	75.57142857	54.42857143	68.39285714	31.21428571	27.35714286	34.17857143	37.39285714	0.933928571
11	8	76.10714286	55.07142857	68.60714286	39.14285714	34.5	28.25	36.14285714	1.026785714
11	9	79.92857143	58.25	72	42.10714286	36.82142857	29.89285714	35.14285714	1.171428571
11	10	87.35714286	64.07142857	79.07142857	41.64285714	33.03571429	37.28571429	35.32142857	1.069642857
11	11	90.75862069	66.34482759	83	34.13793103	28.17241379	48.34482759	36.93103448	0.931034483
11	12	91.64285714	66.25	84.14285714	33.14285714	24.32142857	56.92857143	39.53571429	0.832142857
11	13	82.48275862	58.27586207	75.72413793	28.75862069	20.65517241	63.13793103	42.27586207	0.775862069
11	14	71.21428571	49.32142857	65.17857143	23.35714286	18.53571429	67.35714286	46.78571429	0.708928571
11	15	64.53333333	43.63333333	58.96666667	28.8	20.13333333	68.7	50.93333333	0.725
11	16	59.2	38.5	52.93333333	25	20.93333333	69.03333333	55.1	0.716666667
11	17	56.16666667	35.9	48.86666667	23.76666667	26	62.9	59.7	0.766666667
11	18	56.86666667	37.03333333	50.5	27.26666667	34.7	52.9	61.43333333	0.941666667
11	19	64.83333333	44.56666667	58.76666667	30.9	43.03333333	44.06666667	60.76666667	1.175
11	20	78.2	55.8	71.1	32.46666667	40.2	41.73333333	58.06666667	1.2
11	21	90.23333333	65.83333333	81.4	30.96666667	37.3	41.7	54.93333333	1.168333333
11	22	96.16666667	70.9	86.56666667	30.56666667	35.93333333	41.13333333	51.8	1.143333333
11	23	95.13333333	69.93333333	85.36666667	28.1	33.8	41.83333333	48.63333333	1.07
11	24	90.7	66.26666667	83.06666667	29.2	31.36666667	43.26666667	45.5	1.015
12	1	148.8064516	113.9032258	134.4516129	35.4516129	44.4516129	33.22580645	37.5483871	1.448387097
12	2	145.9655172	110.2413793	131.4827586	35.17241379	44.4137931	31.89655172	31.89655172	1.432758621
12	3	132.4666667	98.66666667	119.8333333	34.13333333	40.43333333	34.7	34	1.281666667
12	4	118.1	87.3	107.2	29.86666667	39.76666667	33.9	33.23333333	1.201666667
12	5	114.516129	84.5483871	103.2258065	29.70967742	37.93548387	35.90322581	34.64516129	1.15483871
12	6	113.137931	83.37931034	101.3448276	34.06896552	38.24137931	35.96551724	35.13793103	1.153448276
12	7	109.4333333	80.63333333	96.96666667	43.76666667	41.46666667	30.66666667	31.9	1.183333333
12	8	109	80.10714286	97.92857143	54.60714286	46.64285714	26.92857143	32.85714286	1.3
12	9	112.8666667	83.3	102.0333333	59.6	50.83333333	25.53333333	31.5	1.598333333
12	10	131	98.23333333	118.6333333	60.96666667	51.93333333	29.93333333	32	1.795
12	11	147.1290323	111.9677419	134.1935484	60.70967742	49.96774194	36.64516129	32.38709677	1.633870968
12	12	160.9642857	124.6428571	147.6428571	57.42857143	43.53571429	48.82142857	32.60714286	1.396428571
12	13	156.7407407	121.0740741	142.037037	45.55555556	38.96296296	61.7037037	36.74074074	1.194444444
12	14	126.0714286	95.07142857	112.8928571	35	35.89285714	70.21428571	41.85714286	1.075
12	15	104.4482759	77.37931034	93.82758621	30.72413793	28.4137931	73.82758621	46.82758621	1.029310345
12	16	93.68965517	68.34482759	85.27586207	31.5862069	37.37931034	73.65517241	52.31034483	1.027586207
12	17	81.5	58.5	74.33333333	30.9	43.33333333	66.13333333	57.16666667	1.073333333
12	18	82.4137931	59.10344828	75.31034483	33.20689655	49.44827586	50.4137931	59.65517241	1.344827586
12	19	88.3	63.9	80.36666667	37.86666667	62.4	40.66666667	60.43333333	1.61
12	20	106.8333333	77.8	96.66666667	42.13333333	55.93333333	37.13333333	58.76666667	1.755
12	21	124.9032258	93.64516129	113.5483871	41.32258065	54.5483871	35.38709677	55.35483871	1.835483871
12	22	145.6551724	110.9655172	131.8275862	37.44827586	51.4137931	33.79310345	50.82758621	1.863793103
12	23	155.8387097	119.3548387	141.1612903	36.29032258	49.51612903	31.77419355	45.90322581	1.753225806
12	24	156.8387097	120.6774194	142.1935484	36.32258065	46.96774194	31.87096774	40.80645161	1.616129032
1	1	138.3	102.8	127.7666667	41.53333333	43.9	32.9	42.2	1.58
1	2	133.4666667	99.06666667	121.2	43.53333333	41.43333333	33.33333333	33.33333333	1.5
1	3	122.9333333	92.68965517	113.1724138	38.76666667	40.13333333	33.6	33.7	1.435
1	4	130.4193548	103.6774194	124.6129032	37.22580645	37.77419355	36.61290323	35.16129032	1.359677419
1	5	125.0666667	95.76666667	114.9666667	37.76666667	36.93333333	35.6	34.7	1.286666667
1	6	117.5483871	87.25806452	103.7741935	41.4516129	37.35483871	35.03225806	35.16129032	1.288709677
1	7	112.3870968	82.48387097	97.80645161	48.03225806	38.74193548	33.83870968	35.03225806	1.290322581
1	8	110.4193548	81.16129032	96.29032258	68.32258065	44.80645161	28.90322581	34.06451613	1.372580645
1	9	113.3548387	83.58064516	100.3548387	78.51612903	48.03225806	29.03225806	33.48387097	1.614516129
1	10	125.2258065	93.22580645	111.1612903	81.09677419	48.25806452	33.80645161	33.35483871	1.840322581
1	11	144.0322581	108.6451613	127.8064516	87.87096774	43	42.96774194	34.51612903	1.708064516
1	12	154.516129	117.2903226	136.6451613	91.90322581	37.96774194	55.25806452	37.03225806	1.441935484
1	13	147.7741935	110.7419355	129.6451613	54.58064516	30.03225806	67.74193548	41.12903226	1.208064516
1	14	121.5666667	90.2	106.7	46.46666667	25	74.96666667	45.86666667	1.04
1	15	95.26666667	68.6	84.73333333	46.03333333	23.43333333	77.96666667	51.5	0.978333333
1	16	80.93333333	56.46666667	69.43333333	47.16666667	22.5	78.16666667	56.86666667	0.988333333
1	17	72	46.90322581	60.12903226	52.5483871	24.22580645	75.4516129	63.61290323	0.967741935
1	18	65.1	42.3	54.3	33	33.66666667	65.46666667	67.03333333	1.063333333
1	19	67.58064516	45.03225806	59.4516129	40.12903226	44.16129032	52.41935484	68.64516129	1.396774194
1	20	78.61290323	55.64516129	69.90322581	45.03225806	47.70967742	46.51612903	67.51612903	1.548387097
1	21	92.8	66.26666667	83.76666667	43.73333333	47.3	42.16666667	63.96666667	1.631666667
1	22	115.6666667	85.1	103.6666667	43.4	48.9	38.7	59.63333333	1.715
1	23	128.3225806	95.35483871	116.3870968	43.83870968	45.22580645	37.90322581	54.83870968	1.672580645
1	24	139.2413793	103.6896552	128.3103448	42.17241379	45.68965517	33.55172414	48.10344828	1.651724138
2	1	97.35714286	69.46428571	83.92857143	29.28571429	33.46428571	46.60714286	60.32142857	1.344642857
2	2	94.07142857	66.42857143	81.60714286	30.21428571	31.60714286	46.64285714	46.64285714	1.285714286
2	3	89.07142857	62.78571429	78.39285714	28.21428571	30.17857143	46.42857143	46.60714286	1.230357143
2	4	85.32142857	59.85714286	75.57142857	26.53571429	27.17857143	47.78571429	47.03571429	1.146428571
2	5	80.07142857	55.60714286	70	23.96428571	27.35714286	47.07142857	47	1.114285714
2	6	74.07142857	50.78571429	65.21428571	27.17857143	30.14285714	43.96428571	46.35714286	1.1125
2	7	71.85714286	49.21428571	61.92857143	34.5	31.21428571	41.14285714	45.42857143	1.1625
2	8	72.32142857	49.67857143	62.92857143	45.46428571	35.78571429	37.67857143	44.39285714	1.235714286
2	9	79.10714286	55.57142857	69.14285714	52.10714286	38.28571429	39	43.75	1.453571429
2	10	90.60714286	65.21428571	80.89285714	58.21428571	35.32142857	47.14285714	43.75	1.508928571
2	11	103.9285714	75.32142857	91.64285714	53.25	30.78571429	58.75	45.28571429	1.378571429
2	12	110.0714286	80.42857143	96.35714286	44.03571429	26.28571429	69.82142857	48.03571429	1.241071429
2	13	103.3214286	75.14285714	89.75	31.53571429	18.92857143	81.42857143	52.25	1.110714286
2	14	86.57142857	61.89285714	75.10714286	29.60714286	14.21428571	88.57142857	57.71428571	1.007142857
2	15	71.25	49.07142857	60.75	23.21428571	14.07142857	91.07142857	63.96428571	0.9375
2	16	63.21428571	41.03571429	51.5	31.82142857	14.28571429	91.60714286	70.71428571	0.926785714
2	17	58.75	36.46428571	45.07142857	32.17857143	15.25	89.57142857	77.17857143	0.916071429
2	18	57.67857143	34.89285714	43.60714286	21.39285714	20.07142857	85.14285714	81.89285714	0.980357143
2	19	58.78571429	36.57142857	46.57142857	25.53571429	28.53571429	74	83.89285714	1.155357143
2	20	64.78571429	43.78571429	53.85714286	36.75	32.03571429	63.75	83.14285714	1.344642857
2	21	78.57142857	55.53571429	68.46428571	35.10714286	35.60714286	57.57142857	80.25	1.446428571
2	22	94.64285714	68.57142857	83.07142857	30.71428571	35.10714286	55.07142857	75.89285714	1.45
2	23	103.0714286	74.85714286	90.78571429	27.57142857	32.28571429	53.42857143	71.17857143	1.408928571
2	24	103.1428571	74.25	89.03571429	27.35714286	32.96428571	49.10714286	65.92857143	1.391071429
3	1	112.8387097	83.61290323	101.8709677	24.03225806	42.35483871	38.29032258	64.83870968	1.388709677
3	2	104.8064516	77.22580645	95.4516129	21.77419355	39.41935484	36.25806452	36.25806452	1.329032258
3	3	96.58064516	70.64516129	88.87096774	18.93548387	35.35483871	36.5483871	36.61290323	1.261290323
3	4	92.06451613	66.61290323	84.41935484	16.22580645	33.16129032	35.77419355	36.19354839	1.220967742
3	5	87.87096774	63.19354839	79.61290323	15.83870968	31.70967742	35.03225806	35.90322581	1.211290323
3	6	84	60.12903226	74.77419355	19.93548387	32.35483871	32.83870968	35.29032258	1.211290323
3	7	83.12903226	59.35483871	72.90322581	28.22580645	35.83870968	28.93548387	34.19354839	1.272580645
3	8	86.12903226	62.16129032	75.61290323	45.41935484	40.80645161	26.61290323	33.19354839	1.393548387
3	9	92.4	67.1	81.86666667	50.13333333	40.26666667	36.3	34.2	1.478333333
3	10	103.2258065	75.93548387	92.83870968	45.29032258	38.74193548	50.74193548	35.35483871	1.369354839
3	11	107.2903226	79.29032258	98.48387097	30.06451613	27.74193548	72.67741935	39.83870968	1.143548387
3	12	98.38709677	71.87096774	92.06451613	26.67741935	18.90322581	90.96774194	46.61290323	0.99516129
3	13	82.33333333	59.36666667	77	17.53333333	15.76666667	100.2333333	54.96666667	0.973333333
3	14	64.38709677	45.19354839	58.4516129	14.38709677	15.48387097	106.0645161	63.70967742	0.930645161
3	15	55.74193548	37.22580645	48.09677419	13.12903226	15.29032258	109.3870968	73.80645161	0.906451613
3	16	54.22580645	34.35483871	44.83870968	12.77419355	15.5483871	111.483871	84.5483871	0.90483871
3	17	55.16129032	33.64516129	44.29032258	19.48387097	17.74193548	111.0322581	94	0.919354839
3	18	59.25806452	35.16129032	46.64516129	17.96774194	20.70967742	107.5483871	101.0967742	0.962903226
3	19	63.38709677	38.5483871	50.06451613	18.35483871	27.70967742	97.32258065	104.2580645	1.069354839
3	20	66.35483871	43.35483871	56.16129032	27.03225806	41.4516129	75.74193548	102.3548387	1.309677419
3	21	76.33333333	54	67.93333333	31.23333333	49.9	57.96666667	97.16666667	1.486666667
3	22	92.93548387	68.16129032	84.90322581	32.03225806	52.25806452	47.87096774	90	1.590322581
3	23	109.4	81.6	99.6	26	47.5	45.86666667	82.2	1.535
3	24	117.9354839	88.38709677	107.6129032	28.16129032	44.38709677	41.61290323	73.29032258	1.474193548
4	1	97.46666667	66.4	98.8	15.63333333	33.03333333	55.2	78.96666667	1.128333333
4	2	92.33333333	63.13333333	91.03333333	15.33333333	30.66666667	56.73333333	56.73333333	1.09
4	3	84	56.17241379	80.93103448	12.79310345	28.24137931	54.93103448	55.93103448	1.037931034
4	4	82.20689655	53.86206897	78.27586207	11.20689655	26.79310345	51.62068966	54.96551724	1.017241379
4	5	79.2	52.2	75.06666667	10.8	28.06666667	48.3	52.9	0.988333333
4	6	78.26666667	50.66666667	73.66666667	16.03333333	29.2	46.13333333	51.63333333	1.013333333
4	7	76.33333333	49.63333333	71.73333333	20.9	33.33333333	41.86666667	50.06666667	1.115
4	8	77.3	51.46666667	72.46666667	24.03333333	37.2	46.26666667	49.5	1.2
4	9	81.66666667	56.66666667	77.8	24.26666667	34.3	62.2	51.13333333	1.18
4	10	85.5	60.2	81.73333333	21.63333333	26.56666667	80.26666667	54.06666667	1.031666667
4	11	83.56666667	56.9	79.53333333	20.03333333	19.56666667	95.73333333	59.06666667	0.925
4	12	73.53333333	47.46666667	69.5	15.16666667	17.4	103.5666667	65.56666667	0.893333333
4	13	64.43333333	38.16666667	60.1	9.933333333	17.33333333	107.2666667	72.83333333	0.875
4	14	61.8	34.2	56.3	7.866666667	16.83333333	111.3333333	81.03333333	0.855
4	15	59.72413793	31.24137931	49.68965517	16.4137931	17.13793103	113.9655172	90.24137931	0.853448276
4	16	61.9	30.06666667	52.33333333	16.53333333	18.63333333	114.2333333	98.56666667	0.845
4	17	64.73333333	30.26666667	53.1	13.9	18.1	113.8666667	105	0.845
4	18	68.65517241	30.5862069	57.82758621	10.13793103	18.82758621	111.5172414	108.0689655	0.868965517
4	19	71.3	33.83333333	60.43333333	10.93333333	21.26666667	108.1666667	110.5333333	0.911666667
4	20	70.06666667	35.36666667	57	13.96666667	27.5	94.5	109.4	1.018333333
4	21	70.72413793	40.06896552	62.20689655	16	36.24137931	77.96551724	106.2068966	1.143103448
4	22	75.6	46.96666667	73.16666667	16.2	37.43333333	66.43333333	100.2333333	1.206666667
4	23	86.13333333	56.8	86.9	14.2	34.9	60.83333333	93.4	1.211666667
4	24	94.23333333	62.63333333	96.26666667	16.1	33.2	57.76666667	86.5	1.178333333
5	1	83.9	36.23333333	78.43333333	10	29.6	67.13333333	91.53333333	0.86
5	2	72.64516129	33.90322581	72.29032258	8.806451613	29.06451613	63.74193548	63.74193548	0.825806452
5	3	69.23333333	33	67.93333333	7.666666667	28.8	60.9	62.16666667	0.833333333
5	4	65.75862069	29.93103448	62.34482759	7.379310345	28.06896552	61.51724138	62.48275862	0.806896552
5	5	63.56666667	27.53333333	59.3	7.033333333	28.43333333	60.66666667	61.4	0.803333333
5	6	62.1	25.93333333	57.3	9.833333333	29.73333333	58.16666667	60.66666667	0.84
5	7	61.37931034	26.13793103	56.5862069	11.55172414	31.93103448	58.79310345	60.17241379	0.915517241
5	8	60.34482759	27.89655172	54.96551724	13.72413793	32.20689655	64.72413793	60.62068966	0.963793103
5	9	61.36666667	30.36666667	57.5	17.83333333	30.73333333	76.33333333	62.83333333	0.961666667
5	10	65.63333333	34	63.16666667	13.86666667	24.53333333	96	66.7	0.878333333
5	11	67.43333333	33.56666667	64.6	18.46666667	19.93333333	109.6	73.03333333	0.823333333
5	12	64.74193548	30.58064516	60.41935484	12.83870968	20.90322581	114.4516129	79.4516129	0.808064516
5	13	65.5	27.83333333	60	10.8	21.9	119.8	86.93333333	0.811666667
5	14	68.06666667	28.33333333	63.73333333	16.13333333	21.5	124.8666667	95.46666667	0.765
5	15	79.36666667	27.66666667	72	14.43333333	19.73333333	126.9	101.5	0.755
5	16	87.83870968	30.29032258	84.35483871	10.80645161	18.48387097	130.3225806	112.8709677	0.766129032
5	17	92.12903226	30.5483871	92.38709677	10.90322581	18.5483871	129.7741935	119.7096774	0.729032258
5	18	95.13333333	30.63333333	91.53333333	8.366666667	17.73333333	129.3333333	125.5	0.746666667
5	19	95.43333333	27.56666667	83	9.9	20.3	122.7666667	126.9333333	0.785
5	20	91.62068966	28.4137931	80.06896552	8.310344828	23.72413793	107.8275862	121.9655172	0.815517241
5	21	93.26666667	30.43333333	81.9	8.733333333	31.03333333	91.13333333	121.9	0.891666667
5	22	91.8	33.93333333	85.9	9.7	34.33333333	78	116.0333333	0.89
5	23	90.76666667	35.63333333	84.73333333	10.13333333	34.46666667	71.13333333	108.4333333	0.876666667
5	24	86.58064516	36.09677419	81.19354839	10.64516129	31.93548387	67.77419355	98.90322581	0.853225806
6	1	48.43333333	25.16666667	38.56666667	10.63333333	53.2	37.6	73.1	1.046666667
6	2	43.06666667	24.23333333	37.56666667	9.433333333	49.56666667	39.37931034	39.37931034	1.011666667
6	3	41.73333333	23.76666667	36.16666667	9.033333333	44.66666667	42.03448276	42.17857143	1.001666667
6	4	40.17857143	21.67857143	32.67857143	8.892857143	43.07142857	40.92592593	40	0.960714286
6	5	38.96428571	21	31.17857143	9.071428571	41.07142857	34.40740741	37.37037037	0.964285714
6	6	39.21428571	21.35714286	31.35714286	10.53571429	40.25	36.53571429	40.11111111	1.0125
6	7	38.19230769	20.96153846	31.26923077	13.30769231	39.38461538	38.88461538	38.34615385	1.069230769
6	8	39.82142857	22.10714286	32.96428571	15.82142857	39.39285714	48.67857143	39.89285714	1.1125
6	9	44.10714286	24.32142857	40.35714286	17.89285714	35	64.5	42.85714286	1.075
6	10	47.79310345	28.17241379	43.62068966	19.55172414	32.82758621	79.62068966	47.86206897	1.05
6	11	48.63333333	27.86666667	42.96666667	14.73333333	22.86666667	97.96666667	54.3	0.983333333
6	12	47.66666667	26.26666667	39.6	12.56666667	20.46666667	107.1333333	63.83333333	0.96
6	13	49.4	23.96666667	38.13333333	12.63333333	18.06666667	113.4333333	74.5	0.958333333
6	14	49.93333333	21.6	33.66666667	10.9	14.96666667	120	84.66666667	0.916666667
6	15	54.76666667	20.06666667	31.36666667	11.16666667	15	125.4	95.36666667	0.913333333
6	16	61.43333333	19.7	31.03333333	10.86666667	15.56666667	128.0333333	105.4666667	0.908333333
6	17	67.10344828	19.82758621	33.20689655	9.965517241	17.5862069	125.6206897	112.8965517	0.90862069
6	18	69.86666667	20.66666667	36.63333333	9.266666667	19.13333333	121.3	117.4333333	0.916666667
6	19	71.4	21.46666667	36.56666667	8.933333333	23.36666667	112.8333333	119.2	0.951666667
6	20	70.86666667	21.46666667	35.93333333	9.4	28.13333333	102.5	118.5	0.983333333
6	21	67.43333333	22.4	35.33333333	11.63333333	41.06666667	76.9	113.9666667	1.061666667
6	22	64.3	25.06666667	40.16666667	10.93333333	50.73333333	59.63333333	106.4333333	1.098333333
6	23	61.27586207	27.37931034	43.89655172	11	53.44827586	51.86206897	98.31034483	1.101724138
6	24	56.83333333	27.63333333	44.73333333	10.9	52.63333333	45.86666667	86.83333333	1.061666667
7	1	60.43333333	28.3	38.83333333	8.7	31.4	65.33333333	103.1666667	1.036666667
7	2	48.64516129	26.90322581	38.06451613	7.193548387	31.22580645	59.90322581	59.90322581	0.990322581
7	3	46.09677419	25.64516129	35.77419355	6.516129032	30.51612903	55.5483871	57.74193548	0.980645161
7	4	44.48387097	24.61290323	34	6.161290323	27.03225806	56.25806452	57.35483871	0.974193548
7	5	44.12903226	25	33.06451613	6.225806452	25.38709677	58.22580645	57.51612903	0.958064516
7	6	43.87096774	24.48387097	32.87096774	7	27.03225806	55.74193548	57.22580645	0.979032258
7	7	43.80645161	24.4516129	32.38709677	9.064516129	27.19354839	57.41935484	57.22580645	1.04516129
7	8	44.64516129	24.93548387	32.87096774	10.19354839	27.87096774	64.96774194	58.25806452	1.066129032
7	9	45.65517241	26.34482759	34.65517241	12.10344828	29.03448276	77.06896552	58.89655172	1.098275862
7	10	46.66666667	27	36.13333333	12.46666667	24.26666667	97.8	64.06666667	1.061666667
7	11	47.89655172	26.20689655	35.75862069	12.03448276	20.89655172	112.0689655	71.34482759	1.017241379
7	12	49.43333333	25.9	34.86666667	10.3	16.06666667	121.7	79.86666667	0.968333333
7	13	50.96428571	24.35714286	31.28571429	11.03571429	14.64285714	125.1071429	88.39285714	0.955357143
7	14	54.86206897	22.96551724	30.31034483	9.413793103	12.93103448	128.8275862	97.51724138	0.968965517
7	15	60.46666667	21.66666667	29.46666667	8.5	13.3	133.3666667	107.8	0.948333333
7	16	65.51724138	20.82758621	29.27586207	7.517241379	13.10344828	134.6551724	115.4137931	0.948275862
7	17	72.5	21.16666667	29.76666667	6.7	14.03333333	137.1	124.3666667	0.953333333
7	18	75	21.82758621	29.55172414	7.206896552	14.51724138	138.0344828	127.7586207	0.967241379
7	19	78.33333333	23.26666667	30.1	7.166666667	18.33333333	131.4	131.8666667	0.968333333
7	20	78.33333333	23.73333333	30.1	7.3	21.73333333	123.0666667	132	1.011666667
7	21	75.56666667	25.26666667	32.43333333	7.333333333	26.1	105.3	128.4666667	1.035
7	22	72.9	25.1	33.83333333	7.6	28.5	92.3	124.3333333	1.055
7	23	68.06666667	26.46666667	35.66666667	7.666666667	31.13333333	79.7	117.6	1.048333333
7	24	62.6	26.26666667	36.86666667	7.666666667	30.83333333	70.76666667	109.4333333	1.018333333
8	1	34.6	14.73333333	25.23333333	5.633333333	23	41.53333333	57.46666667	0.956666667
8	2	31.43333333	13.96666667	22.36666667	5.3	21.63333333	40.53333333	40.53333333	0.933333333
8	3	30.03333333	12.8	21.03333333	4.933333333	21.03333333	38.2	39.46666667	0.925
8	4	28.86666667	12.4	19.96666667	4.766666667	20.63333333	36.03333333	38.2	0.923333333
8	5	28.16666667	12.16666667	19.6	5.033333333	20.43333333	33.26666667	36.93333333	0.933333333
8	6	27.6	12.33333333	20.1	5.466666667	21.1	31.63333333	35.96666667	0.958333333
8	7	27.9	13.33333333	21.06666667	8.2	24.23333333	31.7	35.23333333	1.07
8	8	29.36666667	15	23.8	8.4	24.03333333	36.06666667	35.33333333	1.09
8	9	30.83333333	16.8	25.83333333	9.466666667	24.4	44.4	36.4	1.076666667
8	10	32.43333333	18.1	27.8	10.3	21.23333333	58.53333333	38.86666667	1.031666667
8	11	32.63333333	17.2	26.93333333	9.433333333	17.1	74.26666667	43.2	0.993333333
8	12	33.86666667	16.13333333	25.4	9.866666667	15.33333333	84.96666667	49.4	0.965
8	13	34.56666667	14.03333333	22.03333333	9.8	14.06666667	90.16666667	56.5	0.94
8	14	35.41935484	13.48387097	19.77419355	7.225806452	12.93548387	91.70967742	63.38709677	0.922580645
8	15	37.73333333	12.23333333	18.83333333	7.866666667	13.53333333	92.3	71.4	0.911666667
8	16	41.87096774	12.25806452	19.35483871	5.935483871	13.58064516	92.35483871	78	0.909677419
8	17	45.38709677	11.80645161	19.35483871	7.096774194	15.5483871	89.70967742	83.5483871	0.935483871
8	18	48.73333333	13.13333333	20.96666667	9.033333333	19.3	87.5	87.83333333	0.965
8	19	48.48387097	13.09677419	21.38709677	7.774193548	23.51612903	77.48387097	87.77419355	0.993548387
8	20	47.23333333	13.8	21.96666667	6.766666667	25.6	65.16666667	86.4	1.051666667
8	21	43.96666667	15.43333333	24.13333333	5.5	27.16666667	53.13333333	81.76666667	1.063333333
8	22	38.9	15.16666667	23.56666667	7	28.03333333	44.16666667	73.6	1.031666667
8	23	38.03333333	16.56666667	26.96666667	10.23333333	26.4	46.2	67.8	1.003333333
8	24	36.16666667	15.96666667	26.16666667	6.566666667	23.43333333	43.63333333	61.83333333	0.976666667
9	1	44.57142857	26.92857143	39.78571429	8.75	27.28571429	35.35714286	53.42857143	1.069642857
9	2	41.14285714	24.82142857	35.39285714	7.535714286	25	37.39285714	37.39285714	1.023214286
9	3	39.06896552	21.72413793	32.24137931	6.620689655	22.34482759	40.24137931	39.86206897	0.996551724
9	4	37.13793103	20.68965517	30.13793103	5.517241379	20.93103448	40.93103448	40.13793103	0.987931034
9	5	35.86206897	19.31034483	28.27586207	5.655172414	20.4137931	40.17241379	40.20689655	0.981034483
9	6	35.68965517	19.13793103	27.62068966	6.620689655	21.65517241	37.44827586	39.65517241	0.984482759
9	7	35.27586207	19.79310345	27.82758621	10.10344828	23.06896552	34.24137931	38.5862069	1.05862069
9	8	37.06896552	21.75862069	30.27586207	10.89655172	25.62068966	34.17241379	37.75862069	1.198275862
9	9	40.68965517	24.79310345	34.31034483	11.20689655	26.37931034	42.96551724	38.27586207	1.172413793
9	10	43.25	25.96428571	37.32142857	14.64285714	23.10714286	59.96428571	39.89285714	1.058928571
9	11	44.03846154	25.53846154	38.76923077	18.65384615	19.30769231	78.76923077	42.38461538	0.976923077
9	12	42.57142857	22.96428571	35.64285714	11.28571429	12.35714286	97.25	52.53571429	0.903571429
9	13	42.07407407	19.62962963	32.37037037	9.962962963	9.851851852	105.4814815	60.96296296	0.87037037
9	14	39.42307692	16.8	26.57692308	7.115384615	8.923076923	104.4615385	69.07692308	0.811538462
9	15	42.46428571	16.33333333	23.67857143	5.642857143	8.321428571	106.8928571	78.39285714	0.805357143
9	16	47.03571429	15.28571429	22.57142857	5.75	8.535714286	109.1428571	87.92857143	0.794642857
9	17	51.03448276	13.65517241	22.24137931	8.310344828	11.65517241	105.6551724	94.93103448	0.813793103
9	18	54.86206897	13.31034483	21.10344828	6.655172414	14.03448276	99.44827586	100.2758621	0.844827586
9	19	55.24137931	14.48275862	24.10344828	7.275862069	25.68965517	80.31034483	100.6551724	0.955172414
9	20	51.68965517	16.79310345	27.24137931	7.689655172	37.06896552	58.03448276	95.82758621	1.117241379
9	21	47.89655172	21.55172414	33.5862069	9.172413793	39.27586207	45.86206897	88.62068966	1.162068966
9	22	47.65517241	27.24137931	40.17241379	8.24137931	36.89655172	39.13793103	80.10344828	1.134482759
9	23	50.68965517	30.48275862	45.31034483	8.724137931	33.62068966	37.24137931	71.68965517	1.09137931
9	24	49.27586207	30.34482759	44.4137931	9.896551724	28.51724138	39	63.03448276	1.05862069
10	1	135.5483871	101.8387097	119.516129	12.58064516	41.87096774	33.61290323	48.61290323	1.479032258
10	2	132.6129032	99.4516129	116.5806452	10.29032258	38.19354839	34.35483871	34.35483871	1.379032258
10	3	126.9666667	94.6	111.5666667	9.1	35.3	35.73333333	35.06666667	1.316666667
10	4	113.6129032	84.06451613	99.41935484	7.806451613	32.70967742	34.80645161	34.80645161	1.230645161
10	5	104.2258065	76.48387097	90.83870968	8.64516129	32.80645161	32.35483871	34.29032258	1.235483871
10	6	96.06451613	70	83.93548387	9.483870968	32.35483871	30.61290323	33.4516129	1.212903226
10	7	92.06451613	66.58064516	79.25806452	11.41935484	33.29032258	29.90322581	32.93548387	1.224193548
10	8	90.61290323	65.5483871	78.90322581	14.25806452	37.5483871	28.48387097	32.29032258	1.374193548
10	9	94.51612903	69.61290323	83.93548387	16.58064516	42.67741935	32.58064516	32.22580645	1.477419355
10	10	100.6774194	75.12903226	91.5483871	16.29032258	39	50.4516129	34.03225806	1.298387097
10	11	101.3870968	76.58064516	92.4516129	16.67741935	31.09677419	69.41935484	38.61290323	1.156451613
10	12	95.25806452	72.35483871	88.19354839	14.19354839	23.06451613	86.09677419	45.12903226	1.022580645
10	13	84.80645161	63.22580645	78.64516129	11.58064516	17.96774194	95.48387097	52.48387097	0.946774194
10	14	71.3	49.76666667	63.83333333	8.733333333	14.3	100.9	60.56666667	0.933333333
10	15	60.4	37.13333333	50.36666667	7.233333333	14.3	102.8666667	70.06666667	0.866666667
10	16	54.56666667	29.26666667	41.7	7.9	15.23333333	102.8	79.83333333	0.861666667
10	17	53.74193548	25	39	9.064516129	17.29032258	101.5483871	89.16129032	0.888709677
10	18	55.09677419	25.19354839	39.41935484	11.51612903	25.58064516	91.38709677	94.09677419	0.948387097
10	19	56.96774194	29	44.19354839	13.19354839	43.5483871	68.48387097	93.70967742	1.153225806
10	20	62.06451613	38.48387097	53.03225806	18.12903226	54.12903226	52.90322581	89.48387097	1.443548387
10	21	80	56.32258065	72.61290323	17.83870968	53.25806452	44.12903226	83.32258065	1.582258065
10	22	104.516129	76.06451613	96.5483871	15.32258065	50.58064516	38.4516129	75.48387097	1.633870968
10	23	123.5806452	91.64516129	111.0645161	15.19354839	49.22580645	34.38709677	66.77419355	1.627419355
10	24	132.4516129	98.96774194	118.1612903	12.22580645	45.35483871	32	57.93548387	1.558064516
11	1	79.53333333	56.6	70.43333333	12.66666667	32.3	40.3	45.26666667	1.1
11	2	77.83333333	55.43333333	69.6	11.83333333	30.16666667	41.6	41.6	1.073333333
11	3	75.23333333	53.6	66.63333333	10.56666667	26.96666667	42.56666667	42.16666667	0.985
11	4	71.43333333	51.1	62.26666667	11.26666667	25.86666667	43	42.5	0.946666667
11	5	67.26666667	46.6	57.1	9.866666667	25.46666667	43.16666667	42.6	0.956666667
11	6	65.13333333	43.96666667	54.63333333	11.06666667	25.66666667	43.56666667	42.8	0.995
11	7	63.26666667	43.33333333	54.53333333	12.3	26.96666667	42	42.63333333	1.068333333
11	8	65.2	46.16666667	57.83333333	15.3	33.3	37.8	41.86666667	1.141666667
11	9	68.7	51.26666667	62.96666667	13.96666667	35.63333333	39.23333333	41.63333333	1.193333333
11	10	73.1	55.06666667	66.93333333	15.1	28.7	48.3	42.2	1.051666667
11	11	73.73333333	54.6	66.73333333	12.96666667	21.23333333	57.36666667	44.33333333	0.901666667
11	12	67.76666667	49.06666667	59.83333333	11.66666667	18.66666667	62.13333333	46.63333333	0.841666667
11	13	57.26666667	38.93333333	49.06666667	10	15.96666667	66.93333333	49.63333333	0.8
11	14	48.43333333	30.43333333	39.53333333	9.066666667	14.76666667	69.86666667	53.03333333	0.781666667
11	15	43.53333333	25.93333333	34	8.433333333	15.76666667	69.9	56.53333333	0.786666667
11	16	44.16666667	26.23333333	34.36666667	8.433333333	16.26666667	68.53333333	60.2	0.793333333
11	17	43.86666667	26.73333333	34.36666667	9.533333333	20.56666667	65.86666667	63.56666667	0.78
11	18	43.6	26.06666667	35.53333333	12.1	28.76666667	58.16666667	64.76666667	0.886666667
11	19	44.36666667	26.96666667	37.7	16.26666667	35.23333333	49.4	63.76666667	0.983333333
11	20	48.3	30.76666667	44.06666667	21.06666667	37.8	43.86666667	60.8	1.108333333
11	21	57	37.93333333	52.33333333	16.43333333	39	41.93333333	57.6	1.211666667
11	22	67.5	46.66666667	60.5	17.8	37.96666667	41.7	54.3	1.185
11	23	74.13333333	52.06666667	65.46666667	14.7	35.1	41.96666667	50.96666667	1.13
11	24	77.16666667	55.2	68.1	14.1	32.6	41.03333333	47.66666667	1.095
12	1	81.48387097	59.16129032	71.12903226	18	39.32258065	21.16129032	28.16129032	1.440322581
12	2	77.70967742	56.51612903	68.09677419	17.77419355	37.22580645	21.4516129	21.4516129	1.387096774
12	3	72.87096774	53	64.38709677	16.67741935	35.32258065	22.22580645	21.70967742	1.348387097
12	4	70.32258065	50.87096774	61.35483871	15.58064516	34.61290323	22.22580645	21.96774194	1.306451613
12	5	68.09677419	48.87096774	59.48387097	15.32258065	34.03225806	22.74193548	22.12903226	1.251612903
12	6	67	47.41935484	58.64516129	15.29032258	33.22580645	23.64516129	22.5483871	1.251612903
12	7	66.41935484	46.74193548	58.29032258	18.38709677	34.74193548	21.77419355	22.35483871	1.329032258
12	8	67.51612903	47.87096774	59.29032258	26.5483871	39.09677419	18.83870968	21.83870968	1.522580645
12	9	73.58064516	53.19354839	64.22580645	27.70967742	42.19354839	18.61290323	21.41935484	1.770967742
12	10	84.19354839	62.06451613	73.96774194	28.58064516	41.74193548	22.64516129	21.51612903	1.825806452
12	11	103.0333333	76.46666667	91.73333333	28.16666667	36.4	31.86666667	22.2	1.583333333
12	12	108.2258065	80.5483871	96.5483871	25.77419355	31.48387097	42.74193548	25.41935484	1.308064516
12	13	101.0666667	74.76666667	90.16666667	25.5	24.73333333	49.56666667	28.16666667	1.105
12	14	80.8	58.53333333	70.46666667	21.43333333	20.93333333	52.93333333	31.9	1.003333333
12	15	62.06451613	42.90322581	53.41935484	19.96774194	21.38709677	54.4516129	36.67741935	0.961290323
12	16	53.38709677	35.70967742	46.67741935	21.41935484	23.12903226	54.29032258	40.87096774	1.00483871
12	17	51.80645161	34.61290323	45.32258065	28.64516129	27.29032258	49.51612903	44.93548387	1.017741935
12	18	50.93548387	34.64516129	45.96774194	23.58064516	37.90322581	40.03225806	47.03225806	1.174193548
12	19	54.29032258	38.29032258	47.83870968	24.32258065	45.4516129	31.74193548	47.03225806	1.35483871
12	20	61.61290323	44	55.06451613	27.35483871	46.83870968	28.12903226	45.19354839	1.527419355
12	21	75.32258065	54.35483871	66.80645161	22.87096774	43.83870968	27.06451613	42.25806452	1.598387097
12	22	86.16129032	62.4516129	76.4516129	20.32258065	41.83870968	25.58064516	38.77419355	1.559677419
12	23	91.06451613	66.16129032	80.09677419	19.4516129	41.22580645	23.4516129	34.93548387	1.572580645
12	24	88.83870968	64.58064516	78.12903226	18.93548387	39.93548387	21.61290323	30.83870968	1.509677419
1	1	105.1290323	76.35483871	93.74193548	22.5483871	48.22580645	14.61290323	27.25806452	1.748387097
1	2	99.06451613	71.77419355	88.38709677	19.09677419	44.22580645	16.64516129	16.64516129	1.583870968
1	3	90.87096774	65.48387097	81.03225806	18.41935484	40.96774194	18.4516129	17.67741935	1.480645161
1	4	82.83870968	59.22580645	74.16129032	18.06451613	39.90322581	18.93548387	17.96774194	1.419354839
1	5	76.22580645	54.06451613	67.74193548	15.51612903	39.06451613	19.06451613	18.25806452	1.367741935
1	6	72.22580645	50.64516129	63.06451613	15.96774194	40.19354839	17.06451613	18.06451613	1.387096774
1	7	69.74193548	48.87096774	60.61290323	19.09677419	41.22580645	16.29032258	17.83870968	1.448387097
1	8	69.4516129	48.83870968	60.74193548	24.70967742	44.48387097	15.35483871	17.38709677	1.543548387
1	9	73.67741935	52.83870968	65.67741935	27.87096774	48.12903226	15.90322581	17.25806452	1.853225806
1	10	85.80645161	62.51612903	76.70967742	29.5483871	46.09677419	21.5483871	17.74193548	2.040322581
1	11	105.1612903	77.96774194	93.4516129	25.77419355	39.5483871	32.4516129	19.51612903	1.698387097
1	12	114	84.64516129	101.0967742	31.19354839	30.80645161	43.25806452	22.67741935	1.338709677
1	13	101.9032258	75.25806452	90.67741935	22.58064516	22.90322581	52.4516129	26.67741935	1.070967742
1	14	76.87096774	54.87096774	67.90322581	18.16129032	19.83870968	57	31.77419355	0.958064516
1	15	54.32258065	36.64516129	47.96774194	17.25806452	19.90322581	58.58064516	36.87096774	0.930645161
1	16	43.74193548	28.29032258	37.83870968	22.93548387	20.51612903	60.06451613	42.51612903	0.927419355
1	17	40.96774194	25.03225806	33.29032258	31.77419355	23.70967742	58.35483871	47.83870968	0.95483871
1	18	41.61290323	25.83870968	33.83870968	17.80645161	33.83870968	48.5483871	51.25806452	1.101612903
1	19	44.96774194	29.38709677	38.35483871	20.51612903	42.48387097	39.03225806	52.09677419	1.3
1	20	54.25806452	37.32258065	47.12903226	22.83870968	48.5483871	31.51612903	50.48387097	1.567741935
1	21	69.87096774	49.22580645	60.12903226	20.51612903	49.77419355	26.87096774	47.29032258	1.761290323
1	22	87.5483871	63.12903226	75.35483871	20.64516129	49.87096774	22.90322581	43.06451613	1.84516129
1	23	100.3548387	73.12903226	88.38709677	20.70967742	48.64516129	20.25806452	38.29032258	1.806451613
1	24	105.8709677	77.29032258	93.67741935	19.51612903	48.38709677	17.41935484	33.12903226	1.777419355
2	1	96.67857143	69.53571429	85.35714286	22.17857143	36.35714286	32.35714286	44.85714286	1.3625
2	2	93.85714286	67.57142857	82.78571429	15.85714286	34.53571429	31.82142857	31.82142857	1.285714286
2	3	89.03571429	64.25	78.25	15.35714286	32.03571429	33.60714286	32.82142857	1.241071429
2	4	81.07142857	58.17857143	70.10714286	14	31.85714286	31.96428571	32.35714286	1.203571429
2	5	76.60714286	54.67857143	65.39285714	14.67857143	31.92857143	31.10714286	31.89285714	1.135714286
2	6	74.07142857	52.60714286	62.57142857	15.67857143	30.82142857	32.03571429	32.35714286	1.123214286
2	7	71.53571429	50.67857143	60.35714286	17.57142857	31.53571429	32.32142857	32.17857143	1.117857143
2	8	69.10714286	48.75	57.85714286	26.10714286	34.67857143	29.82142857	31.89285714	1.180357143
2	9	70.89285714	50.64285714	60.64285714	32.75	39.42857143	28.5	31.5	1.403571429
2	10	81.03571429	58.96428571	70.39285714	35.67857143	35.17857143	37.85714286	32.14285714	1.432142857
2	11	96.46428571	71.32142857	84.78571429	35.82142857	30.96428571	49.07142857	34.17857143	1.260714286
2	12	106.9642857	79.39285714	93	34.53571429	26.64285714	58.71428571	37.42857143	1.042857143
2	13	99.03571429	72.71428571	85.10714286	27.89285714	21.07142857	66.21428571	41.89285714	0.8875
2	14	81.78571429	57.82142857	67.96428571	19.89285714	19.21428571	70.92857143	46.64285714	0.785714286
2	15	63.71428571	42.5	51.75	17.96428571	16.21428571	73.89285714	51.64285714	0.744642857
2	16	53.53571429	33.71428571	43.39285714	20.07142857	16.53571429	75.71428571	57.42857143	0.7625
2	17	52.85714286	31.85714286	42.5	19.17857143	16.28571429	74.78571429	63.21428571	0.7375
2	18	52.42857143	30.75	40.85714286	16.67857143	18.85714286	70.67857143	67.35714286	0.757142857
2	19	52.32142857	30.64285714	41.46428571	19.17857143	27.39285714	61.75	68.92857143	0.853571429
2	20	53	32.07142857	45	19.64285714	34.46428571	50.96428571	67.82142857	1.0625
2	21	60.64285714	39.75	54.64285714	21.5	39.07142857	42.28571429	64.64285714	1.298214286
2	22	74.66666667	51.03703704	67.22222222	20.96296296	39.40740741	38.11111111	60.25925926	1.414814815
2	23	87.32142857	61.96428571	77.67857143	21.67857143	36.89285714	38.42857143	56.28571429	1.4
2	24	92.71428571	66.39285714	82.35714286	29.21428571	36.07142857	35.17857143	51.10714286	1.389285714
3	1	102	72.87096774	88.12903226	17.06451613	31.70967742	59.77419355	74.67741935	1.296774194
3	2	101.6451613	72.61290323	87.80645161	14.35483871	30	58.32258065	58.32258065	1.251612903
3	3	97.70967742	69.90322581	85.74193548	12.38709677	27.09677419	59.09677419	58.80645161	1.208064516
3	4	92.25806452	65.90322581	82.83870968	13.16129032	25.41935484	59.58064516	59.09677419	1.169354839
3	5	89.06451613	63.83870968	78.96774194	11.61290323	25.83870968	58.25806452	58.83870968	1.122580645
3	6	85.67741935	60	77.25806452	12.38709677	25.74193548	57.74193548	58.64516129	1.091935484
3	7	82.09677419	56.70967742	74.09677419	15.29032258	30.32258065	54.4516129	58	1.140322581
3	8	79.22580645	54.32258065	73.22580645	19.06451613	35.90322581	53.22580645	57.32258065	1.269354839
3	9	82.03225806	57.41935484	75.4516129	23.5483871	36.41935484	57.83870968	57.35483871	1.324193548
3	10	88.22580645	63.32258065	80.87096774	26.16129032	31.58064516	70.03225806	58.93548387	1.25483871
3	11	91.41935484	65.93548387	84.19354839	30.22580645	26.48387097	84.22580645	62.09677419	1.132258065
3	12	89.35483871	64.41935484	80.03225806	33	22.09677419	94.61290323	66.41935484	1.025806452
3	13	77.03225806	53.16129032	68.25806452	24.5483871	17.87096774	100.5806452	71.22580645	0.985483871
3	14	70.67741935	48.96774194	61.06451613	17.5483871	19.32258065	104.1935484	77.09677419	0.948387097
3	15	65.80645161	44.67741935	57.16129032	20.74193548	19.67741935	106.1612903	83.80645161	0.937096774
3	16	65.06451613	42.87096774	56.58064516	31.29032258	19.58064516	105.8387097	90.4516129	0.937096774
3	17	66	42.03225806	56.25806452	20.51612903	19.58064516	106.3870968	96.70967742	0.964516129
3	18	66.61290323	40.96774194	54.19354839	15.96774194	19.70967742	104.2258065	100.9354839	0.998387097
3	19	69.29032258	43.32258065	56.38709677	16.58064516	24.77419355	94.5483871	102	1.056451613
3	20	72.83870968	46.25806452	59.83870968	19.87096774	32.16129032	82.22580645	100.3548387	1.180645161
3	21	79.06451613	53.12903226	67.80645161	18.70967742	35.35483871	72.83870968	97.03225806	1.288709677
3	22	88.38709677	60.96774194	77.83870968	16.96774194	35.41935484	65.93548387	92.16129032	1.330645161
3	23	96.48387097	68.03225806	84.90322581	17.25806452	35.35483871	62.25806452	86.64516129	1.351612903
3	24	102.7096774	73.06451613	88.70967742	17.51612903	32.41935484	61.03225806	81.06451613	1.312903226
4	1	78.7	47.76666667	77.76666667	9.766666667	24.23333333	75	88.03333333	0.93
4	2	72.73333333	44.5	71.16666667	9.833333333	22.56666667	75	75	0.883333333
4	3	68.93333333	39.56666667	62.5	12	21	76.4	75.83333333	0.855
4	4	65.06666667	36.3	56.7	11.43333333	20	77.66666667	76.33333333	0.853333333
4	5	62.73333333	33.9	52.56666667	11.03333333	20.43333333	76.2	76.46666667	0.856666667
4	6	61.56666667	34.06666667	51	11.06666667	20.56666667	74.2	75.9	0.885
4	7	60.3	33.63333333	51.03333333	12.16666667	25.73333333	69.7	74.8	0.96
4	8	61.56666667	35.76666667	53.96666667	13.6	29.46666667	70.4	74.23333333	1.03
4	9	66.2	39.86666667	59.93333333	17.23333333	29.1	79.5	74.83333333	1.036666667
4	10	70.8	44.03333333	64.9	16.4	23.43333333	94.2	77.4	0.945
4	11	69.86666667	43.06666667	65.63333333	12.53333333	22.26666667	103.5666667	80.76666667	0.883333333
4	12	65.16666667	38.9	61.76666667	11.9	20.46666667	108.2666667	84.63333333	0.838333333
4	13	61.76666667	34.5	58.93333333	9.333333333	20.63333333	110.7333333	88.9	0.806666667
4	14	59	31.16666667	53.13333333	9.566666667	21.7	111.4333333	93.5	0.821666667
4	15	61.66666667	30.56666667	54.53333333	9.3	21.53333333	114.4	98.86666667	0.81
4	16	64.63333333	28.8	55.8	14.43333333	20.2	114.5333333	104.3333333	0.808333333
4	17	65.96666667	28.13333333	55.3	18.36666667	18.66666667	111.1	108.3	0.793333333
4	18	67.53333333	29.26666667	58.33333333	7.766666667	20.6	108.1333333	110.0333333	0.815
4	19	69.03333333	31.96666667	62.06666667	7.466666667	18.06666667	106.9	110.5333333	0.815
4	20	69.26666667	33.3	63.4	8.466666667	21.73333333	99.5	109.1666667	0.871666667
4	21	68.8	35.26666667	66.36666667	9.633333333	27.2	88.46666667	106.3666667	0.936666667
4	22	70.36666667	39.16666667	70.66666667	10.43333333	28.43333333	81.43333333	102.4333333	0.968333333
4	23	74	43.63333333	75.56666667	12.86666667	28.16666667	75.4	97.66666667	0.971666667
4	24	77	46.46666667	78.13333333	12.33333333	25.9	74.63333333	92.73333333	0.935
5	1	64.29032258	28.96774194	50.38709677	7.838709677	30.35483871	75.35483871	99.41935484	0.777419355
5	2	54.83333333	27.3	47.86666667	7.966666667	30.93333333	69.56666667	69.56666667	0.768333333
5	3	53.93548387	26.29032258	46.32258065	10.22580645	31.41935484	66.80645161	68.19354839	0.774193548
5	4	52.87096774	25.58064516	44.87096774	8.35483871	29.61290323	64.96774194	66.96774194	0.780645161
5	5	51.90322581	24.87096774	43.80645161	8.35483871	32.48387097	60.58064516	65.38709677	0.779032258
5	6	50.03225806	24.58064516	42.22580645	8.612903226	32.93548387	58.70967742	64.06451613	0.780645161
5	7	48.73333333	23.6	41.43333333	11.63333333	35.53333333	54.4	60.7	0.82
5	8	50	25.83333333	43.7	15.63333333	38.03333333	60	60.53333333	0.875
5	9	53.96774194	28.96774194	47.41935484	18.51612903	34.19354839	81.58064516	65.25806452	0.840322581
5	10	55.8	30.43333333	49.53333333	18.36666667	22.66666667	102.3	67.63333333	0.74
5	11	56.22580645	28.58064516	48.74193548	10.4516129	17.90322581	114.8709677	75.61290323	0.719354839
5	12	54.93548387	25.77419355	46.58064516	11.06451613	15.06451613	122.1290323	82.67741935	0.675806452
5	13	54.87096774	23.74193548	43.09677419	9.580645161	14.83870968	126.0322581	90.5483871	0.682258065
5	14	59.70967742	23.22580645	45.70967742	9.032258065	14.64516129	131.3548387	99.61290323	0.69516129
5	15	66.16129032	21.35483871	45.61290323	7.838709677	15.16129032	134.0967742	109.2903226	0.685483871
5	16	71.41935484	20.77419355	47.83870968	7.419354839	14.51612903	134.1612903	118.3225806	0.670967742
5	17	76.83870968	19.70967742	46	7.548387097	14.41935484	132.1612903	124.8064516	0.690322581
5	18	78.41935484	20.16129032	47	8.225806452	16.41935484	132.3548387	128.4516129	0.672580645
5	19	80.63333333	21.16666667	46.7	6.433333333	18.26666667	128.6666667	130.7333333	0.69
5	20	79.32258065	21.38709677	44.5483871	8.35483871	21.38709677	118.8387097	129.6774194	0.716129032
5	21	77.51612903	22.90322581	44.29032258	8.387096774	25.03225806	105.3548387	127.1935484	0.769354839
5	22	73.16129032	25.35483871	43.87096774	8.483870968	33.74193548	87.90322581	121.9354839	0.812903226
5	23	69.58064516	28.06451613	47.58064516	11.29032258	33.87096774	81.83870968	115.0967742	0.803225806
5	24	67.90322581	30.03225806	50.64516129	11.35483871	31.77419355	78.80645161	107.9677419	0.785483871
6	1	72.76666667	25.53333333	36.3	10.23333333	37.46666667	85.1	120.7333333	0.936666667
6	2	58.53333333	24.66666667	34.96666667	10.36666667	33	87.26666667	87.26666667	0.91
6	3	56.56666667	22.83333333	32.83333333	9.5	31.46666667	83.96666667	85.66666667	0.893333333
6	4	55	21.5	30.96666667	8.866666667	30.93333333	83.2	84.9	0.923333333
6	5	54.6	20.86666667	29.63333333	8.166666667	30.13333333	80.3	83.73333333	0.933333333
6	6	53.23333333	21.7	29.93333333	11.46666667	32.06666667	75.86666667	82.1	0.965
6	7	52.68965517	22.93103448	32.10344828	15.34482759	33.48275862	76.13793103	80.06896552	1.032758621
6	8	53.46666667	23.26666667	32.66666667	16.83333333	32.3	85.06666667	81.86666667	1.095
6	9	54.23333333	23.6	34.7	12.23333333	28.63333333	96.73333333	83.7	1.08
6	10	56.23333333	23.96666667	34.76666667	11.1	23.43333333	113.8666667	86.8	1.003333333
6	11	59.1	23	33.6	10.9	18.8	128	92.5	0.953333333
6	12	63.06666667	22.46666667	32.9	9.466666667	16.03333333	140.4333333	100.0333333	0.92
6	13	66.51724138	21.5862069	31.86206897	12.13793103	14.93103448	149.5172414	108.137931	0.913793103
6	14	72.33333333	20.63333333	30.96666667	12.43333333	13.63333333	156.7	118.7	0.891666667
6	15	79.73333333	20	30	10.7	13.23333333	160.4	129.1	0.893333333
6	16	86.43333333	20.2	30.96666667	9.2	14.1	162.4333333	138.7666667	0.875
6	17	92.36666667	21.13333333	31.2	14.16666667	15.26666667	162.4	146.8666667	0.879310345
6	18	96.83333333	21.7	32.2	7.8	16.56666667	160.1666667	152.5	0.886666667
6	19	101.3448276	20.93103448	32.48275862	8.551724138	20.03448276	157.5517241	157.6896552	0.905172414
6	20	100.2333333	22.33333333	33	8.266666667	23.23333333	143.8666667	156.3666667	0.941666667
6	21	97.3	23.43333333	34.36666667	7.4	27.3	123.1666667	153.0333333	0.976666667
6	22	92.5	25.2	35.33333333	9	33.26666667	109.4666667	147.1	0.976666667
6	23	86.5	26.36666667	36.3	9.033333333	36.46666667	98.46666667	139.7333333	0.97
6	24	79.7	26.13333333	36.96666667	9.366666667	36.86666667	89.53333333	130.6	0.926666667
7	1	44.32258065	21.35483871	28.77419355	8.967741935	31.58064516	48.90322581	80.90322581	0.99516129
7	2	35.77419355	21.25806452	28.51612903	7.677419355	32.06451613	44.41935484	44.41935484	0.975806452
7	3	35.38709677	20	28.83870968	6.64516129	31.41935484	40.4516129	42.48387097	0.964516129
7	4	33.93548387	19	28.51612903	6.451612903	30.41935484	36.4516129	40.38709677	0.972580645
7	5	33.5483871	18.09677419	27.22580645	8.096774194	30.93548387	33.09677419	38.67741935	0.95483871
7	6	32.48387097	18.48387097	25.77419355	9.032258065	31.74193548	31.77419355	37.22580645	0.964516129
7	7	32.67741935	18.77419355	25.93548387	9.741935484	33.09677419	33.29032258	36.67741935	1.001612903
7	8	33	19.12903226	27.67741935	9.483870968	32.29032258	42.03225806	37.38709677	1.041935484
7	9	34.25806452	20.48387097	29.19354839	11.83870968	28.96774194	56.38709677	39.77419355	1.035483871
7	10	35.32258065	21.32258065	30.29032258	16.25806452	24.06451613	70.96774194	43.12903226	1.011290323
7	11	36.58064516	21.09677419	29.64516129	14.29032258	17.87096774	84.35483871	48.80645161	0.966129032
7	12	37.35483871	19.51612903	27.74193548	12.51612903	15.35483871	93.48387097	55.90322581	0.95
7	13	38.03333333	17.16666667	24.36666667	10.23333333	13.7	99.4	63.13333333	0.941666667
7	14	40.8	16.2	23.86666667	9.766666667	12.26666667	106.0666667	72.43333333	0.926666667
7	15	44.6	15.86666667	22.76666667	8.566666667	12.4	107.7666667	81.76666667	0.923333333
7	16	49.86666667	16.16666667	22.9	10.66666667	12.7	112.1666667	90.46666667	0.925
7	17	54.9	15.7	21.6	7.966666667	13.6	114.2666667	98	0.918333333
7	18	58.36666667	16.13333333	21.66666667	9.133333333	16.23333333	109.3333333	102.9	0.95
7	19	60.4	16.83333333	22.56666667	6.733333333	18.03333333	103.5333333	105.5333333	0.968333333
7	20	61.29032258	18.48387097	24.64516129	6.451612903	18.90322581	97.32258065	106.5483871	0.988709677
7	21	60.06451613	19.58064516	26.35483871	7.225806452	20.64516129	86.96774194	104.9677419	1.003225806
7	22	57.70967742	20.32258065	27.58064516	6.806451613	24.5483871	75.03225806	101.1935484	1.006451613
7	23	53.22580645	20.64516129	27.96774194	6.774193548	27.16129032	63.03225806	95.41935484	1.008064516
7	24	49	20.80645161	28.32258065	6.935483871	26.58064516	56.93548387	88.64516129	0.991935484
8	1	39.92592593	17.18518519	28.92592593	8.333333333	26.92592593	39.59259259	67.25925926	0.974074074
8	2	33.96296296	17.03703704	28.77777778	8.185185185	26.03703704	37.48148148	37.48148148	0.953703704
8	3	34.14814815	16	27.2962963	9.740740741	23.59259259	37.55555556	37.51851852	0.912962963
8	4	32.18518519	15.07407407	24.74074074	8.518518519	22.07407407	38.03703704	37.62962963	0.912962963
8	5	33.66666667	13.66666667	26.66666667	6.666666667	35	29.33333333	36	0.866666667
8	6	30.66666667	12.33333333	23.66666667	6.666666667	39	22	33.66666667	0.916666667
8	7	30.66666667	15	22.66666667	14.66666667	41	27	32.33333333	0.966666667
8	8	30.41666667	14.79166667	22.58333333	11.5	28.45833333	40.58333333	37.95833333	1.033333333
8	9	31.625	15.54166667	23.83333333	19.625	29.875	50.91666667	39.45833333	1.077083333
8	10	33.03571429	15.96428571	25.14285714	16.35714286	26.14285714	62.71428571	40.75	1.032142857
8	11	34.85714286	15.82142857	25.14285714	13.17857143	19.17857143	79.07142857	46.17857143	0.958928571
8	12	36.77777778	14.62962963	22.88888889	11.14814815	16.88888889	87.88888889	53.07407407	0.922222222
8	13	38.07692308	13.42307692	21.5	11.03846154	14.11538462	94.07692308	60.84615385	0.909615385
8	14	38.22222222	12.18518519	19.96296296	11.66666667	13.77777778	95.33333333	67.62962963	0.885185185
8	15	41.03571429	12.60714286	21.32142857	12.75	11.39285714	99.96428571	75.46428571	0.882142857
8	16	45	11.64285714	20.28571429	11.57142857	12.92857143	98.67857143	83	0.8875
8	17	49.22222222	11.96296296	22.03703704	9.592592593	14.2962963	99.55555556	89.92592593	0.892592593
8	18	52.03703704	12.59259259	22.74074074	9.740740741	16.51851852	96.92592593	94.2962963	0.918518519
8	19	53.11111111	13.22222222	20.96296296	9.592592593	19.48148148	90.92592593	96.07407407	0.948148148
8	20	52.74074074	13.14814815	22.07407407	9.518518519	21.14814815	80.85185185	95.25925926	0.983333333
8	21	50.7037037	14.55555556	22.85185185	9	23.07407407	68.55555556	91.88888889	1.012962963
8	22	47.51851852	15.81481481	24.96296296	9	25.37037037	57.55555556	86.62962963	0.998148148
8	23	44.2962963	17.37037037	26.11111111	10.40740741	28.18518519	47.2962963	79.48148148	1.011111111
8	24	40.96296296	17.55555556	27.55555556	9.444444444	27.96296296	41.40740741	71.81481481	0.983333333
9	1	39.11111111	20.7037037	32.81481481	6.666666667	24.55555556	31.37037037	44.11111111	0.922222222
9	2	34.96428571	17.32142857	27.57142857	6.392857143	24.89285714	33.07142857	33.10714286	0.869642857
9	3	32.86206897	16.24137931	25.37931034	6.793103448	21.37931034	31.75862069	31.93103448	0.848275862
9	4	30	14.68965517	23.20689655	7.344827586	19.24137931	30.96551724	31.68965517	0.824137931
9	5	28.2962963	14.11111111	22.55555556	6.481481481	20	28.59259259	30.25925926	0.822222222
9	6	26.92592593	13.07407407	21.81481481	6.888888889	20.81481481	27.11111111	29.66666667	0.842592593
9	7	26.77777778	12.96296296	22.03703704	7.296296296	23.62962963	26.55555556	28.96296296	0.92962963
9	8	27	13.23076923	22.42307692	8	28.53846154	28.34615385	29.61538462	1.026923077
9	9	29.37037037	14.92592593	25.55555556	10.81481481	28.2962963	33.48148148	29.55555556	1.035185185
9	10	32.34615385	17.23076923	29.07692308	13.88461538	23.65384615	45.11538462	30.96153846	0.936538462
9	11	33.85185185	18.25925926	30.25925926	15.03703704	16.77777778	59	34.03703704	0.848148148
9	12	32.03703704	15.85185185	26.96296296	11.2962963	8.851851852	74.62962963	40.88888889	0.766666667
9	13	29.73076923	12.73076923	22.11538462	10.07692308	6.346153846	79.5	46.23076923	0.728846154
9	14	30.2	9.64	19.04	9.76	6.6	81.48	52.96	0.714
9	15	32.14285714	8.892857143	16.10714286	8.5	8.607142857	81.85714286	60.28571429	0.710714286
9	16	35.17857143	8.785714286	16.46428571	8.285714286	9.714285714	81.10714286	67.21428571	0.708928571
9	17	37.96428571	9	15.46428571	8.392857143	9.928571429	80.32142857	73.17857143	0.701785714
9	18	40.17857143	8.571428571	15.96428571	6.357142857	14.64285714	74.96428571	76.82142857	0.719642857
9	19	40.24137931	9.448275862	15.27586207	7.24137931	25.96551724	60.20689655	77	0.84137931
9	20	38.4137931	11.4137931	18.03448276	7.103448276	33.96551724	45.89655172	73.48275862	0.982758621
9	21	37.37931034	15.31034483	24.82758621	7.103448276	32.89655172	41	68.44827586	1.013793103
9	22	40.10714286	20.42857143	32.92857143	6.75	30.96428571	37.75	63.17857143	1.021428571
9	23	42.10344828	22.96551724	36.55172414	7.137931034	25.79310345	38.24137931	57.89655172	0.970689655
9	24	41.07407407	22.11111111	34.51851852	7.518518519	21.88888889	38.33333333	52.40740741	0.914814815
10	1	53.90322581	35.48387097	52.29032258	7.64516129	34.64516129	25.41935484	35.67741935	0.933870968
10	2	48.87096774	32.16129032	46.29032258	6.903225806	33.16129032	25.77419355	25.77419355	0.866129032
10	3	43.58064516	27.77419355	41.16129032	6.516129032	28.61290323	26.4516129	26.19354839	0.801612903
10	4	39.19354839	24.09677419	36.48387097	5.580645161	25.06451613	27.06451613	26.22580645	0.777419355
10	5	35.80645161	20.93548387	32.29032258	5.451612903	23.93548387	27.87096774	26.5483871	0.738709677
10	6	33.03448276	19.31034483	28.44827586	5.965517241	22.89655172	26.82758621	26.65517241	0.743103448
10	7	32.3	18.31034483	27.16666667	7.066666667	26.76666667	24.86666667	26.26666667	0.786666667
10	8	33.5483871	19.06451613	28.32258065	7.258064516	32.58064516	23.41935484	25.41935484	0.979032258
10	9	37.16129032	21.29032258	32.83870968	8.870967742	36.4516129	26.06451613	26	1.072580645
10	10	42.19354839	24.70967742	39.09677419	11.22580645	33.96774194	36.03225806	27.25806452	1.025806452
10	11	45.61290323	26.61290323	44.58064516	10.90322581	26.22580645	49.96774194	30.41935484	0.887096774
10	12	42.3	24.73333333	41.46666667	9.433333333	15.9	63.26666667	35.4	0.711666667
10	13	37	20.65517241	35.27586207	8.103448276	11.96551724	69.24137931	40	0.656896552
10	14	34.73333333	17.43333333	29.6	8.566666667	10.73333333	73.56666667	45.4	0.646666667
10	15	33.80645161	13.35483871	25.96774194	8.419354839	11.12903226	74.03225806	52.35483871	0.625806452
10	16	33.6	11.96666667	22.06666667	9.066666667	12.13333333	74.4	58.9	0.628333333
10	17	36.03448276	12.82142857	21.86206897	7.482758621	14.31034483	72.79310345	65.44827586	0.622413793
10	18	36.5	12.16666667	20.96666667	6.966666667	22.53333333	61.93333333	66.2	0.665
10	19	36.46666667	13.06666667	22.53333333	8.233333333	36.5	47.06666667	65.86666667	0.818333333
10	20	36.70967742	17.61290323	27.93548387	10.70967742	46.58064516	35.06451613	63.38709677	1.027419355
10	21	43.24137931	25.86206897	39.20689655	8.862068966	44.48275862	32.20689655	60.24137931	1.086206897
10	22	52	34.16666667	49.7	9	41.03333333	29.9	53.46666667	1.073333333
10	23	59.03225806	39.93548387	59.09677419	7.612903226	39.4516129	27.5483871	47.48387097	1.041935484
10	24	58.80645161	39.90322581	58.41935484	8.580645161	37.48387097	26	40.90322581	0.962903226
11	1	79.13793103	57.48275862	76.79310345	7.551724138	32.51724138	21.13793103	28.68965517	0.906896552
11	2	72.86666667	52.36666667	71.36666667	6.8	31.2	18.93333333	18.93333333	0.851666667
11	3	68.13333333	48.33333333	65.13333333	6.4	28.93333333	20	19.66666667	0.758333333
11	4	62.76666667	43.43333333	58.83333333	5.9	27.2	19.26666667	19.23333333	0.701666667
11	5	58.56666667	40.23333333	53.73333333	6.766666667	26.5	20.9	20.16666667	0.68
11	6	53.46666667	36.53333333	48	7.733333333	25.1	21.06666667	19.93333333	0.646666667
11	7	50.06666667	34.43333333	44.8	10.33333333	28.56666667	18.63333333	19.56666667	0.688333333
11	8	49.26666667	34	44.3	12.56666667	34.6	16.46666667	19.23333333	0.833333333
11	9	54.63333333	38.26666667	49.6	13.9	38.13333333	18.43333333	19.13333333	1.036666667
11	10	63.86666667	45.56666667	60.16666667	14.23333333	34.36666667	26.7	19.93333333	0.953333333
11	11	70.43333333	50.93333333	67.86666667	14.96666667	28.5	39.9	22.56666667	0.786666667
11	12	69.4	49.86666667	67.3	12.46666667	20.43333333	50.96666667	26.5	0.631666667
11	13	58.23333333	39.26666667	56.13333333	9.466666667	15.96666667	57.66666667	31.03333333	0.548333333
11	14	51.9	34.33333333	47.43333333	11.8	14.16666667	61.23333333	35.9	0.513333333
11	15	42.44827586	25.62068966	38.48275862	8	13.89655172	64.48275862	41.65517241	0.49137931
11	16	37.4	21	33.96551724	7.833333333	14.53333333	63.96666667	47.53333333	0.491666667
11	17	38.03333333	20.36666667	32.63333333	8.9	18.9	59.86666667	52.7	0.518333333
11	18	37.13793103	18.65517241	31.44827586	8.551724138	32.17241379	46.17241379	55.34482759	0.646551724
11	19	38.96551724	22.75862069	35.13793103	11.34482759	41.10344828	35.4137931	54.93103448	0.863793103
11	20	49.33333333	32.6	47.16666667	12.83333333	44.63333333	30.13333333	51.7	1.056666667
11	21	66.76666667	46.4	63.83333333	12.16666667	42	26.86666667	47.83333333	1.138333333
11	22	80	57.10344828	76.20689655	10.65517241	39.51724138	23.48275862	42.62068966	1.136206897
11	23	88.43333333	63.6	83.7	9.566666667	34.73333333	23.2	38.2	1.058333333
11	24	86.66666667	63.2	83.06666667	8.866666667	32.76666667	21.4	32.83333333	0.965
12	1	78.64	55.92	74.24	12.28	25.64	30.16	35.56	0.91
12	2	76.125	54.45833333	70.66666667	12.08333333	24.375	29.5	29.5	0.883333333
12	3	69.625	49.45833333	63.875	10.625	21.29166667	31.5	31.20833333	0.822916667
12	4	65.54166667	45.75	60.125	9.708333333	20.54166667	30.79166667	30.875	0.775
12	5	62.04545455	43.13636364	56.22727273	9.363636364	19.72727273	30.13636364	32.13636364	0.734090909
12	6	61.86956522	42.17391304	55.52173913	10.08695652	20.43478261	27.82608696	30.73913043	0.765217391
12	7	58.22727273	39.5	51.68181818	13.63636364	22.95454545	26.90909091	30.72727273	0.772727273
12	8	59.29166667	41.86956522	54.04347826	16.375	27.41666667	25.04166667	28.95833333	0.910869565
12	9	64.33333333	44.66666667	58.625	17.04166667	30.79166667	25.25	28.875	1.060416667
12	10	80.2	56.72	74.72	18.32	29.76	29.76	29.32	1.094
12	11	91	64.36	87.64	16.76	26.76	37.72	29.88	0.944
12	12	93.16	65.36	90.56	17.6	19.12	50.4	32.56	0.706
12	13	76.375	51.91666667	75.54166667	18.08333333	14.16666667	58.25	37.70833333	0.552083333
12	14	55.72	35.6	52.88	13.24	10.84	63.28	42.16	0.492
12	15	41.88	24.92	38.88	10	9.333333333	65	47.28	0.48
12	16	38.68	21.6	34.36	11.68	11.24	65.08	52.2	0.478
12	17	41.16	24.68	36	12.04	14.8	60.8	55.16	0.512
12	18	39.73076923	22.73076923	36.23076923	11.84615385	25.46153846	50.07692308	55.15384615	0.659615385
12	19	43.24	26.36	39.84	13.32	31.4	40.8	55.16	0.856
12	20	51.45833333	34.33333333	49.25	13.125	31.79166667	37.83333333	53.16666667	0.941666667
12	21	66.04166667	46.58333333	63.04166667	12.79166667	29.54166667	35.66666667	50.20833333	1.002083333
12	22	77.16	55.16	72.96	12.8	29	33.08	46.84	1.016
12	23	83.8	60.32	80.44	11.96	27.64	30.72	42.84	0.978
12	24	82.92	59.6	78.6	12.36	27.52	28.68	38.28	0.978
1	1	101.4516129	73.4516129	99.06451613	17.61290323	28.74193548	26.77419355	34.03225806	1.364516129
1	2	94.77419355	68.03225806	92.41935484	15.83870968	26.48387097	26.93548387	26.93548387	1.280645161
1	3	87.03225806	62.70967742	83.93548387	15.25806452	24.90322581	27.51612903	27.32258065	1.225806452
1	4	81.67741935	58.09677419	77.35483871	14.12903226	25.38709677	26.61290323	26.96774194	1.161290323
1	5	76.32258065	54.29032258	70.80645161	14.80645161	24.90322581	25.64516129	26.64516129	1.133870968
1	6	72.4516129	50.67741935	66.87096774	15	25.09677419	24.90322581	26.22580645	1.109677419
1	7	72.03225806	50.06451613	66	17.35483871	25.77419355	23.70967742	25.90322581	1.135483871
1	8	72.38709677	49.70967742	67	20.32258065	29.35483871	22.06451613	25.4516129	1.224193548
1	9	77.67741935	53.80645161	71.48387097	21.4516129	34.06451613	22.93548387	25.09677419	1.5
1	10	88.4516129	62.77419355	83	24.70967742	33.74193548	28.16129032	25.12903226	1.582258065
1	11	103.9354839	75.83870968	98.41935484	26.74193548	28.03225806	38.77419355	26.64516129	1.361290323
1	12	112.3225806	82.51612903	106.9677419	21	22.61290323	49.87096774	29.51612903	1.135483871
1	13	105.3870968	76.74193548	100.0322581	18.41935484	15.93548387	59.4516129	33.70967742	0.930645161
1	14	83.96774194	58.93548387	79.32258065	17.77419355	12.70967742	65.22580645	38.5483871	0.841935484
1	15	66.32258065	44.35483871	62.16129032	16.41935484	12.38709677	67.96774194	44.22580645	0.822580645
1	16	55.61290323	35.35483871	51.93548387	16.51612903	13.25806452	68.19354839	49.51612903	0.817741935
1	17	53.32258065	33.38709677	48.90322581	18.74193548	15.61290323	64.67741935	54.87096774	0.851612903
1	18	55.87096774	34.93548387	53.41935484	16.32258065	23.48387097	54.29032258	58	0.970967742
1	19	60	40.22580645	55.87096774	19.41935484	35.19354839	41.64516129	58.77419355	1.230645161
1	20	73.25806452	49.87096774	70.87096774	20.51612903	37.06451613	36.83870968	57.22580645	1.383870968
1	21	89.25806452	63.35483871	86.03225806	21.48387097	37.64516129	31.96774194	53.35483871	1.490322581
1	22	100.9354839	73.35483871	97.61290323	19.41935484	36.06451613	29.38709677	49.06451613	1.501612903
1	23	108.3225806	79	104.0967742	17.64516129	33.09677419	28.12903226	43.83870968	1.462903226
1	24	107.1935484	78.09677419	103.0645161	18.4516129	30.51612903	27.16129032	38.83870968	1.416129032
2	1	113.0357143	84.42857143	102.2857143	16.42857143	30.03571429	30.67857143	47.92857143	1.271428571
2	2	108.3214286	80.57142857	99.25	16.28571429	28.32142857	31.64285714	31.64285714	1.2125
2	3	103.75	77.03571429	94.39285714	13.5	24.92857143	32.14285714	32.03571429	1.126785714
2	4	96.17857143	71.07142857	86.92857143	12.75	23.64285714	30.60714286	31.57142857	1.0875
2	5	87.96428571	64.42857143	77.89285714	12.39285714	22.17857143	30.42857143	31.28571429	1.033928571
2	6	80.96428571	58	70.60714286	13.78571429	20.82142857	30.82142857	31.14285714	1.019642857
2	7	76.62962963	54.85185185	68.37037037	15.66666667	23.85185185	27.44444444	30.03703704	1.046296296
2	8	73.10714286	52.28571429	64.85714286	18.14285714	27.96428571	24	29.57142857	1.1125
2	9	79.46428571	57.67857143	70.71428571	22.67857143	32.10714286	25.07142857	29.07142857	1.339285714
2	10	95.64285714	70.57142857	85.42857143	27.75	31.35714286	33.67857143	29.39285714	1.3625
2	11	115.5357143	86.17857143	103.6071429	23.82142857	24.17857143	49.21428571	31.53571429	1.114285714
2	12	120.3214286	90.28571429	109.25	16.64285714	16.53571429	64.60714286	35.75	0.901785714
2	13	107.6071429	79.42857143	97.64285714	14.21428571	11.78571429	72.92857143	41.10714286	0.805357143
2	14	84.35714286	60.96428571	77.32142857	13.21428571	9.285714286	77.57142857	47	0.757142857
2	15	69.60714286	48.82142857	63.57142857	13.42857143	8.821428571	81	53.5	0.730357143
2	16	59.46428571	40.03571429	52.35714286	12.75	9.071428571	82.03571429	60.78571429	0.717857143
2	17	57.42857143	37.53571429	50.89285714	12.67857143	9.607142857	81.07142857	67.64285714	0.717857143
2	18	58	36.42857143	51.82142857	13.60714286	12.96428571	77.71428571	73.03571429	0.757142857
2	19	63.57142857	42.39285714	57.42857143	14.60714286	20.21428571	65.96428571	75.21428571	0.892857143
2	20	68.57142857	47.85714286	62.42857143	18.60714286	27.42857143	55.03571429	73.92857143	1.071428571
2	21	79.44444444	57.18518519	72.96296296	19.96296296	29.37037037	48.37037037	70.44444444	1.194444444
2	22	96.35714286	70.71428571	88.67857143	18.42857143	32.07142857	40.89285714	66	1.280357143
2	23	109.7037037	81.85185185	99.55555556	17.59259259	33.18518519	34.81481481	60	1.361111111
2	24	112.1785714	83.82142857	102.3571429	17.14285714	31.21428571	32.53571429	54	1.330357143
3	1	94.96774194	65.22580645	93.5483871	12.5483871	29.29032258	42.74193548	63.16129032	1.072580645
3	2	90.64516129	61.12903226	88.4516129	12.38709677	27.77419355	42.35483871	42.35483871	1.038709677
3	3	85.93548387	58.03225806	81.32258065	12.70967742	25.22580645	43.03225806	42.80645161	0.991935484
3	4	81.61290323	55.41935484	75.83870968	14.48387097	26.22580645	41.09677419	42	0.946774194
3	5	76.83870968	51.51612903	69.25806452	13.80645161	24.83870968	43.87096774	42.64516129	0.908064516
3	6	73.58064516	48.80645161	66.5483871	13.38709677	26.16129032	40.06451613	42.03225806	0.917741935
3	7	70	45.61290323	63.51612903	14.77419355	27.74193548	40.70967742	41.83870968	0.946774194
3	8	69.96666667	46.63333333	65.13333333	20.2	32.16666667	37.1	40.9	1.053333333
3	9	72.46666667	48.76666667	67.53333333	26.33333333	34.63333333	37.79310345	42.86666667	1.173333333
3	10	81.1	56.6	76.56666667	26.86666667	31.43333333	53.96666667	42.4	1.146666667
3	11	89.7	61.9	85.8	31.23333333	23.56666667	69.79310345	47.06666667	0.97
3	12	87.09677419	59.12903226	83.25806452	30.80645161	17.03225806	79.96666667	52.64516129	0.864516129
3	13	76.74193548	50.22580645	72.93548387	28.38709677	15.96774194	91.80645161	57.25806452	0.811290323
3	14	67.19354839	41.38709677	63.12903226	21.48387097	13.12903226	96.74193548	63.87096774	0.759677419
3	15	65.22580645	37.3	58.7	24.4516129	12.6	98.06666667	72.41935484	0.762903226
3	16	66.22580645	35.5483871	58.51612903	20.32258065	13.12903226	100.8387097	79.93548387	0.788333333
3	17	68.29032258	36.16666667	57.53333333	16.24137931	13.53333333	98.63333333	88.16129032	0.773333333
3	18	70.61290323	38.1	58.9	18.96774194	15.51612903	93.13333333	92.96774194	0.768333333
3	19	70.38709677	39	60.34482759	16.19354839	21.33333333	80.2	94.29032258	0.85
3	20	71.73333333	41.82758621	65.24137931	22.1	27.34482759	71.53333333	91.43333333	0.981666667
3	21	76.25806452	48	72.5	18.7	28.19354839	65	88.06451613	1.066129032
3	22	85	56.64516129	82.16129032	18.76666667	27.87096774	58.96774194	83.09677419	1.080645161
3	23	92.12903226	63.32258065	90.80645161	17.41935484	28.29032258	53.41935484	77.25806452	1.069354839
3	24	95.83333333	66.26666667	94.93333333	14.3	28.1	49.86666667	71.23333333	1.075
4	1	68.8	38.53333333	66.6	11.06666667	22.96666667	57.46666667	83.86666667	0.876666667
4	2	69.43333333	37.4	67.1	11.83333333	24.3	56.2	56.2	0.816666667
4	3	68	35.13793103	66.13793103	11.48275862	21.17241379	56.17241379	57.03448276	0.768965517
4	4	67.2	33.86666667	63.06666667	10.9	24.83333333	53.5	54.63333333	0.76
4	5	63.26666667	31.43333333	57	11.16666667	26	51.56666667	53.9	0.76
4	6	59.46666667	30.23333333	50.56666667	13.5	25.76666667	52.26666667	53.6	0.773333333
4	7	57.6	30.36666667	48.6	15.73333333	27.53333333	46.4	52.33333333	0.856666667
4	8	58.93333333	32.3	50.03333333	16.76666667	31.96666667	47.8	51.7	0.96
4	9	63.56666667	36.26666667	55.96666667	23.3	31.33333333	60.3	52.73333333	0.99
4	10	66.8	39.53333333	62.63333333	28.73333333	23.36666667	82.36666667	56.13333333	0.85
4	11	69.48275862	39.48275862	65.72413793	17.42857143	14.10714286	104.2413793	63.44827586	0.710344828
4	12	65.43333333	34.93103448	63.10344828	14.13333333	11.53333333	113.6896552	69.23333333	0.689655172
4	13	60.34482759	29.96428571	58.42857143	11.68965517	9.24137931	118.4827586	77.44827586	0.679310345
4	14	57.66666667	24.8	52.3	12.06666667	7.413793103	122.0666667	86.5	0.65
4	15	58.53333333	22.96666667	51.23333333	10.96666667	7.827586207	116.4333333	95.26666667	0.646666667
4	16	61.5	21.5862069	50.79310345	11.86206897	8.25	119.5862069	103.5666667	0.631034483
4	17	65.56666667	20.60714286	46.82142857	14.10344828	7.964285714	114.5357143	110.7333333	0.613793103
4	18	68.35714286	21.12	49.84	17.44444444	9.5	118.2692308	115.1785714	0.632142857
4	19	68.43333333	21.39285714	47.57142857	13.26666667	10.82758621	111.5357143	115.9333333	0.648275862
4	20	68.33333333	23.43333333	50.93333333	13.23333333	15.4137931	96.93103448	114.8333333	0.726666667
4	21	66.1	25.82758621	51.03448276	14.83333333	20.65517241	85.17241379	110.6	0.826666667
4	22	64.13793103	29.14285714	53.53571429	13.82758621	26.86206897	74.64285714	104.6896552	0.944827586
4	23	68.44827586	35.37931034	60.51724138	13.13793103	24.06896552	68.20689655	98.27586207	0.924137931
4	24	70.06666667	38.7	65.73333333	11.1	21.93333333	63.03333333	91.13333333	0.883333333
5	1	66.23333333	25.6	42.33333333	7.4	17.46666667	80.7	104.4666667	0.56
5	2	57.76666667	24.33333333	40.5	7.8	16.26666667	81.66666667	81.66666667	0.546666667
5	3	58	23.43333333	38.8	9.3	13.9	85.63333333	83.5	0.53
5	4	56.8	22.96666667	37.63333333	9.266666667	12.16666667	88.56666667	85.3	0.546666667
5	5	53.86666667	22.16666667	35.6	9.033333333	13.03333333	82.4	84.56666667	0.546666667
5	6	51.5	22.6	35.33333333	8.833333333	15.16666667	75.73333333	82.8	0.563333333
5	7	51	23	35.5	10.96666667	17.16666667	77.63333333	82.03333333	0.613333333
5	8	52.26666667	24.63333333	37.8	13.33333333	18.03333333	84.9	82.36666667	0.623333333
5	9	53.17241379	24.5862069	38.75862069	11.24137931	13.55172414	94.75862069	83.75862069	0.610344828
5	10	54.44827586	23.34482759	39.06896552	10.55172414	8.931034483	105.8965517	86.65517241	0.548275862
5	11	54.48275862	20.89655172	37.27586207	11.03448276	7.172413793	112.0689655	89.82758621	0.524137931
5	12	57.46666667	19.7	36.63333333	11.36666667	5.966666667	120.1	96.66666667	0.503333333
5	13	58.83333333	18.5	34.6	10.73333333	5	124.4666667	101.7333333	0.476666667
5	14	62.79310345	18.68965517	35.17241379	10.03448276	5.310344828	127.4827586	108.5862069	0.465517241
5	15	66.82758621	17.37931034	34.65517241	8.464285714	4.692307692	131.137931	114.9655172	0.45862069
5	16	70.44827586	18.32142857	36.35714286	8.607142857	4.275862069	130.1071429	118.7241379	0.446153846
5	17	72.17241379	16.64	35.8	10.34482759	5.555555556	130.3571429	122.5862069	0.45
5	18	72.65384615	17.04166667	37.29166667	11.96153846	5	123.5	123.0769231	0.442307692
5	19	76.07142857	16.64285714	35.92857143	12.21428571	5.642857143	125.7857143	127.3571429	0.457142857
5	20	79.06896552	17.35714286	35.64285714	9.214285714	7.896551724	121.862069	131.0344828	0.5
5	21	75.73333333	18.55172414	35.82758621	9.566666667	13.6	107.6333333	126.9666667	0.546666667
5	22	72.66666667	20.8	37.13333333	12.7	16.53333333	98.03333333	122.8333333	0.56
5	23	70.13793103	24.89655172	41.89655172	7.24137931	15.5862069	91.96551724	118.4482759	0.562068966
5	24	67.53333333	25.3	41.9	6.9	16.4	86.8	111.4	0.566666667
6	1	43.44827586	28.10344828	39.55172414	8.344827586	33.96551724	56.48275862	88.96551724	0.720689655
6	2	40.85185185	25.96296296	37.51851852	7.925925926	32.33333333	51.74074074	51.74074074	0.674074074
6	3	38.64285714	24.64285714	34.10714286	7.321428571	35.96428571	40.82142857	43.75	0.653571429
6	4	36.44827586	23.79310345	31.65517241	7.689655172	35.96551724	43.125	40.68965517	0.64137931
6	5	33.55555556	21.66666667	28.40740741	8.555555556	33.7037037	43.69565217	47	0.648148148
6	6	33.4137931	21.62068966	28.68965517	7.586206897	32.5862069	36	38.51724138	0.679310345
6	7	32.03846154	20.84615385	28.19230769	9.730769231	35.46153846	33.11538462	35.03846154	0.738461538
6	8	34.67857143	22.46428571	30.78571429	12.25	35.42857143	41.17857143	42.71428571	0.810714286
6	9	39.16666667	25.4	35.03333333	15.63333333	31.86666667	61.03333333	44.36666667	0.853333333
6	10	43.6	28.13333333	38.96666667	16.43333333	23.23333333	83.5	48.63333333	0.8
6	11	45.3	27.86666667	39.86666667	14.33333333	15.46666667	105.8	56.4	0.75
6	12	46.17857143	26.17857143	37.67857143	13.17241379	11.31034483	117.9	66.4	0.71
6	13	43.96296296	22.77777778	33	9.714285714	11.23076923	118.2413793	75.79310345	0.662068966
6	14	44.67857143	21.07142857	29.35714286	7.321428571	9.814814815	124.3793103	86	0.637931034
6	15	44.32142857	18.64285714	25.96428571	10.28571429	10.59259259	125.5	97.9	0.617241379
6	16	44.22222222	16.37037037	24.2962963	8.807692308	11.4137931	127.75	106.2068966	0.634615385
6	17	46.75	15.75862069	24.03571429	9.666666667	12.82758621	128.862069	117.0666667	0.65
6	18	47.11111111	16.22222222	25.74074074	11.2962963	14.7037037	125.9615385	123.962963	0.688
6	19	45.82758621	17.10344828	26.13793103	9.379310345	15.31034483	123.962963	124.6206897	0.672413793
6	20	44	17.5	27.71428571	7.620689655	17.72413793	115.3214286	122.4137931	0.710344828
6	21	37.2962963	18.22222222	29.44444444	7.37037037	25.51851852	92.14814815	117.8518519	0.774074074
6	22	36.4	22.06666667	31.46666667	9.166666667	29.73333333	76.96666667	114.8	0.796666667
6	23	39.43333333	25.36666667	34.26666667	6.766666667	35	63.03333333	106.6	0.783333333
6	24	42.79310345	27.10344828	38.44827586	9.75862069	35.06896552	58.10344828	97.34482759	0.755172414
7	1	45.87096774	29.32258065	43.19354839	8.290322581	23.4516129	58.19354839	96	0.916129032
7	2	44.48387097	27.96774194	41.58064516	7.612903226	24.12903226	52.06451613	52.06451613	0.890322581
7	3	42.41935484	27	39.74193548	7.096774194	23.83870968	49	50.51612903	0.883870968
7	4	39.93548387	25.70967742	36.22580645	7.290322581	23.93548387	46.38709677	49.25806452	0.875806452
7	5	38.67741935	25.25806452	34.09677419	7.387096774	24.22580645	43.70967742	47.83870968	0.891935484
7	6	37.58064516	24.58064516	31.70967742	7.419354839	22.58064516	47.93548387	47.70967742	0.908064516
7	7	36.36666667	24.2	31.63333333	8.7	25.1	45.23333333	46.83333333	0.958333333
7	8	37.6	24.6	33.56666667	8.7	26.96666667	49.46666667	47.16666667	0.973333333
7	9	40.48387097	26.64516129	36.5483871	11.06451613	23.06451613	66.41935484	50.29032258	1
7	10	41.96774194	26.48387097	37.12903226	13.25806452	16.61290323	94.90322581	55.64516129	0.95
7	11	42.83870968	26.41935484	36.12903226	12.77419355	13.67741935	113.5806452	63.64516129	0.916129032
7	12	45.32258065	25.19354839	34	16.67741935	13.12903226	124.6129032	73.5483871	0.909677419
7	13	47.77419355	24.80645161	33.19354839	14.25806452	11.22580645	135.8387097	85.03225806	0.882258065
7	14	49.70967742	24	32.16129032	9.290322581	8.833333333	142.3870968	96.80645161	0.862903226
7	15	50.73333333	23.6	31.06666667	10.06451613	11.13793103	142.1666667	108.5483871	0.859677419
7	16	51.03333333	22.7	30	10.06896552	11.63333333	143.4666667	120.3870968	0.876666667
7	17	52.24137931	22.72413793	30.10344828	11.03225806	12.06451613	141.7241379	129.0645161	0.893548387
7	18	51.16666667	22.33333333	30.2	9.129032258	12.90322581	139.7666667	135.2580645	0.891935484
7	19	50.19354839	22.96774194	31.61290323	9.612903226	14.16129032	136.4827586	138.3225806	0.933870968
7	20	46.12903226	23.67741935	33.09677419	9.64516129	17.58064516	122.7419355	137.9677419	0.953225806
7	21	43.8	25.36666667	36.03333333	8.387096774	18.29032258	107.5483871	133.9354839	0.941935484
7	22	41.87096774	26.64516129	37.35483871	7.451612903	20.5483871	87.61290323	126.7419355	0.967741935
7	23	44.29032258	28.77419355	40.19354839	8.935483871	22.38709677	75.35483871	118.1612903	0.969354839
7	24	45.56666667	30.43333333	41.6	8.866666667	21.23333333	70.66666667	109.4666667	0.938333333
8	1	29.84615385	18.84615385	27.15384615	8.461538462	13.23076923	43	56.80769231	0.780769231
8	2	29.61538462	18.23076923	27.03846154	8.615384615	13.46153846	40.92307692	40.92307692	0.769230769
8	3	29.03846154	16.80769231	27.26923077	8.346153846	11.88461538	42.5	41.65384615	0.738461538
8	4	27.51851852	15.77777778	25.25925926	8	10.7037037	44.03703704	42.88888889	0.718518519
8	5	25.96153846	15.19230769	22.84615385	7.653846154	11.69230769	40.92307692	41.96153846	0.742307692
8	6	25.07692308	16.16666667	20.92307692	7.807692308	13.26923077	38.80769231	41.30769231	0.761538462
8	7	25.19230769	15.08	21.84615385	7.846153846	14.92307692	36.88461538	40.57692308	0.834615385
8	8	28.46153846	16.32	26.53846154	8.346153846	18.11538462	37.53846154	40.23076923	0.888461538
8	9	31.5	17.44	30.19230769	9.115384615	16.19230769	45.80769231	40.92307692	0.857692308
8	10	33.33333333	19	30.79166667	10.20833333	11.66666667	64.125	46.08333333	0.85
8	11	34.37037037	19.34615385	31.55555556	15.51851852	11.44444444	75.40740741	46.85185185	0.840740741
8	12	34.24	18.625	29.6	10.8	9.4	86.92	53.4	0.784
8	13	33	17.32	26.68	10.88461538	7.884615385	89.11538462	59.03846154	0.769230769
8	14	31.84615385	17	23.5	10.11538462	8.115384615	87.88461538	64.34615385	0.761538462
8	15	28.40740741	13.85185185	19.7037037	10.88	8.740740741	84.22222222	68.96296296	0.707407407
8	16	29.96153846	12.76	20.92307692	10.56	8.769230769	86.23076923	77.40740741	0.707692308
8	17	30.4	12.33333333	25.68	10.03703704	11.57692308	80.96	81.48148148	0.768
8	18	29.88461538	12.53846154	27.42307692	9.346153846	12.875	75.8	83.53846154	0.773076923
8	19	29.84	13.92	27.84	8.92	14.29166667	67.48	81.64	0.804
8	20	27.84615385	15	24.80769231	9.153846154	16.34615385	61.11538462	79.53846154	0.811538462
8	21	27.12	16.56	24.96	8.92	16.16	52	73.96	0.84
8	22	29.19230769	18.03846154	27.26923077	8.423076923	14.76923077	47.15384615	70.15384615	0.811538462
8	23	29.92307692	18.96	28.53846154	9.076923077	14.23076923	42	62.69230769	0.8
8	24	30.36	19.54166667	27.92	10.6	13	42.88	58.56	0.788
9	1	48.31034483	30.65517241	49.79310345	13.79310345	40.20689655	28.65517241	50.68965517	0.810344828
9	2	48.03703704	30.92592593	47.11111111	13.48148148	37.44444444	26.53846154	26.53846154	0.796296296
9	3	43.42307692	27.65384615	41.46153846	12.14814815	37.07407407	25.62962963	26.66666667	0.774074074
9	4	43.37037037	27.88888889	40.59259259	12.81481481	34.22222222	25.25925926	26.11111111	0.762962963
9	5	42.65384615	28.69230769	38.96153846	13.57692308	33.76923077	23.84615385	25.92307692	0.751923077
9	6	43.61538462	28.76923077	39.76923077	12.88461538	34.46153846	23.5	25.46153846	0.782692308
9	7	45.5	30.30769231	41.53846154	14.19230769	34.34615385	21.92307692	24.80769231	0.861538462
9	8	47.4	31.96	44.28	14.92	35.04	24.04	24.56	0.928
9	9	49.23076923	32.30769231	46.38461538	20.84615385	37	31.57692308	25.69230769	0.971153846
9	10	51.84615385	33.61538462	51.07692308	28.53846154	36.88461538	48.42307692	27.96153846	0.905769231
9	11	50.84615385	31.26923077	52.15384615	25.23076923	30.03846154	73.57692308	33.96153846	0.803846154
9	12	45.64	26.70833333	46.79166667	18.88461538	22.30769231	88.5	41.80769231	0.744230769
9	13	40.42307692	20.92307692	35.80769231	18	18.23076923	95.38461538	50.5	0.692307692
9	14	36.54166667	16.29166667	29.25	13.56521739	14	96.83333333	56.20833333	0.664583333
9	15	38.8	14.96	25.24	12.07692308	13.91666667	102.6538462	71.46153846	0.626
9	16	36.76	13.72	24.12	13.91666667	17.59259259	101.5555556	81.67857143	0.657407407
9	17	37.04	10.64	20.48	13.14814815	17.89285714	105.2592593	88.53571429	0.657692308
9	18	40.62962963	12.62962963	23.03703704	13.7037037	19.89285714	105.6296296	99.17857143	0.7
9	19	37.18518519	14.51851852	24.37037037	15.03703704	36.73076923	84.11538462	98.51851852	0.794444444
9	20	35.24	15.28	27	17.92	50.17391304	57.48	91.04	0.908
9	21	37.82608696	19.34782609	35.56521739	14.7826087	52.43478261	40.71428571	86.82608696	0.932608696
9	22	44.27272727	24.5	46.13636364	16.80952381	47.63636364	40.71428571	82.04545455	0.918181818
9	23	51.14285714	31.39285714	55.85714286	13.92857143	45.03571429	37.07407407	72.39285714	0.908928571
9	24	51.65517241	33.27586207	55.03448276	15.55172414	44.4137931	34.07142857	63.65517241	0.868965517
10	1	72.13793103	49.62068966	74.17241379	9.689655172	34	26.96551724	41.24137931	0.834482759
10	2	68.65517241	46.93103448	69.51724138	9.275862069	30.82758621	26.13793103	26.13793103	0.767241379
10	3	65.20689655	44.68965517	64.93103448	9.827586207	29.17241379	25.93103448	25.96551724	0.746551724
10	4	60.37931034	40.5862069	59.51724138	9.896551724	28.48275862	25.34482759	25.75862069	0.715517241
10	5	57.5	37.7	55.7	9.9	28.33333333	26.8	27.46666667	0.706666667
10	6	56.96551724	37.82758621	54.20689655	11.13793103	27.89655172	27.65517241	27.79310345	0.746551724
10	7	55.86206897	36.51724138	51.86206897	11.65517241	31.24137931	25.48275862	27.06896552	0.810344828
10	8	56.46428571	38.42857143	52.64285714	12.39285714	34.07142857	24.46428571	26.89285714	0.942857143
10	9	58.06896552	39.55172414	55.75862069	14.10344828	34.55172414	29.5862069	27.44827586	0.987931034
10	10	60.24137931	41.4137931	58.96551724	19.89655172	32.20689655	43.96551724	29.48275862	0.875862069
10	11	59.3	39.3	59.2	20.67741935	25.36666667	63.12903226	33.16129032	0.759677419
10	12	57.06666667	37.76666667	53.86666667	20.19354839	20.53333333	76.12903226	39.25806452	0.714516129
10	13	53.93103448	34.10344828	51.20689655	18.46666667	18	82.53333333	44.1	0.676666667
10	14	50.13793103	30.27586207	46.72413793	15.03448276	13.93333333	88.83333333	51.96666667	0.636206897
10	15	46.6	26.62068966	40.93333333	13.3	13.93333333	94.4137931	60.56666667	0.623333333
10	16	42.33333333	23.03448276	37.76666667	11.63333333	14.53333333	87.96551724	68.8	0.596666667
10	17	42.2	22.36666667	35.03333333	11.76666667	16.3	88.16666667	77.03333333	0.598333333
10	18	39	20.06896552	32.55172414	11.66666667	25.53333333	76.5	81.7	0.678333333
10	19	37.53333333	21.2	33.23333333	13.4	41.86666667	53.24137931	81.13333333	0.843333333
10	20	42.46666667	24.73333333	39.66666667	16.13333333	49.56666667	38.9	76.66666667	1.005
10	21	51.03448276	33.55172414	52.13793103	15.79310345	45.06896552	36.62068966	71.96551724	1.034482759
10	22	59.9	40.63333333	62.63333333	16.3	40.73333333	32.13333333	63.3	0.98
10	23	70.10714286	48.89285714	73.32142857	16.46428571	38.92857143	25.42857143	53.75	0.951785714
10	24	70.37931034	48.34482759	73.89655172	12.72413793	35.65517241	24.72413793	45.68965517	0.90862069
11	1	57.76666667	39.26666667	55.76666667	14.5	25.5	26.73333333	31.03333333	0.883333333
11	2	56.5	37.73333333	54.83333333	13.93333333	23.23333333	29	29	0.83
11	3	55.36666667	35.76666667	53.56666667	14.36666667	21.73333333	30.56666667	29.8	0.77
11	4	53.5	33.6	51.96666667	15.16666667	20.96666667	30.6	30.03333333	0.753333333
11	5	51.06666667	30.93333333	51.23333333	15.2	20.2	29.76666667	29.9	0.723333333
11	6	48.46666667	28.66666667	48.9	17.53333333	19.7	29.93333333	29.93333333	0.713333333
11	7	44.83333333	26.3	45	18.96666667	20.3	28.3	29.7	0.733333333
11	8	43.06666667	26.33333333	40.96666667	19.43333333	24.26666667	25.33333333	29.03333333	0.821666667
11	9	43.4	27.93333333	40.8	22.86666667	28.06666667	25.5	28.6	0.96
11	10	47.66666667	32	45.46666667	26.06666667	25.4	33.5	29.1	0.923333333
11	11	50.5	34.4	49.8	24.56666667	23	42.03333333	30.6	0.855
11	12	52.06666667	35.53333333	50.2	27.96666667	18.06666667	50.96666667	33.03333333	0.746666667
11	13	44.82758621	28.51724138	43.79310345	24.20689655	13.93103448	57.62068966	37.10344828	0.667241379
11	14	41.82758621	24.93103448	39.93103448	23.4137931	12.5862069	64.72413793	40.79310345	0.637931034
11	15	34.72413793	19.37931034	32.10344828	20.10344828	11.93103448	64.62068966	45.13793103	0.598275862
11	16	32.83333333	18.48275862	29.76666667	19.13333333	13.03333333	64.7	50.26666667	0.623333333
11	17	30.66666667	16.83333333	26.96666667	16.26666667	16.33333333	60.73333333	55.2	0.643333333
11	18	30.7	17.7	28.63333333	15.4	25.43333333	45.5	56.5	0.73
11	19	35.6	21.63333333	33.16666667	16.2	32.56666667	34.96666667	55.63333333	0.885
11	20	42	26.93333333	40.16666667	16.43333333	33.43333333	31.26666667	53.06666667	1.001666667
11	21	50.1	33.76666667	48.4	17.2	32.36666667	28.86666667	49.13333333	1.015
11	22	55.8	38.7	53.86666667	17.13333333	29.5	28.4	44.7	0.986666667
11	23	59.03333333	40.83333333	56.66666667	15.9	28.4	27.36666667	40.03333333	0.966666667
11	24	58.46666667	40.23333333	56.36666667	14.93333333	27.03333333	26.7	35.16666667	0.925
12	1	86.19354839	63.51612903	75.12903226	14.70967742	34.06451613	29.58064516	36.32258065	1.187096774
12	2	81.83870968	60.12903226	71.16129032	13.77419355	32.70967742	28.64516129	28.64516129	1.137096774
12	3	76.29032258	55.25806452	66.41935484	12.74193548	31.77419355	28.16129032	28.35483871	1.106451613
12	4	72.38709677	52.51612903	62.96774194	12.90322581	30.96774194	27.38709677	28.12903226	1.075806452
12	5	67.29032258	48.61290323	59.29032258	14.12903226	30.70967742	27.35483871	27.83870968	1.037096774
12	6	65.25806452	47.06451613	57.22580645	15.29032258	29.25806452	27.51612903	27.80645161	1.022580645
12	7	61.74193548	44.03225806	54.25806452	17.67741935	30.87096774	25.03225806	27.4516129	1.041935484
12	8	61.83870968	44.12903226	54.4516129	21.77419355	34.4516129	23.16129032	26.77419355	1.141935484
12	9	64.83870968	46.29032258	57.58064516	24.87096774	38.12903226	23.87096774	26.4516129	1.346774194
12	10	74.48387097	54.22580645	65.80645161	24.87096774	36.80645161	29.87096774	26.61290323	1.469354839
12	11	87.51612903	64.29032258	77.03225806	27.25806452	32.32258065	39.25806452	28.22580645	1.343548387
12	12	96.93333333	71.93333333	85.5	25.36666667	26.9	48.76666667	30.66666667	1.191666667
12	13	90.6	66.73333333	79.83333333	22.43333333	21.23333333	55.76666667	34.16666667	1.003333333
12	14	76.29032258	55.06451613	67.41935484	21.48387097	17.90322581	62.70967742	38.35483871	0.903225806
12	15	59.67741935	41.77419355	51.67741935	18.58064516	16.16129032	64.87096774	43.12903226	0.829032258
12	16	49.09677419	33.83870968	42.74193548	19.22580645	18.61290323	61.93548387	48.12903226	0.85
12	17	46.09677419	31.58064516	40.06451613	16.80645161	21.67741935	57.61290323	52.41935484	0.903225806
12	18	47.12903226	32.80645161	41.61290323	20.32258065	29.70967742	48.51612903	54.74193548	1.019354839
12	19	51.25806452	35.61290323	44.87096774	21.29032258	36.83870968	41.19354839	54.96774194	1.129032258
12	20	61.4516129	44.03225806	53.80645161	18.96774194	38.74193548	37.83870968	53.58064516	1.243548387
12	21	73.58064516	53.61290323	64.41935484	18.64516129	39.29032258	35.22580645	50.93548387	1.301612903
12	22	84.06451613	61.80645161	73.93548387	17.09677419	38.96774194	32.67741935	47.12903226	1.34516129
12	23	93.23333333	68.83333333	81.3	15.76666667	38.96666667	29.5	42.36666667	1.35
12	24	91.8	68.03333333	79.96666667	14.7	36.1	30	39.33333333	1.28
1	1	169.5666667	131.3333333	151.5333333	27.76666667	47.96666667	30.93333333	45.26666667	1.861666667
1	2	166.3333333	136.9333333	159.3333333	21.06666667	46.66666667	29.23333333	29.23333333	1.791666667
1	3	159.7333333	135.1	157.4	19.5	44.4	28.6	28.86666667	1.69
1	4	151.6	127.1666667	148.6	19.03333333	44.96666667	26.73333333	28.16666667	1.631666667
1	5	144.5333333	115.7666667	135.4333333	18.66666667	43.6	26.96666667	27.86666667	1.571666667
1	6	134.3870968	105.7419355	124.3225806	17.93548387	40.5483871	28.58064516	28.74193548	1.506451613
1	7	128.6774194	99.96774194	118.6451613	22.74193548	43.35483871	25.70967742	28.41935484	1.496774194
1	8	123.5483871	95.22580645	115.8387097	26.12903226	46.06451613	24.38709677	27.90322581	1.532258065
1	9	125.0967742	95.58064516	117.6451613	29.93548387	46.77419355	26.87096774	27.77419355	1.751612903
1	10	133.3870968	102.0645161	125.3870968	36.74193548	45.61290323	32.80645161	28.06451613	1.967741935
1	11	154.6129032	118.3548387	142.516129	42.41935484	45.09677419	41.29032258	29.35483871	1.948387097
1	12	172.5806452	132.8709677	159.0322581	43.58064516	40.16129032	53.67741935	32.77419355	1.708064516
1	13	174.3548387	134.6129032	161.516129	40.03225806	34.83870968	65.29032258	37.32258065	1.49516129
1	14	159.7741935	121.7741935	146.516129	36.35483871	28.06451613	76.64516129	43.12903226	1.270967742
1	15	131.7741935	98.87096774	118.8064516	31.64516129	23.35483871	84.61290323	50.19354839	1.108064516
1	16	105.7741935	78.93548387	94.96774194	30.77419355	21.64516129	86.96774194	58.29032258	1.019354839
1	17	87.96774194	64.64516129	77.4516129	30.4516129	23.87096774	82.58064516	65.35483871	1.011290323
1	18	78.22580645	57.12903226	69.12903226	25.16129032	31.22580645	72.61290323	70.32258065	1.117741935
1	19	78.87096774	57.67741935	69.70967742	26.22580645	44.22580645	58.35483871	72.41935484	1.425806452
1	20	91.61290323	68.06451613	81.09677419	27	49.64516129	51.06451613	72.16129032	1.688709677
1	21	115.2903226	86.77419355	101.3548387	23.83870968	50.29032258	46.25806452	69.87096774	1.822580645
1	22	139.4516129	105.7096774	122.4193548	22.25806452	50.09677419	42.06451613	65.51612903	1.901612903
1	23	155.9354839	118.3548387	136.0967742	22.74193548	50.25806452	37.29032258	59.70967742	1.89516129
1	24	163.9354839	125.0645161	144.0322581	26.03225806	48.12903226	35.29032258	53.19354839	1.856451613
2	1	81.06896552	60.37931034	73.75862069	13.31034483	23.5862069	49.20689655	64.79310345	1.094827586
2	2	79.24137931	58.4137931	72.79310345	12.89655172	23.65517241	46.72413793	46.72413793	1.062068966
2	3	75.44827586	55.10344828	69.03448276	12.24137931	22.27586207	45.75862069	46.24137931	1.031034483
2	4	70.4137931	50.96551724	64.82758621	11.93103448	22.31034483	44.68965517	45.82758621	0.993103448
2	5	67.14285714	48.35714286	61.75	11.5	21.42857143	45.21428571	45.32142857	0.948214286
2	6	63.57142857	45.67857143	58.5	12.17857143	21.5	44.82142857	45.17857143	0.9375
2	7	60.53571429	43.14285714	56.64285714	13.32142857	23.46428571	42.14285714	44.64285714	0.9375
2	8	59.57142857	42.5	55.92857143	15.85714286	24.82142857	40.14285714	44.07142857	0.966071429
2	9	60.35714286	43.14285714	56.89285714	15.92857143	25.03571429	42.96428571	43.92857143	1.053571429
2	10	65.07142857	47.32142857	61.14285714	18.60714286	22.75	51.71428571	44.57142857	1.091071429
2	11	70.10344828	51.24137931	65.89655172	17.96551724	16.75862069	65.10344828	47.51724138	0.918965517
2	12	69.17241379	50.55172414	65.4137931	18.72413793	12.31034483	75.31034483	51.34482759	0.781034483
2	13	61.51724138	44.5862069	57.65517241	17.37931034	11.13793103	80.24137931	55.62068966	0.715517241
2	14	48	33.27586207	44.48275862	14.20689655	9.344827586	84.48275862	60.48275862	0.69137931
2	15	40.55172414	26.31034483	35.20689655	14.72413793	9.413793103	87	66	0.686206897
2	16	38.65517241	24.03448276	32.48275862	15.79310345	10.17241379	89.34482759	72.17241379	0.7
2	17	37.13793103	23.4137931	31.75862069	13.72413793	10.55172414	87.4137931	77.5862069	0.724137931
2	18	38.10344828	24.72413793	33.20689655	12.82758621	11.51724138	84.79310345	81.68965517	0.751724138
2	19	40.13793103	26.86206897	34.93103448	15.31034483	14.34482759	79.96551724	83.55172414	0.810344828
2	20	43.27586207	29.96551724	38.65517241	18.20689655	17.10344828	73.17241379	83.31034483	0.893103448
2	21	49.06896552	34.68965517	43.51724138	18.79310345	19.89655172	66.62068966	81.48275862	0.963793103
2	22	56.20689655	40.44827586	49.86206897	15.86206897	21.34482759	61.48275862	78.68965517	1.020689655
2	23	65.31034483	47.48275862	57.10344828	15.68965517	23.24137931	55.51724138	74.62068966	1.060344828
2	24	75.44827586	56.34482759	68.10344828	14.37931034	22.89655172	52.17241379	70.03448276	1.05862069
3	1	68.19354839	46.19354839	65.38709677	13.96774194	19.38709677	62.29032258	75.58064516	0.79516129
3	2	64.4516129	43.25806452	60.83870968	13.83870968	17.90322581	62.64516129	62.64516129	0.758064516
3	3	57.38709677	38.4516129	53.48387097	12.06451613	16.5483871	64.48387097	63.38709677	0.748387097
3	4	53.25806452	35.19354839	49.51612903	12.29032258	16.58064516	62.35483871	63.12903226	0.751612903
3	5	49.61290323	32.87096774	45.93548387	12.67741935	17.90322581	58.96774194	62	0.748387097
3	6	48.51612903	31.67741935	45.32258065	13.35483871	17.41935484	58.4516129	61.29032258	0.740322581
3	7	48.41935484	31.12903226	45.03225806	14.93548387	17.80645161	56.32258065	60.58064516	0.75
3	8	48.16129032	31.03225806	44.87096774	17.19354839	20.67741935	55	59.80645161	0.819354839
3	9	48.80645161	32.35483871	45.87096774	21.22580645	20.41935484	62.29032258	59.96774194	0.85483871
3	10	52.16129032	35.25806452	49.83870968	21	16.35483871	73.09677419	61.38709677	0.790322581
3	11	54.80645161	37.58064516	52.4516129	21.77419355	13.4516129	82.38709677	63.5483871	0.732258065
3	12	53.29032258	35.48387097	51.32258065	20.5483871	10.96774194	90.09677419	66.90322581	0.685483871
3	13	48.25806452	30.90322581	46.29032258	14.70967742	9.64516129	94.70967742	71.06451613	0.648387097
3	14	45.22580645	27.51612903	43.87096774	12.58064516	8.935483871	98.16129032	75.83870968	0.637096774
3	15	41.77419355	25.09677419	39	13.06451613	9.096774194	100.1290323	81.5483871	0.640322581
3	16	40.4516129	23.22580645	36.90322581	14.29032258	11.19354839	102.2903226	87.58064516	0.625806452
3	17	40.83870968	23.16129032	37.35483871	13.48387097	10.16129032	101.3870968	92.67741935	0.616129032
3	18	41.96774194	23.93548387	39.51612903	12.80645161	11.64516129	99	96	0.648387097
3	19	41.4	24.2	38.13333333	13.6	14.43333333	90.26666667	95.73333333	0.685
3	20	42.5	26.06666667	41.03333333	16	19.5	80.2	94.6	0.77
3	21	48.93333333	30.96666667	47.63333333	16.66666667	23.43333333	72.2	91.73333333	0.841666667
3	22	58.5483871	38.29032258	58.48387097	16.64516129	23.83870968	68.48387097	89.80645161	0.856451613
3	23	66.35483871	44.29032258	65.51612903	17.25806452	23.90322581	65.93548387	85	0.861290323
3	24	71.61290323	48.51612903	69.70967742	15	20.19354839	65.74193548	80.58064516	0.808064516
4	1	115.7241379	87.06896552	114.2758621	13.65517241	33.31034483	48.89655172	78.93103448	1.027586207
4	2	110.7666667	82.96666667	108.0666667	13.7	32.73333333	45.76666667	45.76666667	1.013333333
4	3	107.7	80.93333333	104.3	13.2	33.8	44.53333333	45.1	1.048333333
4	4	110.3333333	84.36666667	105.7666667	12.63333333	31.63333333	43.56666667	44.56666667	1.016666667
4	5	110.8333333	86.9	107.1	12.83333333	31.56666667	42.13333333	43.96666667	1.01
4	6	112.7333333	90.23333333	110.7333333	12.63333333	30.63333333	42.6	43.7	1.013333333
4	7	111.8	89.63333333	111.2333333	12.63333333	30.83333333	44.06666667	43.66666667	1.038333333
4	8	112.3333333	90.73333333	113.1666667	15.56666667	35.5	46.56666667	44.16666667	1.123333333
4	9	113.9666667	93.13333333	116.5333333	20.36666667	35.06666667	59.73333333	46	1.116666667
4	10	115.1	95.66666667	119.0666667	23.46666667	31	79.23333333	50.16666667	1.04
4	11	112.1	93.2	117.3666667	18.46666667	19.8	99.33333333	57.03333333	0.841666667
4	12	103.8275862	81.24137931	105.0689655	13.13793103	13.89655172	110.0689655	65.65517241	0.731034483
4	13	82.96666667	58.3	80.5	12.06666667	13.06666667	115.0666667	73.8	0.71
4	14	66.8	41.66666667	62.33333333	11.03333333	11.73333333	119.7	83.33333333	0.686666667
4	15	58.23333333	34.63333333	52.13333333	11.23333333	12.46666667	118.7333333	93.5	0.648333333
4	16	57.76666667	31.46666667	47.76666667	11.13333333	12.83333333	122.0666667	102.9	0.661666667
4	17	56.4	30.6	46.96666667	11.43333333	13.5	121.6666667	110.8333333	0.675
4	18	54.96666667	31.6	49.2	12.9	15.96666667	119.2	115.8	0.718333333
4	19	58.46666667	35.83333333	57.3	12.36666667	19.16666667	113.5666667	117.5666667	0.761666667
4	20	67.46666667	42.03333333	67.46666667	13.13333333	25.06666667	101.6	116.3333333	0.883333333
4	21	80.4	51.03333333	80.9	13.93333333	32.76666667	80.8	112.0666667	1.008333333
4	22	90.93333333	63.9	93.63333333	14.16666667	37.6	67.06666667	105.4666667	1.086666667
4	23	104.9	77.1	107.5333333	14	36.33333333	62.1	98.36666667	1.096666667
4	24	112.0333333	83.43333333	113.0666667	13.23333333	34.93333333	55.43333333	90.23333333	1.065
5	1	42.67741935	24.74193548	43.48387097	10.16129032	19.19354839	67.4516129	87.80645161	0.666129032
5	2	39.93548387	23.51612903	38.5483871	9.258064516	19.06451613	63.06451613	63.06451613	0.65483871
5	3	38	21.93548387	35.41935484	8.483870968	19	61.67741935	62.29032258	0.643548387
5	4	36.74193548	21.61290323	33.38709677	8.580645161	18.64516129	59.19354839	61.35483871	0.641935484
5	5	36.12903226	21.22580645	32.03225806	8.64516129	19.29032258	58.67741935	60.58064516	0.633870968
5	6	35.58064516	21.70967742	31.90322581	8.709677419	19.03225806	58.70967742	60.38709677	0.65483871
5	7	35.25806452	21.5483871	32.48387097	9.387096774	20.67741935	58.80645161	60	0.69516129
5	8	36.83870968	23	34.03225806	10.80645161	20.67741935	66.29032258	60.87096774	0.732258065
5	9	38.83870968	23.93548387	36.67741935	12.29032258	17.09677419	81.06451613	63.32258065	0.722580645
5	10	41.58064516	24.58064516	38.83870968	12.03225806	13.93548387	94.32258065	67.35483871	0.680645161
5	11	42.77419355	24.29032258	38.38709677	9.967741935	11.19354839	103.3225806	72.51612903	0.65
5	12	43.93548387	21.70967742	37.61290323	9	9.290322581	109.8387097	79.12903226	0.620967742
5	13	42.38709677	18.83870968	32.96774194	10.03225806	9.032258065	115.0645161	85.41935484	0.601612903
5	14	42.96774194	17.56666667	32.16666667	9.612903226	8.258064516	118.9354839	93.12903226	0.59516129
5	15	43.83870968	16.38709677	31.4516129	9.838709677	8.741935484	120.6774194	100.9677419	0.588709677
5	16	43.87096774	16.22580645	32.4516129	9.483870968	9.387096774	118.7096774	107.6451613	0.591935484
5	17	44.16129032	15.93548387	33.93548387	9.35483871	10.03225806	117.9032258	112.3225806	0.593548387
5	18	43.22580645	15.83870968	34.25806452	9.258064516	10.58064516	113.6774194	114.4516129	0.587096774
5	19	43.09677419	16.67741935	36.93548387	8.774193548	11.83870968	109.0967742	115.1612903	0.601612903
5	20	41.58064516	17.12903226	39.67741935	8.903225806	13.93548387	101.3225806	113.8064516	0.629032258
5	21	38.03225806	18.51612903	40.51612903	8.677419355	17.77419355	85.93548387	110.2258065	0.679032258
5	22	38.53333333	20.53333333	41.5	8.533333333	20	75.53333333	104.8333333	0.688333333
5	23	41.06451613	22.25806452	43.29032258	9.612903226	19.5483871	72.58064516	98.83870968	0.691935484
5	24	43.48387097	24.38709677	45.09677419	9.419354839	18.61290323	71.06451613	92.64516129	0.672580645
6	1	38.36666667	21.93333333	36.66666667	9.833333333	33.33333333	60.8	97.2	0.705
6	2	37.9	21.13333333	34.56666667	10.1	33.5	56.86666667	56.86666667	0.693333333
6	3	36.73333333	19.86666667	32.3	11.83333333	34.06666667	51.53333333	54.03333333	0.688333333
6	4	34.73333333	19.3	30.36666667	13.46666667	33.9	47.86666667	52.06666667	0.698333333
6	5	34.2	18.9	30.5	9.3	34.06666667	44.76666667	50.26666667	0.708333333
6	6	32.7	19.4	29.83333333	9.966666667	34.2	42.33333333	48.6	0.735
6	7	33.43333333	20.03333333	30.16666667	10.86666667	33.46666667	45.86666667	48.16666667	0.768333333
6	8	34.1	20.7	31.1	12.06666667	31.76666667	55.63333333	49.23333333	0.795
6	9	37.31034483	21.37931034	33.10344828	14.03448276	25.55172414	71.34482759	49.72413793	0.810344828
6	10	40.96666667	22.96666667	35.46666667	13.46666667	19.2	95.4	58	0.763333333
6	11	42.83333333	22.23333333	34.4	12.46666667	15.83333333	108.7	64.76666667	0.73
6	12	45.3	20.3	32.1	10.23333333	12.76666667	119.4666667	73.46666667	0.728333333
6	13	47.73333333	18.5	29.66666667	10.53333333	12.4	126.8	83.1	0.728333333
6	14	48.82758621	18.20689655	28.89655172	9.379310345	11.34482759	128.9310345	93.37931034	0.693103448
6	15	55.26666667	18.06666667	30.2	9.633333333	11.46666667	138.4	105.7	0.703333333
6	16	57.23333333	18.23333333	29.93333333	9.233333333	11.53333333	143	117.0333333	0.705
6	17	56.86666667	18.6	30.73333333	9	12.5	143.1333333	125.8	0.748333333
6	18	54.56666667	18.33333333	28.4	9.166666667	13.1	142.4666667	131.6666667	0.703333333
6	19	51.8	18.26666667	28.8	9.466666667	14.96666667	135.5666667	135.1666667	0.705
6	20	46.76666667	17.93333333	29	9.666666667	18.93333333	122.9333333	135.3	0.716666667
6	21	37.9	18.33333333	30.13333333	9.9	25.6	99.2	131.9333333	0.728333333
6	22	35.63333333	19.83333333	31.93333333	10.8	31.76666667	79.66666667	125.2333333	0.736666667
6	23	36.83333333	21.3	34.63333333	10	34.7	66.93333333	116.2666667	0.733333333
6	24	37.66666667	22.1	36.23333333	10.9	35	62.16666667	106.7	0.725
7	1	38.58064516	23.80645161	38.22580645	9.161290323	32.67741935	41.96774194	86.12903226	0.843548387
7	2	38.32258065	24.48387097	37.38709677	8.806451613	32.4516129	36.96774194	36.96774194	0.825806452
7	3	37.4516129	23.80645161	36.41935484	8.322580645	30.96774194	33.93548387	35.35483871	0.806451613
7	4	37.09677419	23.51612903	35.41935484	8.451612903	30.38709677	29.74193548	33.61290323	0.8
7	5	36.4516129	22.96774194	35	8.612903226	29.19354839	28.4516129	32.16129032	0.790322581
7	6	36.09677419	23.32258065	34.58064516	8.193548387	27.58064516	28.25806452	31.4516129	0.798387097
7	7	36.25806452	22.87096774	34.48387097	9.193548387	27.4516129	31.12903226	31.35483871	0.848387097
7	8	37.35483871	24.12903226	35.35483871	12.32258065	27.4516129	42.51612903	33.06451613	0.880645161
7	9	40.25806452	24.61290323	38.5483871	22.67741935	23.41935484	65.93548387	37.25806452	0.888709677
7	10	43.16129032	25.4516129	42	23.35483871	18.61290323	90.25806452	44	0.862903226
7	11	45.90322581	23.83870968	41.5483871	15.83870968	15.03225806	108	53.38709677	0.843548387
7	12	46.1	21.56666667	39.23333333	11.43333333	12.43333333	117.5	64.6	0.8
7	13	43.5483871	20.16129032	30.83870968	11.80645161	10.93548387	122.8709677	75.41935484	0.782258065
7	14	43.29032258	19.35483871	28	11.87096774	9.774193548	125.4516129	87.51612903	0.767741935
7	15	42.51612903	18.77419355	26.64516129	11.51612903	11.19354839	124.8709677	99.29032258	0.770967742
7	16	42.74193548	18.25806452	26.58064516	9.741935484	11.16129032	126.3225806	109.8387097	0.764516129
7	17	41.64516129	17.25806452	25.25806452	11.32258065	11.80645161	124.7741935	117.516129	0.759677419
7	18	42.29032258	17.5483871	26.25806452	9.774193548	13.70967742	123.483871	121.7741935	0.770967742
7	19	41.90322581	17.06451613	26.32258065	9.64516129	15	120.2580645	123.3225806	0.79516129
7	20	39.19354839	18.35483871	27.90322581	9.580645161	18.19354839	110.7741935	122.483871	0.832258065
7	21	37.03225806	19.87096774	29	9.580645161	21.90322581	98.25806452	119.3225806	0.872580645
7	22	38	22.48387097	33.4516129	9.677419355	26.16129032	79.5483871	113.5483871	0.880645161
7	23	38.58064516	23.80645161	36.77419355	9.838709677	27.90322581	66.22580645	106.0322581	0.874193548
7	24	40.03225806	24.64516129	38.87096774	10.38709677	30.70967742	52.12903226	97	0.846774194
8	1	29.87096774	15.93548387	26.5483871	7.516129032	16.61290323	42.58064516	62.41935484	0.808064516
8	2	28.83870968	14.90322581	25.19354839	7.161290323	15	45.70967742	45.70967742	0.79516129
8	3	27.06451613	14.48387097	23.58064516	7.709677419	14.19354839	43.29032258	44.48387097	0.782258065
8	4	26.32258065	13.96774194	23.16129032	7.064516129	13.77419355	40.74193548	43.19354839	0.788709677
8	5	26.12903226	14.35483871	23.22580645	7.935483871	14.12903226	38.48387097	41.96774194	0.774193548
8	6	26.80645161	14.61290323	24.38709677	7.677419355	14.22580645	36.93548387	40.93548387	0.80483871
8	7	26.61290323	15.4516129	24.32258065	7.774193548	15.48387097	35	40.06451613	0.875806452
8	8	27.41935484	15.87096774	25.06451613	8.903225806	16.64516129	38.67741935	39.90322581	0.919354839
8	9	29.35483871	17.19354839	27.22580645	12.74193548	15.16129032	50.09677419	41	0.929032258
8	10	32.48387097	18.35483871	29.29032258	17.51612903	13.38709677	64.51612903	43.41935484	0.922580645
8	11	35.38709677	19.5483871	31.03225806	16.74193548	11.16129032	76.64516129	47.67741935	0.898387097
8	12	34.51612903	19.32258065	30.32258065	13.93548387	9.451612903	85.67741935	53.19354839	0.870967742
8	13	35.32258065	18.16129032	29.48387097	15.38709677	8.741935484	91.16129032	59.64516129	0.856451613
8	14	34.16129032	16.93548387	27.51612903	9.774193548	7.35483871	95.19354839	66.51612903	0.840322581
8	15	34.03225806	16.16129032	26.19354839	9.451612903	8.032258065	95.77419355	74.25806452	0.820967742
8	16	34.80645161	15.09677419	25.80645161	10.83870968	8.612903226	94.51612903	81.51612903	0.817741935
8	17	32.22580645	15.06451613	22.90322581	9.064516129	8.290322581	93.5483871	87.03225806	0.8
8	18	32.73333333	14.96666667	23.83333333	8.4	9.433333333	91.23333333	91.13333333	0.798333333
8	19	29.51612903	13.83870968	22.38709677	8.129032258	11.22580645	82.35483871	91.12903226	0.819354839
8	20	26.93548387	13.80645161	22.80645161	7.451612903	15.32258065	71.32258065	89.19354839	0.851612903
8	21	27	15.06451613	24.51612903	7.032258065	18.61290323	59.80645161	85.12903226	0.866129032
8	22	29.74193548	16.93548387	27.51612903	7.322580645	17.93548387	52.70967742	79.74193548	0.85
8	23	30.90322581	17.4516129	28.22580645	7.096774194	18.5483871	45.4516129	73.48387097	0.827419355
8	24	30.29032258	16.67741935	27.38709677	7.35483871	17.93548387	42.22580645	67	0.822580645
9	1	35.93103448	22.82758621	34.93103448	8.448275862	14.55172414	30.44827586	43.13793103	0.796551724
9	2	33.5862069	21.06896552	32.27586207	7.827586207	12.86206897	30.62068966	30.62068966	0.782758621
9	3	31.93103448	19.75862069	30.51724138	7.448275862	11.4137931	30.17241379	30.31034483	0.751724138
9	4	29.75862069	17.89655172	28.51724138	6.965517241	10.68965517	29.75862069	30.20689655	0.762068966
9	5	29.5	18	27.73333333	7.266666667	10.33333333	29.06666667	29.23333333	0.746666667
9	6	27.79310345	16.86206897	25.5862069	7.724137931	10.62068966	30.17241379	30	0.756896552
9	7	28.36666667	17.3	25.96666667	8	11.03333333	28.33333333	29	0.786666667
9	8	28.53333333	17.86206897	25.76666667	9.033333333	12.86666667	28.06666667	28.9	0.865
9	9	31.16666667	18.63333333	29.03333333	15.86666667	14.7	30.7	29.16666667	0.916666667
9	10	32.96666667	20.23333333	30.13333333	23.16666667	13.46666667	39.53333333	30.4	0.868333333
9	11	35.56666667	21.7	32.83333333	24.33333333	13.03333333	49.83333333	33.03333333	0.835
9	12	34.31034483	20.55172414	31.20689655	20.5862069	10.72413793	62.5862069	37.93103448	0.756896552
9	13	33.6	20	30.16666667	10.03333333	7.633333333	73.96666667	42.46666667	0.736666667
9	14	32.23333333	18.1	26.76666667	11.73333333	5.7	81.83333333	48.96666667	0.706666667
9	15	29.9	16.1	23.5	9.833333333	6.733333333	82.7	55.8	0.691666667
9	16	27.6	13.53333333	20	12.53333333	7.666666667	81.76666667	62.63333333	0.7
9	17	27.26666667	13.93333333	21	10.36666667	8.266666667	80.4	68.8	0.713333333
9	18	25.7	13.93333333	20.5	9.433333333	11.93333333	73.06666667	73.26666667	0.721666667
9	19	24.7	14.46666667	22.5	7.566666667	19.83333333	58.56666667	74.36666667	0.801666667
9	20	26.56666667	15.53333333	24.6	8.466666667	23.6	44.63333333	72	0.9
9	21	32.03333333	19.6	30.63333333	8.9	24.4	35.96666667	67.26666667	0.92
9	22	36.86666667	23.7	35.9	9.3	21.26666667	31.43333333	60.93333333	0.91
9	23	39.96666667	26.63333333	39.5	9.166666667	17.86666667	31.7	54.53333333	0.87
9	24	41.27586207	26.86206897	39.72413793	9.551724138	15.68965517	31.62068966	48.82758621	0.818965517
10	1	92.35483871	67.48387097	94.32258065	13.41935484	30.74193548	20.58064516	34.38709677	1.040322581
10	2	92.25806452	67.5483871	92.80645161	13.09677419	28	21.5483871	21.5483871	0.964516129
10	3	86.5483871	63.38709677	86.77419355	11.70967742	24.19354839	23.19354839	22.32258065	0.882258065
10	4	78.12903226	57.16129032	78.22580645	11.29032258	22.25806452	24.41935484	23.12903226	0.829032258
10	5	69.5483871	49.93548387	68.67741935	10	21.5483871	23.41935484	23.12903226	0.801612903
10	6	64.87096774	45.90322581	62.67741935	10.03225806	20.32258065	24.48387097	23.5483871	0.791935484
10	7	61.46666667	42.73333333	59.1	11	21.8	24.13333333	23.93333333	0.833333333
10	8	59.41666667	41.95833333	58.625	10.83333333	26.83333333	18.45833333	19	1.010416667
10	9	58.76666667	40.3	60	16.06666667	28.23333333	27	23.66666667	1.076666667
10	10	60.66666667	41.1	63.8	17.56666667	24.03333333	40.96666667	26.13333333	0.963333333
10	11	58.25806452	39.32258065	61.35483871	16.67741935	18	55.38709677	30.22580645	0.843548387
10	12	52.87096774	35.4516129	55.5483871	14.25806452	12.4516129	66.19354839	34.90322581	0.753225806
10	13	46.77419355	29.90322581	46.90322581	12.4516129	8.612903226	77.03225806	41.67741935	0.693548387
10	14	41.77419355	24.03225806	39.87096774	12.32258065	7	82.32258065	49.09677419	0.664516129
10	15	38.06451613	19.61290323	35.12903226	10.93548387	7.290322581	84.87096774	56.83870968	0.651612903
10	16	36.35483871	17.4516129	33.43333333	11.06451613	7.419354839	86.09677419	65.03225806	0.635483871
10	17	35.19354839	16.80645161	33.3	11.96774194	9.258064516	83.83870968	72.12903226	0.640322581
10	18	33.83870968	17.32258065	33.06451613	11.87096774	15.4516129	72.5483871	76.12903226	0.69516129
10	19	34.67741935	19.32258065	36.03225806	12.22580645	34	48.03225806	75.22580645	0.893548387
10	20	41.3	24.76666667	43.33333333	12.56666667	41.06666667	36.5	71.93333333	1.071666667
10	21	54.87096774	35.12903226	60.12903226	14.51612903	40.16129032	30.74193548	65.58064516	1.120967742
10	22	65.93548387	45.22580645	73.35483871	14.29032258	37.48387097	27.80645161	57.96774194	1.14516129
10	23	76	54	83.58064516	14.35483871	35.12903226	26.09677419	50.64516129	1.153225806
10	24	84.09677419	60.38709677	89.51612903	14.83870968	32.67741935	24.61290323	42.90322581	1.106451613
11	1	80.83333333	57.4	80.43333333	18.1	23.06666667	34	40.06666667	0.895
11	2	78.56666667	56.36666667	77.1	16.16666667	22.3	34.03333333	34.03333333	0.873333333
11	3	74.63333333	52.96666667	72.76666667	15.36666667	21.66666667	33.33333333	33.63333333	0.826666667
11	4	71.79310345	50.20689655	69.96551724	14.48275862	19.5862069	36.06896552	35.06896552	0.777586207
11	5	67.96551724	46.96551724	65.5862069	13.5862069	18.20689655	35.93103448	35.4137931	0.772413793
11	6	67.44827586	46.03448276	64.86206897	13.06896552	18.93103448	33.89655172	35.20689655	0.768965517
11	7	63.31034483	44.13793103	60.72413793	14.55172414	20.31034483	31.72413793	34.75862069	0.829310345
11	8	70.625	49.95833333	67.125	16.08333333	23.125	29.41666667	35.5	0.960416667
11	9	70.93103448	50.10344828	67.93103448	18.62068966	24.03448276	29.89655172	33.4137931	1.065517241
11	10	76.4137931	54.48275862	74.68965517	21.68965517	21	37.10344828	33.51724138	1.022413793
11	11	77.63333333	55.73333333	76.73333333	25.26666667	19.16666667	44.43333333	34.43333333	0.938333333
11	12	76.66666667	54.6	76.23333333	22.73333333	17.16666667	53.3	36.7	0.848333333
11	13	69.3	48.3	69.73333333	19.73333333	13.5	61.23333333	39.86666667	0.743333333
11	14	63.23333333	43.73333333	62.9	17.36666667	10.43333333	67.63333333	44.16666667	0.668333333
11	15	53.86666667	35.4	53.3	15.6	9.766666667	70.03333333	49.06666667	0.621666667
11	16	47.4	30.63333333	46.26666667	16.4	10.06666667	69.8	54.16666667	0.628333333
11	17	40.23333333	24.46666667	39.96666667	14.8	11.93333333	67.3	58.96666667	0.621666667
11	18	40.33333333	24.56666667	40.3	14.73333333	20.36666667	54.76666667	61.36666667	0.716666667
11	19	42.73333333	26.53333333	43.56666667	15.43333333	30.13333333	41.8	61	0.861666667
11	20	53.23333333	33.8	55.96666667	16.76666667	29.1	40.5	59.13333333	0.93
11	21	63.33333333	41.73333333	67.8	16.5	28.5	36.93333333	55.86666667	0.953333333
11	22	74.73333333	50.43333333	80.03333333	16.1	27.43333333	35.6	51.76666667	0.985
11	23	77.2	53.46666667	80	19.2	28.1	32.3	46.96666667	0.993333333
11	24	80.86666667	56.6	82.46666667	18.8	24.83333333	33.23333333	42.36666667	0.895
12	1	66.96774194	46.58064516	68.41935484	22.90322581	23.87096774	30.32258065	37.03225806	0.961290323
12	2	64.12903226	44.25806452	65.38709677	17.12903226	23.35483871	29.64516129	29.64516129	0.919354839
12	3	60.80645161	41.90322581	63	17.67741935	22.32258065	29.48387097	29.51612903	0.882258065
12	4	57.09677419	39.09677419	57.09677419	17.48387097	21.74193548	29.35483871	29.4516129	0.858064516
12	5	55.5483871	37.5483871	55.96774194	17.87096774	20.90322581	29.09677419	29.32258065	0.841935484
12	6	53.74193548	36.64516129	53.12903226	20.61290323	20.90322581	29.48387097	29.38709677	0.829032258
12	7	55.38709677	37.03225806	55.4516129	21.19354839	22.29032258	28	29.16129032	0.84516129
12	8	53.53333333	36.43333333	53.13333333	20.96666667	23.8	26.9	29.5	0.928333333
12	9	57.58064516	39.5483871	58.22580645	21.96774194	27.41935484	25.4516129	28.32258065	1.141935484
12	10	60.96666667	42.03333333	62.4	24.6	23.8	32.63333333	28.96666667	1.136666667
12	11	65.4	46.6	67.8	22.66666667	16.26666667	43.93333333	30.8	0.895
12	12	65.3	45.33333333	68.43333333	21.9	12.66666667	52.66666667	33.46666667	0.785
12	13	57.03333333	38.33333333	59.63333333	18.13333333	10.46666667	57.63333333	36.4	0.745
12	14	45.73333333	28.1	47.93333333	18.46666667	9.5	61.36666667	41.16666667	0.676666667
12	15	39.1	23.5	41.5	17	9.766666667	62.43333333	45.3	0.67
12	16	37.27586207	23.24137931	37.86206897	16	11.20689655	62.03448276	49.4137931	0.670689655
12	17	36.39285714	22.35714286	37.03571429	16.92857143	13.96428571	57.46428571	53.57142857	0.7125
12	18	37.75862069	23.55172414	38	16.75862069	20.03448276	49.79310345	55.20689655	0.812068966
12	19	44.13793103	26.86206897	44.31034483	18.86206897	25.51724138	43.27586207	55.68965517	0.915517241
12	20	50.75862069	33.62068966	50.75862069	20.24137931	26.06896552	40.82758621	54.48275862	0.984482759
12	21	58.70967742	39.96774194	59.90322581	20.25806452	27.41935484	36.67741935	51.58064516	1.029032258
12	22	63.80645161	44.64516129	64.74193548	18.74193548	26.74193548	35.25806452	48.29032258	1.022580645
12	23	68.06451613	47.48387097	69	19	26.06451613	33.29032258	44.58064516	0.998387097
12	24	68	47.61290323	68.58064516	19.4516129	24.19354839	32.58064516	40.96774194	0.988709677
1	1	86.90322581	63.70967742	81.74193548	18.64516129	29.22580645	30.25806452	39.06451613	1.15483871
1	2	83.90322581	61.41935484	79.06451613	17.5483871	27.80645161	31.29032258	31.29032258	1.103225806
1	3	83.7	61.36666667	78.16666667	15.96666667	27.66666667	30.23333333	30.23333333	1.081666667
1	4	76.16129032	55.5483871	71.48387097	15.61290323	26.09677419	31.29032258	31.22580645	1.017741935
1	5	73.09677419	53.06451613	68.35483871	14.90322581	26	30.09677419	30.90322581	1.022580645
1	6	72.36666667	52.43333333	67.96666667	16.83333333	26.5	28.9	29.7	0.993333333
1	7	70.96666667	51.16666667	66.76666667	19	27.43333333	27.5	29.36666667	0.978333333
1	8	68.5483871	49.29032258	64.25806452	22	28.74193548	27.06451613	29.87096774	1.030645161
1	9	70.19354839	50.61290323	65.4516129	26.80645161	31.19354839	25.96774194	29.38709677	1.2
1	10	79.1	57.93333333	73.3	28.93333333	28.76666667	31.93333333	29.36666667	1.328333333
1	11	88.74193548	65.61290323	82.70967742	32.12903226	24.80645161	40.48387097	30.35483871	1.2
1	12	93.80645161	69.38709677	87.03225806	33.67741935	20.12903226	50.80645161	32.83870968	1.022580645
1	13	88.48387097	64.64516129	82.67741935	28.77419355	15.38709677	60.22580645	36.64516129	0.866666667
1	14	74.12903226	53.25806452	70.06451613	24.87096774	13.38709677	65.29032258	41.06451613	0.80483871
1	15	62.56666667	44.5	59.26666667	22.2	13.5	67.13333333	45.46666667	0.775
1	16	55.33333333	37.96666667	52.63333333	20.83333333	13.83333333	67.53333333	50.73333333	0.755
1	17	50.51612903	34.38709677	47.64516129	18.70967742	15.74193548	64	55.70967742	0.75
1	18	48.19354839	33.19354839	44.80645161	18.74193548	20.87096774	56.35483871	58.90322581	0.841935484
1	19	50.83333333	35.63333333	47.3	19.9	28.9	46.66666667	59.26666667	0.965
1	20	56.93548387	40.25806452	52.03225806	18.51612903	32	41.70967742	58.61290323	1.091935484
1	21	67	47.51612903	61.67741935	18.93548387	33.19354839	36.64516129	55.48387097	1.201612903
1	22	76.64516129	55.4516129	71.06451613	18.09677419	32.64516129	34	51.74193548	1.225806452
1	23	85.29032258	61.87096774	79.41935484	17.5483871	31.83870968	31.51612903	47.19354839	1.232258065
1	24	88.19354839	64.67741935	82.83870968	18.35483871	31.06451613	30.29032258	42.5483871	1.206451613
2	1	100.8888889	79.03703704	104.037037	18.22222222	22.44444444	47.14814815	57.22222222	1.12962963
2	2	95.14285714	70.75	92.78571429	16.17857143	19.25	49.46428571	49.46428571	1.058928571
2	3	84.78571429	61.32142857	81.17857143	15.85714286	18	49.89285714	49.67857143	1.005357143
2	4	76.82142857	55.07142857	73.67857143	15.25	16.89285714	50.82142857	50.07142857	0.975
2	5	69.5	48.92857143	66.42857143	15.28571429	16.10714286	49.53571429	49.96428571	0.9625
2	6	67.17857143	47.14285714	64.42857143	16.25	17.53571429	46.71428571	49.32142857	0.975
2	7	62.64285714	43.75	60.17857143	18.39285714	18.85714286	44.07142857	48.35714286	0.967857143
2	8	64.03571429	44.96428571	60.46428571	20.07142857	23.21428571	39.75	47.10714286	1.019642857
2	9	63.57142857	44.78571429	60.57142857	22.46428571	25.5	40.64285714	46.35714286	1.185714286
2	10	72.14285714	52.07142857	68.32142857	27.32142857	23.14285714	48.96428571	46.28571429	1.242857143
2	11	79	57.32142857	74.60714286	22.92857143	17.75	60.07142857	47.53571429	1.080357143
2	12	82.07142857	59.96428571	77.5	23	12.5	70.75	49.82142857	0.916071429
2	13	71.64285714	51.82142857	68.39285714	21	9.928571429	77.39285714	53	0.816071429
2	14	60.17857143	42.39285714	57.21428571	16.57142857	9.25	81.57142857	57.46428571	0.7875
2	15	52.03571429	36.07142857	48.75	16.71428571	8.642857143	83.46428571	62.39285714	0.751785714
2	16	50.67857143	34.32142857	46.78571429	14.28571429	8.75	84.07142857	68.03571429	0.744642857
2	17	48.5	32.42857143	45.85714286	14.46428571	10.96428571	81.28571429	73.32142857	0.776785714
2	18	49.42857143	33.35714286	47.75	16.32142857	13.25	77.32142857	77.14285714	0.821428571
2	19	49.85714286	33.10714286	48.64285714	18	17.42857143	69.46428571	78.25	0.876785714
2	20	56.32142857	38.10714286	56.28571429	21.89285714	22.42857143	60.85714286	76.71428571	1.023214286
2	21	64.67857143	44.35714286	64.25	22.39285714	25.25	55.42857143	74.03571429	1.110714286
2	22	73.46428571	52.85185185	74.03703704	20.85714286	24.75	53.60714286	70.53571429	1.133928571
2	23	93.32142857	74.10714286	99.42857143	20.21428571	22.35714286	53.60714286	66.78571429	1.114285714
2	24	96.25	79.75	105.3571429	19.28571429	22.32142857	50.89285714	62.71428571	1.116071429
3	1	89.32258065	60.93548387	96.77419355	13.64516129	28.03225806	51.70967742	68.64516129	1.009677419
3	2	84.38709677	58.06451613	88.16129032	14.19354839	27.19354839	49.96774194	49.96774194	0.988709677
3	3	80.41935484	54.74193548	82.5483871	14.29032258	24.67741935	51.03225806	50.38709677	0.941935484
3	4	79.61290323	53.64516129	80.51612903	14.19354839	24.70967742	49.74193548	50.19354839	0.90483871
3	5	78.09677419	52.12903226	79.19354839	14.80645161	24.70967742	47.38709677	49.61290323	0.887096774
3	6	77.70967742	52.32258065	79.70967742	15	23	47.09677419	49.12903226	0.893548387
3	7	77.06451613	51.41935484	79.58064516	14.90322581	25.29032258	43.32258065	48.06451613	0.908064516
3	8	77.70967742	51.87096774	79.87096774	16.35483871	28.12903226	43.4516129	47.35483871	0.991935484
3	9	77.67741935	51.74193548	80.38709677	19.83870968	31	46.70967742	47.38709677	1.109677419
3	10	83.29032258	56	85.77419355	22.77419355	27.58064516	59.83870968	48.41935484	1.056451613
3	11	87.41935484	59	91.19354839	21.77419355	21.96774194	75.80645161	51.70967742	0.953225806
3	12	88.19354839	59.19354839	92.61290323	23.38709677	17.19354839	88.19354839	56.16129032	0.859677419
3	13	78.87096774	52.38709677	81.67741935	16.51612903	13.70967742	95	62.22580645	0.788709677
3	14	70.4516129	45.83870968	72.09677419	17.03225806	11.87096774	99.35483871	68.64516129	0.756451613
3	15	66.58064516	42.12903226	67.96774194	12.51612903	11.61290323	102.6129032	76.22580645	0.727419355
3	16	64.80645161	38.58064516	69.16129032	14.06451613	11.96774194	102.9354839	83.74193548	0.709677419
3	17	67.22580645	38.32258065	73.09677419	12.83870968	12.12903226	102.7741935	90.90322581	0.701612903
3	18	71.64516129	39.35483871	79.74193548	14.09677419	15.25806452	97.87096774	95.70967742	0.727419355
3	19	79.51612903	41.93548387	87.03225806	12.93548387	18.06451613	92.09677419	97.74193548	0.777419355
3	20	82.03225806	44.03225806	93.64516129	14.03225806	25.41935484	79.06451613	96.29032258	0.917741935
3	21	88.09677419	49.25806452	102.6774194	15	30.87096774	66.96774194	92.35483871	1.040322581
3	22	94.51612903	55.64516129	107.4516129	16.06451613	33.41935484	58.03225806	87.38709677	1.088709677
3	23	101.7096774	62.25806452	112.9032258	15.93548387	33.32258065	52.16129032	81.06451613	1.117741935
3	24	98.29032258	64.32258065	107.2580645	14.29032258	30.87096774	51.12903226	74.64516129	1.074193548
4	1	73.46666667	48.96666667	78.86666667	13.2	28.73333333	53.46666667	78.4	0.775
4	2	72.13333333	49.16666667	75.76666667	11.96666667	27.13333333	51.86666667	51.86666667	0.758333333
4	3	71.1	48.23333333	74.1	10.96666667	26.4	50.5	51.23333333	0.741666667
4	4	69.03333333	46.56666667	71.33333333	10.06666667	26.76666667	48.2	50.2	0.716666667
4	5	67	44.3	68.96666667	9.333333333	25.53333333	47.66666667	49.5	0.701666667
4	6	64.26666667	42.43333333	65.7	9.733333333	24.36666667	47.56666667	49.13333333	0.713333333
4	7	61.6	40.46666667	63.23333333	10.43333333	26.66666667	45.73333333	48.53333333	0.766666667
4	8	62.36666667	41.16666667	64.46666667	12.7	29.3	48.33333333	48.5	0.845
4	9	65.36666667	43.9	69	14.4	28.46666667	58.96666667	49.83333333	0.861666667
4	10	65.06896552	44.27586207	70	16.72413793	21.51724138	79.17241379	54.27586207	0.751724138
4	11	69	46.9	71.93333333	14.56666667	15.46666667	94.06666667	58.66666667	0.66
4	12	63.6	41.16666667	65.53333333	9.466666667	12.13333333	100.5333333	65.16666667	0.595
4	13	55.66666667	32.66666667	56.26666667	8.733333333	10.33333333	105.4666667	71.96666667	0.566666667
4	14	49.86666667	26.63333333	48.06666667	9.266666667	9.5	108.2333333	79.3	0.555
4	15	48.53333333	23.4	47.16666667	7.766666667	9.3	110.5	87.6	0.531666667
4	16	46.6	21.26666667	43.76666667	8.533333333	9.533333333	112.3333333	95.66666667	0.528333333
4	17	46.8	20.53333333	43.16666667	8.2	10.1	113.7333333	102.6	0.53
4	18	44.36666667	20.6	40.5	9.666666667	11.66666667	111.6	106.8666667	0.55
4	19	45.26666667	22.13333333	43.5	10.53333333	13.86666667	106.5666667	108.5333333	0.566666667
4	20	48.26666667	25.3	50.16666667	12.86666667	20.03333333	94.36666667	107.6666667	0.658333333
4	21	54.23333333	29.66666667	59.46666667	11.8	29.6	75.66666667	103.9666667	0.79
4	22	61.13333333	35.6	67.06666667	12.16666667	30.86666667	66.86666667	98.93333333	0.808333333
4	23	65.8	40.8	72.3	13.16666667	30.4	62.03333333	92.66666667	0.788333333
4	24	68.76666667	44.9	74.26666667	11.66666667	27.73333333	58.66666667	85.93333333	0.783333333
5	1	46.41935484	28.29032258	49.22580645	9.258064516	25.41935484	56.74193548	87.51612903	0.638709677
5	2	48.06451613	28.70967742	51.70967742	9.677419355	24.74193548	56.35483871	56.35483871	0.630645161
5	3	48.4516129	28.25806452	52.5483871	10.70967742	21.67741935	60.06451613	58.09677419	0.611290323
5	4	47.4516129	27.80645161	49.83870968	10.19354839	19.90322581	61.29032258	59.25806452	0.593548387
5	5	45.90322581	27.19354839	47.41935484	10	19.5483871	61.09677419	59.58064516	0.591935484
5	6	43.93548387	27.06451613	44.09677419	9.806451613	20.51612903	58.38709677	59.4516129	0.627419355
5	7	45	26.22580645	44.87096774	10.22580645	20.32258065	60.61290323	59.58064516	0.683870968
5	8	45.22580645	27.35483871	44.90322581	13.96774194	20.35483871	66.35483871	60.64516129	0.756451613
5	9	47.41935484	28.51612903	47.87096774	15.93548387	19.38709677	76.41935484	62.5483871	0.758064516
5	10	48.5483871	30.29032258	48.35483871	14.48387097	15	91.93548387	67.03225806	0.672580645
5	11	48.09677419	28.93548387	47.70967742	11.80645161	12.22580645	102.6451613	72.35483871	0.601612903
5	12	47.61290323	25.96774194	46.93548387	10.74193548	11.29032258	108.2580645	78.25806452	0.577419355
5	13	45.80645161	23.16129032	43.70967742	10.93548387	8.483870968	111.5483871	84.22580645	0.535483871
5	14	47.93548387	22.41935484	43.93548387	8.774193548	10	113.7419355	91.32258065	0.509677419
5	15	46.96774194	19.67741935	39.93548387	8.35483871	9.193548387	115.2580645	98.06451613	0.496774194
5	16	48.51612903	18.64516129	38.61290323	8.64516129	8.258064516	118.5483871	104.6774194	0.485483871
5	17	48.61290323	18.12903226	36.67741935	10.41935484	9.258064516	119.2580645	109.8387097	0.491935484
5	18	49.64516129	18.48387097	36.41935484	9.967741935	10.06451613	120.6451613	113.8064516	0.503225806
5	19	47.77419355	18.67741935	35.83870968	10.70967742	11.93548387	116.4193548	115.3870968	0.527419355
5	20	43.90322581	19.32258065	37.19354839	11.58064516	13.96774194	107.5483871	115.3225806	0.562903226
5	21	40.35483871	20.48387097	39.77419355	12.06451613	18.80645161	92.87096774	113.0322581	0.606451613
5	22	40.32258065	22.38709677	42.29032258	10.22580645	23.67741935	78.19354839	108.5806452	0.65483871
5	23	42.03225806	24.48387097	43.61290323	9.967741935	25.25806452	69.83870968	102.8387097	0.682258065
5	24	44.38709677	26.83870968	45.83870968	9.677419355	25.80645161	61.61290323	95.61290323	0.64516129
6	1	36.46666667	20.7	33.23333333	9.233333333	29.46666667	51.6	78.9	0.708333333
6	2	35.33333333	20.63333333	31.76666667	7.866666667	29.23333333	47.63333333	47.63333333	0.695
6	3	33.03333333	19.76666667	29.83333333	8.333333333	29.36666667	41.96666667	44.7	0.691666667
6	4	31.53333333	18.9	28.56666667	7.466666667	29.76666667	37.76666667	42.36666667	0.703333333
6	5	29.63333333	18.33333333	27.46666667	7.133333333	28.06666667	36.66666667	41.03333333	0.731666667
6	6	29.4	18.63333333	27.4	7.766666667	26.56666667	37.26666667	40.43333333	0.738333333
6	7	30.33333333	19.36666667	27.6	7.566666667	26.76666667	38.4	39.9	0.77
6	8	31.86666667	20.03333333	29.26666667	10.76666667	25.66666667	46.06666667	40.93333333	0.793333333
6	9	34.5	21.23333333	30.6	17.83333333	22.4	61.9	43.56666667	0.786666667
6	10	34.13333333	21.26666667	31	10.73333333	17.6	76.7	46.86666667	0.776666667
6	11	34.76666667	20.73333333	29.23333333	9.666666667	12.63333333	93.5	53.43333333	0.713333333
6	12	35.06666667	17.86666667	26.16666667	8.633333333	10.5	101.6	61.26666667	0.688333333
6	13	35.26666667	16.03333333	23.63333333	8.2	9.033333333	106.6666667	70.2	0.653333333
6	14	36.33333333	14.56666667	21.7	8.366666667	8.666666667	109.8333333	79.2	0.64
6	15	37.33333333	13.86666667	20.63333333	7.933333333	8.433333333	112.6333333	88.63333333	0.638333333
6	16	39.13333333	13.7	19.13333333	7.6	8.966666667	115.1	97.2	0.636666667
6	17	39.23333333	13.53333333	18.83333333	8.366666667	10.3	114.6333333	103.8666667	0.643333333
6	18	37.46666667	13.06666667	19.8	8.066666667	11.53333333	112.6	108.4666667	0.646666667
6	19	35.56666667	13.53333333	20.93333333	8.466666667	14.5	107.6333333	110.1333333	0.673333333
6	20	32.06896552	13.72413793	21.68965517	7.344827586	17.48275862	95.96551724	108.1034483	0.693103448
6	21	29.68965517	14.89655172	24.13793103	7.344827586	23.51724138	80.13793103	107.3103448	0.753448276
6	22	29.7	16.56666667	26.46666667	8.133333333	30.23333333	62.26666667	99.96666667	0.801666667
6	23	33.3	18.7	31	9.6	30.1	56.2	92.9	0.773333333
6	24	35.93333333	20.96666667	32.8	9.433333333	29.03333333	54	85.3	0.738333333
7	1	31.09677419	20.22580645	29.35483871	11.77419355	23.41935484	30.96774194	62.5483871	0.717741935
7	2	30.35483871	19.77419355	28.90322581	9.870967742	23.09677419	27	27	0.711290323
7	3	30	19.83870968	28.64516129	9.129032258	22.83870968	24.4516129	25.64516129	0.703225806
7	4	29.06451613	18.58064516	27.87096774	9.419354839	22.83870968	22.06451613	24.5483871	0.717741935
7	5	29.32258065	18.90322581	27.25806452	8.483870968	22.48387097	20.58064516	23.51612903	0.733870968
7	6	28.29032258	18.32258065	27.19354839	8.258064516	22.83870968	19.32258065	22.64516129	0.764516129
7	7	28.77419355	18.93548387	27.38709677	8.322580645	21.58064516	24.58064516	23.03225806	0.793548387
7	8	29.38709677	19.32258065	28.35483871	10.93548387	20.67741935	34.90322581	24.64516129	0.829032258
7	9	31.25806452	20.06451613	29.51612903	14.93548387	17.41935484	53.96774194	28.41935484	0.825806452
7	10	34.16129032	21.58064516	31.25806452	14.32258065	11.48387097	77.64516129	34.38709677	0.787096774
7	11	34.22580645	21.12903226	30.67741935	11.51612903	8.387096774	90.12903226	42.25806452	0.730645161
7	12	33.09677419	19.93548387	28.41935484	10.80645161	7.096774194	94.09677419	50.58064516	0.706451613
7	13	32.48387097	18.4516129	26.19354839	11.80645161	6.903225806	94.48387097	59.61290323	0.677419355
7	14	32.4516129	16.74193548	23.61290323	14.19354839	6.419354839	95.19354839	69.64516129	0.646774194
7	15	31.4516129	15.35483871	22.03225806	15.61290323	7.806451613	95.09677419	78.77419355	0.641935484
7	16	30.67741935	14.36666667	20.70967742	14.16129032	8.225806452	95.35483871	86.61290323	0.646774194
7	17	30.43333333	13.93333333	20.53333333	15.2	8.5	93.93333333	91.9	0.655
7	18	29.96774194	13.58064516	20.22580645	15.48387097	9.709677419	91.93548387	93.64516129	0.64516129
7	19	29.4516129	13.77419355	20.70967742	15.22580645	11.03225806	87.87096774	93.29032258	0.661290323
7	20	27.38709677	14.03225806	21.70967742	11.93548387	12.5483871	80.51612903	91.77419355	0.682258065
7	21	27.73333333	15.7	23.43333333	11.5	14.8	71.2	89.23333333	0.723333333
7	22	28.19354839	16.70967742	24.96774194	11.51612903	18.93548387	57.29032258	83.96774194	0.743548387
7	23	29.03225806	18.41935484	26.77419355	12.41935484	20.93548387	47.96774194	78.16129032	0.740322581
7	24	29.19354839	18.77419355	27.51612903	12.58064516	21.03225806	39.61290323	71.19354839	0.717741935
8	1	31.67857143	19.75	28.75	6.571428571	13.46428571	47.28571429	66.07142857	0.769642857
8	2	29.16666667	17.8	25.76666667	6.733333333	11.86666667	47.43333333	47.43333333	0.743333333
8	3	26.8	16.4	23.96666667	6.6	11.56666667	44.5	46.03333333	0.736666667
8	4	25.7	15.06666667	22.73333333	6.533333333	11.06666667	43.3	45.13333333	0.736666667
8	5	25.4137931	14.10344828	22.48275862	6.724137931	11.20689655	42.86206897	44.82758621	0.74137931
8	6	24.53333333	13.86666667	21.6	6.866666667	10.83333333	41.16666667	43.8	0.765
8	7	24	13.82758621	22.06896552	7.862068966	12.75862069	39.37931034	43.13793103	0.781034483
8	8	24.23333333	13.76666667	22.83333333	9.366666667	16.46666667	40.6	42.46666667	0.831666667
8	9	27.56666667	15.53333333	25.76666667	11.06666667	15.46666667	51.86666667	43.6	0.833333333
8	10	30.17241379	17.06896552	27.48275862	14.24137931	12.89655172	67.24137931	46	0.834482759
8	11	33.44827586	19.27586207	29.68965517	15	10.62068966	78.17241379	50.13793103	0.801724138
8	12	32.61290323	17.66666667	26.5483871	12.32258065	8.548387097	86.93548387	56.61290323	0.748387097
8	13	31.93548387	15.7	23.22580645	10.22580645	7	92.96774194	62.83870968	0.722580645
8	14	32.27586207	14.31034483	22.20689655	9.724137931	5.793103448	97.5862069	69.27586207	0.703448276
8	15	31.51612903	13.09677419	20.12903226	10.16129032	7.193548387	98.06451613	77.16129032	0.703225806
8	16	31.48387097	12.96774194	19.64516129	10.41935484	7.774193548	99.32258065	84.48387097	0.725806452
8	17	31.33333333	13.3	19.66666667	11.13333333	8.466666667	98.83333333	90.16666667	0.723333333
8	18	30.19354839	13.32258065	19.80645161	7.935483871	10.22580645	94.5483871	93.96774194	0.738709677
8	19	28.19354839	14.09677419	21.22580645	7.967741935	13.64516129	85.64516129	94.48387097	0.766129032
8	20	26.73333333	14.23333333	22.33333333	6.766666667	15.66666667	74.03333333	93.46666667	0.796666667
8	21	27.20689655	15.93103448	24.13793103	7.137931034	17.37931034	63.44827586	88.68965517	0.827586207
8	22	28.31034483	17.13793103	26.06896552	7.275862069	17.79310345	54.20689655	83.37931034	0.834482759
8	23	30.96551724	19.06896552	29.48275862	6.896551724	17.34482759	47.44827586	76.62068966	0.817241379
8	24	32.86206897	19.75862069	30.34482759	6.827586207	15.06896552	48	70.62068966	0.798275862
9	1	36.56666667	20.96666667	34.53333333	8.933333333	18.43333333	25.23333333	45.06666667	0.705
9	2	34.4	20.06666667	32.23333333	8.4	17.9	22.33333333	22.33333333	0.696666667
9	3	31.72413793	18.27586207	29.65517241	8.620689655	16.03448276	21.44827586	22.17241379	0.682758621
9	4	30.56666667	17.9	29.5	8.1	16.1	19.2	20.76666667	0.661666667
9	5	28.5	16.36666667	27.13333333	9.4	14.7	19.36666667	20.4	0.65
9	6	26.76666667	15.76666667	25.76666667	8.133333333	14.83333333	18.46666667	20	0.653333333
9	7	25.13333333	15.26666667	23.36666667	7.333333333	16.1	16.2	19.36666667	0.688333333
9	8	25.4	15.53333333	24.03333333	9.266666667	18.5	17.06666667	19.03333333	0.758333333
9	9	27.56666667	16.13333333	26.43333333	11.36666667	21.3	23.66666667	19.56666667	0.801666667
9	10	29.66666667	17.17241379	28.72413793	18.16666667	21.16666667	36.6	21.4	0.78
9	11	34.66666667	18.53333333	32	25.26666667	17.6	56.16666667	25.6	0.736666667
9	12	36.1	18.66666667	33.43333333	13.6	12.16666667	76.53333333	32.73333333	0.685
9	13	31.16666667	15.16666667	26.3	13.16666667	9.166666667	85.03333333	41.06666667	0.646666667
9	14	30.56666667	13.76666667	22.8	12.93333333	8.1	88.9	50.03333333	0.61
9	15	29.83333333	11.93333333	20.3	10.03333333	8.266666667	89.5	59.36666667	0.586666667
9	16	29.4	11.26666667	18.86666667	9.466666667	9.133333333	90.3	69.23333333	0.576666667
9	17	28.56666667	10.86666667	18	10.06666667	10.63333333	88.4	76.93333333	0.583333333
9	18	27.03333333	11.06666667	17.63333333	10.26666667	14.83333333	80.96666667	82.26666667	0.62
9	19	23.96666667	11.63333333	19.33333333	9.6	21.96666667	67.3	83.2	0.698333333
9	20	25.93333333	13.1	23.93333333	8.633333333	29.9	48.7	79.8	0.778333333
9	21	31.96666667	16.83333333	30.93333333	9.833333333	28.33333333	39.7	74.1	0.808333333
9	22	37.43333333	20.3	36.9	8.466666667	24.63333333	36.23333333	67.56666667	0.788333333
9	23	39.8	22.13333333	39.6	8.633333333	22.46666667	30.76666667	60.3	0.758333333
9	24	39.1	22.53333333	37.93333333	8.466666667	19.83333333	29.26666667	52.66666667	0.705
10	1	57.3	39.36666667	60.16666667	8.766666667	27.6	21.86666667	36.23333333	0.745
10	2	54.26666667	36.96666667	55.66666667	8.266666667	24.56666667	20.1	20.1	0.708333333
10	3	49.7	32.73333333	50.36666667	8.233333333	22.7	19.4	19.66666667	0.648333333
10	4	47.09677419	31.25806452	47.16129032	8.032258065	22.58064516	19.67741935	19.96774194	0.617741935
10	5	42.70967742	28.03225806	42.58064516	7.677419355	20.96774194	20.96774194	20.22580645	0.590322581
10	6	40.48387097	26.35483871	39.90322581	8	20.12903226	21.12903226	20.41935484	0.598387097
10	7	37.63333333	23.8	36.86666667	8.5	19.9	18.6	19.23333333	0.63
10	8	39.19354839	24.48387097	38.93548387	8.935483871	24.58064516	18.4516129	20.19354839	0.764516129
10	9	41.80645161	26.58064516	41.51612903	11.41935484	27.96774194	21.25806452	20.38709677	0.837096774
10	10	47.80645161	29.87096774	49.22580645	14.06451613	26.38709677	34.35483871	21.87096774	0.762903226
10	11	49.12903226	29.80645161	51.19354839	17.48387097	19.93548387	54.29032258	26.03225806	0.640322581
10	12	47.29032258	27.38709677	49.51612903	13.87096774	12.64516129	73.19354839	32.67741935	0.535483871
10	13	38.51612903	22.48387097	38.48387097	11.90322581	9.741935484	81.06451613	40.64516129	0.511290323
10	14	34.83333333	19	31.6	10.83333333	8.6	85.86666667	49.1	0.495
10	15	33.2	16.43333333	26.96666667	10.76666667	9.233333333	87.26666667	57.96666667	0.491666667
10	16	33.3	15.73333333	25.83333333	10.03333333	10	87.53333333	66.93333333	0.48
10	17	33.53333333	16.3	26.66666667	10.63333333	12.16666667	83.3	74.66666667	0.491666667
10	18	33.13333333	16.5	28.9	10.4	19.1	72.76666667	78.53333333	0.533333333
10	19	34.53333333	18.5	31.13333333	9.933333333	35.63333333	48.73333333	77.6	0.725
10	20	39.96666667	22.33333333	39.83333333	10.33333333	42.36666667	35.36666667	72.33333333	0.875
10	21	48.87096774	30.48387097	51.19354839	9.677419355	38.32258065	32.03225806	66.4516129	0.898387097
10	22	57.41935484	38.09677419	63.22580645	9.935483871	35.35483871	27.77419355	59.38709677	0.9
10	23	62.67741935	42.64516129	68.38709677	9.387096774	31.35483871	25.06451613	51.51612903	0.856451613
10	24	61.80645161	42.90322581	67.19354839	9.032258065	28.12903226	24	43.58064516	0.8
11	1	63.16666667	45.56666667	59.33333333	10.7	25.1	35.86666667	41.23333333	0.788333333
11	2	61.03333333	43.53333333	57.93333333	9.433333333	24.03333333	34.83333333	34.83333333	0.736666667
11	3	57.46666667	40.16666667	55.36666667	9.366666667	22.23333333	35.86666667	35.3	0.7
11	4	54.23333333	37.36666667	52.83333333	9.5	21.36666667	34.66666667	35.06666667	0.676666667
11	5	50.86666667	34.2	49.43333333	9.166666667	20.96666667	33.66666667	34.76666667	0.675
11	6	49.8	33.73333333	48.06666667	9.533333333	21.53333333	32.33333333	34.2	0.68
11	7	48.46666667	32.83333333	46.36666667	10.36666667	22.53333333	30.36666667	33.56666667	0.69
11	8	49	33.6	46.13333333	11.8	26.5	26.96666667	32.6	0.791666667
11	9	50.3	34.4	48.33333333	12.23333333	28.7	27.79310345	32.16666667	0.92
11	10	56.23333333	39.06666667	55.13333333	13.3	25.96666667	35	32.03333333	0.88
11	11	57.53333333	40.89655172	60.24137931	13.16666667	21.2	45.23333333	33.2	0.743333333
11	12	58.63333333	40.26666667	57.33333333	12.53333333	17.3	55	35.86666667	0.656666667
11	13	51.63333333	34.46666667	50.76666667	11.53333333	13.2	64.23333333	39.96666667	0.6
11	14	46.75862069	30.55172414	43.93103448	10.65517241	11.72413793	69.37931034	44.51724138	0.581034483
11	15	43.3	26.73333333	40	10.6	12.13333333	70.66666667	49.53333333	0.57
11	16	41.8	25.43333333	38.63333333	10.56666667	12.8	71.93333333	55.23333333	0.571666667
11	17	40.03333333	24.9	37.8	9.7	15.73333333	68.33333333	60.23333333	0.596666667
11	18	39.16666667	25.43333333	37.2	10	23.76666667	57.46666667	62.83333333	0.685
11	19	41.6	27.83333333	39.4	12.16666667	32.33333333	46.13333333	62.7	0.798333333
11	20	48.13333333	33.7	46.06666667	11.76666667	31.96666667	43.46666667	61.36666667	0.886666667
11	21	56.76666667	40.66666667	53.86666667	11.7	29.63333333	41.66666667	58.46666667	0.898333333
11	22	63.56666667	46	60	12.76666667	30.26666667	38.56666667	54.73333333	0.86
11	23	65.73333333	47.73333333	61.23333333	11.26666667	29.06666667	36.73333333	50.46666667	0.856666667
11	24	65.1	47.06666667	61.26666667	10.8	26.83333333	36.03333333	46.06666667	0.81
12	1	64.06451613	46.06451613	60	11.90322581	25.22580645	33.06451613	39.80645161	0.912903226
12	2	61.67741935	44.12903226	56.96774194	11.16129032	23.80645161	32.41935484	32.41935484	0.888709677
12	3	59.16129032	42.22580645	54.35483871	10.83870968	23	32.19354839	32.4516129	0.843548387
12	4	58.83333333	42.23333333	53.96666667	11.23333333	23.7	30.13333333	31.1	0.833333333
12	5	56.93333333	40.63333333	52.46666667	10.6	22.96666667	30.66666667	31.13333333	0.803333333
12	6	54.32258065	38.51612903	50.16129032	11.4516129	23	29.5483871	31.25806452	0.812903226
12	7	53.12903226	37.67741935	48.29032258	12.70967742	24.29032258	27.90322581	30.74193548	0.820967742
[truncated: 881 more rows]
