# Supplementary material for: Source Analysis of Ozone Pollution in Liaoyuan City’s Atmosphere Based on Machine Learning Models and HYSPLIT Clustering Method
Source: Toxics. 2025 Jun 13;13(6):500. doi: 10.3390/toxics13060500 (PMC12197544; doi:10.3390/toxics13060500)
Supplement: Supplementary file 1 [file toxics-13-00500-s001.zip › toxics-3626334-supplementary/C212_LYAA20152024.csv]

Year	AQI	PM2.5	PM10	SO2	NO2	O3	O3-8h	CO
2015	83.55408	58.15561	80.65419	25.30704	25.92501	48.44378	48.79844	1.08729
2016	74.49018	45.76709	62.83064	24.33326	28.31489	64.3326	63.80972	1.094922
2017	71.52219	44.08389	60.06447	18.35842	29.21475	64.29445	62.98373	1.107785
2018	60.78488	34.19337	48.24193	12.97528	26.45872	64.20492	62.76425	0.9650518
2019	59.75021	36.44221	52.13275	14.65037	22.93693	62.63198	61.20461	0.8769025
2020	58.64372	38.94055	54.69226	14.4825	21.11222	63.53058	61.78084	0.8835793
2021	50.58413	32.16367	48.27834	12.68833	19.84438	59.32647	57.80426	0.7832341
2022	49.31631	30.96816	45.86723	10.74188	17.55033	62.51085	61.21772	0.654471
2023	51.95599	30.39134	49.8912	11.73719	22.05734	65.36291	65.77703	0.7261348
2024	47.19057	27.78909	42.76375	9.58416	21.58563	63.33064	76.79118	0.7399348
