# Supplementary material for: Source Analysis of Ozone Pollution in Liaoyuan City’s Atmosphere Based on Machine Learning Models and HYSPLIT Clustering Method
Source: Toxics. 2025 Jun 13;13(6):500. doi: 10.3390/toxics13060500 (PMC12197544; doi:10.3390/toxics13060500)
Supplement: Supplementary file 1 [file toxics-13-00500-s001.zip › toxics-3626334-supplementary/C212_LYAC20152024.csv]

Year	AQI	PM2.5	PM10	SO2	NO2	O3	O3-8h	CO
2015	8201	8200	8201	8201	8201	8200	8201	8201
2016	8603	8600	8603	8603	8603	8602	8603	8603
2017	8610	8607	8609	8610	8610	8606	8605	8610
2018	8335	8331	8333	8335	8334	8335	8335	8333
2019	8383	8340	8354	8386	8371	8361	8416	8390
2020	8715	8713	8712	8715	8715	8715	8715	8715
2021	8695	8688	8691	8695	8694	8693	8695	8693
2022	8713	8700	8707	8713	8713	8713	8713	8713
2023	8702	8683	8695	8702	8702	8702	8212	8702
2024	8674	8672	8673	8674	8671	8674	6168	8673
