# Supplementary material for: Source Analysis of Ozone Pollution in Liaoyuan City’s Atmosphere Based on Machine Learning Models and HYSPLIT Clustering Method
Source: Toxics. 2025 Jun 13;13(6):500. doi: 10.3390/toxics13060500 (PMC12197544; doi:10.3390/toxics13060500)
Supplement: Supplementary file 1 [file toxics-13-00500-s001.zip › toxics-3626334-supplementary/C212_LYAV20152024.csv]

Year	AQI	PM2.5	PM10	SO2	NO2	O3	O3-8h	CO
2015	0.724501862408052	0.605428550542669	0.785585650187741	0.308097221246823	0.202468440436418	0.391220044419329	0.350921490683873	6.14971141599805E-03
2016	0.507658617282449	0.428782165456266	0.53393201776343	0.264400360790069	0.205086446270694	0.496584871957007	0.446549373583081	5.27790305546617E-03
2017	0.572278028364376	0.472127929126242	0.624953910160271	0.221622072393296	0.200427213796857	0.463492216213429	0.421338794829287	4.93897626299238E-03
2018	0.389275514788281	0.315099535253348	0.382772536207248	0.134061388092565	0.185067607858612	0.489616709802682	0.454183016264577	0.004411940676785
2019	0.439547195132007	0.353405103085029	0.426881091929011	0.140896217127539	0.177259408267997	0.496790375493685	0.455498783365091	4.34378324456719E-03
2020	0.543901449477669	0.486542819776564	0.572842573651122	0.124359196441858	0.168287864243613	0.448263780131521	0.408918883971653	4.28261408142639E-03
2021	0.386072703261594	0.31015871564248	0.440318341166933	0.110701669853855	0.146396708953925	0.407431269029219	0.368175861126051	3.56731208602533E-03
2022	0.380385614075616	0.312191482234792	0.397236371526897	9.74810898666587E-02	0.151739518149186	0.434926204557462	0.401523485981605	3.18169391386223E-03
2023	0.464776922626251	0.351197756367584	0.5789758801607	0.126825736909073	0.178993046836417	0.465526222332787	0.43456996950689	3.51297136839629E-03
2024	0.401909493179928	0.348926476777603	0.451025896935948	6.65305106484619E-02	0.162685053199483	0.446345386605657	0.486834001563578	3.18573926914121E-03
