# Supplementary material for: Source Analysis of Ozone Pollution in Liaoyuan City’s Atmosphere Based on Machine Learning Models and HYSPLIT Clustering Method
Source: Toxics. 2025 Jun 13;13(6):500. doi: 10.3390/toxics13060500 (PMC12197544; doi:10.3390/toxics13060500)
Supplement: Supplementary file 1 [file toxics-13-00500-s001.zip › toxics-3626334-supplementary/C212_LYMA20152024.csv]

Year	Month	AQI	PM2.5	PM10	SO2	NO2	O3	O3-8h	CO
2015	1	114.0342	83.67757	110.1204	59.46657	43.61813	46.27786	46.34027	1.406249
2015	2	114.1659	79.61187	118.6286	43.34551	31.7245	52.07458	51.90715	1.713678
2015	3	74.55804	50.66713	79.93566	26.29371	26.5958	62.94965	62.61818	1.234212
2015	4	72.89275	46.86103	74.79305	16.08006	23.34743	68.96677	69.3716	0.7012556
2015	5	64.13294	31.51108	61.39291	12.74594	19.36189	79.79616	79.62038	0.5922775
2015	6	50.82774	30.74085	47.69817	7.135671	23.00457	43.53893	44.13415	0.7707682
2015	7	52.47525	35.58133	47.34653	6.468175	10.90806	35.42999	35.4413	0.9518781
2015	8	53.37058	36.94901	47.57991	7.363508	15.24753	35.38048	38.5884	0.890243
2015	9	54.41945	35.16565	52.73404	14.93313	25.44681	43.98024	44.13678	0.952228
2015	10	103.2754	76.50282	96.62429	16.3291	28.88842	40.02542	40.23587	1.187613
2015	11	126.3983	98.71947	118.4215	38.12209	25.59157	41.15116	41.21366	1.252505
2015	12	121.8297	90.97258	112.8124	56.12554	38.16162	33.22366	33.37951	1.384971
2016	1	97.27989	71.23505	88.84375	52.83696	32.83016	32.96331	32.86005	1.278665
2016	2	69.72005	48.79509	61.61183	39.40548	24.35498	50.61472	50.46032	1.729531
2016	3	84.64071	56.49727	82.80464	31.71038	26.0041	67.1571	66.75819	1.431296
2016	4	63.90643	31.05307	60.98464	21.38268	23.12151	81.11034	81.52235	0.9509997
2016	5	72.45621	26.42514	46.02401	14.15395	24.84463	109.5508	109.1596	0.7658757
2016	6	67.39407	26.40396	39.24859	11.31356	31.65819	100.9746	100.9915	0.89702
2016	7	57.29755	27.93478	37.67663	10.61005	23.7731	83.25679	81.47554	0.8853779
2016	8	46.18827	23.14247	33.29741	9.802183	20.10368	64.33334	62.67667	0.8083214
2016	9	50.32813	30.67614	42.82954	12.30114	25.34943	52.10653	51.08381	0.9286932
2016	10	82.43579	58.1694	77.15437	18.60109	32.77869	42.35656	41.54508	1.103757
2016	11	78.52594	56.01729	71.31268	29.53602	29.83429	46.05187	45.61816	0.9580689
2016	12	123.6273	92.62166	111.8678	40.53727	45.2602	41.84107	41.96343	1.410971
2017	1	113.8511	83.90287	101.7127	51.57377	39.02596	46.71994	46.22814	1.399522
2017	2	82.98512	58.01786	71.46577	33.57292	27.95684	60.51488	59.5253	1.220387
2017	3	85.23108	60.64595	75.98514	24.99324	32.48513	63.9	62.05135	1.221621
2017	4	76.72028	47.32447	71.53426	15.43217	26.74965	78.33566	76.72867	1.018253
2017	5	76.55062	30.71151	71.57559	11.16366	26.11928	91.48821	89.31761	0.8330781
2017	6	52.8293	23.27738	36.67994	11.59886	33.69132	77.98569	75.60172	1.000356
2017	7	57.43195	24.70833	33.27083	8.436111	23.31806	94.46806	90.80972	1.002361
2017	8	36.04696	14.23895	22.63674	7.39779	20.69613	59.51796	57.89779	0.9814925
2017	9	44.0176	21.23382	31.69062	8.790322	22.22434	62.42082	62.24487	0.996334
2017	10	92.70406	65.58244	81.10676	12.32432	34.27297	56.66757	56.16892	1.245135
2017	11	62.39722	42.94722	54.35556	12.77083	27.53056	50.00834	49.96111	0.9915279
2017	12	74.82726	53.84076	65.90823	21.97166	35.61269	31.12416	30.90283	1.363629
2018	1	77.77016	55.36021	68.37366	21.79436	38.80376	30.94086	30.39919	1.454637
2018	2	76.30849	53.24441	65.47392	22.25484	29.87928	47.01788	45.9225	1.119673
2018	3	83.36156	57.69624	73.23387	19.40726	27.49328	76.39113	75.33334	1.149126
2018	4	67.19444	36.81667	61.71528	11.62222	23.00417	90.69861	89.87778	0.8879173
2018	5	62.659	24.93911	46.07578	10.02706	25.1908	96.87821	93.84303	0.7499998
2018	6	72.54951	22.75314	32.96234	10.51604	25.53835	117.0223	114.4951	0.9451814
2018	7	43.81683	18.87517	26.39756	9.094979	23.2768	72.48032	68.85482	0.9747621
2018	8	40.8918	14.64921	23.90227	10.8918	21.47644	68.44852	65.93019	0.9549736
2018	9	34.1997	14.49924	24.01967	8.334342	20.45386	49.49622	48.81543	0.8630862
2018	10	41.12757	23.15818	36.06585	8.104253	27.94513	41.74623	41.40741	0.8422506
2018	11	59.52448	40.73949	55.77171	9.988811	29.16643	33.56364	32.66014	0.7874823
2018	12	64.9265	44.45034	60.70377	13.23248	23.00685	39.5829	39.6188	0.8045379
2019	1	83.33199	58.73253	79.02688	18.55645	26.33602	38.28495	37.74328	1.205645
2019	2	88.21525	63.93124	79.60538	16.49776	22.51121	48.39611	47.20628	1.051196
2019	3	78.29946	50.59918	73.1026	19.43052	23.77657	63.71272	62.66667	0.9504771
2019	4	64.79243	30.71612	56.54636	14.30748	19.09246	82.46296	80.2777	0.776728
2019	5	62.88227	21.23994	37.41667	9.911681	11.15165	103.3058	102.7206	0.5283864
2019	6	41.02209	22.36029	31.77909	9.878477	24.48018	83.81953	79.34157	0.7120072
2019	7	44.47483	25.4898	35.11973	9.711773	18.46404	92.92643	88.4251	0.9184456
2019	8	29.64297	16.42834	26.06624	9.484653	12.59871	58.84653	58.14767	0.7874203
2019	9	43.79871	24.6871	39.45807	15.79454	32.85577	56.02094	54.31587	0.8002398
2019	10	55.46088	35.94437	53.6074	13.83876	29.54468	48.28794	47.44774	0.7961096
2019	11	46.72524	29.88967	44.95676	18.6039	22.83264	38.13668	38.42678	0.808787
2019	12	71.58784	51.81351	62.75135	18.77432	30.96622	38.17027	37.61081	1.135405
2020	1	135.1367	104.5724	123.9378	27.87957	41.2571	46.5724	45.08525	1.585453
2020	2	58.93044	42.01304	53.68985	15.06087	18.32754	62.48841	60.78116	0.9114487
2020	3	51.48448	33.21862	48.91498	15.45749	16.2969	76.10121	75.02294	0.7421051
2020	4	92.80919	68.1922	91.26044	13.87326	26.0571	79.31198	76.21587	0.9176885
2020	5	40.60835	20.59164	36.54313	9.535666	15.19516	87.63795	85.31225	0.6465002
2020	6	42.31755	19.8273	31.63231	10.6351	23.97215	91.21587	87.94847	0.7270196
2020	7	40.15074	21.74832	33.49664	11.2961	21.51682	80.35128	75.53163	0.8211306
2020	8	30.34993	16.00808	25.91656	9.584119	13.30821	63.03096	62.03365	0.839233
2020	9	31.52735	18.94522	28.69004	10.99299	13.21178	47.07293	46.42777	0.7967042
2020	10	59.35471	39.83765	60.51026	12.90177	23.01501	44.06685	43.22647	0.884174
2020	11	65.89972	45.29237	65.65961	17.14972	20.50989	43.71045	43.74717	0.8402544
2020	12	55.34986	37.354	56.37052	19.46694	20.50275	39.73278	39.03857	0.8870519
2021	1	73.03256	52.7422	68.28223	21.15332	25.29444	41.11669	40.72184	1.036142
2021	2	70.12668	50.69552	68.5612	18.88525	17.76453	59.46796	58.81818	0.982787
2021	3	81.02688	51.46371	86.29301	15.85349	23	68.92742	67.66532	0.9138448
2021	4	59.96384	36.69958	61.84701	11.15577	21.05841	77.16829	74.90403	0.6892207
2021	5	46.1828	24.47178	44.13844	10.75538	16.87903	86.90188	84.72446	0.601882
2021	6	34.05432	17.53482	26.38022	8.831476	20.40947	74.91087	72.08078	0.7119773
2021	7	30.31536	17.78138	25.97978	12.05526	15.469	61.19946	57.28706	0.7168466
2021	8	29.1021	15.67321	24.02518	8.86014	12.04196	66.39161	65.14265	0.7694402
2021	9	30.90821	16.29805	27.46797	10.67594	17.17246	47.00835	45.23922	0.694158
2021	10	44.48977	27.47885	44.37108	10.2633	22.9427	42.93997	42.17599	0.6731244
2021	11	52.52156	36.09053	50.27298	11.02643	22.8025	44.66434	44.20584	0.7357441
2021	12	55.64169	39.59072	51.95089	12.93869	22.99181	41.04911	40.64169	0.8848575
2022	1	84.62634	62.09409	79.12231	16.08199	27.50403	37.27554	36.10081	0.9235216
2022	2	66.4033	48.31784	62.33283	12.78561	19.82309	55.82009	54.14093	0.7940775
2022	3	54.36609	34.86333	53.51556	10.76312	14.1817	75.59892	73.81427	0.6627185
2022	4	65.18359	41.16968	61.57024	9.942976	13.07789	101.4075	99.33797	0.6052157
2022	5	40.21351	18.98108	31.72973	10.2	11.96622	98.54729	97.02702	0.5018241
2022	6	32.11757	16.58665	24.73229	11.00425	13.01558	78.85836	77.19971	0.5625356
2022	7	26.65353	13.78338	21.38587	7.610054	12.1087	57.7106	55.50679	0.5795517
2022	8	27.92818	14.25102	23.73848	7.924119	11.68428	57.18699	55.49865	0.5472901
2022	9	38.13649	19.19021	37.54812	9.559889	19.61421	56.35237	54.87047	0.538858
2022	10	44.26379	28.2938	45.29919	10.28533	22.0175	47.61507	47.65949	0.6753029
2022	11	53.06667	35.23195	51.79722	10.93194	23.21111	42.47639	42.49306	0.7359723
2022	12	59.59405	39.52233	58.29229	11.92422	22.40595	41.82679	41.45332	0.7315293
2023	1	69.30843	48.4769	68.80434	13.45924	24.58016	42.85734	41.63451	0.8766984
2023	2	67.80805	48.10062	65.0387	14.23529	26.74303	54.15789	52.91177	0.7117648
2023	3	75.26081	45.8092	85.39783	12.78919	24.91892	77.39459	75.70946	0.7020268
2023	4	88.44785	52.71389	101.0602	17.55772	22.87065	81.93046	80.30459	0.6415164
2023	5	45.77285	20.73925	44.13575	10.52554	18.47178	93.02688	90.32392	0.5383734
2023	6	43.99166	16.52851	27.14444	8.676389	26.54445	97.92083	93.10973	0.6828471
2023	7	31.56005	13.57162	22.28475	7.662618	13.58704	81.07153	78.46558	0.796896
2023	8	25.55902	11.5728	19.63995	10.36906	12.45862	59.95115	57.81954	0.5862964
2023	9	30.46944	13.68846	26.48333	9.675	19.57917	51.05	49.89028	0.6833337
2023	10	53.00135	33.83311	51.62988	12.42261	27.06595	51.98385	52.40364	0.7827724
2023	11	39.57997	24.84979	37.44367	11.53547	21.45202	47.38248	54.32157	0.7555636
2023	12	54.66893	36.72863	51.80869	12.29172	27.07734	44.31208	52.62593	0.9516289
2024	1	58.84367	41.556	53.88259	13.00404	28.69824	45.9124	54.77988	0.9452772
2024	2	80.63022	60.7741	75.92086	12.53525	22.28201	65.74532	74.30629	0.8853962
2024	3	48.85811	27.59324	49.13379	10.50405	20.33243	68.3973	81.29259	0.6620941
2024	4	69.7905	45.6243	68.44553	9.842178	24.56983	84.73184	99.74162	0.7330308
2024	5	38.11425	15.28398	30.20296	8.790322	19.29032	91.05242	105.8615	0.5778226
2024	6	40.71906	13.36996	25.47705	8.963839	24.9402	97.89012	117.3118	0.6270514
2024	7	36.12568	19.27297	27.18378	6.798649	12.89189	80.33784	95.00574	0.7603375
2024	8	26.67406	11.69764	22.10263	5.933426	11.70596	58.06796	74.8125	0.7260752
2024	9	28.01727	11.53669	25.12086	6.994245	17.30935	41.10791	57.85395	0.6944601
2024	10	45.78738	28.47188	44.59259	9.611797	25.83951	44.79561	60.70713	0.719753
2024	11	48.39581	30.56783	47.35524	11.14266	25.27413	41.63776	51.59252	0.7548956
2024	12	45.19917	28.65599	44.79805	10.89554	25.95404	38.78551	46.81925	0.7978414
