# Supplementary material for: Source Analysis of Ozone Pollution in Liaoyuan City’s Atmosphere Based on Machine Learning Models and HYSPLIT Clustering Method
Source: Toxics. 2025 Jun 13;13(6):500. doi: 10.3390/toxics13060500 (PMC12197544; doi:10.3390/toxics13060500)
Supplement: Supplementary file 1 [file toxics-13-00500-s001.zip › toxics-3626334-supplementary/C212_LYMC20152024.csv]

Year	Month	AQI	PM2.5	PM10	SO2	NO2	O3	O3-8h	CO
2015	1	673	673	673	673	673	673	673	673
2015	2	657	657	657	657	657	657	657	657
2015	3	715	715	715	715	715	715	715	715
2015	4	662	662	662	662	662	662	662	662
2015	5	677	677	677	677	677	677	677	677
2015	6	656	656	656	656	656	655	656	656
2015	7	707	707	707	707	707	707	707	707
2015	8	707	706	707	707	707	707	707	707
2015	9	658	658	658	658	658	658	658	658
2015	10	708	708	708	708	708	708	708	708
2015	11	688	688	688	688	688	688	688	688
2015	12	693	693	693	693	693	693	693	693
2016	1	736	736	736	736	736	736	736	736
2016	2	693	693	693	693	693	693	693	693
2016	3	732	732	732	732	732	732	732	732
2016	4	716	716	716	716	716	716	716	716
2016	5	708	708	708	708	708	708	708	708
2016	6	708	708	708	708	708	708	708	708
2016	7	736	736	736	736	736	736	736	736
2016	8	733	730	733	733	733	732	733	733
2016	9	704	704	704	704	704	704	704	704
2016	10	732	732	732	732	732	732	732	732
2016	11	694	694	694	694	694	694	694	694
2016	12	711	711	711	711	711	711	711	711
2017	1	732	731	731	732	732	732	732	732
2017	2	672	672	672	672	672	672	672	672
2017	3	740	740	740	740	740	740	740	740
2017	4	715	715	715	715	715	715	715	715
2017	5	721	721	721	721	721	721	721	721
2017	6	703	703	703	703	703	699	698	703
2017	7	720	720	720	720	720	720	720	720
2017	8	724	724	724	724	724	724	724	724
2017	9	682	680	682	682	682	682	682	682
2017	10	740	740	740	740	740	740	740	740
2017	11	720	720	720	720	720	720	720	720
2017	12	741	741	741	741	741	741	741	741
2018	1	744	744	744	744	744	744	744	744
2018	2	671	671	671	671	671	671	671	671
2018	3	744	744	744	744	744	744	744	744
2018	4	720	720	720	720	720	720	720	720
2018	5	739	739	739	739	739	739	739	739
2018	6	717	717	717	717	717	717	717	716
2018	7	737	737	737	737	737	737	737	737
2018	8	573	573	573	573	573	573	573	573
2018	9	661	661	661	661	661	661	661	661
2018	10	729	727	729	729	729	729	729	729
2018	11	715	714	714	715	715	715	715	715
2018	12	585	584	584	585	584	585	585	584
2019	1	744	744	744	744	744	744	744	744
2019	2	669	669	669	669	669	669	669	669
2019	3	738	731	731	734	734	731	738	735
2019	4	713	701	701	709	703	702	713	709
2019	5	705	696	696	702	699	703	705	701
2019	6	679	680	679	683	681	676	688	683
2019	7	735	735	735	739	737	734	741	740
2019	8	619	607	619	619	618	619	623	620
2019	9	621	620	620	623	624	621	630	625
2019	10	703	701	703	707	705	705	708	707
2019	11	717	716	717	717	717	717	717	717
2019	12	740	740	740	740	740	740	740	740
2020	1	739	739	739	739	739	739	739	739
2020	2	690	690	690	690	690	690	690	690
2020	3	741	741	741	741	741	741	741	741
2020	4	718	718	718	718	718	718	718	718
2020	5	743	742	742	743	743	743	743	743
2020	6	718	718	718	718	718	718	718	718
2020	7	743	743	743	743	743	743	743	743
2020	8	743	743	743	743	743	743	743	743
2020	9	713	712	713	713	713	713	713	713
2020	10	733	733	731	733	733	733	733	733
2020	11	708	708	708	708	708	708	708	708
2020	12	726	726	726	726	726	726	726	726
2021	1	737	737	737	737	737	737	737	736
2021	2	671	670	670	671	671	671	671	671
2021	3	744	744	744	744	744	744	744	744
2021	4	719	719	719	719	719	719	719	719
2021	5	744	744	744	744	744	744	744	744
2021	6	718	718	718	718	718	718	718	718
2021	7	742	741	742	742	742	742	742	742
2021	8	715	713	715	715	715	715	715	715
2021	9	719	718	718	719	719	719	719	719
2021	10	733	733	733	733	733	733	733	733
2021	11	719	718	718	719	719	718	719	719
2021	12	734	733	733	734	733	733	734	733
2022	1	744	744	744	744	744	744	744	744
2022	2	667	667	667	667	667	667	667	667
2022	3	743	739	739	743	743	743	743	743
2022	4	719	719	719	719	719	719	719	719
2022	5	740	740	740	740	740	740	740	740
2022	6	706	704	706	706	706	706	706	706
2022	7	736	734	736	736	736	736	736	736
2022	8	738	737	738	738	738	738	738	738
2022	9	718	715	717	718	718	718	718	718
2022	10	743	742	742	743	743	743	743	743
2022	11	720	720	720	720	720	720	720	720
2022	12	739	739	739	739	739	739	739	739
2023	1	736	736	736	736	736	736	736	736
2023	2	646	646	646	646	646	646	646	646
2023	3	740	739	739	740	740	740	740	740
2023	4	719	713	714	719	719	719	719	719
2023	5	744	744	744	744	744	744	744	744
2023	6	720	719	720	720	720	720	720	720
2023	7	741	740	741	741	741	741	741	741
2023	8	737	728	736	737	737	737	737	737
2023	9	720	719	720	720	720	720	720	720
2023	10	743	743	743	743	743	743	659	743
2023	11	719	719	719	719	719	719	510	719
2023	12	737	737	737	737	737	737	540	737
2024	1	742	741	741	742	739	742	527	741
2024	2	695	695	695	695	695	695	493	695
2024	3	740	740	740	740	740	740	540	740
2024	4	716	716	716	716	716	716	507	716
2024	5	744	743	744	744	744	744	527	744
2024	6	719	719	719	719	719	719	510	719
2024	7	740	740	740	740	740	740	523	740
2024	8	721	721	721	721	721	721	512	721
2024	9	695	695	695	695	695	695	493	695
2024	10	729	729	729	729	729	729	519	729
2024	11	715	715	715	715	715	715	508	715
2024	12	718	718	718	718	718	718	509	718
