# Supplementary material for: Source Analysis of Ozone Pollution in Liaoyuan City’s Atmosphere Based on Machine Learning Models and HYSPLIT Clustering Method
Source: Toxics. 2025 Jun 13;13(6):500. doi: 10.3390/toxics13060500 (PMC12197544; doi:10.3390/toxics13060500)
Supplement: Supplementary file 1 [file toxics-13-00500-s001.zip › toxics-3626334-supplementary/C212_LYMV20152024.csv]

Year	Month	AQI	PM2.5	PM10	SO2	NO2	O3	O3-8h	CO
2015	1	2.26798027547364	1.87495100512539	2.27923112678133	1.34488701184973	0.801691002589206	0.810083074658555	0.657558083048088	2.29350554102459E-02
2015	2	3.63399892414563	2.94201236328117	4.89727048022765	1.30005606343879	0.879036875573586	0.966193297144394	0.80203983889047	2.53019894211677E-02
2015	3	1.39380326735002	1.22904787921463	1.80933032271103	0.690142761975743	0.630803038706683	1.28186245810947	1.12385578082414	2.90564951468711E-02
2015	4	1.10108243332599	0.948403780767266	1.3391160660424	0.462298606477254	0.630308987644386	1.40438597100569	1.2583175645815	1.08057458043671E-02
2015	5	1.5751944655418	0.71802296684709	2.17100678701731	0.352109233322557	0.527910345904218	1.74141134085819	1.59779573924624	7.45997832695827E-03
2015	6	1.42469952734686	0.679095819824162	1.91374288651465	0.176934151175106	0.589662883662898	1.44648055974371	1.30830537159107	7.48083389587228E-03
2015	7	1.10918573293047	0.882639804768914	1.031089577983	0.349436711736214	0.287361004493717	1.10480976636279	0.925047728068978	1.01212419175012E-02
2015	8	1.57951694556038	1.23147051136151	1.44200581574647	0.452548086598664	0.404989394510612	1.31663654389055	1.25819802438403	1.10491317719577E-02
2015	9	0.762981120540041	0.646550088382001	0.923336470336817	0.385979243236315	0.54900674760029	1.59968091783879	1.31288900830294	1.10893771929661E-02
2015	10	3.23266740116901	2.76970588916145	3.0823746424456	0.551304298953679	0.764178466467448	1.32405155667301	1.16246088740188	1.80339422558973E-02
2015	11	3.73458959009673	3.41662893036417	3.77498162715889	0.976808755766806	0.46958570574171	0.767270819464469	0.660102552649114	1.77556717584049E-02
2015	12	2.53558567891908	2.08606486213894	2.40749173066412	1.32884823992944	0.660940225930919	0.731579810718487	0.606067346813988	0.020991641327223
2016	1	1.7889456179476	1.44142345587713	1.61913967110979	1.18005580153	0.50211597317432	0.76507843568244	0.615066191339188	0.018979700376513
2016	2	1.9447483210615	1.90434406753516	2.18831201926533	1.36250071780186	0.56100766511146	0.873227203061581	0.726141559010339	1.71230371116726E-02
2016	3	1.9112009118181	1.47656469835533	2.13477620766317	0.939168675192279	0.607527293859674	1.25503056749653	1.07071184781883	2.12914953456332E-02
2016	4	1.20893921356605	0.580245964833916	1.84068953512092	0.718226614588639	0.522456587343729	1.37583589644478	1.19119189219524	9.4624576897854E-03
2016	5	1.06651338268723	0.538016247282012	0.957050572983056	0.495603284778363	0.714870724911395	1.97592343717026	1.73123281907282	6.57414407920506E-03
2016	6	1.11309491159322	0.463432625450777	0.641052730790101	0.341057045482591	0.809026718526394	2.17854915019573	1.8885129005542	6.60094313916033E-03
2016	7	0.820239866762162	0.560169066664806	0.693246395679642	0.437958075451587	0.490319273184403	1.84858283200997	1.60742156301023	6.72742120815964E-03
2016	8	0.743159377819852	0.52068985920759	0.632009153732692	0.254275734655596	0.388286166628324	1.79360772964633	1.55658136314763	8.8639240521656E-03
2016	9	0.864068102617379	0.744355764980088	0.995093826272615	0.369351240072131	0.501280792251967	1.5407887706498	1.28769597758739	9.05653133907574E-03
2016	10	1.98515998643872	1.63644600558459	1.98137126249264	0.54531400003254	0.746385845470554	1.36771949363599	1.1616615683758	1.80575679180261E-02
2016	11	1.60805987842923	1.3099479296078	1.77333026984409	0.679852177371486	0.617577550289581	0.945605498581535	0.803612946571849	1.69197572758754E-02
2016	12	2.70356367736182	2.24299886156032	2.55850161513457	0.901112145739801	1.20631879939324	0.9821548405938	0.849216413299123	2.33122814953433E-02
2017	1	2.76797323875361	2.44859406198817	2.65307621833764	1.38767572962451	0.885528075252961	0.971614733928459	0.840146778739279	2.55626365103801E-02
2017	2	2.01877942377362	1.67627934347794	1.8135248639912	0.963916208528953	0.749560382101393	1.1387608549119	0.999345213898748	2.15990364227769E-02
2017	3	1.6895889269305	1.39751540312224	1.61567696186711	0.639596179749752	0.719220994107195	1.39553116676306	1.19002469688132	1.43538564228621E-02
2017	4	1.67896508529171	1.43415091133132	1.83072557561667	0.514204886111538	0.648957083467286	1.5400109840842	1.40042671789301	1.16034799883489E-02
2017	5	2.33876863730652	0.721145022598863	3.97386672698515	0.370640003530726	0.6493196552613	2.04183679836874	1.90716660633179	9.44685064266033E-03
2017	6	0.990686735568261	0.495822497794052	0.831919792689323	0.269215239040226	0.782669900309879	2.07910699368855	1.90061352088373	1.07185957347729E-02
2017	7	0.87280243505223	0.491175826208337	0.565724179792284	0.228844137607457	0.499426930664805	1.8310760521453	1.71834232974756	7.38524238664069E-03
2017	8	0.50530569053854	0.316490091738779	0.414918078618516	0.267681978632261	0.344709678277241	1.32233687804049	1.15089739159406	6.87985059422814E-03
2017	9	0.597114114271991	0.433825003678149	0.592295294951337	0.290589464173762	0.519090458853285	1.60777074584769	1.41569032892936	9.67112097972144E-03
2017	10	2.54942704863505	2.24685091903627	2.48161643726823	0.315735375747209	0.754629125826867	1.3790452369309	1.18384292713211	2.37324963642621E-02
2017	11	2.17247795536406	1.92387440771884	2.14503539247262	0.267049096803646	0.584120351468096	0.901358994888425	0.816404469443665	1.30068362755872E-02
2017	12	1.68466089760441	1.34573373529015	1.54858365022321	0.576690522898281	0.629874476978524	0.680123975719228	0.584785495764537	2.02437815521941E-02
2018	1	1.50454069926284	1.22201743488479	1.36216686143124	0.481878416465109	0.635233006626542	0.77571135325787	0.64479811896521	2.13957732704414E-02
2018	2	1.61028047599183	1.35313132923933	1.48519634511442	0.703033274258772	0.685981616067189	0.962817051662467	0.855196491178893	2.12279174042155E-02
2018	3	1.66586453186384	1.39186978146944	1.61149856949605	0.600389272740677	0.592997690031258	1.29807592869641	1.18346756547928	1.44479766189221E-02
2018	4	0.916774216387239	0.823431330323523	1.25356275042792	0.423132435669371	0.562533177701045	1.40218693352179	1.30502648625123	8.22525167154647E-03
2018	5	0.884899654844142	0.539921909726668	1.04209066121682	0.378559500795682	0.561584213263722	1.67980316573579	1.56410581754778	7.09799504266364E-03
2018	6	1.30003214916292	0.428084143764335	0.610135386645444	0.431473986581411	0.694265012518055	2.08614137124427	1.93152901770032	7.30370974513808E-03
2018	7	0.818731411148656	0.406126188972408	0.49994925974931	0.349058806748074	0.545515091575879	1.5737789772493	1.41721886858203	6.0831921721112E-03
2018	8	0.893993265031266	0.343390165367042	0.54841218666583	0.353152441659876	0.55173044748115	1.73927743039286	1.5579161773928	7.06979791386421E-03
2018	9	0.475032355815231	0.374010017463381	0.565970939638333	0.210486724631114	0.608426900730247	1.16933308100237	1.00371838822028	8.05802876385115E-03
2018	10	0.784643876026672	0.701553444811365	0.940592943204792	0.180630963612609	0.690478960634398	0.982170763576286	0.809619626205897	1.27812749488705E-02
2018	11	1.20810340950009	0.983986218138051	1.23243829833946	0.263617694534057	0.59638412398872	0.934302644964453	0.762376293248798	1.49778420017328E-02
2018	12	1.68881443608643	1.38423183920308	1.65319754487364	0.360478282842667	0.5939279216877	0.906354604648516	0.768955723987821	1.81409517731234E-02
2019	1	1.98608096607169	1.63763281496387	1.84838063346658	0.326338966084397	0.576643368773884	0.82356853899161	0.708508549297413	2.23299474621449E-02
2019	2	2.00516841581574	1.61943865793507	1.81097995137491	0.340776065930376	0.598576240824843	1.02643318956163	0.872400753119899	1.60716713461866E-02
2019	3	2.110034078687	1.85613231509856	2.05789141285624	0.81419251514396	0.582611567109039	1.44567977134667	1.34630226990765	1.67035380769258E-02
2019	4	1.09127250345881	0.53392751141019	1.28579344456631	0.508915710991303	0.561399951338917	2.0536101012485	1.92035578267054	9.0776483943143E-03
2019	5	1.14314138919916	0.424655313383604	0.704282620072884	0.456647896036836	0.43628799799968	1.78118125047413	1.68838811938809	6.91420874531322E-03
2019	6	0.657914110852643	0.405707596414245	0.519720279136713	0.394967181789341	0.784721070905973	2.06606388780068	1.87739789856076	6.31036256717196E-03
2019	7	0.595854439782224	0.40012692385377	0.544634549023836	0.375877944183341	0.391967323029073	1.80465610128384	1.60527520920636	8.7162767245714E-03
2019	8	0.568410689187628	0.336409654239891	0.788579386581704	0.304244145823571	0.281648453203495	1.35685610251202	1.19985508791698	8.37604683523854E-03
2019	9	0.789960152200101	0.624191526703446	0.940542432580512	0.45482682074214	0.722537897839549	1.89665399543603	1.66321250722409	1.00703608257017E-02
2019	10	1.13156234702762	0.949297087153751	1.20203245595904	0.400280424439457	0.615515658147952	1.48308552865307	1.25144680299915	1.31359565194268E-02
2019	11	0.911818523505208	0.711282366269952	1.08493365880157	0.507211171706251	0.494724826010696	0.877735911978637	0.751894144169058	1.18583269205698E-02
2019	12	1.66831412054597	1.32254792096333	1.49314580584175	0.424897029384177	0.564981655004905	0.790348097929606	0.695392214813778	1.68457253838316E-02
2020	1	2.42641546446086	2.5033613601063	2.84918372038419	0.767500393809939	0.590514143696517	1.09771560092236	0.960626847553786	2.00295169238599E-02
2020	2	1.42012107149234	1.16351064122436	1.36659290726444	0.31074912920809	0.398291710963795	1.00419095552478	0.904331245155031	1.17233815703851E-02
2020	3	0.943492059962038	0.791521201629851	0.950529093873146	0.377556808188834	0.378312452898252	1.01110110091916	0.910283962215774	8.04381216536851E-03
2020	4	3.41705714241115	3.25458872624274	3.77618515282966	0.312597905972621	0.805553324148859	1.63857508942333	1.44892197591166	1.78311942176403E-02
2020	5	0.796297570697943	0.41026366433424	1.2010372552734	0.136530326875577	0.337881942653873	1.56493645468782	1.48126485290477	6.2948107706995E-03
2020	6	0.930850915960549	0.434387155743073	0.639422376945467	0.240027835423656	0.627564608071024	2.26884901820344	2.1090020281535	6.66556098728144E-03
2020	7	0.565766712636328	0.386122562454165	0.553794791625893	0.373052197083553	0.437018460371329	1.81796654382526	1.66159499512213	6.38396635067507E-03
2020	8	0.408675956210838	0.315300381642893	0.448685519824634	0.358618455486878	0.290981617254906	1.39988897179891	1.27966940225287	6.43929368500427E-03
2020	9	0.637575042260561	0.505587955292256	0.703118138702844	0.490321369836997	0.381363601309926	1.22220567229206	1.04982223464767	9.04834041865183E-03
2020	10	1.46349404008016	1.21575771819037	1.5497363095398	0.249364385388975	0.651976970486078	1.31767073542218	1.11343944242956	0.013921122013709
2020	11	1.90785927621678	1.58397811588479	1.83826615444005	0.372942708654711	0.565475401618613	0.960573756302448	0.855988766961836	1.54304054999729E-02
2020	12	0.99611338407501	0.821450847709597	1.038857260415	0.294974818205154	0.497239933979168	0.728782686470487	0.634927760153801	1.41389935352568E-02
2021	1	1.59690686507374	1.2681042279764	1.4373698374529	0.460975769885088	0.55881734525875	0.815391698667867	0.703064254215865	1.88661737513729E-02
2021	2	2.02394896666583	2.01513833831141	2.40135028847846	0.502141025132403	0.496561569548724	1.0021352355359	0.883256568443144	1.69735480472964E-02
2021	3	2.20048668753079	1.47547974584352	2.72491533262995	0.346156849318772	0.536075241013808	1.38813662859387	1.2444236373263	1.47719201921822E-02
2021	4	1.21412770095169	0.997168878482448	1.48241187462741	0.286835569530506	0.603341503715058	1.4854128624056	1.34692438916861	8.92658399902472E-03
2021	5	0.728768461514344	0.446065037036867	0.996453936893423	0.25779240505469	0.436242577760621	1.75053495090076	1.66762123807779	6.68726541442229E-03
2021	6	0.540076593957004	0.339306866815193	0.479836036301449	0.389235319297086	0.564437775240181	1.63345187750996	1.4581223534701	6.76422258275891E-03
2021	7	0.340974675730276	0.296456375186159	0.350920522512784	0.562309061689955	0.319364480423716	1.29596995990173	1.16643373928801	6.74148443877608E-03
2021	8	0.393523894953172	0.313667520916151	0.4072417488058	0.251968584924215	0.250307742619581	1.30167614360992	1.14856651217837	5.18865057284532E-03
2021	9	0.417650709168113	0.288909086508173	0.507545854980108	0.353616462653041	0.365037012842941	1.40961246351418	1.19265186018141	6.10044802125781E-03
2021	10	0.808102746890678	0.693266536653003	0.949390715034085	0.270540726692725	0.562996678460616	1.25503209313867	1.06237636565264	1.01259412504656E-02
2021	11	0.940256272607624	0.762796577752369	0.989573407755976	0.192051625283054	0.540163701252899	0.964818141219889	0.830363396526517	0.011399904531448
2021	12	1.03766460333667	0.822673486047207	0.97761364202546	0.215570833251148	0.481448270565822	0.757691004389825	0.657360390612817	1.38057185306816E-02
2022	1	1.55201254060079	1.23126182014534	1.46616460691922	0.486492179358558	0.493897606987496	0.820197430409647	0.698019409732321	1.55340643452414E-02
2022	2	2.00790362715644	1.78275633553459	2.00824358611827	0.35016335509526	0.504833128969094	1.06825306568619	0.932528843457948	1.16319479022532E-02
2022	3	1.05871641728666	0.901603652568644	1.20441922795418	0.332243208032524	0.364839686221344	1.08909262141755	1.00553749099765	7.33137637197542E-03
2022	4	1.80914972381367	1.60801655741125	1.87976689151318	0.22671024115126	0.482279698253591	1.61004930025166	1.50575389044331	1.06691910874336E-02
2022	5	0.699899249592493	0.336410815526313	0.61561501626096	0.161354441907056	0.320832537794011	1.80512247819831	1.69152013983492	5.04502755114764E-03
2022	6	0.405205408883479	0.30428572771036	0.416133574611996	0.53631839156998	0.315049570390157	1.45666081941123	1.34497022348224	5.01826283215228E-03
2022	7	0.319408295370801	0.261056661382994	0.36688409502175	0.186801708346448	0.264587564681702	1.23453128168872	1.09277533228478	3.86014761079347E-03
2022	8	0.340159314462935	0.246424700808105	0.369812591111429	0.138090956743355	0.273833589396881	1.35896185715265	1.20965819070496	6.28774399200432E-03
2022	9	0.634627834479129	0.377201139278485	0.7725971058421	0.45116970431688	0.613097451046181	1.70709807275049	1.48743115843699	8.12295961446187E-03
2022	10	0.842118894078493	0.637885556462612	1.07331115933583	0.394677441727233	0.63679605033816	1.29219767567792	1.17127832497182	1.02907354357799E-02
2022	11	1.10261182309038	0.896213386030973	1.14570224354443	0.161476996797479	0.658779183794685	0.905860567750879	0.75573403094846	1.26937292080469E-02
2022	12	1.58109714948529	1.05896227583	1.73340865932516	0.184907258255204	0.661851945651569	0.722571478952165	0.631577527299075	1.55567341911887E-02
2023	1	1.64704146657497	1.36659986179606	1.61787977436404	0.298994186525635	0.681135873910087	0.783002382234745	0.685166992779604	1.44942905767587E-02
2023	2	1.3364666610025	1.09000348122965	1.25361088460638	0.657159971328797	0.636507929233821	1.16454430532486	1.06589792312437	1.38541327673954E-02
2023	3	2.24070205560323	1.43459662165904	3.58983753813986	0.157255078973458	0.692160663454796	1.51178413503466	1.38258877267754	0.014811107097358
2023	4	2.98132840495612	2.32669559779517	3.57162022182927	0.786208127404236	0.733607874151694	1.42356220877686	1.26769280775946	1.34984910996331E-02
2023	5	0.917065857164087	0.530527530847498	1.64777091781728	0.498318453274126	0.555376053516803	1.77425592239749	1.67717795930921	4.28513447593697E-03
2023	6	0.953837239027919	0.287438881796061	0.473514621853868	0.450208426755259	0.797468649992195	2.38170075398027	2.17003150213633	6.1347112958091E-03
2023	7	0.538890348665684	0.334580976740133	0.491072449460076	0.225929031279284	0.338123218999101	1.4926427857038	1.34711252254983	5.7663067909865E-03
2023	8	0.290651907460099	0.230291672613637	0.321876082234945	0.471245356057705	0.270435008517457	1.26271609886423	1.13120939721801	5.98236450025067E-03
2023	9	0.349008205830826	0.259173505746139	0.44298410702319	0.239737894820366	0.465302736790028	1.50112664450317	1.26521438147509	6.16213572098161E-03
2023	10	1.5578541311686	1.33208007053418	1.51527030161381	0.364149098233901	0.659317275145859	1.59207596442606	1.42575275771314	0.011539212988901
2023	11	0.941618673708747	0.648402778692133	1.09362916962038	0.262071125863341	0.481906416543694	0.876457226847039	0.901126468789768	1.23447950930142E-02
2023	12	1.16711182936804	0.963701023033241	1.07133994305447	0.366586761756406	0.580617235771403	0.830017624204595	0.762327789915707	1.81597207392922E-02
2024	1	1.15835224740217	0.939309661509175	1.0310667221425	0.282322309620896	0.585330891560303	0.839221013467196	0.811794789843126	0.016001019660618
2024	2	2.71194570330718	2.88286924637119	3.11946064871041	0.471238586672188	0.564357415446868	1.08754400303504	1.12420011168652	1.73021257971295E-02
2024	3	1.74794510887466	0.688861071148302	2.30905472612704	0.177194191533818	0.535610140181332	1.24132944938237	1.14658238363608	8.98355112359836E-03
2024	4	1.75481429843843	1.39726365194398	1.94511259491369	0.136871324613404	0.607900305411308	1.57951364217576	1.60787865147985	9.16444954468303E-03
2024	5	0.538087564942649	0.306232794159032	0.721796803066259	0.149650516506243	0.503712409571681	1.60483912447329	1.64763965972066	4.58377001428644E-03
2024	6	0.774512583602882	0.267284641458011	0.643196796710168	0.21694434803267	0.715289783476587	2.07361940204569	2.14577836033467	4.67795537950409E-03
2024	7	0.57818850245538	0.524553823134224	0.62001785736727	9.75322585043645E-02	0.354412666754538	1.54496507279078	1.63192866574887	6.32579660109656E-03
2024	8	0.293027266252627	0.214159668028021	0.319113370081886	0.092512974964628	0.293984390185216	1.34622648619299	1.36334765928784	4.14573258663936E-03
2024	9	0.410128558895429	0.280246639615665	0.514346349216005	0.101582224279721	0.429260585776125	1.2481454874837	1.21834206190742	6.39486603459037E-03
2024	10	0.987817927272656	0.843918386353218	1.05085021155708	0.195823139752727	0.604754860483062	1.29183301630918	1.34056573305147	1.05134526650696E-02
2024	11	1.41546203091857	1.15167741071144	1.36699683622252	0.242169170801197	0.529504888821578	0.939709303558268	0.977517362997737	1.18810826566967E-02
2024	12	0.790184124610188	0.677976389608263	0.8131756282349	0.170377140675154	0.499387344068815	0.816421496649012	0.772650637629134	1.42248580206415E-02
