# Supplementary material for: Source Analysis of Ozone Pollution in Liaoyuan City’s Atmosphere Based on Machine Learning Models and HYSPLIT Clustering Method
Source: Toxics. 2025 Jun 13;13(6):500. doi: 10.3390/toxics13060500 (PMC12197544; doi:10.3390/toxics13060500)
Supplement: Supplementary file 1 [file toxics-13-00500-s001.zip › toxics-3626334-supplementary/C212_LYNA20152024.csv]

Year	Month	Hour	AQI	PM2.5	PM10	SO2	NO2	O3	O3-8h	CO
2015	1	1	139.962962962963	104.592592592593	137.62962962963	47.1481481481481	48.7777777777778	37.0740740740741	43.1851851851852	1.60688888888889
2015	1	2	128.407407407407	94.1851851851852	131.62962962963	47	45.5185185185185	35.2222222222222	39.962962962963	1.51577777777778
2015	1	3	119.296296296296	88.2222222222222	118.666666666667	47.7037037037037	43.2962962962963	36.3333333333333	38.5555555555556	1.40118518518519
2015	1	4	116.071428571429	85.4285714285714	112	48.0357142857143	41.3214285714286	37	37.4642857142857	1.33342857142857
2015	1	5	111.142857142857	81.2857142857143	105.571428571429	48.7857142857143	41.3928571428571	36.75	36.8571428571429	1.28214285714286
2015	1	6	103.75	75.1428571428571	98	49.0714285714286	40.4285714285714	36.6428571428571	36.6785714285714	1.2205
2015	1	7	104.172413793103	75.3103448275862	98.7931034482759	67.1034482758621	43.5172413793103	34.1724137931034	36.0689655172414	1.26227586206897
2015	1	8	106.034482758621	77.0344827586207	101.689655172414	85.3793103448276	49.4827586206897	31.1034482758621	35.4137931034483	1.34768965517241
2015	1	9	110.793103448276	81.448275862069	108.034482758621	81.5862068965517	54.5172413793103	32	34.9655172413793	1.59468965517241
2015	1	10	122.379310344828	91.4827586206897	120.551724137931	74.1379310344828	51.0689655172414	38.1034482758621	35.2758620689655	1.75727586206897
2015	1	11	143.964285714286	108.178571428571	139.571428571429	78.3928571428571	47.4642857142857	44.25	35.4285714285714	1.69185714285714
2015	1	12	148.464285714286	111.892857142857	142.392857142857	86.8571428571429	38.5	53.6785714285714	38.8571428571429	1.42085714285714
2015	1	13	146.653846153846	110.269230769231	140.576923076923	76.8461538461538	33.7692307692308	60.6153846153846	41.1923076923077	1.24165384615385
2015	1	14	126.7	93.9	120.4	58.8666666666667	26.3666666666667	69.2	45.2	1.04943333333333
2015	1	15	103.142857142857	75.6785714285714	97.8571428571429	47.1785714285714	23.8214285714286	73.9642857142857	49.0714285714286	0.915678571428571
2015	1	16	78.1481481481482	55.4444444444444	73.7407407407407	45.962962962963	23	77.3703703703704	56.4074074074074	0.861296296296296
2015	1	17	68	46.1111111111111	61.7777777777778	47.1111111111111	27	72.8888888888889	61.3333333333333	0.874259259259259
2015	1	18	65.4333333333333	42.9	58.7	49.6	40.1	61.2	64.1333333333333	1.08003333333333
2015	1	19	69.5714285714286	47.2857142857143	64.5	54.6428571428571	52.8571428571429	50.0714285714286	65.4285714285714	1.39867857142857
2015	1	20	87.25	61.8928571428571	81.9285714285714	67.8928571428571	56.7857142857143	44.8928571428571	64.1428571428571	1.67328571428571
2015	1	21	109.923076923077	80.1153846153846	104.423076923077	59.8846153846154	58.6538461538462	38.5	60.3461538461538	1.86280769230769
2015	1	22	134.428571428571	99.8928571428571	131.75	51.1071428571429	54.0714285714286	38.3214285714286	57.75	1.84364285714286
2015	1	23	147.75	111.678571428571	148.285714285714	51.2857142857143	54.4642857142857	36.25	52.3571428571429	1.82364285714286
2015	1	24	146.8	110.1	146	53.3333333333333	50.1	36.3	47.3	1.70003333333333
2015	2	1	123.857142857143	91.0714285714286	125.321428571429	39.3928571428571	35.3928571428571	40.7857142857143	50.7857142857143	1.91421428571429
2015	2	2	122.607142857143	93.0357142857143	128.25	35.1428571428571	33.75	40.2857142857143	46.75	1.81064285714286
2015	2	3	120.730769230769	95.3461538461538	131.423076923077	30.7307692307692	30.8076923076923	42.1153846153846	42.8076923076923	1.71419230769231
2015	2	4	108.185185185185	84	118.148148148148	28.5555555555556	27.8888888888889	43	43.1851851851852	1.62477777777778
2015	2	5	108.392857142857	79.9285714285714	113.285714285714	30.6785714285714	28.6428571428571	42.8571428571429	42.3571428571429	1.60585714285714
2015	2	6	110.333333333333	79.7037037037037	112.962962962963	32.6296296296296	31.1851851851852	38.0740740740741	40.7777777777778	1.62151851851852
2015	2	7	110.518518518519	78.4814814814815	113.740740740741	42.9259259259259	33.1851851851852	36.6666666666667	41.4074074074074	1.61592592592593
2015	2	8	113.5	75.3571428571429	114.5	61.1428571428571	41.5357142857143	30.5714285714286	39.6071428571429	1.71403571428571
2015	2	9	122.75	79.8214285714286	127.892857142857	63.4285714285714	43.8571428571429	32.6428571428571	38.5714285714286	1.99642857142857
2015	2	10	134.642857142857	90.6785714285714	143.857142857143	60.3571428571429	40.7142857142857	38.8928571428571	38.5	2.09539285714286
2015	2	11	150.5	105.857142857143	162.357142857143	60.3214285714286	37.2142857142857	47.1428571428571	38.8571428571429	1.94164285714286
2015	2	12	157.111111111111	112.185185185185	168.111111111111	56.1851851851852	30	59.7407407407407	41.5925925925926	1.68588888888889
2015	2	13	147.821428571429	104.392857142857	157.142857142857	47.25	21.6785714285714	72.0357142857143	44.4642857142857	1.49396428571429
2015	2	14	126.678571428571	85.75	134.642857142857	40.4642857142857	18.4642857142857	76.3214285714286	49	1.38428571428571
2015	2	15	104.962962962963	66.6296296296296	111.888888888889	36.5185185185185	17.1481481481481	79.037037037037	54.8148148148148	1.30618518518519
2015	2	16	90.2142857142857	53.8928571428571	93.4642857142857	36.3928571428571	16.4642857142857	80.5714285714286	60.6785714285714	1.31842857142857
2015	2	17	86.4074074074074	49.2962962962963	83.7407407407407	35.1111111111111	18.5185185185185	78.962962962963	66.2962962962963	1.32137037037037
2015	2	18	80	46.8888888888889	77.5185185185185	39.1111111111111	25.2592592592593	71.6666666666667	70.2962962962963	1.42059259259259
2015	2	19	76.5185185185185	48.1851851851852	76.2222222222222	42.962962962963	35.6666666666667	61.4814814814815	72.7777777777778	1.64125925925926
2015	2	20	79.3571428571429	51.8214285714286	77.7857142857143	50.25	39.0714285714286	55.1428571428571	72.0714285714286	1.89221428571429
2015	2	21	101.076923076923	72.3076923076923	98.5	45.5384615384615	40.9615384615385	50.2307692307692	69.8461538461538	2.06423076923077
2015	2	22	110.62962962963	79.962962962963	114.037037037037	39.962962962963	39.2222222222222	45.2592592592593	64.5925925925926	2.00148148148148
2015	2	23	126.962962962963	94.4074074074074	131.777777777778	39.8148148148148	38.7407407407407	43.7777777777778	61.1851851851852	2.01077777777778
2015	2	24	123.592592592593	90.6666666666667	127.518518518519	43.2592592592593	36.037037037037	42.6666666666667	56.7037037037037	1.93422222222222
2015	3	1	95.4333333333333	70.2333333333333	108.066666666667	22.0666666666667	36.0333333333333	41.7	59.3666666666667	1.41133333333333
2015	3	2	86.4333333333333	62.3666666666667	96.2333333333333	21.4666666666667	31.6333333333333	45.9333333333333	53.9	1.3234
2015	3	3	83.75	58.5	93.75	19.6071428571429	28	49.6785714285714	50	1.22275
2015	3	4	78.5666666666667	53.1333333333333	88.2666666666667	18.2666666666667	27.3666666666667	46.6333333333333	47.2666666666667	1.25076666666667
2015	3	5	76.2068965517241	50.6551724137931	85.5862068965517	17.9655172413793	27.6896551724138	42.5172413793103	42.7586206896552	1.23672413793103
2015	3	6	72.6	48.7333333333333	79.5333333333333	20.1666666666667	27.0666666666667	45.9666666666667	45.1	1.20973333333333
2015	3	7	69.3	47.7333333333333	73.0333333333333	31.7	30.3333333333333	43.3666666666667	45.0666666666667	1.2281
2015	3	8	68.6	47.6666666666667	71.9333333333333	45.8333333333333	36.9333333333333	41.1333333333333	44.9	1.3505
2015	3	9	74.6	52.6666666666667	77.8666666666667	44.0333333333333	35.7	46.9333333333333	45.4333333333333	1.4888
2015	3	10	84.4	60.5333333333333	88.2666666666667	35.2666666666667	29.7666666666667	59	47.1333333333333	1.3367
2015	3	11	89.4838709677419	64.7741935483871	93.5806451612903	28.0322580645161	20.0645161290323	72.9032258064516	50.6451612903226	1.17035483870968
2015	3	12	83.3225806451613	59.4193548387097	87.7096774193548	25.0967741935484	16.0967741935484	80.3548387096774	54.8064516129032	1.08583870967742
2015	3	13	71.5333333333333	49.0666666666667	75.0666666666667	22.2333333333333	13.6333333333333	86.1	58.1666666666667	1.0538
2015	3	14	60.3448275862069	39.3793103448276	61.3793103448276	22.2413793103448	11.6551724137931	89.7931034482759	65.2413793103448	1.05972413793103
2015	3	15	57.8064516129032	36.5483870967742	59.741935483871	19.6129032258065	12	91.7096774193548	71.2903225806452	1.02374193548387
2015	3	16	56.0666666666667	33.9333333333333	57.1333333333333	18.3333333333333	11.8333333333333	93.2	77.9	1.0026
2015	3	17	55.8	30.9333333333333	54.2	18.5	13.2	94.5333333333333	83.2333333333333	0.988433333333334
2015	3	18	60.6206896551724	33.1724137931034	60.8275862068966	19.9310344827586	15.7931034482759	89.8620689655172	86.448275862069	1.04079310344828
2015	3	19	58.9310344827586	31.9310344827586	56.1724137931034	24.5172413793103	21.9655172413793	84.448275862069	89.0689655172414	1.03779310344828
2015	3	20	60	35.3333333333333	61.5	33.6666666666667	33.1333333333333	64.9	84.9666666666667	1.28976666666667
2015	3	21	66.8275862068966	44.551724137931	74.1034482758621	38	38.7931034482759	59.2068965517241	84.2758620689655	1.39720689655172
2015	3	22	82.3666666666667	58.4	92.5	33.4333333333333	42.5	50.2	77.9	1.51143333333333
2015	3	23	96.4	70.9333333333333	109	27.3666666666667	39.4666666666667	46.5666666666667	72.6333333333333	1.46086666666667
2015	3	24	99.551724137931	74.6551724137931	112.931034482759	23.0689655172414	38.6206896551724	42.4137931034483	66.8275862068966	1.44703448275862
2015	4	1	86.3448275862069	58.3103448275862	89.7931034482759	13.3448275862069	28.3793103448276	54.1034482758621	70.4137931034483	0.763586206896552
2015	4	2	84.7307692307692	56.2692307692308	90.6923076923077	13.7307692307692	28	50.7692307692308	65.1923076923077	0.738961538461538
2015	4	3	83.4642857142857	53.25	89.8214285714286	11.6071428571429	22.9642857142857	52.9285714285714	60.8571428571429	0.692464285714286
2015	4	4	78.5172413793103	49.2758620689655	85.0689655172414	10.1724137931034	22.3448275862069	52.4827586206897	56.448275862069	0.655758620689655
2015	4	5	73.448275862069	46.6206896551724	77.0689655172414	10.9310344827586	23.1379310344828	49.7241379310345	54.2758620689655	0.656275862068966
2015	4	6	70.0344827586207	45.3103448275862	72.6896551724138	12.2413793103448	25.3103448275862	47.4827586206897	52.5862068965517	0.673724137931034
2015	4	7	68.6071428571429	44.8571428571429	70.4642857142857	18.5	26.9642857142857	47.25	51.7857142857143	0.729928571428571
2015	4	8	70.75	46.9285714285714	73.75	23.5714285714286	32.0714285714286	47.75	51	0.829607142857143
2015	4	9	79.0689655172414	54.2758620689655	83.6206896551724	25.8275862068966	33.1379310344828	53.1034482758621	49.9655172413793	0.878344827586207
2015	4	10	85.2068965517241	59.4827586206897	91.6206896551724	25.551724137931	26.3448275862069	64.6206896551724	52.4137931034483	0.764068965517241
2015	4	11	83.1724137931034	57.448275862069	91	22	19.2758620689655	76.6206896551724	54.2068965517241	0.667793103448276
2015	4	12	73.7777777777778	49.6666666666667	79.0740740740741	18.8148148148148	15.8888888888889	83.962962962963	57.962962962963	0.609296296296296
2015	4	13	67.0769230769231	42.8076923076923	69.6153846153846	14.1153846153846	14.0384615384615	88.7692307692308	63.5769230769231	0.584230769230769
2015	4	14	59.48	34.88	58.48	14.36	13.76	90	66.76	0.5906
2015	4	15	60.7407407407407	36.4444444444444	59.3333333333333	13.8518518518519	13.2222222222222	93	73.8148148148148	0.566148148148148
2015	4	16	62.0384615384615	37.3461538461538	57.8461538461538	14.0769230769231	12	98.3461538461538	82.1923076923077	0.564384615384615
2015	4	17	62.9166666666667	36.1666666666667	58.5	14.7083333333333	12.5416666666667	100.791666666667	89.625	0.578833333333333
2015	4	18	62.3448275862069	34.5172413793103	56.8275862068966	13.5862068965517	15.2413793103448	98.1724137931034	91.9310344827586	0.600620689655172
2015	4	19	63.2962962962963	35.4814814814815	57.4074074074074	13.3333333333333	18.0740740740741	93.0740740740741	93.5185185185185	0.611481481481482
2015	4	20	63.4642857142857	37.1785714285714	59.6071428571429	17.5714285714286	26.3928571428571	81.8928571428571	95.1071428571429	0.739464285714286
2015	4	21	66.9615384615385	41.7307692307692	67.6923076923077	18.3076923076923	28.8461538461538	70.0384615384615	90.1923076923077	0.788461538461539
2015	4	22	71.9285714285714	47.75	73.8214285714286	15.5357142857143	33.6428571428571	61.25	87.8214285714286	0.831642857142857
2015	4	23	83.1071428571429	56.75	86.5	15.1785714285714	33.8571428571429	56.7142857142857	83.2857142857143	0.871321428571428
2015	4	24	83.3214285714286	56.6785714285714	86.9285714285714	14.0714285714286	30.5357142857143	55.6785714285714	77.5	0.791464285714286
2015	5	1	65.4814814814815	36	66.1481481481482	11.2592592592593	26.4814814814815	59.1111111111111	77.2962962962963	0.616925925925926
2015	5	2	63.9310344827586	34.8620689655172	63	11.5862068965517	26.1379310344828	58.2758620689655	72.448275862069	0.598137931034483
2015	5	3	61.6666666666667	34.5333333333333	60.7666666666667	12.7333333333333	23.1666666666667	59.6666666666667	67.9666666666667	0.5975
2015	5	4	59.7241379310345	33.8965517241379	58.8620689655172	11	22.4827586206897	61.9655172413793	65.9655172413793	0.608827586206897
2015	5	5	58.2	33.3666666666667	57.1666666666667	11.4666666666667	21.2333333333333	61.2666666666667	62.0666666666667	0.603066666666667
2015	5	6	56.3333333333333	32.3333333333333	54.3666666666667	14.5666666666667	21.1666666666667	60.1333333333333	60.8666666666667	0.618633333333333
2015	5	7	56.2666666666667	32.5333333333333	54.4333333333333	16.8666666666667	22.5	61.8666666666667	61.3666666666667	0.652266666666667
2015	5	8	56.0967741935484	32.4516129032258	55.1290322580645	16.1935483870968	22.5483870967742	65.1290322580645	61.3225806451613	0.658677419354839
2015	5	9	56.6129032258064	33.6129032258064	57.2903225806452	16.1935483870968	21.4838709677419	71.6774193548387	62.3225806451613	0.65658064516129
2015	5	10	56.4137931034483	33.1379310344828	56.1724137931034	15.8965517241379	16.5862068965517	84.6896551724138	67.0344827586207	0.628103448275862
2015	5	11	53.9655172413793	29.3103448275862	54	12.5862068965517	12.551724137931	91.8965517241379	69.4137931034483	0.573655172413793
2015	5	12	55.3214285714286	29.7857142857143	55.2142857142857	12.6071428571429	12.5	98.5357142857143	75.8571428571429	0.57775
2015	5	13	60.1666666666667	29.7083333333333	59.8333333333333	11.7916666666667	11	107.958333333333	83.2083333333333	0.577791666666667
2015	5	14	58.4074074074074	27.7407407407407	57.8148148148148	11.037037037037	10.7037037037037	106.259259259259	85.7407407407407	0.525888888888889
2015	5	15	59.0769230769231	28.1153846153846	51.5384615384615	10.8461538461538	11.4615384615385	110.269230769231	94.0769230769231	0.535538461538462
2015	5	16	63.9655172413793	26.3448275862069	58.0689655172414	10.2758620689655	10.5862068965517	107.206896551724	95.551724137931	0.512068965517241
2015	5	17	72.6521739130435	26.5217391304348	67.9565217391304	11.5652173913043	13.2608695652174	104.260869565217	97.7391304347826	0.531608695652174
2015	5	18	86	26.72	79.4	10.28	13.48	101.24	100.12	0.49976
2015	5	19	85.1724137931034	28.9655172413793	78.6206896551724	14.3448275862069	17.1724137931034	99.1034482758621	101.48275862069	0.568241379310345
2015	5	20	86	31.3333333333333	79	12.7333333333333	19.7	88.9333333333333	101.333333333333	0.598833333333334
2015	5	21	72	32.4285714285714	65.1428571428571	12.8571428571429	26	76.75	99.1785714285714	0.656857142857143
2015	5	22	68.9285714285714	32.6071428571429	62.2142857142857	11.9285714285714	26.4642857142857	72.0357142857143	94.7857142857143	0.605107142857143
2015	5	23	67.4642857142857	33.5714285714286	62.2857142857143	11.7142857142857	26.1785714285714	66.4285714285714	88.25	0.576464285714286
2015	5	24	64	33.8888888888889	62.4444444444444	11.6296296296296	25.5555555555556	59.1481481481481	79.8148148148148	0.588407407407407
2015	6	1	53.5357142857143	35.1428571428571	49.9285714285714	6.28571428571429	31.3571428571429	25.9642857142857	48.9642857142857	0.880321428571428
2015	6	2	51.2413793103448	33.7931034482759	47.5862068965517	6.51724137931035	30.9310344827586	24.1724137931034	41.0689655172414	0.872172413793104
2015	6	3	49.25	33.0357142857143	46.7857142857143	6.14285714285714	30.9285714285714	22.1111111111111	33.5357142857143	0.860714285714286
2015	6	4	48.8275862068966	32.5172413793103	47.1724137931034	6.13793103448276	27.6551724137931	21.1379310344828	28.5862068965517	0.835689655172414
2015	6	5	49.0333333333333	32.2333333333333	46.2	5.96666666666667	26.5666666666667	20.4666666666667	25.8	0.8249
2015	6	6	48.7	32	45.7333333333333	6.53333333333333	25.6666666666667	20.7333333333333	23.9	0.8314
2015	6	7	50.2413793103448	32.7931034482759	47.8275862068966	7.51724137931035	26.3103448275862	20.3103448275862	22.8620689655172	0.844448275862069
2015	6	8	52	34.4137931034483	50.6206896551724	8.79310344827586	26.6896551724138	23.8275862068966	21.8275862068966	0.838793103448276
2015	6	9	54.6333333333333	35.8333333333333	54.2666666666667	9.4	25.6666666666667	32	22.4333333333333	0.7949
2015	6	10	54.7142857142857	36.2857142857143	54.8571428571429	9.57142857142857	22.3571428571429	45.2142857142857	26.1428571428571	0.752428571428571
2015	6	11	50.9655172413793	34.2758620689655	49.5172413793103	9.31034482758621	20.6551724137931	53.7931034482759	28.9655172413793	0.695551724137931
2015	6	12	48.0769230769231	31.6153846153846	45.1538461538462	9.80769230769231	18.1923076923077	63.5	35.7692307692308	0.66
2015	6	13	43.0416666666667	27.125	39.4583333333333	9.25	14.5	69.4166666666667	39.375	0.68725
2015	6	14	60.3913043478261	24.9130434782609	66.6521739130435	7.65217391304348	12.0434782608696	80.8260869565217	49.9565217391304	0.590478260869565
2015	6	15	60.2083333333333	24.8333333333333	64.9166666666667	6.66666666666667	12.1666666666667	78.7916666666667	57.2083333333333	0.603333333333333
2015	6	16	43.1538461538462	24	35.3846153846154	6.92307692307692	13.0769230769231	74.4230769230769	59.5384615384615	0.633730769230769
2015	6	17	61.875	26.125	55.2916666666667	5.91666666666667	12.2083333333333	77.7083333333333	68.9583333333333	0.666166666666667
2015	6	18	48.32	25.48	36.68	5.56	13.92	75.92	73.32	0.64428
2015	6	19	49.6296296296296	23.5925925925926	42.8148148148148	5.77777777777778	16.037037037037	63.7407407407407	67.7037037037037	0.695777777777778
2015	6	20	47.3333333333333	25.962962962963	39.3333333333333	6.07407407407407	20.2222222222222	55.1111111111111	67	0.760518518518518
2015	6	21	49.44	28.36	43.4	6.8	24.84	44.64	66.68	0.81524
2015	6	22	47.4642857142857	30.5357142857143	42.7857142857143	6.39285714285714	28.4642857142857	34.6071428571429	62.1071428571429	0.850321428571428
2015	6	23	49.6428571428571	32.8214285714286	46.9642857142857	6.03571428571429	31.2857142857143	28.3214285714286	57.75	0.8415
2015	6	24	50.4	34.0666666666667	47.6333333333333	6.2	30.1666666666667	24.2	49.9	0.879966666666667
2015	7	1	53.3225806451613	37.258064516129	49.258064516129	4.7741935483871	10.9032258064516	15.0322580645161	35.9354838709677	1.00258064516129
2015	7	2	55.8620689655172	38.5172413793103	51.6206896551724	4.89655172413793	11	12.8275862068966	30.3103448275862	1.01310344827586
2015	7	3	53	36.2258064516129	49.1290322580645	4.61290322580645	10.4516129032258	13.0322580645161	24.6451612903226	0.972774193548387
2015	7	4	51.4	35.1666666666667	47.7666666666667	4.7	10.2666666666667	12.2	19.8	0.944533333333333
2015	7	5	49.6333333333333	34.3333333333333	45.7333333333333	4.6	10.8	10.0666666666667	16.4666666666667	0.935033333333333
2015	7	6	48.9333333333333	34.2333333333333	44.5	4.9	10.6333333333333	10.7333333333333	14.5333333333333	0.938433333333334
2015	7	7	50.8214285714286	35.6428571428571	46.5	5.28571428571429	11	12	12.8571428571429	0.964785714285714
2015	7	8	52.8275862068966	37.1034482758621	48.8275862068966	5.86206896551724	11.7586206896552	14.4827586206897	12.3103448275862	0.961931034482759
2015	7	9	55.9310344827586	39.0689655172414	53.448275862069	10.0689655172414	12.4137931034483	22.4137931034483	13.3103448275862	0.979655172413793
2015	7	10	62.5769230769231	44.1538461538462	60.0384615384615	14.7692307692308	13.7692307692308	36.2307692307692	16.6153846153846	1.04315384615385
2015	7	11	59.3448275862069	41.7586206896552	57.3793103448276	8.62068965517241	12.1724137931034	46.4827586206897	20.8620689655172	0.979758620689655
2015	7	12	57.1428571428571	39.75	54.2142857142857	7.60714285714286	10.3571428571429	54.3928571428571	26.4285714285714	0.940964285714286
2015	7	13	52.6774193548387	36.6129032258064	48.2258064516129	7.2258064516129	9.35483870967742	59.3225806451613	32.4838709677419	0.908645161290323
2015	7	14	53.1034482758621	36.5172413793103	47.7241379310345	7.86206896551724	9.06896551724138	62.3103448275862	39.8620689655172	0.869034482758621
2015	7	15	49.2758620689655	32.8965517241379	43.2413793103448	6.20689655172414	9.51724137931035	62.7241379310345	44.4137931034483	0.876172413793103
2015	7	16	51.8666666666667	32.7666666666667	45.3333333333333	9.76666666666667	8.96666666666667	63.3	51.1333333333333	0.877233333333333
2015	7	17	48.1666666666667	30.8	39.3333333333333	5.83333333333333	8.86666666666667	64.1	55.6333333333333	0.8529
2015	7	18	50.1379310344828	31.3103448275862	40.448275862069	6.27586206896552	9.51724137931035	62.6551724137931	60.3793103448276	0.887379310344828
2015	7	19	48.5	30.0666666666667	38.3666666666667	5.63333333333333	11.6333333333333	59.4666666666667	60.9666666666667	0.901066666666667
2015	7	20	47.7096774193548	29.7096774193548	39.0967741935484	5.93548387096774	11.3870967741935	50.0645161290323	59.6129032258064	0.928677419354839
2015	7	21	48.1612903225806	31.1612903225806	40.9032258064516	5.09677419354839	13.3225806451613	35.5161290322581	56.5161290322581	0.99558064516129
2015	7	22	51.3666666666667	34.7333333333333	46.3333333333333	5.73333333333333	13.3	29.2	53.0333333333333	1.03036666666667
2015	7	23	53.4285714285714	37	49.25	5.07142857142857	10.6071428571429	23.3214285714286	44.75	1.01353571428571
2015	7	24	56.5172413793103	39.3103448275862	52.7586206896552	5.17241379310345	11	18.2068965517241	42	1.04237931034483
2015	8	1	61.1851851851852	43.1851851851852	55.8148148148148	5.59259259259259	15.3333333333333	20.4074074074074	36.6666666666667	0.94537037037037
2015	8	2	57.8	40.7333333333333	53.6666666666667	5.7	14.5	20	30.8	0.9044
2015	8	3	57.8333333333333	41.2666666666667	53.2	5.5	14.3	18.8333333333333	25.8333333333333	0.907166666666667
2015	8	4	56.6129032258064	40.3548387096774	51.5483870967742	5.64516129032258	12.6129032258065	18.3548387096774	22.5483870967742	0.873322580645161
2015	8	5	57.8387096774194	41.4516129032258	51.3225806451613	5.51612903225806	12.6774193548387	16.0645161290323	20.3225806451613	0.852677419354839
2015	8	6	60.1935483870968	43.0967741935484	53.258064516129	5.87096774193548	12.9032258064516	14.8064516129032	18.8709677419355	0.850612903225806
2015	8	7	61.8387096774194	44.5161290322581	55.3870967741936	5.70967741935484	14.5483870967742	13.6129032258065	17.6774193548387	0.867903225806452
2015	8	8	65.0666666666667	46.7	58.4666666666667	8.2	16.0666666666667	14.2	17.1666666666667	0.886966666666667
2015	8	9	65.7096774193548	46.6129032258064	60.2903225806452	11.3870967741935	18.1290322580645	18.3870967741935	16.5483870967742	0.923580645161291
2015	8	10	69.8148148148148	49.8148148148148	64.7037037037037	21.037037037037	16.1481481481481	33.5555555555556	19.3703703703704	0.859259259259259
2015	8	11	54.2333333333333	37.7666666666667	49.3	12.2333333333333	16.5666666666667	41.9333333333333	31	0.934666666666667
2015	8	12	52.2142857142857	36.0740740740741	47.7142857142857	8.57142857142857	16.3571428571429	51.4642857142857	38	0.869035714285714
2015	8	13	44.25	28.9642857142857	39.3214285714286	6.96428571428571	13.5	57.0357142857143	43.1071428571429	0.810857142857143
2015	8	14	42.5925925925926	28.2222222222222	36.8518518518519	6.40740740740741	11.3333333333333	66.4074074074074	49.2592592592593	0.78037037037037
2015	8	15	38.4137931034483	25.6896551724138	32.551724137931	6.58620689655172	10.8965517241379	64.6896551724138	51.6896551724138	0.770344827586207
2015	8	16	38.5666666666667	25.2666666666667	32.3333333333333	6.1	12.7333333333333	65	54.3	0.8042
2015	8	17	38.9	24.9666666666667	31.9666666666667	8.36666666666667	14	61.5	54.9333333333333	0.826566666666667
2015	8	18	42.9	27.4	35.2	6.06666666666667	13.7666666666667	61.8666666666667	60.6666666666667	0.887866666666667
2015	8	19	46.448275862069	30.0344827586207	38.551724137931	5.82758620689655	16.448275862069	56.4137931034483	64	0.883034482758621
2015	8	20	45.4666666666667	29.8	38.8666666666667	7.43333333333333	20.8333333333333	40.8	58.7333333333333	0.959866666666667
2015	8	21	52.3448275862069	36.0344827586207	46.7586206896552	6.13793103448276	20.0344827586207	34.2068965517241	58.5172413793103	1.00372413793103
2015	8	22	51.2142857142857	35.1785714285714	46.6785714285714	5.89285714285714	19	26.0714285714286	52.6428571428571	0.978107142857143
2015	8	23	59.7241379310345	41.5172413793103	54.1379310344828	5.51724137931035	17.1034482758621	21.7586206896552	47.8965517241379	1.00506896551724
2015	8	24	58.3548387096774	40.7741935483871	52.9677419354839	5.48387096774194	16.3225806451613	19.9677419354839	41.1290322580645	0.974774193548387
2015	9	1	60.8620689655172	41.6896551724138	64.8620689655172	12.7241379310345	26.3448275862069	17.6896551724138	38.6206896551724	1.06810344827586
2015	9	2	57.1071428571429	38.9285714285714	58.6785714285714	10.7142857142857	26	15.6785714285714	28.8571428571429	1.02310714285714
2015	9	3	54.0344827586207	36.6206896551724	53.1379310344828	9.03448275862069	20.9310344827586	17.4137931034483	23.2758620689655	0.955413793103448
2015	9	4	52.3333333333333	35.5555555555556	50.1481481481481	7.96296296296296	21.2592592592593	14.7037037037037	20.3703703703704	0.930888888888889
2015	9	5	51.5769230769231	35	49.8461538461538	9.65384615384615	20.4615384615385	13.7692307692308	18.9230769230769	0.906461538461538
2015	9	6	51.7241379310345	35.4137931034483	49.4137931034483	11.3448275862069	20.448275862069	12.4137931034483	16.6551724137931	0.897
2015	9	7	52.9285714285714	36.3571428571429	49.8214285714286	15.25	22.8214285714286	10.5	14.8928571428571	0.926107142857143
2015	9	8	55.1379310344828	38.2068965517241	52.9310344827586	16.8620689655172	26.6896551724138	13.0689655172414	14.5172413793103	0.994620689655172
2015	9	9	58.7142857142857	40.3214285714286	58.1071428571429	22.1071428571429	32.1071428571429	18.2857142857143	14.8571428571429	1.04253571428571
2015	9	10	62.5172413793103	42.6896551724138	66.0344827586207	24.2413793103448	30.8965517241379	31.7931034482759	16.3793103448276	1.00386206896552
2015	9	11	62.1481481481481	42.5555555555556	66.7037037037037	26.5925925925926	26.5555555555556	55.1481481481481	21.7407407407407	0.957296296296296
2015	9	12	60	40.4230769230769	64.1538461538462	23	18.1538461538462	76.8076923076923	28.8846153846154	0.944961538461538
2015	9	13	52.3703703703704	34.8888888888889	53.5555555555556	15.1481481481481	14.5185185185185	87.5185185185185	37.3333333333333	0.910259259259259
2015	9	14	45.7777777777778	29.7407407407407	45.3703703703704	15.2962962962963	12.3333333333333	93.2962962962963	47.4444444444444	0.843
2015	9	15	44.48	27.12	41.76	12.68	12.88	99.52	60.52	0.80024
2015	9	16	42.76	23.36	35.72	14.24	13.84	96.12	68.88	0.80992
2015	9	17	45.8518518518519	23.5185185185185	35.2222222222222	13.6296296296296	14.8518518518519	94.0740740740741	76.8888888888889	0.790888888888889
2015	9	18	50.962962962963	24.4814814814815	35.7777777777778	14.6296296296296	19.7407407407407	91.6296296296296	86.8888888888889	0.818888888888889
2015	9	19	52.1153846153846	23.9615384615385	36.7307692307692	13.7692307692308	33.2307692307692	72.5769230769231	92.3461538461538	0.86
2015	9	20	50.3333333333333	27.3333333333333	41.6296296296296	15.8888888888889	43.8518518518519	44.4444444444444	85.3703703703704	1.01707407407407
2015	9	21	51.6785714285714	33.2142857142857	50.7142857142857	16.3214285714286	44	31.4642857142857	77.9642857142857	1.07982142857143
2015	9	22	59.0357142857143	39.9285714285714	61.3214285714286	14.2142857142857	39.5714285714286	26.3571428571429	68.2142857142857	1.08639285714286
2015	9	23	64.5357142857143	44.5357142857143	69.3214285714286	10.8571428571429	34.6071428571429	24.1785714285714	60.3214285714286	1.06285714285714
2015	9	24	63.6071428571429	43.8928571428571	68.8571428571429	12.2142857142857	30.8928571428571	21.5714285714286	50.4642857142857	1.06203571428571
2015	10	1	149.758620689655	117.344827586207	144.103448275862	13.8620689655172	31.8275862068966	27.3103448275862	36.9310344827586	1.42441379310345
2015	10	2	138.655172413793	108.310344827586	129.862068965517	12.1379310344828	30.1034482758621	27.3103448275862	32.2068965517241	1.33103448275862
2015	10	3	132.857142857143	103.107142857143	123.535714285714	12.6428571428571	27	22.6428571428571	24.1428571428571	1.26182142857143
2015	10	4	123.689655172414	94.7586206896552	114.413793103448	11.9310344827586	25.8620689655172	27.5172413793103	28.5862068965517	1.21089655172414
2015	10	5	113.366666666667	86.1666666666667	103.833333333333	13.2	25.3333333333333	26.0666666666667	26.4	1.13293333333333
2015	10	6	109.166666666667	82.1	99.9333333333333	14.6666666666667	25.4	26.4	27.8666666666667	1.11006666666667
2015	10	7	103.258064516129	76.4838709677419	94.0322580645161	16.4838709677419	26.7741935483871	23.6451612903226	27.1612903225806	1.09654838709677
2015	10	8	105.275862068966	78	96.7586206896552	17.7241379310345	30.7586206896552	20.6551724137931	26.3448275862069	1.15448275862069
2015	10	9	109.516129032258	80.9354838709677	100.677419354839	17.6451612903226	35.8387096774194	23.5483870967742	25.741935483871	1.22087096774194
2015	10	10	114.290322580645	85.6129032258064	106.225806451613	21.6451612903226	33.5806451612903	33.2903225806452	26.4838709677419	1.24654838709677
2015	10	11	108.666666666667	80.4666666666667	100.966666666667	20.8	27.8666666666667	45.9666666666667	29.2666666666667	1.21056666666667
2015	10	12	103.142857142857	76.3214285714286	95.5	15.0714285714286	20.6071428571429	59.4285714285714	30.3214285714286	1.15992857142857
2015	10	13	78.0967741935484	55.0645161290323	71.9032258064516	13.8387096774194	15.5483870967742	66.2903225806452	37.3870967741936	1.03354838709677
2015	10	14	66.2413793103448	45.4827586206897	60.1034482758621	14.448275862069	14.3448275862069	70.2758620689655	43.3793103448276	0.981241379310345
2015	10	15	56.1612903225806	37.5806451612903	51.2258064516129	15.741935483871	14.4516129032258	72.0645161290323	48.7741935483871	0.946806451612903
2015	10	16	59.8518518518519	38.2592592592593	54.2222222222222	20.8888888888889	16.1481481481481	72.1851851851852	55.2962962962963	0.951666666666667
2015	10	17	55.3793103448276	35.1379310344828	51.9655172413793	14.5172413793103	18.7241379310345	71.6896551724138	61.9310344827586	0.932586206896552
2015	10	18	55.9310344827586	34.7586206896552	51.8965517241379	12.6551724137931	22.9655172413793	59.6206896551724	61.8275862068966	0.934103448275862
2015	10	19	61.5172413793103	39.8275862068966	58	17.3448275862069	35.5172413793103	45.3448275862069	61.9310344827586	1.06496551724138
2015	10	20	80.2413793103448	56.7931034482759	76.5862068965517	23.2068965517241	47.2413793103448	33.7241379310345	61.9310344827586	1.28103448275862
2015	10	21	103.433333333333	75.7666666666667	97.2	22.3	47.9333333333333	28.6666666666667	57.0666666666667	1.3694
2015	10	22	135.433333333333	102.3	128.7	19.8666666666667	44.7666666666667	26.2666666666667	51.4666666666667	1.4744
2015	10	23	156.689655172414	121.379310344828	153.034482758621	15.0344827586207	39.5172413793103	25.8275862068966	45.448275862069	1.50544827586207
2015	10	24	156.133333333333	122.5	152.766666666667	13.9	34.1333333333333	27.9	40.6666666666667	1.45816666666667
2015	11	1	154.896551724138	124.793103448276	148.413793103448	28.9655172413793	24.7241379310345	36.9310344827586	39.1379310344828	1.33589655172414
2015	11	2	145.714285714286	118.142857142857	140.321428571429	30.75	23.9285714285714	36.9285714285714	38.8571428571429	1.28028571428571
2015	11	3	141.068965517241	114.034482758621	135.241379310345	28.5172413793103	22.1724137931034	36.448275862069	38.2413793103448	1.231
2015	11	4	136.931034482759	110.413793103448	131.344827586207	32.9310344827586	20.5862068965517	35.9655172413793	37	1.21013793103448
2015	11	5	130.655172413793	104.034482758621	124.068965517241	31.0689655172414	20.1379310344828	35.4137931034483	37	1.15772413793103
2015	11	6	128.379310344828	101.379310344828	120.862068965517	33.4137931034483	21.7241379310345	33.6551724137931	36.3793103448276	1.14831034482759
2015	11	7	121.931034482759	95.5862068965517	113.275862068966	42.7241379310345	23.7931034482759	31.1724137931034	35.6206896551724	1.13779310344828
2015	11	8	131.071428571429	102.785714285714	121.214285714286	42.7142857142857	26.3928571428571	28.6071428571429	33.0714285714286	1.19178571428571
2015	11	9	132.464285714286	104.428571428571	124.392857142857	43.1428571428571	27.7142857142857	29.2857142857143	33.8928571428571	1.22635714285714
2015	11	10	123.142857142857	93.6071428571429	114.178571428571	45.9642857142857	27.0357142857143	31.0714285714286	32.4642857142857	1.25642857142857
2015	11	11	128.214285714286	97.3928571428571	119.392857142857	52.0357142857143	27.2857142857143	35.9642857142857	32.3928571428571	1.33589285714286
2015	11	12	130.035714285714	98.4285714285714	120.785714285714	49.4642857142857	23.3571428571429	45.8571428571429	33.6785714285714	1.34060714285714
2015	11	13	114.703703703704	86.037037037037	105.444444444444	43.8888888888889	20.9259259259259	52.1481481481481	35.7407407407407	1.24766666666667
2015	11	14	108.793103448276	81.6206896551724	99.6551724137931	36.7586206896552	19.3448275862069	56.7241379310345	39.2068965517241	1.16155172413793
2015	11	15	101.133333333333	76.1	92.0666666666667	35	19.2666666666667	60.5666666666667	42.3333333333333	1.12733333333333
2015	11	16	94.8965517241379	71.7586206896552	86.3793103448276	30.2068965517241	20.5862068965517	63.1724137931034	47.7241379310345	1.12324137931034
2015	11	17	98.6896551724138	75.1379310344828	90.0344827586207	33.8275862068966	24.1034482758621	55.551724137931	51.3103448275862	1.17131034482759
2015	11	18	104.166666666667	80.0666666666667	95.9666666666667	33.7666666666667	32.1333333333333	44.7666666666667	52.2666666666667	1.2393
2015	11	19	108.25	83.6071428571429	100.535714285714	42.8214285714286	36.25	41.0357142857143	53.5	1.308
2015	11	20	120.833333333333	94.0333333333333	112.066666666667	43.4333333333333	34.7	38.2666666666667	51.7666666666667	1.37516666666667
2015	11	21	133.172413793103	103.931034482759	124.241379310345	42.3103448275862	32.551724137931	39.4137931034483	49.6896551724138	1.41048275862069
2015	11	22	147.655172413793	115.793103448276	139.103448275862	41.1379310344828	31.448275862069	38.1724137931034	47.3793103448276	1.41251724137931
2015	11	23	147.423076923077	117.115384615385	140.884615384615	37.3076923076923	27.7307692307692	40.1538461538462	46.7692307692308	1.30084615384615
2015	11	24	152.133333333333	121.133333333333	145.066666666667	34.6666666666667	26.3	39.0333333333333	42.0333333333333	1.33863333333333
2015	12	1	134.576923076923	101.730769230769	122.884615384615	49.0769230769231	37.9230769230769	26.3076923076923	30.4230769230769	1.46623076923077
2015	12	2	131.333333333333	99.7037037037037	121.444444444444	42.6666666666667	37.9259259259259	23.3333333333333	28.1111111111111	1.469
2015	12	3	122.344827586207	91.7241379310345	111.413793103448	40.0344827586207	36.6896551724138	24.7931034482759	28.1034482758621	1.32489655172414
2015	12	4	114.851851851852	85.6296296296296	104.592592592593	36.2222222222222	34.5925925925926	27	28.5925925925926	1.23462962962963
2015	12	5	113.571428571429	84.3571428571429	103.392857142857	40.8571428571429	33	26.8928571428571	27.5357142857143	1.19203571428571
2015	12	6	106.961538461538	79.3461538461538	98.1538461538462	43.5769230769231	31.3076923076923	28.4230769230769	27.1538461538462	1.135
2015	12	7	110.344827586207	81.7241379310345	101.655172413793	57.3448275862069	35.7586206896552	25.1034482758621	24.9310344827586	1.19696551724138
2015	12	8	106.241379310345	78.1724137931034	97.6551724137931	69.3103448275862	36.9655172413793	24.8275862068966	26.0689655172414	1.22113793103448
2015	12	9	119.548387096774	89.1290322580645	111.225806451613	77.3548387096774	41.1290322580645	23.5483870967742	24.6774193548387	1.43777419354839
2015	12	10	125.862068965517	94.1034482758621	117.448275862069	77.9310344827586	40.551724137931	26.7931034482759	24.8620689655172	1.59689655172414
2015	12	11	136.172413793103	102.448275862069	127.655172413793	71.8965517241379	36.8275862068966	34	27.4827586206897	1.56955172413793
2015	12	12	148.433333333333	112.866666666667	139.933333333333	79.2666666666667	38.5666666666667	37.9	28.3666666666667	1.5406
2015	12	13	144.428571428571	109.571428571429	135.535714285714	66.4285714285714	31.6428571428571	45.5357142857143	29.9642857142857	1.36985714285714
2015	12	14	129.48275862069	96.4827586206897	120.48275862069	58.4827586206897	26.8275862068966	52.6206896551724	33.9655172413793	1.20727586206897
2015	12	15	114.821428571429	84.2142857142857	108.75	43.2142857142857	25.2857142857143	56	37.5714285714286	1.14982142857143
2015	12	16	105.433333333333	77.2333333333333	99.4333333333333	56.7666666666667	30.9333333333333	53.6666666666667	40.7666666666667	1.15993333333333
2015	12	17	93.2903225806452	67.6451612903226	88.7096774193548	51.2258064516129	34.8709677419355	48.6451612903226	43.7096774193548	1.15838709677419
2015	12	18	86.3448275862069	62	79.1724137931034	51.7931034482759	46.6551724137931	37.2413793103448	45.3793103448276	1.21562068965517
2015	12	19	98.3548387096774	72.1290322580645	89.8064516129032	56.8709677419355	52.4838709677419	31.1612903225806	45	1.39116129032258
2015	12	20	108.433333333333	80.0666666666667	99.5333333333333	63.9	51.1333333333333	29.5666666666667	44.3666666666667	1.53613333333333
2015	12	21	132.967741935484	99.6774193548387	122.032258064516	59.4516129032258	48.1935483870968	29.3870967741935	42.0645161290323	1.70861290322581
2015	12	22	145.724137931034	109.931034482759	134.206896551724	50.8965517241379	44.8965517241379	27.9310344827586	39.551724137931	1.69834482758621
2015	12	23	154.259259259259	117.925925925926	143.37037037037	45.7777777777778	39.9259259259259	27.3703703703704	35.8148148148148	1.65581481481482
2015	12	24	144.866666666667	109.6	133	48.7666666666667	38.2	27.0666666666667	33.0333333333333	1.5652
2016	1	1	111.064516129032	82.5161290322581	100.387096774194	48.0322580645161	37.6774193548387	20.6129032258065	31.6451612903226	1.46548387096774
2016	1	2	107.166666666667	79.4333333333333	96.6666666666667	41.3333333333333	37.4	18.5333333333333	26.6333333333333	1.45366666666667
2016	1	3	102.966666666667	75.9	93.3666666666667	40.6666666666667	36.7	17.0666666666667	23.6	1.40536666666667
2016	1	4	100.5	74.1	90.8333333333333	37.4	35.4	16.8333333333333	21.5333333333333	1.35766666666667
2016	1	5	97.8333333333333	72.2666666666667	88.4333333333333	36.0333333333333	33.8333333333333	17.2333333333333	20.0666666666667	1.278
2016	1	6	93.9	69.2	84.5	40.4666666666667	34.9666666666667	16.0666666666667	18.8	1.26233333333333
2016	1	7	90.1666666666667	66.1333333333333	81.5333333333333	55.1	37.2	14.5	17.6	1.28976666666667
2016	1	8	91.1666666666667	66.9666666666667	83.2	66.2	40.4333333333333	13.3	16.6666666666667	1.411
2016	1	9	101.433333333333	75.2666666666667	93	71.7	45.6333333333333	14.1	16	1.81553333333333
2016	1	10	123.774193548387	93	114.096774193548	76.3548387096774	43	20.4838709677419	17.3225806451613	1.95841935483871
2016	1	11	154.548387096774	116.451612903226	141.096774193548	71.8387096774194	34.1290322580645	32.0967741935484	19.1612903225806	1.52612903225806
2016	1	12	161.645161290323	122.741935483871	148.129032258065	70.2903225806452	26.6451612903226	44.8064516129032	22.6774193548387	1.13803225806452
2016	1	13	140	105.354838709677	128.645161290323	66.1612903225806	21.4838709677419	53.5806451612903	27.0645161290323	0.942709677419355
2016	1	14	103	75.741935483871	95.2903225806452	51	17.3548387096774	60.4516129032258	32.4193548387097	0.820806451612903
2016	1	15	75.2258064516129	52.6129032258064	70.1612903225806	44.5161290322581	15.8064516129032	63.0645161290323	38.258064516129	0.768677419354839
2016	1	16	59.8064516129032	40.3548387096774	55.8387096774194	35.7096774193548	15.6129032258065	64.0967741935484	44.2903225806452	0.739387096774193
2016	1	17	53.1935483870968	34.2903225806452	49.1612903225806	35.6451612903226	18.0967741935484	61.9032258064516	50.0645161290323	0.777806451612903
2016	1	18	52	33.9032258064516	47.7096774193548	36.8709677419355	25.6129032258065	53.5806451612903	54.2258064516129	0.905
2016	1	19	56.0645161290323	37.6129032258064	51	47.0967741935484	35.0645161290323	43.0967741935484	55.5806451612903	1.1031935483871
2016	1	20	66.9032258064516	47.1935483870968	60.6774193548387	65.4838709677419	40.0645161290323	34.9677419354839	53.4516129032258	1.29161290322581
2016	1	21	80.9354838709677	58.4193548387097	73.9354838709677	63.0967741935484	39.6451612903226	31.5806451612903	50.8709677419355	1.43983870967742
2016	1	22	96.0645161290323	70.6774193548387	88.3548387096774	54.7096774193548	40.2903225806452	27.9032258064516	47.3870967741936	1.55329032258064
2016	1	23	105.838709677419	78.4516129032258	96.741935483871	53.8064516129032	38.6451612903226	25.1290322580645	42.6451612903226	1.53187096774194
2016	1	24	109.741935483871	81.3548387096774	99.5161290322581	57.4838709677419	38.4838709677419	21.741935483871	37.3870967741936	1.48606451612903
2016	2	1	93.448275862069	69.1034482758621	83.9655172413793	42.7586206896552	29.5862068965517	38.1034482758621	50.4137931034483	1.91162068965517
2016	2	2	93.6551724137931	74	90.0344827586207	31.5862068965517	27.8275862068966	38.0344827586207	46.3448275862069	1.81320689655172
2016	2	3	88.0344827586207	71.7241379310345	88.1034482758621	27.3448275862069	26.4137931034483	39.7241379310345	43.4137931034483	1.7311724137931
2016	2	4	81.1724137931034	59.8965517241379	74.0344827586207	25.7931034482759	23.4137931034483	39.7931034482759	41.1724137931034	1.69803448275862
2016	2	5	69.6071428571429	48.4285714285714	60.7857142857143	21.6785714285714	21.6785714285714	40.75	40.4285714285714	1.63464285714286
2016	2	6	61.6071428571429	41.4642857142857	52.1428571428571	24.6071428571429	21.6071428571429	38.9285714285714	39.2142857142857	1.62921428571429
2016	2	7	59.25	40	50.4642857142857	38.8214285714286	25.1428571428571	35.8571428571429	39.2142857142857	1.65657142857143
2016	2	8	60	40.7241379310345	51.2413793103448	55.1034482758621	33.1034482758621	29.6551724137931	37.3103448275862	1.77310344827586
2016	2	9	65	45.8275862068966	57.7241379310345	60.7241379310345	39.0344827586207	29.0344827586207	36.1724137931034	2.04344827586207
2016	2	10	79.0344827586207	57.5172413793103	71.448275862069	61.8275862068966	34.4827586206897	37.3103448275862	36	2.11068965517241
2016	2	11	96.2068965517241	70.1724137931034	85.8620689655172	69.3448275862069	28.2413793103448	48.9655172413793	37.2758620689655	1.89010344827586
2016	2	12	100.862068965517	73.6206896551724	90.0344827586207	53.7241379310345	21.6551724137931	60.3793103448276	39.7586206896552	1.65206896551724
2016	2	13	86.7586206896552	62.3103448275862	77.6551724137931	32.551724137931	14.6551724137931	69.8275862068966	43.5172413793103	1.46251724137931
2016	2	14	64.3448275862069	43.4137931034483	56.9655172413793	27.5172413793103	13.0689655172414	72.9655172413793	47.8620689655172	1.40865517241379
2016	2	15	47.9655172413793	29.2758620689655	41.7931034482759	29.3793103448276	12.1379310344828	74.7241379310345	52.8620689655172	1.40324137931034
2016	2	16	40.8965517241379	23.0344827586207	35.1724137931034	31.8275862068966	12.551724137931	75.4137931034483	58.4827586206897	1.42037931034483
2016	2	17	41.6206896551724	22.7241379310345	34.7241379310345	34.9310344827586	13.5172413793103	74.7586206896552	64.3448275862069	1.42637931034483
2016	2	18	43.6896551724138	23.2413793103448	34.9655172413793	37.8620689655172	17.4827586206897	70.8275862068966	68.4827586206897	1.47455172413793
2016	2	19	43.8620689655172	25.2758620689655	36	32.2068965517241	21.3793103448276	64.0689655172414	70.4137931034483	1.61775862068966
2016	2	20	47.7931034482759	29.8965517241379	40.2068965517241	42.7931034482759	26.1034482758621	57	70	1.81524137931035
2016	2	21	59.6206896551724	40.6206896551724	50.8275862068966	38.7241379310345	29.6551724137931	50.2068965517241	67.4827586206897	1.94713793103448
2016	2	22	74.6551724137931	53.2413793103448	64.1379310344828	37.6896551724138	30.4137931034483	45.4827586206897	64.1724137931034	1.96706896551724
2016	2	23	85.0689655172414	61.1724137931034	72.9310344827586	35.448275862069	30.3793103448276	42.3793103448276	60.0344827586207	2.00820689655172
2016	2	24	88.4827586206897	63.8275862068966	76.7241379310345	50.3448275862069	30.8275862068966	39.3103448275862	55.551724137931	2.00448275862069
2016	3	1	107.032258064516	76.7096774193548	106.322580645161	24.5806451612903	31.8709677419355	48	66.3225806451613	1.58490322580645
2016	3	2	106.413793103448	75.551724137931	104.275862068966	21.3793103448276	28.8965517241379	49.5862068965517	61.4827586206897	1.50168965517241
2016	3	3	97.9333333333333	68.4	93.9	20.4	26.7	48.3	55.3666666666667	1.46013333333333
2016	3	4	90.8620689655172	62.8275862068966	85.7931034482759	24.6896551724138	23.448275862069	49.5172413793103	53.9310344827586	1.36327586206897
2016	3	5	85.6206896551724	58.8620689655172	80.7586206896552	23.9310344827586	26.1379310344828	43.7241379310345	46.8275862068966	1.41565517241379
2016	3	6	81.2333333333333	55.2333333333333	76.1333333333333	28.4666666666667	25.7333333333333	45.5333333333333	47.5	1.39186666666667
2016	3	7	78.258064516129	52.8064516129032	73.7741935483871	38.8709677419355	27.0967741935484	43.8387096774194	48.0645161290323	1.41893548387097
2016	3	8	80.3448275862069	53.551724137931	75.1724137931034	54.6551724137931	32.7931034482759	42.0344827586207	48.1034482758621	1.57144827586207
2016	3	9	84.4516129032258	58.0645161290323	80.3870967741936	54.9032258064516	35.0967741935484	46.0322580645161	46.4193548387097	1.66590322580645
2016	3	10	92.741935483871	65.4516129032258	89.0322580645161	53	30.0967741935484	59.4516129032258	47.9032258064516	1.54674193548387
2016	3	11	96.3225806451613	69.1612903225806	93.0322580645161	38.9677419354839	21.8709677419355	74.8064516129032	50.9677419354839	1.38516129032258
2016	3	12	89.7096774193548	63.5483870967742	85.7096774193548	37.5806451612903	19.7741935483871	83.2258064516129	55.3225806451613	1.3221935483871
2016	3	13	78.0967741935484	53	75.8387096774194	31.3225806451613	17.8387096774194	89.6774193548387	60.4516129032258	1.27477419354839
2016	3	14	68	43.9677419354839	66.258064516129	32.258064516129	15.4516129032258	94.0967741935484	66.4838709677419	1.24364516129032
2016	3	15	64.6129032258064	39.9032258064516	62.4193548387097	23.5806451612903	15.5483870967742	95.0322580645161	72.8709677419355	1.23574193548387
2016	3	16	63.3666666666667	38.6333333333333	61.5333333333333	26.3	15.6	98.8333333333333	80.5	1.20443333333333
2016	3	17	62.2903225806452	36.5161290322581	61.1935483870968	21.7741935483871	17.7741935483871	96.741935483871	86.4193548387097	1.20151612903226
2016	3	18	65.3870967741936	36.4838709677419	66.1290322580645	22.8064516129032	18.5806451612903	95.1612903225806	90.7741935483871	1.22722580645161
2016	3	19	69.3870967741936	39.1935483870968	72.1935483870968	25.6774193548387	23.741935483871	88.8387096774194	91.9677419354839	1.31093548387097
2016	3	20	78.0967741935484	44.7096774193548	82.1290322580645	32.8709677419355	30.8387096774194	76.7741935483871	91.4193548387097	1.47993548387097
2016	3	21	77.2	51.6	76.9333333333333	35.0666666666667	36.2666666666667	67.5	90.3	1.61966666666667
2016	3	22	97.4516129032258	62.8387096774194	99.741935483871	32.2258064516129	37.0645161290323	58.7741935483871	84.8064516129032	1.69335483870968
2016	3	23	107.483870967742	72.6451612903226	107.903225806452	28.1290322580645	34.0322580645161	56.8709677419355	80.0645161290323	1.65809677419355
2016	3	24	110.064516129032	77.4838709677419	110.967741935484	26.9354838709677	32.3225806451613	53.741935483871	74.4838709677419	1.58048387096774
2016	4	1	75.5666666666667	40	79.5666666666667	15.1	25.0666666666667	68.3	84.0333333333333	0.978966666666667
2016	4	2	70.9666666666667	37.6	70.8666666666667	11.3	23.8666666666667	67.6666666666667	78.7333333333333	0.9465
2016	4	3	66.551724137931	34.5172413793103	63.5172413793103	11.4137931034483	22.2068965517241	67.8275862068966	75.5862068965517	0.909034482758621
2016	4	4	62.8275862068966	32.2758620689655	58.2068965517241	10.6551724137931	20.5172413793103	67.1724137931034	72.2758620689655	0.894620689655172
2016	4	5	59.2	29.9	53.8	12.6333333333333	22.0666666666667	63.3	67.9333333333333	0.9009
2016	4	6	57.1	28.9333333333333	52.6333333333333	14.1666666666667	24.2	59.9333333333333	66.2	0.9096
2016	4	7	54.9333333333333	27.7666666666667	51.3333333333333	18.9	26.6333333333333	55.6333333333333	64.2666666666667	0.988466666666667
2016	4	8	55.7	29.3666666666667	53.5	27.0666666666667	31.1333333333333	55.4666666666667	62.8	1.06896666666667
2016	4	9	57.6333333333333	32.3666666666667	57.2	31.7333333333333	32	61.2333333333333	61.6333333333333	1.08596666666667
2016	4	10	59.8333333333333	35.3333333333333	60.4666666666667	29.2333333333333	28.6333333333333	72.6	62.5	1.00716666666667
2016	4	11	59.1333333333333	34.7	60.4	30.8	20.2333333333333	87.3	65.2	0.923233333333333
2016	4	12	56.8	31.0333333333333	57.0666666666667	29.1333333333333	18.8666666666667	95.8333333333333	69.1	0.890966666666667
2016	4	13	53.3448275862069	26.6551724137931	51.5172413793103	24.2758620689655	16.3793103448276	101.413793103448	73.7586206896552	0.867103448275862
2016	4	14	52.0333333333333	24.2	48.6666666666667	37.8333333333333	15.3666666666667	105.6	79.6333333333333	0.881233333333333
2016	4	15	53.7333333333333	22.5666666666667	49.2	28.8333333333333	15.5	107.566666666667	86	0.856966666666667
2016	4	16	58.1666666666667	23.3	52.3333333333333	28.1333333333333	15.5333333333333	109.966666666667	92.9333333333333	0.901733333333333
2016	4	17	61.6666666666667	23.8333333333333	53.3666666666667	25.5666666666667	17.5	110.533333333333	98.8333333333333	0.860366666666667
2016	4	18	64.3333333333333	25.3666666666667	54.2666666666667	17.9333333333333	19.5666666666667	107.866666666667	103.3	0.873
2016	4	19	65.8620689655172	26.7931034482759	55.9655172413793	14.9655172413793	20.6206896551724	103.206896551724	104.51724137931	0.90448275862069
2016	4	20	68.6333333333333	28.6	60.0666666666667	17.3	22.2	95.6333333333333	105.4	0.9626
2016	4	21	74.3666666666667	32	68.9333333333333	17.7333333333333	27.6333333333333	81.3	102.7	1.02813333333333
2016	4	22	79.2	36.1	78.9333333333333	18.1666666666667	31.8	69.9333333333333	98.4	1.09343333333333
2016	4	23	84.1	40.3	86.2	19.7	29.9	66.1	93.1333333333333	1.0721
2016	4	24	81.8333333333333	41.6333333333333	85.1333333333333	19.8	27.0666666666667	65.7666666666667	87.6666666666667	1.01083333333333
2016	5	1	72.2	33.7666666666667	57.5	11.5333333333333	37.9666666666667	76.0666666666667	106.733333333333	0.829533333333334
2016	5	2	68.5	31.6333333333333	53.8	9.63333333333333	34	78.6	98.7666666666667	0.795166666666667
2016	5	3	65.2	29.4	50.8666666666667	10.2666666666667	30.4333333333333	77.9	91.4333333333333	0.763166666666667
2016	5	4	63.8148148148148	27.6666666666667	47.1481481481481	8.25925925925926	27.962962962963	84	87.6666666666667	0.741481481481481
2016	5	5	60.7407407407407	26.0740740740741	42.5555555555556	9	25.6666666666667	83.7407407407407	82.6296296296296	0.727777777777778
2016	5	6	59.8518518518519	25.2962962962963	40.3333333333333	11.8148148148148	27.7037037037037	81.2962962962963	81.5185185185185	0.742777777777778
2016	5	7	60	25.8518518518519	40.4074074074074	13.4444444444444	28.3333333333333	82.3333333333333	80.962962962963	0.809111111111111
2016	5	8	60.4333333333333	25.5333333333333	41.0333333333333	14.6666666666667	30.4666666666667	83.9333333333333	79.8	0.838466666666667
2016	5	9	62.3666666666667	27	44.2666666666667	14.8666666666667	28.4	95.3	82.2333333333333	0.841433333333333
2016	5	10	64.9	27.9	47.4	13.7666666666667	19.4666666666667	116.633333333333	87.1	0.776133333333333
2016	5	11	64.7931034482759	27.4137931034483	47.6896551724138	26.2413793103448	17.6896551724138	125.206896551724	91	0.763620689655172
2016	5	12	67.2333333333333	25.9333333333333	46.4666666666667	21.6	15.4	134.8	100.133333333333	0.745133333333333
2016	5	13	70.2666666666667	24.5	44.5333333333333	21.1333333333333	15.2	141.433333333333	107.433333333333	0.734633333333333
2016	5	14	72.5333333333333	24.2333333333333	43.2666666666667	14.2	12.8333333333333	144.9	115.4	0.705266666666667
2016	5	15	76.0333333333333	23.5333333333333	40.5666666666667	15.9	12.9333333333333	145.3	123.466666666667	0.681
2016	5	16	78.6774193548387	22.0967741935484	37.1290322580645	18.3870967741935	12.9032258064516	145.870967741935	130.612903225806	0.660838709677419
2016	5	17	82.3870967741936	21.1612903225806	36.5806451612903	14.3225806451613	14.5806451612903	146.483870967742	136.032258064516	0.676225806451613
2016	5	18	84.8965517241379	21.2758620689655	38.6551724137931	14.1379310344828	16.5862068965517	142.241379310345	138.310344827586	0.695724137931034
2016	5	19	88.3666666666667	21.9666666666667	42.4666666666667	12.9	20.3	137.633333333333	141.266666666667	0.721933333333333
2016	5	20	88.6333333333333	23.6666666666667	46.1666666666667	13.6333333333333	23.8333333333333	126.866666666667	140.533333333333	0.7604
2016	5	21	86.6	25.4666666666667	49.3333333333333	12.8666666666667	31.3	108.5	136.533333333333	0.8361
2016	5	22	82.3333333333333	28.7666666666667	52.3666666666667	13.1	38.4333333333333	91.2666666666667	130.033333333333	0.868133333333333
2016	5	23	78.2	31.5333333333333	56.2	11.6	37.4333333333333	86.2666666666667	123.266666666667	0.840466666666667
2016	5	24	75.0666666666667	32.6333333333333	56.9	11.2666666666667	37.7	81.1333333333333	115.333333333333	0.826333333333333
2016	6	1	65.5	29.5333333333333	48.7333333333333	8.96666666666667	46.5666666666667	61.1	101.166666666667	0.8959
2016	6	2	60.4333333333333	28.3	45.2	7.83333333333333	45.3333333333333	56.6	89.2333333333333	0.890333333333334
2016	6	3	56.0666666666667	27.2	41.4	7.2	42.8333333333333	54.3666666666667	78.5	0.8554
2016	6	4	53.0666666666667	26.3	39.4666666666667	7.4	40.2666666666667	55.2666666666667	69.4333333333333	0.873366666666667
2016	6	5	51.2	26.2	38.6666666666667	7.9	38.2	55.2666666666667	63.2	0.870333333333333
2016	6	6	49.7	26.5333333333333	38.6666666666667	9.5	41.5	51.3	59.1333333333333	0.921466666666667
2016	6	7	49.7666666666667	27.9333333333333	40.5	14.7666666666667	42.8	53.8333333333333	56.7	1.01236666666667
2016	6	8	50.4	29	42.7	15.3666666666667	39.1	68.2666666666667	56.7333333333333	1.00626666666667
2016	6	9	51.8275862068966	30.2758620689655	44.7586206896552	16.2413793103448	34.3103448275862	84.9310344827586	58.7586206896552	0.981344827586207
2016	6	10	52.6206896551724	30.9655172413793	45.7586206896552	16.4137931034483	28.5172413793103	106.172413793103	64.6896551724138	0.934827586206897
2016	6	11	55	30.2857142857143	44.75	15.6071428571429	22.1428571428571	126.071428571429	72.2142857142857	0.88
2016	6	12	57.0357142857143	27.4642857142857	39.8928571428571	15.1071428571429	18.8214285714286	136.285714285714	82.8928571428571	0.869714285714286
2016	6	13	61.7241379310345	25.7586206896552	37.8275862068966	12.7586206896552	15.4137931034483	148.413793103448	96.6206896551724	0.850137931034483
2016	6	14	66.7931034482759	24.3103448275862	35.6896551724138	12.1379310344828	12.7241379310345	156.206896551724	109.793103448276	0.828344827586207
2016	6	15	72.2068965517241	23.551724137931	33.5172413793103	11.1034482758621	14.6206896551724	155.275862068966	122.172413793103	0.832620689655172
2016	6	16	81.1034482758621	22.4827586206897	31.9655172413793	12.5862068965517	16.1379310344828	155.344827586207	133.586206896552	0.867206896551724
2016	6	17	88.448275862069	22.0344827586207	30.7931034482759	9.44827586206897	17.6896551724138	154.689655172414	142.689655172414	0.853724137931035
2016	6	18	92.448275862069	22.2413793103448	31.5172413793103	12	20	150.068965517241	147.862068965517	0.846172413793103
2016	6	19	94.9666666666667	23.2333333333333	33.4666666666667	9	23.3333333333333	141.733333333333	150.7	0.866533333333333
2016	6	20	93.7333333333333	24.1	35.3333333333333	10.5666666666667	26.7333333333333	128.533333333333	149.366666666667	0.888533333333333
2016	6	21	88.7	24.6	36.2333333333333	10.1	36.6	104.233333333333	143.566666666667	0.9201
2016	6	22	81.7	25.7666666666667	38.4333333333333	9.66666666666667	43.0666666666667	85.6	134.7	0.9335
2016	6	23	74.3666666666667	27.1333333333333	42.4	11.1333333333333	44.1666666666667	77.5	124.9	0.9251
2016	6	24	68.0666666666667	28.5	43.9666666666667	9.66666666666667	44.3	70.4666666666667	114.333333333333	0.916166666666667
2016	7	1	57.4666666666667	34.3	49.6	12.3333333333333	33.5	42.6666666666667	84.4	0.922933333333333
2016	7	2	53.3225806451613	32.0967741935484	46.8709677419355	11.0645161290323	30.6451612903226	40.8387096774194	56.258064516129	0.892483870967742
2016	7	3	51.1935483870968	30.2258064516129	43.6451612903226	10.8709677419355	27.8709677419355	43.1935483870968	52.1612903225806	0.867741935483871
2016	7	4	48.4	29.1666666666667	41.4333333333333	6.9	27.2666666666667	39.6333333333333	44.5333333333333	0.860433333333333
2016	7	5	45.7586206896552	28.0344827586207	38.1724137931034	6.41379310344828	26.3103448275862	37.8275862068966	41.9310344827586	0.855206896551724
2016	7	6	45.258064516129	27.3225806451613	36.3548387096774	6.90322580645161	25.1935483870968	37.7741935483871	40.6774193548387	0.878612903225806
2016	7	7	44.7586206896552	27.9655172413793	37.3448275862069	9.20689655172414	28.4827586206897	39.2068965517241	38.6206896551724	0.954827586206896
2016	7	8	47.3793103448276	29.8620689655172	40.3103448275862	10.0344827586207	27.4137931034483	51	41.9310344827586	0.981689655172414
2016	7	9	48.8709677419355	30.6129032258065	42	11.6774193548387	26.5483870967742	64.7096774193548	44.6129032258064	0.967806451612904
2016	7	10	49.9677419354839	31	43.258064516129	13.3225806451613	22.8709677419355	87.3548387096774	50.4516129032258	0.930677419354839
2016	7	11	49.741935483871	30.0967741935484	41.4516129032258	12.9354838709677	19.6774193548387	106.129032258065	58.7096774193548	0.893612903225807
2016	7	12	50.3548387096774	28.741935483871	38.2903225806452	14.9032258064516	17.3548387096774	119.838709677419	68.5161290322581	0.862870967741936
2016	7	13	50.6774193548387	26.9677419354839	34.9677419354839	10.8387096774194	13.4838709677419	127.741935483871	79.2903225806452	0.822548387096774
2016	7	14	52.9032258064516	25.6451612903226	33.1290322580645	10.3548387096774	11.9677419354839	129.709677419355	90.8387096774194	0.820354838709677
2016	7	15	57.6129032258064	24.2903225806452	31.2258064516129	9.2258064516129	12.1935483870968	130.709677419355	101.870967741935	0.804161290322581
2016	7	16	64.1612903225806	22.7096774193548	28.9032258064516	7.51612903225806	12.7741935483871	132.032258064516	112.225806451613	0.781806451612903
2016	7	17	70.1290322580645	21.9677419354839	27.8709677419355	8.51612903225806	15.3870967741935	130.387096774194	120.451612903226	0.802225806451613
2016	7	18	74.3548387096774	22.1935483870968	28.5806451612903	9.38709677419355	17.6774193548387	129.516129032258	125.709677419355	0.819709677419355
2016	7	19	76.3225806451613	22.741935483871	29.6451612903226	10.1612903225806	20.5161290322581	124.483870967742	128.161290322581	0.844193548387097
2016	7	20	75.4516129032258	24.0322580645161	31	8.48387096774194	21.9677419354839	113.225806451613	127.225806451613	0.890129032258065
2016	7	21	72	25.8064516129032	33.258064516129	9.61290322580645	27.0645161290323	91.4516129032258	122.741935483871	0.951903225806451
2016	7	22	66.5483870967742	28.8064516129032	37.258064516129	19.3225806451613	34	69.0967741935484	115.129032258065	0.967451612903226
2016	7	23	61.1935483870968	31.9677419354839	42.8709677419355	10.3225806451613	36.2903225806452	53.0322580645161	105.354838709677	0.954838709677419
2016	7	24	58.8387096774194	34.258064516129	47.4838709677419	13.8709677419355	35.2258064516129	46.0322580645161	94.6451612903226	0.93
2016	8	1	44.9354838709677	27.5806451612903	40.0322580645161	7.80645161290323	24.8064516129032	31.7741935483871	66.4838709677419	0.841935483870968
2016	8	2	39.6428571428571	24.6428571428571	35.8571428571429	7.14285714285714	21.6428571428571	28.6785714285714	28.6785714285714	0.803571428571428
2016	8	3	38.5483870967742	24	34.4838709677419	6.32258064516129	20.0322580645161	28.5161290322581	29.741935483871	0.791935483870968
2016	8	4	36.2333333333333	23.2413793103448	31.8333333333333	5.8	17.3666666666667	30.7586206896552	30.2333333333333	0.76
2016	8	5	34.6666666666667	22.2068965517241	30.7333333333333	6.16666666666667	17.5333333333333	27.5333333333333	29.8	0.758333333333333
2016	8	6	34	21	29.9333333333333	6.8	17.5	25.3	28.9333333333333	0.775
2016	8	7	35.3870967741936	21.258064516129	31.1612903225806	8.58064516129032	19.4516129032258	21.0322580645161	27.1612903225806	0.883870967741936
2016	8	8	37	22.551724137931	32.8333333333333	10.6	22.2333333333333	24.2333333333333	27.4	0.925
2016	8	9	40.7	24.4333333333333	36.6666666666667	12.2666666666667	24.2333333333333	36.3	28.5	0.926666666666667
2016	8	10	43	26.2333333333333	39.8	14.9	24.9333333333333	57.3	31.8	0.895
2016	8	11	44.8620689655172	28.1724137931034	41.7241379310345	14	18.7931034482759	83.2413793103448	38.7241379310345	0.808620689655172
2016	8	12	42.6129032258064	25.9032258064516	38.3225806451613	10.9677419354839	14.8387096774194	97.9677419354839	47.5161290322581	0.756451612903226
2016	8	13	42.0645161290323	23.4193548387097	33.8387096774194	10.7741935483871	12.6774193548387	106.516129032258	57.3225806451613	0.735483870967742
2016	8	14	43.0645161290323	20.7096774193548	30	11.4193548387097	11.3225806451613	111.612903225806	67.9677419354839	0.703225806451613
2016	8	15	46.4516129032258	19.7096774193548	27.7741935483871	10.7741935483871	10.7741935483871	114.774193548387	79.258064516129	0.687096774193548
2016	8	16	51.3870967741936	19.1935483870968	26.4838709677419	12.5806451612903	11.7741935483871	116.258064516129	90.5806451612903	0.706451612903226
2016	8	17	57.3225806451613	18.7096774193548	25.6774193548387	9.58064516129032	13.4516129032258	116.483870967742	100.741935483871	0.712903225806452
2016	8	18	62.3225806451613	18.9354838709677	25.9032258064516	9.58064516129032	15.2903225806452	113.903225806452	107.483870967742	0.732258064516129
2016	8	19	63.5806451612903	19.3225806451613	26.4838709677419	8.74193548387097	18.0645161290323	104.709677419355	109.903225806452	0.779032258064516
2016	8	20	62.1612903225806	20.3225806451613	28.1290322580645	11.1612903225806	25.4193548387097	82.0967741935484	107.967741935484	0.874193548387097
2016	8	21	58.4838709677419	23.3548387096774	33.0967741935484	9.74193548387097	30.2258064516129	59.9677419354839	102.645161290323	0.917741935483871
2016	8	22	52.6451612903226	25.741935483871	37.5806451612903	10.4838709677419	33	45.4193548387097	94.3548387096774	0.901612903225807
2016	8	23	48.6451612903226	27.4516129032258	40.6451612903226	10.4193548387097	30.258064516129	37.0967741935484	84.9677419354839	0.879032258064516
2016	8	24	46.4193548387097	27.7741935483871	41	8.58064516129032	27.0322580645161	33.258064516129	74.8064516129032	0.85
2016	9	1	56.3666666666667	37.0666666666667	53.2333333333333	9.83333333333333	25.6666666666667	29.8	44.8333333333333	0.931666666666667
2016	9	2	52.1	34	48.1333333333333	9.36666666666667	24.0333333333333	28.4333333333333	28.4333333333333	0.891666666666667
2016	9	3	49.5333333333333	32.0666666666667	44.7666666666667	8.16666666666667	22.0333333333333	28.8666666666667	28.6666666666667	0.865
2016	9	4	47.0666666666667	31.0666666666667	42.4666666666667	7.4	19.3333333333333	30.4666666666667	29.3	0.831666666666667
2016	9	5	44.8666666666667	29.4	40.5	6.83333333333333	19.8333333333333	27.9666666666667	28.9333333333333	0.82
2016	9	6	44.7	29.4666666666667	39.3333333333333	8	20.3	26.7666666666667	28.5666666666667	0.838333333333333
2016	9	7	45.2333333333333	29.1333333333333	38.9333333333333	10.1333333333333	22.7666666666667	24.5666666666667	27.8333333333333	0.908333333333333
2016	9	8	46.6666666666667	30.1333333333333	40.3333333333333	11.2	27.8	22.1	27.0333333333333	1.03833333333333
2016	9	9	48.3333333333333	31.0666666666667	43.4666666666667	14.7666666666667	30.3666666666667	26.0666666666667	26.8333333333333	1.095
2016	9	10	49.6551724137931	31.6896551724138	45.0344827586207	18.2413793103448	29.6206896551724	41.2068965517241	29.2068965517241	1.01034482758621
2016	9	11	51.9	33.6666666666667	48.7	20.0333333333333	24.8333333333333	60.2666666666667	32.3666666666667	0.906666666666667
2016	9	12	49.0344827586207	30.7586206896552	45.1379310344828	17.551724137931	19.7241379310345	79.0689655172414	38.9655172413793	0.841379310344827
2016	9	13	45.8275862068966	27.5172413793103	41.1379310344828	18.5862068965517	17.4827586206897	90.9655172413793	46.5172413793103	0.810344827586207
2016	9	14	43.6551724137931	25.6551724137931	33.7241379310345	15.2758620689655	14.2758620689655	98.6896551724138	55.4137931034483	0.789655172413793
2016	9	15	43.1724137931034	24.2068965517241	31.1034482758621	15.8620689655172	15.3103448275862	101.068965517241	64.8965517241379	0.787931034482759
2016	9	16	45.25	23.4642857142857	30.0357142857143	13.0357142857143	15.7142857142857	103.928571428571	74.5357142857143	0.807142857142857
2016	9	17	46.7241379310345	21.4827586206897	29.6551724137931	11.6551724137931	17.6551724137931	100.689655172414	84.1034482758621	0.796551724137931
2016	9	18	50.7586206896552	21.3448275862069	30.0689655172414	13.2758620689655	22.2068965517241	92.7931034482759	90.7586206896552	0.829310344827586
2016	9	19	51.8928571428571	22.7142857142857	31.9642857142857	11.6428571428571	36.75	66	91.5	1.0125
2016	9	20	51.5862068965517	27.0344827586207	37.8965517241379	11.3448275862069	46.1034482758621	43.448275862069	86.8965517241379	1.18275862068966
2016	9	21	54.75	34	46.6785714285714	10.8571428571429	40.6071428571429	38.9285714285714	80.5	1.15178571428571
2016	9	22	61.1724137931034	41.0344827586207	58.3448275862069	10.8275862068966	36.6896551724138	35.1034482758621	72.6206896551724	1.11379310344828
2016	9	23	64.7241379310345	44.2068965517241	63.3103448275862	10.8275862068966	31.0689655172414	33.3793103448276	64.1034482758621	1.04655172413793
2016	9	24	63.0666666666667	42.8666666666667	62.2	11.1	29.2333333333333	30	53.5	0.991666666666667
2016	10	1	118.516129032258	88.0322580645161	112.741935483871	17.0645161290323	36.741935483871	27	36.4516129032258	1.26612903225806
2016	10	2	108.709677419355	80.4193548387097	103.064516129032	15.7741935483871	32.7741935483871	26.8064516129032	26.8064516129032	1.17258064516129
2016	10	3	100.967741935484	73.8064516129032	94.7096774193548	12.8387096774194	30.0645161290323	25.7741935483871	26.2258064516129	1.07741935483871
2016	10	4	95.6666666666667	69.3	88.6666666666667	12	28.3333333333333	22.6666666666667	24.1666666666667	1.03666666666667
2016	10	5	88.8666666666667	63.9333333333333	82.1666666666667	12	25.3333333333333	23.2	24	1
2016	10	6	82.2666666666667	58.9	75.6666666666667	13.9	26.5666666666667	21.0666666666667	23.4666666666667	0.988333333333333
2016	10	7	76.9333333333333	54.7333333333333	70.6	17.8	28.2666666666667	20.0333333333333	22.6333333333333	1.035
2016	10	8	73.8	52.0666666666667	68.5666666666667	18.5666666666667	31.6333333333333	19.5333333333333	22.4666666666667	1.15166666666667
2016	10	9	72.5161290322581	50.9354838709677	68.1935483870968	25.6451612903226	35	23.4838709677419	23.5483870967742	1.19193548387097
2016	10	10	72.9354838709677	51.7096774193548	71.7096774193548	27.2903225806452	30.2903225806452	38.2258064516129	24.8387096774194	1.01451612903226
2016	10	11	70.2258064516129	49.8709677419355	69.7096774193548	25.7096774193548	24.8387096774194	51.9677419354839	28.1935483870968	0.930645161290323
2016	10	12	64.4	44.7	63.8333333333333	22.5666666666667	22.2666666666667	68.3333333333333	34.1	0.876666666666667
2016	10	13	59.5161290322581	40.7096774193548	57.258064516129	20.2903225806452	20.4193548387097	72.4516129032258	39.6129032258064	0.853225806451613
2016	10	14	58.7333333333333	38.9	53.4	19.2666666666667	19.2666666666667	76.3666666666667	44.6	0.813333333333333
2016	10	15	58.2258064516129	38.2258064516129	52.5161290322581	19.5483870967742	20.8387096774194	78.6451612903226	53.0967741935484	0.832258064516129
2016	10	16	56.5666666666667	34.9333333333333	48.4666666666667	16.1333333333333	22.6333333333333	80	62.0333333333333	0.863333333333333
2016	10	17	59.5666666666667	35.4666666666667	49.6333333333333	16	27.0333333333333	76.1666666666667	67.5	0.893333333333333
2016	10	18	59.0344827586207	35.1034482758621	47.8965517241379	16.9655172413793	36.2413793103448	65.8275862068966	72.551724137931	1.03103448275862
2016	10	19	64.6	40.9333333333333	55.4666666666667	18.4	51.3333333333333	44.1	69.9	1.295
2016	10	20	73.1612903225806	50.2903225806452	68.5483870967742	21.9354838709677	55.5806451612903	33.9677419354839	65.6129032258064	1.5
2016	10	21	92.9032258064516	66.6774193548387	90.741935483871	21.0645161290323	52.5806451612903	31.5161290322581	60.4193548387097	1.53548387096774
2016	10	22	114.387096774194	84.7096774193548	111.903225806452	18.3870967741935	46.4838709677419	31.9677419354839	54.7741935483871	1.45161290322581
2016	10	23	126.161290322581	94.1290322580645	121.645161290323	18.6129032258065	41.9032258064516	30.5806451612903	48.9032258064516	1.35645161290323
2016	10	24	124.967741935484	93.258064516129	119	17.9354838709677	39.0322580645161	29.2903225806452	42.5161290322581	1.28387096774194
2016	11	1	86.6428571428571	63.0714285714286	80.5714285714286	30	32.1428571428571	38.0357142857143	41.6428571428571	1.02857142857143
2016	11	2	82.1785714285714	59.3214285714286	75.5357142857143	25.5714285714286	30.4642857142857	37.4642857142857	37.4642857142857	0.964285714285714
2016	11	3	79.25	56.8928571428571	72.6071428571429	22.75	27.6428571428571	39	38.3214285714286	0.925
2016	11	4	78.1785714285714	56.1428571428571	71.3214285714286	22	25.3571428571429	39.0357142857143	38.4642857142857	0.905357142857143
2016	11	5	76.75	55.3571428571429	70.4285714285714	23.3571428571429	24.9285714285714	38.7142857142857	38.5357142857143	0.891071428571429
2016	11	6	76.3214285714286	55.0714285714286	69.3571428571429	25.1071428571429	27.2857142857143	36.3214285714286	37.9642857142857	0.891071428571429
2016	11	7	75.5714285714286	54.4285714285714	68.3928571428571	31.2142857142857	27.3571428571429	34.1785714285714	37.3928571428571	0.933928571428572
2016	11	8	76.1071428571429	55.0714285714286	68.6071428571429	39.1428571428571	34.5	28.25	36.1428571428571	1.02678571428571
2016	11	9	79.9285714285714	58.25	72	42.1071428571429	36.8214285714286	29.8928571428571	35.1428571428571	1.17142857142857
2016	11	10	87.3571428571429	64.0714285714286	79.0714285714286	41.6428571428571	33.0357142857143	37.2857142857143	35.3214285714286	1.06964285714286
2016	11	11	90.7586206896552	66.3448275862069	83	34.1379310344828	28.1724137931034	48.3448275862069	36.9310344827586	0.93103448275862
2016	11	12	91.6428571428571	66.25	84.1428571428571	33.1428571428571	24.3214285714286	56.9285714285714	39.5357142857143	0.832142857142857
2016	11	13	82.4827586206897	58.2758620689655	75.7241379310345	28.7586206896552	20.6551724137931	63.1379310344828	42.2758620689655	0.775862068965517
2016	11	14	71.2142857142857	49.3214285714286	65.1785714285714	23.3571428571429	18.5357142857143	67.3571428571429	46.7857142857143	0.708928571428571
2016	11	15	64.5333333333333	43.6333333333333	58.9666666666667	28.8	20.1333333333333	68.7	50.9333333333333	0.725
2016	11	16	59.2	38.5	52.9333333333333	25	20.9333333333333	69.0333333333333	55.1	0.716666666666667
2016	11	17	56.1666666666667	35.9	48.8666666666667	23.7666666666667	26	62.9	59.7	0.766666666666667
2016	11	18	56.8666666666667	37.0333333333333	50.5	27.2666666666667	34.7	52.9	61.4333333333333	0.941666666666667
2016	11	19	64.8333333333333	44.5666666666667	58.7666666666667	30.9	43.0333333333333	44.0666666666667	60.7666666666667	1.175
2016	11	20	78.2	55.8	71.1	32.4666666666667	40.2	41.7333333333333	58.0666666666667	1.2
2016	11	21	90.2333333333333	65.8333333333333	81.4	30.9666666666667	37.3	41.7	54.9333333333333	1.16833333333333
2016	11	22	96.1666666666667	70.9	86.5666666666667	30.5666666666667	35.9333333333333	41.1333333333333	51.8	1.14333333333333
2016	11	23	95.1333333333333	69.9333333333333	85.3666666666667	28.1	33.8	41.8333333333333	48.6333333333333	1.07
2016	11	24	90.7	66.2666666666667	83.0666666666667	29.2	31.3666666666667	43.2666666666667	45.5	1.015
2016	12	1	148.806451612903	113.903225806452	134.451612903226	35.4516129032258	44.4516129032258	33.2258064516129	37.5483870967742	1.44838709677419
2016	12	2	145.965517241379	110.241379310345	131.48275862069	35.1724137931034	44.4137931034483	31.8965517241379	31.8965517241379	1.43275862068965
2016	12	3	132.466666666667	98.6666666666667	119.833333333333	34.1333333333333	40.4333333333333	34.7	34	1.28166666666667
2016	12	4	118.1	87.3	107.2	29.8666666666667	39.7666666666667	33.9	33.2333333333333	1.20166666666667
2016	12	5	114.516129032258	84.5483870967742	103.225806451613	29.7096774193548	37.9354838709677	35.9032258064516	34.6451612903226	1.15483870967742
2016	12	6	113.137931034483	83.3793103448276	101.344827586207	34.0689655172414	38.2413793103448	35.9655172413793	35.1379310344828	1.15344827586207
2016	12	7	109.433333333333	80.6333333333333	96.9666666666667	43.7666666666667	41.4666666666667	30.6666666666667	31.9	1.18333333333333
2016	12	8	109	80.1071428571429	97.9285714285714	54.6071428571429	46.6428571428571	26.9285714285714	32.8571428571429	1.3
2016	12	9	112.866666666667	83.3	102.033333333333	59.6	50.8333333333333	25.5333333333333	31.5	1.59833333333333
2016	12	10	131	98.2333333333333	118.633333333333	60.9666666666667	51.9333333333333	29.9333333333333	32	1.795
2016	12	11	147.129032258065	111.967741935484	134.193548387097	60.7096774193548	49.9677419354839	36.6451612903226	32.3870967741936	1.63387096774193
2016	12	12	160.964285714286	124.642857142857	147.642857142857	57.4285714285714	43.5357142857143	48.8214285714286	32.6071428571429	1.39642857142857
2016	12	13	156.740740740741	121.074074074074	142.037037037037	45.5555555555556	38.962962962963	61.7037037037037	36.7407407407407	1.19444444444444
2016	12	14	126.071428571429	95.0714285714286	112.892857142857	35	35.8928571428571	70.2142857142857	41.8571428571429	1.075
2016	12	15	104.448275862069	77.3793103448276	93.8275862068966	30.7241379310345	28.4137931034483	73.8275862068966	46.8275862068966	1.02931034482759
2016	12	16	93.6896551724138	68.3448275862069	85.2758620689655	31.5862068965517	37.3793103448276	73.6551724137931	52.3103448275862	1.02758620689655
2016	12	17	81.5	58.5	74.3333333333333	30.9	43.3333333333333	66.1333333333333	57.1666666666667	1.07333333333333
2016	12	18	82.4137931034483	59.1034482758621	75.3103448275862	33.2068965517241	49.448275862069	50.4137931034483	59.6551724137931	1.3448275862069
2016	12	19	88.3	63.9	80.3666666666667	37.8666666666667	62.4	40.6666666666667	60.4333333333333	1.61
2016	12	20	106.833333333333	77.8	96.6666666666667	42.1333333333333	55.9333333333333	37.1333333333333	58.7666666666667	1.755
2016	12	21	124.903225806452	93.6451612903226	113.548387096774	41.3225806451613	54.5483870967742	35.3870967741936	55.3548387096774	1.83548387096774
2016	12	22	145.655172413793	110.965517241379	131.827586206897	37.448275862069	51.4137931034483	33.7931034482759	50.8275862068966	1.86379310344828
2016	12	23	155.838709677419	119.354838709677	141.161290322581	36.2903225806452	49.5161290322581	31.7741935483871	45.9032258064516	1.75322580645161
2016	12	24	156.838709677419	120.677419354839	142.193548387097	36.3225806451613	46.9677419354839	31.8709677419355	40.8064516129032	1.61612903225806
2017	1	1	138.3	102.8	127.766666666667	41.5333333333333	43.9	32.9	42.2	1.58
2017	1	2	133.466666666667	99.0666666666667	121.2	43.5333333333333	41.4333333333333	33.3333333333333	33.3333333333333	1.5
2017	1	3	122.933333333333	92.6896551724138	113.172413793103	38.7666666666667	40.1333333333333	33.6	33.7	1.435
2017	1	4	130.41935483871	103.677419354839	124.612903225806	37.2258064516129	37.7741935483871	36.6129032258064	35.1612903225806	1.35967741935484
2017	1	5	125.066666666667	95.7666666666667	114.966666666667	37.7666666666667	36.9333333333333	35.6	34.7	1.28666666666667
2017	1	6	117.548387096774	87.258064516129	103.774193548387	41.4516129032258	37.3548387096774	35.0322580645161	35.1612903225806	1.28870967741935
2017	1	7	112.387096774194	82.4838709677419	97.8064516129032	48.0322580645161	38.741935483871	33.8387096774194	35.0322580645161	1.29032258064516
2017	1	8	110.41935483871	81.1612903225806	96.2903225806452	68.3225806451613	44.8064516129032	28.9032258064516	34.0645161290323	1.37258064516129
2017	1	9	113.354838709677	83.5806451612903	100.354838709677	78.5161290322581	48.0322580645161	29.0322580645161	33.4838709677419	1.61451612903226
2017	1	10	125.225806451613	93.2258064516129	111.161290322581	81.0967741935484	48.258064516129	33.8064516129032	33.3548387096774	1.84032258064516
2017	1	11	144.032258064516	108.645161290323	127.806451612903	87.8709677419355	43	42.9677419354839	34.5161290322581	1.70806451612903
2017	1	12	154.516129032258	117.290322580645	136.645161290323	91.9032258064516	37.9677419354839	55.258064516129	37.0322580645161	1.44193548387097
2017	1	13	147.774193548387	110.741935483871	129.645161290323	54.5806451612903	30.0322580645161	67.741935483871	41.1290322580645	1.20806451612903
2017	1	14	121.566666666667	90.2	106.7	46.4666666666667	25	74.9666666666667	45.8666666666667	1.04
2017	1	15	95.2666666666667	68.6	84.7333333333333	46.0333333333333	23.4333333333333	77.9666666666667	51.5	0.978333333333334
2017	1	16	80.9333333333333	56.4666666666667	69.4333333333333	47.1666666666667	22.5	78.1666666666667	56.8666666666667	0.988333333333334
2017	1	17	72	46.9032258064516	60.1290322580645	52.5483870967742	24.2258064516129	75.4516129032258	63.6129032258064	0.967741935483871
2017	1	18	65.1	42.3	54.3	33	33.6666666666667	65.4666666666667	67.0333333333333	1.06333333333333
2017	1	19	67.5806451612903	45.0322580645161	59.4516129032258	40.1290322580645	44.1612903225806	52.4193548387097	68.6451612903226	1.39677419354839
2017	1	20	78.6129032258064	55.6451612903226	69.9032258064516	45.0322580645161	47.7096774193548	46.5161290322581	67.5161290322581	1.54838709677419
2017	1	21	92.8	66.2666666666667	83.7666666666667	43.7333333333333	47.3	42.1666666666667	63.9666666666667	1.63166666666667
2017	1	22	115.666666666667	85.1	103.666666666667	43.4	48.9	38.7	59.6333333333333	1.715
2017	1	23	128.322580645161	95.3548387096774	116.387096774194	43.8387096774194	45.2258064516129	37.9032258064516	54.8387096774194	1.67258064516129
2017	1	24	139.241379310345	103.689655172414	128.310344827586	42.1724137931034	45.6896551724138	33.551724137931	48.1034482758621	1.65172413793103
2017	2	1	97.3571428571429	69.4642857142857	83.9285714285714	29.2857142857143	33.4642857142857	46.6071428571429	60.3214285714286	1.34464285714286
2017	2	2	94.0714285714286	66.4285714285714	81.6071428571429	30.2142857142857	31.6071428571429	46.6428571428571	46.6428571428571	1.28571428571429
2017	2	3	89.0714285714286	62.7857142857143	78.3928571428571	28.2142857142857	30.1785714285714	46.4285714285714	46.6071428571429	1.23035714285714
2017	2	4	85.3214285714286	59.8571428571429	75.5714285714286	26.5357142857143	27.1785714285714	47.7857142857143	47.0357142857143	1.14642857142857
2017	2	5	80.0714285714286	55.6071428571429	70	23.9642857142857	27.3571428571429	47.0714285714286	47	1.11428571428571
2017	2	6	74.0714285714286	50.7857142857143	65.2142857142857	27.1785714285714	30.1428571428571	43.9642857142857	46.3571428571429	1.1125
2017	2	7	71.8571428571429	49.2142857142857	61.9285714285714	34.5	31.2142857142857	41.1428571428571	45.4285714285714	1.1625
2017	2	8	72.3214285714286	49.6785714285714	62.9285714285714	45.4642857142857	35.7857142857143	37.6785714285714	44.3928571428571	1.23571428571429
2017	2	9	79.1071428571429	55.5714285714286	69.1428571428571	52.1071428571429	38.2857142857143	39	43.75	1.45357142857143
2017	2	10	90.6071428571429	65.2142857142857	80.8928571428571	58.2142857142857	35.3214285714286	47.1428571428571	43.75	1.50892857142857
2017	2	11	103.928571428571	75.3214285714286	91.6428571428571	53.25	30.7857142857143	58.75	45.2857142857143	1.37857142857143
2017	2	12	110.071428571429	80.4285714285714	96.3571428571429	44.0357142857143	26.2857142857143	69.8214285714286	48.0357142857143	1.24107142857143
2017	2	13	103.321428571429	75.1428571428571	89.75	31.5357142857143	18.9285714285714	81.4285714285714	52.25	1.11071428571429
2017	2	14	86.5714285714286	61.8928571428571	75.1071428571429	29.6071428571429	14.2142857142857	88.5714285714286	57.7142857142857	1.00714285714286
2017	2	15	71.25	49.0714285714286	60.75	23.2142857142857	14.0714285714286	91.0714285714286	63.9642857142857	0.9375
2017	2	16	63.2142857142857	41.0357142857143	51.5	31.8214285714286	14.2857142857143	91.6071428571429	70.7142857142857	0.926785714285714
2017	2	17	58.75	36.4642857142857	45.0714285714286	32.1785714285714	15.25	89.5714285714286	77.1785714285714	0.916071428571429
2017	2	18	57.6785714285714	34.8928571428571	43.6071428571429	21.3928571428571	20.0714285714286	85.1428571428571	81.8928571428571	0.980357142857143
2017	2	19	58.7857142857143	36.5714285714286	46.5714285714286	25.5357142857143	28.5357142857143	74	83.8928571428571	1.15535714285714
2017	2	20	64.7857142857143	43.7857142857143	53.8571428571429	36.75	32.0357142857143	63.75	83.1428571428571	1.34464285714286
2017	2	21	78.5714285714286	55.5357142857143	68.4642857142857	35.1071428571429	35.6071428571429	57.5714285714286	80.25	1.44642857142857
2017	2	22	94.6428571428571	68.5714285714286	83.0714285714286	30.7142857142857	35.1071428571429	55.0714285714286	75.8928571428571	1.45
2017	2	23	103.071428571429	74.8571428571429	90.7857142857143	27.5714285714286	32.2857142857143	53.4285714285714	71.1785714285714	1.40892857142857
2017	2	24	103.142857142857	74.25	89.0357142857143	27.3571428571429	32.9642857142857	49.1071428571429	65.9285714285714	1.39107142857143
2017	3	1	112.838709677419	83.6129032258064	101.870967741935	24.0322580645161	42.3548387096774	38.2903225806452	64.8387096774194	1.38870967741935
2017	3	2	104.806451612903	77.2258064516129	95.4516129032258	21.7741935483871	39.4193548387097	36.258064516129	36.258064516129	1.32903225806452
2017	3	3	96.5806451612903	70.6451612903226	88.8709677419355	18.9354838709677	35.3548387096774	36.5483870967742	36.6129032258064	1.26129032258064
2017	3	4	92.0645161290323	66.6129032258064	84.4193548387097	16.2258064516129	33.1612903225806	35.7741935483871	36.1935483870968	1.22096774193548
2017	3	5	87.8709677419355	63.1935483870968	79.6129032258064	15.8387096774194	31.7096774193548	35.0322580645161	35.9032258064516	1.21129032258064
2017	3	6	84	60.1290322580645	74.7741935483871	19.9354838709677	32.3548387096774	32.8387096774194	35.2903225806452	1.21129032258064
2017	3	7	83.1290322580645	59.3548387096774	72.9032258064516	28.2258064516129	35.8387096774194	28.9354838709677	34.1935483870968	1.27258064516129
2017	3	8	86.1290322580645	62.1612903225806	75.6129032258064	45.4193548387097	40.8064516129032	26.6129032258065	33.1935483870968	1.39354838709677
2017	3	9	92.4	67.1	81.8666666666667	50.1333333333333	40.2666666666667	36.3	34.2	1.47833333333333
2017	3	10	103.225806451613	75.9354838709677	92.8387096774194	45.2903225806452	38.741935483871	50.741935483871	35.3548387096774	1.36935483870968
2017	3	11	107.290322580645	79.2903225806452	98.4838709677419	30.0645161290323	27.741935483871	72.6774193548387	39.8387096774194	1.14354838709677
2017	3	12	98.3870967741936	71.8709677419355	92.0645161290323	26.6774193548387	18.9032258064516	90.9677419354839	46.6129032258064	0.995161290322581
2017	3	13	82.3333333333333	59.3666666666667	77	17.5333333333333	15.7666666666667	100.233333333333	54.9666666666667	0.973333333333333
2017	3	14	64.3870967741936	45.1935483870968	58.4516129032258	14.3870967741935	15.4838709677419	106.064516129032	63.7096774193548	0.930645161290322
2017	3	15	55.741935483871	37.2258064516129	48.0967741935484	13.1290322580645	15.2903225806452	109.387096774194	73.8064516129032	0.906451612903226
2017	3	16	54.2258064516129	34.3548387096774	44.8387096774194	12.7741935483871	15.5483870967742	111.483870967742	84.5483870967742	0.90483870967742
2017	3	17	55.1612903225806	33.6451612903226	44.2903225806452	19.4838709677419	17.741935483871	111.032258064516	94	0.919354838709677
2017	3	18	59.258064516129	35.1612903225806	46.6451612903226	17.9677419354839	20.7096774193548	107.548387096774	101.096774193548	0.962903225806452
2017	3	19	63.3870967741936	38.5483870967742	50.0645161290323	18.3548387096774	27.7096774193548	97.3225806451613	104.258064516129	1.06935483870968
2017	3	20	66.3548387096774	43.3548387096774	56.1612903225806	27.0322580645161	41.4516129032258	75.741935483871	102.354838709677	1.30967741935484
2017	3	21	76.3333333333333	54	67.9333333333333	31.2333333333333	49.9	57.9666666666667	97.1666666666667	1.48666666666667
2017	3	22	92.9354838709677	68.1612903225806	84.9032258064516	32.0322580645161	52.258064516129	47.8709677419355	90	1.59032258064516
2017	3	23	109.4	81.6	99.6	26	47.5	45.8666666666667	82.2	1.535
2017	3	24	117.935483870968	88.3870967741936	107.612903225806	28.1612903225806	44.3870967741936	41.6129032258064	73.2903225806452	1.4741935483871
2017	4	1	97.4666666666667	66.4	98.8	15.6333333333333	33.0333333333333	55.2	78.9666666666667	1.12833333333333
2017	4	2	92.3333333333333	63.1333333333333	91.0333333333333	15.3333333333333	30.6666666666667	56.7333333333333	56.7333333333333	1.09
2017	4	3	84	56.1724137931034	80.9310344827586	12.7931034482759	28.2413793103448	54.9310344827586	55.9310344827586	1.03793103448276
2017	4	4	82.2068965517241	53.8620689655172	78.2758620689655	11.2068965517241	26.7931034482759	51.6206896551724	54.9655172413793	1.01724137931034
2017	4	5	79.2	52.2	75.0666666666667	10.8	28.0666666666667	48.3	52.9	0.988333333333333
2017	4	6	78.2666666666667	50.6666666666667	73.6666666666667	16.0333333333333	29.2	46.1333333333333	51.6333333333333	1.01333333333333
2017	4	7	76.3333333333333	49.6333333333333	71.7333333333333	20.9	33.3333333333333	41.8666666666667	50.0666666666667	1.115
2017	4	8	77.3	51.4666666666667	72.4666666666667	24.0333333333333	37.2	46.2666666666667	49.5	1.2
2017	4	9	81.6666666666667	56.6666666666667	77.8	24.2666666666667	34.3	62.2	51.1333333333333	1.18
2017	4	10	85.5	60.2	81.7333333333333	21.6333333333333	26.5666666666667	80.2666666666667	54.0666666666667	1.03166666666667
2017	4	11	83.5666666666667	56.9	79.5333333333333	20.0333333333333	19.5666666666667	95.7333333333333	59.0666666666667	0.925
2017	4	12	73.5333333333333	47.4666666666667	69.5	15.1666666666667	17.4	103.566666666667	65.5666666666667	0.893333333333333
2017	4	13	64.4333333333333	38.1666666666667	60.1	9.93333333333333	17.3333333333333	107.266666666667	72.8333333333333	0.875
2017	4	14	61.8	34.2	56.3	7.86666666666667	16.8333333333333	111.333333333333	81.0333333333333	0.855
2017	4	15	59.7241379310345	31.2413793103448	49.6896551724138	16.4137931034483	17.1379310344828	113.965517241379	90.2413793103448	0.853448275862069
2017	4	16	61.9	30.0666666666667	52.3333333333333	16.5333333333333	18.6333333333333	114.233333333333	98.5666666666667	0.845
2017	4	17	64.7333333333333	30.2666666666667	53.1	13.9	18.1	113.866666666667	105	0.845
2017	4	18	68.6551724137931	30.5862068965517	57.8275862068966	10.1379310344828	18.8275862068966	111.51724137931	108.068965517241	0.868965517241379
2017	4	19	71.3	33.8333333333333	60.4333333333333	10.9333333333333	21.2666666666667	108.166666666667	110.533333333333	0.911666666666667
2017	4	20	70.0666666666667	35.3666666666667	57	13.9666666666667	27.5	94.5	109.4	1.01833333333333
2017	4	21	70.7241379310345	40.0689655172414	62.2068965517241	16	36.2413793103448	77.9655172413793	106.206896551724	1.14310344827586
2017	4	22	75.6	46.9666666666667	73.1666666666667	16.2	37.4333333333333	66.4333333333333	100.233333333333	1.20666666666667
2017	4	23	86.1333333333333	56.8	86.9	14.2	34.9	60.8333333333333	93.4	1.21166666666667
2017	4	24	94.2333333333333	62.6333333333333	96.2666666666667	16.1	33.2	57.7666666666667	86.5	1.17833333333333
2017	5	1	83.9	36.2333333333333	78.4333333333333	10	29.6	67.1333333333333	91.5333333333333	0.86
2017	5	2	72.6451612903226	33.9032258064516	72.2903225806452	8.80645161290323	29.0645161290323	63.741935483871	63.741935483871	0.825806451612903
2017	5	3	69.2333333333333	33	67.9333333333333	7.66666666666667	28.8	60.9	62.1666666666667	0.833333333333333
2017	5	4	65.7586206896552	29.9310344827586	62.3448275862069	7.37931034482759	28.0689655172414	61.5172413793103	62.4827586206897	0.806896551724138
2017	5	5	63.5666666666667	27.5333333333333	59.3	7.03333333333333	28.4333333333333	60.6666666666667	61.4	0.803333333333333
2017	5	6	62.1	25.9333333333333	57.3	9.83333333333333	29.7333333333333	58.1666666666667	60.6666666666667	0.84
2017	5	7	61.3793103448276	26.1379310344828	56.5862068965517	11.551724137931	31.9310344827586	58.7931034482759	60.1724137931034	0.915517241379311
2017	5	8	60.3448275862069	27.8965517241379	54.9655172413793	13.7241379310345	32.2068965517241	64.7241379310345	60.6206896551724	0.963793103448276
2017	5	9	61.3666666666667	30.3666666666667	57.5	17.8333333333333	30.7333333333333	76.3333333333333	62.8333333333333	0.961666666666667
2017	5	10	65.6333333333333	34	63.1666666666667	13.8666666666667	24.5333333333333	96	66.7	0.878333333333333
2017	5	11	67.4333333333333	33.5666666666667	64.6	18.4666666666667	19.9333333333333	109.6	73.0333333333333	0.823333333333333
2017	5	12	64.741935483871	30.5806451612903	60.4193548387097	12.8387096774194	20.9032258064516	114.451612903226	79.4516129032258	0.808064516129032
2017	5	13	65.5	27.8333333333333	60	10.8	21.9	119.8	86.9333333333333	0.811666666666667
2017	5	14	68.0666666666667	28.3333333333333	63.7333333333333	16.1333333333333	21.5	124.866666666667	95.4666666666667	0.765
2017	5	15	79.3666666666667	27.6666666666667	72	14.4333333333333	19.7333333333333	126.9	101.5	0.755
2017	5	16	87.8387096774194	30.2903225806452	84.3548387096774	10.8064516129032	18.4838709677419	130.322580645161	112.870967741935	0.766129032258065
2017	5	17	92.1290322580645	30.5483870967742	92.3870967741936	10.9032258064516	18.5483870967742	129.774193548387	119.709677419355	0.729032258064516
2017	5	18	95.1333333333333	30.6333333333333	91.5333333333333	8.36666666666667	17.7333333333333	129.333333333333	125.5	0.746666666666667
2017	5	19	95.4333333333333	27.5666666666667	83	9.9	20.3	122.766666666667	126.933333333333	0.785
2017	5	20	91.6206896551724	28.4137931034483	80.0689655172414	8.31034482758621	23.7241379310345	107.827586206897	121.965517241379	0.81551724137931
2017	5	21	93.2666666666667	30.4333333333333	81.9	8.73333333333333	31.0333333333333	91.1333333333333	121.9	0.891666666666667
2017	5	22	91.8	33.9333333333333	85.9	9.7	34.3333333333333	78	116.033333333333	0.89
2017	5	23	90.7666666666667	35.6333333333333	84.7333333333333	10.1333333333333	34.4666666666667	71.1333333333333	108.433333333333	0.876666666666667
2017	5	24	86.5806451612903	36.0967741935484	81.1935483870968	10.6451612903226	31.9354838709677	67.7741935483871	98.9032258064516	0.853225806451613
2017	6	1	48.4333333333333	25.1666666666667	38.5666666666667	10.6333333333333	53.2	37.6	73.1	1.04666666666667
2017	6	2	43.0666666666667	24.2333333333333	37.5666666666667	9.43333333333333	49.5666666666667	39.3793103448276	39.3793103448276	1.01166666666667
2017	6	3	41.7333333333333	23.7666666666667	36.1666666666667	9.03333333333333	44.6666666666667	42.0344827586207	42.1785714285714	1.00166666666667
2017	6	4	40.1785714285714	21.6785714285714	32.6785714285714	8.89285714285714	43.0714285714286	40.9259259259259	40	0.960714285714286
2017	6	5	38.9642857142857	21	31.1785714285714	9.07142857142857	41.0714285714286	34.4074074074074	37.3703703703704	0.964285714285714
2017	6	6	39.2142857142857	21.3571428571429	31.3571428571429	10.5357142857143	40.25	36.5357142857143	40.1111111111111	1.0125
2017	6	7	38.1923076923077	20.9615384615385	31.2692307692308	13.3076923076923	39.3846153846154	38.8846153846154	38.3461538461538	1.06923076923077
2017	6	8	39.8214285714286	22.1071428571429	32.9642857142857	15.8214285714286	39.3928571428571	48.6785714285714	39.8928571428571	1.1125
2017	6	9	44.1071428571429	24.3214285714286	40.3571428571429	17.8928571428571	35	64.5	42.8571428571429	1.075
2017	6	10	47.7931034482759	28.1724137931034	43.6206896551724	19.551724137931	32.8275862068966	79.6206896551724	47.8620689655172	1.05
2017	6	11	48.6333333333333	27.8666666666667	42.9666666666667	14.7333333333333	22.8666666666667	97.9666666666667	54.3	0.983333333333333
2017	6	12	47.6666666666667	26.2666666666667	39.6	12.5666666666667	20.4666666666667	107.133333333333	63.8333333333333	0.96
2017	6	13	49.4	23.9666666666667	38.1333333333333	12.6333333333333	18.0666666666667	113.433333333333	74.5	0.958333333333333
2017	6	14	49.9333333333333	21.6	33.6666666666667	10.9	14.9666666666667	120	84.6666666666667	0.916666666666667
2017	6	15	54.7666666666667	20.0666666666667	31.3666666666667	11.1666666666667	15	125.4	95.3666666666667	0.913333333333333
2017	6	16	61.4333333333333	19.7	31.0333333333333	10.8666666666667	15.5666666666667	128.033333333333	105.466666666667	0.908333333333334
2017	6	17	67.1034482758621	19.8275862068966	33.2068965517241	9.96551724137931	17.5862068965517	125.620689655172	112.896551724138	0.908620689655173
2017	6	18	69.8666666666667	20.6666666666667	36.6333333333333	9.26666666666667	19.1333333333333	121.3	117.433333333333	0.916666666666667
2017	6	19	71.4	21.4666666666667	36.5666666666667	8.93333333333333	23.3666666666667	112.833333333333	119.2	0.951666666666667
2017	6	20	70.8666666666667	21.4666666666667	35.9333333333333	9.4	28.1333333333333	102.5	118.5	0.983333333333333
2017	6	21	67.4333333333333	22.4	35.3333333333333	11.6333333333333	41.0666666666667	76.9	113.966666666667	1.06166666666667
2017	6	22	64.3	25.0666666666667	40.1666666666667	10.9333333333333	50.7333333333333	59.6333333333333	106.433333333333	1.09833333333333
2017	6	23	61.2758620689655	27.3793103448276	43.8965517241379	11	53.448275862069	51.8620689655172	98.3103448275862	1.10172413793103
2017	6	24	56.8333333333333	27.6333333333333	44.7333333333333	10.9	52.6333333333333	45.8666666666667	86.8333333333333	1.06166666666667
2017	7	1	60.4333333333333	28.3	38.8333333333333	8.7	31.4	65.3333333333333	103.166666666667	1.03666666666667
2017	7	2	48.6451612903226	26.9032258064516	38.0645161290323	7.19354838709677	31.2258064516129	59.9032258064516	59.9032258064516	0.990322580645161
2017	7	3	46.0967741935484	25.6451612903226	35.7741935483871	6.51612903225806	30.5161290322581	55.5483870967742	57.741935483871	0.980645161290323
2017	7	4	44.4838709677419	24.6129032258065	34	6.16129032258065	27.0322580645161	56.258064516129	57.3548387096774	0.974193548387096
2017	7	5	44.1290322580645	25	33.0645161290323	6.2258064516129	25.3870967741935	58.2258064516129	57.5161290322581	0.958064516129032
2017	7	6	43.8709677419355	24.4838709677419	32.8709677419355	7	27.0322580645161	55.741935483871	57.2258064516129	0.979032258064516
2017	7	7	43.8064516129032	24.4516129032258	32.3870967741936	9.06451612903226	27.1935483870968	57.4193548387097	57.2258064516129	1.04516129032258
2017	7	8	44.6451612903226	24.9354838709677	32.8709677419355	10.1935483870968	27.8709677419355	64.9677419354839	58.258064516129	1.06612903225806
2017	7	9	45.6551724137931	26.3448275862069	34.6551724137931	12.1034482758621	29.0344827586207	77.0689655172414	58.8965517241379	1.09827586206897
2017	7	10	46.6666666666667	27	36.1333333333333	12.4666666666667	24.2666666666667	97.8	64.0666666666667	1.06166666666667
2017	7	11	47.8965517241379	26.2068965517241	35.7586206896552	12.0344827586207	20.8965517241379	112.068965517241	71.3448275862069	1.01724137931034
2017	7	12	49.4333333333333	25.9	34.8666666666667	10.3	16.0666666666667	121.7	79.8666666666667	0.968333333333333
2017	7	13	50.9642857142857	24.3571428571429	31.2857142857143	11.0357142857143	14.6428571428571	125.107142857143	88.3928571428571	0.955357142857143
2017	7	14	54.8620689655172	22.9655172413793	30.3103448275862	9.41379310344828	12.9310344827586	128.827586206897	97.5172413793103	0.968965517241379
2017	7	15	60.4666666666667	21.6666666666667	29.4666666666667	8.5	13.3	133.366666666667	107.8	0.948333333333333
2017	7	16	65.5172413793103	20.8275862068966	29.2758620689655	7.51724137931035	13.1034482758621	134.655172413793	115.413793103448	0.948275862068965
2017	7	17	72.5	21.1666666666667	29.7666666666667	6.7	14.0333333333333	137.1	124.366666666667	0.953333333333333
2017	7	18	75	21.8275862068966	29.551724137931	7.20689655172414	14.5172413793103	138.034482758621	127.758620689655	0.967241379310345
2017	7	19	78.3333333333333	23.2666666666667	30.1	7.16666666666667	18.3333333333333	131.4	131.866666666667	0.968333333333333
2017	7	20	78.3333333333333	23.7333333333333	30.1	7.3	21.7333333333333	123.066666666667	132	1.01166666666667
2017	7	21	75.5666666666667	25.2666666666667	32.4333333333333	7.33333333333333	26.1	105.3	128.466666666667	1.035
2017	7	22	72.9	25.1	33.8333333333333	7.6	28.5	92.3	124.333333333333	1.055
2017	7	23	68.0666666666667	26.4666666666667	35.6666666666667	7.66666666666667	31.1333333333333	79.7	117.6	1.04833333333333
2017	7	24	62.6	26.2666666666667	36.8666666666667	7.66666666666667	30.8333333333333	70.7666666666667	109.433333333333	1.01833333333333
2017	8	1	34.6	14.7333333333333	25.2333333333333	5.63333333333333	23	41.5333333333333	57.4666666666667	0.956666666666667
2017	8	2	31.4333333333333	13.9666666666667	22.3666666666667	5.3	21.6333333333333	40.5333333333333	40.5333333333333	0.933333333333333
2017	8	3	30.0333333333333	12.8	21.0333333333333	4.93333333333333	21.0333333333333	38.2	39.4666666666667	0.925
2017	8	4	28.8666666666667	12.4	19.9666666666667	4.76666666666667	20.6333333333333	36.0333333333333	38.2	0.923333333333333
2017	8	5	28.1666666666667	12.1666666666667	19.6	5.03333333333333	20.4333333333333	33.2666666666667	36.9333333333333	0.933333333333333
2017	8	6	27.6	12.3333333333333	20.1	5.46666666666667	21.1	31.6333333333333	35.9666666666667	0.958333333333333
2017	8	7	27.9	13.3333333333333	21.0666666666667	8.2	24.2333333333333	31.7	35.2333333333333	1.07
2017	8	8	29.3666666666667	15	23.8	8.4	24.0333333333333	36.0666666666667	35.3333333333333	1.09
2017	8	9	30.8333333333333	16.8	25.8333333333333	9.46666666666667	24.4	44.4	36.4	1.07666666666667
2017	8	10	32.4333333333333	18.1	27.8	10.3	21.2333333333333	58.5333333333333	38.8666666666667	1.03166666666667
2017	8	11	32.6333333333333	17.2	26.9333333333333	9.43333333333333	17.1	74.2666666666667	43.2	0.993333333333333
2017	8	12	33.8666666666667	16.1333333333333	25.4	9.86666666666667	15.3333333333333	84.9666666666667	49.4	0.965
2017	8	13	34.5666666666667	14.0333333333333	22.0333333333333	9.8	14.0666666666667	90.1666666666667	56.5	0.94
2017	8	14	35.4193548387097	13.4838709677419	19.7741935483871	7.2258064516129	12.9354838709677	91.7096774193548	63.3870967741936	0.92258064516129
2017	8	15	37.7333333333333	12.2333333333333	18.8333333333333	7.86666666666667	13.5333333333333	92.3	71.4	0.911666666666667
2017	8	16	41.8709677419355	12.258064516129	19.3548387096774	5.93548387096774	13.5806451612903	92.3548387096774	78	0.909677419354839
2017	8	17	45.3870967741936	11.8064516129032	19.3548387096774	7.09677419354839	15.5483870967742	89.7096774193548	83.5483870967742	0.935483870967742
2017	8	18	48.7333333333333	13.1333333333333	20.9666666666667	9.03333333333333	19.3	87.5	87.8333333333333	0.965
2017	8	19	48.4838709677419	13.0967741935484	21.3870967741935	7.7741935483871	23.5161290322581	77.4838709677419	87.7741935483871	0.993548387096774
2017	8	20	47.2333333333333	13.8	21.9666666666667	6.76666666666667	25.6	65.1666666666667	86.4	1.05166666666667
2017	8	21	43.9666666666667	15.4333333333333	24.1333333333333	5.5	27.1666666666667	53.1333333333333	81.7666666666667	1.06333333333333
2017	8	22	38.9	15.1666666666667	23.5666666666667	7	28.0333333333333	44.1666666666667	73.6	1.03166666666667
2017	8	23	38.0333333333333	16.5666666666667	26.9666666666667	10.2333333333333	26.4	46.2	67.8	1.00333333333333
2017	8	24	36.1666666666667	15.9666666666667	26.1666666666667	6.56666666666667	23.4333333333333	43.6333333333333	61.8333333333333	0.976666666666667
2017	9	1	44.5714285714286	26.9285714285714	39.7857142857143	8.75	27.2857142857143	35.3571428571429	53.4285714285714	1.06964285714286
2017	9	2	41.1428571428571	24.8214285714286	35.3928571428571	7.53571428571429	25	37.3928571428571	37.3928571428571	1.02321428571429
2017	9	3	39.0689655172414	21.7241379310345	32.2413793103448	6.62068965517241	22.3448275862069	40.2413793103448	39.8620689655172	0.996551724137931
2017	9	4	37.1379310344828	20.6896551724138	30.1379310344828	5.51724137931035	20.9310344827586	40.9310344827586	40.1379310344828	0.987931034482759
2017	9	5	35.8620689655172	19.3103448275862	28.2758620689655	5.6551724137931	20.4137931034483	40.1724137931034	40.2068965517241	0.981034482758621
2017	9	6	35.6896551724138	19.1379310344828	27.6206896551724	6.62068965517241	21.6551724137931	37.448275862069	39.6551724137931	0.98448275862069
2017	9	7	35.2758620689655	19.7931034482759	27.8275862068966	10.1034482758621	23.0689655172414	34.2413793103448	38.5862068965517	1.05862068965517
2017	9	8	37.0689655172414	21.7586206896552	30.2758620689655	10.8965517241379	25.6206896551724	34.1724137931034	37.7586206896552	1.19827586206897
2017	9	9	40.6896551724138	24.7931034482759	34.3103448275862	11.2068965517241	26.3793103448276	42.9655172413793	38.2758620689655	1.17241379310345
2017	9	10	43.25	25.9642857142857	37.3214285714286	14.6428571428571	23.1071428571429	59.9642857142857	39.8928571428571	1.05892857142857
2017	9	11	44.0384615384615	25.5384615384615	38.7692307692308	18.6538461538462	19.3076923076923	78.7692307692308	42.3846153846154	0.976923076923077
2017	9	12	42.5714285714286	22.9642857142857	35.6428571428571	11.2857142857143	12.3571428571429	97.25	52.5357142857143	0.903571428571429
2017	9	13	42.0740740740741	19.6296296296296	32.3703703703704	9.96296296296296	9.85185185185185	105.481481481481	60.962962962963	0.87037037037037
2017	9	14	39.4230769230769	16.8	26.5769230769231	7.11538461538462	8.92307692307692	104.461538461538	69.0769230769231	0.811538461538462
2017	9	15	42.4642857142857	16.3333333333333	23.6785714285714	5.64285714285714	8.32142857142857	106.892857142857	78.3928571428571	0.805357142857143
2017	9	16	47.0357142857143	15.2857142857143	22.5714285714286	5.75	8.53571428571429	109.142857142857	87.9285714285714	0.794642857142857
2017	9	17	51.0344827586207	13.6551724137931	22.2413793103448	8.31034482758621	11.6551724137931	105.655172413793	94.9310344827586	0.813793103448276
2017	9	18	54.8620689655172	13.3103448275862	21.1034482758621	6.6551724137931	14.0344827586207	99.448275862069	100.275862068966	0.844827586206897
2017	9	19	55.2413793103448	14.4827586206897	24.1034482758621	7.27586206896552	25.6896551724138	80.3103448275862	100.655172413793	0.955172413793104
2017	9	20	51.6896551724138	16.7931034482759	27.2413793103448	7.68965517241379	37.0689655172414	58.0344827586207	95.8275862068966	1.11724137931035
2017	9	21	47.8965517241379	21.551724137931	33.5862068965517	9.17241379310345	39.2758620689655	45.8620689655172	88.6206896551724	1.16206896551724
2017	9	22	47.6551724137931	27.2413793103448	40.1724137931034	8.24137931034483	36.8965517241379	39.1379310344828	80.1034482758621	1.13448275862069
2017	9	23	50.6896551724138	30.4827586206897	45.3103448275862	8.72413793103448	33.6206896551724	37.2413793103448	71.6896551724138	1.09137931034483
2017	9	24	49.2758620689655	30.3448275862069	44.4137931034483	9.89655172413793	28.5172413793103	39	63.0344827586207	1.05862068965517
2017	10	1	135.548387096774	101.838709677419	119.516129032258	12.5806451612903	41.8709677419355	33.6129032258064	48.6129032258064	1.47903225806452
2017	10	2	132.612903225806	99.4516129032258	116.58064516129	10.2903225806452	38.1935483870968	34.3548387096774	34.3548387096774	1.37903225806452
2017	10	3	126.966666666667	94.6	111.566666666667	9.1	35.3	35.7333333333333	35.0666666666667	1.31666666666667
2017	10	4	113.612903225806	84.0645161290323	99.4193548387097	7.80645161290323	32.7096774193548	34.8064516129032	34.8064516129032	1.23064516129032
2017	10	5	104.225806451613	76.4838709677419	90.8387096774194	8.64516129032258	32.8064516129032	32.3548387096774	34.2903225806452	1.23548387096774
2017	10	6	96.0645161290323	70	83.9354838709677	9.48387096774194	32.3548387096774	30.6129032258065	33.4516129032258	1.21290322580645
2017	10	7	92.0645161290323	66.5806451612903	79.258064516129	11.4193548387097	33.2903225806452	29.9032258064516	32.9354838709677	1.2241935483871
2017	10	8	90.6129032258064	65.5483870967742	78.9032258064516	14.258064516129	37.5483870967742	28.4838709677419	32.2903225806452	1.3741935483871
2017	10	9	94.5161290322581	69.6129032258064	83.9354838709677	16.5806451612903	42.6774193548387	32.5806451612903	32.2258064516129	1.47741935483871
2017	10	10	100.677419354839	75.1290322580645	91.5483870967742	16.2903225806452	39	50.4516129032258	34.0322580645161	1.29838709677419
2017	10	11	101.387096774194	76.5806451612903	92.4516129032258	16.6774193548387	31.0967741935484	69.4193548387097	38.6129032258064	1.15645161290323
2017	10	12	95.258064516129	72.3548387096774	88.1935483870968	14.1935483870968	23.0645161290323	86.0967741935484	45.1290322580645	1.02258064516129
2017	10	13	84.8064516129032	63.2258064516129	78.6451612903226	11.5806451612903	17.9677419354839	95.4838709677419	52.4838709677419	0.946774193548387
2017	10	14	71.3	49.7666666666667	63.8333333333333	8.73333333333333	14.3	100.9	60.5666666666667	0.933333333333333
2017	10	15	60.4	37.1333333333333	50.3666666666667	7.23333333333333	14.3	102.866666666667	70.0666666666667	0.866666666666667
2017	10	16	54.5666666666667	29.2666666666667	41.7	7.9	15.2333333333333	102.8	79.8333333333333	0.861666666666667
2017	10	17	53.741935483871	25	39	9.06451612903226	17.2903225806452	101.548387096774	89.1612903225806	0.888709677419355
2017	10	18	55.0967741935484	25.1935483870968	39.4193548387097	11.5161290322581	25.5806451612903	91.3870967741936	94.0967741935484	0.948387096774194
2017	10	19	56.9677419354839	29	44.1935483870968	13.1935483870968	43.5483870967742	68.4838709677419	93.7096774193548	1.15322580645161
2017	10	20	62.0645161290323	38.4838709677419	53.0322580645161	18.1290322580645	54.1290322580645	52.9032258064516	89.4838709677419	1.44354838709677
2017	10	21	80	56.3225806451613	72.6129032258064	17.8387096774194	53.258064516129	44.1290322580645	83.3225806451613	1.58225806451613
2017	10	22	104.516129032258	76.0645161290323	96.5483870967742	15.3225806451613	50.5806451612903	38.4516129032258	75.4838709677419	1.63387096774194
2017	10	23	123.58064516129	91.6451612903226	111.064516129032	15.1935483870968	49.2258064516129	34.3870967741936	66.7741935483871	1.62741935483871
2017	10	24	132.451612903226	98.9677419354839	118.161290322581	12.2258064516129	45.3548387096774	32	57.9354838709677	1.55806451612903
2017	11	1	79.5333333333333	56.6	70.4333333333333	12.6666666666667	32.3	40.3	45.2666666666667	1.1
2017	11	2	77.8333333333333	55.4333333333333	69.6	11.8333333333333	30.1666666666667	41.6	41.6	1.07333333333333
2017	11	3	75.2333333333333	53.6	66.6333333333333	10.5666666666667	26.9666666666667	42.5666666666667	42.1666666666667	0.985
2017	11	4	71.4333333333333	51.1	62.2666666666667	11.2666666666667	25.8666666666667	43	42.5	0.946666666666667
2017	11	5	67.2666666666667	46.6	57.1	9.86666666666667	25.4666666666667	43.1666666666667	42.6	0.956666666666667
2017	11	6	65.1333333333333	43.9666666666667	54.6333333333333	11.0666666666667	25.6666666666667	43.5666666666667	42.8	0.995
2017	11	7	63.2666666666667	43.3333333333333	54.5333333333333	12.3	26.9666666666667	42	42.6333333333333	1.06833333333333
2017	11	8	65.2	46.1666666666667	57.8333333333333	15.3	33.3	37.8	41.8666666666667	1.14166666666667
2017	11	9	68.7	51.2666666666667	62.9666666666667	13.9666666666667	35.6333333333333	39.2333333333333	41.6333333333333	1.19333333333333
2017	11	10	73.1	55.0666666666667	66.9333333333333	15.1	28.7	48.3	42.2	1.05166666666667
2017	11	11	73.7333333333333	54.6	66.7333333333333	12.9666666666667	21.2333333333333	57.3666666666667	44.3333333333333	0.901666666666667
2017	11	12	67.7666666666667	49.0666666666667	59.8333333333333	11.6666666666667	18.6666666666667	62.1333333333333	46.6333333333333	0.841666666666667
2017	11	13	57.2666666666667	38.9333333333333	49.0666666666667	10	15.9666666666667	66.9333333333333	49.6333333333333	0.8
2017	11	14	48.4333333333333	30.4333333333333	39.5333333333333	9.06666666666667	14.7666666666667	69.8666666666667	53.0333333333333	0.781666666666667
2017	11	15	43.5333333333333	25.9333333333333	34	8.43333333333333	15.7666666666667	69.9	56.5333333333333	0.786666666666667
2017	11	16	44.1666666666667	26.2333333333333	34.3666666666667	8.43333333333333	16.2666666666667	68.5333333333333	60.2	0.793333333333333
2017	11	17	43.8666666666667	26.7333333333333	34.3666666666667	9.53333333333333	20.5666666666667	65.8666666666667	63.5666666666667	0.78
2017	11	18	43.6	26.0666666666667	35.5333333333333	12.1	28.7666666666667	58.1666666666667	64.7666666666667	0.886666666666667
2017	11	19	44.3666666666667	26.9666666666667	37.7	16.2666666666667	35.2333333333333	49.4	63.7666666666667	0.983333333333333
2017	11	20	48.3	30.7666666666667	44.0666666666667	21.0666666666667	37.8	43.8666666666667	60.8	1.10833333333333
2017	11	21	57	37.9333333333333	52.3333333333333	16.4333333333333	39	41.9333333333333	57.6	1.21166666666667
2017	11	22	67.5	46.6666666666667	60.5	17.8	37.9666666666667	41.7	54.3	1.185
2017	11	23	74.1333333333333	52.0666666666667	65.4666666666667	14.7	35.1	41.9666666666667	50.9666666666667	1.13
2017	11	24	77.1666666666667	55.2	68.1	14.1	32.6	41.0333333333333	47.6666666666667	1.095
2017	12	1	81.4838709677419	59.1612903225806	71.1290322580645	18	39.3225806451613	21.1612903225806	28.1612903225806	1.44032258064516
2017	12	2	77.7096774193548	56.5161290322581	68.0967741935484	17.7741935483871	37.2258064516129	21.4516129032258	21.4516129032258	1.38709677419355
2017	12	3	72.8709677419355	53	64.3870967741936	16.6774193548387	35.3225806451613	22.2258064516129	21.7096774193548	1.34838709677419
2017	12	4	70.3225806451613	50.8709677419355	61.3548387096774	15.5806451612903	34.6129032258064	22.2258064516129	21.9677419354839	1.30645161290323
2017	12	5	68.0967741935484	48.8709677419355	59.4838709677419	15.3225806451613	34.0322580645161	22.741935483871	22.1290322580645	1.25161290322581
2017	12	6	67	47.4193548387097	58.6451612903226	15.2903225806452	33.2258064516129	23.6451612903226	22.5483870967742	1.25161290322581
2017	12	7	66.4193548387097	46.741935483871	58.2903225806452	18.3870967741935	34.741935483871	21.7741935483871	22.3548387096774	1.32903225806452
2017	12	8	67.5161290322581	47.8709677419355	59.2903225806452	26.5483870967742	39.0967741935484	18.8387096774194	21.8387096774194	1.52258064516129
2017	12	9	73.5806451612903	53.1935483870968	64.2258064516129	27.7096774193548	42.1935483870968	18.6129032258065	21.4193548387097	1.77096774193548
2017	12	10	84.1935483870968	62.0645161290323	73.9677419354839	28.5806451612903	41.741935483871	22.6451612903226	21.5161290322581	1.8258064516129
2017	12	11	103.033333333333	76.4666666666667	91.7333333333333	28.1666666666667	36.4	31.8666666666667	22.2	1.58333333333333
2017	12	12	108.225806451613	80.5483870967742	96.5483870967742	25.7741935483871	31.4838709677419	42.741935483871	25.4193548387097	1.30806451612903
2017	12	13	101.066666666667	74.7666666666667	90.1666666666667	25.5	24.7333333333333	49.5666666666667	28.1666666666667	1.105
2017	12	14	80.8	58.5333333333333	70.4666666666667	21.4333333333333	20.9333333333333	52.9333333333333	31.9	1.00333333333333
2017	12	15	62.0645161290323	42.9032258064516	53.4193548387097	19.9677419354839	21.3870967741935	54.4516129032258	36.6774193548387	0.961290322580645
2017	12	16	53.3870967741936	35.7096774193548	46.6774193548387	21.4193548387097	23.1290322580645	54.2903225806452	40.8709677419355	1.00483870967742
2017	12	17	51.8064516129032	34.6129032258064	45.3225806451613	28.6451612903226	27.2903225806452	49.5161290322581	44.9354838709677	1.01774193548387
2017	12	18	50.9354838709677	34.6451612903226	45.9677419354839	23.5806451612903	37.9032258064516	40.0322580645161	47.0322580645161	1.1741935483871
2017	12	19	54.2903225806452	38.2903225806452	47.8387096774194	24.3225806451613	45.4516129032258	31.741935483871	47.0322580645161	1.35483870967742
2017	12	20	61.6129032258064	44	55.0645161290323	27.3548387096774	46.8387096774194	28.1290322580645	45.1935483870968	1.52741935483871
2017	12	21	75.3225806451613	54.3548387096774	66.8064516129032	22.8709677419355	43.8387096774194	27.0645161290323	42.258064516129	1.59838709677419
2017	12	22	86.1612903225806	62.4516129032258	76.4516129032258	20.3225806451613	41.8387096774194	25.5806451612903	38.7741935483871	1.55967741935484
2017	12	23	91.0645161290323	66.1612903225806	80.0967741935484	19.4516129032258	41.2258064516129	23.4516129032258	34.9354838709677	1.57258064516129
2017	12	24	88.8387096774194	64.5806451612903	78.1290322580645	18.9354838709677	39.9354838709677	21.6129032258065	30.8387096774194	1.50967741935484
2018	1	1	105.129032258065	76.3548387096774	93.741935483871	22.5483870967742	48.2258064516129	14.6129032258065	27.258064516129	1.74838709677419
2018	1	2	99.0645161290323	71.7741935483871	88.3870967741936	19.0967741935484	44.2258064516129	16.6451612903226	16.6451612903226	1.58387096774194
2018	1	3	90.8709677419355	65.4838709677419	81.0322580645161	18.4193548387097	40.9677419354839	18.4516129032258	17.6774193548387	1.48064516129032
2018	1	4	82.8387096774194	59.2258064516129	74.1612903225806	18.0645161290323	39.9032258064516	18.9354838709677	17.9677419354839	1.41935483870968
2018	1	5	76.2258064516129	54.0645161290323	67.741935483871	15.5161290322581	39.0645161290323	19.0645161290323	18.258064516129	1.36774193548387
2018	1	6	72.2258064516129	50.6451612903226	63.0645161290323	15.9677419354839	40.1935483870968	17.0645161290323	18.0645161290323	1.38709677419355
2018	1	7	69.741935483871	48.8709677419355	60.6129032258064	19.0967741935484	41.2258064516129	16.2903225806452	17.8387096774194	1.44838709677419
2018	1	8	69.4516129032258	48.8387096774194	60.741935483871	24.7096774193548	44.4838709677419	15.3548387096774	17.3870967741935	1.54354838709677
2018	1	9	73.6774193548387	52.8387096774194	65.6774193548387	27.8709677419355	48.1290322580645	15.9032258064516	17.258064516129	1.85322580645161
2018	1	10	85.8064516129032	62.5161290322581	76.7096774193548	29.5483870967742	46.0967741935484	21.5483870967742	17.741935483871	2.04032258064516
2018	1	11	105.161290322581	77.9677419354839	93.4516129032258	25.7741935483871	39.5483870967742	32.4516129032258	19.5161290322581	1.69838709677419
2018	1	12	114	84.6451612903226	101.096774193548	31.1935483870968	30.8064516129032	43.258064516129	22.6774193548387	1.33870967741935
2018	1	13	101.903225806452	75.258064516129	90.6774193548387	22.5806451612903	22.9032258064516	52.4516129032258	26.6774193548387	1.07096774193548
2018	1	14	76.8709677419355	54.8709677419355	67.9032258064516	18.1612903225806	19.8387096774194	57	31.7741935483871	0.958064516129032
2018	1	15	54.3225806451613	36.6451612903226	47.9677419354839	17.258064516129	19.9032258064516	58.5806451612903	36.8709677419355	0.930645161290322
2018	1	16	43.741935483871	28.2903225806452	37.8387096774194	22.9354838709677	20.5161290322581	60.0645161290323	42.5161290322581	0.92741935483871
2018	1	17	40.9677419354839	25.0322580645161	33.2903225806452	31.7741935483871	23.7096774193548	58.3548387096774	47.8387096774194	0.954838709677419
2018	1	18	41.6129032258064	25.8387096774194	33.8387096774194	17.8064516129032	33.8387096774194	48.5483870967742	51.258064516129	1.10161290322581
2018	1	19	44.9677419354839	29.3870967741935	38.3548387096774	20.5161290322581	42.4838709677419	39.0322580645161	52.0967741935484	1.3
2018	1	20	54.258064516129	37.3225806451613	47.1290322580645	22.8387096774194	48.5483870967742	31.5161290322581	50.4838709677419	1.56774193548387
2018	1	21	69.8709677419355	49.2258064516129	60.1290322580645	20.5161290322581	49.7741935483871	26.8709677419355	47.2903225806452	1.76129032258064
2018	1	22	87.5483870967742	63.1290322580645	75.3548387096774	20.6451612903226	49.8709677419355	22.9032258064516	43.0645161290323	1.84516129032258
2018	1	23	100.354838709677	73.1290322580645	88.3870967741936	20.7096774193548	48.6451612903226	20.258064516129	38.2903225806452	1.80645161290323
2018	1	24	105.870967741935	77.2903225806452	93.6774193548387	19.5161290322581	48.3870967741936	17.4193548387097	33.1290322580645	1.77741935483871
2018	2	1	96.6785714285714	69.5357142857143	85.3571428571429	22.1785714285714	36.3571428571429	32.3571428571429	44.8571428571429	1.3625
2018	2	2	93.8571428571429	67.5714285714286	82.7857142857143	15.8571428571429	34.5357142857143	31.8214285714286	31.8214285714286	1.28571428571429
2018	2	3	89.0357142857143	64.25	78.25	15.3571428571429	32.0357142857143	33.6071428571429	32.8214285714286	1.24107142857143
2018	2	4	81.0714285714286	58.1785714285714	70.1071428571429	14	31.8571428571429	31.9642857142857	32.3571428571429	1.20357142857143
2018	2	5	76.6071428571429	54.6785714285714	65.3928571428571	14.6785714285714	31.9285714285714	31.1071428571429	31.8928571428571	1.13571428571429
2018	2	6	74.0714285714286	52.6071428571429	62.5714285714286	15.6785714285714	30.8214285714286	32.0357142857143	32.3571428571429	1.12321428571429
2018	2	7	71.5357142857143	50.6785714285714	60.3571428571429	17.5714285714286	31.5357142857143	32.3214285714286	32.1785714285714	1.11785714285714
2018	2	8	69.1071428571429	48.75	57.8571428571429	26.1071428571429	34.6785714285714	29.8214285714286	31.8928571428571	1.18035714285714
2018	2	9	70.8928571428571	50.6428571428571	60.6428571428571	32.75	39.4285714285714	28.5	31.5	1.40357142857143
2018	2	10	81.0357142857143	58.9642857142857	70.3928571428571	35.6785714285714	35.1785714285714	37.8571428571429	32.1428571428571	1.43214285714286
2018	2	11	96.4642857142857	71.3214285714286	84.7857142857143	35.8214285714286	30.9642857142857	49.0714285714286	34.1785714285714	1.26071428571429
2018	2	12	106.964285714286	79.3928571428571	93	34.5357142857143	26.6428571428571	58.7142857142857	37.4285714285714	1.04285714285714
2018	2	13	99.0357142857143	72.7142857142857	85.1071428571429	27.8928571428571	21.0714285714286	66.2142857142857	41.8928571428571	0.8875
2018	2	14	81.7857142857143	57.8214285714286	67.9642857142857	19.8928571428571	19.2142857142857	70.9285714285714	46.6428571428571	0.785714285714286
2018	2	15	63.7142857142857	42.5	51.75	17.9642857142857	16.2142857142857	73.8928571428571	51.6428571428571	0.744642857142857
2018	2	16	53.5357142857143	33.7142857142857	43.3928571428571	20.0714285714286	16.5357142857143	75.7142857142857	57.4285714285714	0.7625
2018	2	17	52.8571428571429	31.8571428571429	42.5	19.1785714285714	16.2857142857143	74.7857142857143	63.2142857142857	0.7375
2018	2	18	52.4285714285714	30.75	40.8571428571429	16.6785714285714	18.8571428571429	70.6785714285714	67.3571428571429	0.757142857142857
2018	2	19	52.3214285714286	30.6428571428571	41.4642857142857	19.1785714285714	27.3928571428571	61.75	68.9285714285714	0.853571428571429
2018	2	20	53	32.0714285714286	45	19.6428571428571	34.4642857142857	50.9642857142857	67.8214285714286	1.0625
2018	2	21	60.6428571428571	39.75	54.6428571428571	21.5	39.0714285714286	42.2857142857143	64.6428571428571	1.29821428571429
2018	2	22	74.6666666666667	51.037037037037	67.2222222222222	20.962962962963	39.4074074074074	38.1111111111111	60.2592592592593	1.41481481481481
2018	2	23	87.3214285714286	61.9642857142857	77.6785714285714	21.6785714285714	36.8928571428571	38.4285714285714	56.2857142857143	1.4
2018	2	24	92.7142857142857	66.3928571428571	82.3571428571429	29.2142857142857	36.0714285714286	35.1785714285714	51.1071428571429	1.38928571428571
2018	3	1	102	72.8709677419355	88.1290322580645	17.0645161290323	31.7096774193548	59.7741935483871	74.6774193548387	1.29677419354839
2018	3	2	101.645161290323	72.6129032258064	87.8064516129032	14.3548387096774	30	58.3225806451613	58.3225806451613	1.25161290322581
2018	3	3	97.7096774193548	69.9032258064516	85.741935483871	12.3870967741935	27.0967741935484	59.0967741935484	58.8064516129032	1.20806451612903
2018	3	4	92.258064516129	65.9032258064516	82.8387096774194	13.1612903225806	25.4193548387097	59.5806451612903	59.0967741935484	1.16935483870968
2018	3	5	89.0645161290323	63.8387096774194	78.9677419354839	11.6129032258065	25.8387096774194	58.258064516129	58.8387096774194	1.12258064516129
2018	3	6	85.6774193548387	60	77.258064516129	12.3870967741935	25.741935483871	57.741935483871	58.6451612903226	1.09193548387097
2018	3	7	82.0967741935484	56.7096774193548	74.0967741935484	15.2903225806452	30.3225806451613	54.4516129032258	58	1.14032258064516
2018	3	8	79.2258064516129	54.3225806451613	73.2258064516129	19.0645161290323	35.9032258064516	53.2258064516129	57.3225806451613	1.26935483870968
2018	3	9	82.0322580645161	57.4193548387097	75.4516129032258	23.5483870967742	36.4193548387097	57.8387096774194	57.3548387096774	1.3241935483871
2018	3	10	88.2258064516129	63.3225806451613	80.8709677419355	26.1612903225806	31.5806451612903	70.0322580645161	58.9354838709677	1.25483870967742
2018	3	11	91.4193548387097	65.9354838709677	84.1935483870968	30.2258064516129	26.4838709677419	84.2258064516129	62.0967741935484	1.13225806451613
2018	3	12	89.3548387096774	64.4193548387097	80.0322580645161	33	22.0967741935484	94.6129032258064	66.4193548387097	1.0258064516129
2018	3	13	77.0322580645161	53.1612903225806	68.258064516129	24.5483870967742	17.8709677419355	100.58064516129	71.2258064516129	0.985483870967742
2018	3	14	70.6774193548387	48.9677419354839	61.0645161290323	17.5483870967742	19.3225806451613	104.193548387097	77.0967741935484	0.948387096774193
2018	3	15	65.8064516129032	44.6774193548387	57.1612903225806	20.741935483871	19.6774193548387	106.161290322581	83.8064516129032	0.937096774193548
2018	3	16	65.0645161290323	42.8709677419355	56.5806451612903	31.2903225806452	19.5806451612903	105.838709677419	90.4516129032258	0.937096774193548
2018	3	17	66	42.0322580645161	56.258064516129	20.5161290322581	19.5806451612903	106.387096774194	96.7096774193548	0.964516129032258
2018	3	18	66.6129032258064	40.9677419354839	54.1935483870968	15.9677419354839	19.7096774193548	104.225806451613	100.935483870968	0.998387096774194
2018	3	19	69.2903225806452	43.3225806451613	56.3870967741936	16.5806451612903	24.7741935483871	94.5483870967742	102	1.05645161290323
2018	3	20	72.8387096774194	46.258064516129	59.8387096774194	19.8709677419355	32.1612903225806	82.2258064516129	100.354838709677	1.18064516129032
2018	3	21	79.0645161290323	53.1290322580645	67.8064516129032	18.7096774193548	35.3548387096774	72.8387096774194	97.0322580645161	1.28870967741935
2018	3	22	88.3870967741936	60.9677419354839	77.8387096774194	16.9677419354839	35.4193548387097	65.9354838709677	92.1612903225806	1.33064516129032
2018	3	23	96.4838709677419	68.0322580645161	84.9032258064516	17.258064516129	35.3548387096774	62.258064516129	86.6451612903226	1.35161290322581
2018	3	24	102.709677419355	73.0645161290323	88.7096774193548	17.5161290322581	32.4193548387097	61.0322580645161	81.0645161290323	1.31290322580645
2018	4	1	78.7	47.7666666666667	77.7666666666667	9.76666666666667	24.2333333333333	75	88.0333333333333	0.93
2018	4	2	72.7333333333333	44.5	71.1666666666667	9.83333333333333	22.5666666666667	75	75	0.883333333333333
2018	4	3	68.9333333333333	39.5666666666667	62.5	12	21	76.4	75.8333333333333	0.855
2018	4	4	65.0666666666667	36.3	56.7	11.4333333333333	20	77.6666666666667	76.3333333333333	0.853333333333333
2018	4	5	62.7333333333333	33.9	52.5666666666667	11.0333333333333	20.4333333333333	76.2	76.4666666666667	0.856666666666667
2018	4	6	61.5666666666667	34.0666666666667	51	11.0666666666667	20.5666666666667	74.2	75.9	0.885
2018	4	7	60.3	33.6333333333333	51.0333333333333	12.1666666666667	25.7333333333333	69.7	74.8	0.96
2018	4	8	61.5666666666667	35.7666666666667	53.9666666666667	13.6	29.4666666666667	70.4	74.2333333333333	1.03
2018	4	9	66.2	39.8666666666667	59.9333333333333	17.2333333333333	29.1	79.5	74.8333333333333	1.03666666666667
2018	4	10	70.8	44.0333333333333	64.9	16.4	23.4333333333333	94.2	77.4	0.945
2018	4	11	69.8666666666667	43.0666666666667	65.6333333333333	12.5333333333333	22.2666666666667	103.566666666667	80.7666666666667	0.883333333333333
2018	4	12	65.1666666666667	38.9	61.7666666666667	11.9	20.4666666666667	108.266666666667	84.6333333333333	0.838333333333333
2018	4	13	61.7666666666667	34.5	58.9333333333333	9.33333333333333	20.6333333333333	110.733333333333	88.9	0.806666666666667
2018	4	14	59	31.1666666666667	53.1333333333333	9.56666666666667	21.7	111.433333333333	93.5	0.821666666666667
2018	4	15	61.6666666666667	30.5666666666667	54.5333333333333	9.3	21.5333333333333	114.4	98.8666666666667	0.81
2018	4	16	64.6333333333333	28.8	55.8	14.4333333333333	20.2	114.533333333333	104.333333333333	0.808333333333334
2018	4	17	65.9666666666667	28.1333333333333	55.3	18.3666666666667	18.6666666666667	111.1	108.3	0.793333333333334
2018	4	18	67.5333333333333	29.2666666666667	58.3333333333333	7.76666666666667	20.6	108.133333333333	110.033333333333	0.815
2018	4	19	69.0333333333333	31.9666666666667	62.0666666666667	7.46666666666667	18.0666666666667	106.9	110.533333333333	0.815
2018	4	20	69.2666666666667	33.3	63.4	8.46666666666667	21.7333333333333	99.5	109.166666666667	0.871666666666666
2018	4	21	68.8	35.2666666666667	66.3666666666667	9.63333333333333	27.2	88.4666666666667	106.366666666667	0.936666666666666
2018	4	22	70.3666666666667	39.1666666666667	70.6666666666667	10.4333333333333	28.4333333333333	81.4333333333333	102.433333333333	0.968333333333333
2018	4	23	74	43.6333333333333	75.5666666666667	12.8666666666667	28.1666666666667	75.4	97.6666666666667	0.971666666666667
2018	4	24	77	46.4666666666667	78.1333333333333	12.3333333333333	25.9	74.6333333333333	92.7333333333333	0.935
2018	5	1	64.2903225806452	28.9677419354839	50.3870967741936	7.83870967741936	30.3548387096774	75.3548387096774	99.4193548387097	0.77741935483871
2018	5	2	54.8333333333333	27.3	47.8666666666667	7.96666666666667	30.9333333333333	69.5666666666667	69.5666666666667	0.768333333333333
2018	5	3	53.9354838709677	26.2903225806452	46.3225806451613	10.2258064516129	31.4193548387097	66.8064516129032	68.1935483870968	0.774193548387097
2018	5	4	52.8709677419355	25.5806451612903	44.8709677419355	8.35483870967742	29.6129032258065	64.9677419354839	66.9677419354839	0.780645161290322
2018	5	5	51.9032258064516	24.8709677419355	43.8064516129032	8.35483870967742	32.4838709677419	60.5806451612903	65.3870967741936	0.779032258064516
2018	5	6	50.0322580645161	24.5806451612903	42.2258064516129	8.61290322580645	32.9354838709677	58.7096774193548	64.0645161290323	0.780645161290323
2018	5	7	48.7333333333333	23.6	41.4333333333333	11.6333333333333	35.5333333333333	54.4	60.7	0.82
2018	5	8	50	25.8333333333333	43.7	15.6333333333333	38.0333333333333	60	60.5333333333333	0.875
2018	5	9	53.9677419354839	28.9677419354839	47.4193548387097	18.5161290322581	34.1935483870968	81.5806451612903	65.258064516129	0.840322580645161
2018	5	10	55.8	30.4333333333333	49.5333333333333	18.3666666666667	22.6666666666667	102.3	67.6333333333333	0.74
2018	5	11	56.2258064516129	28.5806451612903	48.741935483871	10.4516129032258	17.9032258064516	114.870967741935	75.6129032258064	0.719354838709677
2018	5	12	54.9354838709677	25.7741935483871	46.5806451612903	11.0645161290323	15.0645161290323	122.129032258065	82.6774193548387	0.675806451612903
2018	5	13	54.8709677419355	23.741935483871	43.0967741935484	9.58064516129032	14.8387096774194	126.032258064516	90.5483870967742	0.682258064516129
2018	5	14	59.7096774193548	23.2258064516129	45.7096774193548	9.03225806451613	14.6451612903226	131.354838709677	99.6129032258064	0.695161290322581
2018	5	15	66.1612903225806	21.3548387096774	45.6129032258064	7.83870967741936	15.1612903225806	134.096774193548	109.290322580645	0.685483870967742
2018	5	16	71.4193548387097	20.7741935483871	47.8387096774194	7.41935483870968	14.5161290322581	134.161290322581	118.322580645161	0.670967741935484
2018	5	17	76.8387096774194	19.7096774193548	46	7.54838709677419	14.4193548387097	132.161290322581	124.806451612903	0.690322580645161
2018	5	18	78.4193548387097	20.1612903225806	47	8.2258064516129	16.4193548387097	132.354838709677	128.451612903226	0.67258064516129
2018	5	19	80.6333333333333	21.1666666666667	46.7	6.43333333333333	18.2666666666667	128.666666666667	130.733333333333	0.69
2018	5	20	79.3225806451613	21.3870967741935	44.5483870967742	8.35483870967742	21.3870967741935	118.838709677419	129.677419354839	0.716129032258065
2018	5	21	77.5161290322581	22.9032258064516	44.2903225806452	8.38709677419355	25.0322580645161	105.354838709677	127.193548387097	0.769354838709678
2018	5	22	73.1612903225806	25.3548387096774	43.8709677419355	8.48387096774194	33.741935483871	87.9032258064516	121.935483870968	0.812903225806452
2018	5	23	69.5806451612903	28.0645161290323	47.5806451612903	11.2903225806452	33.8709677419355	81.8387096774194	115.096774193548	0.803225806451613
2018	5	24	67.9032258064516	30.0322580645161	50.6451612903226	11.3548387096774	31.7741935483871	78.8064516129032	107.967741935484	0.785483870967742
2018	6	1	72.7666666666667	25.5333333333333	36.3	10.2333333333333	37.4666666666667	85.1	120.733333333333	0.936666666666667
2018	6	2	58.5333333333333	24.6666666666667	34.9666666666667	10.3666666666667	33	87.2666666666667	87.2666666666667	0.91
2018	6	3	56.5666666666667	22.8333333333333	32.8333333333333	9.5	31.4666666666667	83.9666666666667	85.6666666666667	0.893333333333333
2018	6	4	55	21.5	30.9666666666667	8.86666666666667	30.9333333333333	83.2	84.9	0.923333333333334
2018	6	5	54.6	20.8666666666667	29.6333333333333	8.16666666666667	30.1333333333333	80.3	83.7333333333333	0.933333333333333
2018	6	6	53.2333333333333	21.7	29.9333333333333	11.4666666666667	32.0666666666667	75.8666666666667	82.1	0.965
2018	6	7	52.6896551724138	22.9310344827586	32.1034482758621	15.3448275862069	33.4827586206897	76.1379310344828	80.0689655172414	1.03275862068966
2018	6	8	53.4666666666667	23.2666666666667	32.6666666666667	16.8333333333333	32.3	85.0666666666667	81.8666666666667	1.095
2018	6	9	54.2333333333333	23.6	34.7	12.2333333333333	28.6333333333333	96.7333333333333	83.7	1.08
2018	6	10	56.2333333333333	23.9666666666667	34.7666666666667	11.1	23.4333333333333	113.866666666667	86.8	1.00333333333333
2018	6	11	59.1	23	33.6	10.9	18.8	128	92.5	0.953333333333333
2018	6	12	63.0666666666667	22.4666666666667	32.9	9.46666666666667	16.0333333333333	140.433333333333	100.033333333333	0.92
2018	6	13	66.5172413793103	21.5862068965517	31.8620689655172	12.1379310344828	14.9310344827586	149.51724137931	108.137931034483	0.913793103448276
2018	6	14	72.3333333333333	20.6333333333333	30.9666666666667	12.4333333333333	13.6333333333333	156.7	118.7	0.891666666666667
2018	6	15	79.7333333333333	20	30	10.7	13.2333333333333	160.4	129.1	0.893333333333333
2018	6	16	86.4333333333333	20.2	30.9666666666667	9.2	14.1	162.433333333333	138.766666666667	0.875
2018	6	17	92.3666666666667	21.1333333333333	31.2	14.1666666666667	15.2666666666667	162.4	146.866666666667	0.879310344827586
2018	6	18	96.8333333333333	21.7	32.2	7.8	16.5666666666667	160.166666666667	152.5	0.886666666666667
2018	6	19	101.344827586207	20.9310344827586	32.4827586206897	8.55172413793103	20.0344827586207	157.551724137931	157.689655172414	0.905172413793103
2018	6	20	100.233333333333	22.3333333333333	33	8.26666666666667	23.2333333333333	143.866666666667	156.366666666667	0.941666666666667
2018	6	21	97.3	23.4333333333333	34.3666666666667	7.4	27.3	123.166666666667	153.033333333333	0.976666666666667
2018	6	22	92.5	25.2	35.3333333333333	9	33.2666666666667	109.466666666667	147.1	0.976666666666667
2018	6	23	86.5	26.3666666666667	36.3	9.03333333333333	36.4666666666667	98.4666666666667	139.733333333333	0.97
2018	6	24	79.7	26.1333333333333	36.9666666666667	9.36666666666667	36.8666666666667	89.5333333333333	130.6	0.926666666666667
2018	7	1	44.3225806451613	21.3548387096774	28.7741935483871	8.96774193548387	31.5806451612903	48.9032258064516	80.9032258064516	0.995161290322581
2018	7	2	35.7741935483871	21.258064516129	28.5161290322581	7.67741935483871	32.0645161290323	44.4193548387097	44.4193548387097	0.975806451612903
2018	7	3	35.3870967741936	20	28.8387096774194	6.64516129032258	31.4193548387097	40.4516129032258	42.4838709677419	0.964516129032258
2018	7	4	33.9354838709677	19	28.5161290322581	6.45161290322581	30.4193548387097	36.4516129032258	40.3870967741936	0.97258064516129
2018	7	5	33.5483870967742	18.0967741935484	27.2258064516129	8.09677419354839	30.9354838709677	33.0967741935484	38.6774193548387	0.954838709677419
2018	7	6	32.4838709677419	18.4838709677419	25.7741935483871	9.03225806451613	31.741935483871	31.7741935483871	37.2258064516129	0.964516129032258
2018	7	7	32.6774193548387	18.7741935483871	25.9354838709677	9.74193548387097	33.0967741935484	33.2903225806452	36.6774193548387	1.00161290322581
2018	7	8	33	19.1290322580645	27.6774193548387	9.48387096774194	32.2903225806452	42.0322580645161	37.3870967741936	1.04193548387097
2018	7	9	34.258064516129	20.4838709677419	29.1935483870968	11.8387096774194	28.9677419354839	56.3870967741936	39.7741935483871	1.03548387096774
2018	7	10	35.3225806451613	21.3225806451613	30.2903225806452	16.258064516129	24.0645161290323	70.9677419354839	43.1290322580645	1.01129032258065
2018	7	11	36.5806451612903	21.0967741935484	29.6451612903226	14.2903225806452	17.8709677419355	84.3548387096774	48.8064516129032	0.966129032258064
2018	7	12	37.3548387096774	19.5161290322581	27.741935483871	12.5161290322581	15.3548387096774	93.4838709677419	55.9032258064516	0.95
2018	7	13	38.0333333333333	17.1666666666667	24.3666666666667	10.2333333333333	13.7	99.4	63.1333333333333	0.941666666666667
2018	7	14	40.8	16.2	23.8666666666667	9.76666666666667	12.2666666666667	106.066666666667	72.4333333333333	0.926666666666667
2018	7	15	44.6	15.8666666666667	22.7666666666667	8.56666666666667	12.4	107.766666666667	81.7666666666667	0.923333333333333
2018	7	16	49.8666666666667	16.1666666666667	22.9	10.6666666666667	12.7	112.166666666667	90.4666666666667	0.925
2018	7	17	54.9	15.7	21.6	7.96666666666667	13.6	114.266666666667	98	0.918333333333333
2018	7	18	58.3666666666667	16.1333333333333	21.6666666666667	9.13333333333333	16.2333333333333	109.333333333333	102.9	0.95
2018	7	19	60.4	16.8333333333333	22.5666666666667	6.73333333333333	18.0333333333333	103.533333333333	105.533333333333	0.968333333333334
2018	7	20	61.2903225806452	18.4838709677419	24.6451612903226	6.45161290322581	18.9032258064516	97.3225806451613	106.548387096774	0.988709677419355
2018	7	21	60.0645161290323	19.5806451612903	26.3548387096774	7.2258064516129	20.6451612903226	86.9677419354839	104.967741935484	1.00322580645161
2018	7	22	57.7096774193548	20.3225806451613	27.5806451612903	6.80645161290323	24.5483870967742	75.0322580645161	101.193548387097	1.00645161290323
2018	7	23	53.2258064516129	20.6451612903226	27.9677419354839	6.7741935483871	27.1612903225806	63.0322580645161	95.4193548387097	1.00806451612903
2018	7	24	49	20.8064516129032	28.3225806451613	6.93548387096774	26.5806451612903	56.9354838709677	88.6451612903226	0.991935483870968
2018	8	1	39.9259259259259	17.1851851851852	28.9259259259259	8.33333333333333	26.9259259259259	39.5925925925926	67.2592592592593	0.974074074074074
2018	8	2	33.962962962963	17.037037037037	28.7777777777778	8.18518518518519	26.037037037037	37.4814814814815	37.4814814814815	0.953703703703704
2018	8	3	34.1481481481481	16	27.2962962962963	9.74074074074074	23.5925925925926	37.5555555555556	37.5185185185185	0.912962962962963
2018	8	4	32.1851851851852	15.0740740740741	24.7407407407407	8.51851851851852	22.0740740740741	38.037037037037	37.6296296296296	0.912962962962963
2018	8	5	33.6666666666667	13.6666666666667	26.6666666666667	6.66666666666667	35	29.3333333333333	36	0.866666666666667
2018	8	6	30.6666666666667	12.3333333333333	23.6666666666667	6.66666666666667	39	22	33.6666666666667	0.916666666666667
2018	8	7	30.6666666666667	15	22.6666666666667	14.6666666666667	41	27	32.3333333333333	0.966666666666667
2018	8	8	30.4166666666667	14.7916666666667	22.5833333333333	11.5	28.4583333333333	40.5833333333333	37.9583333333333	1.03333333333333
2018	8	9	31.625	15.5416666666667	23.8333333333333	19.625	29.875	50.9166666666667	39.4583333333333	1.07708333333333
2018	8	10	33.0357142857143	15.9642857142857	25.1428571428571	16.3571428571429	26.1428571428571	62.7142857142857	40.75	1.03214285714286
2018	8	11	34.8571428571429	15.8214285714286	25.1428571428571	13.1785714285714	19.1785714285714	79.0714285714286	46.1785714285714	0.958928571428571
2018	8	12	36.7777777777778	14.6296296296296	22.8888888888889	11.1481481481481	16.8888888888889	87.8888888888889	53.0740740740741	0.922222222222222
2018	8	13	38.0769230769231	13.4230769230769	21.5	11.0384615384615	14.1153846153846	94.0769230769231	60.8461538461538	0.909615384615385
2018	8	14	38.2222222222222	12.1851851851852	19.962962962963	11.6666666666667	13.7777777777778	95.3333333333333	67.6296296296296	0.885185185185185
2018	8	15	41.0357142857143	12.6071428571429	21.3214285714286	12.75	11.3928571428571	99.9642857142857	75.4642857142857	0.882142857142857
2018	8	16	45	11.6428571428571	20.2857142857143	11.5714285714286	12.9285714285714	98.6785714285714	83	0.8875
2018	8	17	49.2222222222222	11.962962962963	22.037037037037	9.59259259259259	14.2962962962963	99.5555555555556	89.9259259259259	0.892592592592592
2018	8	18	52.037037037037	12.5925925925926	22.7407407407407	9.74074074074074	16.5185185185185	96.9259259259259	94.2962962962963	0.918518518518519
2018	8	19	53.1111111111111	13.2222222222222	20.962962962963	9.59259259259259	19.4814814814815	90.9259259259259	96.0740740740741	0.948148148148148
2018	8	20	52.7407407407407	13.1481481481481	22.0740740740741	9.51851851851852	21.1481481481481	80.8518518518518	95.2592592592593	0.983333333333333
2018	8	21	50.7037037037037	14.5555555555556	22.8518518518519	9	23.0740740740741	68.5555555555556	91.8888888888889	1.01296296296296
2018	8	22	47.5185185185185	15.8148148148148	24.962962962963	9	25.3703703703704	57.5555555555556	86.6296296296296	0.998148148148148
2018	8	23	44.2962962962963	17.3703703703704	26.1111111111111	10.4074074074074	28.1851851851852	47.2962962962963	79.4814814814815	1.01111111111111
2018	8	24	40.962962962963	17.5555555555556	27.5555555555556	9.44444444444444	27.962962962963	41.4074074074074	71.8148148148148	0.983333333333333
2018	9	1	39.1111111111111	20.7037037037037	32.8148148148148	6.66666666666667	24.5555555555556	31.3703703703704	44.1111111111111	0.922222222222222
2018	9	2	34.9642857142857	17.3214285714286	27.5714285714286	6.39285714285714	24.8928571428571	33.0714285714286	33.1071428571429	0.869642857142857
2018	9	3	32.8620689655172	16.2413793103448	25.3793103448276	6.79310344827586	21.3793103448276	31.7586206896552	31.9310344827586	0.848275862068965
2018	9	4	30	14.6896551724138	23.2068965517241	7.3448275862069	19.2413793103448	30.9655172413793	31.6896551724138	0.824137931034483
2018	9	5	28.2962962962963	14.1111111111111	22.5555555555556	6.48148148148148	20	28.5925925925926	30.2592592592593	0.822222222222222
2018	9	6	26.9259259259259	13.0740740740741	21.8148148148148	6.88888888888889	20.8148148148148	27.1111111111111	29.6666666666667	0.842592592592592
2018	9	7	26.7777777777778	12.962962962963	22.037037037037	7.2962962962963	23.6296296296296	26.5555555555556	28.962962962963	0.92962962962963
2018	9	8	27	13.2307692307692	22.4230769230769	8	28.5384615384615	28.3461538461538	29.6153846153846	1.02692307692308
2018	9	9	29.3703703703704	14.9259259259259	25.5555555555556	10.8148148148148	28.2962962962963	33.4814814814815	29.5555555555556	1.03518518518518
2018	9	10	32.3461538461538	17.2307692307692	29.0769230769231	13.8846153846154	23.6538461538462	45.1153846153846	30.9615384615385	0.936538461538461
2018	9	11	33.8518518518519	18.2592592592593	30.2592592592593	15.037037037037	16.7777777777778	59	34.037037037037	0.848148148148148
2018	9	12	32.037037037037	15.8518518518519	26.962962962963	11.2962962962963	8.85185185185185	74.6296296296296	40.8888888888889	0.766666666666667
2018	9	13	29.7307692307692	12.7307692307692	22.1153846153846	10.0769230769231	6.34615384615385	79.5	46.2307692307692	0.728846153846154
2018	9	14	30.2	9.64	19.04	9.76	6.6	81.48	52.96	0.714
2018	9	15	32.1428571428571	8.89285714285714	16.1071428571429	8.5	8.60714285714286	81.8571428571429	60.2857142857143	0.710714285714286
2018	9	16	35.1785714285714	8.78571428571429	16.4642857142857	8.28571428571429	9.71428571428571	81.1071428571429	67.2142857142857	0.708928571428571
2018	9	17	37.9642857142857	9	15.4642857142857	8.39285714285714	9.92857142857143	80.3214285714286	73.1785714285714	0.701785714285714
2018	9	18	40.1785714285714	8.57142857142857	15.9642857142857	6.35714285714286	14.6428571428571	74.9642857142857	76.8214285714286	0.719642857142857
2018	9	19	40.2413793103448	9.44827586206897	15.2758620689655	7.24137931034483	25.9655172413793	60.2068965517241	77	0.841379310344827
2018	9	20	38.4137931034483	11.4137931034483	18.0344827586207	7.10344827586207	33.9655172413793	45.8965517241379	73.4827586206897	0.982758620689655
2018	9	21	37.3793103448276	15.3103448275862	24.8275862068966	7.10344827586207	32.8965517241379	41	68.448275862069	1.01379310344828
2018	9	22	40.1071428571429	20.4285714285714	32.9285714285714	6.75	30.9642857142857	37.75	63.1785714285714	1.02142857142857
2018	9	23	42.1034482758621	22.9655172413793	36.551724137931	7.13793103448276	25.7931034482759	38.2413793103448	57.8965517241379	0.970689655172414
2018	9	24	41.0740740740741	22.1111111111111	34.5185185185185	7.51851851851852	21.8888888888889	38.3333333333333	52.4074074074074	0.914814814814815
2018	10	1	53.9032258064516	35.4838709677419	52.2903225806452	7.64516129032258	34.6451612903226	25.4193548387097	35.6774193548387	0.933870967741935
2018	10	2	48.8709677419355	32.1612903225806	46.2903225806452	6.90322580645161	33.1612903225806	25.7741935483871	25.7741935483871	0.866129032258064
2018	10	3	43.5806451612903	27.7741935483871	41.1612903225806	6.51612903225806	28.6129032258065	26.4516129032258	26.1935483870968	0.801612903225806
2018	10	4	39.1935483870968	24.0967741935484	36.4838709677419	5.58064516129032	25.0645161290323	27.0645161290323	26.2258064516129	0.77741935483871
2018	10	5	35.8064516129032	20.9354838709677	32.2903225806452	5.45161290322581	23.9354838709677	27.8709677419355	26.5483870967742	0.738709677419355
2018	10	6	33.0344827586207	19.3103448275862	28.448275862069	5.96551724137931	22.8965517241379	26.8275862068966	26.6551724137931	0.743103448275862
2018	10	7	32.3	18.3103448275862	27.1666666666667	7.06666666666667	26.7666666666667	24.8666666666667	26.2666666666667	0.786666666666667
2018	10	8	33.5483870967742	19.0645161290323	28.3225806451613	7.25806451612903	32.5806451612903	23.4193548387097	25.4193548387097	0.979032258064516
2018	10	9	37.1612903225806	21.2903225806452	32.8387096774194	8.87096774193548	36.4516129032258	26.0645161290323	26	1.07258064516129
2018	10	10	42.1935483870968	24.7096774193548	39.0967741935484	11.2258064516129	33.9677419354839	36.0322580645161	27.258064516129	1.0258064516129
2018	10	11	45.6129032258064	26.6129032258065	44.5806451612903	10.9032258064516	26.2258064516129	49.9677419354839	30.4193548387097	0.887096774193548
2018	10	12	42.3	24.7333333333333	41.4666666666667	9.43333333333333	15.9	63.2666666666667	35.4	0.711666666666667
2018	10	13	37	20.6551724137931	35.2758620689655	8.10344827586207	11.9655172413793	69.2413793103448	40	0.656896551724138
2018	10	14	34.7333333333333	17.4333333333333	29.6	8.56666666666667	10.7333333333333	73.5666666666667	45.4	0.646666666666667
2018	10	15	33.8064516129032	13.3548387096774	25.9677419354839	8.41935483870968	11.1290322580645	74.0322580645161	52.3548387096774	0.625806451612903
2018	10	16	33.6	11.9666666666667	22.0666666666667	9.06666666666667	12.1333333333333	74.4	58.9	0.628333333333333
2018	10	17	36.0344827586207	12.8214285714286	21.8620689655172	7.48275862068965	14.3103448275862	72.7931034482759	65.448275862069	0.622413793103448
2018	10	18	36.5	12.1666666666667	20.9666666666667	6.96666666666667	22.5333333333333	61.9333333333333	66.2	0.665
2018	10	19	36.4666666666667	13.0666666666667	22.5333333333333	8.23333333333333	36.5	47.0666666666667	65.8666666666667	0.818333333333333
2018	10	20	36.7096774193548	17.6129032258065	27.9354838709677	10.7096774193548	46.5806451612903	35.0645161290323	63.3870967741936	1.02741935483871
2018	10	21	43.2413793103448	25.8620689655172	39.2068965517241	8.86206896551724	44.4827586206897	32.2068965517241	60.2413793103448	1.08620689655172
2018	10	22	52	34.1666666666667	49.7	9	41.0333333333333	29.9	53.4666666666667	1.07333333333333
2018	10	23	59.0322580645161	39.9354838709677	59.0967741935484	7.61290322580645	39.4516129032258	27.5483870967742	47.4838709677419	1.04193548387097
2018	10	24	58.8064516129032	39.9032258064516	58.4193548387097	8.58064516129032	37.4838709677419	26	40.9032258064516	0.962903225806452
2018	11	1	79.1379310344828	57.4827586206897	76.7931034482759	7.55172413793103	32.5172413793103	21.1379310344828	28.6896551724138	0.906896551724138
2018	11	2	72.8666666666667	52.3666666666667	71.3666666666667	6.8	31.2	18.9333333333333	18.9333333333333	0.851666666666667
2018	11	3	68.1333333333333	48.3333333333333	65.1333333333333	6.4	28.9333333333333	20	19.6666666666667	0.758333333333333
2018	11	4	62.7666666666667	43.4333333333333	58.8333333333333	5.9	27.2	19.2666666666667	19.2333333333333	0.701666666666667
2018	11	5	58.5666666666667	40.2333333333333	53.7333333333333	6.76666666666667	26.5	20.9	20.1666666666667	0.68
2018	11	6	53.4666666666667	36.5333333333333	48	7.73333333333333	25.1	21.0666666666667	19.9333333333333	0.646666666666667
2018	11	7	50.0666666666667	34.4333333333333	44.8	10.3333333333333	28.5666666666667	18.6333333333333	19.5666666666667	0.688333333333334
2018	11	8	49.2666666666667	34	44.3	12.5666666666667	34.6	16.4666666666667	19.2333333333333	0.833333333333333
2018	11	9	54.6333333333333	38.2666666666667	49.6	13.9	38.1333333333333	18.4333333333333	19.1333333333333	1.03666666666667
2018	11	10	63.8666666666667	45.5666666666667	60.1666666666667	14.2333333333333	34.3666666666667	26.7	19.9333333333333	0.953333333333333
2018	11	11	70.4333333333333	50.9333333333333	67.8666666666667	14.9666666666667	28.5	39.9	22.5666666666667	0.786666666666667
2018	11	12	69.4	49.8666666666667	67.3	12.4666666666667	20.4333333333333	50.9666666666667	26.5	0.631666666666667
2018	11	13	58.2333333333333	39.2666666666667	56.1333333333333	9.46666666666667	15.9666666666667	57.6666666666667	31.0333333333333	0.548333333333333
2018	11	14	51.9	34.3333333333333	47.4333333333333	11.8	14.1666666666667	61.2333333333333	35.9	0.513333333333333
2018	11	15	42.448275862069	25.6206896551724	38.4827586206897	8	13.8965517241379	64.4827586206897	41.6551724137931	0.491379310344828
2018	11	16	37.4	21	33.9655172413793	7.83333333333333	14.5333333333333	63.9666666666667	47.5333333333333	0.491666666666667
2018	11	17	38.0333333333333	20.3666666666667	32.6333333333333	8.9	18.9	59.8666666666667	52.7	0.518333333333333
2018	11	18	37.1379310344828	18.6551724137931	31.448275862069	8.55172413793103	32.1724137931034	46.1724137931034	55.3448275862069	0.646551724137931
2018	11	19	38.9655172413793	22.7586206896552	35.1379310344828	11.3448275862069	41.1034482758621	35.4137931034483	54.9310344827586	0.863793103448276
2018	11	20	49.3333333333333	32.6	47.1666666666667	12.8333333333333	44.6333333333333	30.1333333333333	51.7	1.05666666666667
2018	11	21	66.7666666666667	46.4	63.8333333333333	12.1666666666667	42	26.8666666666667	47.8333333333333	1.13833333333333
2018	11	22	80	57.1034482758621	76.2068965517241	10.6551724137931	39.5172413793103	23.4827586206897	42.6206896551724	1.13620689655172
2018	11	23	88.4333333333333	63.6	83.7	9.56666666666667	34.7333333333333	23.2	38.2	1.05833333333333
2018	11	24	86.6666666666667	63.2	83.0666666666667	8.86666666666667	32.7666666666667	21.4	32.8333333333333	0.965
2018	12	1	78.64	55.92	74.24	12.28	25.64	30.16	35.56	0.91
2018	12	2	76.125	54.4583333333333	70.6666666666667	12.0833333333333	24.375	29.5	29.5	0.883333333333333
2018	12	3	69.625	49.4583333333333	63.875	10.625	21.2916666666667	31.5	31.2083333333333	0.822916666666667
2018	12	4	65.5416666666667	45.75	60.125	9.70833333333333	20.5416666666667	30.7916666666667	30.875	0.775
2018	12	5	62.0454545454545	43.1363636363636	56.2272727272727	9.36363636363636	19.7272727272727	30.1363636363636	32.1363636363636	0.734090909090909
2018	12	6	61.8695652173913	42.1739130434783	55.5217391304348	10.0869565217391	20.4347826086957	27.8260869565217	30.7391304347826	0.765217391304348
2018	12	7	58.2272727272727	39.5	51.6818181818182	13.6363636363636	22.9545454545455	26.9090909090909	30.7272727272727	0.772727272727273
2018	12	8	59.2916666666667	41.8695652173913	54.0434782608696	16.375	27.4166666666667	25.0416666666667	28.9583333333333	0.910869565217391
2018	12	9	64.3333333333333	44.6666666666667	58.625	17.0416666666667	30.7916666666667	25.25	28.875	1.06041666666667
2018	12	10	80.2	56.72	74.72	18.32	29.76	29.76	29.32	1.094
2018	12	11	91	64.36	87.64	16.76	26.76	37.72	29.88	0.944
2018	12	12	93.16	65.36	90.56	17.6	19.12	50.4	32.56	0.706
2018	12	13	76.375	51.9166666666667	75.5416666666667	18.0833333333333	14.1666666666667	58.25	37.7083333333333	0.552083333333333
2018	12	14	55.72	35.6	52.88	13.24	10.84	63.28	42.16	0.492
2018	12	15	41.88	24.92	38.88	10	9.33333333333333	65	47.28	0.48
2018	12	16	38.68	21.6	34.36	11.68	11.24	65.08	52.2	0.478
2018	12	17	41.16	24.68	36	12.04	14.8	60.8	55.16	0.512
2018	12	18	39.7307692307692	22.7307692307692	36.2307692307692	11.8461538461538	25.4615384615385	50.0769230769231	55.1538461538462	0.659615384615385
2018	12	19	43.24	26.36	39.84	13.32	31.4	40.8	55.16	0.856
2018	12	20	51.4583333333333	34.3333333333333	49.25	13.125	31.7916666666667	37.8333333333333	53.1666666666667	0.941666666666667
2018	12	21	66.0416666666667	46.5833333333333	63.0416666666667	12.7916666666667	29.5416666666667	35.6666666666667	50.2083333333333	1.00208333333333
2018	12	22	77.16	55.16	72.96	12.8	29	33.08	46.84	1.016
2018	12	23	83.8	60.32	80.44	11.96	27.64	30.72	42.84	0.978
2018	12	24	82.92	59.6	78.6	12.36	27.52	28.68	38.28	0.978
2019	1	1	101.451612903226	73.4516129032258	99.0645161290323	17.6129032258065	28.741935483871	26.7741935483871	34.0322580645161	1.36451612903226
2019	1	2	94.7741935483871	68.0322580645161	92.4193548387097	15.8387096774194	26.4838709677419	26.9354838709677	26.9354838709677	1.28064516129032
2019	1	3	87.0322580645161	62.7096774193548	83.9354838709677	15.258064516129	24.9032258064516	27.5161290322581	27.3225806451613	1.2258064516129
2019	1	4	81.6774193548387	58.0967741935484	77.3548387096774	14.1290322580645	25.3870967741935	26.6129032258065	26.9677419354839	1.16129032258065
2019	1	5	76.3225806451613	54.2903225806452	70.8064516129032	14.8064516129032	24.9032258064516	25.6451612903226	26.6451612903226	1.13387096774194
2019	1	6	72.4516129032258	50.6774193548387	66.8709677419355	15	25.0967741935484	24.9032258064516	26.2258064516129	1.10967741935484
2019	1	7	72.0322580645161	50.0645161290323	66	17.3548387096774	25.7741935483871	23.7096774193548	25.9032258064516	1.13548387096774
2019	1	8	72.3870967741936	49.7096774193548	67	20.3225806451613	29.3548387096774	22.0645161290323	25.4516129032258	1.2241935483871
2019	1	9	77.6774193548387	53.8064516129032	71.4838709677419	21.4516129032258	34.0645161290323	22.9354838709677	25.0967741935484	1.5
2019	1	10	88.4516129032258	62.7741935483871	83	24.7096774193548	33.741935483871	28.1612903225806	25.1290322580645	1.58225806451613
2019	1	11	103.935483870968	75.8387096774194	98.4193548387097	26.741935483871	28.0322580645161	38.7741935483871	26.6451612903226	1.36129032258064
2019	1	12	112.322580645161	82.5161290322581	106.967741935484	21	22.6129032258065	49.8709677419355	29.5161290322581	1.13548387096774
2019	1	13	105.387096774194	76.741935483871	100.032258064516	18.4193548387097	15.9354838709677	59.4516129032258	33.7096774193548	0.930645161290323
2019	1	14	83.9677419354839	58.9354838709677	79.3225806451613	17.7741935483871	12.7096774193548	65.2258064516129	38.5483870967742	0.841935483870968
2019	1	15	66.3225806451613	44.3548387096774	62.1612903225806	16.4193548387097	12.3870967741935	67.9677419354839	44.2258064516129	0.82258064516129
2019	1	16	55.6129032258064	35.3548387096774	51.9354838709677	16.5161290322581	13.258064516129	68.1935483870968	49.5161290322581	0.817741935483871
2019	1	17	53.3225806451613	33.3870967741936	48.9032258064516	18.741935483871	15.6129032258065	64.6774193548387	54.8709677419355	0.851612903225806
2019	1	18	55.8709677419355	34.9354838709677	53.4193548387097	16.3225806451613	23.4838709677419	54.2903225806452	58	0.970967741935484
2019	1	19	60	40.2258064516129	55.8709677419355	19.4193548387097	35.1935483870968	41.6451612903226	58.7741935483871	1.23064516129032
2019	1	20	73.258064516129	49.8709677419355	70.8709677419355	20.5161290322581	37.0645161290323	36.8387096774194	57.2258064516129	1.38387096774194
2019	1	21	89.258064516129	63.3548387096774	86.0322580645161	21.4838709677419	37.6451612903226	31.9677419354839	53.3548387096774	1.49032258064516
2019	1	22	100.935483870968	73.3548387096774	97.6129032258064	19.4193548387097	36.0645161290323	29.3870967741935	49.0645161290323	1.50161290322581
2019	1	23	108.322580645161	79	104.096774193548	17.6451612903226	33.0967741935484	28.1290322580645	43.8387096774194	1.46290322580645
2019	1	24	107.193548387097	78.0967741935484	103.064516129032	18.4516129032258	30.5161290322581	27.1612903225806	38.8387096774194	1.41612903225806
2019	2	1	113.035714285714	84.4285714285714	102.285714285714	16.4285714285714	30.0357142857143	30.6785714285714	47.9285714285714	1.27142857142857
2019	2	2	108.321428571429	80.5714285714286	99.25	16.2857142857143	28.3214285714286	31.6428571428571	31.6428571428571	1.2125
2019	2	3	103.75	77.0357142857143	94.3928571428571	13.5	24.9285714285714	32.1428571428571	32.0357142857143	1.12678571428571
2019	2	4	96.1785714285714	71.0714285714286	86.9285714285714	12.75	23.6428571428571	30.6071428571429	31.5714285714286	1.0875
2019	2	5	87.9642857142857	64.4285714285714	77.8928571428571	12.3928571428571	22.1785714285714	30.4285714285714	31.2857142857143	1.03392857142857
2019	2	6	80.9642857142857	58	70.6071428571429	13.7857142857143	20.8214285714286	30.8214285714286	31.1428571428571	1.01964285714286
2019	2	7	76.6296296296296	54.8518518518519	68.3703703703704	15.6666666666667	23.8518518518519	27.4444444444444	30.037037037037	1.0462962962963
2019	2	8	73.1071428571429	52.2857142857143	64.8571428571429	18.1428571428571	27.9642857142857	24	29.5714285714286	1.1125
2019	2	9	79.4642857142857	57.6785714285714	70.7142857142857	22.6785714285714	32.1071428571429	25.0714285714286	29.0714285714286	1.33928571428571
2019	2	10	95.6428571428571	70.5714285714286	85.4285714285714	27.75	31.3571428571429	33.6785714285714	29.3928571428571	1.3625
2019	2	11	115.535714285714	86.1785714285714	103.607142857143	23.8214285714286	24.1785714285714	49.2142857142857	31.5357142857143	1.11428571428571
2019	2	12	120.321428571429	90.2857142857143	109.25	16.6428571428571	16.5357142857143	64.6071428571429	35.75	0.901785714285714
2019	2	13	107.607142857143	79.4285714285714	97.6428571428571	14.2142857142857	11.7857142857143	72.9285714285714	41.1071428571429	0.805357142857143
2019	2	14	84.3571428571429	60.9642857142857	77.3214285714286	13.2142857142857	9.28571428571429	77.5714285714286	47	0.757142857142857
2019	2	15	69.6071428571429	48.8214285714286	63.5714285714286	13.4285714285714	8.82142857142857	81	53.5	0.730357142857143
2019	2	16	59.4642857142857	40.0357142857143	52.3571428571429	12.75	9.07142857142857	82.0357142857143	60.7857142857143	0.717857142857143
2019	2	17	57.4285714285714	37.5357142857143	50.8928571428571	12.6785714285714	9.60714285714286	81.0714285714286	67.6428571428571	0.717857142857143
2019	2	18	58	36.4285714285714	51.8214285714286	13.6071428571429	12.9642857142857	77.7142857142857	73.0357142857143	0.757142857142857
2019	2	19	63.5714285714286	42.3928571428571	57.4285714285714	14.6071428571429	20.2142857142857	65.9642857142857	75.2142857142857	0.892857142857143
2019	2	20	68.5714285714286	47.8571428571429	62.4285714285714	18.6071428571429	27.4285714285714	55.0357142857143	73.9285714285714	1.07142857142857
2019	2	21	79.4444444444444	57.1851851851852	72.962962962963	19.962962962963	29.3703703703704	48.3703703703704	70.4444444444444	1.19444444444444
2019	2	22	96.3571428571429	70.7142857142857	88.6785714285714	18.4285714285714	32.0714285714286	40.8928571428571	66	1.28035714285714
2019	2	23	109.703703703704	81.8518518518518	99.5555555555556	17.5925925925926	33.1851851851852	34.8148148148148	60	1.36111111111111
2019	2	24	112.178571428571	83.8214285714286	102.357142857143	17.1428571428571	31.2142857142857	32.5357142857143	54	1.33035714285714
2019	3	1	94.9677419354839	65.2258064516129	93.5483870967742	12.5483870967742	29.2903225806452	42.741935483871	63.1612903225806	1.07258064516129
2019	3	2	90.6451612903226	61.1290322580645	88.4516129032258	12.3870967741935	27.7741935483871	42.3548387096774	42.3548387096774	1.03870967741935
2019	3	3	85.9354838709677	58.0322580645161	81.3225806451613	12.7096774193548	25.2258064516129	43.0322580645161	42.8064516129032	0.991935483870968
2019	3	4	81.6129032258064	55.4193548387097	75.8387096774194	14.4838709677419	26.2258064516129	41.0967741935484	42	0.946774193548387
2019	3	5	76.8387096774194	51.5161290322581	69.258064516129	13.8064516129032	24.8387096774194	43.8709677419355	42.6451612903226	0.908064516129032
2019	3	6	73.5806451612903	48.8064516129032	66.5483870967742	13.3870967741935	26.1612903225806	40.0645161290323	42.0322580645161	0.917741935483871
2019	3	7	70	45.6129032258064	63.5161290322581	14.7741935483871	27.741935483871	40.7096774193548	41.8387096774194	0.946774193548387
2019	3	8	69.9666666666667	46.6333333333333	65.1333333333333	20.2	32.1666666666667	37.1	40.9	1.05333333333333
2019	3	9	72.4666666666667	48.7666666666667	67.5333333333333	26.3333333333333	34.6333333333333	37.7931034482759	42.8666666666667	1.17333333333333
2019	3	10	81.1	56.6	76.5666666666667	26.8666666666667	31.4333333333333	53.9666666666667	42.4	1.14666666666667
2019	3	11	89.7	61.9	85.8	31.2333333333333	23.5666666666667	69.7931034482759	47.0666666666667	0.97
2019	3	12	87.0967741935484	59.1290322580645	83.258064516129	30.8064516129032	17.0322580645161	79.9666666666667	52.6451612903226	0.864516129032258
2019	3	13	76.741935483871	50.2258064516129	72.9354838709677	28.3870967741935	15.9677419354839	91.8064516129032	57.258064516129	0.811290322580645
2019	3	14	67.1935483870968	41.3870967741936	63.1290322580645	21.4838709677419	13.1290322580645	96.741935483871	63.8709677419355	0.759677419354839
2019	3	15	65.2258064516129	37.3	58.7	24.4516129032258	12.6	98.0666666666667	72.4193548387097	0.762903225806451
2019	3	16	66.2258064516129	35.5483870967742	58.5161290322581	20.3225806451613	13.1290322580645	100.838709677419	79.9354838709677	0.788333333333333
2019	3	17	68.2903225806452	36.1666666666667	57.5333333333333	16.2413793103448	13.5333333333333	98.6333333333333	88.1612903225806	0.773333333333333
2019	3	18	70.6129032258064	38.1	58.9	18.9677419354839	15.5161290322581	93.1333333333333	92.9677419354839	0.768333333333333
2019	3	19	70.3870967741936	39	60.3448275862069	16.1935483870968	21.3333333333333	80.2	94.2903225806452	0.85
2019	3	20	71.7333333333333	41.8275862068966	65.2413793103448	22.1	27.3448275862069	71.5333333333333	91.4333333333333	0.981666666666667
2019	3	21	76.258064516129	48	72.5	18.7	28.1935483870968	65	88.0645161290323	1.06612903225806
2019	3	22	85	56.6451612903226	82.1612903225806	18.7666666666667	27.8709677419355	58.9677419354839	83.0967741935484	1.08064516129032
2019	3	23	92.1290322580645	63.3225806451613	90.8064516129032	17.4193548387097	28.2903225806452	53.4193548387097	77.258064516129	1.06935483870968
2019	3	24	95.8333333333333	66.2666666666667	94.9333333333333	14.3	28.1	49.8666666666667	71.2333333333333	1.075
2019	4	1	68.8	38.5333333333333	66.6	11.0666666666667	22.9666666666667	57.4666666666667	83.8666666666667	0.876666666666667
2019	4	2	69.4333333333333	37.4	67.1	11.8333333333333	24.3	56.2	56.2	0.816666666666667
2019	4	3	68	35.1379310344828	66.1379310344828	11.4827586206897	21.1724137931034	56.1724137931034	57.0344827586207	0.768965517241379
2019	4	4	67.2	33.8666666666667	63.0666666666667	10.9	24.8333333333333	53.5	54.6333333333333	0.76
2019	4	5	63.2666666666667	31.4333333333333	57	11.1666666666667	26	51.5666666666667	53.9	0.76
2019	4	6	59.4666666666667	30.2333333333333	50.5666666666667	13.5	25.7666666666667	52.2666666666667	53.6	0.773333333333333
2019	4	7	57.6	30.3666666666667	48.6	15.7333333333333	27.5333333333333	46.4	52.3333333333333	0.856666666666667
2019	4	8	58.9333333333333	32.3	50.0333333333333	16.7666666666667	31.9666666666667	47.8	51.7	0.96
2019	4	9	63.5666666666667	36.2666666666667	55.9666666666667	23.3	31.3333333333333	60.3	52.7333333333333	0.99
2019	4	10	66.8	39.5333333333333	62.6333333333333	28.7333333333333	23.3666666666667	82.3666666666667	56.1333333333333	0.85
2019	4	11	69.4827586206897	39.4827586206897	65.7241379310345	17.4285714285714	14.1071428571429	104.241379310345	63.448275862069	0.710344827586207
2019	4	12	65.4333333333333	34.9310344827586	63.1034482758621	14.1333333333333	11.5333333333333	113.689655172414	69.2333333333333	0.689655172413793
2019	4	13	60.3448275862069	29.9642857142857	58.4285714285714	11.6896551724138	9.24137931034483	118.48275862069	77.448275862069	0.679310344827586
2019	4	14	57.6666666666667	24.8	52.3	12.0666666666667	7.41379310344828	122.066666666667	86.5	0.65
2019	4	15	58.5333333333333	22.9666666666667	51.2333333333333	10.9666666666667	7.82758620689655	116.433333333333	95.2666666666667	0.646666666666667
2019	4	16	61.5	21.5862068965517	50.7931034482759	11.8620689655172	8.25	119.586206896552	103.566666666667	0.631034482758621
2019	4	17	65.5666666666667	20.6071428571429	46.8214285714286	14.1034482758621	7.96428571428571	114.535714285714	110.733333333333	0.613793103448276
2019	4	18	68.3571428571429	21.12	49.84	17.4444444444444	9.5	118.269230769231	115.178571428571	0.632142857142857
2019	4	19	68.4333333333333	21.3928571428571	47.5714285714286	13.2666666666667	10.8275862068966	111.535714285714	115.933333333333	0.648275862068965
2019	4	20	68.3333333333333	23.4333333333333	50.9333333333333	13.2333333333333	15.4137931034483	96.9310344827586	114.833333333333	0.726666666666667
2019	4	21	66.1	25.8275862068966	51.0344827586207	14.8333333333333	20.6551724137931	85.1724137931034	110.6	0.826666666666667
2019	4	22	64.1379310344828	29.1428571428571	53.5357142857143	13.8275862068966	26.8620689655172	74.6428571428571	104.689655172414	0.944827586206896
2019	4	23	68.448275862069	35.3793103448276	60.5172413793103	13.1379310344828	24.0689655172414	68.2068965517241	98.2758620689655	0.924137931034483
2019	4	24	70.0666666666667	38.7	65.7333333333333	11.1	21.9333333333333	63.0333333333333	91.1333333333333	0.883333333333333
2019	5	1	66.2333333333333	25.6	42.3333333333333	7.4	17.4666666666667	80.7	104.466666666667	0.56
2019	5	2	57.7666666666667	24.3333333333333	40.5	7.8	16.2666666666667	81.6666666666667	81.6666666666667	0.546666666666667
2019	5	3	58	23.4333333333333	38.8	9.3	13.9	85.6333333333333	83.5	0.53
2019	5	4	56.8	22.9666666666667	37.6333333333333	9.26666666666667	12.1666666666667	88.5666666666667	85.3	0.546666666666667
2019	5	5	53.8666666666667	22.1666666666667	35.6	9.03333333333333	13.0333333333333	82.4	84.5666666666667	0.546666666666667
2019	5	6	51.5	22.6	35.3333333333333	8.83333333333333	15.1666666666667	75.7333333333333	82.8	0.563333333333333
2019	5	7	51	23	35.5	10.9666666666667	17.1666666666667	77.6333333333333	82.0333333333333	0.613333333333333
2019	5	8	52.2666666666667	24.6333333333333	37.8	13.3333333333333	18.0333333333333	84.9	82.3666666666667	0.623333333333333
2019	5	9	53.1724137931034	24.5862068965517	38.7586206896552	11.2413793103448	13.551724137931	94.7586206896552	83.7586206896552	0.610344827586207
2019	5	10	54.448275862069	23.3448275862069	39.0689655172414	10.551724137931	8.93103448275862	105.896551724138	86.6551724137931	0.548275862068966
2019	5	11	54.4827586206897	20.8965517241379	37.2758620689655	11.0344827586207	7.17241379310345	112.068965517241	89.8275862068966	0.524137931034483
2019	5	12	57.4666666666667	19.7	36.6333333333333	11.3666666666667	5.96666666666667	120.1	96.6666666666667	0.503333333333334
2019	5	13	58.8333333333333	18.5	34.6	10.7333333333333	5	124.466666666667	101.733333333333	0.476666666666667
2019	5	14	62.7931034482759	18.6896551724138	35.1724137931034	10.0344827586207	5.31034482758621	127.48275862069	108.586206896552	0.46551724137931
2019	5	15	66.8275862068966	17.3793103448276	34.6551724137931	8.46428571428571	4.69230769230769	131.137931034483	114.965517241379	0.458620689655172
2019	5	16	70.448275862069	18.3214285714286	36.3571428571429	8.60714285714286	4.27586206896552	130.107142857143	118.724137931034	0.446153846153846
2019	5	17	72.1724137931034	16.64	35.8	10.3448275862069	5.55555555555556	130.357142857143	122.586206896552	0.45
2019	5	18	72.6538461538462	17.0416666666667	37.2916666666667	11.9615384615385	5	123.5	123.076923076923	0.442307692307692
2019	5	19	76.0714285714286	16.6428571428571	35.9285714285714	12.2142857142857	5.64285714285714	125.785714285714	127.357142857143	0.457142857142857
2019	5	20	79.0689655172414	17.3571428571429	35.6428571428571	9.21428571428571	7.89655172413793	121.862068965517	131.034482758621	0.5
2019	5	21	75.7333333333333	18.551724137931	35.8275862068966	9.56666666666667	13.6	107.633333333333	126.966666666667	0.546666666666667
2019	5	22	72.6666666666667	20.8	37.1333333333333	12.7	16.5333333333333	98.0333333333333	122.833333333333	0.56
2019	5	23	70.1379310344828	24.8965517241379	41.8965517241379	7.24137931034483	15.5862068965517	91.9655172413793	118.448275862069	0.562068965517241
2019	5	24	67.5333333333333	25.3	41.9	6.9	16.4	86.8	111.4	0.566666666666667
2019	6	1	43.448275862069	28.1034482758621	39.551724137931	8.3448275862069	33.9655172413793	56.4827586206897	88.9655172413793	0.720689655172414
2019	6	2	40.8518518518519	25.962962962963	37.5185185185185	7.92592592592593	32.3333333333333	51.7407407407407	51.7407407407407	0.674074074074074
2019	6	3	38.6428571428571	24.6428571428571	34.1071428571429	7.32142857142857	35.9642857142857	40.8214285714286	43.75	0.653571428571429
2019	6	4	36.448275862069	23.7931034482759	31.6551724137931	7.68965517241379	35.9655172413793	43.125	40.6896551724138	0.641379310344828
2019	6	5	33.5555555555556	21.6666666666667	28.4074074074074	8.55555555555556	33.7037037037037	43.695652173913	47	0.648148148148148
2019	6	6	33.4137931034483	21.6206896551724	28.6896551724138	7.58620689655172	32.5862068965517	36	38.5172413793103	0.679310344827586
2019	6	7	32.0384615384615	20.8461538461538	28.1923076923077	9.73076923076923	35.4615384615385	33.1153846153846	35.0384615384615	0.738461538461538
2019	6	8	34.6785714285714	22.4642857142857	30.7857142857143	12.25	35.4285714285714	41.1785714285714	42.7142857142857	0.810714285714286
2019	6	9	39.1666666666667	25.4	35.0333333333333	15.6333333333333	31.8666666666667	61.0333333333333	44.3666666666667	0.853333333333333
2019	6	10	43.6	28.1333333333333	38.9666666666667	16.4333333333333	23.2333333333333	83.5	48.6333333333333	0.8
2019	6	11	45.3	27.8666666666667	39.8666666666667	14.3333333333333	15.4666666666667	105.8	56.4	0.75
2019	6	12	46.1785714285714	26.1785714285714	37.6785714285714	13.1724137931034	11.3103448275862	117.9	66.4	0.71
2019	6	13	43.962962962963	22.7777777777778	33	9.71428571428571	11.2307692307692	118.241379310345	75.7931034482759	0.662068965517241
2019	6	14	44.6785714285714	21.0714285714286	29.3571428571429	7.32142857142857	9.81481481481481	124.379310344828	86	0.637931034482758
2019	6	15	44.3214285714286	18.6428571428571	25.9642857142857	10.2857142857143	10.5925925925926	125.5	97.9	0.617241379310345
2019	6	16	44.2222222222222	16.3703703703704	24.2962962962963	8.80769230769231	11.4137931034483	127.75	106.206896551724	0.634615384615385
2019	6	17	46.75	15.7586206896552	24.0357142857143	9.66666666666667	12.8275862068966	128.862068965517	117.066666666667	0.65
2019	6	18	47.1111111111111	16.2222222222222	25.7407407407407	11.2962962962963	14.7037037037037	125.961538461538	123.962962962963	0.688
2019	6	19	45.8275862068966	17.1034482758621	26.1379310344828	9.37931034482759	15.3103448275862	123.962962962963	124.620689655172	0.672413793103448
2019	6	20	44	17.5	27.7142857142857	7.62068965517241	17.7241379310345	115.321428571429	122.413793103448	0.710344827586207
2019	6	21	37.2962962962963	18.2222222222222	29.4444444444444	7.37037037037037	25.5185185185185	92.1481481481482	117.851851851852	0.774074074074074
2019	6	22	36.4	22.0666666666667	31.4666666666667	9.16666666666667	29.7333333333333	76.9666666666667	114.8	0.796666666666667
2019	6	23	39.4333333333333	25.3666666666667	34.2666666666667	6.76666666666667	35	63.0333333333333	106.6	0.783333333333333
2019	6	24	42.7931034482759	27.1034482758621	38.448275862069	9.75862068965517	35.0689655172414	58.1034482758621	97.3448275862069	0.755172413793104
2019	7	1	45.8709677419355	29.3225806451613	43.1935483870968	8.29032258064516	23.4516129032258	58.1935483870968	96	0.916129032258065
2019	7	2	44.4838709677419	27.9677419354839	41.5806451612903	7.61290322580645	24.1290322580645	52.0645161290323	52.0645161290323	0.890322580645161
2019	7	3	42.4193548387097	27	39.741935483871	7.09677419354839	23.8387096774194	49	50.5161290322581	0.883870967741935
2019	7	4	39.9354838709677	25.7096774193548	36.2258064516129	7.29032258064516	23.9354838709677	46.3870967741936	49.258064516129	0.875806451612903
2019	7	5	38.6774193548387	25.258064516129	34.0967741935484	7.38709677419355	24.2258064516129	43.7096774193548	47.8387096774194	0.891935483870968
2019	7	6	37.5806451612903	24.5806451612903	31.7096774193548	7.41935483870968	22.5806451612903	47.9354838709677	47.7096774193548	0.908064516129032
2019	7	7	36.3666666666667	24.2	31.6333333333333	8.7	25.1	45.2333333333333	46.8333333333333	0.958333333333333
2019	7	8	37.6	24.6	33.5666666666667	8.7	26.9666666666667	49.4666666666667	47.1666666666667	0.973333333333333
2019	7	9	40.4838709677419	26.6451612903226	36.5483870967742	11.0645161290323	23.0645161290323	66.4193548387097	50.2903225806452	1
2019	7	10	41.9677419354839	26.4838709677419	37.1290322580645	13.258064516129	16.6129032258065	94.9032258064516	55.6451612903226	0.95
2019	7	11	42.8387096774194	26.4193548387097	36.1290322580645	12.7741935483871	13.6774193548387	113.58064516129	63.6451612903226	0.916129032258065
2019	7	12	45.3225806451613	25.1935483870968	34	16.6774193548387	13.1290322580645	124.612903225806	73.5483870967742	0.909677419354839
2019	7	13	47.7741935483871	24.8064516129032	33.1935483870968	14.258064516129	11.2258064516129	135.838709677419	85.0322580645161	0.882258064516129
2019	7	14	49.7096774193548	24	32.1612903225806	9.29032258064516	8.83333333333333	142.387096774194	96.8064516129032	0.862903225806452
2019	7	15	50.7333333333333	23.6	31.0666666666667	10.0645161290323	11.1379310344828	142.166666666667	108.548387096774	0.859677419354839
2019	7	16	51.0333333333333	22.7	30	10.0689655172414	11.6333333333333	143.466666666667	120.387096774194	0.876666666666667
2019	7	17	52.2413793103448	22.7241379310345	30.1034482758621	11.0322580645161	12.0645161290323	141.724137931034	129.064516129032	0.893548387096774
2019	7	18	51.1666666666667	22.3333333333333	30.2	9.12903225806452	12.9032258064516	139.766666666667	135.258064516129	0.891935483870968
2019	7	19	50.1935483870968	22.9677419354839	31.6129032258065	9.61290322580645	14.1612903225806	136.48275862069	138.322580645161	0.933870967741935
2019	7	20	46.1290322580645	23.6774193548387	33.0967741935484	9.64516129032258	17.5806451612903	122.741935483871	137.967741935484	0.953225806451613
2019	7	21	43.8	25.3666666666667	36.0333333333333	8.38709677419355	18.2903225806452	107.548387096774	133.935483870968	0.941935483870968
2019	7	22	41.8709677419355	26.6451612903226	37.3548387096774	7.45161290322581	20.5483870967742	87.6129032258064	126.741935483871	0.967741935483871
2019	7	23	44.2903225806452	28.7741935483871	40.1935483870968	8.93548387096774	22.3870967741935	75.3548387096774	118.161290322581	0.969354838709678
2019	7	24	45.5666666666667	30.4333333333333	41.6	8.86666666666667	21.2333333333333	70.6666666666667	109.466666666667	0.938333333333333
2019	8	1	29.8461538461538	18.8461538461538	27.1538461538462	8.46153846153846	13.2307692307692	43	56.8076923076923	0.780769230769231
2019	8	2	29.6153846153846	18.2307692307692	27.0384615384615	8.61538461538462	13.4615384615385	40.9230769230769	40.9230769230769	0.769230769230769
2019	8	3	29.0384615384615	16.8076923076923	27.2692307692308	8.34615384615385	11.8846153846154	42.5	41.6538461538462	0.738461538461538
2019	8	4	27.5185185185185	15.7777777777778	25.2592592592593	8	10.7037037037037	44.037037037037	42.8888888888889	0.718518518518519
2019	8	5	25.9615384615385	15.1923076923077	22.8461538461538	7.65384615384615	11.6923076923077	40.9230769230769	41.9615384615385	0.742307692307692
2019	8	6	25.0769230769231	16.1666666666667	20.9230769230769	7.80769230769231	13.2692307692308	38.8076923076923	41.3076923076923	0.761538461538462
2019	8	7	25.1923076923077	15.08	21.8461538461538	7.84615384615385	14.9230769230769	36.8846153846154	40.5769230769231	0.834615384615385
2019	8	8	28.4615384615385	16.32	26.5384615384615	8.34615384615385	18.1153846153846	37.5384615384615	40.2307692307692	0.888461538461539
2019	8	9	31.5	17.44	30.1923076923077	9.11538461538462	16.1923076923077	45.8076923076923	40.9230769230769	0.857692307692308
2019	8	10	33.3333333333333	19	30.7916666666667	10.2083333333333	11.6666666666667	64.125	46.0833333333333	0.85
2019	8	11	34.3703703703704	19.3461538461538	31.5555555555556	15.5185185185185	11.4444444444444	75.4074074074074	46.8518518518519	0.840740740740741
2019	8	12	34.24	18.625	29.6	10.8	9.4	86.92	53.4	0.784
2019	8	13	33	17.32	26.68	10.8846153846154	7.88461538461539	89.1153846153846	59.0384615384615	0.76923076923077
2019	8	14	31.8461538461538	17	23.5	10.1153846153846	8.11538461538462	87.8846153846154	64.3461538461538	0.761538461538462
2019	8	15	28.4074074074074	13.8518518518519	19.7037037037037	10.88	8.74074074074074	84.2222222222222	68.962962962963	0.707407407407407
2019	8	16	29.9615384615385	12.76	20.9230769230769	10.56	8.76923076923077	86.2307692307692	77.4074074074074	0.707692307692308
2019	8	17	30.4	12.3333333333333	25.68	10.037037037037	11.5769230769231	80.96	81.4814814814815	0.768
2019	8	18	29.8846153846154	12.5384615384615	27.4230769230769	9.34615384615385	12.875	75.8	83.5384615384615	0.773076923076923
2019	8	19	29.84	13.92	27.84	8.92	14.2916666666667	67.48	81.64	0.804
2019	8	20	27.8461538461538	15	24.8076923076923	9.15384615384615	16.3461538461538	61.1153846153846	79.5384615384615	0.811538461538461
2019	8	21	27.12	16.56	24.96	8.92	16.16	52	73.96	0.84
2019	8	22	29.1923076923077	18.0384615384615	27.2692307692308	8.42307692307692	14.7692307692308	47.1538461538462	70.1538461538462	0.811538461538461
2019	8	23	29.9230769230769	18.96	28.5384615384615	9.07692307692308	14.2307692307692	42	62.6923076923077	0.8
2019	8	24	30.36	19.5416666666667	27.92	10.6	13	42.88	58.56	0.788
2019	9	1	48.3103448275862	30.6551724137931	49.7931034482759	13.7931034482759	40.2068965517241	28.6551724137931	50.6896551724138	0.810344827586207
2019	9	2	48.037037037037	30.9259259259259	47.1111111111111	13.4814814814815	37.4444444444444	26.5384615384615	26.5384615384615	0.796296296296296
2019	9	3	43.4230769230769	27.6538461538462	41.4615384615385	12.1481481481481	37.0740740740741	25.6296296296296	26.6666666666667	0.774074074074074
2019	9	4	43.3703703703704	27.8888888888889	40.5925925925926	12.8148148148148	34.2222222222222	25.2592592592593	26.1111111111111	0.762962962962963
2019	9	5	42.6538461538462	28.6923076923077	38.9615384615385	13.5769230769231	33.7692307692308	23.8461538461538	25.9230769230769	0.751923076923077
2019	9	6	43.6153846153846	28.7692307692308	39.7692307692308	12.8846153846154	34.4615384615385	23.5	25.4615384615385	0.782692307692308
2019	9	7	45.5	30.3076923076923	41.5384615384615	14.1923076923077	34.3461538461538	21.9230769230769	24.8076923076923	0.861538461538462
2019	9	8	47.4	31.96	44.28	14.92	35.04	24.04	24.56	0.928
2019	9	9	49.2307692307692	32.3076923076923	46.3846153846154	20.8461538461538	37	31.5769230769231	25.6923076923077	0.971153846153846
2019	9	10	51.8461538461538	33.6153846153846	51.0769230769231	28.5384615384615	36.8846153846154	48.4230769230769	27.9615384615385	0.905769230769231
2019	9	11	50.8461538461538	31.2692307692308	52.1538461538462	25.2307692307692	30.0384615384615	73.5769230769231	33.9615384615385	0.803846153846154
2019	9	12	45.64	26.7083333333333	46.7916666666667	18.8846153846154	22.3076923076923	88.5	41.8076923076923	0.744230769230769
2019	9	13	40.4230769230769	20.9230769230769	35.8076923076923	18	18.2307692307692	95.3846153846154	50.5	0.692307692307692
2019	9	14	36.5416666666667	16.2916666666667	29.25	13.5652173913043	14	96.8333333333333	56.2083333333333	0.664583333333333
2019	9	15	38.8	14.96	25.24	12.0769230769231	13.9166666666667	102.653846153846	71.4615384615385	0.626
2019	9	16	36.76	13.72	24.12	13.9166666666667	17.5925925925926	101.555555555556	81.6785714285714	0.657407407407407
2019	9	17	37.04	10.64	20.48	13.1481481481481	17.8928571428571	105.259259259259	88.5357142857143	0.657692307692308
2019	9	18	40.6296296296296	12.6296296296296	23.037037037037	13.7037037037037	19.8928571428571	105.62962962963	99.1785714285714	0.7
2019	9	19	37.1851851851852	14.5185185185185	24.3703703703704	15.037037037037	36.7307692307692	84.1153846153846	98.5185185185185	0.794444444444444
2019	9	20	35.24	15.28	27	17.92	50.1739130434783	57.48	91.04	0.908
2019	9	21	37.8260869565217	19.3478260869565	35.5652173913044	14.7826086956522	52.4347826086956	40.7142857142857	86.8260869565217	0.932608695652174
2019	9	22	44.2727272727273	24.5	46.1363636363636	16.8095238095238	47.6363636363636	40.7142857142857	82.0454545454545	0.918181818181818
2019	9	23	51.1428571428571	31.3928571428571	55.8571428571429	13.9285714285714	45.0357142857143	37.0740740740741	72.3928571428571	0.908928571428571
2019	9	24	51.6551724137931	33.2758620689655	55.0344827586207	15.551724137931	44.4137931034483	34.0714285714286	63.6551724137931	0.868965517241379
2019	10	1	72.1379310344828	49.6206896551724	74.1724137931034	9.68965517241379	34	26.9655172413793	41.2413793103448	0.83448275862069
2019	10	2	68.6551724137931	46.9310344827586	69.5172413793103	9.27586206896552	30.8275862068966	26.1379310344828	26.1379310344828	0.767241379310345
2019	10	3	65.2068965517241	44.6896551724138	64.9310344827586	9.82758620689655	29.1724137931034	25.9310344827586	25.9655172413793	0.746551724137931
2019	10	4	60.3793103448276	40.5862068965517	59.5172413793103	9.89655172413793	28.4827586206897	25.3448275862069	25.7586206896552	0.715517241379311
2019	10	5	57.5	37.7	55.7	9.9	28.3333333333333	26.8	27.4666666666667	0.706666666666667
2019	10	6	56.9655172413793	37.8275862068966	54.2068965517241	11.1379310344828	27.8965517241379	27.6551724137931	27.7931034482759	0.746551724137931
2019	10	7	55.8620689655172	36.5172413793103	51.8620689655172	11.6551724137931	31.2413793103448	25.4827586206897	27.0689655172414	0.810344827586207
2019	10	8	56.4642857142857	38.4285714285714	52.6428571428571	12.3928571428571	34.0714285714286	24.4642857142857	26.8928571428571	0.942857142857143
2019	10	9	58.0689655172414	39.551724137931	55.7586206896552	14.1034482758621	34.551724137931	29.5862068965517	27.448275862069	0.987931034482759
2019	10	10	60.2413793103448	41.4137931034483	58.9655172413793	19.8965517241379	32.2068965517241	43.9655172413793	29.4827586206897	0.875862068965517
2019	10	11	59.3	39.3	59.2	20.6774193548387	25.3666666666667	63.1290322580645	33.1612903225806	0.759677419354839
2019	10	12	57.0666666666667	37.7666666666667	53.8666666666667	20.1935483870968	20.5333333333333	76.1290322580645	39.258064516129	0.714516129032258
2019	10	13	53.9310344827586	34.1034482758621	51.2068965517241	18.4666666666667	18	82.5333333333333	44.1	0.676666666666667
2019	10	14	50.1379310344828	30.2758620689655	46.7241379310345	15.0344827586207	13.9333333333333	88.8333333333333	51.9666666666667	0.636206896551724
2019	10	15	46.6	26.6206896551724	40.9333333333333	13.3	13.9333333333333	94.4137931034483	60.5666666666667	0.623333333333333
2019	10	16	42.3333333333333	23.0344827586207	37.7666666666667	11.6333333333333	14.5333333333333	87.9655172413793	68.8	0.596666666666667
2019	10	17	42.2	22.3666666666667	35.0333333333333	11.7666666666667	16.3	88.1666666666667	77.0333333333333	0.598333333333333
2019	10	18	39	20.0689655172414	32.551724137931	11.6666666666667	25.5333333333333	76.5	81.7	0.678333333333333
2019	10	19	37.5333333333333	21.2	33.2333333333333	13.4	41.8666666666667	53.2413793103448	81.1333333333333	0.843333333333333
2019	10	20	42.4666666666667	24.7333333333333	39.6666666666667	16.1333333333333	49.5666666666667	38.9	76.6666666666667	1.005
2019	10	21	51.0344827586207	33.551724137931	52.1379310344828	15.7931034482759	45.0689655172414	36.6206896551724	71.9655172413793	1.03448275862069
2019	10	22	59.9	40.6333333333333	62.6333333333333	16.3	40.7333333333333	32.1333333333333	63.3	0.98
2019	10	23	70.1071428571429	48.8928571428571	73.3214285714286	16.4642857142857	38.9285714285714	25.4285714285714	53.75	0.951785714285714
2019	10	24	70.3793103448276	48.3448275862069	73.8965517241379	12.7241379310345	35.6551724137931	24.7241379310345	45.6896551724138	0.908620689655173
2019	11	1	57.7666666666667	39.2666666666667	55.7666666666667	14.5	25.5	26.7333333333333	31.0333333333333	0.883333333333333
2019	11	2	56.5	37.7333333333333	54.8333333333333	13.9333333333333	23.2333333333333	29	29	0.83
2019	11	3	55.3666666666667	35.7666666666667	53.5666666666667	14.3666666666667	21.7333333333333	30.5666666666667	29.8	0.77
2019	11	4	53.5	33.6	51.9666666666667	15.1666666666667	20.9666666666667	30.6	30.0333333333333	0.753333333333334
2019	11	5	51.0666666666667	30.9333333333333	51.2333333333333	15.2	20.2	29.7666666666667	29.9	0.723333333333333
2019	11	6	48.4666666666667	28.6666666666667	48.9	17.5333333333333	19.7	29.9333333333333	29.9333333333333	0.713333333333333
2019	11	7	44.8333333333333	26.3	45	18.9666666666667	20.3	28.3	29.7	0.733333333333333
2019	11	8	43.0666666666667	26.3333333333333	40.9666666666667	19.4333333333333	24.2666666666667	25.3333333333333	29.0333333333333	0.821666666666667
2019	11	9	43.4	27.9333333333333	40.8	22.8666666666667	28.0666666666667	25.5	28.6	0.96
2019	11	10	47.6666666666667	32	45.4666666666667	26.0666666666667	25.4	33.5	29.1	0.923333333333333
2019	11	11	50.5	34.4	49.8	24.5666666666667	23	42.0333333333333	30.6	0.855
2019	11	12	52.0666666666667	35.5333333333333	50.2	27.9666666666667	18.0666666666667	50.9666666666667	33.0333333333333	0.746666666666667
2019	11	13	44.8275862068966	28.5172413793103	43.7931034482759	24.2068965517241	13.9310344827586	57.6206896551724	37.1034482758621	0.667241379310345
2019	11	14	41.8275862068966	24.9310344827586	39.9310344827586	23.4137931034483	12.5862068965517	64.7241379310345	40.7931034482759	0.637931034482759
2019	11	15	34.7241379310345	19.3793103448276	32.1034482758621	20.1034482758621	11.9310344827586	64.6206896551724	45.1379310344828	0.598275862068966
2019	11	16	32.8333333333333	18.4827586206897	29.7666666666667	19.1333333333333	13.0333333333333	64.7	50.2666666666667	0.623333333333333
2019	11	17	30.6666666666667	16.8333333333333	26.9666666666667	16.2666666666667	16.3333333333333	60.7333333333333	55.2	0.643333333333333
2019	11	18	30.7	17.7	28.6333333333333	15.4	25.4333333333333	45.5	56.5	0.73
2019	11	19	35.6	21.6333333333333	33.1666666666667	16.2	32.5666666666667	34.9666666666667	55.6333333333333	0.885
2019	11	20	42	26.9333333333333	40.1666666666667	16.4333333333333	33.4333333333333	31.2666666666667	53.0666666666667	1.00166666666667
2019	11	21	50.1	33.7666666666667	48.4	17.2	32.3666666666667	28.8666666666667	49.1333333333333	1.015
2019	11	22	55.8	38.7	53.8666666666667	17.1333333333333	29.5	28.4	44.7	0.986666666666667
2019	11	23	59.0333333333333	40.8333333333333	56.6666666666667	15.9	28.4	27.3666666666667	40.0333333333333	0.966666666666667
2019	11	24	58.4666666666667	40.2333333333333	56.3666666666667	14.9333333333333	27.0333333333333	26.7	35.1666666666667	0.925
2019	12	1	86.1935483870968	63.5161290322581	75.1290322580645	14.7096774193548	34.0645161290323	29.5806451612903	36.3225806451613	1.18709677419355
2019	12	2	81.8387096774194	60.1290322580645	71.1612903225806	13.7741935483871	32.7096774193548	28.6451612903226	28.6451612903226	1.13709677419355
2019	12	3	76.2903225806452	55.258064516129	66.4193548387097	12.741935483871	31.7741935483871	28.1612903225806	28.3548387096774	1.10645161290323
2019	12	4	72.3870967741936	52.5161290322581	62.9677419354839	12.9032258064516	30.9677419354839	27.3870967741935	28.1290322580645	1.0758064516129
2019	12	5	67.2903225806452	48.6129032258064	59.2903225806452	14.1290322580645	30.7096774193548	27.3548387096774	27.8387096774194	1.03709677419355
2019	12	6	65.258064516129	47.0645161290323	57.2258064516129	15.2903225806452	29.258064516129	27.5161290322581	27.8064516129032	1.02258064516129
2019	12	7	61.741935483871	44.0322580645161	54.258064516129	17.6774193548387	30.8709677419355	25.0322580645161	27.4516129032258	1.04193548387097
2019	12	8	61.8387096774194	44.1290322580645	54.4516129032258	21.7741935483871	34.4516129032258	23.1612903225806	26.7741935483871	1.14193548387097
2019	12	9	64.8387096774194	46.2903225806452	57.5806451612903	24.8709677419355	38.1290322580645	23.8709677419355	26.4516129032258	1.34677419354839
2019	12	10	74.4838709677419	54.2258064516129	65.8064516129032	24.8709677419355	36.8064516129032	29.8709677419355	26.6129032258065	1.46935483870968
2019	12	11	87.5161290322581	64.2903225806452	77.0322580645161	27.258064516129	32.3225806451613	39.258064516129	28.2258064516129	1.34354838709677
2019	12	12	96.9333333333333	71.9333333333333	85.5	25.3666666666667	26.9	48.7666666666667	30.6666666666667	1.19166666666667
2019	12	13	90.6	66.7333333333333	79.8333333333333	22.4333333333333	21.2333333333333	55.7666666666667	34.1666666666667	1.00333333333333
2019	12	14	76.2903225806452	55.0645161290323	67.4193548387097	21.4838709677419	17.9032258064516	62.7096774193548	38.3548387096774	0.903225806451613
2019	12	15	59.6774193548387	41.7741935483871	51.6774193548387	18.5806451612903	16.1612903225806	64.8709677419355	43.1290322580645	0.829032258064516
2019	12	16	49.0967741935484	33.8387096774194	42.741935483871	19.2258064516129	18.6129032258065	61.9354838709677	48.1290322580645	0.85
2019	12	17	46.0967741935484	31.5806451612903	40.0645161290323	16.8064516129032	21.6774193548387	57.6129032258064	52.4193548387097	0.903225806451613
2019	12	18	47.1290322580645	32.8064516129032	41.6129032258064	20.3225806451613	29.7096774193548	48.5161290322581	54.741935483871	1.01935483870968
2019	12	19	51.258064516129	35.6129032258064	44.8709677419355	21.2903225806452	36.8387096774194	41.1935483870968	54.9677419354839	1.12903225806452
2019	12	20	61.4516129032258	44.0322580645161	53.8064516129032	18.9677419354839	38.741935483871	37.8387096774194	53.5806451612903	1.24354838709677
2019	12	21	73.5806451612903	53.6129032258064	64.4193548387097	18.6451612903226	39.2903225806452	35.2258064516129	50.9354838709677	1.30161290322581
2019	12	22	84.0645161290323	61.8064516129032	73.9354838709677	17.0967741935484	38.9677419354839	32.6774193548387	47.1290322580645	1.34516129032258
2019	12	23	93.2333333333333	68.8333333333333	81.3	15.7666666666667	38.9666666666667	29.5	42.3666666666667	1.35
2019	12	24	91.8	68.0333333333333	79.9666666666667	14.7	36.1	30	39.3333333333333	1.28
2020	1	1	169.566666666667	131.333333333333	151.533333333333	27.7666666666667	47.9666666666667	30.9333333333333	45.2666666666667	1.86166666666667
2020	1	2	166.333333333333	136.933333333333	159.333333333333	21.0666666666667	46.6666666666667	29.2333333333333	29.2333333333333	1.79166666666667
2020	1	3	159.733333333333	135.1	157.4	19.5	44.4	28.6	28.8666666666667	1.69
2020	1	4	151.6	127.166666666667	148.6	19.0333333333333	44.9666666666667	26.7333333333333	28.1666666666667	1.63166666666667
2020	1	5	144.533333333333	115.766666666667	135.433333333333	18.6666666666667	43.6	26.9666666666667	27.8666666666667	1.57166666666667
2020	1	6	134.387096774194	105.741935483871	124.322580645161	17.9354838709677	40.5483870967742	28.5806451612903	28.741935483871	1.50645161290323
2020	1	7	128.677419354839	99.9677419354839	118.645161290323	22.741935483871	43.3548387096774	25.7096774193548	28.4193548387097	1.49677419354839
2020	1	8	123.548387096774	95.2258064516129	115.838709677419	26.1290322580645	46.0645161290323	24.3870967741935	27.9032258064516	1.53225806451613
2020	1	9	125.096774193548	95.5806451612903	117.645161290323	29.9354838709677	46.7741935483871	26.8709677419355	27.7741935483871	1.75161290322581
2020	1	10	133.387096774194	102.064516129032	125.387096774194	36.741935483871	45.6129032258064	32.8064516129032	28.0645161290323	1.96774193548387
2020	1	11	154.612903225806	118.354838709677	142.516129032258	42.4193548387097	45.0967741935484	41.2903225806452	29.3548387096774	1.94838709677419
2020	1	12	172.58064516129	132.870967741935	159.032258064516	43.5806451612903	40.1612903225806	53.6774193548387	32.7741935483871	1.70806451612903
2020	1	13	174.354838709677	134.612903225806	161.516129032258	40.0322580645161	34.8387096774194	65.2903225806452	37.3225806451613	1.49516129032258
2020	1	14	159.774193548387	121.774193548387	146.516129032258	36.3548387096774	28.0645161290323	76.6451612903226	43.1290322580645	1.27096774193548
2020	1	15	131.774193548387	98.8709677419355	118.806451612903	31.6451612903226	23.3548387096774	84.6129032258064	50.1935483870968	1.10806451612903
2020	1	16	105.774193548387	78.9354838709677	94.9677419354839	30.7741935483871	21.6451612903226	86.9677419354839	58.2903225806452	1.01935483870968
2020	1	17	87.9677419354839	64.6451612903226	77.4516129032258	30.4516129032258	23.8709677419355	82.5806451612903	65.3548387096774	1.01129032258065
2020	1	18	78.2258064516129	57.1290322580645	69.1290322580645	25.1612903225806	31.2258064516129	72.6129032258064	70.3225806451613	1.11774193548387
2020	1	19	78.8709677419355	57.6774193548387	69.7096774193548	26.2258064516129	44.2258064516129	58.3548387096774	72.4193548387097	1.4258064516129
2020	1	20	91.6129032258064	68.0645161290323	81.0967741935484	27	49.6451612903226	51.0645161290323	72.1612903225806	1.68870967741936
2020	1	21	115.290322580645	86.7741935483871	101.354838709677	23.8387096774194	50.2903225806452	46.258064516129	69.8709677419355	1.82258064516129
2020	1	22	139.451612903226	105.709677419355	122.41935483871	22.258064516129	50.0967741935484	42.0645161290323	65.5161290322581	1.90161290322581
2020	1	23	155.935483870968	118.354838709677	136.096774193548	22.741935483871	50.258064516129	37.2903225806452	59.7096774193548	1.89516129032258
2020	1	24	163.935483870968	125.064516129032	144.032258064516	26.0322580645161	48.1290322580645	35.2903225806452	53.1935483870968	1.85645161290323
2020	2	1	81.0689655172414	60.3793103448276	73.7586206896552	13.3103448275862	23.5862068965517	49.2068965517241	64.7931034482759	1.0948275862069
2020	2	2	79.2413793103448	58.4137931034483	72.7931034482759	12.8965517241379	23.6551724137931	46.7241379310345	46.7241379310345	1.06206896551724
2020	2	3	75.448275862069	55.1034482758621	69.0344827586207	12.2413793103448	22.2758620689655	45.7586206896552	46.2413793103448	1.03103448275862
2020	2	4	70.4137931034483	50.9655172413793	64.8275862068966	11.9310344827586	22.3103448275862	44.6896551724138	45.8275862068966	0.993103448275862
2020	2	5	67.1428571428571	48.3571428571429	61.75	11.5	21.4285714285714	45.2142857142857	45.3214285714286	0.948214285714286
2020	2	6	63.5714285714286	45.6785714285714	58.5	12.1785714285714	21.5	44.8214285714286	45.1785714285714	0.9375
2020	2	7	60.5357142857143	43.1428571428571	56.6428571428571	13.3214285714286	23.4642857142857	42.1428571428571	44.6428571428571	0.9375
2020	2	8	59.5714285714286	42.5	55.9285714285714	15.8571428571429	24.8214285714286	40.1428571428571	44.0714285714286	0.966071428571428
2020	2	9	60.3571428571429	43.1428571428571	56.8928571428571	15.9285714285714	25.0357142857143	42.9642857142857	43.9285714285714	1.05357142857143
2020	2	10	65.0714285714286	47.3214285714286	61.1428571428571	18.6071428571429	22.75	51.7142857142857	44.5714285714286	1.09107142857143
2020	2	11	70.1034482758621	51.2413793103448	65.8965517241379	17.9655172413793	16.7586206896552	65.1034482758621	47.5172413793103	0.918965517241379
2020	2	12	69.1724137931034	50.551724137931	65.4137931034483	18.7241379310345	12.3103448275862	75.3103448275862	51.3448275862069	0.78103448275862
2020	2	13	61.5172413793103	44.5862068965517	57.6551724137931	17.3793103448276	11.1379310344828	80.2413793103448	55.6206896551724	0.715517241379311
2020	2	14	48	33.2758620689655	44.4827586206897	14.2068965517241	9.3448275862069	84.4827586206897	60.4827586206897	0.691379310344828
2020	2	15	40.551724137931	26.3103448275862	35.2068965517241	14.7241379310345	9.41379310344828	87	66	0.686206896551724
2020	2	16	38.6551724137931	24.0344827586207	32.4827586206897	15.7931034482759	10.1724137931034	89.3448275862069	72.1724137931034	0.7
2020	2	17	37.1379310344828	23.4137931034483	31.7586206896552	13.7241379310345	10.551724137931	87.4137931034483	77.5862068965517	0.724137931034483
2020	2	18	38.1034482758621	24.7241379310345	33.2068965517241	12.8275862068966	11.5172413793103	84.7931034482759	81.6896551724138	0.751724137931035
2020	2	19	40.1379310344828	26.8620689655172	34.9310344827586	15.3103448275862	14.3448275862069	79.9655172413793	83.551724137931	0.810344827586207
2020	2	20	43.2758620689655	29.9655172413793	38.6551724137931	18.2068965517241	17.1034482758621	73.1724137931034	83.3103448275862	0.893103448275862
2020	2	21	49.0689655172414	34.6896551724138	43.5172413793103	18.7931034482759	19.8965517241379	66.6206896551724	81.4827586206897	0.963793103448276
2020	2	22	56.2068965517241	40.448275862069	49.8620689655172	15.8620689655172	21.3448275862069	61.4827586206897	78.6896551724138	1.02068965517241
2020	2	23	65.3103448275862	47.4827586206897	57.1034482758621	15.6896551724138	23.2413793103448	55.5172413793103	74.6206896551724	1.06034482758621
2020	2	24	75.448275862069	56.3448275862069	68.1034482758621	14.3793103448276	22.8965517241379	52.1724137931034	70.0344827586207	1.05862068965517
2020	3	1	68.1935483870968	46.1935483870968	65.3870967741936	13.9677419354839	19.3870967741935	62.2903225806452	75.5806451612903	0.795161290322581
2020	3	2	64.4516129032258	43.258064516129	60.8387096774194	13.8387096774194	17.9032258064516	62.6451612903226	62.6451612903226	0.758064516129032
2020	3	3	57.3870967741936	38.4516129032258	53.4838709677419	12.0645161290323	16.5483870967742	64.4838709677419	63.3870967741936	0.748387096774194
2020	3	4	53.258064516129	35.1935483870968	49.5161290322581	12.2903225806452	16.5806451612903	62.3548387096774	63.1290322580645	0.751612903225806
2020	3	5	49.6129032258064	32.8709677419355	45.9354838709677	12.6774193548387	17.9032258064516	58.9677419354839	62	0.748387096774194
2020	3	6	48.5161290322581	31.6774193548387	45.3225806451613	13.3548387096774	17.4193548387097	58.4516129032258	61.2903225806452	0.740322580645162
2020	3	7	48.4193548387097	31.1290322580645	45.0322580645161	14.9354838709677	17.8064516129032	56.3225806451613	60.5806451612903	0.75
2020	3	8	48.1612903225806	31.0322580645161	44.8709677419355	17.1935483870968	20.6774193548387	55	59.8064516129032	0.819354838709678
2020	3	9	48.8064516129032	32.3548387096774	45.8709677419355	21.2258064516129	20.4193548387097	62.2903225806452	59.9677419354839	0.854838709677419
2020	3	10	52.1612903225806	35.258064516129	49.8387096774194	21	16.3548387096774	73.0967741935484	61.3870967741936	0.790322580645161
2020	3	11	54.8064516129032	37.5806451612903	52.4516129032258	21.7741935483871	13.4516129032258	82.3870967741936	63.5483870967742	0.732258064516129
2020	3	12	53.2903225806452	35.4838709677419	51.3225806451613	20.5483870967742	10.9677419354839	90.0967741935484	66.9032258064516	0.685483870967742
2020	3	13	48.258064516129	30.9032258064516	46.2903225806452	14.7096774193548	9.64516129032258	94.7096774193548	71.0645161290323	0.648387096774193
2020	3	14	45.2258064516129	27.5161290322581	43.8709677419355	12.5806451612903	8.93548387096774	98.1612903225806	75.8387096774194	0.637096774193548
2020	3	15	41.7741935483871	25.0967741935484	39	13.0645161290323	9.09677419354839	100.129032258065	81.5483870967742	0.640322580645161
2020	3	16	40.4516129032258	23.2258064516129	36.9032258064516	14.2903225806452	11.1935483870968	102.290322580645	87.5806451612903	0.625806451612903
2020	3	17	40.8387096774194	23.1612903225806	37.3548387096774	13.4838709677419	10.1612903225806	101.387096774194	92.6774193548387	0.616129032258064
2020	3	18	41.9677419354839	23.9354838709677	39.5161290322581	12.8064516129032	11.6451612903226	99	96	0.648387096774193
2020	3	19	41.4	24.2	38.1333333333333	13.6	14.4333333333333	90.2666666666667	95.7333333333333	0.685
2020	3	20	42.5	26.0666666666667	41.0333333333333	16	19.5	80.2	94.6	0.77
2020	3	21	48.9333333333333	30.9666666666667	47.6333333333333	16.6666666666667	23.4333333333333	72.2	91.7333333333333	0.841666666666667
2020	3	22	58.5483870967742	38.2903225806452	58.4838709677419	16.6451612903226	23.8387096774194	68.4838709677419	89.8064516129032	0.856451612903226
2020	3	23	66.3548387096774	44.2903225806452	65.5161290322581	17.258064516129	23.9032258064516	65.9354838709677	85	0.861290322580645
2020	3	24	71.6129032258064	48.5161290322581	69.7096774193548	15	20.1935483870968	65.741935483871	80.5806451612903	0.808064516129032
2020	4	1	115.724137931034	87.0689655172414	114.275862068966	13.6551724137931	33.3103448275862	48.8965517241379	78.9310344827586	1.02758620689655
2020	4	2	110.766666666667	82.9666666666667	108.066666666667	13.7	32.7333333333333	45.7666666666667	45.7666666666667	1.01333333333333
2020	4	3	107.7	80.9333333333333	104.3	13.2	33.8	44.5333333333333	45.1	1.04833333333333
2020	4	4	110.333333333333	84.3666666666667	105.766666666667	12.6333333333333	31.6333333333333	43.5666666666667	44.5666666666667	1.01666666666667
2020	4	5	110.833333333333	86.9	107.1	12.8333333333333	31.5666666666667	42.1333333333333	43.9666666666667	1.01
2020	4	6	112.733333333333	90.2333333333333	110.733333333333	12.6333333333333	30.6333333333333	42.6	43.7	1.01333333333333
2020	4	7	111.8	89.6333333333333	111.233333333333	12.6333333333333	30.8333333333333	44.0666666666667	43.6666666666667	1.03833333333333
2020	4	8	112.333333333333	90.7333333333333	113.166666666667	15.5666666666667	35.5	46.5666666666667	44.1666666666667	1.12333333333333
2020	4	9	113.966666666667	93.1333333333333	116.533333333333	20.3666666666667	35.0666666666667	59.7333333333333	46	1.11666666666667
2020	4	10	115.1	95.6666666666667	119.066666666667	23.4666666666667	31	79.2333333333333	50.1666666666667	1.04
2020	4	11	112.1	93.2	117.366666666667	18.4666666666667	19.8	99.3333333333333	57.0333333333333	0.841666666666667
2020	4	12	103.827586206897	81.2413793103448	105.068965517241	13.1379310344828	13.8965517241379	110.068965517241	65.6551724137931	0.731034482758621
2020	4	13	82.9666666666667	58.3	80.5	12.0666666666667	13.0666666666667	115.066666666667	73.8	0.71
2020	4	14	66.8	41.6666666666667	62.3333333333333	11.0333333333333	11.7333333333333	119.7	83.3333333333333	0.686666666666667
2020	4	15	58.2333333333333	34.6333333333333	52.1333333333333	11.2333333333333	12.4666666666667	118.733333333333	93.5	0.648333333333333
2020	4	16	57.7666666666667	31.4666666666667	47.7666666666667	11.1333333333333	12.8333333333333	122.066666666667	102.9	0.661666666666667
2020	4	17	56.4	30.6	46.9666666666667	11.4333333333333	13.5	121.666666666667	110.833333333333	0.675
2020	4	18	54.9666666666667	31.6	49.2	12.9	15.9666666666667	119.2	115.8	0.718333333333333
2020	4	19	58.4666666666667	35.8333333333333	57.3	12.3666666666667	19.1666666666667	113.566666666667	117.566666666667	0.761666666666667
2020	4	20	67.4666666666667	42.0333333333333	67.4666666666667	13.1333333333333	25.0666666666667	101.6	116.333333333333	0.883333333333333
2020	4	21	80.4	51.0333333333333	80.9	13.9333333333333	32.7666666666667	80.8	112.066666666667	1.00833333333333
2020	4	22	90.9333333333333	63.9	93.6333333333333	14.1666666666667	37.6	67.0666666666667	105.466666666667	1.08666666666667
2020	4	23	104.9	77.1	107.533333333333	14	36.3333333333333	62.1	98.3666666666667	1.09666666666667
2020	4	24	112.033333333333	83.4333333333333	113.066666666667	13.2333333333333	34.9333333333333	55.4333333333333	90.2333333333333	1.065
2020	5	1	42.6774193548387	24.741935483871	43.4838709677419	10.1612903225806	19.1935483870968	67.4516129032258	87.8064516129032	0.666129032258064
2020	5	2	39.9354838709677	23.5161290322581	38.5483870967742	9.25806451612903	19.0645161290323	63.0645161290323	63.0645161290323	0.654838709677419
2020	5	3	38	21.9354838709677	35.4193548387097	8.48387096774194	19	61.6774193548387	62.2903225806452	0.643548387096774
2020	5	4	36.741935483871	21.6129032258065	33.3870967741936	8.58064516129032	18.6451612903226	59.1935483870968	61.3548387096774	0.641935483870968
2020	5	5	36.1290322580645	21.2258064516129	32.0322580645161	8.64516129032258	19.2903225806452	58.6774193548387	60.5806451612903	0.633870967741935
2020	5	6	35.5806451612903	21.7096774193548	31.9032258064516	8.70967741935484	19.0322580645161	58.7096774193548	60.3870967741936	0.654838709677419
2020	5	7	35.258064516129	21.5483870967742	32.4838709677419	9.38709677419355	20.6774193548387	58.8064516129032	60	0.695161290322581
2020	5	8	36.8387096774194	23	34.0322580645161	10.8064516129032	20.6774193548387	66.2903225806452	60.8709677419355	0.732258064516129
2020	5	9	38.8387096774194	23.9354838709677	36.6774193548387	12.2903225806452	17.0967741935484	81.0645161290323	63.3225806451613	0.72258064516129
2020	5	10	41.5806451612903	24.5806451612903	38.8387096774194	12.0322580645161	13.9354838709677	94.3225806451613	67.3548387096774	0.680645161290323
2020	5	11	42.7741935483871	24.2903225806452	38.3870967741936	9.96774193548387	11.1935483870968	103.322580645161	72.5161290322581	0.65
2020	5	12	43.9354838709677	21.7096774193548	37.6129032258064	9	9.29032258064516	109.838709677419	79.1290322580645	0.620967741935484
2020	5	13	42.3870967741936	18.8387096774194	32.9677419354839	10.0322580645161	9.03225806451613	115.064516129032	85.4193548387097	0.601612903225807
2020	5	14	42.9677419354839	17.5666666666667	32.1666666666667	9.61290322580645	8.25806451612903	118.935483870968	93.1290322580645	0.595161290322581
2020	5	15	43.8387096774194	16.3870967741935	31.4516129032258	9.83870967741935	8.74193548387097	120.677419354839	100.967741935484	0.588709677419355
2020	5	16	43.8709677419355	16.2258064516129	32.4516129032258	9.48387096774194	9.38709677419355	118.709677419355	107.645161290323	0.591935483870968
2020	5	17	44.1612903225806	15.9354838709677	33.9354838709677	9.35483870967742	10.0322580645161	117.903225806452	112.322580645161	0.593548387096774
2020	5	18	43.2258064516129	15.8387096774194	34.258064516129	9.25806451612903	10.5806451612903	113.677419354839	114.451612903226	0.587096774193548
2020	5	19	43.0967741935484	16.6774193548387	36.9354838709677	8.7741935483871	11.8387096774194	109.096774193548	115.161290322581	0.601612903225806
2020	5	20	41.5806451612903	17.1290322580645	39.6774193548387	8.90322580645161	13.9354838709677	101.322580645161	113.806451612903	0.629032258064516
2020	5	21	38.0322580645161	18.5161290322581	40.5161290322581	8.67741935483871	17.7741935483871	85.9354838709677	110.225806451613	0.679032258064516
2020	5	22	38.5333333333333	20.5333333333333	41.5	8.53333333333333	20	75.5333333333333	104.833333333333	0.688333333333333
2020	5	23	41.0645161290323	22.258064516129	43.2903225806452	9.61290322580645	19.5483870967742	72.5806451612903	98.8387096774194	0.691935483870968
2020	5	24	43.4838709677419	24.3870967741935	45.0967741935484	9.41935483870968	18.6129032258065	71.0645161290323	92.6451612903226	0.67258064516129
2020	6	1	38.3666666666667	21.9333333333333	36.6666666666667	9.83333333333333	33.3333333333333	60.8	97.2	0.705
2020	6	2	37.9	21.1333333333333	34.5666666666667	10.1	33.5	56.8666666666667	56.8666666666667	0.693333333333333
2020	6	3	36.7333333333333	19.8666666666667	32.3	11.8333333333333	34.0666666666667	51.5333333333333	54.0333333333333	0.688333333333333
2020	6	4	34.7333333333333	19.3	30.3666666666667	13.4666666666667	33.9	47.8666666666667	52.0666666666667	0.698333333333333
2020	6	5	34.2	18.9	30.5	9.3	34.0666666666667	44.7666666666667	50.2666666666667	0.708333333333333
2020	6	6	32.7	19.4	29.8333333333333	9.96666666666667	34.2	42.3333333333333	48.6	0.735
2020	6	7	33.4333333333333	20.0333333333333	30.1666666666667	10.8666666666667	33.4666666666667	45.8666666666667	48.1666666666667	0.768333333333333
2020	6	8	34.1	20.7	31.1	12.0666666666667	31.7666666666667	55.6333333333333	49.2333333333333	0.795
2020	6	9	37.3103448275862	21.3793103448276	33.1034482758621	14.0344827586207	25.551724137931	71.3448275862069	49.7241379310345	0.810344827586207
2020	6	10	40.9666666666667	22.9666666666667	35.4666666666667	13.4666666666667	19.2	95.4	58	0.763333333333333
2020	6	11	42.8333333333333	22.2333333333333	34.4	12.4666666666667	15.8333333333333	108.7	64.7666666666667	0.73
2020	6	12	45.3	20.3	32.1	10.2333333333333	12.7666666666667	119.466666666667	73.4666666666667	0.728333333333333
2020	6	13	47.7333333333333	18.5	29.6666666666667	10.5333333333333	12.4	126.8	83.1	0.728333333333333
2020	6	14	48.8275862068966	18.2068965517241	28.8965517241379	9.37931034482759	11.3448275862069	128.931034482759	93.3793103448276	0.693103448275862
2020	6	15	55.2666666666667	18.0666666666667	30.2	9.63333333333333	11.4666666666667	138.4	105.7	0.703333333333333
2020	6	16	57.2333333333333	18.2333333333333	29.9333333333333	9.23333333333333	11.5333333333333	143	117.033333333333	0.705
2020	6	17	56.8666666666667	18.6	30.7333333333333	9	12.5	143.133333333333	125.8	0.748333333333333
2020	6	18	54.5666666666667	18.3333333333333	28.4	9.16666666666667	13.1	142.466666666667	131.666666666667	0.703333333333333
2020	6	19	51.8	18.2666666666667	28.8	9.46666666666667	14.9666666666667	135.566666666667	135.166666666667	0.705
2020	6	20	46.7666666666667	17.9333333333333	29	9.66666666666667	18.9333333333333	122.933333333333	135.3	0.716666666666666
2020	6	21	37.9	18.3333333333333	30.1333333333333	9.9	25.6	99.2	131.933333333333	0.728333333333333
2020	6	22	35.6333333333333	19.8333333333333	31.9333333333333	10.8	31.7666666666667	79.6666666666667	125.233333333333	0.736666666666667
2020	6	23	36.8333333333333	21.3	34.6333333333333	10	34.7	66.9333333333333	116.266666666667	0.733333333333333
2020	6	24	37.6666666666667	22.1	36.2333333333333	10.9	35	62.1666666666667	106.7	0.725
2020	7	1	38.5806451612903	23.8064516129032	38.2258064516129	9.16129032258065	32.6774193548387	41.9677419354839	86.1290322580645	0.843548387096774
2020	7	2	38.3225806451613	24.4838709677419	37.3870967741936	8.80645161290323	32.4516129032258	36.9677419354839	36.9677419354839	0.825806451612903
2020	7	3	37.4516129032258	23.8064516129032	36.4193548387097	8.32258064516129	30.9677419354839	33.9354838709677	35.3548387096774	0.806451612903226
2020	7	4	37.0967741935484	23.5161290322581	35.4193548387097	8.45161290322581	30.3870967741935	29.741935483871	33.6129032258064	0.8
2020	7	5	36.4516129032258	22.9677419354839	35	8.61290322580645	29.1935483870968	28.4516129032258	32.1612903225806	0.790322580645161
2020	7	6	36.0967741935484	23.3225806451613	34.5806451612903	8.19354838709677	27.5806451612903	28.258064516129	31.4516129032258	0.798387096774194
2020	7	7	36.258064516129	22.8709677419355	34.4838709677419	9.19354838709677	27.4516129032258	31.1290322580645	31.3548387096774	0.848387096774194
2020	7	8	37.3548387096774	24.1290322580645	35.3548387096774	12.3225806451613	27.4516129032258	42.5161290322581	33.0645161290323	0.880645161290322
2020	7	9	40.258064516129	24.6129032258065	38.5483870967742	22.6774193548387	23.4193548387097	65.9354838709677	37.258064516129	0.888709677419355
2020	7	10	43.1612903225806	25.4516129032258	42	23.3548387096774	18.6129032258065	90.258064516129	44	0.862903225806452
2020	7	11	45.9032258064516	23.8387096774194	41.5483870967742	15.8387096774194	15.0322580645161	108	53.3870967741936	0.843548387096774
2020	7	12	46.1	21.5666666666667	39.2333333333333	11.4333333333333	12.4333333333333	117.5	64.6	0.8
2020	7	13	43.5483870967742	20.1612903225806	30.8387096774194	11.8064516129032	10.9354838709677	122.870967741935	75.4193548387097	0.782258064516129
2020	7	14	43.2903225806452	19.3548387096774	28	11.8709677419355	9.7741935483871	125.451612903226	87.5161290322581	0.767741935483871
2020	7	15	42.5161290322581	18.7741935483871	26.6451612903226	11.5161290322581	11.1935483870968	124.870967741935	99.2903225806452	0.770967741935484
2020	7	16	42.741935483871	18.258064516129	26.5806451612903	9.74193548387097	11.1612903225806	126.322580645161	109.838709677419	0.764516129032258
2020	7	17	41.6451612903226	17.258064516129	25.258064516129	11.3225806451613	11.8064516129032	124.774193548387	117.516129032258	0.759677419354839
2020	7	18	42.2903225806452	17.5483870967742	26.258064516129	9.7741935483871	13.7096774193548	123.483870967742	121.774193548387	0.770967741935484
2020	7	19	41.9032258064516	17.0645161290323	26.3225806451613	9.64516129032258	15	120.258064516129	123.322580645161	0.795161290322581
2020	7	20	39.1935483870968	18.3548387096774	27.9032258064516	9.58064516129032	18.1935483870968	110.774193548387	122.483870967742	0.832258064516129
2020	7	21	37.0322580645161	19.8709677419355	29	9.58064516129032	21.9032258064516	98.258064516129	119.322580645161	0.87258064516129
2020	7	22	38	22.4838709677419	33.4516129032258	9.67741935483871	26.1612903225806	79.5483870967742	113.548387096774	0.880645161290323
2020	7	23	38.5806451612903	23.8064516129032	36.7741935483871	9.83870967741935	27.9032258064516	66.2258064516129	106.032258064516	0.874193548387097
2020	7	24	40.0322580645161	24.6451612903226	38.8709677419355	10.3870967741935	30.7096774193548	52.1290322580645	97	0.846774193548387
2020	8	1	29.8709677419355	15.9354838709677	26.5483870967742	7.51612903225806	16.6129032258065	42.5806451612903	62.4193548387097	0.808064516129032
2020	8	2	28.8387096774194	14.9032258064516	25.1935483870968	7.16129032258065	15	45.7096774193548	45.7096774193548	0.795161290322581
2020	8	3	27.0645161290323	14.4838709677419	23.5806451612903	7.70967741935484	14.1935483870968	43.2903225806452	44.4838709677419	0.782258064516129
2020	8	4	26.3225806451613	13.9677419354839	23.1612903225806	7.06451612903226	13.7741935483871	40.741935483871	43.1935483870968	0.788709677419355
2020	8	5	26.1290322580645	14.3548387096774	23.2258064516129	7.93548387096774	14.1290322580645	38.4838709677419	41.9677419354839	0.774193548387097
2020	8	6	26.8064516129032	14.6129032258065	24.3870967741935	7.67741935483871	14.2258064516129	36.9354838709677	40.9354838709677	0.804838709677419
2020	8	7	26.6129032258065	15.4516129032258	24.3225806451613	7.7741935483871	15.4838709677419	35	40.0645161290323	0.875806451612903
2020	8	8	27.4193548387097	15.8709677419355	25.0645161290323	8.90322580645161	16.6451612903226	38.6774193548387	39.9032258064516	0.919354838709677
2020	8	9	29.3548387096774	17.1935483870968	27.2258064516129	12.741935483871	15.1612903225806	50.0967741935484	41	0.929032258064516
2020	8	10	32.4838709677419	18.3548387096774	29.2903225806452	17.5161290322581	13.3870967741935	64.5161290322581	43.4193548387097	0.92258064516129
2020	8	11	35.3870967741936	19.5483870967742	31.0322580645161	16.741935483871	11.1612903225806	76.6451612903226	47.6774193548387	0.898387096774194
2020	8	12	34.5161290322581	19.3225806451613	30.3225806451613	13.9354838709677	9.45161290322581	85.6774193548387	53.1935483870968	0.870967741935484
2020	8	13	35.3225806451613	18.1612903225806	29.4838709677419	15.3870967741935	8.74193548387097	91.1612903225806	59.6451612903226	0.856451612903226
2020	8	14	34.1612903225806	16.9354838709677	27.5161290322581	9.7741935483871	7.35483870967742	95.1935483870968	66.5161290322581	0.840322580645161
2020	8	15	34.0322580645161	16.1612903225806	26.1935483870968	9.45161290322581	8.03225806451613	95.7741935483871	74.258064516129	0.820967741935484
2020	8	16	34.8064516129032	15.0967741935484	25.8064516129032	10.8387096774194	8.61290322580645	94.5161290322581	81.5161290322581	0.817741935483871
2020	8	17	32.2258064516129	15.0645161290323	22.9032258064516	9.06451612903226	8.29032258064516	93.5483870967742	87.0322580645161	0.8
2020	8	18	32.7333333333333	14.9666666666667	23.8333333333333	8.4	9.43333333333333	91.2333333333333	91.1333333333333	0.798333333333333
2020	8	19	29.5161290322581	13.8387096774194	22.3870967741935	8.12903225806452	11.2258064516129	82.3548387096774	91.1290322580645	0.819354838709677
2020	8	20	26.9354838709677	13.8064516129032	22.8064516129032	7.45161290322581	15.3225806451613	71.3225806451613	89.1935483870968	0.851612903225806
2020	8	21	27	15.0645161290323	24.5161290322581	7.03225806451613	18.6129032258065	59.8064516129032	85.1290322580645	0.866129032258065
2020	8	22	29.741935483871	16.9354838709677	27.5161290322581	7.32258064516129	17.9354838709677	52.7096774193548	79.741935483871	0.85
2020	8	23	30.9032258064516	17.4516129032258	28.2258064516129	7.09677419354839	18.5483870967742	45.4516129032258	73.4838709677419	0.82741935483871
2020	8	24	30.2903225806452	16.6774193548387	27.3870967741935	7.35483870967742	17.9354838709677	42.2258064516129	67	0.82258064516129
2020	9	1	35.9310344827586	22.8275862068966	34.9310344827586	8.44827586206897	14.551724137931	30.448275862069	43.1379310344828	0.796551724137931
2020	9	2	33.5862068965517	21.0689655172414	32.2758620689655	7.82758620689655	12.8620689655172	30.6206896551724	30.6206896551724	0.782758620689655
2020	9	3	31.9310344827586	19.7586206896552	30.5172413793103	7.44827586206897	11.4137931034483	30.1724137931034	30.3103448275862	0.751724137931035
2020	9	4	29.7586206896552	17.8965517241379	28.5172413793103	6.96551724137931	10.6896551724138	29.7586206896552	30.2068965517241	0.762068965517241
2020	9	5	29.5	18	27.7333333333333	7.26666666666667	10.3333333333333	29.0666666666667	29.2333333333333	0.746666666666667
2020	9	6	27.7931034482759	16.8620689655172	25.5862068965517	7.72413793103448	10.6206896551724	30.1724137931034	30	0.756896551724138
2020	9	7	28.3666666666667	17.3	25.9666666666667	8	11.0333333333333	28.3333333333333	29	0.786666666666667
2020	9	8	28.5333333333333	17.8620689655172	25.7666666666667	9.03333333333333	12.8666666666667	28.0666666666667	28.9	0.865
2020	9	9	31.1666666666667	18.6333333333333	29.0333333333333	15.8666666666667	14.7	30.7	29.1666666666667	0.916666666666667
2020	9	10	32.9666666666667	20.2333333333333	30.1333333333333	23.1666666666667	13.4666666666667	39.5333333333333	30.4	0.868333333333334
2020	9	11	35.5666666666667	21.7	32.8333333333333	24.3333333333333	13.0333333333333	49.8333333333333	33.0333333333333	0.835
2020	9	12	34.3103448275862	20.551724137931	31.2068965517241	20.5862068965517	10.7241379310345	62.5862068965517	37.9310344827586	0.756896551724138
2020	9	13	33.6	20	30.1666666666667	10.0333333333333	7.63333333333333	73.9666666666667	42.4666666666667	0.736666666666667
2020	9	14	32.2333333333333	18.1	26.7666666666667	11.7333333333333	5.7	81.8333333333333	48.9666666666667	0.706666666666667
2020	9	15	29.9	16.1	23.5	9.83333333333333	6.73333333333333	82.7	55.8	0.691666666666667
2020	9	16	27.6	13.5333333333333	20	12.5333333333333	7.66666666666667	81.7666666666667	62.6333333333333	0.7
2020	9	17	27.2666666666667	13.9333333333333	21	10.3666666666667	8.26666666666667	80.4	68.8	0.713333333333333
2020	9	18	25.7	13.9333333333333	20.5	9.43333333333333	11.9333333333333	73.0666666666667	73.2666666666667	0.721666666666666
2020	9	19	24.7	14.4666666666667	22.5	7.56666666666667	19.8333333333333	58.5666666666667	74.3666666666667	0.801666666666666
2020	9	20	26.5666666666667	15.5333333333333	24.6	8.46666666666667	23.6	44.6333333333333	72	0.9
2020	9	21	32.0333333333333	19.6	30.6333333333333	8.9	24.4	35.9666666666667	67.2666666666667	0.92
2020	9	22	36.8666666666667	23.7	35.9	9.3	21.2666666666667	31.4333333333333	60.9333333333333	0.91
2020	9	23	39.9666666666667	26.6333333333333	39.5	9.16666666666667	17.8666666666667	31.7	54.5333333333333	0.87
2020	9	24	41.2758620689655	26.8620689655172	39.7241379310345	9.55172413793103	15.6896551724138	31.6206896551724	48.8275862068966	0.818965517241379
2020	10	1	92.3548387096774	67.4838709677419	94.3225806451613	13.4193548387097	30.741935483871	20.5806451612903	34.3870967741936	1.04032258064516
2020	10	2	92.258064516129	67.5483870967742	92.8064516129032	13.0967741935484	28	21.5483870967742	21.5483870967742	0.964516129032258
2020	10	3	86.5483870967742	63.3870967741936	86.7741935483871	11.7096774193548	24.1935483870968	23.1935483870968	22.3225806451613	0.882258064516129
2020	10	4	78.1290322580645	57.1612903225806	78.2258064516129	11.2903225806452	22.258064516129	24.4193548387097	23.1290322580645	0.829032258064516
2020	10	5	69.5483870967742	49.9354838709677	68.6774193548387	10	21.5483870967742	23.4193548387097	23.1290322580645	0.801612903225806
2020	10	6	64.8709677419355	45.9032258064516	62.6774193548387	10.0322580645161	20.3225806451613	24.4838709677419	23.5483870967742	0.791935483870968
2020	10	7	61.4666666666667	42.7333333333333	59.1	11	21.8	24.1333333333333	23.9333333333333	0.833333333333333
2020	10	8	59.4166666666667	41.9583333333333	58.625	10.8333333333333	26.8333333333333	18.4583333333333	19	1.01041666666667
2020	10	9	58.7666666666667	40.3	60	16.0666666666667	28.2333333333333	27	23.6666666666667	1.07666666666667
2020	10	10	60.6666666666667	41.1	63.8	17.5666666666667	24.0333333333333	40.9666666666667	26.1333333333333	0.963333333333333
2020	10	11	58.258064516129	39.3225806451613	61.3548387096774	16.6774193548387	18	55.3870967741936	30.2258064516129	0.843548387096774
2020	10	12	52.8709677419355	35.4516129032258	55.5483870967742	14.258064516129	12.4516129032258	66.1935483870968	34.9032258064516	0.753225806451613
2020	10	13	46.7741935483871	29.9032258064516	46.9032258064516	12.4516129032258	8.61290322580645	77.0322580645161	41.6774193548387	0.693548387096774
2020	10	14	41.7741935483871	24.0322580645161	39.8709677419355	12.3225806451613	7	82.3225806451613	49.0967741935484	0.664516129032258
2020	10	15	38.0645161290323	19.6129032258065	35.1290322580645	10.9354838709677	7.29032258064516	84.8709677419355	56.8387096774194	0.651612903225807
2020	10	16	36.3548387096774	17.4516129032258	33.4333333333333	11.0645161290323	7.41935483870968	86.0967741935484	65.0322580645161	0.635483870967742
2020	10	17	35.1935483870968	16.8064516129032	33.3	11.9677419354839	9.25806451612903	83.8387096774194	72.1290322580645	0.640322580645161
2020	10	18	33.8387096774194	17.3225806451613	33.0645161290323	11.8709677419355	15.4516129032258	72.5483870967742	76.1290322580645	0.695161290322581
2020	10	19	34.6774193548387	19.3225806451613	36.0322580645161	12.2258064516129	34	48.0322580645161	75.2258064516129	0.893548387096774
2020	10	20	41.3	24.7666666666667	43.3333333333333	12.5666666666667	41.0666666666667	36.5	71.9333333333333	1.07166666666667
2020	10	21	54.8709677419355	35.1290322580645	60.1290322580645	14.5161290322581	40.1612903225806	30.741935483871	65.5806451612903	1.12096774193548
2020	10	22	65.9354838709677	45.2258064516129	73.3548387096774	14.2903225806452	37.4838709677419	27.8064516129032	57.9677419354839	1.14516129032258
2020	10	23	76	54	83.5806451612903	14.3548387096774	35.1290322580645	26.0967741935484	50.6451612903226	1.15322580645161
2020	10	24	84.0967741935484	60.3870967741936	89.5161290322581	14.8387096774194	32.6774193548387	24.6129032258065	42.9032258064516	1.10645161290323
2020	11	1	80.8333333333333	57.4	80.4333333333333	18.1	23.0666666666667	34	40.0666666666667	0.895
2020	11	2	78.5666666666667	56.3666666666667	77.1	16.1666666666667	22.3	34.0333333333333	34.0333333333333	0.873333333333334
2020	11	3	74.6333333333333	52.9666666666667	72.7666666666667	15.3666666666667	21.6666666666667	33.3333333333333	33.6333333333333	0.826666666666667
2020	11	4	71.7931034482759	50.2068965517241	69.9655172413793	14.4827586206897	19.5862068965517	36.0689655172414	35.0689655172414	0.777586206896552
2020	11	5	67.9655172413793	46.9655172413793	65.5862068965517	13.5862068965517	18.2068965517241	35.9310344827586	35.4137931034483	0.772413793103448
2020	11	6	67.448275862069	46.0344827586207	64.8620689655172	13.0689655172414	18.9310344827586	33.8965517241379	35.2068965517241	0.76896551724138
2020	11	7	63.3103448275862	44.1379310344828	60.7241379310345	14.551724137931	20.3103448275862	31.7241379310345	34.7586206896552	0.829310344827586
2020	11	8	70.625	49.9583333333333	67.125	16.0833333333333	23.125	29.4166666666667	35.5	0.960416666666667
2020	11	9	70.9310344827586	50.1034482758621	67.9310344827586	18.6206896551724	24.0344827586207	29.8965517241379	33.4137931034483	1.06551724137931
2020	11	10	76.4137931034483	54.4827586206897	74.6896551724138	21.6896551724138	21	37.1034482758621	33.5172413793103	1.02241379310345
2020	11	11	77.6333333333333	55.7333333333333	76.7333333333333	25.2666666666667	19.1666666666667	44.4333333333333	34.4333333333333	0.938333333333333
2020	11	12	76.6666666666667	54.6	76.2333333333333	22.7333333333333	17.1666666666667	53.3	36.7	0.848333333333333
2020	11	13	69.3	48.3	69.7333333333333	19.7333333333333	13.5	61.2333333333333	39.8666666666667	0.743333333333333
2020	11	14	63.2333333333333	43.7333333333333	62.9	17.3666666666667	10.4333333333333	67.6333333333333	44.1666666666667	0.668333333333333
2020	11	15	53.8666666666667	35.4	53.3	15.6	9.76666666666667	70.0333333333333	49.0666666666667	0.621666666666667
2020	11	16	47.4	30.6333333333333	46.2666666666667	16.4	10.0666666666667	69.8	54.1666666666667	0.628333333333333
2020	11	17	40.2333333333333	24.4666666666667	39.9666666666667	14.8	11.9333333333333	67.3	58.9666666666667	0.621666666666667
2020	11	18	40.3333333333333	24.5666666666667	40.3	14.7333333333333	20.3666666666667	54.7666666666667	61.3666666666667	0.716666666666667
2020	11	19	42.7333333333333	26.5333333333333	43.5666666666667	15.4333333333333	30.1333333333333	41.8	61	0.861666666666666
2020	11	20	53.2333333333333	33.8	55.9666666666667	16.7666666666667	29.1	40.5	59.1333333333333	0.93
2020	11	21	63.3333333333333	41.7333333333333	67.8	16.5	28.5	36.9333333333333	55.8666666666667	0.953333333333333
2020	11	22	74.7333333333333	50.4333333333333	80.0333333333333	16.1	27.4333333333333	35.6	51.7666666666667	0.985
2020	11	23	77.2	53.4666666666667	80	19.2	28.1	32.3	46.9666666666667	0.993333333333334
2020	11	24	80.8666666666667	56.6	82.4666666666667	18.8	24.8333333333333	33.2333333333333	42.3666666666667	0.895
2020	12	1	66.9677419354839	46.5806451612903	68.4193548387097	22.9032258064516	23.8709677419355	30.3225806451613	37.0322580645161	0.961290322580645
2020	12	2	64.1290322580645	44.258064516129	65.3870967741936	17.1290322580645	23.3548387096774	29.6451612903226	29.6451612903226	0.919354838709677
2020	12	3	60.8064516129032	41.9032258064516	63	17.6774193548387	22.3225806451613	29.4838709677419	29.5161290322581	0.882258064516129
2020	12	4	57.0967741935484	39.0967741935484	57.0967741935484	17.4838709677419	21.741935483871	29.3548387096774	29.4516129032258	0.858064516129032
2020	12	5	55.5483870967742	37.5483870967742	55.9677419354839	17.8709677419355	20.9032258064516	29.0967741935484	29.3225806451613	0.841935483870968
2020	12	6	53.741935483871	36.6451612903226	53.1290322580645	20.6129032258065	20.9032258064516	29.4838709677419	29.3870967741935	0.829032258064516
2020	12	7	55.3870967741936	37.0322580645161	55.4516129032258	21.1935483870968	22.2903225806452	28	29.1612903225806	0.845161290322581
2020	12	8	53.5333333333333	36.4333333333333	53.1333333333333	20.9666666666667	23.8	26.9	29.5	0.928333333333333
2020	12	9	57.5806451612903	39.5483870967742	58.2258064516129	21.9677419354839	27.4193548387097	25.4516129032258	28.3225806451613	1.14193548387097
2020	12	10	60.9666666666667	42.0333333333333	62.4	24.6	23.8	32.6333333333333	28.9666666666667	1.13666666666667
2020	12	11	65.4	46.6	67.8	22.6666666666667	16.2666666666667	43.9333333333333	30.8	0.895
2020	12	12	65.3	45.3333333333333	68.4333333333333	21.9	12.6666666666667	52.6666666666667	33.4666666666667	0.785
2020	12	13	57.0333333333333	38.3333333333333	59.6333333333333	18.1333333333333	10.4666666666667	57.6333333333333	36.4	0.745
2020	12	14	45.7333333333333	28.1	47.9333333333333	18.4666666666667	9.5	61.3666666666667	41.1666666666667	0.676666666666667
2020	12	15	39.1	23.5	41.5	17	9.76666666666667	62.4333333333333	45.3	0.67
2020	12	16	37.2758620689655	23.2413793103448	37.8620689655172	16	11.2068965517241	62.0344827586207	49.4137931034483	0.670689655172414
2020	12	17	36.3928571428571	22.3571428571429	37.0357142857143	16.9285714285714	13.9642857142857	57.4642857142857	53.5714285714286	0.7125
2020	12	18	37.7586206896552	23.551724137931	38	16.7586206896552	20.0344827586207	49.7931034482759	55.2068965517241	0.812068965517241
2020	12	19	44.1379310344828	26.8620689655172	44.3103448275862	18.8620689655172	25.5172413793103	43.2758620689655	55.6896551724138	0.91551724137931
2020	12	20	50.7586206896552	33.6206896551724	50.7586206896552	20.2413793103448	26.0689655172414	40.8275862068966	54.4827586206897	0.98448275862069
2020	12	21	58.7096774193548	39.9677419354839	59.9032258064516	20.258064516129	27.4193548387097	36.6774193548387	51.5806451612903	1.02903225806452
2020	12	22	63.8064516129032	44.6451612903226	64.741935483871	18.741935483871	26.741935483871	35.258064516129	48.2903225806452	1.02258064516129
2020	12	23	68.0645161290323	47.4838709677419	69	19	26.0645161290323	33.2903225806452	44.5806451612903	0.998387096774194
2020	12	24	68	47.6129032258064	68.5806451612903	19.4516129032258	24.1935483870968	32.5806451612903	40.9677419354839	0.988709677419355
2021	1	1	86.9032258064516	63.7096774193548	81.741935483871	18.6451612903226	29.2258064516129	30.258064516129	39.0645161290323	1.15483870967742
2021	1	2	83.9032258064516	61.4193548387097	79.0645161290323	17.5483870967742	27.8064516129032	31.2903225806452	31.2903225806452	1.10322580645161
2021	1	3	83.7	61.3666666666667	78.1666666666667	15.9666666666667	27.6666666666667	30.2333333333333	30.2333333333333	1.08166666666667
2021	1	4	76.1612903225806	55.5483870967742	71.4838709677419	15.6129032258065	26.0967741935484	31.2903225806452	31.2258064516129	1.01774193548387
2021	1	5	73.0967741935484	53.0645161290323	68.3548387096774	14.9032258064516	26	30.0967741935484	30.9032258064516	1.02258064516129
2021	1	6	72.3666666666667	52.4333333333333	67.9666666666667	16.8333333333333	26.5	28.9	29.7	0.993333333333333
2021	1	7	70.9666666666667	51.1666666666667	66.7666666666667	19	27.4333333333333	27.5	29.3666666666667	0.978333333333333
2021	1	8	68.5483870967742	49.2903225806452	64.258064516129	22	28.741935483871	27.0645161290323	29.8709677419355	1.03064516129032
2021	1	9	70.1935483870968	50.6129032258064	65.4516129032258	26.8064516129032	31.1935483870968	25.9677419354839	29.3870967741935	1.2
2021	1	10	79.1	57.9333333333333	73.3	28.9333333333333	28.7666666666667	31.9333333333333	29.3666666666667	1.32833333333333
2021	1	11	88.741935483871	65.6129032258064	82.7096774193548	32.1290322580645	24.8064516129032	40.4838709677419	30.3548387096774	1.2
2021	1	12	93.8064516129032	69.3870967741936	87.0322580645161	33.6774193548387	20.1290322580645	50.8064516129032	32.8387096774194	1.02258064516129
2021	1	13	88.4838709677419	64.6451612903226	82.6774193548387	28.7741935483871	15.3870967741935	60.2258064516129	36.6451612903226	0.866666666666667
2021	1	14	74.1290322580645	53.258064516129	70.0645161290323	24.8709677419355	13.3870967741935	65.2903225806452	41.0645161290323	0.804838709677419
2021	1	15	62.5666666666667	44.5	59.2666666666667	22.2	13.5	67.1333333333333	45.4666666666667	0.775
2021	1	16	55.3333333333333	37.9666666666667	52.6333333333333	20.8333333333333	13.8333333333333	67.5333333333333	50.7333333333333	0.755
2021	1	17	50.5161290322581	34.3870967741936	47.6451612903226	18.7096774193548	15.741935483871	64	55.7096774193548	0.75
2021	1	18	48.1935483870968	33.1935483870968	44.8064516129032	18.741935483871	20.8709677419355	56.3548387096774	58.9032258064516	0.841935483870968
2021	1	19	50.8333333333333	35.6333333333333	47.3	19.9	28.9	46.6666666666667	59.2666666666667	0.965
2021	1	20	56.9354838709677	40.258064516129	52.0322580645161	18.5161290322581	32	41.7096774193548	58.6129032258064	1.09193548387097
2021	1	21	67	47.5161290322581	61.6774193548387	18.9354838709677	33.1935483870968	36.6451612903226	55.4838709677419	1.20161290322581
2021	1	22	76.6451612903226	55.4516129032258	71.0645161290323	18.0967741935484	32.6451612903226	34	51.741935483871	1.2258064516129
2021	1	23	85.2903225806452	61.8709677419355	79.4193548387097	17.5483870967742	31.8387096774194	31.5161290322581	47.1935483870968	1.23225806451613
2021	1	24	88.1935483870968	64.6774193548387	82.8387096774194	18.3548387096774	31.0645161290323	30.2903225806452	42.5483870967742	1.20645161290323
2021	2	1	100.888888888889	79.037037037037	104.037037037037	18.2222222222222	22.4444444444444	47.1481481481481	57.2222222222222	1.12962962962963
2021	2	2	95.1428571428571	70.75	92.7857142857143	16.1785714285714	19.25	49.4642857142857	49.4642857142857	1.05892857142857
2021	2	3	84.7857142857143	61.3214285714286	81.1785714285714	15.8571428571429	18	49.8928571428571	49.6785714285714	1.00535714285714
2021	2	4	76.8214285714286	55.0714285714286	73.6785714285714	15.25	16.8928571428571	50.8214285714286	50.0714285714286	0.975
2021	2	5	69.5	48.9285714285714	66.4285714285714	15.2857142857143	16.1071428571429	49.5357142857143	49.9642857142857	0.9625
2021	2	6	67.1785714285714	47.1428571428571	64.4285714285714	16.25	17.5357142857143	46.7142857142857	49.3214285714286	0.975
2021	2	7	62.6428571428571	43.75	60.1785714285714	18.3928571428571	18.8571428571429	44.0714285714286	48.3571428571429	0.967857142857143
2021	2	8	64.0357142857143	44.9642857142857	60.4642857142857	20.0714285714286	23.2142857142857	39.75	47.1071428571429	1.01964285714286
2021	2	9	63.5714285714286	44.7857142857143	60.5714285714286	22.4642857142857	25.5	40.6428571428571	46.3571428571429	1.18571428571429
2021	2	10	72.1428571428571	52.0714285714286	68.3214285714286	27.3214285714286	23.1428571428571	48.9642857142857	46.2857142857143	1.24285714285714
2021	2	11	79	57.3214285714286	74.6071428571429	22.9285714285714	17.75	60.0714285714286	47.5357142857143	1.08035714285714
2021	2	12	82.0714285714286	59.9642857142857	77.5	23	12.5	70.75	49.8214285714286	0.916071428571429
2021	2	13	71.6428571428571	51.8214285714286	68.3928571428571	21	9.92857142857143	77.3928571428571	53	0.816071428571428
2021	2	14	60.1785714285714	42.3928571428571	57.2142857142857	16.5714285714286	9.25	81.5714285714286	57.4642857142857	0.7875
2021	2	15	52.0357142857143	36.0714285714286	48.75	16.7142857142857	8.64285714285714	83.4642857142857	62.3928571428571	0.751785714285714
2021	2	16	50.6785714285714	34.3214285714286	46.7857142857143	14.2857142857143	8.75	84.0714285714286	68.0357142857143	0.744642857142857
2021	2	17	48.5	32.4285714285714	45.8571428571429	14.4642857142857	10.9642857142857	81.2857142857143	73.3214285714286	0.776785714285714
2021	2	18	49.4285714285714	33.3571428571429	47.75	16.3214285714286	13.25	77.3214285714286	77.1428571428571	0.821428571428571
2021	2	19	49.8571428571429	33.1071428571429	48.6428571428571	18	17.4285714285714	69.4642857142857	78.25	0.876785714285715
2021	2	20	56.3214285714286	38.1071428571429	56.2857142857143	21.8928571428571	22.4285714285714	60.8571428571429	76.7142857142857	1.02321428571429
2021	2	21	64.6785714285714	44.3571428571429	64.25	22.3928571428571	25.25	55.4285714285714	74.0357142857143	1.11071428571429
2021	2	22	73.4642857142857	52.8518518518519	74.037037037037	20.8571428571429	24.75	53.6071428571429	70.5357142857143	1.13392857142857
2021	2	23	93.3214285714286	74.1071428571429	99.4285714285714	20.2142857142857	22.3571428571429	53.6071428571429	66.7857142857143	1.11428571428571
2021	2	24	96.25	79.75	105.357142857143	19.2857142857143	22.3214285714286	50.8928571428571	62.7142857142857	1.11607142857143
2021	3	1	89.3225806451613	60.9354838709677	96.7741935483871	13.6451612903226	28.0322580645161	51.7096774193548	68.6451612903226	1.00967741935484
2021	3	2	84.3870967741936	58.0645161290323	88.1612903225806	14.1935483870968	27.1935483870968	49.9677419354839	49.9677419354839	0.988709677419355
2021	3	3	80.4193548387097	54.741935483871	82.5483870967742	14.2903225806452	24.6774193548387	51.0322580645161	50.3870967741936	0.941935483870968
2021	3	4	79.6129032258064	53.6451612903226	80.5161290322581	14.1935483870968	24.7096774193548	49.741935483871	50.1935483870968	0.904838709677419
2021	3	5	78.0967741935484	52.1290322580645	79.1935483870968	14.8064516129032	24.7096774193548	47.3870967741936	49.6129032258064	0.887096774193548
2021	3	6	77.7096774193548	52.3225806451613	79.7096774193548	15	23	47.0967741935484	49.1290322580645	0.893548387096774
2021	3	7	77.0645161290323	51.4193548387097	79.5806451612903	14.9032258064516	25.2903225806452	43.3225806451613	48.0645161290323	0.908064516129032
2021	3	8	77.7096774193548	51.8709677419355	79.8709677419355	16.3548387096774	28.1290322580645	43.4516129032258	47.3548387096774	0.991935483870968
2021	3	9	77.6774193548387	51.741935483871	80.3870967741936	19.8387096774194	31	46.7096774193548	47.3870967741936	1.10967741935484
2021	3	10	83.2903225806452	56	85.7741935483871	22.7741935483871	27.5806451612903	59.8387096774194	48.4193548387097	1.05645161290323
2021	3	11	87.4193548387097	59	91.1935483870968	21.7741935483871	21.9677419354839	75.8064516129032	51.7096774193548	0.953225806451613
2021	3	12	88.1935483870968	59.1935483870968	92.6129032258064	23.3870967741935	17.1935483870968	88.1935483870968	56.1612903225806	0.859677419354839
2021	3	13	78.8709677419355	52.3870967741936	81.6774193548387	16.5161290322581	13.7096774193548	95	62.2258064516129	0.788709677419355
2021	3	14	70.4516129032258	45.8387096774194	72.0967741935484	17.0322580645161	11.8709677419355	99.3548387096774	68.6451612903226	0.756451612903226
2021	3	15	66.5806451612903	42.1290322580645	67.9677419354839	12.5161290322581	11.6129032258065	102.612903225806	76.2258064516129	0.72741935483871
2021	3	16	64.8064516129032	38.5806451612903	69.1612903225806	14.0645161290323	11.9677419354839	102.935483870968	83.741935483871	0.709677419354839
2021	3	17	67.2258064516129	38.3225806451613	73.0967741935484	12.8387096774194	12.1290322580645	102.774193548387	90.9032258064516	0.701612903225806
2021	3	18	71.6451612903226	39.3548387096774	79.741935483871	14.0967741935484	15.258064516129	97.8709677419355	95.7096774193548	0.72741935483871
2021	3	19	79.5161290322581	41.9354838709677	87.0322580645161	12.9354838709677	18.0645161290323	92.0967741935484	97.741935483871	0.77741935483871
2021	3	20	82.0322580645161	44.0322580645161	93.6451612903226	14.0322580645161	25.4193548387097	79.0645161290323	96.2903225806452	0.917741935483871
2021	3	21	88.0967741935484	49.258064516129	102.677419354839	15	30.8709677419355	66.9677419354839	92.3548387096774	1.04032258064516
2021	3	22	94.5161290322581	55.6451612903226	107.451612903226	16.0645161290323	33.4193548387097	58.0322580645161	87.3870967741936	1.08870967741935
2021	3	23	101.709677419355	62.258064516129	112.903225806452	15.9354838709677	33.3225806451613	52.1612903225806	81.0645161290323	1.11774193548387
2021	3	24	98.2903225806452	64.3225806451613	107.258064516129	14.2903225806452	30.8709677419355	51.1290322580645	74.6451612903226	1.0741935483871
2021	4	1	73.4666666666667	48.9666666666667	78.8666666666667	13.2	28.7333333333333	53.4666666666667	78.4	0.775
2021	4	2	72.1333333333333	49.1666666666667	75.7666666666667	11.9666666666667	27.1333333333333	51.8666666666667	51.8666666666667	0.758333333333333
2021	4	3	71.1	48.2333333333333	74.1	10.9666666666667	26.4	50.5	51.2333333333333	0.741666666666667
2021	4	4	69.0333333333333	46.5666666666667	71.3333333333333	10.0666666666667	26.7666666666667	48.2	50.2	0.716666666666667
2021	4	5	67	44.3	68.9666666666667	9.33333333333333	25.5333333333333	47.6666666666667	49.5	0.701666666666667
2021	4	6	64.2666666666667	42.4333333333333	65.7	9.73333333333333	24.3666666666667	47.5666666666667	49.1333333333333	0.713333333333333
2021	4	7	61.6	40.4666666666667	63.2333333333333	10.4333333333333	26.6666666666667	45.7333333333333	48.5333333333333	0.766666666666667
2021	4	8	62.3666666666667	41.1666666666667	64.4666666666667	12.7	29.3	48.3333333333333	48.5	0.845
2021	4	9	65.3666666666667	43.9	69	14.4	28.4666666666667	58.9666666666667	49.8333333333333	0.861666666666667
2021	4	10	65.0689655172414	44.2758620689655	70	16.7241379310345	21.5172413793103	79.1724137931034	54.2758620689655	0.751724137931034
2021	4	11	69	46.9	71.9333333333333	14.5666666666667	15.4666666666667	94.0666666666667	58.6666666666667	0.66
2021	4	12	63.6	41.1666666666667	65.5333333333333	9.46666666666667	12.1333333333333	100.533333333333	65.1666666666667	0.595
2021	4	13	55.6666666666667	32.6666666666667	56.2666666666667	8.73333333333333	10.3333333333333	105.466666666667	71.9666666666667	0.566666666666667
2021	4	14	49.8666666666667	26.6333333333333	48.0666666666667	9.26666666666667	9.5	108.233333333333	79.3	0.555
2021	4	15	48.5333333333333	23.4	47.1666666666667	7.76666666666667	9.3	110.5	87.6	0.531666666666667
2021	4	16	46.6	21.2666666666667	43.7666666666667	8.53333333333333	9.53333333333333	112.333333333333	95.6666666666667	0.528333333333334
2021	4	17	46.8	20.5333333333333	43.1666666666667	8.2	10.1	113.733333333333	102.6	0.53
2021	4	18	44.3666666666667	20.6	40.5	9.66666666666667	11.6666666666667	111.6	106.866666666667	0.55
2021	4	19	45.2666666666667	22.1333333333333	43.5	10.5333333333333	13.8666666666667	106.566666666667	108.533333333333	0.566666666666667
2021	4	20	48.2666666666667	25.3	50.1666666666667	12.8666666666667	20.0333333333333	94.3666666666667	107.666666666667	0.658333333333333
2021	4	21	54.2333333333333	29.6666666666667	59.4666666666667	11.8	29.6	75.6666666666667	103.966666666667	0.79
2021	4	22	61.1333333333333	35.6	67.0666666666667	12.1666666666667	30.8666666666667	66.8666666666667	98.9333333333333	0.808333333333333
2021	4	23	65.8	40.8	72.3	13.1666666666667	30.4	62.0333333333333	92.6666666666667	0.788333333333334
2021	4	24	68.7666666666667	44.9	74.2666666666667	11.6666666666667	27.7333333333333	58.6666666666667	85.9333333333333	0.783333333333333
2021	5	1	46.4193548387097	28.2903225806452	49.2258064516129	9.25806451612903	25.4193548387097	56.741935483871	87.5161290322581	0.638709677419355
2021	5	2	48.0645161290323	28.7096774193548	51.7096774193548	9.67741935483871	24.741935483871	56.3548387096774	56.3548387096774	0.630645161290322
2021	5	3	48.4516129032258	28.258064516129	52.5483870967742	10.7096774193548	21.6774193548387	60.0645161290323	58.0967741935484	0.611290322580645
2021	5	4	47.4516129032258	27.8064516129032	49.8387096774194	10.1935483870968	19.9032258064516	61.2903225806452	59.258064516129	0.593548387096774
2021	5	5	45.9032258064516	27.1935483870968	47.4193548387097	10	19.5483870967742	61.0967741935484	59.5806451612903	0.591935483870968
2021	5	6	43.9354838709677	27.0645161290323	44.0967741935484	9.80645161290323	20.5161290322581	58.3870967741936	59.4516129032258	0.62741935483871
2021	5	7	45	26.2258064516129	44.8709677419355	10.2258064516129	20.3225806451613	60.6129032258064	59.5806451612903	0.683870967741936
2021	5	8	45.2258064516129	27.3548387096774	44.9032258064516	13.9677419354839	20.3548387096774	66.3548387096774	60.6451612903226	0.756451612903226
2021	5	9	47.4193548387097	28.5161290322581	47.8709677419355	15.9354838709677	19.3870967741935	76.4193548387097	62.5483870967742	0.758064516129032
2021	5	10	48.5483870967742	30.2903225806452	48.3548387096774	14.4838709677419	15	91.9354838709677	67.0322580645161	0.67258064516129
2021	5	11	48.0967741935484	28.9354838709677	47.7096774193548	11.8064516129032	12.2258064516129	102.645161290323	72.3548387096774	0.601612903225807
2021	5	12	47.6129032258064	25.9677419354839	46.9354838709677	10.741935483871	11.2903225806452	108.258064516129	78.258064516129	0.57741935483871
2021	5	13	45.8064516129032	23.1612903225806	43.7096774193548	10.9354838709677	8.48387096774194	111.548387096774	84.2258064516129	0.535483870967742
2021	5	14	47.9354838709677	22.4193548387097	43.9354838709677	8.7741935483871	10	113.741935483871	91.3225806451613	0.509677419354839
2021	5	15	46.9677419354839	19.6774193548387	39.9354838709677	8.35483870967742	9.19354838709677	115.258064516129	98.0645161290323	0.496774193548387
2021	5	16	48.5161290322581	18.6451612903226	38.6129032258064	8.64516129032258	8.25806451612903	118.548387096774	104.677419354839	0.485483870967742
2021	5	17	48.6129032258064	18.1290322580645	36.6774193548387	10.4193548387097	9.25806451612903	119.258064516129	109.838709677419	0.491935483870968
2021	5	18	49.6451612903226	18.4838709677419	36.4193548387097	9.96774193548387	10.0645161290323	120.645161290323	113.806451612903	0.503225806451613
2021	5	19	47.7741935483871	18.6774193548387	35.8387096774194	10.7096774193548	11.9354838709677	116.41935483871	115.387096774194	0.52741935483871
2021	5	20	43.9032258064516	19.3225806451613	37.1935483870968	11.5806451612903	13.9677419354839	107.548387096774	115.322580645161	0.562903225806452
2021	5	21	40.3548387096774	20.4838709677419	39.7741935483871	12.0645161290323	18.8064516129032	92.8709677419355	113.032258064516	0.606451612903226
2021	5	22	40.3225806451613	22.3870967741935	42.2903225806452	10.2258064516129	23.6774193548387	78.1935483870968	108.58064516129	0.654838709677419
2021	5	23	42.0322580645161	24.4838709677419	43.6129032258064	9.96774193548387	25.258064516129	69.8387096774194	102.838709677419	0.682258064516129
2021	5	24	44.3870967741936	26.8387096774194	45.8387096774194	9.67741935483871	25.8064516129032	61.6129032258064	95.6129032258064	0.645161290322581
2021	6	1	36.4666666666667	20.7	33.2333333333333	9.23333333333333	29.4666666666667	51.6	78.9	0.708333333333333
2021	6	2	35.3333333333333	20.6333333333333	31.7666666666667	7.86666666666667	29.2333333333333	47.6333333333333	47.6333333333333	0.695
2021	6	3	33.0333333333333	19.7666666666667	29.8333333333333	8.33333333333333	29.3666666666667	41.9666666666667	44.7	0.691666666666666
2021	6	4	31.5333333333333	18.9	28.5666666666667	7.46666666666667	29.7666666666667	37.7666666666667	42.3666666666667	0.703333333333333
2021	6	5	29.6333333333333	18.3333333333333	27.4666666666667	7.13333333333333	28.0666666666667	36.6666666666667	41.0333333333333	0.731666666666667
2021	6	6	29.4	18.6333333333333	27.4	7.76666666666667	26.5666666666667	37.2666666666667	40.4333333333333	0.738333333333333
2021	6	7	30.3333333333333	19.3666666666667	27.6	7.56666666666667	26.7666666666667	38.4	39.9	0.77
2021	6	8	31.8666666666667	20.0333333333333	29.2666666666667	10.7666666666667	25.6666666666667	46.0666666666667	40.9333333333333	0.793333333333333
2021	6	9	34.5	21.2333333333333	30.6	17.8333333333333	22.4	61.9	43.5666666666667	0.786666666666667
2021	6	10	34.1333333333333	21.2666666666667	31	10.7333333333333	17.6	76.7	46.8666666666667	0.776666666666667
2021	6	11	34.7666666666667	20.7333333333333	29.2333333333333	9.66666666666667	12.6333333333333	93.5	53.4333333333333	0.713333333333333
2021	6	12	35.0666666666667	17.8666666666667	26.1666666666667	8.63333333333333	10.5	101.6	61.2666666666667	0.688333333333333
2021	6	13	35.2666666666667	16.0333333333333	23.6333333333333	8.2	9.03333333333333	106.666666666667	70.2	0.653333333333333
2021	6	14	36.3333333333333	14.5666666666667	21.7	8.36666666666667	8.66666666666667	109.833333333333	79.2	0.64
2021	6	15	37.3333333333333	13.8666666666667	20.6333333333333	7.93333333333333	8.43333333333333	112.633333333333	88.6333333333333	0.638333333333333
2021	6	16	39.1333333333333	13.7	19.1333333333333	7.6	8.96666666666667	115.1	97.2	0.636666666666667
2021	6	17	39.2333333333333	13.5333333333333	18.8333333333333	8.36666666666667	10.3	114.633333333333	103.866666666667	0.643333333333333
2021	6	18	37.4666666666667	13.0666666666667	19.8	8.06666666666667	11.5333333333333	112.6	108.466666666667	0.646666666666667
2021	6	19	35.5666666666667	13.5333333333333	20.9333333333333	8.46666666666667	14.5	107.633333333333	110.133333333333	0.673333333333333
2021	6	20	32.0689655172414	13.7241379310345	21.6896551724138	7.3448275862069	17.4827586206897	95.9655172413793	108.103448275862	0.693103448275862
2021	6	21	29.6896551724138	14.8965517241379	24.1379310344828	7.3448275862069	23.5172413793103	80.1379310344828	107.310344827586	0.753448275862069
2021	6	22	29.7	16.5666666666667	26.4666666666667	8.13333333333333	30.2333333333333	62.2666666666667	99.9666666666667	0.801666666666667
2021	6	23	33.3	18.7	31	9.6	30.1	56.2	92.9	0.773333333333333
2021	6	24	35.9333333333333	20.9666666666667	32.8	9.43333333333333	29.0333333333333	54	85.3	0.738333333333333
2021	7	1	31.0967741935484	20.2258064516129	29.3548387096774	11.7741935483871	23.4193548387097	30.9677419354839	62.5483870967742	0.717741935483871
2021	7	2	30.3548387096774	19.7741935483871	28.9032258064516	9.87096774193548	23.0967741935484	27	27	0.711290322580645
2021	7	3	30	19.8387096774194	28.6451612903226	9.12903225806452	22.8387096774194	24.4516129032258	25.6451612903226	0.703225806451613
2021	7	4	29.0645161290323	18.5806451612903	27.8709677419355	9.41935483870968	22.8387096774194	22.0645161290323	24.5483870967742	0.717741935483871
2021	7	5	29.3225806451613	18.9032258064516	27.258064516129	8.48387096774194	22.4838709677419	20.5806451612903	23.5161290322581	0.733870967741935
2021	7	6	28.2903225806452	18.3225806451613	27.1935483870968	8.25806451612903	22.8387096774194	19.3225806451613	22.6451612903226	0.764516129032258
2021	7	7	28.7741935483871	18.9354838709677	27.3870967741935	8.32258064516129	21.5806451612903	24.5806451612903	23.0322580645161	0.793548387096774
2021	7	8	29.3870967741935	19.3225806451613	28.3548387096774	10.9354838709677	20.6774193548387	34.9032258064516	24.6451612903226	0.829032258064516
2021	7	9	31.258064516129	20.0645161290323	29.5161290322581	14.9354838709677	17.4193548387097	53.9677419354839	28.4193548387097	0.825806451612903
2021	7	10	34.1612903225806	21.5806451612903	31.258064516129	14.3225806451613	11.4838709677419	77.6451612903226	34.3870967741936	0.787096774193548
2021	7	11	34.2258064516129	21.1290322580645	30.6774193548387	11.5161290322581	8.38709677419355	90.1290322580645	42.258064516129	0.730645161290323
2021	7	12	33.0967741935484	19.9354838709677	28.4193548387097	10.8064516129032	7.09677419354839	94.0967741935484	50.5806451612903	0.706451612903226
2021	7	13	32.4838709677419	18.4516129032258	26.1935483870968	11.8064516129032	6.90322580645161	94.4838709677419	59.6129032258064	0.67741935483871
2021	7	14	32.4516129032258	16.741935483871	23.6129032258065	14.1935483870968	6.41935483870968	95.1935483870968	69.6451612903226	0.646774193548387
2021	7	15	31.4516129032258	15.3548387096774	22.0322580645161	15.6129032258065	7.80645161290323	95.0967741935484	78.7741935483871	0.641935483870968
2021	7	16	30.6774193548387	14.3666666666667	20.7096774193548	14.1612903225806	8.2258064516129	95.3548387096774	86.6129032258064	0.646774193548387
2021	7	17	30.4333333333333	13.9333333333333	20.5333333333333	15.2	8.5	93.9333333333333	91.9	0.655
2021	7	18	29.9677419354839	13.5806451612903	20.2258064516129	15.4838709677419	9.70967741935484	91.9354838709677	93.6451612903226	0.645161290322581
2021	7	19	29.4516129032258	13.7741935483871	20.7096774193548	15.2258064516129	11.0322580645161	87.8709677419355	93.2903225806452	0.661290322580645
2021	7	20	27.3870967741935	14.0322580645161	21.7096774193548	11.9354838709677	12.5483870967742	80.5161290322581	91.7741935483871	0.682258064516129
2021	7	21	27.7333333333333	15.7	23.4333333333333	11.5	14.8	71.2	89.2333333333333	0.723333333333333
2021	7	22	28.1935483870968	16.7096774193548	24.9677419354839	11.5161290322581	18.9354838709677	57.2903225806452	83.9677419354839	0.743548387096774
2021	7	23	29.0322580645161	18.4193548387097	26.7741935483871	12.4193548387097	20.9354838709677	47.9677419354839	78.1612903225806	0.740322580645161
2021	7	24	29.1935483870968	18.7741935483871	27.5161290322581	12.5806451612903	21.0322580645161	39.6129032258064	71.1935483870968	0.717741935483871
2021	8	1	31.6785714285714	19.75	28.75	6.57142857142857	13.4642857142857	47.2857142857143	66.0714285714286	0.769642857142857
2021	8	2	29.1666666666667	17.8	25.7666666666667	6.73333333333333	11.8666666666667	47.4333333333333	47.4333333333333	0.743333333333333
2021	8	3	26.8	16.4	23.9666666666667	6.6	11.5666666666667	44.5	46.0333333333333	0.736666666666666
2021	8	4	25.7	15.0666666666667	22.7333333333333	6.53333333333333	11.0666666666667	43.3	45.1333333333333	0.736666666666667
2021	8	5	25.4137931034483	14.1034482758621	22.4827586206897	6.72413793103448	11.2068965517241	42.8620689655172	44.8275862068966	0.741379310344828
2021	8	6	24.5333333333333	13.8666666666667	21.6	6.86666666666667	10.8333333333333	41.1666666666667	43.8	0.765
2021	8	7	24	13.8275862068966	22.0689655172414	7.86206896551724	12.7586206896552	39.3793103448276	43.1379310344828	0.781034482758621
2021	8	8	24.2333333333333	13.7666666666667	22.8333333333333	9.36666666666667	16.4666666666667	40.6	42.4666666666667	0.831666666666667
2021	8	9	27.5666666666667	15.5333333333333	25.7666666666667	11.0666666666667	15.4666666666667	51.8666666666667	43.6	0.833333333333333
2021	8	10	30.1724137931034	17.0689655172414	27.4827586206897	14.2413793103448	12.8965517241379	67.2413793103448	46	0.83448275862069
2021	8	11	33.448275862069	19.2758620689655	29.6896551724138	15	10.6206896551724	78.1724137931034	50.1379310344828	0.801724137931034
2021	8	12	32.6129032258064	17.6666666666667	26.5483870967742	12.3225806451613	8.54838709677419	86.9354838709677	56.6129032258064	0.748387096774193
2021	8	13	31.9354838709677	15.7	23.2258064516129	10.2258064516129	7	92.9677419354839	62.8387096774194	0.72258064516129
2021	8	14	32.2758620689655	14.3103448275862	22.2068965517241	9.72413793103448	5.79310344827586	97.5862068965517	69.2758620689655	0.703448275862069
2021	8	15	31.5161290322581	13.0967741935484	20.1290322580645	10.1612903225806	7.19354838709677	98.0645161290323	77.1612903225806	0.703225806451613
2021	8	16	31.4838709677419	12.9677419354839	19.6451612903226	10.4193548387097	7.7741935483871	99.3225806451613	84.4838709677419	0.725806451612903
2021	8	17	31.3333333333333	13.3	19.6666666666667	11.1333333333333	8.46666666666667	98.8333333333333	90.1666666666667	0.723333333333333
2021	8	18	30.1935483870968	13.3225806451613	19.8064516129032	7.93548387096774	10.2258064516129	94.5483870967742	93.9677419354839	0.738709677419355
2021	8	19	28.1935483870968	14.0967741935484	21.2258064516129	7.96774193548387	13.6451612903226	85.6451612903226	94.4838709677419	0.766129032258065
2021	8	20	26.7333333333333	14.2333333333333	22.3333333333333	6.76666666666667	15.6666666666667	74.0333333333333	93.4666666666667	0.796666666666667
2021	8	21	27.2068965517241	15.9310344827586	24.1379310344828	7.13793103448276	17.3793103448276	63.448275862069	88.6896551724138	0.827586206896552
2021	8	22	28.3103448275862	17.1379310344828	26.0689655172414	7.27586206896552	17.7931034482759	54.2068965517241	83.3793103448276	0.83448275862069
2021	8	23	30.9655172413793	19.0689655172414	29.4827586206897	6.89655172413793	17.3448275862069	47.448275862069	76.6206896551724	0.817241379310345
2021	8	24	32.8620689655172	19.7586206896552	30.3448275862069	6.82758620689655	15.0689655172414	48	70.6206896551724	0.798275862068965
2021	9	1	36.5666666666667	20.9666666666667	34.5333333333333	8.93333333333333	18.4333333333333	25.2333333333333	45.0666666666667	0.705
2021	9	2	34.4	20.0666666666667	32.2333333333333	8.4	17.9	22.3333333333333	22.3333333333333	0.696666666666667
2021	9	3	31.7241379310345	18.2758620689655	29.6551724137931	8.62068965517241	16.0344827586207	21.448275862069	22.1724137931034	0.682758620689655
2021	9	4	30.5666666666667	17.9	29.5	8.1	16.1	19.2	20.7666666666667	0.661666666666667
2021	9	5	28.5	16.3666666666667	27.1333333333333	9.4	14.7	19.3666666666667	20.4	0.65
2021	9	6	26.7666666666667	15.7666666666667	25.7666666666667	8.13333333333333	14.8333333333333	18.4666666666667	20	0.653333333333333
2021	9	7	25.1333333333333	15.2666666666667	23.3666666666667	7.33333333333333	16.1	16.2	19.3666666666667	0.688333333333334
2021	9	8	25.4	15.5333333333333	24.0333333333333	9.26666666666667	18.5	17.0666666666667	19.0333333333333	0.758333333333333
2021	9	9	27.5666666666667	16.1333333333333	26.4333333333333	11.3666666666667	21.3	23.6666666666667	19.5666666666667	0.801666666666667
2021	9	10	29.6666666666667	17.1724137931034	28.7241379310345	18.1666666666667	21.1666666666667	36.6	21.4	0.78
2021	9	11	34.6666666666667	18.5333333333333	32	25.2666666666667	17.6	56.1666666666667	25.6	0.736666666666667
2021	9	12	36.1	18.6666666666667	33.4333333333333	13.6	12.1666666666667	76.5333333333333	32.7333333333333	0.685
2021	9	13	31.1666666666667	15.1666666666667	26.3	13.1666666666667	9.16666666666667	85.0333333333333	41.0666666666667	0.646666666666667
2021	9	14	30.5666666666667	13.7666666666667	22.8	12.9333333333333	8.1	88.9	50.0333333333333	0.61
2021	9	15	29.8333333333333	11.9333333333333	20.3	10.0333333333333	8.26666666666667	89.5	59.3666666666667	0.586666666666667
2021	9	16	29.4	11.2666666666667	18.8666666666667	9.46666666666667	9.13333333333333	90.3	69.2333333333333	0.576666666666667
2021	9	17	28.5666666666667	10.8666666666667	18	10.0666666666667	10.6333333333333	88.4	76.9333333333333	0.583333333333333
2021	9	18	27.0333333333333	11.0666666666667	17.6333333333333	10.2666666666667	14.8333333333333	80.9666666666667	82.2666666666667	0.62
2021	9	19	23.9666666666667	11.6333333333333	19.3333333333333	9.6	21.9666666666667	67.3	83.2	0.698333333333333
2021	9	20	25.9333333333333	13.1	23.9333333333333	8.63333333333333	29.9	48.7	79.8	0.778333333333333
2021	9	21	31.9666666666667	16.8333333333333	30.9333333333333	9.83333333333333	28.3333333333333	39.7	74.1	0.808333333333333
2021	9	22	37.4333333333333	20.3	36.9	8.46666666666667	24.6333333333333	36.2333333333333	67.5666666666667	0.788333333333333
2021	9	23	39.8	22.1333333333333	39.6	8.63333333333333	22.4666666666667	30.7666666666667	60.3	0.758333333333333
2021	9	24	39.1	22.5333333333333	37.9333333333333	8.46666666666667	19.8333333333333	29.2666666666667	52.6666666666667	0.705
2021	10	1	57.3	39.3666666666667	60.1666666666667	8.76666666666667	27.6	21.8666666666667	36.2333333333333	0.745
2021	10	2	54.2666666666667	36.9666666666667	55.6666666666667	8.26666666666667	24.5666666666667	20.1	20.1	0.708333333333333
2021	10	3	49.7	32.7333333333333	50.3666666666667	8.23333333333333	22.7	19.4	19.6666666666667	0.648333333333333
2021	10	4	47.0967741935484	31.258064516129	47.1612903225806	8.03225806451613	22.5806451612903	19.6774193548387	19.9677419354839	0.617741935483871
2021	10	5	42.7096774193548	28.0322580645161	42.5806451612903	7.67741935483871	20.9677419354839	20.9677419354839	20.2258064516129	0.590322580645161
2021	10	6	40.4838709677419	26.3548387096774	39.9032258064516	8	20.1290322580645	21.1290322580645	20.4193548387097	0.598387096774194
2021	10	7	37.6333333333333	23.8	36.8666666666667	8.5	19.9	18.6	19.2333333333333	0.63
2021	10	8	39.1935483870968	24.4838709677419	38.9354838709677	8.93548387096774	24.5806451612903	18.4516129032258	20.1935483870968	0.764516129032258
2021	10	9	41.8064516129032	26.5806451612903	41.5161290322581	11.4193548387097	27.9677419354839	21.258064516129	20.3870967741935	0.837096774193548
2021	10	10	47.8064516129032	29.8709677419355	49.2258064516129	14.0645161290323	26.3870967741935	34.3548387096774	21.8709677419355	0.762903225806452
2021	10	11	49.1290322580645	29.8064516129032	51.1935483870968	17.4838709677419	19.9354838709677	54.2903225806452	26.0322580645161	0.640322580645161
2021	10	12	47.2903225806452	27.3870967741935	49.5161290322581	13.8709677419355	12.6451612903226	73.1935483870968	32.6774193548387	0.535483870967742
2021	10	13	38.5161290322581	22.4838709677419	38.4838709677419	11.9032258064516	9.74193548387097	81.0645161290323	40.6451612903226	0.511290322580645
2021	10	14	34.8333333333333	19	31.6	10.8333333333333	8.6	85.8666666666667	49.1	0.495
2021	10	15	33.2	16.4333333333333	26.9666666666667	10.7666666666667	9.23333333333333	87.2666666666667	57.9666666666667	0.491666666666667
2021	10	16	33.3	15.7333333333333	25.8333333333333	10.0333333333333	10	87.5333333333333	66.9333333333333	0.48
2021	10	17	33.5333333333333	16.3	26.6666666666667	10.6333333333333	12.1666666666667	83.3	74.6666666666667	0.491666666666667
2021	10	18	33.1333333333333	16.5	28.9	10.4	19.1	72.7666666666667	78.5333333333333	0.533333333333333
2021	10	19	34.5333333333333	18.5	31.1333333333333	9.93333333333333	35.6333333333333	48.7333333333333	77.6	0.725
2021	10	20	39.9666666666667	22.3333333333333	39.8333333333333	10.3333333333333	42.3666666666667	35.3666666666667	72.3333333333333	0.875
2021	10	21	48.8709677419355	30.4838709677419	51.1935483870968	9.67741935483871	38.3225806451613	32.0322580645161	66.4516129032258	0.898387096774193
2021	10	22	57.4193548387097	38.0967741935484	63.2258064516129	9.93548387096774	35.3548387096774	27.7741935483871	59.3870967741936	0.9
2021	10	23	62.6774193548387	42.6451612903226	68.3870967741936	9.38709677419355	31.3548387096774	25.0645161290323	51.5161290322581	0.856451612903226
2021	10	24	61.8064516129032	42.9032258064516	67.1935483870968	9.03225806451613	28.1290322580645	24	43.5806451612903	0.8
2021	11	1	63.1666666666667	45.5666666666667	59.3333333333333	10.7	25.1	35.8666666666667	41.2333333333333	0.788333333333333
2021	11	2	61.0333333333333	43.5333333333333	57.9333333333333	9.43333333333333	24.0333333333333	34.8333333333333	34.8333333333333	0.736666666666666
2021	11	3	57.4666666666667	40.1666666666667	55.3666666666667	9.36666666666667	22.2333333333333	35.8666666666667	35.3	0.7
2021	11	4	54.2333333333333	37.3666666666667	52.8333333333333	9.5	21.3666666666667	34.6666666666667	35.0666666666667	0.676666666666667
2021	11	5	50.8666666666667	34.2	49.4333333333333	9.16666666666667	20.9666666666667	33.6666666666667	34.7666666666667	0.675
2021	11	6	49.8	33.7333333333333	48.0666666666667	9.53333333333333	21.5333333333333	32.3333333333333	34.2	0.68
2021	11	7	48.4666666666667	32.8333333333333	46.3666666666667	10.3666666666667	22.5333333333333	30.3666666666667	33.5666666666667	0.69
2021	11	8	49	33.6	46.1333333333333	11.8	26.5	26.9666666666667	32.6	0.791666666666667
2021	11	9	50.3	34.4	48.3333333333333	12.2333333333333	28.7	27.7931034482759	32.1666666666667	0.92
2021	11	10	56.2333333333333	39.0666666666667	55.1333333333333	13.3	25.9666666666667	35	32.0333333333333	0.88
2021	11	11	57.5333333333333	40.8965517241379	60.2413793103448	13.1666666666667	21.2	45.2333333333333	33.2	0.743333333333333
2021	11	12	58.6333333333333	40.2666666666667	57.3333333333333	12.5333333333333	17.3	55	35.8666666666667	0.656666666666667
2021	11	13	51.6333333333333	34.4666666666667	50.7666666666667	11.5333333333333	13.2	64.2333333333333	39.9666666666667	0.6
2021	11	14	46.7586206896552	30.551724137931	43.9310344827586	10.6551724137931	11.7241379310345	69.3793103448276	44.5172413793103	0.581034482758621
2021	11	15	43.3	26.7333333333333	40	10.6	12.1333333333333	70.6666666666667	49.5333333333333	0.57
2021	11	16	41.8	25.4333333333333	38.6333333333333	10.5666666666667	12.8	71.9333333333333	55.2333333333333	0.571666666666667
2021	11	17	40.0333333333333	24.9	37.8	9.7	15.7333333333333	68.3333333333333	60.2333333333333	0.596666666666667
2021	11	18	39.1666666666667	25.4333333333333	37.2	10	23.7666666666667	57.4666666666667	62.8333333333333	0.685
2021	11	19	41.6	27.8333333333333	39.4	12.1666666666667	32.3333333333333	46.1333333333333	62.7	0.798333333333333
2021	11	20	48.1333333333333	33.7	46.0666666666667	11.7666666666667	31.9666666666667	43.4666666666667	61.3666666666667	0.886666666666667
2021	11	21	56.7666666666667	40.6666666666667	53.8666666666667	11.7	29.6333333333333	41.6666666666667	58.4666666666667	0.898333333333333
2021	11	22	63.5666666666667	46	60	12.7666666666667	30.2666666666667	38.5666666666667	54.7333333333333	0.86
2021	11	23	65.7333333333333	47.7333333333333	61.2333333333333	11.2666666666667	29.0666666666667	36.7333333333333	50.4666666666667	0.856666666666667
2021	11	24	65.1	47.0666666666667	61.2666666666667	10.8	26.8333333333333	36.0333333333333	46.0666666666667	0.81
2021	12	1	64.0645161290323	46.0645161290323	60	11.9032258064516	25.2258064516129	33.0645161290323	39.8064516129032	0.912903225806451
2021	12	2	61.6774193548387	44.1290322580645	56.9677419354839	11.1612903225806	23.8064516129032	32.4193548387097	32.4193548387097	0.888709677419355
2021	12	3	59.1612903225806	42.2258064516129	54.3548387096774	10.8387096774194	23	32.1935483870968	32.4516129032258	0.843548387096774
2021	12	4	58.8333333333333	42.2333333333333	53.9666666666667	11.2333333333333	23.7	30.1333333333333	31.1	0.833333333333333
2021	12	5	56.9333333333333	40.6333333333333	52.4666666666667	10.6	22.9666666666667	30.6666666666667	31.1333333333333	0.803333333333333
2021	12	6	54.3225806451613	38.5161290322581	50.1612903225806	11.4516129032258	23	29.5483870967742	31.258064516129	0.812903225806452
2021	12	7	53.1290322580645	37.6774193548387	48.2903225806452	12.7096774193548	24.2903225806452	27.9032258064516	30.741935483871	0.820967741935484
[truncated: 881 more rows]
