# Supplementary material for: Source Analysis of Ozone Pollution in Liaoyuan City’s Atmosphere Based on Machine Learning Models and HYSPLIT Clustering Method
Source: Toxics. 2025 Jun 13;13(6):500. doi: 10.3390/toxics13060500 (PMC12197544; doi:10.3390/toxics13060500)
Supplement: Supplementary file 1 [file toxics-13-00500-s001.zip › toxics-3626334-supplementary/C212_LYNC20152024.csv]

Year	Month	Hour	AQI	PM2.5	PM10	SO2	NO2	O3	O3-8h	CO
2015	1	1	27	27	27	27	27	27	27	27
2015	1	2	27	27	27	27	27	27	27	27
2015	1	3	27	27	27	27	27	27	27	27
2015	1	4	28	28	28	28	28	28	28	28
2015	1	5	28	28	28	28	28	28	28	28
2015	1	6	28	28	28	28	28	28	28	28
2015	1	7	29	29	29	29	29	29	29	29
2015	1	8	29	29	29	29	29	29	29	29
2015	1	9	29	29	29	29	29	29	29	29
2015	1	10	29	29	29	29	29	29	29	29
2015	1	11	28	28	28	28	28	28	28	28
2015	1	12	28	28	28	28	28	28	28	28
2015	1	13	26	26	26	26	26	26	26	26
2015	1	14	30	30	30	30	30	30	30	30
2015	1	15	28	28	28	28	28	28	28	28
2015	1	16	27	27	27	27	27	27	27	27
2015	1	17	27	27	27	27	27	27	27	27
2015	1	18	30	30	30	30	30	30	30	30
2015	1	19	28	28	28	28	28	28	28	28
2015	1	20	28	28	28	28	28	28	28	28
2015	1	21	26	26	26	26	26	26	26	26
2015	1	22	28	28	28	28	28	28	28	28
2015	1	23	28	28	28	28	28	28	28	28
2015	1	24	30	30	30	30	30	30	30	30
2015	2	1	28	28	28	28	28	28	28	28
2015	2	2	28	28	28	28	28	28	28	28
2015	2	3	26	26	26	26	26	26	26	26
2015	2	4	27	27	27	27	27	27	27	27
2015	2	5	28	28	28	28	28	28	28	28
2015	2	6	27	27	27	27	27	27	27	27
2015	2	7	27	27	27	27	27	27	27	27
2015	2	8	28	28	28	28	28	28	28	28
2015	2	9	28	28	28	28	28	28	28	28
2015	2	10	28	28	28	28	28	28	28	28
2015	2	11	28	28	28	28	28	28	28	28
2015	2	12	27	27	27	27	27	27	27	27
2015	2	13	28	28	28	28	28	28	28	28
2015	2	14	28	28	28	28	28	28	28	28
2015	2	15	27	27	27	27	27	27	27	27
2015	2	16	28	28	28	28	28	28	28	28
2015	2	17	27	27	27	27	27	27	27	27
2015	2	18	27	27	27	27	27	27	27	27
2015	2	19	27	27	27	27	27	27	27	27
2015	2	20	28	28	28	28	28	28	28	28
2015	2	21	26	26	26	26	26	26	26	26
2015	2	22	27	27	27	27	27	27	27	27
2015	2	23	27	27	27	27	27	27	27	27
2015	2	24	27	27	27	27	27	27	27	27
2015	3	1	30	30	30	30	30	30	30	30
2015	3	2	30	30	30	30	30	30	30	30
2015	3	3	28	28	28	28	28	28	28	28
2015	3	4	30	30	30	30	30	30	30	30
2015	3	5	29	29	29	29	29	29	29	29
2015	3	6	30	30	30	30	30	30	30	30
2015	3	7	30	30	30	30	30	30	30	30
2015	3	8	30	30	30	30	30	30	30	30
2015	3	9	30	30	30	30	30	30	30	30
2015	3	10	30	30	30	30	30	30	30	30
2015	3	11	31	31	31	31	31	31	31	31
2015	3	12	31	31	31	31	31	31	31	31
2015	3	13	30	30	30	30	30	30	30	30
2015	3	14	29	29	29	29	29	29	29	29
2015	3	15	31	31	31	31	31	31	31	31
2015	3	16	30	30	30	30	30	30	30	30
2015	3	17	30	30	30	30	30	30	30	30
2015	3	18	29	29	29	29	29	29	29	29
2015	3	19	29	29	29	29	29	29	29	29
2015	3	20	30	30	30	30	30	30	30	30
2015	3	21	29	29	29	29	29	29	29	29
2015	3	22	30	30	30	30	30	30	30	30
2015	3	23	30	30	30	30	30	30	30	30
2015	3	24	29	29	29	29	29	29	29	29
2015	4	1	29	29	29	29	29	29	29	29
2015	4	2	26	26	26	26	26	26	26	26
2015	4	3	28	28	28	28	28	28	28	28
2015	4	4	29	29	29	29	29	29	29	29
2015	4	5	29	29	29	29	29	29	29	29
2015	4	6	29	29	29	29	29	29	29	29
2015	4	7	28	28	28	28	28	28	28	28
2015	4	8	28	28	28	28	28	28	28	28
2015	4	9	29	29	29	29	29	29	29	29
2015	4	10	29	29	29	29	29	29	29	29
2015	4	11	29	29	29	29	29	29	29	29
2015	4	12	27	27	27	27	27	27	27	27
2015	4	13	26	26	26	26	26	26	26	26
2015	4	14	25	25	25	25	25	25	25	25
2015	4	15	27	27	27	27	27	27	27	27
2015	4	16	26	26	26	26	26	26	26	26
2015	4	17	24	24	24	24	24	24	24	24
2015	4	18	29	29	29	29	29	29	29	29
2015	4	19	27	27	27	27	27	27	27	27
2015	4	20	28	28	28	28	28	28	28	28
2015	4	21	26	26	26	26	26	26	26	26
2015	4	22	28	28	28	28	28	28	28	28
2015	4	23	28	28	28	28	28	28	28	28
2015	4	24	28	28	28	28	28	28	28	28
2015	5	1	27	27	27	27	27	27	27	27
2015	5	2	29	29	29	29	29	29	29	29
2015	5	3	30	30	30	30	30	30	30	30
2015	5	4	29	29	29	29	29	29	29	29
2015	5	5	30	30	30	30	30	30	30	30
2015	5	6	30	30	30	30	30	30	30	30
2015	5	7	30	30	30	30	30	30	30	30
2015	5	8	31	31	31	31	31	31	31	31
2015	5	9	31	31	31	31	31	31	31	31
2015	5	10	29	29	29	29	29	29	29	29
2015	5	11	29	29	29	29	29	29	29	29
2015	5	12	28	28	28	28	28	28	28	28
2015	5	13	24	24	24	24	24	24	24	24
2015	5	14	27	27	27	27	27	27	27	27
2015	5	15	26	26	26	26	26	26	26	26
2015	5	16	29	29	29	29	29	29	29	29
2015	5	17	23	23	23	23	23	23	23	23
2015	5	18	25	25	25	25	25	25	25	25
2015	5	19	29	29	29	29	29	29	29	29
2015	5	20	30	30	30	30	30	30	30	30
2015	5	21	28	28	28	28	28	28	28	28
2015	5	22	28	28	28	28	28	28	28	28
2015	5	23	28	28	28	28	28	28	28	28
2015	5	24	27	27	27	27	27	27	27	27
2015	6	1	28	28	28	28	28	28	28	28
2015	6	2	29	29	29	29	29	29	29	29
2015	6	3	28	28	28	28	28	27	28	28
2015	6	4	29	29	29	29	29	29	29	29
2015	6	5	30	30	30	30	30	30	30	30
2015	6	6	30	30	30	30	30	30	30	30
2015	6	7	29	29	29	29	29	29	29	29
2015	6	8	29	29	29	29	29	29	29	29
2015	6	9	30	30	30	30	30	30	30	30
2015	6	10	28	28	28	28	28	28	28	28
2015	6	11	29	29	29	29	29	29	29	29
2015	6	12	26	26	26	26	26	26	26	26
2015	6	13	24	24	24	24	24	24	24	24
2015	6	14	23	23	23	23	23	23	23	23
2015	6	15	24	24	24	24	24	24	24	24
2015	6	16	26	26	26	26	26	26	26	26
2015	6	17	24	24	24	24	24	24	24	24
2015	6	18	25	25	25	25	25	25	25	25
2015	6	19	27	27	27	27	27	27	27	27
2015	6	20	27	27	27	27	27	27	27	27
2015	6	21	25	25	25	25	25	25	25	25
2015	6	22	28	28	28	28	28	28	28	28
2015	6	23	28	28	28	28	28	28	28	28
2015	6	24	30	30	30	30	30	30	30	30
2015	7	1	31	31	31	31	31	31	31	31
2015	7	2	29	29	29	29	29	29	29	29
2015	7	3	31	31	31	31	31	31	31	31
2015	7	4	30	30	30	30	30	30	30	30
2015	7	5	30	30	30	30	30	30	30	30
2015	7	6	30	30	30	30	30	30	30	30
2015	7	7	28	28	28	28	28	28	28	28
2015	7	8	29	29	29	29	29	29	29	29
2015	7	9	29	29	29	29	29	29	29	29
2015	7	10	26	26	26	26	26	26	26	26
2015	7	11	29	29	29	29	29	29	29	29
2015	7	12	28	28	28	28	28	28	28	28
2015	7	13	31	31	31	31	31	31	31	31
2015	7	14	29	29	29	29	29	29	29	29
2015	7	15	29	29	29	29	29	29	29	29
2015	7	16	30	30	30	30	30	30	30	30
2015	7	17	30	30	30	30	30	30	30	30
2015	7	18	29	29	29	29	29	29	29	29
2015	7	19	30	30	30	30	30	30	30	30
2015	7	20	31	31	31	31	31	31	31	31
2015	7	21	31	31	31	31	31	31	31	31
2015	7	22	30	30	30	30	30	30	30	30
2015	7	23	28	28	28	28	28	28	28	28
2015	7	24	29	29	29	29	29	29	29	29
2015	8	1	27	27	27	27	27	27	27	27
2015	8	2	30	30	30	30	30	30	30	30
2015	8	3	30	30	30	30	30	30	30	30
2015	8	4	31	31	31	31	31	31	31	31
2015	8	5	31	31	31	31	31	31	31	31
2015	8	6	31	31	31	31	31	31	31	31
2015	8	7	31	31	31	31	31	31	31	31
2015	8	8	30	30	30	30	30	30	30	30
2015	8	9	31	31	31	31	31	31	31	31
2015	8	10	27	27	27	27	27	27	27	27
2015	8	11	30	30	30	30	30	30	30	30
2015	8	12	28	27	28	28	28	28	28	28
2015	8	13	28	28	28	28	28	28	28	28
2015	8	14	27	27	27	27	27	27	27	27
2015	8	15	29	29	29	29	29	29	29	29
2015	8	16	30	30	30	30	30	30	30	30
2015	8	17	30	30	30	30	30	30	30	30
2015	8	18	30	30	30	30	30	30	30	30
2015	8	19	29	29	29	29	29	29	29	29
2015	8	20	30	30	30	30	30	30	30	30
2015	8	21	29	29	29	29	29	29	29	29
2015	8	22	28	28	28	28	28	28	28	28
2015	8	23	29	29	29	29	29	29	29	29
2015	8	24	31	31	31	31	31	31	31	31
2015	9	1	29	29	29	29	29	29	29	29
2015	9	2	28	28	28	28	28	28	28	28
2015	9	3	29	29	29	29	29	29	29	29
2015	9	4	27	27	27	27	27	27	27	27
2015	9	5	26	26	26	26	26	26	26	26
2015	9	6	29	29	29	29	29	29	29	29
2015	9	7	28	28	28	28	28	28	28	28
2015	9	8	29	29	29	29	29	29	29	29
2015	9	9	28	28	28	28	28	28	28	28
2015	9	10	29	29	29	29	29	29	29	29
2015	9	11	27	27	27	27	27	27	27	27
2015	9	12	26	26	26	26	26	26	26	26
2015	9	13	27	27	27	27	27	27	27	27
2015	9	14	27	27	27	27	27	27	27	27
2015	9	15	25	25	25	25	25	25	25	25
2015	9	16	25	25	25	25	25	25	25	25
2015	9	17	27	27	27	27	27	27	27	27
2015	9	18	27	27	27	27	27	27	27	27
2015	9	19	26	26	26	26	26	26	26	26
2015	9	20	27	27	27	27	27	27	27	27
2015	9	21	28	28	28	28	28	28	28	28
2015	9	22	28	28	28	28	28	28	28	28
2015	9	23	28	28	28	28	28	28	28	28
2015	9	24	28	28	28	28	28	28	28	28
2015	10	1	29	29	29	29	29	29	29	29
2015	10	2	29	29	29	29	29	29	29	29
2015	10	3	28	28	28	28	28	28	28	28
2015	10	4	29	29	29	29	29	29	29	29
2015	10	5	30	30	30	30	30	30	30	30
2015	10	6	30	30	30	30	30	30	30	30
2015	10	7	31	31	31	31	31	31	31	31
2015	10	8	29	29	29	29	29	29	29	29
2015	10	9	31	31	31	31	31	31	31	31
2015	10	10	31	31	31	31	31	31	31	31
2015	10	11	30	30	30	30	30	30	30	30
2015	10	12	28	28	28	28	28	28	28	28
2015	10	13	31	31	31	31	31	31	31	31
2015	10	14	29	29	29	29	29	29	29	29
2015	10	15	31	31	31	31	31	31	31	31
2015	10	16	27	27	27	27	27	27	27	27
2015	10	17	29	29	29	29	29	29	29	29
2015	10	18	29	29	29	29	29	29	29	29
2015	10	19	29	29	29	29	29	29	29	29
2015	10	20	29	29	29	29	29	29	29	29
2015	10	21	30	30	30	30	30	30	30	30
2015	10	22	30	30	30	30	30	30	30	30
2015	10	23	29	29	29	29	29	29	29	29
2015	10	24	30	30	30	30	30	30	30	30
2015	11	1	29	29	29	29	29	29	29	29
2015	11	2	28	28	28	28	28	28	28	28
2015	11	3	29	29	29	29	29	29	29	29
2015	11	4	29	29	29	29	29	29	29	29
2015	11	5	29	29	29	29	29	29	29	29
2015	11	6	29	29	29	29	29	29	29	29
2015	11	7	29	29	29	29	29	29	29	29
2015	11	8	28	28	28	28	28	28	28	28
2015	11	9	28	28	28	28	28	28	28	28
2015	11	10	28	28	28	28	28	28	28	28
2015	11	11	28	28	28	28	28	28	28	28
2015	11	12	28	28	28	28	28	28	28	28
2015	11	13	27	27	27	27	27	27	27	27
2015	11	14	29	29	29	29	29	29	29	29
2015	11	15	30	30	30	30	30	30	30	30
2015	11	16	29	29	29	29	29	29	29	29
2015	11	17	29	29	29	29	29	29	29	29
2015	11	18	30	30	30	30	30	30	30	30
2015	11	19	28	28	28	28	28	28	28	28
2015	11	20	30	30	30	30	30	30	30	30
2015	11	21	29	29	29	29	29	29	29	29
2015	11	22	29	29	29	29	29	29	29	29
2015	11	23	26	26	26	26	26	26	26	26
2015	11	24	30	30	30	30	30	30	30	30
2015	12	1	26	26	26	26	26	26	26	26
2015	12	2	27	27	27	27	27	27	27	27
2015	12	3	29	29	29	29	29	29	29	29
2015	12	4	27	27	27	27	27	27	27	27
2015	12	5	28	28	28	28	28	28	28	28
2015	12	6	26	26	26	26	26	26	26	26
2015	12	7	29	29	29	29	29	29	29	29
2015	12	8	29	29	29	29	29	29	29	29
2015	12	9	31	31	31	31	31	31	31	31
2015	12	10	29	29	29	29	29	29	29	29
2015	12	11	29	29	29	29	29	29	29	29
2015	12	12	30	30	30	30	30	30	30	30
2015	12	13	28	28	28	28	28	28	28	28
2015	12	14	29	29	29	29	29	29	29	29
2015	12	15	28	28	28	28	28	28	28	28
2015	12	16	30	30	30	30	30	30	30	30
2015	12	17	31	31	31	31	31	31	31	31
2015	12	18	29	29	29	29	29	29	29	29
2015	12	19	31	31	31	31	31	31	31	31
2015	12	20	30	30	30	30	30	30	30	30
2015	12	21	31	31	31	31	31	31	31	31
2015	12	22	29	29	29	29	29	29	29	29
2015	12	23	27	27	27	27	27	27	27	27
2015	12	24	30	30	30	30	30	30	30	30
2016	1	1	31	31	31	31	31	31	31	31
2016	1	2	30	30	30	30	30	30	30	30
2016	1	3	30	30	30	30	30	30	30	30
2016	1	4	30	30	30	30	30	30	30	30
2016	1	5	30	30	30	30	30	30	30	30
2016	1	6	30	30	30	30	30	30	30	30
2016	1	7	30	30	30	30	30	30	30	30
2016	1	8	30	30	30	30	30	30	30	30
2016	1	9	30	30	30	30	30	30	30	30
2016	1	10	31	31	31	31	31	31	31	31
2016	1	11	31	31	31	31	31	31	31	31
2016	1	12	31	31	31	31	31	31	31	31
2016	1	13	31	31	31	31	31	31	31	31
2016	1	14	31	31	31	31	31	31	31	31
2016	1	15	31	31	31	31	31	31	31	31
2016	1	16	31	31	31	31	31	31	31	31
2016	1	17	31	31	31	31	31	31	31	31
2016	1	18	31	31	31	31	31	31	31	31
2016	1	19	31	31	31	31	31	31	31	31
2016	1	20	31	31	31	31	31	31	31	31
2016	1	21	31	31	31	31	31	31	31	31
2016	1	22	31	31	31	31	31	31	31	31
2016	1	23	31	31	31	31	31	31	31	31
2016	1	24	31	31	31	31	31	31	31	31
2016	2	1	29	29	29	29	29	29	29	29
2016	2	2	29	29	29	29	29	29	29	29
2016	2	3	29	29	29	29	29	29	29	29
2016	2	4	29	29	29	29	29	29	29	29
2016	2	5	28	28	28	28	28	28	28	28
2016	2	6	28	28	28	28	28	28	28	28
2016	2	7	28	28	28	28	28	28	28	28
2016	2	8	29	29	29	29	29	29	29	29
2016	2	9	29	29	29	29	29	29	29	29
2016	2	10	29	29	29	29	29	29	29	29
2016	2	11	29	29	29	29	29	29	29	29
2016	2	12	29	29	29	29	29	29	29	29
2016	2	13	29	29	29	29	29	29	29	29
2016	2	14	29	29	29	29	29	29	29	29
2016	2	15	29	29	29	29	29	29	29	29
2016	2	16	29	29	29	29	29	29	29	29
2016	2	17	29	29	29	29	29	29	29	29
2016	2	18	29	29	29	29	29	29	29	29
2016	2	19	29	29	29	29	29	29	29	29
2016	2	20	29	29	29	29	29	29	29	29
2016	2	21	29	29	29	29	29	29	29	29
2016	2	22	29	29	29	29	29	29	29	29
2016	2	23	29	29	29	29	29	29	29	29
2016	2	24	29	29	29	29	29	29	29	29
2016	3	1	31	31	31	31	31	31	31	31
2016	3	2	29	29	29	29	29	29	29	29
2016	3	3	30	30	30	30	30	30	30	30
2016	3	4	29	29	29	29	29	29	29	29
2016	3	5	29	29	29	29	29	29	29	29
2016	3	6	30	30	30	30	30	30	30	30
2016	3	7	31	31	31	31	31	31	31	31
2016	3	8	29	29	29	29	29	29	29	29
2016	3	9	31	31	31	31	31	31	31	31
2016	3	10	31	31	31	31	31	31	31	31
2016	3	11	31	31	31	31	31	31	31	31
2016	3	12	31	31	31	31	31	31	31	31
2016	3	13	31	31	31	31	31	31	31	31
2016	3	14	31	31	31	31	31	31	31	31
2016	3	15	31	31	31	31	31	31	31	31
2016	3	16	30	30	30	30	30	30	30	30
2016	3	17	31	31	31	31	31	31	31	31
2016	3	18	31	31	31	31	31	31	31	31
2016	3	19	31	31	31	31	31	31	31	31
2016	3	20	31	31	31	31	31	31	31	31
2016	3	21	30	30	30	30	30	30	30	30
2016	3	22	31	31	31	31	31	31	31	31
2016	3	23	31	31	31	31	31	31	31	31
2016	3	24	31	31	31	31	31	31	31	31
2016	4	1	30	30	30	30	30	30	30	30
2016	4	2	30	30	30	30	30	30	30	30
2016	4	3	29	29	29	29	29	29	29	29
2016	4	4	29	29	29	29	29	29	29	29
2016	4	5	30	30	30	30	30	30	30	30
2016	4	6	30	30	30	30	30	30	30	30
2016	4	7	30	30	30	30	30	30	30	30
2016	4	8	30	30	30	30	30	30	30	30
2016	4	9	30	30	30	30	30	30	30	30
2016	4	10	30	30	30	30	30	30	30	30
2016	4	11	30	30	30	30	30	30	30	30
2016	4	12	30	30	30	30	30	30	30	30
2016	4	13	29	29	29	29	29	29	29	29
2016	4	14	30	30	30	30	30	30	30	30
2016	4	15	30	30	30	30	30	30	30	30
2016	4	16	30	30	30	30	30	30	30	30
2016	4	17	30	30	30	30	30	30	30	30
2016	4	18	30	30	30	30	30	30	30	30
2016	4	19	29	29	29	29	29	29	29	29
2016	4	20	30	30	30	30	30	30	30	30
2016	4	21	30	30	30	30	30	30	30	30
2016	4	22	30	30	30	30	30	30	30	30
2016	4	23	30	30	30	30	30	30	30	30
2016	4	24	30	30	30	30	30	30	30	30
2016	5	1	30	30	30	30	30	30	30	30
2016	5	2	30	30	30	30	30	30	30	30
2016	5	3	30	30	30	30	30	30	30	30
2016	5	4	27	27	27	27	27	27	27	27
2016	5	5	27	27	27	27	27	27	27	27
2016	5	6	27	27	27	27	27	27	27	27
2016	5	7	27	27	27	27	27	27	27	27
2016	5	8	30	30	30	30	30	30	30	30
2016	5	9	30	30	30	30	30	30	30	30
2016	5	10	30	30	30	30	30	30	30	30
2016	5	11	29	29	29	29	29	29	29	29
2016	5	12	30	30	30	30	30	30	30	30
2016	5	13	30	30	30	30	30	30	30	30
2016	5	14	30	30	30	30	30	30	30	30
2016	5	15	30	30	30	30	30	30	30	30
2016	5	16	31	31	31	31	31	31	31	31
2016	5	17	31	31	31	31	31	31	31	31
2016	5	18	29	29	29	29	29	29	29	29
2016	5	19	30	30	30	30	30	30	30	30
2016	5	20	30	30	30	30	30	30	30	30
2016	5	21	30	30	30	30	30	30	30	30
2016	5	22	30	30	30	30	30	30	30	30
2016	5	23	30	30	30	30	30	30	30	30
2016	5	24	30	30	30	30	30	30	30	30
2016	6	1	30	30	30	30	30	30	30	30
2016	6	2	30	30	30	30	30	30	30	30
2016	6	3	30	30	30	30	30	30	30	30
2016	6	4	30	30	30	30	30	30	30	30
2016	6	5	30	30	30	30	30	30	30	30
2016	6	6	30	30	30	30	30	30	30	30
2016	6	7	30	30	30	30	30	30	30	30
2016	6	8	30	30	30	30	30	30	30	30
2016	6	9	29	29	29	29	29	29	29	29
2016	6	10	29	29	29	29	29	29	29	29
2016	6	11	28	28	28	28	28	28	28	28
2016	6	12	28	28	28	28	28	28	28	28
2016	6	13	29	29	29	29	29	29	29	29
2016	6	14	29	29	29	29	29	29	29	29
2016	6	15	29	29	29	29	29	29	29	29
2016	6	16	29	29	29	29	29	29	29	29
2016	6	17	29	29	29	29	29	29	29	29
2016	6	18	29	29	29	29	29	29	29	29
2016	6	19	30	30	30	30	30	30	30	30
2016	6	20	30	30	30	30	30	30	30	30
2016	6	21	30	30	30	30	30	30	30	30
2016	6	22	30	30	30	30	30	30	30	30
2016	6	23	30	30	30	30	30	30	30	30
2016	6	24	30	30	30	30	30	30	30	30
2016	7	1	30	30	30	30	30	30	30	30
2016	7	2	31	31	31	31	31	31	31	31
2016	7	3	31	31	31	31	31	31	31	31
2016	7	4	30	30	30	30	30	30	30	30
2016	7	5	29	29	29	29	29	29	29	29
2016	7	6	31	31	31	31	31	31	31	31
2016	7	7	29	29	29	29	29	29	29	29
2016	7	8	29	29	29	29	29	29	29	29
2016	7	9	31	31	31	31	31	31	31	31
2016	7	10	31	31	31	31	31	31	31	31
2016	7	11	31	31	31	31	31	31	31	31
2016	7	12	31	31	31	31	31	31	31	31
2016	7	13	31	31	31	31	31	31	31	31
2016	7	14	31	31	31	31	31	31	31	31
2016	7	15	31	31	31	31	31	31	31	31
2016	7	16	31	31	31	31	31	31	31	31
2016	7	17	31	31	31	31	31	31	31	31
2016	7	18	31	31	31	31	31	31	31	31
2016	7	19	31	31	31	31	31	31	31	31
2016	7	20	31	31	31	31	31	31	31	31
2016	7	21	31	31	31	31	31	31	31	31
2016	7	22	31	31	31	31	31	31	31	31
2016	7	23	31	31	31	31	31	31	31	31
2016	7	24	31	31	31	31	31	31	31	31
2016	8	1	31	31	31	31	31	31	31	31
2016	8	2	28	28	28	28	28	28	28	28
2016	8	3	31	31	31	31	31	31	31	31
2016	8	4	30	29	30	30	30	29	30	30
2016	8	5	30	29	30	30	30	30	30	30
2016	8	6	30	30	30	30	30	30	30	30
2016	8	7	31	31	31	31	31	31	31	31
2016	8	8	30	29	30	30	30	30	30	30
2016	8	9	30	30	30	30	30	30	30	30
2016	8	10	30	30	30	30	30	30	30	30
2016	8	11	29	29	29	29	29	29	29	29
2016	8	12	31	31	31	31	31	31	31	31
2016	8	13	31	31	31	31	31	31	31	31
2016	8	14	31	31	31	31	31	31	31	31
2016	8	15	31	31	31	31	31	31	31	31
2016	8	16	31	31	31	31	31	31	31	31
2016	8	17	31	31	31	31	31	31	31	31
2016	8	18	31	31	31	31	31	31	31	31
2016	8	19	31	31	31	31	31	31	31	31
2016	8	20	31	31	31	31	31	31	31	31
2016	8	21	31	31	31	31	31	31	31	31
2016	8	22	31	31	31	31	31	31	31	31
2016	8	23	31	31	31	31	31	31	31	31
2016	8	24	31	31	31	31	31	31	31	31
2016	9	1	30	30	30	30	30	30	30	30
2016	9	2	30	30	30	30	30	30	30	30
2016	9	3	30	30	30	30	30	30	30	30
2016	9	4	30	30	30	30	30	30	30	30
2016	9	5	30	30	30	30	30	30	30	30
2016	9	6	30	30	30	30	30	30	30	30
2016	9	7	30	30	30	30	30	30	30	30
2016	9	8	30	30	30	30	30	30	30	30
2016	9	9	30	30	30	30	30	30	30	30
2016	9	10	29	29	29	29	29	29	29	29
2016	9	11	30	30	30	30	30	30	30	30
2016	9	12	29	29	29	29	29	29	29	29
2016	9	13	29	29	29	29	29	29	29	29
2016	9	14	29	29	29	29	29	29	29	29
2016	9	15	29	29	29	29	29	29	29	29
2016	9	16	28	28	28	28	28	28	28	28
2016	9	17	29	29	29	29	29	29	29	29
2016	9	18	29	29	29	29	29	29	29	29
2016	9	19	28	28	28	28	28	28	28	28
2016	9	20	29	29	29	29	29	29	29	29
2016	9	21	28	28	28	28	28	28	28	28
2016	9	22	29	29	29	29	29	29	29	29
2016	9	23	29	29	29	29	29	29	29	29
2016	9	24	30	30	30	30	30	30	30	30
2016	10	1	31	31	31	31	31	31	31	31
2016	10	2	31	31	31	31	31	31	31	31
2016	10	3	31	31	31	31	31	31	31	31
2016	10	4	30	30	30	30	30	30	30	30
2016	10	5	30	30	30	30	30	30	30	30
2016	10	6	30	30	30	30	30	30	30	30
2016	10	7	30	30	30	30	30	30	30	30
2016	10	8	30	30	30	30	30	30	30	30
2016	10	9	31	31	31	31	31	31	31	31
2016	10	10	31	31	31	31	31	31	31	31
2016	10	11	31	31	31	31	31	31	31	31
2016	10	12	30	30	30	30	30	30	30	30
2016	10	13	31	31	31	31	31	31	31	31
2016	10	14	30	30	30	30	30	30	30	30
2016	10	15	31	31	31	31	31	31	31	31
2016	10	16	30	30	30	30	30	30	30	30
2016	10	17	30	30	30	30	30	30	30	30
2016	10	18	29	29	29	29	29	29	29	29
2016	10	19	30	30	30	30	30	30	30	30
2016	10	20	31	31	31	31	31	31	31	31
2016	10	21	31	31	31	31	31	31	31	31
2016	10	22	31	31	31	31	31	31	31	31
2016	10	23	31	31	31	31	31	31	31	31
2016	10	24	31	31	31	31	31	31	31	31
2016	11	1	28	28	28	28	28	28	28	28
2016	11	2	28	28	28	28	28	28	28	28
2016	11	3	28	28	28	28	28	28	28	28
2016	11	4	28	28	28	28	28	28	28	28
2016	11	5	28	28	28	28	28	28	28	28
2016	11	6	28	28	28	28	28	28	28	28
2016	11	7	28	28	28	28	28	28	28	28
2016	11	8	28	28	28	28	28	28	28	28
2016	11	9	28	28	28	28	28	28	28	28
2016	11	10	28	28	28	28	28	28	28	28
2016	11	11	29	29	29	29	29	29	29	29
2016	11	12	28	28	28	28	28	28	28	28
2016	11	13	29	29	29	29	29	29	29	29
2016	11	14	28	28	28	28	28	28	28	28
2016	11	15	30	30	30	30	30	30	30	30
2016	11	16	30	30	30	30	30	30	30	30
2016	11	17	30	30	30	30	30	30	30	30
2016	11	18	30	30	30	30	30	30	30	30
2016	11	19	30	30	30	30	30	30	30	30
2016	11	20	30	30	30	30	30	30	30	30
2016	11	21	30	30	30	30	30	30	30	30
2016	11	22	30	30	30	30	30	30	30	30
2016	11	23	30	30	30	30	30	30	30	30
2016	11	24	30	30	30	30	30	30	30	30
2016	12	1	31	31	31	31	31	31	31	31
2016	12	2	29	29	29	29	29	29	29	29
2016	12	3	30	30	30	30	30	30	30	30
2016	12	4	30	30	30	30	30	30	30	30
2016	12	5	31	31	31	31	31	31	31	31
2016	12	6	29	29	29	29	29	29	29	29
2016	12	7	30	30	30	30	30	30	30	30
2016	12	8	28	28	28	28	28	28	28	28
2016	12	9	30	30	30	30	30	30	30	30
2016	12	10	30	30	30	30	30	30	30	30
2016	12	11	31	31	31	31	31	31	31	31
2016	12	12	28	28	28	28	28	28	28	28
2016	12	13	27	27	27	27	27	27	27	27
2016	12	14	28	28	28	28	28	28	28	28
2016	12	15	29	29	29	29	29	29	29	29
2016	12	16	29	29	29	29	29	29	29	29
2016	12	17	30	30	30	30	30	30	30	30
2016	12	18	29	29	29	29	29	29	29	29
2016	12	19	30	30	30	30	30	30	30	30
2016	12	20	30	30	30	30	30	30	30	30
2016	12	21	31	31	31	31	31	31	31	31
2016	12	22	29	29	29	29	29	29	29	29
2016	12	23	31	31	31	31	31	31	31	31
2016	12	24	31	31	31	31	31	31	31	31
2017	1	1	30	30	30	30	30	30	30	30
2017	1	2	30	30	30	30	30	30	30	30
2017	1	3	30	29	29	30	30	30	30	30
2017	1	4	31	31	31	31	31	31	31	31
2017	1	5	30	30	30	30	30	30	30	30
2017	1	6	31	31	31	31	31	31	31	31
2017	1	7	31	31	31	31	31	31	31	31
2017	1	8	31	31	31	31	31	31	31	31
2017	1	9	31	31	31	31	31	31	31	31
2017	1	10	31	31	31	31	31	31	31	31
2017	1	11	31	31	31	31	31	31	31	31
2017	1	12	31	31	31	31	31	31	31	31
2017	1	13	31	31	31	31	31	31	31	31
2017	1	14	30	30	30	30	30	30	30	30
2017	1	15	30	30	30	30	30	30	30	30
2017	1	16	30	30	30	30	30	30	30	30
2017	1	17	31	31	31	31	31	31	31	31
2017	1	18	30	30	30	30	30	30	30	30
2017	1	19	31	31	31	31	31	31	31	31
2017	1	20	31	31	31	31	31	31	31	31
2017	1	21	30	30	30	30	30	30	30	30
2017	1	22	30	30	30	30	30	30	30	30
2017	1	23	31	31	31	31	31	31	31	31
2017	1	24	29	29	29	29	29	29	29	29
2017	2	1	28	28	28	28	28	28	28	28
2017	2	2	28	28	28	28	28	28	28	28
2017	2	3	28	28	28	28	28	28	28	28
2017	2	4	28	28	28	28	28	28	28	28
2017	2	5	28	28	28	28	28	28	28	28
2017	2	6	28	28	28	28	28	28	28	28
2017	2	7	28	28	28	28	28	28	28	28
2017	2	8	28	28	28	28	28	28	28	28
2017	2	9	28	28	28	28	28	28	28	28
2017	2	10	28	28	28	28	28	28	28	28
2017	2	11	28	28	28	28	28	28	28	28
2017	2	12	28	28	28	28	28	28	28	28
2017	2	13	28	28	28	28	28	28	28	28
2017	2	14	28	28	28	28	28	28	28	28
2017	2	15	28	28	28	28	28	28	28	28
2017	2	16	28	28	28	28	28	28	28	28
2017	2	17	28	28	28	28	28	28	28	28
2017	2	18	28	28	28	28	28	28	28	28
2017	2	19	28	28	28	28	28	28	28	28
2017	2	20	28	28	28	28	28	28	28	28
2017	2	21	28	28	28	28	28	28	28	28
2017	2	22	28	28	28	28	28	28	28	28
2017	2	23	28	28	28	28	28	28	28	28
2017	2	24	28	28	28	28	28	28	28	28
2017	3	1	31	31	31	31	31	31	31	31
2017	3	2	31	31	31	31	31	31	31	31
2017	3	3	31	31	31	31	31	31	31	31
2017	3	4	31	31	31	31	31	31	31	31
2017	3	5	31	31	31	31	31	31	31	31
2017	3	6	31	31	31	31	31	31	31	31
2017	3	7	31	31	31	31	31	31	31	31
2017	3	8	31	31	31	31	31	31	31	31
2017	3	9	30	30	30	30	30	30	30	30
2017	3	10	31	31	31	31	31	31	31	31
2017	3	11	31	31	31	31	31	31	31	31
2017	3	12	31	31	31	31	31	31	31	31
2017	3	13	30	30	30	30	30	30	30	30
2017	3	14	31	31	31	31	31	31	31	31
2017	3	15	31	31	31	31	31	31	31	31
2017	3	16	31	31	31	31	31	31	31	31
2017	3	17	31	31	31	31	31	31	31	31
2017	3	18	31	31	31	31	31	31	31	31
2017	3	19	31	31	31	31	31	31	31	31
2017	3	20	31	31	31	31	31	31	31	31
2017	3	21	30	30	30	30	30	30	30	30
2017	3	22	31	31	31	31	31	31	31	31
2017	3	23	30	30	30	30	30	30	30	30
2017	3	24	31	31	31	31	31	31	31	31
2017	4	1	30	30	30	30	30	30	30	30
2017	4	2	30	30	30	30	30	30	30	30
2017	4	3	29	29	29	29	29	29	29	29
2017	4	4	29	29	29	29	29	29	29	29
2017	4	5	30	30	30	30	30	30	30	30
2017	4	6	30	30	30	30	30	30	30	30
2017	4	7	30	30	30	30	30	30	30	30
2017	4	8	30	30	30	30	30	30	30	30
2017	4	9	30	30	30	30	30	30	30	30
2017	4	10	30	30	30	30	30	30	30	30
2017	4	11	30	30	30	30	30	30	30	30
2017	4	12	30	30	30	30	30	30	30	30
2017	4	13	30	30	30	30	30	30	30	30
2017	4	14	30	30	30	30	30	30	30	30
2017	4	15	29	29	29	29	29	29	29	29
2017	4	16	30	30	30	30	30	30	30	30
2017	4	17	30	30	30	30	30	30	30	30
2017	4	18	29	29	29	29	29	29	29	29
2017	4	19	30	30	30	30	30	30	30	30
2017	4	20	30	30	30	30	30	30	30	30
2017	4	21	29	29	29	29	29	29	29	29
2017	4	22	30	30	30	30	30	30	30	30
2017	4	23	30	30	30	30	30	30	30	30
2017	4	24	30	30	30	30	30	30	30	30
2017	5	1	30	30	30	30	30	30	30	30
2017	5	2	31	31	31	31	31	31	31	31
2017	5	3	30	30	30	30	30	30	30	30
2017	5	4	29	29	29	29	29	29	29	29
2017	5	5	30	30	30	30	30	30	30	30
2017	5	6	30	30	30	30	30	30	30	30
2017	5	7	29	29	29	29	29	29	29	29
2017	5	8	29	29	29	29	29	29	29	29
2017	5	9	30	30	30	30	30	30	30	30
2017	5	10	30	30	30	30	30	30	30	30
2017	5	11	30	30	30	30	30	30	30	30
2017	5	12	31	31	31	31	31	31	31	31
2017	5	13	30	30	30	30	30	30	30	30
2017	5	14	30	30	30	30	30	30	30	30
2017	5	15	30	30	30	30	30	30	30	30
2017	5	16	31	31	31	31	31	31	31	31
2017	5	17	31	31	31	31	31	31	31	31
2017	5	18	30	30	30	30	30	30	30	30
2017	5	19	30	30	30	30	30	30	30	30
2017	5	20	29	29	29	29	29	29	29	29
2017	5	21	30	30	30	30	30	30	30	30
2017	5	22	30	30	30	30	30	30	30	30
2017	5	23	30	30	30	30	30	30	30	30
2017	5	24	31	31	31	31	31	31	31	31
2017	6	1	30	30	30	30	30	30	30	30
2017	6	2	30	30	30	30	30	29	29	30
2017	6	3	30	30	30	30	30	29	28	30
2017	6	4	28	28	28	28	28	27	28	28
2017	6	5	28	28	28	28	28	27	27	28
2017	6	6	28	28	28	28	28	28	27	28
2017	6	7	26	26	26	26	26	26	26	26
2017	6	8	28	28	28	28	28	28	28	28
2017	6	9	28	28	28	28	28	28	28	28
2017	6	10	29	29	29	29	29	29	29	29
2017	6	11	30	30	30	30	30	30	30	30
2017	6	12	30	30	30	30	30	30	30	30
2017	6	13	30	30	30	30	30	30	30	30
2017	6	14	30	30	30	30	30	30	30	30
2017	6	15	30	30	30	30	30	30	30	30
2017	6	16	30	30	30	30	30	30	30	30
2017	6	17	29	29	29	29	29	29	29	29
2017	6	18	30	30	30	30	30	30	30	30
2017	6	19	30	30	30	30	30	30	30	30
2017	6	20	30	30	30	30	30	30	30	30
2017	6	21	30	30	30	30	30	30	30	30
2017	6	22	30	30	30	30	30	30	30	30
2017	6	23	29	29	29	29	29	29	29	29
2017	6	24	30	30	30	30	30	30	30	30
2017	7	1	30	30	30	30	30	30	30	30
2017	7	2	31	31	31	31	31	31	31	31
2017	7	3	31	31	31	31	31	31	31	31
2017	7	4	31	31	31	31	31	31	31	31
2017	7	5	31	31	31	31	31	31	31	31
2017	7	6	31	31	31	31	31	31	31	31
2017	7	7	31	31	31	31	31	31	31	31
2017	7	8	31	31	31	31	31	31	31	31
2017	7	9	29	29	29	29	29	29	29	29
2017	7	10	30	30	30	30	30	30	30	30
2017	7	11	29	29	29	29	29	29	29	29
2017	7	12	30	30	30	30	30	30	30	30
2017	7	13	28	28	28	28	28	28	28	28
2017	7	14	29	29	29	29	29	29	29	29
2017	7	15	30	30	30	30	30	30	30	30
2017	7	16	29	29	29	29	29	29	29	29
2017	7	17	30	30	30	30	30	30	30	30
2017	7	18	29	29	29	29	29	29	29	29
2017	7	19	30	30	30	30	30	30	30	30
2017	7	20	30	30	30	30	30	30	30	30
2017	7	21	30	30	30	30	30	30	30	30
2017	7	22	30	30	30	30	30	30	30	30
2017	7	23	30	30	30	30	30	30	30	30
2017	7	24	30	30	30	30	30	30	30	30
2017	8	1	30	30	30	30	30	30	30	30
2017	8	2	30	30	30	30	30	30	30	30
2017	8	3	30	30	30	30	30	30	30	30
2017	8	4	30	30	30	30	30	30	30	30
2017	8	5	30	30	30	30	30	30	30	30
2017	8	6	30	30	30	30	30	30	30	30
2017	8	7	30	30	30	30	30	30	30	30
2017	8	8	30	30	30	30	30	30	30	30
2017	8	9	30	30	30	30	30	30	30	30
2017	8	10	30	30	30	30	30	30	30	30
2017	8	11	30	30	30	30	30	30	30	30
2017	8	12	30	30	30	30	30	30	30	30
2017	8	13	30	30	30	30	30	30	30	30
2017	8	14	31	31	31	31	31	31	31	31
2017	8	15	30	30	30	30	30	30	30	30
2017	8	16	31	31	31	31	31	31	31	31
2017	8	17	31	31	31	31	31	31	31	31
2017	8	18	30	30	30	30	30	30	30	30
2017	8	19	31	31	31	31	31	31	31	31
2017	8	20	30	30	30	30	30	30	30	30
2017	8	21	30	30	30	30	30	30	30	30
2017	8	22	30	30	30	30	30	30	30	30
2017	8	23	30	30	30	30	30	30	30	30
2017	8	24	30	30	30	30	30	30	30	30
2017	9	1	28	28	28	28	28	28	28	28
2017	9	2	28	28	28	28	28	28	28	28
2017	9	3	29	29	29	29	29	29	29	29
2017	9	4	29	29	29	29	29	29	29	29
2017	9	5	29	29	29	29	29	29	29	29
2017	9	6	29	29	29	29	29	29	29	29
2017	9	7	29	29	29	29	29	29	29	29
2017	9	8	29	29	29	29	29	29	29	29
2017	9	9	29	29	29	29	29	29	29	29
2017	9	10	28	28	28	28	28	28	28	28
2017	9	11	26	26	26	26	26	26	26	26
2017	9	12	28	28	28	28	28	28	28	28
2017	9	13	27	27	27	27	27	27	27	27
2017	9	14	26	25	26	26	26	26	26	26
2017	9	15	28	27	28	28	28	28	28	28
2017	9	16	28	28	28	28	28	28	28	28
2017	9	17	29	29	29	29	29	29	29	29
2017	9	18	29	29	29	29	29	29	29	29
2017	9	19	29	29	29	29	29	29	29	29
2017	9	20	29	29	29	29	29	29	29	29
2017	9	21	29	29	29	29	29	29	29	29
2017	9	22	29	29	29	29	29	29	29	29
2017	9	23	29	29	29	29	29	29	29	29
2017	9	24	29	29	29	29	29	29	29	29
2017	10	1	31	31	31	31	31	31	31	31
2017	10	2	31	31	31	31	31	31	31	31
2017	10	3	30	30	30	30	30	30	30	30
2017	10	4	31	31	31	31	31	31	31	31
2017	10	5	31	31	31	31	31	31	31	31
2017	10	6	31	31	31	31	31	31	31	31
2017	10	7	31	31	31	31	31	31	31	31
2017	10	8	31	31	31	31	31	31	31	31
2017	10	9	31	31	31	31	31	31	31	31
2017	10	10	31	31	31	31	31	31	31	31
2017	10	11	31	31	31	31	31	31	31	31
2017	10	12	31	31	31	31	31	31	31	31
2017	10	13	31	31	31	31	31	31	31	31
2017	10	14	30	30	30	30	30	30	30	30
2017	10	15	30	30	30	30	30	30	30	30
2017	10	16	30	30	30	30	30	30	30	30
2017	10	17	31	31	31	31	31	31	31	31
2017	10	18	31	31	31	31	31	31	31	31
2017	10	19	31	31	31	31	31	31	31	31
2017	10	20	31	31	31	31	31	31	31	31
2017	10	21	31	31	31	31	31	31	31	31
2017	10	22	31	31	31	31	31	31	31	31
2017	10	23	31	31	31	31	31	31	31	31
2017	10	24	31	31	31	31	31	31	31	31
2017	11	1	30	30	30	30	30	30	30	30
2017	11	2	30	30	30	30	30	30	30	30
2017	11	3	30	30	30	30	30	30	30	30
2017	11	4	30	30	30	30	30	30	30	30
2017	11	5	30	30	30	30	30	30	30	30
2017	11	6	30	30	30	30	30	30	30	30
2017	11	7	30	30	30	30	30	30	30	30
2017	11	8	30	30	30	30	30	30	30	30
2017	11	9	30	30	30	30	30	30	30	30
2017	11	10	30	30	30	30	30	30	30	30
2017	11	11	30	30	30	30	30	30	30	30
2017	11	12	30	30	30	30	30	30	30	30
2017	11	13	30	30	30	30	30	30	30	30
2017	11	14	30	30	30	30	30	30	30	30
2017	11	15	30	30	30	30	30	30	30	30
2017	11	16	30	30	30	30	30	30	30	30
2017	11	17	30	30	30	30	30	30	30	30
2017	11	18	30	30	30	30	30	30	30	30
2017	11	19	30	30	30	30	30	30	30	30
2017	11	20	30	30	30	30	30	30	30	30
2017	11	21	30	30	30	30	30	30	30	30
2017	11	22	30	30	30	30	30	30	30	30
2017	11	23	30	30	30	30	30	30	30	30
2017	11	24	30	30	30	30	30	30	30	30
2017	12	1	31	31	31	31	31	31	31	31
2017	12	2	31	31	31	31	31	31	31	31
2017	12	3	31	31	31	31	31	31	31	31
2017	12	4	31	31	31	31	31	31	31	31
2017	12	5	31	31	31	31	31	31	31	31
2017	12	6	31	31	31	31	31	31	31	31
2017	12	7	31	31	31	31	31	31	31	31
2017	12	8	31	31	31	31	31	31	31	31
2017	12	9	31	31	31	31	31	31	31	31
2017	12	10	31	31	31	31	31	31	31	31
2017	12	11	30	30	30	30	30	30	30	30
2017	12	12	31	31	31	31	31	31	31	31
2017	12	13	30	30	30	30	30	30	30	30
2017	12	14	30	30	30	30	30	30	30	30
2017	12	15	31	31	31	31	31	31	31	31
2017	12	16	31	31	31	31	31	31	31	31
2017	12	17	31	31	31	31	31	31	31	31
2017	12	18	31	31	31	31	31	31	31	31
2017	12	19	31	31	31	31	31	31	31	31
2017	12	20	31	31	31	31	31	31	31	31
2017	12	21	31	31	31	31	31	31	31	31
2017	12	22	31	31	31	31	31	31	31	31
2017	12	23	31	31	31	31	31	31	31	31
2017	12	24	31	31	31	31	31	31	31	31
2018	1	1	31	31	31	31	31	31	31	31
2018	1	2	31	31	31	31	31	31	31	31
2018	1	3	31	31	31	31	31	31	31	31
2018	1	4	31	31	31	31	31	31	31	31
2018	1	5	31	31	31	31	31	31	31	31
2018	1	6	31	31	31	31	31	31	31	31
2018	1	7	31	31	31	31	31	31	31	31
2018	1	8	31	31	31	31	31	31	31	31
2018	1	9	31	31	31	31	31	31	31	31
2018	1	10	31	31	31	31	31	31	31	31
2018	1	11	31	31	31	31	31	31	31	31
2018	1	12	31	31	31	31	31	31	31	31
2018	1	13	31	31	31	31	31	31	31	31
2018	1	14	31	31	31	31	31	31	31	31
2018	1	15	31	31	31	31	31	31	31	31
2018	1	16	31	31	31	31	31	31	31	31
2018	1	17	31	31	31	31	31	31	31	31
2018	1	18	31	31	31	31	31	31	31	31
2018	1	19	31	31	31	31	31	31	31	31
2018	1	20	31	31	31	31	31	31	31	31
2018	1	21	31	31	31	31	31	31	31	31
2018	1	22	31	31	31	31	31	31	31	31
2018	1	23	31	31	31	31	31	31	31	31
2018	1	24	31	31	31	31	31	31	31	31
2018	2	1	28	28	28	28	28	28	28	28
2018	2	2	28	28	28	28	28	28	28	28
2018	2	3	28	28	28	28	28	28	28	28
2018	2	4	28	28	28	28	28	28	28	28
2018	2	5	28	28	28	28	28	28	28	28
2018	2	6	28	28	28	28	28	28	28	28
2018	2	7	28	28	28	28	28	28	28	28
2018	2	8	28	28	28	28	28	28	28	28
2018	2	9	28	28	28	28	28	28	28	28
2018	2	10	28	28	28	28	28	28	28	28
2018	2	11	28	28	28	28	28	28	28	28
2018	2	12	28	28	28	28	28	28	28	28
2018	2	13	28	28	28	28	28	28	28	28
2018	2	14	28	28	28	28	28	28	28	28
2018	2	15	28	28	28	28	28	28	28	28
2018	2	16	28	28	28	28	28	28	28	28
2018	2	17	28	28	28	28	28	28	28	28
2018	2	18	28	28	28	28	28	28	28	28
2018	2	19	28	28	28	28	28	28	28	28
2018	2	20	28	28	28	28	28	28	28	28
2018	2	21	28	28	28	28	28	28	28	28
2018	2	22	27	27	27	27	27	27	27	27
2018	2	23	28	28	28	28	28	28	28	28
2018	2	24	28	28	28	28	28	28	28	28
2018	3	1	31	31	31	31	31	31	31	31
2018	3	2	31	31	31	31	31	31	31	31
2018	3	3	31	31	31	31	31	31	31	31
2018	3	4	31	31	31	31	31	31	31	31
2018	3	5	31	31	31	31	31	31	31	31
2018	3	6	31	31	31	31	31	31	31	31
2018	3	7	31	31	31	31	31	31	31	31
2018	3	8	31	31	31	31	31	31	31	31
2018	3	9	31	31	31	31	31	31	31	31
2018	3	10	31	31	31	31	31	31	31	31
2018	3	11	31	31	31	31	31	31	31	31
2018	3	12	31	31	31	31	31	31	31	31
2018	3	13	31	31	31	31	31	31	31	31
2018	3	14	31	31	31	31	31	31	31	31
2018	3	15	31	31	31	31	31	31	31	31
2018	3	16	31	31	31	31	31	31	31	31
2018	3	17	31	31	31	31	31	31	31	31
2018	3	18	31	31	31	31	31	31	31	31
2018	3	19	31	31	31	31	31	31	31	31
2018	3	20	31	31	31	31	31	31	31	31
2018	3	21	31	31	31	31	31	31	31	31
2018	3	22	31	31	31	31	31	31	31	31
2018	3	23	31	31	31	31	31	31	31	31
2018	3	24	31	31	31	31	31	31	31	31
2018	4	1	30	30	30	30	30	30	30	30
2018	4	2	30	30	30	30	30	30	30	30
2018	4	3	30	30	30	30	30	30	30	30
2018	4	4	30	30	30	30	30	30	30	30
2018	4	5	30	30	30	30	30	30	30	30
2018	4	6	30	30	30	30	30	30	30	30
2018	4	7	30	30	30	30	30	30	30	30
2018	4	8	30	30	30	30	30	30	30	30
2018	4	9	30	30	30	30	30	30	30	30
2018	4	10	30	30	30	30	30	30	30	30
2018	4	11	30	30	30	30	30	30	30	30
2018	4	12	30	30	30	30	30	30	30	30
2018	4	13	30	30	30	30	30	30	30	30
2018	4	14	30	30	30	30	30	30	30	30
2018	4	15	30	30	30	30	30	30	30	30
2018	4	16	30	30	30	30	30	30	30	30
2018	4	17	30	30	30	30	30	30	30	30
2018	4	18	30	30	30	30	30	30	30	30
2018	4	19	30	30	30	30	30	30	30	30
2018	4	20	30	30	30	30	30	30	30	30
2018	4	21	30	30	30	30	30	30	30	30
2018	4	22	30	30	30	30	30	30	30	30
2018	4	23	30	30	30	30	30	30	30	30
2018	4	24	30	30	30	30	30	30	30	30
2018	5	1	31	31	31	31	31	31	31	31
2018	5	2	30	30	30	30	30	30	30	30
2018	5	3	31	31	31	31	31	31	31	31
2018	5	4	31	31	31	31	31	31	31	31
2018	5	5	31	31	31	31	31	31	31	31
2018	5	6	31	31	31	31	31	31	31	31
2018	5	7	30	30	30	30	30	30	30	30
2018	5	8	30	30	30	30	30	30	30	30
2018	5	9	31	31	31	31	31	31	31	31
2018	5	10	30	30	30	30	30	30	30	30
2018	5	11	31	31	31	31	31	31	31	31
2018	5	12	31	31	31	31	31	31	31	31
2018	5	13	31	31	31	31	31	31	31	31
2018	5	14	31	31	31	31	31	31	31	31
2018	5	15	31	31	31	31	31	31	31	31
2018	5	16	31	31	31	31	31	31	31	31
2018	5	17	31	31	31	31	31	31	31	31
2018	5	18	31	31	31	31	31	31	31	31
2018	5	19	30	30	30	30	30	30	30	30
2018	5	20	31	31	31	31	31	31	31	31
2018	5	21	31	31	31	31	31	31	31	31
2018	5	22	31	31	31	31	31	31	31	31
2018	5	23	31	31	31	31	31	31	31	31
2018	5	24	31	31	31	31	31	31	31	31
2018	6	1	30	30	30	30	30	30	30	30
2018	6	2	30	30	30	30	30	30	30	30
2018	6	3	30	30	30	30	30	30	30	30
2018	6	4	30	30	30	30	30	30	30	30
2018	6	5	30	30	30	30	30	30	30	30
2018	6	6	30	30	30	30	30	30	30	30
2018	6	7	29	29	29	29	29	29	29	29
2018	6	8	30	30	30	30	30	30	30	30
2018	6	9	30	30	30	30	30	30	30	30
2018	6	10	30	30	30	30	30	30	30	30
2018	6	11	30	30	30	30	30	30	30	30
2018	6	12	30	30	30	30	30	30	30	30
2018	6	13	29	29	29	29	29	29	29	29
2018	6	14	30	30	30	30	30	30	30	30
2018	6	15	30	30	30	30	30	30	30	30
2018	6	16	30	30	30	30	30	30	30	30
2018	6	17	30	30	30	30	30	30	30	29
2018	6	18	30	30	30	30	30	30	30	30
2018	6	19	29	29	29	29	29	29	29	29
2018	6	20	30	30	30	30	30	30	30	30
2018	6	21	30	30	30	30	30	30	30	30
2018	6	22	30	30	30	30	30	30	30	30
2018	6	23	30	30	30	30	30	30	30	30
2018	6	24	30	30	30	30	30	30	30	30
2018	7	1	31	31	31	31	31	31	31	31
2018	7	2	31	31	31	31	31	31	31	31
2018	7	3	31	31	31	31	31	31	31	31
2018	7	4	31	31	31	31	31	31	31	31
2018	7	5	31	31	31	31	31	31	31	31
2018	7	6	31	31	31	31	31	31	31	31
2018	7	7	31	31	31	31	31	31	31	31
2018	7	8	31	31	31	31	31	31	31	31
2018	7	9	31	31	31	31	31	31	31	31
2018	7	10	31	31	31	31	31	31	31	31
2018	7	11	31	31	31	31	31	31	31	31
2018	7	12	31	31	31	31	31	31	31	31
2018	7	13	30	30	30	30	30	30	30	30
2018	7	14	30	30	30	30	30	30	30	30
2018	7	15	30	30	30	30	30	30	30	30
2018	7	16	30	30	30	30	30	30	30	30
2018	7	17	30	30	30	30	30	30	30	30
2018	7	18	30	30	30	30	30	30	30	30
2018	7	19	30	30	30	30	30	30	30	30
2018	7	20	31	31	31	31	31	31	31	31
2018	7	21	31	31	31	31	31	31	31	31
2018	7	22	31	31	31	31	31	31	31	31
2018	7	23	31	31	31	31	31	31	31	31
2018	7	24	31	31	31	31	31	31	31	31
2018	8	1	27	27	27	27	27	27	27	27
2018	8	2	27	27	27	27	27	27	27	27
2018	8	3	27	27	27	27	27	27	27	27
2018	8	4	27	27	27	27	27	27	27	27
2018	8	5	3	3	3	3	3	3	3	3
2018	8	6	3	3	3	3	3	3	3	3
2018	8	7	3	3	3	3	3	3	3	3
2018	8	8	24	24	24	24	24	24	24	24
2018	8	9	24	24	24	24	24	24	24	24
2018	8	10	28	28	28	28	28	28	28	28
2018	8	11	28	28	28	28	28	28	28	28
2018	8	12	27	27	27	27	27	27	27	27
2018	8	13	26	26	26	26	26	26	26	26
2018	8	14	27	27	27	27	27	27	27	27
2018	8	15	28	28	28	28	28	28	28	28
2018	8	16	28	28	28	28	28	28	28	28
2018	8	17	27	27	27	27	27	27	27	27
2018	8	18	27	27	27	27	27	27	27	27
2018	8	19	27	27	27	27	27	27	27	27
2018	8	20	27	27	27	27	27	27	27	27
2018	8	21	27	27	27	27	27	27	27	27
2018	8	22	27	27	27	27	27	27	27	27
2018	8	23	27	27	27	27	27	27	27	27
2018	8	24	27	27	27	27	27	27	27	27
2018	9	1	27	27	27	27	27	27	27	27
2018	9	2	28	28	28	28	28	28	28	28
2018	9	3	29	29	29	29	29	29	29	29
2018	9	4	29	29	29	29	29	29	29	29
2018	9	5	27	27	27	27	27	27	27	27
2018	9	6	27	27	27	27	27	27	27	27
2018	9	7	27	27	27	27	27	27	27	27
2018	9	8	26	26	26	26	26	26	26	26
2018	9	9	27	27	27	27	27	27	27	27
2018	9	10	26	26	26	26	26	26	26	26
2018	9	11	27	27	27	27	27	27	27	27
2018	9	12	27	27	27	27	27	27	27	27
2018	9	13	26	26	26	26	26	26	26	26
2018	9	14	25	25	25	25	25	25	25	25
2018	9	15	28	28	28	28	28	28	28	28
2018	9	16	28	28	28	28	28	28	28	28
2018	9	17	28	28	28	28	28	28	28	28
2018	9	18	28	28	28	28	28	28	28	28
2018	9	19	29	29	29	29	29	29	29	29
2018	9	20	29	29	29	29	29	29	29	29
2018	9	21	29	29	29	29	29	29	29	29
2018	9	22	28	28	28	28	28	28	28	28
2018	9	23	29	29	29	29	29	29	29	29
2018	9	24	27	27	27	27	27	27	27	27
2018	10	1	31	31	31	31	31	31	31	31
2018	10	2	31	31	31	31	31	31	31	31
2018	10	3	31	31	31	31	31	31	31	31
2018	10	4	31	31	31	31	31	31	31	31
2018	10	5	31	31	31	31	31	31	31	31
2018	10	6	29	29	29	29	29	29	29	29
2018	10	7	30	29	30	30	30	30	30	30
2018	10	8	31	31	31	31	31	31	31	31
2018	10	9	31	31	31	31	31	31	31	31
2018	10	10	31	31	31	31	31	31	31	31
2018	10	11	31	31	31	31	31	31	31	31
2018	10	12	30	30	30	30	30	30	30	30
2018	10	13	29	29	29	29	29	29	29	29
2018	10	14	30	30	30	30	30	30	30	30
2018	10	15	31	31	31	31	31	31	31	31
2018	10	16	30	30	30	30	30	30	30	30
2018	10	17	29	28	29	29	29	29	29	29
2018	10	18	30	30	30	30	30	30	30	30
2018	10	19	30	30	30	30	30	30	30	30
2018	10	20	31	31	31	31	31	31	31	31
2018	10	21	29	29	29	29	29	29	29	29
2018	10	22	30	30	30	30	30	30	30	30
2018	10	23	31	31	31	31	31	31	31	31
2018	10	24	31	31	31	31	31	31	31	31
2018	11	1	29	29	29	29	29	29	29	29
2018	11	2	30	30	30	30	30	30	30	30
2018	11	3	30	30	30	30	30	30	30	30
2018	11	4	30	30	30	30	30	30	30	30
2018	11	5	30	30	30	30	30	30	30	30
2018	11	6	30	30	30	30	30	30	30	30
2018	11	7	30	30	30	30	30	30	30	30
2018	11	8	30	30	30	30	30	30	30	30
2018	11	9	30	30	30	30	30	30	30	30
2018	11	10	30	30	30	30	30	30	30	30
2018	11	11	30	30	30	30	30	30	30	30
2018	11	12	30	30	30	30	30	30	30	30
2018	11	13	30	30	30	30	30	30	30	30
2018	11	14	30	30	30	30	30	30	30	30
2018	11	15	29	29	29	29	29	29	29	29
2018	11	16	30	29	29	30	30	30	30	30
2018	11	17	30	30	30	30	30	30	30	30
2018	11	18	29	29	29	29	29	29	29	29
2018	11	19	29	29	29	29	29	29	29	29
2018	11	20	30	30	30	30	30	30	30	30
2018	11	21	30	30	30	30	30	30	30	30
2018	11	22	29	29	29	29	29	29	29	29
2018	11	23	30	30	30	30	30	30	30	30
2018	11	24	30	30	30	30	30	30	30	30
2018	12	1	25	25	25	25	25	25	25	25
2018	12	2	24	24	24	24	24	24	24	24
2018	12	3	24	24	24	24	24	24	24	24
2018	12	4	24	24	24	24	24	24	24	24
2018	12	5	22	22	22	22	22	22	22	22
2018	12	6	23	23	23	23	23	23	23	23
2018	12	7	22	22	22	22	22	22	22	22
2018	12	8	24	23	23	24	24	24	24	23
2018	12	9	24	24	24	24	24	24	24	24
2018	12	10	25	25	25	25	25	25	25	25
2018	12	11	25	25	25	25	25	25	25	25
2018	12	12	25	25	25	25	25	25	25	25
2018	12	13	24	24	24	24	24	24	24	24
2018	12	14	25	25	25	25	25	25	25	25
2018	12	15	25	25	25	25	24	25	25	25
2018	12	16	25	25	25	25	25	25	25	25
2018	12	17	25	25	25	25	25	25	25	25
2018	12	18	26	26	26	26	26	26	26	26
2018	12	19	25	25	25	25	25	25	25	25
2018	12	20	24	24	24	24	24	24	24	24
2018	12	21	24	24	24	24	24	24	24	24
2018	12	22	25	25	25	25	25	25	25	25
2018	12	23	25	25	25	25	25	25	25	25
2018	12	24	25	25	25	25	25	25	25	25
2019	1	1	31	31	31	31	31	31	31	31
2019	1	2	31	31	31	31	31	31	31	31
2019	1	3	31	31	31	31	31	31	31	31
2019	1	4	31	31	31	31	31	31	31	31
2019	1	5	31	31	31	31	31	31	31	31
2019	1	6	31	31	31	31	31	31	31	31
2019	1	7	31	31	31	31	31	31	31	31
2019	1	8	31	31	31	31	31	31	31	31
2019	1	9	31	31	31	31	31	31	31	31
2019	1	10	31	31	31	31	31	31	31	31
2019	1	11	31	31	31	31	31	31	31	31
2019	1	12	31	31	31	31	31	31	31	31
2019	1	13	31	31	31	31	31	31	31	31
2019	1	14	31	31	31	31	31	31	31	31
2019	1	15	31	31	31	31	31	31	31	31
2019	1	16	31	31	31	31	31	31	31	31
2019	1	17	31	31	31	31	31	31	31	31
2019	1	18	31	31	31	31	31	31	31	31
2019	1	19	31	31	31	31	31	31	31	31
2019	1	20	31	31	31	31	31	31	31	31
2019	1	21	31	31	31	31	31	31	31	31
2019	1	22	31	31	31	31	31	31	31	31
2019	1	23	31	31	31	31	31	31	31	31
2019	1	24	31	31	31	31	31	31	31	31
2019	2	1	28	28	28	28	28	28	28	28
2019	2	2	28	28	28	28	28	28	28	28
2019	2	3	28	28	28	28	28	28	28	28
2019	2	4	28	28	28	28	28	28	28	28
2019	2	5	28	28	28	28	28	28	28	28
2019	2	6	28	28	28	28	28	28	28	28
2019	2	7	27	27	27	27	27	27	27	27
2019	2	8	28	28	28	28	28	28	28	28
2019	2	9	28	28	28	28	28	28	28	28
2019	2	10	28	28	28	28	28	28	28	28
2019	2	11	28	28	28	28	28	28	28	28
2019	2	12	28	28	28	28	28	28	28	28
2019	2	13	28	28	28	28	28	28	28	28
2019	2	14	28	28	28	28	28	28	28	28
2019	2	15	28	28	28	28	28	28	28	28
2019	2	16	28	28	28	28	28	28	28	28
2019	2	17	28	28	28	28	28	28	28	28
2019	2	18	28	28	28	28	28	28	28	28
2019	2	19	28	28	28	28	28	28	28	28
2019	2	20	28	28	28	28	28	28	28	28
2019	2	21	27	27	27	27	27	27	27	27
2019	2	22	28	28	28	28	28	28	28	28
2019	2	23	27	27	27	27	27	27	27	27
2019	2	24	28	28	28	28	28	28	28	28
2019	3	1	31	31	31	31	31	31	31	31
2019	3	2	31	31	31	31	31	31	31	31
2019	3	3	31	31	31	31	31	31	31	31
2019	3	4	31	31	31	31	31	31	31	31
2019	3	5	31	31	31	31	31	31	31	31
2019	3	6	31	31	31	31	31	31	31	31
2019	3	7	31	31	31	31	31	31	31	31
2019	3	8	30	30	30	30	30	30	30	30
2019	3	9	30	30	30	30	30	29	30	30
2019	3	10	30	30	30	30	30	30	30	30
2019	3	11	30	30	30	30	30	29	30	30
2019	3	12	31	31	31	31	31	30	31	31
2019	3	13	31	31	31	31	31	31	31	31
2019	3	14	31	31	31	31	31	31	31	31
2019	3	15	31	30	30	31	30	30	31	31
2019	3	16	31	31	31	31	31	31	31	30
2019	3	17	31	30	30	29	30	30	31	30
2019	3	18	31	30	30	31	31	30	31	30
2019	3	19	31	29	29	31	30	30	31	31
2019	3	20	30	29	29	30	29	30	30	30
2019	3	21	31	30	30	30	31	31	31	31
2019	3	22	31	31	31	30	31	31	31	31
2019	3	23	31	31	31	31	31	31	31	31
2019	3	24	30	30	30	30	30	30	30	30
2019	4	1	30	30	30	30	30	30	30	30
2019	4	2	30	30	30	30	30	30	30	30
2019	4	3	29	29	29	29	29	29	29	29
2019	4	4	30	30	30	30	30	30	30	30
2019	4	5	30	30	30	30	30	30	30	30
2019	4	6	30	30	30	30	30	30	30	30
2019	4	7	30	30	30	30	30	30	30	30
2019	4	8	30	30	30	30	30	30	30	30
2019	4	9	30	30	30	30	30	30	30	30
2019	4	10	30	30	30	30	30	30	30	30
2019	4	11	29	29	29	28	28	29	29	29
2019	4	12	30	29	29	30	30	29	30	29
2019	4	13	29	28	28	29	29	29	29	29
2019	4	14	30	30	30	30	29	30	30	30
2019	4	15	30	30	30	30	29	30	30	30
2019	4	16	30	29	29	29	28	29	30	29
2019	4	17	30	28	28	29	28	28	30	29
2019	4	18	28	25	25	27	28	26	28	28
2019	4	19	30	28	28	30	29	28	30	29
2019	4	20	30	30	30	30	29	29	30	30
2019	4	21	30	29	29	30	29	29	30	30
2019	4	22	29	28	28	29	29	28	29	29
2019	4	23	29	29	29	29	29	29	29	29
2019	4	24	30	30	30	30	30	30	30	30
2019	5	1	30	30	30	30	30	30	30	30
2019	5	2	30	30	30	30	30	30	30	30
2019	5	3	30	30	30	30	30	30	30	30
2019	5	4	30	30	30	30	30	30	30	30
2019	5	5	30	30	30	30	30	30	30	30
2019	5	6	30	30	30	30	30	30	30	30
2019	5	7	30	30	30	30	30	30	30	30
2019	5	8	30	30	30	30	30	30	30	30
2019	5	9	29	29	29	29	29	29	29	29
2019	5	10	29	29	29	29	29	29	29	29
2019	5	11	29	29	29	29	29	29	29	29
2019	5	12	30	30	30	30	30	30	30	30
2019	5	13	30	30	30	30	30	30	30	30
2019	5	14	29	29	29	29	29	29	29	29
2019	5	15	29	29	29	28	26	29	29	29
2019	5	16	29	28	28	28	29	28	29	26
2019	5	17	29	25	25	29	27	28	29	28
2019	5	18	26	24	24	26	25	26	26	26
2019	5	19	28	28	28	28	28	28	28	28
2019	5	20	29	28	28	28	29	29	29	29
2019	5	21	30	29	29	30	30	30	30	30
2019	5	22	30	30	30	30	30	30	30	30
2019	5	23	29	29	29	29	29	29	29	29
2019	5	24	30	30	30	30	30	30	30	30
2019	6	1	29	29	29	29	29	29	29	29
2019	6	2	27	27	27	27	27	27	27	27
2019	6	3	28	28	28	28	28	28	28	28
2019	6	4	29	29	29	29	29	24	29	29
2019	6	5	27	27	27	27	27	23	24	27
2019	6	6	29	29	29	29	29	29	29	29
2019	6	7	26	26	26	26	26	26	26	26
2019	6	8	28	28	28	28	28	28	28	28
2019	6	9	30	30	30	30	30	30	30	30
2019	6	10	30	30	30	30	30	30	30	30
2019	6	11	30	30	30	30	30	30	30	30
2019	6	12	28	28	28	29	29	30	30	30
2019	6	13	27	27	27	28	26	29	29	29
2019	6	14	28	28	28	28	27	29	29	29
2019	6	15	28	28	28	28	27	30	30	29
2019	6	16	27	27	27	26	29	28	29	26
2019	6	17	28	29	28	30	29	29	30	28
2019	6	18	27	27	27	27	27	26	27	25
2019	6	19	29	29	29	29	29	27	29	29
2019	6	20	28	28	28	29	29	28	29	29
2019	6	21	27	27	27	27	27	27	27	27
2019	6	22	30	30	30	30	30	30	30	30
2019	6	23	30	30	30	30	30	30	30	30
2019	6	24	29	29	29	29	29	29	29	29
2019	7	1	31	31	31	31	31	31	31	31
2019	7	2	31	31	31	31	31	31	31	31
2019	7	3	31	31	31	31	31	31	31	31
2019	7	4	31	31	31	31	31	31	31	31
2019	7	5	31	31	31	31	31	31	31	31
2019	7	6	31	31	31	31	31	31	31	31
2019	7	7	30	30	30	30	30	30	30	30
2019	7	8	30	30	30	30	30	30	30	30
2019	7	9	31	31	31	31	31	31	31	31
2019	7	10	31	31	31	31	31	31	31	31
2019	7	11	31	31	31	31	31	31	31	31
2019	7	12	31	31	31	31	31	31	31	31
2019	7	13	31	31	31	31	31	31	31	31
2019	7	14	31	31	31	31	30	31	31	31
2019	7	15	30	30	30	31	29	30	31	31
2019	7	16	30	30	30	29	30	30	31	30
2019	7	17	29	29	29	31	31	29	31	31
2019	7	18	30	30	30	31	31	30	31	31
2019	7	19	31	31	31	31	31	29	31	31
2019	7	20	31	31	31	31	31	31	31	31
2019	7	21	30	30	30	31	31	31	31	31
2019	7	22	31	31	31	31	31	31	31	31
2019	7	23	31	31	31	31	31	31	31	31
2019	7	24	30	30	30	30	30	30	30	30
2019	8	1	26	26	26	26	26	26	26	26
2019	8	2	26	26	26	26	26	26	26	26
2019	8	3	26	26	26	26	26	26	26	26
2019	8	4	27	27	27	27	27	27	27	27
2019	8	5	26	26	26	26	26	26	26	26
2019	8	6	26	24	26	26	26	26	26	26
2019	8	7	26	25	26	26	26	26	26	26
2019	8	8	26	25	26	26	26	26	26	26
2019	8	9	26	25	26	26	26	26	26	26
2019	8	10	24	23	24	24	24	24	24	24
2019	8	11	27	26	27	27	27	27	27	27
2019	8	12	25	24	25	25	25	25	25	25
2019	8	13	25	25	25	26	26	26	26	26
2019	8	14	26	26	26	26	26	26	26	26
2019	8	15	27	27	27	25	27	27	27	27
2019	8	16	26	25	26	25	26	26	27	26
2019	8	17	25	24	25	27	26	25	27	25
2019	8	18	26	26	26	26	24	25	26	26
2019	8	19	25	25	25	25	24	25	25	25
2019	8	20	26	26	26	26	26	26	26	26
2019	8	21	25	25	25	25	25	25	25	25
2019	8	22	26	26	26	26	26	26	26	26
2019	8	23	26	25	26	26	26	26	26	26
2019	8	24	25	24	25	25	25	25	25	25
2019	9	1	29	29	29	29	29	29	29	29
2019	9	2	27	27	27	27	27	26	26	27
2019	9	3	26	26	26	27	27	27	27	27
2019	9	4	27	27	27	27	27	27	27	27
2019	9	5	26	26	26	26	26	26	26	26
2019	9	6	26	26	26	26	26	26	26	26
2019	9	7	26	26	26	26	26	26	26	26
2019	9	8	25	25	25	25	25	25	25	25
2019	9	9	26	26	26	26	26	26	26	26
2019	9	10	26	26	26	26	26	26	26	26
2019	9	11	26	26	26	26	26	26	26	26
2019	9	12	25	24	24	26	26	26	26	26
2019	9	13	26	26	26	26	26	26	26	26
2019	9	14	24	24	24	23	23	24	24	24
2019	9	15	25	25	25	26	24	26	26	25
2019	9	16	25	25	25	24	27	27	28	27
2019	9	17	25	25	25	27	28	27	28	26
2019	9	18	27	27	27	27	28	27	28	26
2019	9	19	27	27	27	27	26	26	27	27
2019	9	20	25	25	25	25	23	25	25	25
2019	9	21	23	23	23	23	23	21	23	23
2019	9	22	22	22	22	21	22	21	22	22
2019	9	23	28	28	28	28	28	27	28	28
2019	9	24	29	29	29	29	29	28	29	29
2019	10	1	29	29	29	29	29	29	29	29
2019	10	2	29	29	29	29	29	29	29	29
2019	10	3	29	29	29	29	29	29	29	29
2019	10	4	29	29	29	29	29	29	29	29
2019	10	5	30	30	30	30	30	30	30	30
2019	10	6	29	29	29	29	29	29	29	29
2019	10	7	29	29	29	29	29	29	29	29
2019	10	8	28	28	28	28	28	28	28	28
2019	10	9	29	29	29	29	29	29	29	29
2019	10	10	29	29	29	29	29	29	29	29
2019	10	11	30	30	30	31	30	31	31	31
2019	10	12	30	30	30	31	30	31	31	31
2019	10	13	29	29	29	30	29	30	30	30
2019	10	14	29	29	29	29	30	30	30	29
2019	10	15	30	29	30	30	30	29	30	30
2019	10	16	30	29	30	30	30	29	30	30
2019	10	17	30	30	30	30	30	30	30	30
2019	10	18	29	29	29	30	30	30	30	30
2019	10	19	30	30	30	30	30	29	30	30
2019	10	20	30	30	30	30	30	30	30	30
2019	10	21	29	29	29	29	29	29	29	29
2019	10	22	30	30	30	30	30	30	30	30
2019	10	23	28	28	28	28	28	28	28	28
2019	10	24	29	29	29	29	29	29	29	29
2019	11	1	30	30	30	30	30	30	30	30
2019	11	2	30	30	30	30	30	30	30	30
2019	11	3	30	30	30	30	30	30	30	30
2019	11	4	30	30	30	30	30	30	30	30
2019	11	5	30	30	30	30	30	30	30	30
2019	11	6	30	30	30	30	30	30	30	30
2019	11	7	30	30	30	30	30	30	30	30
2019	11	8	30	30	30	30	30	30	30	30
2019	11	9	30	30	30	30	30	30	30	30
2019	11	10	30	30	30	30	30	30	30	30
2019	11	11	30	30	30	30	30	30	30	30
2019	11	12	30	30	30	30	30	30	30	30
2019	11	13	29	29	29	29	29	29	29	29
2019	11	14	29	29	29	29	29	29	29	29
2019	11	15	29	29	29	29	29	29	29	29
2019	11	16	30	29	30	30	30	30	30	30
2019	11	17	30	30	30	30	30	30	30	30
2019	11	18	30	30	30	30	30	30	30	30
2019	11	19	30	30	30	30	30	30	30	30
2019	11	20	30	30	30	30	30	30	30	30
2019	11	21	30	30	30	30	30	30	30	30
2019	11	22	30	30	30	30	30	30	30	30
2019	11	23	30	30	30	30	30	30	30	30
2019	11	24	30	30	30	30	30	30	30	30
2019	12	1	31	31	31	31	31	31	31	31
2019	12	2	31	31	31	31	31	31	31	31
2019	12	3	31	31	31	31	31	31	31	31
2019	12	4	31	31	31	31	31	31	31	31
2019	12	5	31	31	31	31	31	31	31	31
2019	12	6	31	31	31	31	31	31	31	31
2019	12	7	31	31	31	31	31	31	31	31
2019	12	8	31	31	31	31	31	31	31	31
2019	12	9	31	31	31	31	31	31	31	31
2019	12	10	31	31	31	31	31	31	31	31
2019	12	11	31	31	31	31	31	31	31	31
2019	12	12	30	30	30	30	30	30	30	30
2019	12	13	30	30	30	30	30	30	30	30
2019	12	14	31	31	31	31	31	31	31	31
2019	12	15	31	31	31	31	31	31	31	31
2019	12	16	31	31	31	31	31	31	31	31
2019	12	17	31	31	31	31	31	31	31	31
2019	12	18	31	31	31	31	31	31	31	31
2019	12	19	31	31	31	31	31	31	31	31
2019	12	20	31	31	31	31	31	31	31	31
2019	12	21	31	31	31	31	31	31	31	31
2019	12	22	31	31	31	31	31	31	31	31
2019	12	23	30	30	30	30	30	30	30	30
2019	12	24	30	30	30	30	30	30	30	30
2020	1	1	30	30	30	30	30	30	30	30
2020	1	2	30	30	30	30	30	30	30	30
2020	1	3	30	30	30	30	30	30	30	30
2020	1	4	30	30	30	30	30	30	30	30
2020	1	5	30	30	30	30	30	30	30	30
2020	1	6	31	31	31	31	31	31	31	31
2020	1	7	31	31	31	31	31	31	31	31
2020	1	8	31	31	31	31	31	31	31	31
2020	1	9	31	31	31	31	31	31	31	31
2020	1	10	31	31	31	31	31	31	31	31
2020	1	11	31	31	31	31	31	31	31	31
2020	1	12	31	31	31	31	31	31	31	31
2020	1	13	31	31	31	31	31	31	31	31
2020	1	14	31	31	31	31	31	31	31	31
2020	1	15	31	31	31	31	31	31	31	31
2020	1	16	31	31	31	31	31	31	31	31
2020	1	17	31	31	31	31	31	31	31	31
2020	1	18	31	31	31	31	31	31	31	31
2020	1	19	31	31	31	31	31	31	31	31
2020	1	20	31	31	31	31	31	31	31	31
2020	1	21	31	31	31	31	31	31	31	31
2020	1	22	31	31	31	31	31	31	31	31
2020	1	23	31	31	31	31	31	31	31	31
2020	1	24	31	31	31	31	31	31	31	31
2020	2	1	29	29	29	29	29	29	29	29
2020	2	2	29	29	29	29	29	29	29	29
2020	2	3	29	29	29	29	29	29	29	29
2020	2	4	29	29	29	29	29	29	29	29
2020	2	5	28	28	28	28	28	28	28	28
2020	2	6	28	28	28	28	28	28	28	28
2020	2	7	28	28	28	28	28	28	28	28
2020	2	8	28	28	28	28	28	28	28	28
2020	2	9	28	28	28	28	28	28	28	28
2020	2	10	28	28	28	28	28	28	28	28
2020	2	11	29	29	29	29	29	29	29	29
2020	2	12	29	29	29	29	29	29	29	29
2020	2	13	29	29	29	29	29	29	29	29
2020	2	14	29	29	29	29	29	29	29	29
2020	2	15	29	29	29	29	29	29	29	29
2020	2	16	29	29	29	29	29	29	29	29
2020	2	17	29	29	29	29	29	29	29	29
2020	2	18	29	29	29	29	29	29	29	29
2020	2	19	29	29	29	29	29	29	29	29
2020	2	20	29	29	29	29	29	29	29	29
2020	2	21	29	29	29	29	29	29	29	29
2020	2	22	29	29	29	29	29	29	29	29
2020	2	23	29	29	29	29	29	29	29	29
2020	2	24	29	29	29	29	29	29	29	29
2020	3	1	31	31	31	31	31	31	31	31
2020	3	2	31	31	31	31	31	31	31	31
2020	3	3	31	31	31	31	31	31	31	31
2020	3	4	31	31	31	31	31	31	31	31
2020	3	5	31	31	31	31	31	31	31	31
2020	3	6	31	31	31	31	31	31	31	31
2020	3	7	31	31	31	31	31	31	31	31
2020	3	8	31	31	31	31	31	31	31	31
2020	3	9	31	31	31	31	31	31	31	31
2020	3	10	31	31	31	31	31	31	31	31
2020	3	11	31	31	31	31	31	31	31	31
2020	3	12	31	31	31	31	31	31	31	31
2020	3	13	31	31	31	31	31	31	31	31
2020	3	14	31	31	31	31	31	31	31	31
2020	3	15	31	31	31	31	31	31	31	31
2020	3	16	31	31	31	31	31	31	31	31
2020	3	17	31	31	31	31	31	31	31	31
2020	3	18	31	31	31	31	31	31	31	31
2020	3	19	30	30	30	30	30	30	30	30
2020	3	20	30	30	30	30	30	30	30	30
2020	3	21	30	30	30	30	30	30	30	30
2020	3	22	31	31	31	31	31	31	31	31
2020	3	23	31	31	31	31	31	31	31	31
2020	3	24	31	31	31	31	31	31	31	31
2020	4	1	29	29	29	29	29	29	29	29
2020	4	2	30	30	30	30	30	30	30	30
2020	4	3	30	30	30	30	30	30	30	30
2020	4	4	30	30	30	30	30	30	30	30
2020	4	5	30	30	30	30	30	30	30	30
2020	4	6	30	30	30	30	30	30	30	30
2020	4	7	30	30	30	30	30	30	30	30
2020	4	8	30	30	30	30	30	30	30	30
2020	4	9	30	30	30	30	30	30	30	30
2020	4	10	30	30	30	30	30	30	30	30
2020	4	11	30	30	30	30	30	30	30	30
2020	4	12	29	29	29	29	29	29	29	29
2020	4	13	30	30	30	30	30	30	30	30
2020	4	14	30	30	30	30	30	30	30	30
2020	4	15	30	30	30	30	30	30	30	30
2020	4	16	30	30	30	30	30	30	30	30
2020	4	17	30	30	30	30	30	30	30	30
2020	4	18	30	30	30	30	30	30	30	30
2020	4	19	30	30	30	30	30	30	30	30
2020	4	20	30	30	30	30	30	30	30	30
2020	4	21	30	30	30	30	30	30	30	30
2020	4	22	30	30	30	30	30	30	30	30
2020	4	23	30	30	30	30	30	30	30	30
2020	4	24	30	30	30	30	30	30	30	30
2020	5	1	31	31	31	31	31	31	31	31
2020	5	2	31	31	31	31	31	31	31	31
2020	5	3	31	31	31	31	31	31	31	31
2020	5	4	31	31	31	31	31	31	31	31
2020	5	5	31	31	31	31	31	31	31	31
2020	5	6	31	31	31	31	31	31	31	31
2020	5	7	31	31	31	31	31	31	31	31
2020	5	8	31	31	31	31	31	31	31	31
2020	5	9	31	31	31	31	31	31	31	31
2020	5	10	31	31	31	31	31	31	31	31
2020	5	11	31	31	31	31	31	31	31	31
2020	5	12	31	31	31	31	31	31	31	31
2020	5	13	31	31	31	31	31	31	31	31
2020	5	14	31	30	30	31	31	31	31	31
2020	5	15	31	31	31	31	31	31	31	31
2020	5	16	31	31	31	31	31	31	31	31
2020	5	17	31	31	31	31	31	31	31	31
2020	5	18	31	31	31	31	31	31	31	31
2020	5	19	31	31	31	31	31	31	31	31
2020	5	20	31	31	31	31	31	31	31	31
2020	5	21	31	31	31	31	31	31	31	31
2020	5	22	30	30	30	30	30	30	30	30
2020	5	23	31	31	31	31	31	31	31	31
2020	5	24	31	31	31	31	31	31	31	31
2020	6	1	30	30	30	30	30	30	30	30
2020	6	2	30	30	30	30	30	30	30	30
2020	6	3	30	30	30	30	30	30	30	30
2020	6	4	30	30	30	30	30	30	30	30
2020	6	5	30	30	30	30	30	30	30	30
2020	6	6	30	30	30	30	30	30	30	30
2020	6	7	30	30	30	30	30	30	30	30
2020	6	8	30	30	30	30	30	30	30	30
2020	6	9	29	29	29	29	29	29	29	29
2020	6	10	30	30	30	30	30	30	30	30
2020	6	11	30	30	30	30	30	30	30	30
2020	6	12	30	30	30	30	30	30	30	30
2020	6	13	30	30	30	30	30	30	30	30
2020	6	14	29	29	29	29	29	29	29	29
2020	6	15	30	30	30	30	30	30	30	30
2020	6	16	30	30	30	30	30	30	30	30
2020	6	17	30	30	30	30	30	30	30	30
2020	6	18	30	30	30	30	30	30	30	30
2020	6	19	30	30	30	30	30	30	30	30
2020	6	20	30	30	30	30	30	30	30	30
2020	6	21	30	30	30	30	30	30	30	30
2020	6	22	30	30	30	30	30	30	30	30
2020	6	23	30	30	30	30	30	30	30	30
2020	6	24	30	30	30	30	30	30	30	30
2020	7	1	31	31	31	31	31	31	31	31
2020	7	2	31	31	31	31	31	31	31	31
2020	7	3	31	31	31	31	31	31	31	31
2020	7	4	31	31	31	31	31	31	31	31
2020	7	5	31	31	31	31	31	31	31	31
2020	7	6	31	31	31	31	31	31	31	31
2020	7	7	31	31	31	31	31	31	31	31
2020	7	8	31	31	31	31	31	31	31	31
2020	7	9	31	31	31	31	31	31	31	31
2020	7	10	31	31	31	31	31	31	31	31
2020	7	11	31	31	31	31	31	31	31	31
2020	7	12	30	30	30	30	30	30	30	30
2020	7	13	31	31	31	31	31	31	31	31
2020	7	14	31	31	31	31	31	31	31	31
2020	7	15	31	31	31	31	31	31	31	31
2020	7	16	31	31	31	31	31	31	31	31
2020	7	17	31	31	31	31	31	31	31	31
2020	7	18	31	31	31	31	31	31	31	31
2020	7	19	31	31	31	31	31	31	31	31
2020	7	20	31	31	31	31	31	31	31	31
2020	7	21	31	31	31	31	31	31	31	31
2020	7	22	31	31	31	31	31	31	31	31
2020	7	23	31	31	31	31	31	31	31	31
2020	7	24	31	31	31	31	31	31	31	31
2020	8	1	31	31	31	31	31	31	31	31
2020	8	2	31	31	31	31	31	31	31	31
2020	8	3	31	31	31	31	31	31	31	31
2020	8	4	31	31	31	31	31	31	31	31
2020	8	5	31	31	31	31	31	31	31	31
2020	8	6	31	31	31	31	31	31	31	31
2020	8	7	31	31	31	31	31	31	31	31
2020	8	8	31	31	31	31	31	31	31	31
2020	8	9	31	31	31	31	31	31	31	31
2020	8	10	31	31	31	31	31	31	31	31
2020	8	11	31	31	31	31	31	31	31	31
2020	8	12	31	31	31	31	31	31	31	31
2020	8	13	31	31	31	31	31	31	31	31
2020	8	14	31	31	31	31	31	31	31	31
2020	8	15	31	31	31	31	31	31	31	31
2020	8	16	31	31	31	31	31	31	31	31
2020	8	17	31	31	31	31	31	31	31	31
2020	8	18	30	30	30	30	30	30	30	30
2020	8	19	31	31	31	31	31	31	31	31
2020	8	20	31	31	31	31	31	31	31	31
2020	8	21	31	31	31	31	31	31	31	31
2020	8	22	31	31	31	31	31	31	31	31
2020	8	23	31	31	31	31	31	31	31	31
2020	8	24	31	31	31	31	31	31	31	31
2020	9	1	29	29	29	29	29	29	29	29
2020	9	2	29	29	29	29	29	29	29	29
2020	9	3	29	29	29	29	29	29	29	29
2020	9	4	29	29	29	29	29	29	29	29
2020	9	5	30	30	30	30	30	30	30	30
2020	9	6	29	29	29	29	29	29	29	29
2020	9	7	30	30	30	30	30	30	30	30
2020	9	8	30	29	30	30	30	30	30	30
2020	9	9	30	30	30	30	30	30	30	30
2020	9	10	30	30	30	30	30	30	30	30
2020	9	11	30	30	30	30	30	30	30	30
2020	9	12	29	29	29	29	29	29	29	29
2020	9	13	30	30	30	30	30	30	30	30
2020	9	14	30	30	30	30	30	30	30	30
2020	9	15	30	30	30	30	30	30	30	30
2020	9	16	30	30	30	30	30	30	30	30
2020	9	17	30	30	30	30	30	30	30	30
2020	9	18	30	30	30	30	30	30	30	30
2020	9	19	30	30	30	30	30	30	30	30
2020	9	20	30	30	30	30	30	30	30	30
2020	9	21	30	30	30	30	30	30	30	30
2020	9	22	30	30	30	30	30	30	30	30
2020	9	23	30	30	30	30	30	30	30	30
2020	9	24	29	29	29	29	29	29	29	29
2020	10	1	31	31	31	31	31	31	31	31
2020	10	2	31	31	31	31	31	31	31	31
2020	10	3	31	31	31	31	31	31	31	31
2020	10	4	31	31	31	31	31	31	31	31
2020	10	5	31	31	31	31	31	31	31	31
2020	10	6	31	31	31	31	31	31	31	31
2020	10	7	30	30	30	30	30	30	30	30
2020	10	8	24	24	24	24	24	24	24	24
2020	10	9	30	30	30	30	30	30	30	30
2020	10	10	30	30	30	30	30	30	30	30
2020	10	11	31	31	31	31	31	31	31	31
2020	10	12	31	31	31	31	31	31	31	31
2020	10	13	31	31	31	31	31	31	31	31
2020	10	14	31	31	31	31	31	31	31	31
2020	10	15	31	31	31	31	31	31	31	31
2020	10	16	31	31	30	31	31	31	31	31
2020	10	17	31	31	30	31	31	31	31	31
2020	10	18	31	31	31	31	31	31	31	31
2020	10	19	31	31	31	31	31	31	31	31
2020	10	20	30	30	30	30	30	30	30	30
2020	10	21	31	31	31	31	31	31	31	31
2020	10	22	31	31	31	31	31	31	31	31
2020	10	23	31	31	31	31	31	31	31	31
2020	10	24	31	31	31	31	31	31	31	31
2020	11	1	30	30	30	30	30	30	30	30
2020	11	2	30	30	30	30	30	30	30	30
2020	11	3	30	30	30	30	30	30	30	30
2020	11	4	29	29	29	29	29	29	29	29
2020	11	5	29	29	29	29	29	29	29	29
2020	11	6	29	29	29	29	29	29	29	29
2020	11	7	29	29	29	29	29	29	29	29
2020	11	8	24	24	24	24	24	24	24	24
2020	11	9	29	29	29	29	29	29	29	29
2020	11	10	29	29	29	29	29	29	29	29
2020	11	11	30	30	30	30	30	30	30	30
2020	11	12	30	30	30	30	30	30	30	30
2020	11	13	30	30	30	30	30	30	30	30
2020	11	14	30	30	30	30	30	30	30	30
2020	11	15	30	30	30	30	30	30	30	30
2020	11	16	30	30	30	30	30	30	30	30
2020	11	17	30	30	30	30	30	30	30	30
2020	11	18	30	30	30	30	30	30	30	30
2020	11	19	30	30	30	30	30	30	30	30
2020	11	20	30	30	30	30	30	30	30	30
2020	11	21	30	30	30	30	30	30	30	30
2020	11	22	30	30	30	30	30	30	30	30
2020	11	23	30	30	30	30	30	30	30	30
2020	11	24	30	30	30	30	30	30	30	30
2020	12	1	31	31	31	31	31	31	31	31
2020	12	2	31	31	31	31	31	31	31	31
2020	12	3	31	31	31	31	31	31	31	31
2020	12	4	31	31	31	31	31	31	31	31
2020	12	5	31	31	31	31	31	31	31	31
2020	12	6	31	31	31	31	31	31	31	31
2020	12	7	31	31	31	31	31	31	31	31
2020	12	8	30	30	30	30	30	30	30	30
2020	12	9	31	31	31	31	31	31	31	31
2020	12	10	30	30	30	30	30	30	30	30
2020	12	11	30	30	30	30	30	30	30	30
2020	12	12	30	30	30	30	30	30	30	30
2020	12	13	30	30	30	30	30	30	30	30
2020	12	14	30	30	30	30	30	30	30	30
2020	12	15	30	30	30	30	30	30	30	30
2020	12	16	29	29	29	29	29	29	29	29
2020	12	17	28	28	28	28	28	28	28	28
2020	12	18	29	29	29	29	29	29	29	29
2020	12	19	29	29	29	29	29	29	29	29
2020	12	20	29	29	29	29	29	29	29	29
2020	12	21	31	31	31	31	31	31	31	31
2020	12	22	31	31	31	31	31	31	31	31
2020	12	23	31	31	31	31	31	31	31	31
2020	12	24	31	31	31	31	31	31	31	31
2021	1	1	31	31	31	31	31	31	31	31
2021	1	2	31	31	31	31	31	31	31	31
2021	1	3	30	30	30	30	30	30	30	30
2021	1	4	31	31	31	31	31	31	31	31
2021	1	5	31	31	31	31	31	31	31	31
2021	1	6	30	30	30	30	30	30	30	30
2021	1	7	30	30	30	30	30	30	30	30
2021	1	8	31	31	31	31	31	31	31	31
2021	1	9	31	31	31	31	31	31	31	31
2021	1	10	30	30	30	30	30	30	30	30
2021	1	11	31	31	31	31	31	31	31	31
2021	1	12	31	31	31	31	31	31	31	31
2021	1	13	31	31	31	31	31	31	31	30
2021	1	14	31	31	31	31	31	31	31	31
2021	1	15	30	30	30	30	30	30	30	30
2021	1	16	30	30	30	30	30	30	30	30
2021	1	17	31	31	31	31	31	31	31	31
2021	1	18	31	31	31	31	31	31	31	31
2021	1	19	30	30	30	30	30	30	30	30
2021	1	20	31	31	31	31	31	31	31	31
2021	1	21	31	31	31	31	31	31	31	31
2021	1	22	31	31	31	31	31	31	31	31
2021	1	23	31	31	31	31	31	31	31	31
2021	1	24	31	31	31	31	31	31	31	31
2021	2	1	27	27	27	27	27	27	27	27
2021	2	2	28	28	28	28	28	28	28	28
2021	2	3	28	28	28	28	28	28	28	28
2021	2	4	28	28	28	28	28	28	28	28
2021	2	5	28	28	28	28	28	28	28	28
2021	2	6	28	28	28	28	28	28	28	28
2021	2	7	28	28	28	28	28	28	28	28
2021	2	8	28	28	28	28	28	28	28	28
2021	2	9	28	28	28	28	28	28	28	28
2021	2	10	28	28	28	28	28	28	28	28
2021	2	11	28	28	28	28	28	28	28	28
2021	2	12	28	28	28	28	28	28	28	28
2021	2	13	28	28	28	28	28	28	28	28
2021	2	14	28	28	28	28	28	28	28	28
2021	2	15	28	28	28	28	28	28	28	28
2021	2	16	28	28	28	28	28	28	28	28
2021	2	17	28	28	28	28	28	28	28	28
2021	2	18	28	28	28	28	28	28	28	28
2021	2	19	28	28	28	28	28	28	28	28
2021	2	20	28	28	28	28	28	28	28	28
2021	2	21	28	28	28	28	28	28	28	28
2021	2	22	28	27	27	28	28	28	28	28
2021	2	23	28	28	28	28	28	28	28	28
2021	2	24	28	28	28	28	28	28	28	28
2021	3	1	31	31	31	31	31	31	31	31
2021	3	2	31	31	31	31	31	31	31	31
2021	3	3	31	31	31	31	31	31	31	31
2021	3	4	31	31	31	31	31	31	31	31
2021	3	5	31	31	31	31	31	31	31	31
2021	3	6	31	31	31	31	31	31	31	31
2021	3	7	31	31	31	31	31	31	31	31
2021	3	8	31	31	31	31	31	31	31	31
2021	3	9	31	31	31	31	31	31	31	31
2021	3	10	31	31	31	31	31	31	31	31
2021	3	11	31	31	31	31	31	31	31	31
2021	3	12	31	31	31	31	31	31	31	31
2021	3	13	31	31	31	31	31	31	31	31
2021	3	14	31	31	31	31	31	31	31	31
2021	3	15	31	31	31	31	31	31	31	31
2021	3	16	31	31	31	31	31	31	31	31
2021	3	17	31	31	31	31	31	31	31	31
2021	3	18	31	31	31	31	31	31	31	31
2021	3	19	31	31	31	31	31	31	31	31
2021	3	20	31	31	31	31	31	31	31	31
2021	3	21	31	31	31	31	31	31	31	31
2021	3	22	31	31	31	31	31	31	31	31
2021	3	23	31	31	31	31	31	31	31	31
2021	3	24	31	31	31	31	31	31	31	31
2021	4	1	30	30	30	30	30	30	30	30
2021	4	2	30	30	30	30	30	30	30	30
2021	4	3	30	30	30	30	30	30	30	30
2021	4	4	30	30	30	30	30	30	30	30
2021	4	5	30	30	30	30	30	30	30	30
2021	4	6	30	30	30	30	30	30	30	30
2021	4	7	30	30	30	30	30	30	30	30
2021	4	8	30	30	30	30	30	30	30	30
2021	4	9	30	30	30	30	30	30	30	30
2021	4	10	29	29	29	29	29	29	29	29
2021	4	11	30	30	30	30	30	30	30	30
2021	4	12	30	30	30	30	30	30	30	30
2021	4	13	30	30	30	30	30	30	30	30
2021	4	14	30	30	30	30	30	30	30	30
2021	4	15	30	30	30	30	30	30	30	30
2021	4	16	30	30	30	30	30	30	30	30
2021	4	17	30	30	30	30	30	30	30	30
2021	4	18	30	30	30	30	30	30	30	30
2021	4	19	30	30	30	30	30	30	30	30
2021	4	20	30	30	30	30	30	30	30	30
2021	4	21	30	30	30	30	30	30	30	30
2021	4	22	30	30	30	30	30	30	30	30
2021	4	23	30	30	30	30	30	30	30	30
2021	4	24	30	30	30	30	30	30	30	30
2021	5	1	31	31	31	31	31	31	31	31
2021	5	2	31	31	31	31	31	31	31	31
2021	5	3	31	31	31	31	31	31	31	31
2021	5	4	31	31	31	31	31	31	31	31
2021	5	5	31	31	31	31	31	31	31	31
2021	5	6	31	31	31	31	31	31	31	31
2021	5	7	31	31	31	31	31	31	31	31
2021	5	8	31	31	31	31	31	31	31	31
2021	5	9	31	31	31	31	31	31	31	31
2021	5	10	31	31	31	31	31	31	31	31
2021	5	11	31	31	31	31	31	31	31	31
2021	5	12	31	31	31	31	31	31	31	31
2021	5	13	31	31	31	31	31	31	31	31
2021	5	14	31	31	31	31	31	31	31	31
2021	5	15	31	31	31	31	31	31	31	31
2021	5	16	31	31	31	31	31	31	31	31
2021	5	17	31	31	31	31	31	31	31	31
2021	5	18	31	31	31	31	31	31	31	31
2021	5	19	31	31	31	31	31	31	31	31
2021	5	20	31	31	31	31	31	31	31	31
2021	5	21	31	31	31	31	31	31	31	31
2021	5	22	31	31	31	31	31	31	31	31
2021	5	23	31	31	31	31	31	31	31	31
2021	5	24	31	31	31	31	31	31	31	31
2021	6	1	30	30	30	30	30	30	30	30
2021	6	2	30	30	30	30	30	30	30	30
2021	6	3	30	30	30	30	30	30	30	30
2021	6	4	30	30	30	30	30	30	30	30
2021	6	5	30	30	30	30	30	30	30	30
2021	6	6	30	30	30	30	30	30	30	30
2021	6	7	30	30	30	30	30	30	30	30
2021	6	8	30	30	30	30	30	30	30	30
2021	6	9	30	30	30	30	30	30	30	30
2021	6	10	30	30	30	30	30	30	30	30
2021	6	11	30	30	30	30	30	30	30	30
2021	6	12	30	30	30	30	30	30	30	30
2021	6	13	30	30	30	30	30	30	30	30
2021	6	14	30	30	30	30	30	30	30	30
2021	6	15	30	30	30	30	30	30	30	30
2021	6	16	30	30	30	30	30	30	30	30
2021	6	17	30	30	30	30	30	30	30	30
2021	6	18	30	30	30	30	30	30	30	30
2021	6	19	30	30	30	30	30	30	30	30
2021	6	20	29	29	29	29	29	29	29	29
2021	6	21	29	29	29	29	29	29	29	29
2021	6	22	30	30	30	30	30	30	30	30
2021	6	23	30	30	30	30	30	30	30	30
2021	6	24	30	30	30	30	30	30	30	30
2021	7	1	31	31	31	31	31	31	31	31
2021	7	2	31	31	31	31	31	31	31	31
2021	7	3	31	31	31	31	31	31	31	31
2021	7	4	31	31	31	31	31	31	31	31
2021	7	5	31	31	31	31	31	31	31	31
2021	7	6	31	31	31	31	31	31	31	31
2021	7	7	31	31	31	31	31	31	31	31
2021	7	8	31	31	31	31	31	31	31	31
2021	7	9	31	31	31	31	31	31	31	31
2021	7	10	31	31	31	31	31	31	31	31
2021	7	11	31	31	31	31	31	31	31	31
2021	7	12	31	31	31	31	31	31	31	31
2021	7	13	31	31	31	31	31	31	31	31
2021	7	14	31	31	31	31	31	31	31	31
2021	7	15	31	31	31	31	31	31	31	31
2021	7	16	31	30	31	31	31	31	31	31
2021	7	17	30	30	30	30	30	30	30	30
2021	7	18	31	31	31	31	31	31	31	31
2021	7	19	31	31	31	31	31	31	31	31
2021	7	20	31	31	31	31	31	31	31	31
2021	7	21	30	30	30	30	30	30	30	30
2021	7	22	31	31	31	31	31	31	31	31
2021	7	23	31	31	31	31	31	31	31	31
2021	7	24	31	31	31	31	31	31	31	31
2021	8	1	28	28	28	28	28	28	28	28
2021	8	2	30	30	30	30	30	30	30	30
2021	8	3	30	30	30	30	30	30	30	30
2021	8	4	30	30	30	30	30	30	30	30
2021	8	5	29	29	29	29	29	29	29	29
2021	8	6	30	30	30	30	30	30	30	30
2021	8	7	29	29	29	29	29	29	29	29
2021	8	8	30	30	30	30	30	30	30	30
2021	8	9	30	30	30	30	30	30	30	30
2021	8	10	29	29	29	29	29	29	29	29
2021	8	11	29	29	29	29	29	29	29	29
2021	8	12	31	30	31	31	31	31	31	31
2021	8	13	31	30	31	31	31	31	31	31
2021	8	14	29	29	29	29	29	29	29	29
2021	8	15	31	31	31	31	31	31	31	31
2021	8	16	31	31	31	31	31	31	31	31
2021	8	17	30	30	30	30	30	30	30	30
2021	8	18	31	31	31	31	31	31	31	31
2021	8	19	31	31	31	31	31	31	31	31
2021	8	20	30	30	30	30	30	30	30	30
2021	8	21	29	29	29	29	29	29	29	29
2021	8	22	29	29	29	29	29	29	29	29
2021	8	23	29	29	29	29	29	29	29	29
2021	8	24	29	29	29	29	29	29	29	29
2021	9	1	30	30	30	30	30	30	30	30
2021	9	2	30	30	30	30	30	30	30	30
2021	9	3	29	29	29	29	29	29	29	29
2021	9	4	30	30	30	30	30	30	30	30
2021	9	5	30	30	30	30	30	30	30	30
2021	9	6	30	30	30	30	30	30	30	30
2021	9	7	30	30	30	30	30	30	30	30
2021	9	8	30	30	30	30	30	30	30	30
2021	9	9	30	30	30	30	30	30	30	30
2021	9	10	30	29	29	30	30	30	30	30
2021	9	11	30	30	30	30	30	30	30	30
2021	9	12	30	30	30	30	30	30	30	30
2021	9	13	30	30	30	30	30	30	30	30
2021	9	14	30	30	30	30	30	30	30	30
2021	9	15	30	30	30	30	30	30	30	30
2021	9	16	30	30	30	30	30	30	30	30
2021	9	17	30	30	30	30	30	30	30	30
2021	9	18	30	30	30	30	30	30	30	30
2021	9	19	30	30	30	30	30	30	30	30
2021	9	20	30	30	30	30	30	30	30	30
2021	9	21	30	30	30	30	30	30	30	30
2021	9	22	30	30	30	30	30	30	30	30
2021	9	23	30	30	30	30	30	30	30	30
2021	9	24	30	30	30	30	30	30	30	30
2021	10	1	30	30	30	30	30	30	30	30
2021	10	2	30	30	30	30	30	30	30	30
2021	10	3	30	30	30	30	30	30	30	30
2021	10	4	31	31	31	31	31	31	31	31
2021	10	5	31	31	31	31	31	31	31	31
2021	10	6	31	31	31	31	31	31	31	31
2021	10	7	30	30	30	30	30	30	30	30
2021	10	8	31	31	31	31	31	31	31	31
2021	10	9	31	31	31	31	31	31	31	31
2021	10	10	31	31	31	31	31	31	31	31
2021	10	11	31	31	31	31	31	31	31	31
2021	10	12	31	31	31	31	31	31	31	31
2021	10	13	31	31	31	31	31	31	31	31
2021	10	14	30	30	30	30	30	30	30	30
2021	10	15	30	30	30	30	30	30	30	30
2021	10	16	30	30	30	30	30	30	30	30
2021	10	17	30	30	30	30	30	30	30	30
2021	10	18	30	30	30	30	30	30	30	30
2021	10	19	30	30	30	30	30	30	30	30
2021	10	20	30	30	30	30	30	30	30	30
2021	10	21	31	31	31	31	31	31	31	31
2021	10	22	31	31	31	31	31	31	31	31
2021	10	23	31	31	31	31	31	31	31	31
2021	10	24	31	31	31	31	31	31	31	31
2021	11	1	30	30	30	30	30	30	30	30
2021	11	2	30	30	30	30	30	30	30	30
2021	11	3	30	30	30	30	30	30	30	30
2021	11	4	30	30	30	30	30	30	30	30
2021	11	5	30	30	30	30	30	30	30	30
2021	11	6	30	30	30	30	30	30	30	30
2021	11	7	30	30	30	30	30	30	30	30
2021	11	8	30	30	30	30	30	30	30	30
2021	11	9	30	30	30	30	30	29	30	30
2021	11	10	30	30	30	30	30	30	30	30
2021	11	11	30	29	29	30	30	30	30	30
2021	11	12	30	30	30	30	30	30	30	30
2021	11	13	30	30	30	30	30	30	30	30
2021	11	14	29	29	29	29	29	29	29	29
2021	11	15	30	30	30	30	30	30	30	30
2021	11	16	30	30	30	30	30	30	30	30
2021	11	17	30	30	30	30	30	30	30	30
2021	11	18	30	30	30	30	30	30	30	30
2021	11	19	30	30	30	30	30	30	30	30
2021	11	20	30	30	30	30	30	30	30	30
2021	11	21	30	30	30	30	30	30	30	30
2021	11	22	30	30	30	30	30	30	30	30
2021	11	23	30	30	30	30	30	30	30	30
2021	11	24	30	30	30	30	30	30	30	30
2021	12	1	31	31	31	31	31	31	31	31
2021	12	2	31	31	31	31	31	31	31	31
2021	12	3	31	31	31	31	31	31	31	31
2021	12	4	30	30	30	30	30	30	30	30
2021	12	5	30	30	30	30	30	30	30	30
2021	12	6	31	31	31	31	31	31	31	31
2021	12	7	31	31	31	31	31	31	31	31
[truncated: 881 more rows]
