# Supplementary material for: Source Analysis of Ozone Pollution in Liaoyuan City’s Atmosphere Based on Machine Learning Models and HYSPLIT Clustering Method
Source: Toxics. 2025 Jun 13;13(6):500. doi: 10.3390/toxics13060500 (PMC12197544; doi:10.3390/toxics13060500)
Supplement: Supplementary file 1 [file toxics-13-00500-s001.zip › toxics-3626334-supplementary/C212_LYNV20152024.csv]

Year	Month	Hour	AQI	PM2.5	PM10	SO2	NO2	O3	O3-8h	CO
2015	1	1	11.7640110951071	10.1341970807352	11.8980069123213	5.1600719296004	3.84204909168007	3.51199378879888	2.59895122056093	0.112782653904296
2015	1	2	11.1635580078333	9.24422689459794	13.9304217928203	5.20184309621437	3.65986159500423	3.79751294092451	2.85470725215517	0.105278643143658
2015	1	3	10.1536734855387	8.50205915422452	10.9083052881901	5.29145085159418	3.67898832200058	3.65121362655564	3.01344783430851	9.33586017030241E-02
2015	1	4	10.4428588987512	8.57684197726407	10.2589249845261	5.3557866204078	3.37059566663701	3.32385483647179	3.01504328138654	8.95183182175149E-02
2015	1	5	10.1697140795659	8.37247714274461	9.75213086650245	5.48132060395979	3.30661692088655	3.31915709795091	3.08797139127698	8.33015200885865E-02
2015	1	6	9.48808002450656	7.86628901334459	9.08517839078123	5.96191124183317	3.20383368241085	3.3840642790118	3.18951194989798	7.81889747664867E-02
2015	1	7	9.91250871342197	8.15617698939499	9.74016763652527	6.75072649672895	2.9531290434181	3.09833273364245	3.09374411336598	8.09169373895818E-02
2015	1	8	10.0694631768506	8.26173913700438	9.96077811385018	7.11161269941554	2.92099223499061	2.69795123875498	3.05373526769288	7.81193014811235E-02
2015	1	9	10.0054040640832	8.06756959060323	10.0354578969055	6.47335930702169	3.23628215202069	2.40057391097229	2.92529553653527	8.21294570350873E-02
2015	1	10	9.75678907969584	7.72182513347573	9.71961332465744	5.57571358522996	3.37454873569769	2.30977560288421	2.78383478341246	0.11183632921381
2015	1	11	10.440304162677	8.21638991869911	10.4151715564302	6.6070044898149	3.86304717171707	2.32987692263406	2.53449646864979	0.113500333439026
2015	1	12	12.8450170899365	10.2107207552725	12.5709333649994	9.14952970310321	3.48994243745298	2.41852338008052	2.5583528896797	0.104702671512759
2015	1	13	13.4761350314033	10.7754621532157	12.9188449114522	9.49419903860328	3.55631615796242	2.9175753895737	2.57372522590535	9.71875538090378E-02
2015	1	14	10.987199340415	8.9199571830499	10.6072014664034	6.78683998542127	2.70177786771093	2.71491235737077	2.15090612213887	7.53246904887469E-02
2015	1	15	9.56627510787482	7.77478841519424	9.31622686973538	5.33360430675529	2.51091093456944	2.84124151405189	2.16527563541168	7.15729036092582E-02
2015	1	16	8.20010530017966	6.7688665403176	8.07813042122649	6.58253954551649	2.57548754504357	3.18843516187853	2.19955567007008	6.90804311002079E-02
2015	1	17	6.97819935744096	6.00525739421789	7.13175524950598	5.65040013594192	2.85393945524448	3.02716172128035	2.29676901951286	6.62244389137842E-02
2015	1	18	6.25701667168993	5.57946591999965	6.40250211196357	5.57632160689247	3.95796882774224	2.86161192861022	2.35481308579785	7.53006890888079E-02
2015	1	19	7.09999682594812	6.14052565026894	7.05718363640305	5.29285417431858	4.59011710036911	2.57396939378332	2.38273889471919	0.115845647905918
2015	1	20	8.66882293530536	7.18792221365528	8.06947347206756	8.05899701467981	5.19426642405907	3.14502646348266	2.35627422400172	0.138850393254175
2015	1	21	11.1758200525131	9.30072288340246	10.3994112259374	5.42124027818784	4.46316203880336	2.61946559435317	2.13687046509969	0.148383783687903
2015	1	22	12.6254938999594	10.8341201722123	12.0492388298432	4.32345797362438	3.64656990543851	2.66772282142097	2.09357564585348	0.130789763281039
2015	1	23	12.3266720972508	10.5857338026749	12.1273373172203	4.67748808312578	3.43047031647275	3.01101088621866	1.95014282176441	0.123425626842856
2015	1	24	11.5679659365695	10.0925974449932	11.3106602142739	6.22952452619248	3.32230239778897	3.24619964395577	2.14467789698299	0.110959682272311
2015	2	1	16.1687529336239	14.3604326626694	17.8380962503448	10.0245705394931	4.52044260361189	4.2427561579467	3.06820374024477	0.133770921414296
2015	2	2	18.8160060344479	18.6777217515818	23.3547594160157	6.18789346023432	4.3371698749306	4.33027975439495	3.41168210124348	0.12695820050584
2015	2	3	19.3323403812209	22.3093840207348	27.6590772414076	4.48055628414426	3.85248770776255	4.25594245189549	3.64022822615033	0.123670970164944
2015	2	4	18.3530495859315	22.4425631123821	27.936620137116	3.78072553904378	3.6553977812074	4.58515742794653	3.97255266368994	0.11613004510774
2015	2	5	17.6561688886245	19.023913084784	23.792418311643	3.51795456354818	3.56757777898292	4.27668393445327	3.94343206820942	0.107058522952919
2015	2	6	18.3380485240017	17.8584021972268	22.9311731624863	3.21753155602984	3.65001298410475	4.01510680070688	4.04645119312993	0.103357030007558
2015	2	7	17.6012178816767	17.1337732133854	22.1137185053064	4.35276078001823	3.75390803741435	4.12274682949588	4.18515948783757	0.101887104333015
2015	2	8	17.4629138682001	13.6523777842981	20.6580029630106	5.73864102238959	3.95325295127031	3.92991710870414	4.04003941556588	9.85380582425015E-02
2015	2	9	20.0226637706345	12.465486351932	26.057251480026	5.81291041507017	4.18820418339352	3.64140730332876	3.95843582589546	0.120819111449944
2015	2	10	19.6621124869766	12.1366311227942	28.8122780129498	6.41889663260063	4.53483911776648	3.33840736681664	3.85345408271941	0.141027566785279
2015	2	11	20.887082926923	14.2295230379213	31.9620494391455	7.00755100695174	4.84502124294633	3.09640008939727	3.66188026005721	0.140596341267256
2015	2	12	22.5662950566509	15.7382469566766	33.1075141783407	7.26628695724852	4.1506397881396	2.85838980647792	3.38516571542449	0.120729799213558
2015	2	13	22.3973380234995	15.5837785667972	33.1493156957931	7.95764249473888	3.06135412601222	3.19313484389484	2.8929136934012	0.103249075991612
2015	2	14	20.9034657289804	13.1695313860174	31.6390052149181	6.62258722642628	3.10116670945429	3.4751927328809	2.55045115565731	9.32103813481314E-02
2015	2	15	20.0164489666662	10.6617088659026	30.2710308004191	7.36804438225281	2.98750044128823	3.89639549766262	2.41973948243018	8.86933757530766E-02
2015	2	16	18.4570355017812	8.82715278548275	26.3432799958666	7.30847625711832	2.61916653035599	3.68455366687525	2.37906597816737	9.54402610297982E-02
2015	2	17	18.6153257515963	8.43734562687002	22.1494782414534	6.07067189026149	2.85309463999434	3.62579576308783	2.63219417932587	0.09581180932
2015	2	18	13.7060216542146	8.17148551625751	17.4410563006589	6.61367002228778	3.93760229230989	2.87665568481772	2.87295840287659	9.24379731146681E-02
2015	2	19	10.3652769182889	7.93222717275721	14.3269445878345	5.20709617127699	5.20809565532639	3.06409362370401	3.05343599906638	0.10354772779133
2015	2	20	9.45354888482281	7.77231793751961	11.2999213543347	6.08143749702143	5.42688743128581	3.27090272321427	2.90778651523549	0.14093602783809
2015	2	21	13.6344179870706	11.4633006389286	14.4237859107795	5.16332629818593	5.78756757727618	4.03556496854959	3.01871088125633	0.153083645712452
2015	2	22	14.6771113667317	12.5056769927023	17.3544225116955	4.24907977558604	4.77955870971014	3.79605548644789	2.7252160542216	0.143167200327507
2015	2	23	17.7402762332717	15.5361059961766	20.5281112881141	4.83087856228466	4.78025790711735	4.11100893666233	2.8021742599185	0.139643685766163
2015	2	24	16.0329043369284	13.8456196478147	18.683629702155	9.28837674632306	4.34852946696848	3.96844058920619	2.84813590798257	0.129844927233239
2015	3	1	11.2576234794504	9.95682514777601	12.7555386149978	1.24609576564331	2.91230663301322	6.15575675773534	4.98856798520421	0.139827074562892
2015	3	2	7.74791342910815	6.45785446295936	8.66151482596779	1.56107019400613	2.66678309297963	6.22352816448276	5.28393567511823	0.137670448672089
2015	3	3	5.56976577688217	4.46430746614336	7.15661080325739	1.79874921160218	2.58464389961006	6.78699102029341	5.87150941163506	0.137640230275882
2015	3	4	5.4588904312496	3.53771369008184	9.28603894150499	1.59438173326696	2.68101323124223	6.70323600723472	5.64189638751049	0.135784790584011
2015	3	5	5.39306511196556	3.48073263094641	9.50315699979235	1.68311145803088	2.65350338707029	5.93085599047326	5.12786882682633	0.138192217660097
2015	3	6	4.24392970699413	3.54416112523808	6.65557142511801	1.82079632219759	2.44800063209316	6.05179454391373	5.7968686450523	0.131537084495975
2015	3	7	4.2055254973285	3.80403857404861	5.87351485685378	2.42566048227437	2.65867808575879	6.00088842676017	5.87016344460943	0.139218178371435
2015	3	8	4.37797970552873	3.84396413169259	5.73076752217211	3.96179235351854	2.69050973751103	5.73674003996758	5.91564764326265	0.143500502346169
2015	3	9	4.4357213908041	3.89314264460074	5.41076861119858	4.5952680343556	3.05523857638331	5.85129503503281	5.97073388282251	0.16884008292717
2015	3	10	5.09309294234669	4.40239188401441	5.77705769062767	3.93040930701244	2.75244279498684	4.91206866293072	5.77269255976927	0.16437376675186
2015	3	11	6.33032752667522	5.27187710137888	6.97005885413513	2.85948086623652	1.89908485789631	4.00731410152033	5.2382245480478	0.151170195095808
2015	3	12	6.16466401657673	5.23105559637152	6.93096009837776	3.01306593161247	1.77034512561796	3.75722959020984	4.75404374187297	0.147212907773244
2015	3	13	5.58955483611649	4.78153735578217	6.76230253923794	2.91157162137243	1.45113292354337	3.74145081768627	4.1244271993275	0.143472489667252
2015	3	14	4.82242737328247	4.15773614847863	6.35562056273884	4.4763138455556	1.44744308519189	3.93907016323391	4.2123649292261	0.15112202712722
2015	3	15	4.56883631059101	4.02487783380576	6.53604837156306	3.13747152952283	1.34494940012213	3.66551301499291	3.71758390726112	0.138844180990714
2015	3	16	4.73480631120194	4.15483138773206	7.1207912380386	2.4520773465606	1.35678445256911	4.11383790477671	3.80479389708386	0.138358919074684
2015	3	17	4.35395865905457	4.09516211579678	7.20589004685887	1.95839605316957	1.37360890608381	3.85798223842998	3.62862294525004	0.133709000257652
2015	3	18	4.94779217746525	4.68444804469666	8.50930897298647	2.03661072648445	1.5644156096956	4.26205497345621	3.81109624772584	0.132863453952544
2015	3	19	4.93605307770545	4.50394697496233	8.45366557457341	1.93096457976422	1.71538860253467	4.79066540447079	3.97342287878858	0.133611132175047
2015	3	20	4.86121293515839	4.08743131177734	8.09482299584902	3.16465818609212	3.23614152500739	4.42787355389409	3.43427617898783	0.131873274333928
2015	3	21	4.80541493183844	3.84408709966855	8.15277354014593	6.18630812062132	4.12507863572074	5.53315132151634	4.15389433449545	0.146699847836947
2015	3	22	7.54715392070508	6.15970566185316	9.43073503905885	5.08189374884151	3.92581322944497	6.08274298223027	4.36049446846484	0.153901559742458
2015	3	23	11.6836623841286	10.4201776881166	13.3633925929511	3.29395487579013	3.3629913264697	5.95917209560204	4.50748705556478	0.150928034707676
2015	3	24	13.6389846978806	12.7539785571362	16.0922825839418	2.08305299544773	3.15961998534547	6.22669476179617	4.85663573127731	0.147786762776425
2015	4	1	7.86902929827528	6.66051865822941	7.98649678480727	1.14539435111392	3.23462367030992	6.14562745413899	5.28583910117577	5.95962075315735E-02
2015	4	2	8.42900851911923	6.88454679811131	9.97561334146736	1.74223552236333	3.51317520200744	6.84696900937814	6.07026041768074	5.89510842857155E-02
2015	4	3	7.44849385772582	5.95286123870678	10.3796325795653	1.21302859388661	2.97289176391225	6.31824682917003	5.83793804986943	5.19142873347295E-02
2015	4	4	6.35505998977273	4.99103700517752	9.57208566967294	1.19956302153994	2.90376069584726	6.27934350235348	5.87292868542807	4.63260311396748E-02
2015	4	5	4.98533210950715	4.48194046017227	6.29745879961625	1.08788672983257	2.83775751233323	6.38694789772673	6.05857811325383	4.60390499886394E-02
2015	4	6	4.62399541175269	4.23725684037633	5.21064046953391	1.32735656092517	2.76554209556398	6.6514193455491	6.11424341636306	4.47518924623136E-02
2015	4	7	4.46825083562688	4.05067837490021	5.00218940894985	1.83735063034259	2.79450869663616	6.50622262027949	6.26908217671681	5.18844323190337E-02
2015	4	8	4.64061659258729	4.17120857684839	5.30124736208039	2.26103668481179	3.15051265078669	6.12280026846965	6.1641914729975	6.30109259427587E-02
2015	4	9	5.69593729061148	4.78701915892006	6.15559596766232	3.06397307992136	3.60686849661377	5.75528701645726	5.98882521413515	0.073502954887536
2015	4	10	6.74354931948666	5.64887127285475	7.53299100980715	4.70306733574292	3.16238892765703	4.95860769657463	5.72443679641689	0.057451397627679
2015	4	11	6.17889531882629	5.12262543468912	7.18665145834091	4.31212102741818	2.16175981299778	4.92919607664359	5.30795977906632	3.89139677493285E-02
2015	4	12	5.52250193421535	4.78162162089848	6.42685884190289	2.72509542585049	1.82141544976185	5.24502623835853	5.35527210273427	3.39895482897793E-02
2015	4	13	4.13682896022471	3.80526760405382	4.99826431412407	1.63004483185161	1.83432234395661	5.46883759270511	5.18001484999356	3.81037030302225E-02
2015	4	14	3.44254427874372	3.21148113977198	4.1088150495138	1.52283544015031	2.02782724444991	5.74153966961631	4.52281254678251	0.03852186428222
2015	4	15	3.5424695497109	3.40002320446891	4.32893115796662	1.5410590607466	1.58612076863717	5.13313865252396	4.6781112600758	0.036886829311262
2015	4	16	3.85309466033972	3.60619125735386	4.97953967597562	1.74440644522825	1.44775688566831	5.91646984143546	5.25966363358547	0.037263690721047
2015	4	17	3.62407235593935	3.4497015934434	5.11826116503419	1.97190011007363	1.30431763250077	6.58634067049764	5.67614065883043	4.39019213925014E-02
2015	4	18	3.01665270219927	2.92797062201895	4.40114461153296	2.10109133533909	1.77256240528999	5.83359136187477	5.16066634542309	3.92581856079379E-02
2015	4	19	3.27931242559461	2.86705958807436	4.3867266372005	1.61721508012528	1.84769641158028	5.60719263520539	5.27929145392956	4.11950681532271E-02
2015	4	20	3.319924529716	2.62626470751388	4.44917627298947	1.75403010097892	3.44438043975351	6.0861080623225	5.39733696610567	5.38325270268671E-02
2015	4	21	3.45229466609362	2.59942005366286	4.19056816415883	2.01257584663573	3.03351535097737	6.01557465763151	5.74331450805731	4.65196124066134E-02
2015	4	22	3.4842103455897	2.94607455459076	3.83688458564174	1.53735573925433	3.89019882196111	6.38126222189479	5.38861614975554	5.41202546153618E-02
2015	4	23	6.08836153562817	5.13911410917879	6.0076540114704	1.4025780412047	4.16422621063896	6.95899357757836	5.34793709003291	7.62394799879822E-02
2015	4	24	5.99292073711936	5.15947423747919	6.01596608472726	1.23831002523476	3.80580818945421	7.12480424902395	5.42829552606011	5.78898363028289E-02
2015	5	1	5.19426469398268	3.75428748981921	8.35911855572758	1.32744425951083	3.36900700449881	8.69151346496323	7.07019220356209	0.039762866844111
2015	5	2	5.1897492749598	3.66962300583127	7.56671012004665	1.32722401083887	3.11911655873373	9.45125741441751	7.58549673600081	3.30113123830275E-02
2015	5	3	5.01966011927501	3.62470494377805	7.30476093399463	1.70885177694288	2.72526529851407	8.63148749046524	7.45090683630614	3.18599323809681E-02
2015	5	4	5.15076191900141	3.89771807508213	7.33313074166238	1.54853452776277	2.79742077346512	8.29071320241176	7.68670379295072	3.42812150680907E-02
2015	5	5	4.9269092944964	3.70476549275684	6.95391374474846	1.41567018648151	2.61645907772891	7.53571493646399	7.76420233452215	3.51772117529833E-02
2015	5	6	4.5882373864813	3.65170080202675	6.13802466672739	1.76751189407023	2.74829244720186	7.05856818762095	7.70807031613066	3.52203015222509E-02
2015	5	7	4.36065353438315	3.51850326698639	5.74004506259751	2.01818918690344	2.5159420359342	6.71727914266333	7.72790599798894	3.52539262816484E-02
2015	5	8	4.1385329764462	3.43214824520459	5.28997835229426	1.93012340125859	2.59993107159804	5.85695065437143	7.2228629437324	3.79543406124539E-02
2015	5	9	4.18162047785168	3.44147171985566	5.32065024187982	1.72718097542319	2.65826633885986	5.84244756488127	6.6871995628089	3.64337076587525E-02
2015	5	10	4.43188736496806	3.7107552376164	5.58470692540316	1.8914043127937	1.49788732289518	6.55979238570558	6.48162291472793	3.38430254182177E-02
2015	5	11	3.53967410245398	2.96239330655883	4.88516078736077	1.50043976663996	1.02592194338545	7.06084070765971	6.22157151742032	3.15573367008075E-02
2015	5	12	4.47889535771025	3.509875209447	5.97648734129197	1.5864128905485	1.09306330099064	8.40446712214938	6.5442912819727	3.39150728637362E-02
2015	5	13	5.91900807439482	4.17095872196854	8.41271579334127	1.71612960441676	1.02335672138607	9.94759029187455	7.55996298454313	3.84081640643326E-02
2015	5	14	6.14139588127891	3.66520202652519	9.41310886226077	1.57408889913221	0.898412167398148	8.69853292952401	6.74396346174494	3.35247119545729E-02
2015	5	15	5.62250423264882	3.9764615116767	5.48108916745007	1.64505786664645	0.900188014549439	9.46328614252917	7.93391163589272	3.53362468077969E-02
2015	5	16	7.55413840469565	3.27571298597763	11.7711957148522	1.83357056021749	0.904237813811617	9.08637398075969	7.59171578017651	3.24323837845002E-02
2015	5	17	12.5976530504189	3.81106998121587	17.6056994740492	2.7878322445562	1.75010907724329	8.99384945744819	8.50309068537652	4.35035734796311E-02
2015	5	18	17.0995857649632	3.39654644864129	23.5097497505468	1.8851760896237	1.65004208700532	8.75124594303894	8.77918149816814	0.034805475303623
2015	5	19	15.414847481283	3.38570025562972	20.8323858569443	2.24192192858034	2.04232570854624	8.39556868471462	8.07121059908826	0.038719907840734
2015	5	20	15.2140494554324	3.54597235417642	20.4049957744784	1.81087567476976	2.30346376207885	7.62637225067762	8.29643037910133	4.54441964401524E-02
2015	5	21	7.8771430554516	3.83630358048859	12.5824266466155	1.80816186872841	3.29692045692858	8.03859431917409	8.61109973259759	5.09260125059389E-02
2015	5	22	7.18039713919931	3.69604366601764	11.4068490896147	1.71648072941535	3.41041821203095	7.78103673220131	7.89946381171783	3.94798602712699E-02
2015	5	23	6.48740092504669	3.33145155584466	10.3301942853062	1.24265429317161	3.24536329430351	8.07737421027793	7.9012466242192	3.24346544566113E-02
2015	5	24	5.10046987045393	3.38432399678095	7.96763670820928	1.36540969440472	3.34608016423445	7.87132157044772	7.21869635271175	0.034706983901461
2015	6	1	4.2932563136438	3.29013751978226	3.8766752019228	0.504729736199442	4.25207583798793	6.26648326122849	6.1052681703351	2.76903836849268E-02
2015	6	2	4.344435560322	3.40369671120975	4.00908319503888	0.491303684440518	3.65541638743348	5.63450307587402	5.73899368856196	2.64341726190719E-02
2015	6	3	4.59158441741814	3.64376768138857	4.48113164929559	0.376666068371591	3.63979248848069	5.92415907530401	5.57760615122732	0.03174213909115
2015	6	4	4.45729995302284	3.56879213033325	4.35599193391819	0.341530685309155	3.19688778108801	5.55370903318983	5.36012232416848	2.77466261714585E-02
2015	6	5	4.27154490993112	3.36262005504072	3.94865982171594	0.400603983165151	2.8832549207055	5.00528456366053	5.20161869985604	2.89773108174595E-02
2015	6	6	4.21653784979613	3.26258653034893	3.76223594981138	0.496679421638856	2.69951038557718	4.84453510795491	5.17364353197601	3.26375111545573E-02
2015	6	7	4.42674362407634	3.40594442472995	3.91363034317936	0.456306963609701	2.61574093391467	4.69452119015192	5.28806032345679	3.06492911246927E-02
2015	6	8	4.30323798352556	3.27930945684038	4.09778866233756	1.04781029005297	2.46045429285617	4.46187619704403	5.22065876813054	3.12227178587255E-02
2015	6	9	4.37903429304624	3.49182273330029	4.37372256419736	1.27222220779888	2.23012203978316	4.73155722456384	4.76503399249817	3.35396671819058E-02
2015	6	10	4.97451864835914	3.86069396196083	5.54312542407081	1.39214785198245	1.9110639426524	5.31358409879026	4.77123131341688	4.05861183189026E-02
2015	6	11	4.53655300418133	3.6072830777994	4.4376694246631	1.25672014836875	1.94718259449349	5.58865909548735	4.40329270309554	3.60802176777061E-02
2015	6	12	4.53851890446144	3.68741727416984	4.25833481358798	1.56053245351115	2.11055953208185	5.99899991665278	4.61937058649602	3.70812297530705E-02
2015	6	13	3.88369631130413	3.13484743344902	3.86979929270854	1.45148382457596	1.59156567110636	6.88273824115681	4.18603877250497	3.44338081768145E-02
2015	6	14	20.6607524214785	3.05454074910234	31.3117890754585	0.896754238268188	1.01939509868824	7.2072771345256	4.6454804575285	3.20617218263125E-02
2015	6	15	19.8511454119175	3.20188192928767	31.4780156528202	0.705545590993512	1.22152507279452	7.61527148553232	4.95269843642255	3.56026520680484E-02
2015	6	16	3.45979990528576	2.85713142854857	3.24571196409142	1.02749883024451	1.42651808476228	7.48313796786842	5.61860645191835	3.27897817103955E-02
2015	6	17	16.8776664209992	3.41591543526323	21.3312588832693	0.5862851769904	1.11694148731004	8.05967327708347	6.5864841749616	0.047267795447349
2015	6	18	4.24170759639715	3.24632270594146	3.73130525270835	0.464279609239471	1.6350331291241	8.25250803628139	6.77406205069504	3.36830364492937E-02
2015	6	19	5.66864837530122	2.87781725062346	8.81198031948535	0.465792362168845	1.50195285253798	7.58962086987873	6.97158535848875	3.76751661702587E-02
2015	6	20	4.20375993999849	3.13619897775185	3.83691197333536	0.559812748506421	1.64112579822559	6.7991761886409	7.15736059248712	3.76365903090311E-02
2015	6	21	4.75076017309043	3.60212128859895	4.54491474067446	1.27611606925946	3.00039349271243	6.18658943917316	7.69621118906353	3.08039995599417E-02
2015	6	22	4.21522556836531	3.20728001751004	4.03256876161664	0.642225395597025	3.32859009968699	4.3202840193032	6.6599429644724	0.025749774784074
2015	6	23	4.10233105994829	3.22586153417411	3.9822935064639	0.514487353507799	3.89183561828064	4.14684290689366	6.0475085280166	2.87932176513159E-02
2015	6	24	3.78073217654006	2.98825816834784	3.51808081035508	0.481278519237735	3.30210300638308	3.71435496662257	5.29068236216395	3.41406297551652E-02
2015	7	1	5.99136176262203	4.67712346116368	5.4597451592818	0.248147256547195	1.25020428438243	1.66565560730619	2.65159720582435	4.51401465609187E-02
2015	7	2	5.90825350975551	4.71337131003523	5.56533865727521	0.216328522291098	1.40697968597087	1.15955322755964	2.31185026629428	4.19631563625415E-02
2015	7	3	5.60119034967866	4.39992668560621	5.34056633190898	0.203728683164855	1.26652517602509	1.4821035133798	1.78857384968321	4.67814946717994E-02
2015	7	4	5.6082154787529	4.39194033575164	5.35020493308441	0.20195242019788	1.31932794960345	1.16161354014442	1.54088166000209	0.049291284797977
2015	7	5	5.37211794443107	4.13572738257211	5.06977083289352	0.256195525806989	1.35530840767143	0.854356303204934	1.38252498957862	4.77683043421321E-02
2015	7	6	5.29844913332107	4.11709793931772	4.87068202623754	0.22532840348558	1.19300710527234	0.917440130571319	1.211060141639	4.80950971204278E-02
2015	7	7	5.30109949809404	4.08893393886693	4.91309942433092	0.313645509741353	1.33641618908657	1.47312457787788	1.15198199302233	4.81811100034038E-02
2015	7	8	5.10328749722967	3.94100138379926	4.79318951517258	0.586245703894085	1.29328640507252	1.75881213512739	1.10437840152955	4.77162085539226E-02
2015	7	9	5.06083678510948	3.89889146807178	4.89314029600305	3.75456559978225	1.4083544832383	3.03824148646043	1.19959968692351	4.68179081127756E-02
2015	7	10	5.92166816413702	4.6732232329106	5.59870864231552	6.81112212600719	1.55363593398988	5.20255558503555	1.70465426226146	4.96422623918835E-02
2015	7	11	5.65623997621594	4.44658065500489	5.4378243025747	2.04753073853945	1.20274872848426	5.64209323257235	1.95792746129718	5.25957740400158E-02
2015	7	12	6.12394035753497	4.75738542157168	5.74428973759656	0.8832215718013	1.34277958923989	5.46276566767758	2.4675832861633	5.37759279893797E-02
2015	7	13	5.5390306205196	4.37230613428425	4.8283214652758	0.76261199894304	0.975873838722989	5.110204844073	2.79875804509466	5.24624002582823E-02
2015	7	14	5.66774458155989	4.56042780441971	4.8806930525045	1.52590232416275	1.14278016982167	5.41989519259025	3.50427004026947	5.29787328037041E-02
2015	7	15	5.4583059137681	4.45823728195457	4.79015124074583	0.455631738898759	1.42555099413365	5.50345358910744	4.24099202673921	5.16504654780158E-02
2015	7	16	5.27072847680272	4.36303882725846	4.91214935200883	3.19730985814222	1.17897084580225	5.54286077658325	4.67460397410355	5.34688432803998E-02
2015	7	17	5.33270780120792	4.29179456574174	4.82594389141889	0.568878432903647	1.42821353310889	5.58713274575325	5.06943073946136	5.33195412953608E-02
2015	7	18	5.38438884266429	4.38693080157946	4.74518719843648	0.597393470402835	1.31961331849327	6.00919275837602	5.38715729841973	5.16188299617016E-02
2015	7	19	5.1127013041489	4.11832520053868	4.51091511034939	0.63673388758483	2.07956099211747	5.27996985302291	5.14648289293389	5.21700305614554E-02
2015	7	20	5.17626925892193	4.1716486345028	4.63377811743043	0.654786621513652	1.76991990989852	4.4931887919064	4.96043847061815	0.051071265830684
2015	7	21	5.37589202400527	4.28591926459801	4.80470945790798	0.36010751082814	1.88643526070511	3.22899054323722	4.72602039957556	5.07004881456568E-02
2015	7	22	5.8279908721638	4.65911284909759	5.30437042638363	0.452061819910736	1.8767936327874	2.4617888375363	4.39123636319697	5.26781780994703E-02
2015	7	23	6.4242827595859	5.09175077217316	5.855747648359	0.305094248536264	1.41551203076126	2.35763568265958	3.75030862927504	5.52387381751186E-02
2015	7	24	6.11655930059472	4.8603202444134	5.5126605609487	0.281527201341191	1.3083327917153	2.10222143823372	3.37910747786139	4.54067336829893E-02
2015	8	1	8.32228722206933	6.49602450958305	7.47976304030835	0.422234333194242	1.59325501363138	4.56551884296854	5.33770777210171	5.55982564365242E-02
2015	8	2	8.17967086488132	6.41174111285661	7.6259668626717	0.4552507769535	1.65283599464922	3.91010763739677	4.48286472022981	5.18416045464457E-02
2015	8	3	9.04817116914482	7.02449143953823	8.3730500241132	0.315097704870639	1.52127207550297	3.79594982022334	4.17799095292166	0.051573391440903
2015	8	4	9.57655440465061	7.43842103721494	8.58394350060072	0.497880813708962	1.00849438863072	3.79811309500353	3.85539699920843	4.73337414793853E-02
2015	8	5	10.1916192993387	7.82841529439422	8.77564649049658	0.456729844150384	1.28182777208016	3.37669644076079	3.66829875700021	4.79948466469005E-02
2015	8	6	10.6348921903159	8.19001490145296	9.29671002044815	0.574924024901206	1.48575071836853	2.87070233560388	3.51148652772705	4.51450914624627E-02
2015	8	7	10.9120826787143	8.41280386180519	9.88867786009781	0.330634233581114	2.18877881207125	2.53406893677818	3.33546168610857	4.41329394453397E-02
2015	8	8	11.4009129673157	8.80710852227828	10.2208354651674	1.22051430651746	2.50466073675905	2.49537026721713	3.29308840340789	4.43121422776002E-02
2015	8	9	10.5156173325823	8.1973813460092	9.93122948060389	2.66319666706295	2.40681529341801	2.85450031406738	3.03784964505319	4.64910929149886E-02
2015	8	10	11.2326180033939	8.76535626907305	11.2327204330854	9.63267391485589	1.96169207822591	5.52865941713634	3.5347589943824	4.41280611051648E-02
2015	8	11	6.49644251561576	5.11501097719925	5.55721510422491	3.46261959260951	2.22817507607444	7.26595719554547	5.97179259332118	6.11315871484209E-02
2015	8	12	5.71436164950526	4.60573540245355	5.40254909677759	1.61051804446462	2.36063642909749	7.480653078973	6.87613315265629	5.35325364735996E-02
2015	8	13	5.24296510836874	4.09070080052167	4.79856333421852	0.84210550488873	1.76422301686142	7.79864610367483	7.03105774934767	4.74366146800811E-02
2015	8	14	4.48411372681026	3.5151124845576	4.02385773556254	0.87917938348269	1.71315826548616	8.79975444440537	7.480070679782	4.70994210993504E-02
2015	8	15	4.19229043425563	3.15989838067839	3.62164207841193	0.946957051074585	1.44043717462666	7.65438107314684	7.05212072754046	4.55077722634588E-02
2015	8	16	4.16105130927445	3.19181970669267	3.51295659676194	0.414797631274361	1.71648877936527	6.73571064251508	6.69838570007135	4.23975410410298E-02
2015	8	17	4.61176441147207	3.59067471470988	3.85882971709983	2.78499603824067	2.2368654814106	6.93536491928253	6.58628512922183	0.048620412895601
2015	8	18	5.01990094221778	3.81766343491136	4.16325583740149	0.462463376017765	2.06129805295098	7.24724447751316	7.04754253107484	6.60912015949174E-02
2015	8	19	5.29670339497389	4.07157980878903	4.76396609735805	0.560313700212679	2.27653637676539	7.28597990436317	7.18860350889957	5.67327129734073E-02
2015	8	20	5.00314605739836	3.8891904833697	4.8425220513362	1.30914948503131	2.63971467008031	6.23869250608599	6.41248287197965	6.18402247469226E-02
2015	8	21	6.52140820331449	5.13205282718048	6.13967009775109	0.573042671085925	2.6027275521589	5.9394004606957	6.77849629072747	6.85827352388051E-02
2015	8	22	5.06835502053166	3.96834303251021	4.88216528999902	0.481023388102926	2.43882631602286	4.67868193702483	6.53978313650133	6.97119359740121E-02
2015	8	23	6.91971019353857	5.43012681891763	5.87925359215304	0.46186370917732	1.96937316997513	4.09474999000518	5.82949590610994	7.34711336317113E-02
2015	8	24	6.86287085815919	5.39046682732465	5.92292793040885	0.454290576960839	1.65421152535258	3.66105141879207	5.04573349705447	6.95510797052932E-02
2015	9	1	4.17191904465202	3.47223074516117	5.12639332427099	1.93378696337121	1.8994332278105	3.94674479931346	4.03315778480097	6.61856222600341E-02
2015	9	2	4.03256268722219	3.30852022730015	4.49296159561451	1.26345395349897	1.90011190198232	3.49487320827473	3.99715752423701	0.064255199771138
2015	9	3	4.08939730310027	3.31755295895453	4.03799686963869	1.28619312375063	1.53690239297011	3.95849552737569	3.87459561804557	6.10998579869375E-02
2015	9	4	4.52475112918546	3.61388403119511	4.24183995737409	0.534273497436991	1.64135947459116	3.61244349060645	4.11022255265952	6.18505148991816E-02
2015	9	5	4.45175851166186	3.5304390661786	4.24554064691594	0.844639203811535	1.67067006363868	3.5342021186379	4.14494316561203	6.36306399344022E-02
2015	9	6	3.96537840530452	3.09316117005351	3.79531035856152	0.862003868055869	1.38467026843474	2.87916390631673	3.57652345949225	5.10630112943702E-02
2015	9	7	3.77738871323666	2.97645736604626	3.50310603759589	1.00017145306598	1.3679193009077	2.15929419957754	3.4075439931217	4.78257106467161E-02
2015	9	8	3.65673970222438	2.91345371104294	3.50652854471556	1.14811751195278	1.76278380858396	1.90523649670438	3.02482108159325	4.78281472340248E-02
2015	9	9	3.23639163955805	2.67593736838695	3.31738542399619	1.4106583172778	2.13555650988165	2.13010116702832	2.91898580848002	5.26770444050408E-02
2015	9	10	3.00536114915919	2.45006426835524	4.25928839708496	2.06010152588992	2.24480399329923	2.73599369626132	2.50785184984562	4.62047827538606E-02
2015	9	11	3.23932187717977	2.63248556997643	4.73493088207547	3.48167615012892	2.72417043088151	5.32347255746935	2.22452214973298	4.58615686145107E-02
2015	9	12	3.12563593529381	2.55948312089645	4.33246066163507	3.53315722831577	1.82839147466165	7.46705172999769	2.26226571247636	4.95463413226601E-02
2015	9	13	3.04169649999329	2.54098553617864	3.61674824256522	1.91899852433541	1.55697549544091	7.66116201777734	2.71855339185728	4.99859623073192E-02
2015	9	14	3.25145999674818	2.64104638611054	3.82809149080541	1.99616111960644	1.36308039589764	7.0958807149468	3.47192174899777	4.80040370590276E-02
2015	9	15	3.11532948141569	2.75713720288918	3.62441566171554	1.40524809988209	1.34283075793059	6.69891160313873	4.2769245180776	4.57519079747865E-02
2015	9	16	2.56057176774598	2.34881766947638	3.04795013082563	1.53577703821587	1.56311654502578	6.24953331590981	4.78616350651658	5.34742578256118E-02
2015	9	17	2.75514779278175	2.31241207756757	2.71546814718616	1.77935909290491	1.52173960685659	6.43766788737841	5.48595121647166	4.52290140074575E-02
2015	9	18	3.35409379884995	2.49755523679839	3.13895797984157	1.75761079439685	1.44073513511814	6.16396959340061	5.87425768527881	5.04093401852204E-02
2015	9	19	3.70872567789074	2.67401167939455	3.37499401708871	1.51082249631934	2.36461088033203	5.07674638387165	5.80453403682116	4.58211479559384E-02
2015	9	20	3.37980427289465	2.72507532060282	3.39515324058658	1.27369068789947	3.63118629600343	4.89726808680145	5.68168138818854	4.83187434054104E-02
2015	9	21	2.98925995742801	2.48968083898161	3.38958994685766	1.73960054969708	3.50660751956878	4.91225676343329	5.03308181936586	5.46921563973243E-02
2015	9	22	3.85736149502633	3.25459623139855	4.97153863055345	1.76799557353252	2.8814855619454	5.10149774551567	4.77486478607087	5.55071724943247E-02
2015	9	23	4.55283934165688	3.83953948958251	6.09797771048356	1.03533495996508	2.51215933858225	4.75433628405287	4.54275635628428	5.42097919947029E-02
2015	9	24	4.86084529381563	4.0596847863318	6.41472805640465	1.15986511544568	2.55546928770887	4.55824328164029	4.50589680486238	5.36832012496821E-02
2015	10	1	20.9150160374788	18.3790361291307	20.4342739810251	1.98574263721476	3.89599119108519	5.43446659424538	5.32057304591769	0.110474515913997
2015	10	2	21.8209478472925	19.0723717963834	20.9169107043342	1.62390004996399	4.0172919690073	5.43845515849012	5.3182827015623	0.108506600508799
2015	10	3	21.7700108526837	18.7757935459576	20.6435209658605	2.08015925165543	3.6315187827423	3.87536069765629	3.43575737900564	0.106269257802203
2015	10	4	19.5322929524492	16.7498595160431	18.2350384045596	1.52021332626509	3.41168615096424	5.48086203968864	5.33842378168935	9.64338271693048E-02
2015	10	5	18.2645692718359	15.4985391765551	16.9753324098263	1.54934683794715	3.13710990898539	5.01956536609758	4.87845124641158	9.14802296768005E-02
2015	10	6	17.8401598648434	15.2045388742349	16.6196832814033	1.97326563070114	3.16175119675824	5.04052542417198	5.14006744134987	8.89055121528542E-02
2015	10	7	17.1041234626777	14.5950426110102	15.7870188496025	2.03408235807367	2.94003389149753	4.44960632143683	4.91281697291065	0.08767039077907
2015	10	8	17.9878003266418	15.4832859192467	16.564473230351	1.60666385855857	2.91401222999592	3.88556849190411	5.0505798470069	9.32972622021267E-02
2015	10	9	16.8719274383181	14.5544903711589	15.5894827151566	1.85864250767224	3.83582434257576	3.90436755717304	4.58184042157139	9.54291562939113E-02
2015	10	10	16.6885984731018	14.2385765065157	15.4629097216834	3.50350566880177	3.76822215479466	5.28208577245077	4.52790630246154	9.64402847904648E-02
2015	10	11	15.387606648437	12.9670517556097	14.1658667093626	4.08803247449004	3.69616999229877	6.34697927033841	4.59460815503299	9.58261739213389E-02
2015	10	12	13.6992699820234	11.0877598538797	12.2658592505787	1.89137713484021	2.15155495224316	7.36384013171122	4.80855820598859	8.81169245754153E-02
2015	10	13	9.71669294893068	7.9256174640453	8.84663838713261	2.33242685925271	1.27874826788406	6.67436115101614	4.55233210547806	6.09317257028932E-02
2015	10	14	7.88382728011518	6.6422082420497	7.45776284156215	2.04389721706346	1.12062740042536	7.19089144507178	5.07354427525955	5.16882248652974E-02
2015	10	15	6.67351261400763	5.58107400925433	6.61323751231311	2.4549124184131	1.14099246241294	6.84769798851669	5.10788272670984	4.09703258293891E-02
2015	10	16	6.93240903159731	6.01344464896218	7.08889733902493	8.05626172968575	1.10900523646554	7.9083202828019	6.53094926244898	4.20316519222551E-02
2015	10	17	6.23608937529703	5.45873297185229	7.12739089112199	1.82151308603307	1.03743275135403	6.80881471154957	6.53813987668893	4.14930999071108E-02
2015	10	18	6.3813605793019	5.67096417053613	7.32592977096754	1.62433334996502	1.69895132617926	6.21170180128772	6.18487889556862	0.040093587736961
2015	10	19	7.62274066387623	6.4555127852245	8.03928492098746	2.15903173100398	3.49730971300973	6.14249913036237	6.26028358767958	5.44312073499009E-02
2015	10	20	9.78762431469176	8.10853973339359	9.54066447774934	3.39994721985775	5.25076650682725	5.55466722118182	6.43965929398909	0.075135192485908
2015	10	21	11.5363957316147	9.43614667386711	10.7578912219543	2.83814261581917	5.30562560868035	4.85493076723625	5.83236558418369	0.085829402455118
2015	10	22	14.6210705328832	12.1453885789484	13.8569342008215	2.56739518463489	4.58573586726409	4.74509154571851	5.44101072422665	9.26739082477736E-02
2015	10	23	17.1531296192677	14.6704803728495	16.940282474109	1.65252030663114	4.52251191311006	5.10978177714009	5.38838182491392	0.104024717262525
2015	10	24	19.6005128262483	17.1603440480603	19.3329106654906	1.7449434335264	4.16106559723333	5.13997876342559	4.90851703034409	0.109236122776411
2015	11	1	22.2900261870037	21.2217627101612	23.3641600010473	2.71451256506009	2.25135817949021	3.94248543618069	3.32688650561642	0.111157400637101
2015	11	2	23.4256760134734	22.5943966666292	24.9770294235368	3.19534340544768	2.19109594279462	4.17416726420951	3.63556366238429	0.113060369141228
2015	11	3	22.4697603500796	21.6803942960735	24.0360939883198	3.06711519784886	1.82672127767744	3.83943893611083	3.66751291068418	0.103769392089835
2015	11	4	22.0691706562642	21.475990226949	23.8831806084254	4.73586269819232	1.55389343245829	3.80134333084113	3.75764526787504	9.55488004941039E-02
2015	11	5	21.6484714466095	20.3812816007816	22.7029357893492	3.70256772267942	1.53921870746684	3.702769661589	3.77626853939609	9.06056139934041E-02
2015	11	6	20.53353490256	19.0335641906274	21.0227478918265	4.07253031502332	1.82310605647994	3.6632050279375	3.77066205451318	8.59016568620988E-02
2015	11	7	19.5639278532495	17.8428169135841	19.6484989658636	4.96618580073879	2.0425195215169	3.55534556054555	3.71236687836071	8.56700388669526E-02
2015	11	8	19.3964436497793	17.808257601481	19.5915323624678	4.67044442707377	2.26946044584732	3.56801031792872	3.66158591927712	8.63091288685241E-02
2015	11	9	19.7689314480497	18.7864636622015	20.7358022748761	4.23121663348622	2.34117268802701	3.30226556592907	3.61498909936345	0.087009739049134
2015	11	10	14.4506837698032	12.1418614362775	13.918640092843	6.36207085171501	2.34972615680078	2.81575450758619	3.32694125509219	8.90251644973275E-02
2015	11	11	14.7204734244686	12.3912375878859	14.3866211364889	7.45346461872956	2.37664513398331	2.78319577435741	3.18317735412328	8.47979012617472E-02
2015	11	12	14.1897277460063	11.8495864236984	13.6643435888551	6.26057013291783	1.93531492438698	2.77640177559335	2.90737370654144	7.58131473026866E-02
2015	11	13	12.5965871698589	10.3228191933724	11.5927356019911	5.99860273013674	1.62171463603422	3.4945874055771	2.85528296434643	5.77430289857547E-02
2015	11	14	13.026011977447	10.8868735079602	11.7979672088195	4.22596902678443	1.36302846151892	2.97562227745253	2.55469720955582	4.98509407267719E-02
2015	11	15	13.2978084015295	11.3082788272872	12.2415185357147	4.46495136875274	1.44163777037062	2.60141886343817	2.37522554574986	5.34125204837895E-02
2015	11	16	14.9871837107769	13.0203583891799	14.1259290640008	3.06077025717485	1.66485064092244	2.89751343322292	2.09158698153748	5.78858538809048E-02
2015	11	17	17.0234010193618	14.9000688378367	16.1405247018039	4.33956317911183	2.01420011696686	2.70090036334095	2.14053651025254	6.32859380729733E-02
2015	11	18	17.9784574042972	15.8977060941722	17.1903025045569	4.02332182527208	2.41218337128961	3.07058590826824	2.31108240070787	6.20373703109752E-02
2015	11	19	19.1676328258903	17.2335159533521	18.6087787108859	5.18652193653492	2.89060964896009	3.4144380537948	2.40854673894653	7.48907022530208E-02
2015	11	20	17.9452916352661	16.1481314162422	17.5530406208626	6.01240954769082	2.9284572848115	3.47914914815177	2.52298981488721	8.82880121397811E-02
2015	11	21	18.2350070483916	16.2065692017789	17.6244594049685	5.36335436281362	2.92315972411623	3.57089897551227	2.54355099295551	0.10990723849314
2015	11	22	18.8294084372588	16.7478584764381	18.4132927269939	4.88613305899791	2.60375817814295	3.6627847683112	2.5411981913485	0.117800783285068
2015	11	23	22.0668927093543	20.3112837150645	22.3700747909757	4.35495827057637	2.63427117347182	3.88872927633377	2.86513256506302	0.116145504499247
2015	11	24	20.5350970308733	19.2788371853281	21.2869491781029	4.7099796226711	2.35754663990644	3.70572823074958	2.91189831611762	0.10664569545879
2015	12	1	14.7211057277011	11.9404599834087	14.1965998095969	4.84575627184796	2.56182627165736	3.9850798660079	2.76212849921104	0.107991456072299
2015	12	2	15.7022027625946	13.2140787855355	15.54972300723	5.31521206443739	2.74881681159116	3.7558632663796	3.0794861120005	0.116027605876549
2015	12	3	12.2290299336261	9.88852361915788	11.6776995351007	5.43643292570276	2.33818319071813	3.83637906926891	3.29708623202266	8.36362743662479E-02
2015	12	4	12.057885988348	9.83114061958709	11.531826202295	5.51097166373599	2.85251848614252	4.28565793144127	3.79124624685832	8.21573239711172E-02
2015	12	5	11.2357733330088	9.10557107776143	10.6292217350716	6.119234619944	2.65480902777147	4.15288726829171	3.84774786456152	7.19331056824443E-02
2015	12	6	10.2566241259753	8.30092858568337	9.67498916715752	4.95360008944544	2.32259801482339	4.11209847233184	4.00267602793623	6.99525782226788E-02
2015	12	7	10.9487763576469	8.85367105800627	10.3481828068138	5.08179922090636	2.65376858160787	3.5446657349338	3.58530555243103	7.34437602891127E-02
2015	12	8	9.93777260855887	8.02802313924659	9.47085699930034	6.63115394740411	2.37680262343491	3.42412992282132	3.6263389625957	7.40517042917658E-02
2015	12	9	11.3762753824378	9.21252069926622	10.8075806396785	6.12872079948115	2.1887296850933	2.81852550485274	3.35108178114809	9.22837617794812E-02
2015	12	10	11.4199436336946	9.22747461798053	10.6216935079476	7.36354281871629	2.60228814488746	2.74390758826176	3.26379495292245	0.112274005942045
2015	12	11	12.9245326135757	10.5179130736927	12.3543840708707	7.18742255106209	2.72884673513749	2.6835667705956	3.20579063509442	0.103552998190305
2015	12	12	14.2190844384279	11.8199667156442	13.7814548513593	9.92791298324744	3.48486905444026	2.26976717836769	2.91760955259391	0.102750307462848
2015	12	13	15.2265406662957	12.7792729744013	14.8201362797176	8.76181210492122	2.8989446477204	1.89612422747768	2.32566768020071	9.58888633432825E-02
2015	12	14	13.0791956519574	10.8616791145704	12.2498043184762	8.37461858553582	2.62594441976734	2.38747464625038	2.01618626056664	8.53093843761163E-02
2015	12	15	12.1263414905859	9.83908350294551	11.408204036638	5.72611210057573	2.83029715941313	2.51415744421884	1.9054672415403	9.41370459049921E-02
2015	12	16	11.6023782191783	9.68746856335917	11.1948139995067	7.20890639081724	3.39543420556375	2.57830209564224	1.88219224355441	9.43492756227784E-02
2015	12	17	10.9277621525673	8.98585906201724	10.5770394459348	5.57707802376425	3.54988010297809	2.26153752374931	1.76773147054956	8.81658623456614E-02
2015	12	18	9.67696031161774	7.71395501936694	9.04228571957792	4.96733701455677	4.04669046626595	2.3758216475686	1.82346790114013	7.87303816475582E-02
2015	12	19	10.4106300788181	8.41806812562965	9.56863154674792	5.16284631563376	4.19069630060101	2.35989490076408	1.79381653960983	8.76378672185107E-02
2015	12	20	9.71002685281366	7.8839582357682	9.015475311109	6.21194239345821	4.00110963602111	2.61691349240173	1.7022635370075	0.114038520447514
2015	12	21	11.85940638115	9.89134156688725	10.9583538778989	4.99618492444817	3.33780345431566	2.92600501987677	1.67990441783055	0.132761822469324
2015	12	22	13.1528394303637	10.9984844775202	12.1139760858284	4.17272020963831	3.26090979995372	3.3994038472264	1.82568564622109	0.134916104656066
2015	12	23	16.061327786766	13.6454390071557	15.1867222593516	5.64751957212671	3.50820084282913	3.8063898892	2.09467981838029	0.137431877014164
2015	12	24	14.0301809329564	11.65105007694	13.205050739835	5.26665487638972	2.7367234373268	3.87771870285687	2.29173323507971	0.11237390237858
2016	1	1	8.22123746887981	6.5000634129799	7.20874120917019	4.22597362114282	1.98515999734373	2.62241509526994	1.93709311833581	8.84846612064329E-02
2016	1	2	7.49015736763879	6.02505338825736	6.61446067130611	2.33839550534917	1.86946169771916	2.59595099216181	2.04670980032295	0.084914412157146
2016	1	3	7.31595154762291	5.90176216655926	6.45011652381787	2.56535656399573	1.66673404540775	2.33004127653922	2.20721980391224	7.71401504672514E-02
2016	1	4	6.98933279286495	5.59606410011573	6.04817821910986	1.95405003361946	1.49402297081956	2.20046656674791	2.25894092667035	6.67994199447452E-02
2016	1	5	6.44875221056953	5.12737479176739	5.6399465622934	1.81451626683259	1.46629458761784	2.22283219267615	2.27321336638604	0.061584642988986
2016	1	6	5.84873737606448	4.6681555860431	5.03607674341022	2.53664385149555	1.33594176086627	2.03181200112783	2.19901610254741	5.49702185791373E-02
2016	1	7	5.1816201592965	4.18982781915696	4.58211726742103	3.3018389284088	1.51363207061171	1.99985136189642	2.05199940199281	5.69495194062466E-02
2016	1	8	5.09297231716263	4.10894541478956	4.5635687059719	4.129128568456	1.50439967787972	1.85448647747155	1.96178310343087	6.95370285194521E-02
2016	1	9	5.40504087907564	4.35492350104573	4.98845277793797	4.0485020203526	1.78345103163596	1.45919528912188	1.83181034279909	9.02865926202547E-02
2016	1	10	7.04441617759443	5.54917411272464	6.39571989496963	4.56278384495372	2.08326666559997	2.01762840304152	1.98011621251223	0.116600588660545
2016	1	11	9.8728402656173	7.75110582930339	8.95859051893888	5.85303278920776	2.76354922175728	2.51190712793185	2.04727286038636	0.114364249871826
2016	1	12	11.6050322788671	9.38023545569625	10.5211682848842	9.69469425893326	3.0527031325975	2.43146931108593	2.03327163664551	9.44607676806851E-02
2016	1	13	11.8346947573649	9.59821145226741	10.6637025451447	11.8316991147786	2.72228293400224	1.97864947968074	1.91829524078656	6.91949932926812E-02
2016	1	14	11.440571081317	9.22207107878045	10.1775563044254	7.85507620728292	1.94681984962187	1.247966087215	1.72161048217352	0.045566420856563
2016	1	15	9.16875245087227	7.35537255183883	8.18780892875276	6.09660578933374	1.48579896564382	1.08313894037547	1.50847070603567	3.68189983295694E-02
2016	1	16	6.45246195130005	5.30692386041246	6.1398691216948	4.1857412853074	1.17726370061619	0.928983720356914	1.30825885001325	3.37972936924231E-02
2016	1	17	4.58994537726848	3.84973117341028	4.45872347805551	4.27929079978259	1.26346511072586	1.0374700410236	1.18596934930505	3.45941684024229E-02
2016	1	18	4.09281212751222	3.38308039734654	3.92093910190661	3.98685114831907	1.2812124633893	1.38305153237999	1.158264676545	3.06857911382089E-02
2016	1	19	4.1141856177731	3.36441423640459	3.71812378014025	3.72986590128614	1.50844694516577	1.48500268515259	1.10027692832142	3.75034048633466E-02
2016	1	20	4.26910212748658	3.44816194348967	3.88254987712806	5.18991992396841	1.87967815440774	1.92034943056827	1.35960673209198	5.54281452256353E-02
2016	1	21	3.82968971295209	3.18041723103131	3.6178371328341	7.59654231852444	2.17232511741926	2.38316978159033	1.36523659771555	8.40358401949786E-02
2016	1	22	4.73683801798227	3.86763984786996	4.59481552938787	4.00033152747983	2.37027590910946	2.62862652717248	1.39258147126905	0.103010745863919
2016	1	23	6.64063196025357	5.29020871457144	6.05401019379083	3.83302009005336	2.19319573382809	2.68068893942661	1.54167901767793	9.70790370086318E-02
2016	1	24	7.49725397757746	5.92594078552498	6.78509329629494	6.50723886960462	1.72554079622202	2.34329670048914	1.71508174042641	8.97877365479752E-02
2016	2	1	14.543704912044	13.2338026554515	15.4936197170079	13.7029952755397	3.11616802608331	4.17730286836452	2.59390830787079	9.95686284422979E-02
2016	2	2	16.8010777610798	20.0316713517085	23.4516155593473	5.44347513396827	2.52894920781483	3.95526088519465	2.9697779851006	8.63814419806062E-02
2016	2	3	16.5790071000966	22.0095582524658	25.8321379109427	2.3003304232867	2.5627418956904	3.94829353210001	3.29250743470691	7.45193282174045E-02
2016	2	4	15.2563192799986	14.9103909141655	17.1057994371569	2.3665285598	2.3552574934944	4.07342661197235	3.53591953427254	0.069516083933178
2016	2	5	9.0489204330313	7.62575028514091	8.61751767141596	2.17735796623108	2.49061534665967	4.17045095639527	3.73116801235612	6.49233845034221E-02
2016	2	6	6.05809535269718	5.3050903791567	5.70411597493052	2.03220928636258	2.54417179288251	4.1977616909248	3.90010978807065	6.38580463855842E-02
2016	2	7	5.90868440859124	5.07204609378734	5.49410012598928	3.65037667275963	2.59297049400012	4.16817726879173	3.82625295036954	6.30780740466608E-02
2016	2	8	5.81693516328638	4.96181761661196	5.47714527265712	4.6861565632914	2.50476323150177	3.73219441593538	3.79953791775511	0.064242710712284
2016	2	9	6.47266623295727	5.26542170470327	5.92036793700361	5.66831881091329	2.4637591355719	3.28822992153674	3.75766867773432	8.37595347330145E-02
2016	2	10	7.98140101356513	6.28035906000523	7.21209057956133	5.99427213107826	2.98662865768683	3.63693617142086	3.66832831860252	0.10682348953746
2016	2	11	9.82972108495569	7.92327187195616	9.01072548806436	8.80591114403879	3.15082398212939	3.50090467849525	3.58671604949492	9.61698028577735E-02
2016	2	12	11.4106694765419	9.16089373161803	10.4228803892555	7.24936600882508	2.51641339664789	2.43612993578738	3.28091853910445	6.00021668621158E-02
2016	2	13	10.4673514734341	8.3851945945493	9.4399654992869	3.24296184809589	1.55369528411791	1.79999218076337	2.87122453506391	4.31757685693636E-02
2016	2	14	6.73444463531287	5.7884731608716	6.63699487078668	2.99771200576848	1.08671363133884	1.8002853788944	2.46957204109348	0.04255045851758
2016	2	15	3.73363188293887	3.41511367416365	4.09964511603264	3.56478446020413	1.07585293397302	2.06766687486614	2.14923107864555	4.45884426996347E-02
2016	2	16	2.62996121430342	2.42462008312679	3.40245595778797	3.26197517692746	1.06855114440325	2.07973534016983	2.00039580882821	4.61407124057371E-02
2016	2	17	2.73787391123757	2.51114685956769	3.61681748978274	5.59790664100748	1.03216224605513	2.1480028529212	1.90947948222364	4.16837404614792E-02
2016	2	18	2.25374034247869	2.19208640038888	3.04744906648296	8.94466038100144	2.00930278397552	2.15713633248614	1.84654993360147	3.79556194317279E-02
2016	2	19	1.911114202428	2.04596202094101	2.61520280557469	2.36437165917636	1.81012866910982	1.97040024583396	1.78036143528592	4.05839283804164E-02
2016	2	20	2.52708759445796	2.50832533550581	2.87244976081927	4.37011514767527	2.40553402551783	2.4660966430903	1.76920943950012	6.41877955683916E-02
2016	2	21	4.50295078795375	3.85959372964525	4.29584189246939	3.96987911440257	3.31980600231897	3.30096588769045	1.77971899987276	9.68446673926483E-02
2016	2	22	7.55933600739013	6.09170043709811	6.85895142405741	3.34652707900289	3.110842313824	3.40715808983386	1.82811724655062	0.104448355696684
2016	2	23	9.62934649202512	7.66603111624908	8.42719889467522	4.21264683838323	3.178938098074	3.74316172189825	1.9492821537296	0.110687166947267
2016	2	24	10.6295003301909	8.72877439638889	9.75188319747809	17.3465779032712	3.04643860554253	3.89207182389231	2.21865134554834	0.112289674374571
2016	3	1	12.0851133282939	9.512003358142	13.2054186770915	1.84437534957165	3.27133745515801	5.57833109252022	4.14819561758127	0.108322998018157
2016	3	2	11.9915486014385	9.67686940845052	12.2473337947869	1.84156501842879	3.20090262604057	5.8203367164894	4.7621007759329	0.107793537340928
2016	3	3	10.6233688216539	8.72578695059954	10.285039872762	1.98184386694834	2.9027642735954	5.60493879380346	4.91049092511575	0.09598088312103
2016	3	4	10.2843158942678	8.5260807809604	9.69212010440578	3.66453753251817	2.71127003850131	5.82714896193932	5.32512600082861	9.95140090711226E-02
2016	3	5	9.52486190819383	7.85661104335443	8.79350049468556	3.42184274054601	2.67104854914037	4.36384044716072	4.52179217831498	9.74566658784197E-02
2016	3	6	8.80799055302873	7.24099889531698	8.43224846112745	4.09916708959014	2.45430696356892	5.20763487191408	5.07956901745528	0.100032928387564
2016	3	7	8.36314238415408	6.86802888669889	8.47344999623587	4.13003684015957	2.50969446511796	5.36161185842747	5.09878754299511	9.99049096278153E-02
2016	3	8	8.54434349558725	7.19828249903827	9.09306600667947	7.25646718277329	3.15030744788279	5.65154908297696	5.30482664982172	0.107419174482241
2016	3	9	8.6117282701722	7.03198019904161	8.95068928684699	6.60847180833641	3.2243362240966	5.24202757018646	4.9402595958666	0.110678697687784
2016	3	10	9.83090000875194	7.85335578798112	9.61185424023294	9.31486267567411	3.43781417593269	4.49267025514953	4.77455171571337	0.117661859842724
2016	3	11	10.7184562628906	8.66411459529652	10.2424480440705	5.83789990226085	2.21948038737993	4.24667696357692	4.40214187033937	0.109706599586495
2016	3	12	9.7512612914532	8.04512809229943	9.26776894503947	5.61541018459192	1.80167186395757	3.78203639368451	3.98312749726872	0.107362681488234
2016	3	13	7.46627303109861	6.35924523823386	7.41860974909174	4.22778825727911	1.82214572791625	4.28340132158083	3.76470117146026	0.107399500409322
2016	3	14	5.37132303172236	4.83080022608809	6.22217677914793	6.92739613450112	1.49059176144347	4.53391046294713	3.68023881101392	0.106670297317243
2016	3	15	4.88345902440174	4.34545863548235	6.32029784698095	2.94836082276553	1.36205621492525	4.52339200919147	3.70637347026379	0.105369170778447
2016	3	16	4.62055669734942	4.18038091822771	6.80905414803	3.50679652656321	1.18412005690123	4.99347572753274	3.97995871129821	9.71463057280472E-02
2016	3	17	4.7300912719376	4.06088960361641	7.59669801877964	2.51736620627342	1.9001226144175	4.94637190090665	4.06769773638012	9.10687148496824E-02
2016	3	18	5.30213320159492	4.12387923299354	8.9670683844937	2.72943598359267	1.68310176199142	4.96030840756982	4.31784660255018	9.48869351699686E-02
2016	3	19	6.42697050100501	4.58703955723532	11.1085972066522	2.92095383841732	2.53988964849328	4.74367339474227	4.26887543634614	9.47068451765631E-02
2016	3	20	10.0134747924661	5.16552536822239	14.6948775606773	2.69350739350258	3.15774067410143	4.15015653718678	4.21868178293446	9.01055915823685E-02
2016	3	21	7.17032462942368	5.75554326195106	8.3728417395222	2.58456652958636	4.00443669919301	5.02875205251835	4.35934902251688	0.103213668837029
2016	3	22	12.8513586579334	6.66084692215863	15.6215639949637	2.34554408633304	4.009138306938	5.64972166028643	4.24301238766325	0.111096360060256
2016	3	23	12.9315179969752	8.05502581375225	15.1867892033913	1.90306299042352	3.93516450904681	6.11332641502405	4.2554371713977	0.110378302566308
2016	3	24	12.4914135383623	9.15288308770544	14.2953359815141	2.14005995963299	3.36860904257535	6.00998571673945	4.34814672341164	0.106568286620653
2016	4	1	5.57889758784652	3.5475368688584	10.8527801917941	2.82184025095371	2.93688395349933	7.52026987397446	5.34059528391021	5.18303618072779E-02
2016	4	2	3.95139414080209	3.66932847569478	6.57450365394071	1.09929174042147	2.97781465223273	7.77849306866967	5.78137839168205	4.97376888608865E-02
2016	4	3	3.51729916056911	3.6761853182366	5.27499412168528	1.20745689213975	3.03650380924061	7.6303417163291	6.15913897900529	4.39379630715175E-02
2016	4	4	3.30161871458889	3.4050145163331	4.66105754355694	1.01679250345087	2.40037236144939	7.54494508532734	6.63265279055919	3.69569321116466E-02
2016	4	5	2.99242007135897	2.95843179205674	4.25031299120273	1.97154751493502	2.08666756574321	7.29881165705979	6.9893639823892	3.44778048165813E-02
2016	4	6	2.64523442449307	2.47793272998845	4.14782820221441	1.49520305775104	2.10056331270394	6.99208544133053	7.09631379246588	3.31494507947038E-02
2016	4	7	2.18138995785628	2.03458990561414	3.91628610660751	2.06801702396643	1.9847715918711	6.24061403830657	6.92716195356193	3.78693772650558E-02
2016	4	8	2.19888091740816	2.00028733568139	4.10033205348913	3.5340818387699	2.0905388670525	5.89579211347072	6.7431913959297	4.44491849598943E-02
2016	4	9	2.21522315683139	2.17185725401721	4.16211324720037	6.64702616193613	2.86684271597607	5.60547620244729	6.41147220398198	4.76219376932848E-02
2016	4	10	2.77541582762845	2.70083148043184	4.58056000121086	5.73610782815756	2.83367021382122	5.09052417588362	5.94700136271093	4.53474126268092E-02
2016	4	11	3.01116958853591	2.67509320628399	4.87040127312284	4.16097034324736	2.07738707492289	4.65840245539018	5.43722143490805	0.042646813869902
2016	4	12	3.41062200331038	2.5224242031196	5.82767462355562	3.2697705008184	2.05149713802689	4.19248048155131	4.86936356681023	3.84234335495827E-02
2016	4	13	3.57616680761541	2.17961091247217	6.53632329123091	2.90666745486542	1.51893977616996	4.14517091834512	4.54587028679008	3.83278135017571E-02
2016	4	14	3.58172243929983	2.13314257966047	6.42459848670858	5.89485422901127	1.34569674241729	4.21863822131391	3.97868378899681	4.60594323022242E-02
2016	4	15	3.59082373020938	2.22710752481126	6.43662971906177	4.16059406868297	1.15581556979961	4.18782657223625	3.79811581048672	3.84950074231982E-02
2016	4	16	3.86455687517451	2.38013478969626	7.32161352257274	3.92550528669192	1.24495016430906	4.4088019552862	3.72028323283868	5.91743817157957E-02
2016	4	17	3.96126708770699	2.40148751629558	7.90993946190004	3.4581525221466	1.71774677509613	5.22086123102868	3.85685711549624	4.40363994758323E-02
2016	4	18	4.18886279816077	2.53980596660422	8.25873707114503	2.14011753226834	1.97528325958795	5.1764888162273	4.04468206811174	4.07920978102062E-02
2016	4	19	4.81036406030575	2.58398684915267	9.41428608804203	1.5612354136675	2.19717687201021	5.28097744082206	4.27039544650475	4.14419504471178E-02
2016	4	20	5.46407211033603	2.5116139270259	10.8521501875902	1.71178332165878	1.77738468371706	4.89933950105231	4.36846335192078	4.18593307063303E-02
2016	4	21	10.0292655394698	2.51983805606139	15.2734047477368	1.81284447025259	3.12196900174866	4.95860390386109	4.30721265508492	5.18052865356426E-02
2016	4	22	12.5676670253065	2.77167171403264	17.1049035346779	1.81425412610428	3.72873279759519	6.0773713991549	4.31561057664233	6.03125368449529E-02
2016	4	23	14.2295893419963	3.1377984056852	18.4875444138539	3.02865820311505	3.64355668966093	6.8590965664212	4.47312847115539	0.058058098540885
2016	4	24	9.5151276180091	3.57574180402732	14.4590720369476	3.72809496033748	3.31606306885963	7.32329421293527	4.80643972828877	5.42789966087232E-02
2016	5	1	4.52484224963331	2.77395879635662	4.22825274601525	1.1670601227711	4.86426542055929	9.32590440996544	7.31017132737074	3.74350244330151E-02
2016	5	2	4.2380839455032	2.66990241656718	3.90992517361369	1.14416612936644	4.78826349534279	9.90485053947179	7.60244083298938	3.62244976375429E-02
2016	5	3	4.12451849241733	2.60412185851265	4.03484623571433	1.30482807222173	4.03689386642542	9.75214236044119	7.9813521265345	0.034245496968563
2016	5	4	4.63139436013006	2.69340636923255	4.43716942387428	0.891432914361191	4.5059071949335	11.073450310321	9.34528327695995	3.24569068136866E-02
2016	5	5	4.62101982666593	2.67352012149105	4.02959955626194	0.76149961050859	4.10368574410743	11.0432973316132	9.53677841045615	2.80288489026695E-02
2016	5	6	4.65454657911075	2.44333098781564	3.66173238012674	0.988150260830507	4.01985266252959	10.8865606871099	9.8216899162897	0.023047117504073
2016	5	7	4.65082546595687	2.2065687999575	3.21067895419659	1.27485157893908	3.6802688350479	10.2821152245598	9.97533666906475	2.87418284416567E-02
2016	5	8	4.27938768257475	2.17636932353443	3.29756272670945	1.23304996155438	3.57482721478074	8.64492226312038	9.45926871200902	3.42267994564277E-02
2016	5	9	4.16156564488969	2.41871419541382	3.77296640134993	1.60389933094721	3.2638982987583	7.33148375046642	9.11880670653184	3.98615524168099E-02
2016	5	10	4.1735108275676	2.71313798340659	4.5017106010177	1.58146467530045	2.11878711032195	6.78942370725637	8.31718848270478	0.030987924207511
2016	5	11	4.44535394654501	2.83856335886557	4.92704516954579	5.52583338723713	2.00325210612737	6.69133221504538	7.47359296702294	3.16903631537908E-02
2016	5	12	4.52123627862098	2.71295536880634	5.01335513273104	4.34827449479045	1.49322688030062	6.36791153088362	6.74413178368098	2.95810916457929E-02
2016	5	13	4.66242942223479	2.71681687564523	4.97956187475629	4.41910599782982	1.80526380561064	6.61829758032023	6.08670669694095	2.94787649375506E-02
2016	5	14	4.64653946216368	2.75330666331293	4.40379615004075	2.07493392012599	0.951978143682067	6.68598370632805	5.63992899323666	3.19350162607616E-02
2016	5	15	4.67860852443658	2.63233950250357	3.82391353258891	2.49582290752595	0.837488649126527	7.44494657393214	5.61396537339113	3.12891467052999E-02
2016	5	16	4.92034034431996	2.56963241586966	3.36740649807793	4.67230074644526	0.760635463440752	7.60945930850162	5.88570347336188	0.026108112692937
2016	5	17	5.42968741055543	2.50159805555193	3.39959938605464	2.01570891680222	0.69406082594217	8.20364024452857	6.47602139022062	2.42718268175457E-02
2016	5	18	5.97472243988273	2.62586067120904	3.74209229578533	1.96961882379524	1.19471331350991	8.82116181962412	7.16017604822117	0.02776173664985
2016	5	19	6.16701426964311	2.66589118728308	4.67638419761401	1.58571956531839	2.03018248039089	8.62985489801771	7.39925331794361	2.77398280071744E-02
2016	5	20	6.47348627664568	2.78749259057827	6.08033483130011	1.48754906459581	2.43199214853646	7.8300517662344	7.59994576195261	2.75047331350004E-02
2016	5	21	6.56108224592652	2.85134398222214	7.17147429744333	0.945272149794948	3.08891231833227	7.63678282020931	7.60526342136049	3.24818196657615E-02
2016	5	22	6.53561237317134	2.85299072624272	7.22469067646433	1.06433926626887	4.31618454987378	8.29751955448345	7.64094411391951	3.24786853487294E-02
2016	5	23	6.05256404427967	2.73077904297106	6.30994911139125	1.02941286383698	4.6378177997543	8.97703945718046	7.49632225854014	0.03145518425834
2016	5	24	5.15904786478911	2.53558893680359	4.91916826394837	1.14981602553982	4.68791803526371	9.28460469081825	7.47637314281401	3.40001865188048E-02
2016	6	1	4.4662161615205	2.64135830248841	4.40082505866658	1.10826892401036	5.52363494488547	9.31983552033191	6.88517740190675	3.33107142836654E-02
2016	6	2	4.22429509442557	2.76428298194679	4.13948246778147	0.946968796165752	5.1695010956075	8.64377598379471	7.10791344986564	3.04431140754291E-02
2016	6	3	4.07186726845588	2.77897662067603	4.06182892563994	0.84662019527856	4.72201898951041	8.17517534214113	7.4284138110312	2.73218192544379E-02
2016	6	4	3.82834206060747	2.62800702576445	3.78454625139837	0.81688483419785	4.19187065967304	7.92367474612394	7.74622509167067	2.85125286241923E-02
2016	6	5	3.51906646360474	2.34553741791401	3.1811473985504	0.964716416656207	4.07550614001073	8.44847759552716	7.99916761424641	3.33520953935775E-02
2016	6	6	3.26737557726401	2.26734735996346	3.07161192885081	0.840063980350333	3.78863373012259	7.98633642918	7.86172614699248	0.029383791682398
2016	6	7	2.9992798712914	2.25219318837188	2.95738660863155	1.38420109930368	3.48374857900398	7.85254767285238	7.79541467100914	0.029484814743118
2016	6	8	2.73550661355773	2.30287004925021	3.16759378964084	1.38402928403148	2.84492162853965	7.42251825523564	7.42027516682015	2.82023406376059E-02
2016	6	9	2.6462666065327	2.31504427147476	3.06671364536832	2.01819224298059	3.04812733086948	7.75352635942727	7.19333151585369	3.17510354909911E-02
2016	6	10	2.58153460189363	2.0968165609702	3.01596735945542	1.98239524865401	3.02903495848638	7.61494719813612	6.84207858832877	2.92137211334512E-02
2016	6	11	3.49720641010752	1.94566603098652	2.80340034564141	3.11786712899354	2.62190534061174	7.47302943392056	6.62483939145479	0.029371841539914
2016	6	12	4.24053279220288	1.72965908679583	2.45806490727552	3.32275658847694	1.49260046999904	6.79644406799833	6.37496373710642	3.27695054278919E-02
2016	6	13	4.6925626543076	1.81170737236906	2.30962326060146	1.6877826085455	1.26724556817109	6.83917236783721	6.21129110791828	2.90751456090696E-02
2016	6	14	4.97426522887614	1.91470107985386	2.48161785212168	1.83136236364269	0.952837534232992	7.2686037367222	6.23260422163422	2.84553569013434E-02
2016	6	15	5.30531580508607	1.9123565751853	2.3833075379709	1.47110331667499	0.9799179905079	8.0125692953997	6.51099324798445	0.030029892156676
2016	6	16	5.66999460721817	1.87465690034691	2.26862065810018	2.00160473973532	1.21399590862185	8.94930105896843	6.79576647202464	5.17879403292581E-02
2016	6	17	6.23407894750425	1.92293008154799	2.14486769390306	1.14573989873462	1.33545017277659	8.98157175808342	7.23125716768485	3.41016972672842E-02
2016	6	18	6.43959099325806	2.0383161145142	2.53275515952489	2.56397729939965	1.51354429288694	8.47594601223084	7.37285495230872	3.46924559877656E-02
2016	6	19	6.44771956540713	2.25838816035638	2.81356208201947	0.758620689655172	1.5198514644658	7.88983803340858	7.33602353999156	3.30995232347389E-02
2016	6	20	6.38721473639201	2.3732306131939	2.9451317509611	1.36255629285871	1.93836866658387	6.746775921499	7.28288324954316	2.81638966289362E-02
2016	6	21	6.19849047635741	2.44735291005396	2.83459322434856	1.13043508086801	2.91602648543076	6.67073102425356	7.11176000722164	3.04450675858858E-02
2016	6	22	5.86128798043026	2.48404340958876	2.89190239889599	1.04856317901614	4.41781426022998	7.45156376983606	6.88328897134358	3.37271259518251E-02
2016	6	23	5.52208479934107	2.52678085364803	3.22689353015165	1.54806721068021	5.20794310864752	8.39366586390943	6.71650318113258	3.21706341674335E-02
2016	6	24	5.08803201230341	2.63956451566209	3.86160198326166	1.30792274635167	5.70106483993611	9.11620492482867	6.62056992228898	0.033169549067404
2016	7	1	3.75679592950763	3.33188038092164	4.37036828037	2.76565195876764	2.83000317222714	6.04370395625892	4.98788067485931	3.34740012459431E-02
2016	7	2	3.35836835276173	3.23018913746537	4.1819033241081	2.66663978481074	2.75420824964948	6.01943090226117	6.15358391362943	3.51481585093015E-02
2016	7	3	3.32446131136349	3.16287832253378	3.95349307914934	4.09871034879235	2.42658513392512	5.86826102480088	5.61883672701695	3.28138509962531E-02
2016	7	4	3.32596887620995	3.13928857839453	3.94482859094915	0.720598905357136	2.16552456254711	5.52251543897182	5.15508207355587	3.36906851687865E-02
2016	7	5	3.38388104844647	3.09479597701343	3.78202952936824	0.585795380664994	1.9253302448474	5.51830649245643	5.20153309290037	3.59909065651802E-02
2016	7	6	3.23349406539857	2.8737846114195	3.59522782065856	0.486152328001734	1.99578408698531	5.8584620047357	5.557054994784	3.58511328635312E-02
2016	7	7	3.52999363054211	3.1337053272626	3.74311472057703	0.995371059855584	2.02511066065434	5.64384695440594	5.01309860619836	3.90326612636161E-02
2016	7	8	3.73155798325669	3.11174705585464	3.67357616742141	0.950943085354424	1.86366796099111	6.18445219721131	5.59334768750096	0.036451571991251
2016	7	9	3.48416798149824	2.94191072428743	3.48839345385363	1.18826399683104	1.78003664736146	5.92362380611866	5.29647207936143	3.35684183374406E-02
2016	7	10	3.21298887191341	2.83196045170126	3.48009187041424	1.96547257352424	2.08951984675048	6.34534796998676	5.19633176378137	3.30200406183469E-02
2016	7	11	2.91088674612145	2.57265744090497	3.19055505783256	1.19530143466544	2.02011391140543	6.50055415338379	5.00803655213566	3.11427779186035E-02
2016	7	12	2.83256789154559	2.34708696138449	2.91059121462255	2.43098280934992	1.57730317461783	6.42358445698238	4.89509300053339	2.87438396080306E-02
2016	7	13	2.74201349245979	2.23779845729768	2.69175030663352	1.17577092836388	1.12038779768627	6.1434640503249	4.90446362417545	2.81617486321696E-02
2016	7	14	2.90147657378855	2.15176846497985	2.50144044523856	1.08888157411046	1.21881898297559	5.76082431377607	5.01931752204389	4.37689019075593E-02
2016	7	15	3.38022925565538	2.07160353799611	2.29961816995747	1.06009399732011	1.04925301983915	5.52794789097226	5.21402849915151	2.62203100572478E-02
2016	7	16	3.93194799733713	2.08656738229567	2.32443772828789	0.652977739525179	1.18575777685678	5.85557357869269	5.48811031582909	2.37837208263149E-02
2016	7	17	4.28115818584018	2.28009935015889	2.53322014461343	0.821747416913677	1.666451599027	6.73377513721436	5.76519031384383	0.025228102041503
2016	7	18	4.45484714467705	2.43785851145299	2.65655340350295	0.832235836440127	1.88466743118378	6.9048889230332	5.89108432735191	2.43925851005035E-02
2016	7	19	4.56371853664536	2.51659723609987	2.72133479793231	1.53195356340527	1.88966250234264	6.99839203241906	5.96603288518399	2.30116598153023E-02
2016	7	20	4.59488573420431	2.48572988206582	2.70842307543625	1.8073129027137	1.40434553437832	6.46438270274885	5.97247569687988	2.73678538896147E-02
2016	7	21	4.51072795307661	2.57613808931065	2.8358685684697	1.09815746629913	1.75874670267145	5.96915008088857	5.90818034441052	3.15689845977102E-02
2016	7	22	4.19254330387161	2.71883118467342	3.06810391752716	6.38964215599907	2.78048756715636	6.30402954708066	5.68482227524091	3.38987983631566E-02
2016	7	23	3.89826723752966	2.98718889443561	3.51211931443865	1.32948368990388	2.98782475627229	5.63668221384959	5.38114989510127	3.48021422320904E-02
2016	7	24	3.91609124118923	3.23074389161227	4.09087628964801	2.70380059072569	3.06692378538762	5.86069466321902	5.03643356775777	3.42431501666148E-02
2016	8	1	2.87322330952189	2.40082124539287	2.94636645188904	0.5546156924468	1.34777129187304	5.24885377485607	5.01705335558232	4.17064326369146E-02
2016	8	2	2.87995498255582	2.3536530202395	2.78528087193506	0.446643589214927	1.2341886542716	4.91660314430014	4.91660314430014	4.40513925008725E-02
2016	8	3	2.67408913242847	2.25437845585479	2.58623319724607	0.353983981979705	1.28968891250543	4.62526178664323	4.74832549243192	0.040831413165298
2016	8	4	2.87458142880048	2.35533219006266	2.71871277041584	0.26887708537404	1.32790711153635	5.34800534350115	4.96903212124434	4.22607274478718E-02
2016	8	5	2.7236286443767	2.1895969892584	2.52687496853705	0.312571830824992	1.2516180569976	5.34643653943763	5.06683042061761	4.38272561189266E-02
2016	8	6	2.72217301461939	2.14126547534621	2.5094036381388	0.362970961846642	1.28352776347826	5.42161745152914	5.11181358513896	4.59248986271283E-02
2016	8	7	2.68149105261102	2.10447551762929	2.68166481217816	0.586466241423792	1.32902529837757	4.09294348604135	4.82196289542698	5.13910442248773E-02
2016	8	8	2.91578181470479	2.27989561102808	2.97075853316725	0.818339143403659	1.31820089022865	3.34738023226255	4.6682065292532	4.99553903256911E-02
2016	8	9	2.9434422971209	2.47877234263159	3.23084617761119	1.01818580744672	1.44719445121498	4.43077283542543	4.48905393505879	4.23544112858459E-02
2016	8	10	2.96391295819921	2.54177151950996	3.29645072706346	1.78469513978546	2.07867453728237	5.22823897298322	4.24527435392241	4.01653834310011E-02
2016	8	11	3.09077137601662	2.64530242354892	3.15658388382485	1.53363646811313	1.99960411282397	6.07723570442829	4.02222668803096	3.80544861052874E-02
2016	8	12	2.76914644665297	2.47806144606342	2.98864038086968	0.908581153921678	1.6445849014897	6.6805661554771	3.80054702721769	4.34448523663347E-02
2016	8	13	2.7308669701401	2.44711812072368	2.91284388497013	0.741933925508727	1.31519926396826	6.84557780496803	3.95709969457828	4.00134386027645E-02
2016	8	14	2.66455561601262	2.49941928739328	2.88598144292178	1.67250590003835	1.31604381620251	6.8507383899442	4.36233471408443	3.92241056743149E-02
2016	8	15	3.10549287899769	2.63489133167748	2.98764480910572	2.45117190902608	0.899023763645081	7.22352786654206	5.01330845338141	4.24242947911979E-02
2016	8	16	3.63949856721891	2.70613268740906	2.94236147327729	2.78199536446151	1.06218817899587	7.38285818515288	5.74084279402102	4.54448344139396E-02
2016	8	17	3.98480087241904	2.77376340751338	2.91828987090202	0.918663514204058	1.46881562996814	7.47869135429186	6.30730929459103	4.36506167663874E-02
2016	8	18	4.32932817389442	2.97767078393348	3.16942155209912	1.07369993071558	1.56928401819081	7.18769857135705	6.65095999215183	4.23968281764866E-02
2016	8	19	4.52935467406129	2.91943186892176	3.12938437955168	0.795777386425073	1.35805046860152	6.56965981672772	6.76762798404773	4.24116201024349E-02
2016	8	20	4.53188623329638	2.90608063540883	3.24679052997259	1.72568619150216	2.03402949478691	6.09541810410076	6.67723892887335	4.23524214014536E-02
2016	8	21	4.31454155353779	2.97117574449232	3.61028002567658	0.858898185578456	2.41969221064689	6.37294348022564	6.46916590658191	3.81188482903416E-02
2016	8	22	3.92160635655475	2.86393968819778	3.67718920238101	0.90292237606801	2.22910046630673	5.96671772669929	6.19238751068094	3.89789024821079E-02
2016	8	23	3.54637479597805	2.69107112490234	3.48410625781858	0.850848195819765	1.82450464628103	5.67006855508422	5.87281569246866	3.89282954466276E-02
2016	8	24	3.47587692965495	2.61266559386699	3.29915814177563	0.659586054613695	1.66498840234048	5.73080714538837	5.70660812953597	3.87298334620742E-02
2016	9	1	5.05956983628648	4.20320169380379	5.81332336085135	1.12488163820038	1.87310480253197	6.06492812414217	4.90433653464215	3.74962014194482E-02
2016	9	2	4.884723450379	3.94522544412788	5.04267951848218	1.12212993214756	1.77006642716019	5.83761294799836	5.83761294799836	3.38812479338307E-02
2016	9	3	4.64397973300944	3.75527637781842	4.7610396983344	0.738097521234261	1.57905684860101	5.73404488205951	5.754868348682	3.29982163608343E-02
2016	9	4	4.48221039972245	3.59347186321366	4.71008060382099	0.635082175626005	1.51828595181226	5.78935291838687	5.60621152026822	2.69851914000062E-02
2016	9	5	4.26743700933203	3.46156061661457	4.38968361450276	0.436403344978612	1.41344262546787	5.67206965381674	5.5034165873544	2.29511190238534E-02
2016	9	6	4.58870815898887	3.7096568178075	4.30588274789326	0.720021138545555	1.45331635184819	5.35109384249029	5.41822426460274	2.48279853096913E-02
2016	9	7	4.85648574844112	3.98711758280393	4.61449232713393	1.31644075084883	1.72253948893008	4.9654414106598	5.2647128833352	2.77026994367702E-02
2016	9	8	4.9928208467686	4.10525411824248	4.9155370972478	0.97458793390011	1.68535695383238	4.32434966208793	5.03436072911469	3.70335302431073E-02
2016	9	9	4.85786889593239	4.06192650453698	5.19048185266664	1.64051218281303	1.53940190474616	4.26275335798852	4.83253030900741	4.23274984197418E-02
2016	9	10	4.44647184777246	3.78810687475701	5.02506035059218	2.27881501855914	2.0034496990672	4.85487849275871	4.83328682223409	3.65421295813751E-02
2016	9	11	4.20784330782534	3.60813367500791	5.08223690767474	3.11625073262995	2.30497746749162	5.46939019382878	4.55289518199663	3.30507242966908E-02
2016	9	12	3.27501470577034	2.96392216893504	4.2530673618599	3.03827043932748	2.01960831202244	5.62495601671756	4.33792093723547	0.029566269986266
2016	9	13	2.79306217986732	2.57471054924348	4.18534985551858	3.8971199600616	1.79328444655699	5.56352066045759	4.15871984376397	2.93834725454942E-02
2016	9	14	3.64820191315606	3.25344239279523	3.2945907087333	2.5499582588241	1.41141171885194	5.33282658717373	4.08847223392801	3.40111129745938E-02
2016	9	15	3.62216425519683	3.27302647748353	3.17891042637952	2.30998505711829	1.42150345125442	5.08497462380108	4.11299112432063	3.24051965407258E-02
2016	9	16	3.44688284856653	3.18323891565197	3.28210935505478	1.2909754745451	1.35462135675775	5.40155151501412	4.24279657199385	4.18792343815977E-02
2016	9	17	2.74042700741504	2.34173573426216	2.72754087778201	0.99138619463387	1.20084564386103	4.94822774094058	4.39136003164348	3.23338605217825E-02
2016	9	18	2.81833246598245	2.49656696022971	3.08259226755116	1.40416340817132	1.51638946718374	4.67744787772551	4.56574847240849	3.11879221556752E-02
2016	9	19	2.87715531936085	2.70236249983988	3.41483977770949	0.915068619334812	3.05218669504327	4.70647337529632	4.67210147962773	4.55589429634909E-02
2016	9	20	3.00446828863215	2.89461267659453	3.70993729923439	0.90530728528394	3.38150160898934	5.21369522265505	4.21348201403754	0.062284109890305
2016	9	21	3.89069622905418	3.4569664858009	4.44939649162914	0.749420051427946	3.26570880628488	5.91270018820328	4.16679012162785	6.44956237207605E-02
2016	9	22	4.77773027123621	4.11551406471774	6.10229044111528	0.943653567200867	2.58483777975379	6.19317943377587	3.97197253247468	6.04456531773509E-02
2016	9	23	5.31552802101103	4.48960798659846	6.98633933960058	1.53535624191417	2.54697250976866	6.46564977579385	4.15403198146404	5.35077618393669E-02
2016	9	24	5.32531104936539	4.46115039666593	6.77573484130796	1.45756462951977	1.96017624807153	5.70228483317593	4.59585451421327	4.32812425102409E-02
2016	10	1	11.7861378998798	9.56108825407184	11.6018166912615	2.44446562389	3.33865167127073	5.33874725213905	5.33559092003405	0.099089945021183
2016	10	2	11.3591073151201	9.3018246947752	11.4394964422848	2.22995250443659	3.35185178584394	5.64415515867496	5.64415515867496	9.23711928903468E-02
2016	10	3	11.2322436534754	9.19944676535119	11.1284613639869	1.41821231304574	3.19650346607072	5.52242090178641	5.5473135995762	8.20852778002317E-02
2016	10	4	11.3339045343455	9.32363674433475	11.1166481117194	1.55669701245458	2.7223186126199	4.81410268082042	5.27058183669929	7.26569535374587E-02
2016	10	5	10.5362443736555	8.64753521182735	10.1974657425437	1.60927750201076	2.3596556175368	4.73592790059847	4.93645711001815	6.84028773271633E-02
2016	10	6	9.89131584832152	8.07579286757359	9.34544257212075	1.73879972815998	2.3360298104831	4.30494374251727	4.58030040536739	6.57293903414382E-02
2016	10	7	9.17707080809155	7.50440747756795	8.69849030869243	2.14814025143461	2.3949676398725	4.0970635153813	4.31364930804008	6.84528357727201E-02
2016	10	8	8.46541540777293	6.93813897908249	8.10890254202065	1.91165356224738	2.36476480107588	4.02304105055997	4.08114289247012	8.15093690891199E-02
2016	10	9	8.12278974624167	6.63508109033106	7.78794215507233	2.98572469784576	3.0858098162755	3.56989603575415	3.94654242757081	9.55422179572276E-02
2016	10	10	8.09759024290162	6.5043905766946	8.12666305009314	3.17321902748861	3.08695950676645	3.90489996384012	3.66336116889441	6.63406004556577E-02
2016	10	11	7.51837891472466	5.94432351734434	7.79233149368832	3.39384853599931	2.74351630584367	4.84205738434208	3.50695162176774	5.56615476366285E-02
2016	10	12	6.60263342411002	5.38089057249365	7.19923422624325	3.02965263441471	2.49180981047699	6.37946567067816	3.61834078161394	5.78413372364577E-02
2016	10	13	5.91286186916885	4.90242424121579	6.27304068427133	4.48805663174487	2.30736703892765	6.15319947663678	3.49306532666426	5.22778625270225E-02
2016	10	14	5.95602859754518	5.07455708487056	6.16549409854486	4.04873208183397	2.35137692518922	6.74972731793136	3.15195803855529	5.84141052251836E-02
2016	10	15	5.79016593072913	5.01081268135205	6.22233806855803	3.98409022367645	2.67378083295029	6.32043394907814	3.84255552658779	5.96540204054818E-02
2016	10	16	5.87476987852665	5.13015688947832	6.49352248969827	2.2441538971802	3.29467676203751	6.80385985437346	4.34550715356909	6.38132928598759E-02
2016	10	17	6.29981849262593	5.40835073102751	6.86830133427406	1.91557853963188	3.75798265174027	7.28624579086724	5.39316297700633	6.70303201015863E-02
2016	10	18	6.34920908593263	5.27323450182042	6.68541376529756	1.47382152733651	4.22083485443372	7.51530224070707	6.01116864569453	7.20249121222718E-02
2016	10	19	6.78576533466713	5.41454713249592	6.88010683027789	1.74170362292412	4.31994333575086	6.71986601700984	6.3321368584244	9.07869544914158E-02
2016	10	20	7.6560936912579	5.97702890673714	7.45919845406066	2.37062367971477	4.44616543740493	6.18770894075375	6.04164757134543	0.106353707556959
2016	10	21	9.35406683257308	7.73037114198481	9.21749155343439	2.15712539370286	4.1962348714978	5.55335153413222	5.87249222005036	0.109270143029586
2016	10	22	11.2437318260595	9.35879782740249	11.0914736861459	2.57193287425575	4.07236512435872	5.58758223821513	5.70374334731525	0.113369696886086
2016	10	23	12.6976022910884	10.4756587632138	12.3653232322488	2.81649010072026	3.52115979589733	5.41413257514245	5.63803646645999	0.107954258201329
2016	10	24	12.8244977264407	10.4929571874488	12.4937317617009	2.69441211228431	3.37292615163344	5.24027004146989	5.4842949446056	0.100868095847283
2016	11	1	8.69435499275	6.87990823849958	9.70517780313561	3.03070704377463	2.88637796183818	4.98928402924073	3.43994699839313	0.097268192709401
2016	11	2	8.43892827816595	6.7321992223049	9.52110962612235	2.20513714439551	2.44246954052619	4.75907396752926	4.75907396752926	8.52599166101192E-02
2016	11	3	8.32017479635947	6.66220823875238	9.56277925142904	1.82621138178852	2.37858200643914	4.64840636732955	4.65815024528224	8.13340416888806E-02
2016	11	4	8.40896601174219	6.74617491289104	9.6829086725308	1.76227811161042	1.93389681423416	4.48606503981454	4.58974886356644	8.06922758772076E-02
2016	11	5	8.58806154480705	6.95058282497935	10.0654141116244	2.16545663312456	2.13400746256524	4.53453661797985	4.55765749245576	7.34255672976423E-02
2016	11	6	8.90215885584663	7.22799931743654	10.3323661150565	2.52902996293044	2.58456808025512	4.59320592422716	4.52776290018222	6.78927163167403E-02
2016	11	7	8.66578478758357	6.9535848135871	9.76083538972915	3.02407221104347	2.33257735296898	4.59648985518625	4.44640058363029	6.37776041760323E-02
2016	11	8	7.88068418511703	6.25277520200649	8.40150539873198	4.10015700650038	2.31503702637139	3.89210625287598	4.30258616385923	6.59156329281234E-02
2016	11	9	7.17600187705155	5.76199768170299	7.36618157537348	3.89411968696269	2.5369984162665	3.70382936294768	4.14044068538302	8.89825344458672E-02
2016	11	10	7.39224638945049	5.91965607466583	7.34322725227417	4.72631319837646	2.60604033125216	3.39807786499409	3.92699271719485	8.96318979554676E-02
2016	11	11	7.847990639169	6.26239095429706	7.8107395975813	3.52242239595684	2.55603974885917	3.40628016259589	3.57782678112305	0.077484930772591
2016	11	12	8.27248804151577	6.7276276603941	8.34291042855964	3.95506803963203	3.6481212901544	3.60989668902424	3.37768118074074	7.42689236213439E-02
2016	11	13	8.17094477364878	6.79396050670323	8.81656843440122	3.95338113247466	2.95513901312792	3.7152210834355	2.99868021638063	7.46001539525195E-02
2016	11	14	8.69279965396794	7.13884514017023	9.62179931945356	3.21400155514472	2.50074454913324	3.61645920616952	2.77820102595603	6.63083773095868E-02
2016	11	15	7.84916262691236	6.54818113518188	8.93768668957903	5.76025167900411	2.86299666449537	3.86488505704396	2.6785506104923	6.27240336675216E-02
2016	11	16	6.65372505254845	5.69158796847187	8.21253549151331	3.54216994162655	2.62609847163411	4.12021591082353	2.91633229497202	5.85868732752858E-02
2016	11	17	5.70813786548635	5.02439944412051	7.4762777167398	2.81311829861976	3.12825336001151	4.25896271138082	3.2869684683987	6.08761502384614E-02
2016	11	18	5.49818548240146	4.76922440101506	7.13030577214474	3.04736034517177	3.36737865426344	4.00129289450125	3.5052816725117	0.075590553822484
2016	11	19	6.56261949478811	5.45104323723063	7.65434654341819	2.88146729038194	3.68513526997131	3.62411441750085	3.52894716502521	9.76461982044422E-02
2016	11	20	7.22615805842735	5.88987320924037	8.06636415479518	2.90750528797518	3.26273230843843	3.54315448686566	3.26766063485392	9.37715492474976E-02
2016	11	21	7.5677963645502	6.02769733451835	8.30463389404673	2.52006612097037	3.02000858327323	3.88819671850073	3.26110408319921	8.88720216193726E-02
2016	11	22	7.95858533030652	6.27782273276105	8.72320880064369	2.67977111084141	3.34000125788827	4.47844177646027	3.14961825065378	9.79799942371374E-02
2016	11	23	8.33352516624226	6.5812281838158	8.84205217372559	2.464178561098	3.19980677181173	4.90385160893531	3.09134934052182	9.00389663300749E-02
2016	11	24	8.60483369399479	6.78705022327477	9.35187841055404	3.04871271639533	3.12919714180475	5.06531262546137	3.23835148384745	9.37128840519622E-02
2016	12	1	16.2461906204938	13.6296535244713	15.3510650162331	3.32860955611513	4.94993573688418	4.76857996039803	3.92593618266959	0.111691138387364
2016	12	2	14.8234063016648	12.2769544323382	13.9064495286906	3.42301222129513	5.19799736784963	5.06270497886516	5.06270497886516	0.100581087898207
2016	12	3	13.4228524795615	11.0474421026541	12.6118381748354	3.96468756937925	4.95537357913199	4.93721580256463	4.90795176091971	8.20183607142503E-02
2016	12	4	12.5443659750903	10.2864039885403	11.8759341581376	3.21105897213871	4.97285935478824	4.84831755512558	4.84668226454389	7.80820680690753E-02
2016	12	5	11.6140595800226	9.46641299069475	11.0285195619176	3.16375077975743	4.85362075244885	4.80494070693204	4.73158380509735	7.06066899061145E-02
2016	12	6	11.9244779265699	9.71079425085336	11.4156484818157	2.95110280082335	5.33200176169981	4.91314427115004	4.88064799403325	6.80416211572848E-02
2016	12	7	11.2923198815642	9.14664299520042	10.7967365630642	4.22401360361254	5.27816792822635	3.83777250759545	3.86955862440167	0.068504204256328
2016	12	8	11.6174741853463	9.36858997662443	11.0013004059158	5.60088648816085	5.78636927364287	3.74529556631926	4.66952125676624	6.64605868330606E-02
2016	12	9	10.9646207975943	8.79535468139077	10.2001939005297	6.78138320293621	5.50193638668885	3.0198445256628	4.21698902450766	9.15412791409525E-02
2016	12	10	11.6950958755644	9.46307465919766	11.0985728569469	5.87958505442414	6.18135228987876	2.89406023114281	4.03079701964206	0.114089217649297
2016	12	11	13.6277284269556	11.3092375095138	13.0002922492653	5.48233396128715	6.50631895774626	2.97603329846095	3.61068704430329	9.98995911673926E-02
2016	12	12	16.4216961561322	13.9042595723167	16.0438540199249	5.71341851150391	6.7135148468637	3.37466294468082	3.33922906001753	9.13219696239543E-02
2016	12	13	16.0232442652173	13.4528461965029	15.1100970866795	5.15853212153566	8.40602092639758	3.4836111708101	3.24930242517897	8.86007822726718E-02
2016	12	14	13.6883726625675	11.146724231868	12.4369840165762	3.66834978204871	6.72777329942746	3.55337786044305	2.95262747638528	6.06039561924206E-02
2016	12	15	11.6225267510476	9.2346692858565	10.6623824927751	3.03419985406339	2.92966758291377	3.70571434268547	2.74097264387713	5.79473085658093E-02
2016	12	16	9.78012137464278	7.66290359360405	9.06297364022305	3.33063901196279	9.42077786568878	3.84862679660729	2.79946398307613	6.66521873204125E-02
2016	12	17	7.97540064559696	6.43632490169586	7.91517655000047	3.02834410433635	9.49301430790135	3.7035617183336	2.85274064914013	6.89971191963258E-02
2016	12	18	7.89075880985824	6.3964165724515	7.89004530526099	3.14341687805595	4.24281692107455	3.88433445871904	3.10992316578958	9.70004479918846E-02
2016	12	19	8.66830299501104	6.93649638968337	8.63123263350503	3.4336702173208	6.71424559692232	3.90442699236697	3.0821812825629	0.131677189683697
2016	12	20	10.6378146009761	8.80768230232247	10.4442729709348	3.72692530851528	5.19762438494051	4.18500048893072	3.17229510022839	0.14989790421639
2016	12	21	12.5750506814715	10.7481831422904	12.1146228179628	3.68220558807239	5.01239324290357	4.11978354861699	3.20504754240931	0.166653225264438
2016	12	22	15.320161108253	13.1750849780999	14.6298783042699	3.17579582140066	5.20290275176607	4.47709001197982	3.55103784969873	0.17476107143777
2016	12	23	16.1900584567055	13.8902482488892	15.4020991912858	3.39417590992672	4.68232396423968	4.24570624341538	3.47222465949735	0.151766185003097
2016	12	24	16.5604681075944	14.086430594076	15.7522780966111	3.49932917278415	4.56301164460679	4.3437674215117	3.66891426714247	0.127483922663348
2017	1	1	14.738719259899	12.8843202184315	13.7561300427652	4.07881138795188	3.78850818825945	4.01256943072456	3.29789324889299	0.136470717874197
2017	1	2	14.0613344190398	12.1107585088929	12.7110389542349	8.44633803719723	3.69293548455207	4.06028686782949	4.06028686782949	0.131079846956884
2017	1	3	13.691169318968	11.9159581997014	12.4281679907342	4.51096782930618	3.73584791596351	4.34581269620396	4.13020831068545	0.122259494791151
2017	1	4	17.570921318635	19.7341434009842	21.3402945631735	3.6333974543025	3.74008605884926	4.65777186105947	4.20029014188135	0.112901612891705
2017	1	5	17.9816879592229	17.574484486164	18.8953236030142	3.34133601385896	3.86850858858558	5.00335202740193	4.39818090166349	0.108769283509985
2017	1	6	14.8194195949982	13.0874806795515	14.0672756327442	4.27182987324517	3.59368223015421	4.54373411559938	4.33104985327359	0.10208138576154
2017	1	7	12.743510541915	10.9054391085613	11.7216247788093	4.5046849368106	3.83114944803645	4.55633789942794	4.36793464312311	0.105024318740384
2017	1	8	11.9529423800677	10.037274616171	10.6992412553816	6.04471984403178	3.78371344781778	4.30357857259118	4.30062927795223	0.106271107960239
2017	1	9	11.8520085861799	9.86574029362311	10.5640426170936	7.7281406370545	3.86651835088185	4.10595336634441	4.23106788930064	0.11609846272279
2017	1	10	12.5189376259791	10.3604707826773	11.2448602357001	7.75719806784636	4.01634652719649	3.97643596839591	4.24540232018298	0.135327162314943
2017	1	11	13.6708517064566	11.3072787164431	12.3618965962023	7.72136170136443	4.17931413830866	3.77344047874019	4.19334683827765	0.139862964166786
2017	1	12	14.4879928038314	12.1005228122486	13.0391332693462	9.39744112200641	4.86357981348621	3.63897657833001	4.06215155660362	0.125368274699285
2017	1	13	14.3061532742165	12.1966268325792	12.9838830338999	6.99853543306636	4.04213471405828	2.64069340301852	3.67324922332134	0.100722301794851
2017	1	14	13.074531007959	11.2025349602787	12.1901453347287	8.03052045753365	3.97495129682471	2.60726294329695	3.42604327075182	8.76906789368961E-02
2017	1	15	11.9534305777169	10.3936320026686	11.3528357998159	7.49561636986376	3.6674106548917	2.11471450544892	3.00801545142387	8.33200544315213E-02
2017	1	16	10.3829107437788	8.97621819386165	10.1875029331374	7.06081672177082	3.21180566044641	2.13964521564458	2.41267626050623	8.85771841867992E-02
2017	1	17	9.59386377963656	8.37567308588253	9.3403238030338	10.2086933225971	3.52883665987008	2.26707776158228	2.22344948190111	8.68762973395305E-02
2017	1	18	9.51041109226496	8.18457555717641	9.12395157106315	4.11921052662564	4.56797863989514	2.70628516413469	2.1107748791775	9.43698461147802E-02
2017	1	19	9.53062597845591	8.14022711544582	9.07020013373188	4.60235252295168	5.55759675763096	3.23892101154017	2.06319514189724	0.126993776835082
2017	1	20	10.2205324300705	8.75855751531632	9.6482991982709	4.58026779201773	5.45836637107296	3.49280879259784	2.06605957090729	0.135431078637556
2017	1	21	11.4375105179838	9.99380703995246	10.616286966245	5.05238511230371	5.39258971007556	3.74390772132046	2.15867760932631	0.147219237076405
2017	1	22	12.6351277253438	10.9684825745456	11.5900376808841	4.3334827255568	4.69911571107924	4.13366159053513	2.35721037354426	0.148419136873416
2017	1	23	13.5756634457706	11.7436080379543	12.6743553348532	4.587203644486	4.35270278164916	4.36204713375871	2.60772219643187	0.150496192452342
2017	1	24	15.1150903759284	13.131410334311	14.0219492160338	4.61006799872302	4.28187430597073	4.34030299859746	3.05742022589632	0.15047719076386
2017	2	1	12.0781876979869	9.96722780022389	10.7564289732383	2.71805281249552	3.88358797196088	5.89397387859165	4.05620781882395	0.109973786804168
2017	2	2	11.1303449047814	9.10786280117441	9.798846448963	3.37071920980933	3.6001597608638	5.79702735555748	5.79702735555748	0.100029390154933
2017	2	3	10.1213390911016	8.35730825176214	8.79055786087487	3.31863307625398	3.41828118891617	5.69971687777318	5.71219648756256	0.084552371158637
2017	2	4	9.28619099154714	7.72001732190539	7.97654802782088	2.4357207651327	3.10274606079419	5.66203081804744	5.62560337086629	7.51737161216075E-02
2017	2	5	8.18777042656321	6.94646178811211	7.07242563690667	2.36427581250113	3.00124084339115	5.45914582811666	5.53700606952817	7.18583971272899E-02
2017	2	6	7.1939481827849	6.20441834310747	6.38141960436395	2.85644342800924	3.01469391226965	5.08487149172912	5.38126972786069	7.17517917261458E-02
2017	2	7	6.9313138649872	6.01013253778094	6.18860596720799	2.99359169240738	3.11215024218362	4.92682093949647	5.23741644899092	7.22756212847649E-02
2017	2	8	6.9891260968653	5.98857017668833	6.21823694494732	4.36455424130113	3.45393242926748	5.10736673671895	5.14997017736495	8.51794338983282E-02
2017	2	9	7.75558372871785	6.50871075533773	6.86309673586206	5.9943593251807	3.92552658446157	4.90737246668204	5.04210665358963	0.104623191261383
2017	2	10	9.28638091337804	7.57085544993287	8.11125304893809	6.489911373622	4.14088437153283	4.36179770822782	4.884011315455	0.130448565865144
2017	2	11	11.439700391703	9.28308838494857	9.76222307735848	6.99649628167405	4.71851187360924	3.99403705060321	4.67132546490387	0.133061156649772
2017	2	12	13.3721583467911	10.9375868183335	11.6469809561494	6.00673653441257	4.56077904171778	3.51990365383974	4.29964178265372	0.126362358399261
2017	2	13	13.8418515665824	11.3412843430829	12.0551573012673	4.48025148191169	3.25838732925635	3.54490247105566	3.78235924081939	0.103018807892256
2017	2	14	12.192042264191	9.81549114171703	10.774320342183	4.94200641396282	2.32854131256606	3.04760067601752	3.38432485333692	8.64525007240524E-02
2017	2	15	9.78599892879074	7.97629006580101	8.74162346452937	3.91905658381614	1.93936095383739	2.93361791148038	2.95669807252338	8.00644887537317E-02
2017	2	16	7.19555516338715	6.15940115710517	6.91442896025152	8.93860380909935	2.25583051468711	2.7243449953222	2.65318461380737	7.24110609505991E-02
2017	2	17	5.99144909659524	5.3752167513912	5.83563824455735	6.82106266966978	2.24227067451229	2.5689015823881	2.52561829962773	6.13661105960645E-02
2017	2	18	5.65856442588966	5.07051491440056	5.81737129122397	2.65136519728366	2.78292292453802	2.72403028175102	2.52740224355465	7.25462477588193E-02
2017	2	19	5.7526417007607	4.9975106481944	5.99025925626596	2.94973070443541	4.02239346980694	3.52727954098048	2.55009577039248	0.104996547259003
2017	2	20	6.63725139015157	5.48182109630039	6.51382707558958	3.47541828215535	3.67338783273753	3.73638360105947	2.52217288564043	0.119765983687024
2017	2	21	8.31552476906835	6.66676587227774	7.26709368301301	3.04125239783947	3.93895089042577	4.2495633831816	2.48376070010046	0.135778216529281
2017	2	22	11.0975490423871	9.06892197976008	9.71075917821889	2.72611570537904	4.08192485516596	5.17006487780201	2.70006822334895	0.146822775132702
2017	2	23	12.6784576452267	10.5714259232774	11.3205395159592	2.64363955560156	3.94261203928789	5.70957575832006	3.06135412601222	0.13728839738462
2017	2	24	13.0474195069643	10.9493941304721	11.8139999884884	2.88376291940718	3.96330290783476	5.88722065485885	3.56477530384206	0.126416624861401
2017	3	1	10.0436930762205	8.14120894917468	9.60644944647823	2.59635807792708	3.42816711219041	5.23666423687342	2.9560096128973	6.63203369772364E-02
2017	3	2	9.03664384047759	7.27777586254045	8.66779976050278	1.97580345256154	3.29840843557697	5.24382552085688	5.24382552085688	6.17240360866362E-02
2017	3	3	8.11935604911681	6.57698823121559	7.72769074828149	1.22831002589463	2.96967951398305	4.91208005492071	5.03602078791818	5.58624141887586E-02
2017	3	4	7.87174066361874	6.43388208702005	7.38553754811063	1.09108475831202	2.84179003610735	5.14645717998084	5.03287400880754	5.40973501891825E-02
2017	3	5	7.59996227117592	6.26603176834141	6.9246223193206	1.25971493617807	2.80879315657379	5.09018311632363	5.01095573911353	5.38366705580331E-02
2017	3	6	7.32317478207976	6.07137947632329	6.6514342108249	2.32948992216988	2.65478535943294	4.75443577075218	4.90197092978077	5.33702828995144E-02
2017	3	7	7.12986550215732	5.97374782548086	6.50424730271769	2.62369954132597	2.61197957036146	4.38201766918466	4.77386853490232	6.13205924120392E-02
2017	3	8	7.48461265018421	6.1409548251778	6.77949152786137	4.5214978328348	2.65431278188649	3.91824150448325	4.5872817792091	6.64890105992408E-02
2017	3	9	8.29919125610145	6.72340402714632	7.38667588152317	5.12709649896612	3.13961051430427	4.1082701313396	4.5245794570084	0.079523078012508
2017	3	10	8.94187522930663	7.18670616622895	8.01860292267557	4.07817866438414	3.92002487008423	3.3747321677877	4.15305734425369	7.93612492675402E-02
2017	3	11	9.95257571892122	8.01889346043138	9.11663570594888	2.89364648223616	2.97058458217514	2.07492280808184	3.63962659079611	5.76744664996695E-02
2017	3	12	9.11100402070118	7.33904958053287	8.5515346879793	2.71022225278633	1.58489735995018	2.96740959647664	2.92144462717975	4.28404558740708E-02
2017	3	13	7.28204237160584	5.90521310498607	7.26727717093489	1.68135422835902	1.06805671416318	3.17753833980199	2.25512144481754	4.52718918692441E-02
2017	3	14	6.36757016614568	5.12020384898855	5.86758301738883	1.41866715175026	1.18778128153287	3.07424262899588	1.71994415179815	4.19442367485185E-02
2017	3	15	5.89782780011901	4.83016210388645	5.33090670601575	1.50387790246406	1.17491706410575	3.18596834027474	1.52783023696185	3.45399877343373E-02
2017	3	16	5.40384835658181	4.58997661264843	5.05834772632627	1.39738619287691	1.12431580150124	3.10478876280638	1.64711108016256	0.03260494498195
2017	3	17	4.15908557636666	3.78051977234665	4.52160088375471	3.24854530443737	1.27799125534783	3.14800955489434	2.02429686009186	0.033555709843221
2017	3	18	3.94770474578034	3.71934784432658	4.47996735779199	2.21885048866286	1.52402504236286	3.08755160449089	2.48924568615103	3.87991796831585E-02
2017	3	19	4.70972455419041	4.29051634024972	4.86459670222196	2.07661497372622	2.19655970826457	2.70324377031011	2.74710665648039	4.73566503223054E-02
2017	3	20	6.00343390385809	5.13042090261538	5.78352003045311	2.36290022875267	3.62333140437772	3.11946140006946	2.61132081823942	7.00166390874622E-02
2017	3	21	7.54839059368916	6.18790197051235	7.15746674197687	2.51968862303168	4.56746234219009	3.85513026111473	2.46549714644974	0.075859456590339
2017	3	22	8.44484530269086	6.83115359937162	8.08748757013775	2.41591200675289	4.90237306299159	4.77091697114084	2.14527905462721	9.13606818798349E-02
2017	3	23	10.0849660303608	8.12968606291593	9.76447978124464	2.06666538810644	4.28551468874434	4.99601109217495	2.24503680364103	8.55891660829388E-02
2017	3	24	10.4139794383288	8.41475917914534	10.0216074802127	3.32869569858277	3.49211092459524	5.16928480317578	2.50607863155307	6.98359572992283E-02
2017	4	1	11.5652245694605	9.32178097123207	13.3252908760831	2.00859232380938	3.32378139929944	7.36615004384854	5.40939494822717	6.72052658695913E-02
2017	4	2	11.3663806724813	9.5007019370607	11.497141591029	2.19248165840301	2.96244160208082	7.47551426429353	7.47551426429353	5.53553003304382E-02
2017	4	3	10.5651525772036	8.84634551629465	10.1842629494068	2.2265669272429	2.92275344234321	7.86864921025767	7.74875418467361	5.47288755965949E-02
2017	4	4	10.0642552101262	8.38650582446001	8.97074277288428	1.40460186670134	2.99207256607783	7.75853936934473	7.70046426486355	5.39436983319233E-02
2017	4	5	9.44102414888268	7.93993503569059	8.3513700960485	1.47705398212515	2.93809831696871	7.47077540398197	7.39996304261749	5.04841796797666E-02
2017	4	6	9.39311019967013	7.97966102608133	8.53855121881748	3.07863001069738	3.03032630697651	7.23788640444477	7.31026078893356	5.07923738349951E-02
2017	4	7	9.2478532821933	7.81526956457827	8.60452737802187	2.68627108063729	2.98642721705893	6.86626683819538	7.17820279199662	5.30379129871351E-02
2017	4	8	9.1939273242332	7.65575228206607	8.24271138179081	2.84288683365161	3.32732712945348	6.06346406867302	6.97042333197007	6.01227440488369E-02
2017	4	9	9.7345668377198	7.93647988972641	8.53535697368611	3.80435113969964	3.83802552785121	6.09348495185651	6.70966317077391	6.99753651232913E-02
2017	4	10	10.1847091094092	8.48855983297814	9.24600158892919	3.94928712642875	2.87499504557639	5.10250068866667	6.29344511747663	5.36693610646041E-02
2017	4	11	9.59360708330329	8.24106910395846	9.1198563380915	4.1466813610342	1.8329026986761	3.8853771207684	5.64821551341036	4.15048383352094E-02
2017	4	12	7.82063086600377	6.83763338308007	7.52510660978992	2.48614870721198	2.29956310796526	3.87303963172366	5.04738152369515	3.98222367905717E-02
2017	4	13	5.97690428727903	5.31439239685598	5.86071992590847	1.24514117106053	2.40803911885562	4.00413975237624	4.46284258425358	3.79897664422943E-02
2017	4	14	5.10027860561897	4.64466246538543	5.7343386466641	0.618258328757552	2.32245069900448	4.1472118144995	4.01290526184052	3.59473455597808E-02
2017	4	15	4.440334766212	4.30876396062752	5.30236360664094	3.76121358826907	2.26199982515643	4.54834651460171	3.93786406558362	3.61518758583675E-02
2017	4	16	4.01197671900235	3.88782462835762	5.71693217693336	3.66645407087349	2.68278669134031	4.45446864659566	3.78955424337167	3.11635248235698E-02
2017	4	17	3.80028578102221	3.92980420352995	5.62235008264721	1.9045911111922	1.78002525065925	4.82678154213442	3.88570354418524	3.54477056173106E-02
2017	4	18	4.40062491563813	4.0546387019707	7.82461920660426	1.29630965406103	1.88175244359415	5.05521066035323	4.05728465373525	4.07529416353624E-02
2017	4	19	4.60190468761191	4.41219888594294	8.28758987028831	1.0228464320819	1.93591337679592	5.17450149438747	4.23527268082415	3.92924439984406E-02
2017	4	20	4.47397902404229	4.65465727247637	6.06269268298922	1.02115941349067	2.35482150160039	4.72067580159676	4.26851426504768	3.98035704077127E-02
2017	4	21	5.20446642752306	5.054531971935	6.74354931948666	1.76632328841118	4.42299625231521	5.6130502908766	4.41310065876013	6.17931528310789E-02
2017	4	22	7.00579002938218	5.46690036525694	9.86834660741958	1.66833844018853	4.23329291756215	6.3629208537839	4.41774697188175	7.41873665707306E-02
2017	4	23	9.35223441458684	6.82626249794455	12.4269422696657	1.74088419045208	4.18545979812969	7.06990461942623	4.68067090732592	8.03042421295611E-02
2017	4	24	11.2756704964569	8.15041172312422	13.9162548207564	2.14478877889274	3.63344223801994	7.13079492249737	4.9900614661931	7.45052381998954E-02
2017	5	1	13.1833633855165	4.3186632376381	18.6235427784375	1.9137154380016	3.97871865558614	9.05836975530699	8.151177607756	5.12275007891142E-02
2017	5	2	11.3098333210134	4.53880915334253	16.7122838088493	0.850384690515886	3.59936274726234	8.60232110045958	8.60232110045958	4.62403724359001E-02
2017	5	3	8.46728099237791	4.65402284656634	14.392075152314	0.645727443916696	3.90414274314586	9.10061998907181	8.94242162273705	4.69227445447131E-02
2017	5	4	6.67172207453451	4.07672932959029	11.6868445862358	0.857758399668971	3.92139963379993	9.85204587290241	9.39192291519893	4.57173644283488E-02
2017	5	5	5.87294798496346	3.27267842879432	9.57853203064379	0.649674451235531	3.78421633916787	9.87825213485634	9.23875413048059	4.34765461758418E-02
2017	5	6	5.80404344685125	3.0061108327016	8.99374204417682	1.17755801787166	3.66619461523764	9.80767290846858	9.30144316897991	4.35767121915148E-02
2017	5	7	5.83847499682316	3.03496803345765	8.30900624620279	1.04318268756439	3.44598666096636	9.69540961633033	9.59074130552925	4.54641207686845E-02
2017	5	8	5.55452469128496	2.90818024119396	7.160421753665	1.3570456278368	3.27380579190711	9.38013757891089	9.46252191018727	5.29666187548564E-02
2017	5	9	5.13746430033124	3.02289453986209	6.39164697168903	2.8056691942258	2.54656203548135	8.6957194675919	8.9337744876017	5.13019165615229E-02
2017	5	10	5.18652863394289	3.11835500401004	6.65277486442687	1.91913410253884	1.98432222205351	8.84144924390008	8.67118315804051	4.07045073225239E-02
2017	5	11	5.27748078240371	3.01982483815061	6.6938486678524	3.88898665486833	1.52344603840966	8.81297281812355	8.32549532305182	3.98968149883524E-02
2017	5	12	5.20447835830632	2.50943738428818	5.90212281839686	1.78953549168092	1.91795889117669	8.0404309875746	7.7238215512037	3.97280179745527E-02
2017	5	13	6.11886811166047	2.35852154123798	8.51298232197558	1.4608648261999	3.25651272815455	7.82589986392253	7.65951000648456	4.27699743917722E-02
2017	5	14	7.23529026973737	2.20276193149263	11.569870804123	3.37181904823125	3.0768013101306	8.17753852608597	7.5481385493935	4.19607143144494E-02
2017	5	15	15.8039778352842	2.63170702902943	20.7993643001732	3.36721386479333	1.95486121304484	8.47775995137297	7.16590387593193	0.046987108308617
2017	5	16	15.3409471512748	3.71638819536361	28.3096979216623	1.40271114856489	1.78442083211702	9.3004643966219	7.88299744675334	4.53619454299522E-02
2017	5	17	15.3480901407225	4.26193453979591	35.1021264762425	1.24664424107252	1.43204493231604	9.48422194752004	8.22978243919095	3.92126817318345E-02
2017	5	18	15.6658579158941	4.5098606017971	35.6794665894518	0.673047152347144	1.21615496436286	8.95521069838103	8.38927320303426	4.29260718176774E-02
2017	5	19	15.6980033367118	3.82546798589892	32.4091339277997	1.04744749484591	1.84677628307129	8.88862027272819	8.51967483502103	4.79142863321637E-02
2017	5	20	16.1598688644772	4.0017589376867	29.4293485956016	0.555821345443541	2.08609130137289	7.84171683186899	7.88784306777128	4.16575758321137E-02
2017	5	21	16.0813873353208	4.10755613955014	27.2996474172874	0.796743271988274	3.40751192729841	8.90546644149683	8.51582425736945	5.44174277299575E-02
2017	5	22	16.1751266013824	4.07974414964901	25.6554203732919	1.06299780252865	4.38062248421243	8.87741861334831	8.38682554055119	5.55696903672754E-02
2017	5	23	15.6941398163111	3.67964589276677	21.0279205893575	1.15270795615538	4.65242149455319	8.83818508835186	8.1635603627507	5.61197406208931E-02
2017	5	24	14.3783613804099	3.75125307618362	19.0496088822398	1.61351816234434	4.18487633797675	8.68878071965597	7.91304897533318	4.53955139652812E-02
2017	6	1	3.1216642918245	2.280602864439	3.55646932207247	0.857897955528904	4.04622517525244	7.08360133320617	6.36958251776786	4.97277566556702E-02
2017	6	2	2.85059325170093	2.32940329242733	3.32635615404832	0.69083232870306	4.03718840408364	7.59202283299336	7.59202283299336	0.047885325099544
2017	6	3	2.77363728935871	2.16428876495384	3.16794412766963	0.592227366863964	3.80697567800493	8.45508583191518	8.04906994285267	4.92803944088072E-02
2017	6	4	2.73676065934264	2.07939368829357	2.70246220680843	0.593377456430988	3.79080128827817	9.44039631694997	8.42378890278822	5.25976225331481E-02
2017	6	5	2.97381445426362	2.18675398801859	3.03977003111316	0.592427225603858	3.49717839289593	9.33788162868956	8.67512736262902	0.049473021486334
2017	6	6	3.20166158115853	2.09788860198099	3.00169786691868	0.772436941206407	3.71244339211298	8.72558040925336	8.76641880241467	4.91787841662574E-02
2017	6	7	3.45624963485879	1.99557973068942	2.84284797612968	1.22737994869622	3.50728472665767	9.00530100295632	8.85129455981527	0.051542364949771
2017	6	8	3.3156128033603	1.65745543958068	2.69098079164591	1.44402042345084	3.19350304355616	8.10003532167756	8.3049457698797	5.44724669632694E-02
2017	6	9	3.69047239763891	1.85485206700594	4.09630777766601	2.36940911395325	3.46726807065732	7.83585022169547	8.1239901616979	0.054590381381421
2017	6	10	3.92836990078713	2.43594938408615	4.20744414186291	3.15726656468066	3.65825491097414	8.08365284693459	7.90645630938874	5.85757838102026E-02
2017	6	11	4.25816229093227	2.69836491351711	3.87942017724468	1.61880545889661	2.10244935768381	7.59270620235156	7.34655152182181	5.58861874995091E-02
2017	6	12	4.40174361013382	2.65984064918049	3.71729895675452	1.30824090016845	2.03052410502852	7.90080194808788	7.05019936863736	5.86916406325695E-02
2017	6	13	4.68752487111912	2.69031085435565	4.33187267677986	1.7740924114219	1.53588338505665	7.99846646022962	6.93142047304003	0.062597525970519
2017	6	14	4.76110213495123	2.52483502716269	3.67539407428215	0.946047538606391	1.00235552934756	7.83145886276266	6.91451683086822	5.85361120759137E-02
2017	6	15	4.92552944052925	2.52922670257928	3.59067471470989	1.3913981824412	0.991041921599994	7.91401472156071	6.99642907615573	5.54375811725438E-02
2017	6	16	5.3393037826177	2.65993750652989	3.6831987769168	0.988318613668919	1.00850524931276	7.62287117056793	7.14646055985002	5.62969098007286E-02
2017	6	17	5.90169139271639	2.80218071308195	4.63663850305612	0.821401798664148	1.47903481470535	8.46909354007677	7.60124600882641	5.64166446209674E-02
2017	6	18	5.78257115920387	2.85908998823756	5.12773423094861	0.639435938512185	1.3764913722287	8.0489214645177	7.41189764596281	5.14552397370101E-02
2017	6	19	5.74727356133522	2.74814101401244	5.03511647719907	0.480124174716341	1.42800538018396	7.68928147125552	7.44642377994851	5.62652190183696E-02
2017	6	20	5.75866886895669	2.73252020425589	4.42803019938781	0.528835572763609	1.62086083713229	7.88935826545264	7.48867555668833	4.82963831589758E-02
2017	6	21	5.62411220809216	2.51870528996412	3.95345491776013	1.02464672527323	2.95826431956032	7.5660154489717	7.44547893420237	4.87466778851186E-02
2017	6	22	5.60769600272495	2.52922670257928	5.81217782063046	0.918735279864066	3.98419389971412	8.04379855566523	7.38312555794359	0.044124683716034
2017	6	23	5.26416857587356	2.48896226280594	5.81152637831776	0.914732033918978	4.50583131441022	9.29542406322219	7.52311123632856	4.29673255233782E-02
2017	6	24	4.71546733462422	2.60589441298702	5.57660591147292	0.920566955533111	4.34249618164416	8.39026293323297	7.35947759179266	4.79473634634845E-02
2017	7	1	4.78669463214306	2.70734676686462	3.14231725780702	0.983998008563088	3.0802195823328	8.88924229710981	7.04294341325519	3.12191187090329E-02
2017	7	2	3.48378733471898	2.52073835687072	2.91049269745442	0.633191834787513	3.00987621650952	8.69320997339746	8.69320997339746	2.86181134208845E-02
2017	7	3	3.51737112650585	2.57619374146208	2.86073404621159	0.388361137035951	2.71328868421165	8.1584092553059	8.38689026489629	3.24617227032118E-02
2017	7	4	3.36150461276625	2.43752033352423	2.62043253427114	0.365442727519339	2.61681904905247	8.25267199045732	8.27882820305933	3.33225789102971E-02
2017	7	5	3.31184471438296	2.23407947734881	2.41059489378358	0.39075333913226	2.57581806610588	8.75578661704099	8.34064625363739	3.27530129397407E-02
2017	7	6	3.28049519821623	2.19690234837951	2.48271443539968	0.60184900284226	2.80415718015938	8.81967091121198	8.37081035204005	3.18655328902551E-02
2017	7	7	3.33647164093338	2.10017920382334	2.38452297552121	0.861439988070321	2.43922544848369	8.28771167901924	8.32035117814138	3.07638711902342E-02
2017	7	8	3.32116056927119	2.21456566289393	2.55026880303664	0.770886005175156	2.07457729856998	7.15285240243635	8.06432028436033	2.98502835250069E-02
2017	7	9	3.39352469450522	2.18778838452947	2.64009308261467	1.70633934137498	2.59192366048606	6.75669188967855	8.11026447573021	3.18921531097994E-02
2017	7	10	3.2670783630821	2.16116408496447	2.59824020447049	2.40971741295638	2.07638516340523	6.45802324316618	7.25170582799488	3.19485441428836E-02
2017	7	11	3.38376406595472	2.02810564971105	2.45503188620435	1.61820223268574	1.60304622928664	5.78922535318906	6.80172469538488	3.05431133547157E-02
2017	7	12	3.49066474878732	2.03731538632416	2.47831658820566	1.50318725984784	1.07609782268128	5.39898039433875	6.06107114563274	0.034781749739519
2017	7	13	3.89733901793684	2.26938489017121	2.43029414064086	2.29239940720025	1.1187567635823	5.42724400264413	5.99344390000281	3.89628296817082E-02
2017	7	14	3.59234025603508	2.37948435859702	2.66645040760445	1.33775363929126	0.899164910873313	4.73266680806027	5.54334052790409	4.91258920768205E-02
2017	7	15	3.52491837411782	2.33483333247748	2.77097806937536	1.27981679723418	0.871193094467467	4.65261317475929	4.97661594881717	4.05435229020171E-02
2017	7	16	3.45252816627414	2.35176278083907	2.85128710272281	1.13346665468535	0.87240113700199	4.99215605696724	4.61074533611856	4.15333311118214E-02
2017	7	17	3.61156485660114	2.44077692418999	2.73467335654981	0.47568712426368	0.962412907662565	5.54118725929456	4.61282999414621	4.18033825225779E-02
2017	7	18	3.47182537414707	2.80127019545637	3.12682037057426	0.86511074899259	0.936260322761507	5.7497743430922	4.35088988446845	4.36880656417913E-02
2017	7	19	3.73317337293913	2.80051521221093	3.25541714451159	0.615076792733375	1.93615904588726	5.98106405495617	4.54276373350914	4.33087066825421E-02
2017	7	20	3.95345491776013	2.90267551897388	3.25103111787165	0.525565207332206	1.86138769998067	6.32379071233736	4.73984301129271	0.042280652632139
2017	7	21	4.16276551418882	2.83721377508797	3.24822583361918	0.512236320808211	2.03088518858824	7.21640191503263	5.00504699697557	4.01505786448619E-02
2017	7	22	4.46104822306525	2.82731285474334	3.08464932120328	0.666151207781697	2.45033910148112	7.76898158775141	5.5259270711833	4.06070171943485E-02
2017	7	23	4.58450404822729	2.7089201016864	3.16353079184434	0.591926123659022	3.08335770362406	8.12142540045017	5.90604196970519	3.43517626751556E-02
2017	7	24	4.58389882289622	2.59650058718401	3.03907698193064	0.740108507218632	2.93086544475376	8.46053766508036	6.28129422604781	3.24837225617766E-02
2017	8	1	1.66348487407558	1.45722467909334	2.00930258269057	0.423684459947811	1.61075458125885	5.60039350862479	3.91063470716981	0.028302482562898
2017	8	2	2.03517424445946	1.33237678728269	1.82236295452094	0.399613368436362	1.62799770757517	5.52321515675931	5.52321515675931	2.74060207300376E-02
2017	8	3	1.80795134607053	1.23021802346399	1.50661114107135	0.341129596350336	1.41377908599723	5.03410485119195	5.26508553055641	2.49553703898795E-02
2017	8	4	1.68629739079738	1.187128751656	1.5081887723255	0.350584134035831	1.26178942950377	4.56385096515913	4.97470414514752	2.56582002909794E-02
2017	8	5	1.64007723878709	1.14997113475983	1.4972030999411	0.535279347060594	1.35993576589349	4.79668269568414	4.83421548115844	2.45450074759341E-02
2017	8	6	1.79350128212647	1.27103778820957	1.59170710562811	0.544638407429557	1.4320519855848	4.51275990739234	4.68343485375105	2.73788905263277E-02
2017	8	7	1.73263423811593	1.25503346458392	1.59438173326696	0.654990900446001	1.40042743036297	4.50264818366636	4.43440320981188	3.13774156305581E-02
2017	8	8	1.65336347510657	1.25850259247549	1.69380208915959	0.62183801814344	1.42883780994153	4.05987685518548	4.21715350328084	3.78839833571649E-02
2017	8	9	1.7785104679873	1.34473916597036	1.84351118572	1.23536217311819	1.60898192344238	4.45951533814266	4.00493156162718	3.81446440850371E-02
2017	8	10	2.04914838802162	1.56686103650863	2.07665238707444	1.5430023083788	1.69119095111556	4.93301945418771	3.7703812633718	4.09810818374669E-02
2017	8	11	2.20122295126441	1.67260930247198	2.55495291222172	1.23242299104428	1.25977745614104	5.14080764955609	3.61704249806635	3.84551048004815E-02
2017	8	12	2.2965275619177	1.84393038662241	2.53658135026107	1.97952259665352	1.00454772489383	5.55942565689677	3.64820415808553	0.036829620246037
2017	8	13	2.35579753067808	1.91959873267584	2.53933775357163	2.11691562135082	1.0158474766999	5.71688017937537	3.81615254071832	0.035451898379241
2017	8	14	2.23794260354777	1.90255440438605	2.13109761881804	1.14669542349537	1.02299721284617	5.80673814506085	4.04273763662278	3.22178961377247E-02
2017	8	15	2.4841630765798	1.94495189950783	2.10151597698094	1.28905880857697	1.29549969546858	5.86007065331393	4.50012551020635	3.12904514249401E-02
2017	8	16	2.62879014651391	1.70095903793875	2.14089720916607	0.885607743455768	1.24612661524367	5.92837777831653	4.81802172404124	2.91946870013012E-02
2017	8	17	2.8711892307137	1.5750974254444	2.09684863391433	1.09985336266015	1.23813363995744	5.52694280540278	5.10965071858633	3.17274459163161E-02
2017	8	18	3.01755991750409	1.57396575961661	2.10682788608312	1.8674783072109	1.68659116980923	5.74233708486318	5.47268285485335	3.77857720047224E-02
2017	8	19	2.99921136587675	1.70121188092468	2.27921888147616	1.41083873983556	2.00381356847495	5.19655248276135	5.38242194089434	0.035570113507134
2017	8	20	2.85007179471635	1.86742524646359	2.32981162238466	1.04441591222135	1.54180739253378	4.05933498924331	5.20714774456893	3.63693672744157E-02
2017	8	21	2.79352203476185	1.99266391367179	2.29756285772904	0.401394714718028	1.72557411448304	3.81583574821978	4.78644621615067	3.91598247538505E-02
2017	8	22	2.14700521452579	1.26611686755793	1.6649733768503	0.572870611235729	2.2087725503437	4.59568202790675	4.33732247252585	0.033475223177532
2017	8	23	1.79938114168839	1.45538757465813	2.06060571618116	3.62927826452636	2.03921133714158	5.61728265686237	4.06352646412123	0.033603738727123
2017	8	24	1.67806250695536	1.50976475503207	2.15238900721199	0.60257736826103	1.67919587044037	5.44990881974001	3.82838864944625	2.97365896526424E-02
2017	9	1	2.2439851451749	2.00816479591209	2.90751693252403	1.10445537416655	1.9151100444782	6.31613742762957	4.32729194928474	4.81723077359625E-02
2017	9	2	3.43575737900564	1.62208148504053	2.34847484917041	0.922931666518232	1.77159418416317	7.46006087967345	7.46006087967345	4.56985217406517E-02
2017	9	3	3.09209452594095	1.50330974285732	2.0625766358142	1.00561407919952	1.54298599170054	7.30401328953533	7.31763388384438	4.21012987040615E-02
2017	9	4	2.9258367623687	1.41880900783147	1.89906269706271	0.657803801263775	1.49653599553282	7.37392867252986	7.24440743797414	4.11610181592279E-02
2017	9	5	2.89295596741739	1.36847100015117	1.9092260904886	0.527981963951009	1.59760442584447	7.40140447329694	7.22477655016813	4.26642828071147E-02
2017	9	6	2.93948465230079	1.49380023007599	1.91823539306913	0.594219160729595	1.57246383274083	7.06936950665863	7.13540251393642	4.24161423801409E-02
2017	9	7	2.94589672763804	1.59109392347801	1.95489245327474	1.44309123594835	1.68420864545804	6.80816870781834	7.02428681131403	4.73176525122297E-02
2017	9	8	2.90053260172688	1.71700318276555	1.9645431985294	0.949415539314237	1.77094880679378	6.38458542385351	6.82818572812649	4.42109650423839E-02
2017	9	9	2.60156126999155	1.69285662322538	2.03483906516262	1.12528829678428	2.14250818176673	5.96684777277082	6.60297099018733	5.01010590248518E-02
2017	9	10	2.16000876389016	1.52301244952849	2.12893938664598	2.31546022748389	2.28151712677438	5.35527434917104	6.31116746751796	4.24759733124262E-02
2017	9	11	2.1662729425302	1.81921369320332	2.7418578765838	3.59775143452343	2.23196360598947	5.17418443963729	5.6983020412967	4.40209740220063E-02
2017	9	12	2.37003965946951	1.92840448976642	2.95239517547919	2.08585091856483	1.2562210469627	5.56607029653358	5.24109595520626	4.61054266486181E-02
2017	9	13	2.61251308760682	2.20149770708135	3.07362715212187	2.42794473283163	0.906426274354048	6.20039375786531	4.80799429251004	4.88218639833136E-02
2017	9	14	2.37599533799076	1.98431348329844	2.59116843260986	1.11042611363663	0.922471596394082	5.22860769818682	4.47639965219303	3.71276384713806E-02
2017	9	15	2.51823644545513	2.50266130538422	2.75325151156763	0.422982699527474	0.630834514741562	4.99144378631258	3.84020292877806	3.82522210114195E-02
2017	9	16	2.46594480754269	2.49655847774576	3.14898837215694	0.495867697740588	0.40055565951658	5.19673694330651	3.93078963973499	3.60364171194716E-02
2017	9	17	2.77768199068563	2.3008848464681	3.3725539784843	1.23831626169127	1.09063249537681	4.94956086025413	4.19424138578741	3.71923221212563E-02
2017	9	18	3.24458895620416	2.18360276642068	2.83488870115283	0.842548160782015	1.07319230857066	4.8428324395958	4.58505128488336	3.83280039947054E-02
2017	9	19	3.43290469187605	2.07427187228211	3.05240989921438	0.662202092673504	2.44850196198545	4.92497369936929	4.82401408507822	3.63641611583269E-02
2017	9	20	3.18722875927804	1.9951339466726	2.81787985343636	0.764491708347645	3.27090257565015	4.89337399736767	4.61366342705623	4.58950014833219E-02
2017	9	21	2.82858262425012	1.99398726717973	2.87384282008238	1.0559222749849	3.44189989349593	5.1919099494592	4.36340702900544	4.69513950542148E-02
2017	9	22	2.58245446749919	2.30054073746349	3.21589997778784	0.659806659246636	3.23144026601482	4.81857697098783	4.07216310027864	4.65728149631956E-02
2017	9	23	2.84511013034029	2.60132456921978	3.45602972349535	1.21102140197065	2.20991145883181	4.55371993382877	4.20765320948816	3.69490967341856E-02
2017	9	24	2.64521928787179	2.36647280265084	3.45285937458529	1.45978823910389	1.80745387615465	5.48048485863379	4.16848072168909	4.10379495161809E-02
2017	10	1	14.6607441610185	12.1909890925127	13.393851903661	1.59358031108737	2.81414756601311	4.58589078208727	3.21685747943715	0.124002110052575
2017	10	2	14.6652027617422	12.1228744949993	13.2383931715084	1.24292982584349	2.60700737536301	5.11567273453665	5.11567273453665	0.110648949223017
2017	10	3	14.4308168181445	11.7125297502722	12.915962097056	1.02565196341617	2.67642635358407	5.97973854675889	5.50082327279811	0.108067373767884
2017	10	4	13.1806826175746	10.6350505911006	11.6798757787866	0.938579724712599	2.54479579987913	5.85537158035987	5.38339408734319	0.100434539747009
2017	10	5	12.1758147961367	9.91237957390678	11.1782623151855	1.29232640106195	2.58603916565628	5.63807460971026	5.4267226754659	0.107320743267478
2017	10	6	11.4272515878949	9.16939353380461	10.3598515094325	1.31645227599867	2.54364060489719	5.33514082274932	5.34952515227648	0.107107623495028
2017	10	7	11.1415075265494	8.97314192385605	10.1399066116602	1.23627953828177	2.34577329035632	5.00007885242483	5.27676994716169	0.10175872792875
2017	10	8	11.4615955278055	9.44914325448226	10.4633067684392	1.45676028832283	2.61654509682665	4.06936275866981	5.08225530610336	0.107777315891557
2017	10	9	12.9956292624988	10.9850077043775	12.0639900791912	1.62738658491896	2.90110595646028	3.50135662392241	4.85356905961865	0.128923722273578
2017	10	10	14.7031657284163	12.9131923874156	14.2077317534173	1.53057254965229	4.27369213262308	4.5305968970686	4.63668556693194	0.130181153077116
2017	10	11	15.9956019941146	14.8272102863132	16.3301247671411	2.30187705858318	5.00030106620473	4.41783612028141	4.24386548623221	0.129373317176041
2017	10	12	16.9233545231261	16.370607019703	18.1221423405389	2.19160993834756	3.88956880897012	3.76780361563889	3.7249137008598	0.114329900572311
2017	10	13	16.7443137515621	16.5737214809348	18.308258512188	1.77374318167878	2.86142306125534	4.26454920575615	3.3286203240455	0.100496972974617
2017	10	14	15.1699175062442	14.8173728524363	16.3764486308303	1.2706635316019	1.35157458708245	4.71805548530596	3.18762594662307	0.09588232647946
2017	10	15	10.7638802351663	9.75779615541045	10.6848135123593	0.832861539058067	1.23480057554065	4.95682508694111	3.0919070201102	7.11437614962933E-02
2017	10	16	6.12875783597051	5.27911401543392	6.10123669263438	0.97574630725597	1.12657165507351	4.88497903926219	3.3810985182117	7.26467244378012E-02
2017	10	17	3.09442787457839	2.78727266138225	4.33973885543051	1.12835719706027	1.21215469161975	4.86388932386816	3.74317060322857	7.68732606820168E-02
2017	10	18	3.03511114155265	2.63709408876037	4.2457231274015	1.51501446105451	2.24834467185102	4.41227515495246	4.00925452719072	8.50321465671706E-02
2017	10	19	3.38476451535004	3.09443945740671	4.22122134901966	1.18922883961621	3.79673506221023	4.62550200704792	4.10018794918452	9.51003996916174E-02
2017	10	20	4.4100731875688	3.99523910221541	4.69266185323609	1.7756012662281	4.36494671864741	4.24378102867653	4.01521300603978	0.117159481417517
2017	10	21	6.39027038203827	5.36374394466614	6.2731663844868	1.9044373763477	3.86119375378924	3.77204393030972	3.81965300831668	0.130736129221692
2017	10	22	8.98725900220751	7.24291768770185	8.27349700478413	1.12485761743352	3.83833708019744	4.01797038584226	3.61597411733053	0.12854716161727
2017	10	23	11.5381275385902	9.33934905976937	10.5268899579306	1.55593441366967	3.52568659268245	3.64285523528358	3.37760917330566	0.13987769875616
2017	10	24	13.5125323483776	11.149537496234	12.3429779203664	1.24070739447691	3.03920617819002	3.31863425724097	3.25096070719307	0.13252037105864
2017	11	1	11.5857690119772	9.72567852799815	10.4104451495815	1.27197294795953	3.26081845244196	4.727069314533	3.96654659303938	7.57051668968971E-02
2017	11	2	12.5161568194844	10.6406757017407	11.5209162008503	1.28661205907872	3.29308840340789	5.05301266372705	5.05301266372705	7.14938832824834E-02
2017	11	3	12.9513572102309	11.0264626026099	11.9537837067122	0.834287998551074	2.91230663301323	5.02495161406969	5.02007464339798	5.96835690835371E-02
2017	11	4	13.0401085590826	11.0336583743776	11.99345177394	1.52812190601771	2.71155247875194	4.85313436848529	4.94842604602079	0.047589538447429
2017	11	5	11.4616595359604	9.42466216036939	10.2243966938238	0.976213331850472	2.87956155556346	4.70915907055638	4.84788834474264	5.71693217693336E-02
2017	11	6	10.8433591827913	8.76940462015487	9.74398602088021	1.07388559977822	2.84909119721005	4.26881603362964	4.63671949308458	7.02192083236353E-02
2017	11	7	11.9930551974336	10.3970330229228	11.6334968138269	1.01258431336683	2.75019546741631	3.86083724200784	4.43970929550762	7.40971553197315E-02
2017	11	8	14.920988895894	13.8959171013929	15.5314175347304	1.13965386822399	2.4818724472126	3.52278130308902	4.21162349849364	7.11333147972091E-02
2017	11	9	16.6524342719594	16.4428844871461	18.254866491277	1.22448594696886	2.37229517212134	3.36438764725216	4.0063811566369	7.27714212196912E-02
2017	11	10	16.6871863377737	16.2173798327753	18.0161727670781	1.59320047472858	2.68972148459369	3.70850806991671	3.79260184771188	6.92014642015738E-02
2017	11	11	15.7126344289423	14.4379932136724	16.3899372664721	1.46904915848436	2.29183700228131	3.05731353840857	3.49837174061209	4.65506598430913E-02
2017	11	12	14.1429497680329	12.291150237376	14.0328376002059	1.42621401096516	1.94412639189572	2.97181901935315	3.25254252813771	0.037543738530068
2017	11	13	11.3636185781578	9.67066900893934	11.1065462944413	0.940564254964542	1.10289138246073	3.45926983055709	2.99602722814787	3.74578637627594E-02
2017	11	14	8.23389984266898	6.69546198976895	7.50896940214583	0.729753812075418	1.05009295022968	3.5548139667901	2.85415746300422	3.83583557546844E-02
2017	11	15	5.05257338591489	4.3688262594722	4.85362436135529	0.724438908442252	1.26855628083802	3.52175167203436	2.88245062425505	3.80041093382719E-02
2017	11	16	4.14283712988338	3.64660131484445	4.00697469605482	0.662721182575542	1.30026370080724	3.88072260372613	3.02993389457092	3.86093990064199E-02
2017	11	17	3.91002654343327	3.39228099554778	3.77786384769019	0.740750869706588	1.77556631841505	3.63976366108043	3.14367921158233	3.92861389479341E-02
2017	11	18	3.98439285772734	3.44204033915833	3.80335083919753	0.819428181471552	2.04450095276527	3.67466608392911	3.24089627117366	3.76899338518054E-02
2017	11	19	3.86344905555069	3.22316353829737	3.85194177139607	1.44575588097718	2.54784576340217	3.62728463411471	3.28028135061604	3.69250078257678E-02
2017	11	20	3.8172117869457	3.03082982845764	4.38295621609793	1.83500986291293	3.11392866394494	4.16677685149595	3.43874545052174	6.65116608612296E-02
2017	11	21	4.29002105103361	3.34675853731558	4.83160752055251	1.14229396972839	3.44102686330107	4.12092290014624	3.39776803007605	8.24232909450361E-02
2017	11	22	6.04103092996465	4.87497268709891	5.85958365165556	1.72579230972731	3.35298803094079	4.27451313538627	3.44418723122159	7.98017013220159E-02
2017	11	23	8.18945311305483	6.60053205316505	7.10290144084229	1.25011295565741	3.12115637584426	4.59164399856868	3.56875172884031	0.069549253712986
2017	11	24	10.060469175526	8.27678155811551	8.89298912897334	1.33760216363348	3.15158077090357	4.58127381393258	3.70375434853294	7.42120719897584E-02
2017	12	1	7.48522559115874	5.90519484563165	6.75914885099923	1.43139403690559	2.57137537636279	2.53249844760007	1.99838644588497	8.68081970924248E-02
2017	12	2	7.12042345001524	5.60532900565602	6.33585122558036	1.42572373622768	2.53013380297009	2.74260164793999	2.74260164793999	8.29982510503646E-02
2017	12	3	6.77392745679817	5.25610755851387	5.92165093709419	1.60857914997069	2.58301593610355	3.01319678061518	2.84143686202249	8.78914694055415E-02
2017	12	4	6.6391744963385	5.19310267683842	5.85577557005746	1.77248989562918	2.67360656099785	3.06619912284442	2.83332700821558	8.21496579922505E-02
2017	12	5	7.20807492233686	5.64835117248759	6.41003916918903	1.88289794186998	2.94410290843983	3.21971970551457	2.86229974961233	7.82263052860716E-02
2017	12	6	7.67260639475849	6.08052888663631	6.93326095909289	1.70957665220051	3.01909098807327	3.31077311786731	2.9215059699779	7.92143320003725E-02
2017	12	7	7.86098300236305	6.30783775982714	7.21328920941328	1.67708571261435	2.94767996978998	3.14385102750657	2.91339755348622	8.18797965023657E-02
2017	12	8	8.0985418396348	6.50294667148566	7.47710483905325	2.45304287668168	2.69376021316329	2.73784050107361	2.86321372439104	9.15859859997217E-02
2017	12	9	8.45047982773738	6.72365961112758	7.58561645886028	2.57776541833646	2.28930817052698	2.37284518357877	2.73567955951163	0.11582492040308
2017	12	10	8.99140569344338	7.10804481381968	8.20521295965325	2.59648231846618	2.57335394721255	2.27915597784052	2.72269105757192	0.124897090254825
2017	12	11	10.0457317363992	8.06833674728676	9.22810850196178	3.45381738634921	3.47800973606141	2.99334709533244	2.69159965079183	0.133135009062715
2017	12	12	11.713212831615	9.50226156819492	10.9587954234312	3.3578133352325	3.56335390319661	2.71619330924549	2.58790957833984	9.94455957963825E-02
2017	12	13	12.2139014903321	9.84646502879172	11.1344697657289	3.28863209711189	2.8233497840634	2.13106982078352	2.39702715866254	7.34875239154561E-02
2017	12	14	11.0166234784364	8.78610043422391	9.96482915335178	3.77351787831497	2.68076928872845	2.12674120219219	2.15032558439555	6.67726070653261E-02
2017	12	15	7.52240143155701	6.1005199848883	6.98232278981849	5.25367255058946	2.72261207068785	2.27344022704575	2.05068394919798	6.51796524750953E-02
2017	12	16	5.9860351224709	4.97620863004648	5.94070461529311	4.3325061245192	2.73566645769215	2.29113923549307	1.98647758355441	7.50686662962531E-02
2017	12	17	5.86731423601003	4.74849155448451	6.09122996095829	4.66370105462193	2.73787977513302	2.2200455289335	2.01214947747757	6.44010173788157E-02
2017	12	18	5.56475725413886	4.483438260754	5.98451406566569	2.79236028937225	2.99716712124769	2.10316368622117	2.00968978864774	6.55689191166201E-02
2017	12	19	5.16337390739107	4.09259318726108	5.43795238714671	2.30718062519517	3.40256070553322	2.15508068523121	1.93073611233743	7.84699106774083E-02
2017	12	20	5.22487159211802	4.04886815459992	5.06731037223912	2.62447810138692	3.51064944108749	2.42246061107015	1.8555737985496	0.108853589479871
2017	12	21	6.35092068509654	5.06415472536506	5.79509742125737	2.29624908418726	3.24451563726084	2.43809373799877	1.79131717021333	0.113541080939596
2017	12	22	7.71147727225012	6.1753702020702	7.0075893318407	1.74826078449679	2.83591912366796	2.2981993886753	1.76176027970724	0.111838657469855
2017	12	23	8.46665819997883	6.73895751486065	7.63695035683015	1.60889106714837	2.71567862499693	2.39111257678067	1.78446100413229	0.104132359942031
2017	12	24	8.31679649520489	6.56569776160723	7.54626352508075	1.66395478295333	2.39997013123588	2.22844111898621	1.80560656117645	0.10239952676862
2018	1	1	7.69584908830495	6.3976642242995	6.66782785586222	2.81102539997118	2.10222616259756	2.11380510998785	2.2265906882923	7.99473392986402E-02
2018	1	2	6.20303429045835	5.3411837384234	5.34325689680301	1.56798160328613	2.21143979113626	2.55062013683678	2.55062013683678	0.072279822632991
2018	1	3	5.1198398272437	4.48178311928583	4.44809169344132	1.67516114883075	2.2042806188403	2.8459869249631	2.63581616994062	7.41873536450803E-02
2018	1	4	4.51641371350557	3.98238054920793	3.95729895936148	2.07628700856492	2.24368488513857	2.9555730724142	2.6863787566858	0.067440402469919
2018	1	5	4.586383149527	3.95050924533674	4.11014131736921	1.24621290114574	2.24644681608335	2.98363517425415	2.74953238122634	6.59776219257869E-02
2018	1	6	4.48199104501544	3.95489805658665	4.12039250661902	0.938656097203445	2.07921959443052	2.71003709850415	2.71536184773921	6.85552389575769E-02
2018	1	7	4.25231119952837	3.6997723459946	3.80019807067264	1.06286284127108	2.1907429878262	2.75527516205514	2.69901083699341	6.38350248238789E-02
2018	1	8	4.23184716949346	3.63412736711719	3.80641789669777	1.48861870977173	2.23799065023463	2.47769982358045	2.59130058265679	6.51383969152463E-02
2018	1	9	4.39630832423301	3.63076263008003	3.9585033919327	2.00761989291016	2.53672664645859	2.27906161913172	2.48683991440073	0.089098431332711
2018	1	10	5.53120829773883	4.50552030975877	4.89788923888809	2.19131554078438	2.90071057911666	2.43987190450529	2.45400703699774	0.119383121709494
2018	1	11	8.05965215325955	6.40893193926652	7.27794823188169	2.08843890524284	3.38389608117212	2.77882417566912	2.37387211475351	0.128506028197724
2018	1	12	10.2988672516285	8.08668980308545	9.19182666390935	3.16172222929168	3.10140446853024	2.2759455870939	2.24122342422079	0.101836188651169
2018	1	13	10.809291768218	8.5152109312865	9.60559872583278	2.41972183596397	2.46096405622299	1.91939730684019	2.01129427471422	8.15057664472748E-02
2018	1	14	8.75477545057348	6.98836206139001	7.83529831222635	2.13546600388848	1.88979527062445	1.90496427496394	1.82617370320165	6.32937057689322E-02
2018	1	15	5.73360214423595	4.72782505483271	5.46676501353969	2.07255491386061	2.32108922644792	2.03402949478691	1.64704579676183	6.19443038074813E-02
2018	1	16	4.50825606635832	3.68365565660198	4.54339490645329	3.12194223160696	2.07035743974692	2.14886816920028	1.59852082163615	6.58634407812196E-02
2018	1	17	3.71019133108545	3.06466741750688	4.0680854214748	6.11022997883592	2.25003385080072	2.21537475490254	1.69187389482363	0.068489854833061
2018	1	18	3.51146611335393	2.93942427250022	3.81141466130754	1.66160521774625	3.07502367622088	2.65616210586186	1.82937010527636	7.79417115174233E-02
2018	1	19	3.85558292781541	3.12327371673976	4.03141783360444	1.57541597169477	3.27545449526285	2.60404978232314	1.79960170822428	9.19540948275582E-02
2018	1	20	4.4634236341215	3.57223462486071	4.21208365841892	1.70365409516887	3.49438874313835	2.74868492505131	1.79497506497193	0.117107462213529
2018	1	21	5.57250032360976	4.56257960111245	5.13046281981652	1.54119071409229	3.27607816940363	2.82596765550566	1.80073660754401	0.128942486692913
2018	1	22	7.38554725418013	6.00198891766237	6.46074443373152	1.44802423790087	2.89049858655095	2.66848056587751	1.87257130638356	0.129386476167541
2018	1	23	8.58403536120613	6.97722356998253	7.45589661041735	1.58338143673391	2.5562769746892	2.54557033204981	1.97607554308314	0.107593420272903
2018	1	24	8.63465137113684	7.06182122376485	7.37780260824081	1.51721306475754	2.43113024439929	2.57844664415888	2.07885755777536	9.36850133181936E-02
2018	2	1	9.8556179896179	8.03361971090342	8.56896724736762	3.30608350236841	3.15889854469514	4.29061383009432	2.8596402959091	0.108000438194508
2018	2	2	9.97248811994134	8.30314343294856	9.02737144656051	1.34736880782197	3.25819938274426	4.76442393681917	4.76442393681917	0.103201732968176
2018	2	3	9.2327742908203	7.66973010901494	8.21414768690107	1.2341886542716	3.17849518918096	4.78576400745154	4.75693229507067	9.86553481519823E-02
2018	2	4	7.12112115127297	5.95549418879121	6.34563226123501	1.42195213484833	2.93492020568816	4.70253182919014	4.67729955202287	0.091883528417419
2018	2	5	6.40972753663261	5.38352248299447	5.70378530141592	1.75373680709386	2.82402419940347	4.32123645038333	4.50767955772157	8.57812136640411E-02
2018	2	6	6.32388911858567	5.33650607421644	5.82681671780606	1.68675431336595	2.91961512178192	4.47749505674179	4.43864259756916	8.41108641505721E-02
2018	2	7	6.40804581338059	5.3541398598688	5.84369198688851	1.59769086752465	3.14683290297149	4.73525538308272	4.40072745309251	8.95505576261489E-02
2018	2	8	5.98955178211663	4.99262144183334	5.62809781443236	2.17690791755661	3.15882875423304	4.4280728006887	4.37580932297564	8.99755829442693E-02
2018	2	9	6.36979740871111	5.17623944872065	5.84228338342768	2.74854993568812	2.96223536039827	3.65129587834523	4.25023197946732	9.96195978506043E-02
2018	2	10	6.56705042492889	5.28488336309077	6.05447136873003	3.39169225131798	3.27607345162392	3.71469269239621	4.18558316223621	0.127097337101048
2018	2	11	8.76557710340354	6.91394360030306	7.73380109676167	4.2940778344557	3.83846753788391	3.64506490180216	4.0535014488327	0.129982512880437
2018	2	12	11.8400962698206	9.55258915852604	10.3830610180357	5.59749163469059	3.37472827162565	2.5238816224325	3.74218108369685	0.107302448260533
2018	2	13	12.3970085934249	10.0696963722058	10.9492330547649	4.63550420935375	3.04061603544011	1.92902680770593	3.33963983080369	0.094775201504939
2018	2	14	10.0279933485064	8.28770281975715	9.08510020084622	3.72782489187142	2.55923360809203	2.11722867457321	2.83724701172213	7.60323167365075E-02
2018	2	15	6.59214670628157	5.81858806568993	6.42688646892874	3.50092370443067	1.94953980912731	2.15982730963533	2.34956977979114	7.23095049842821E-02
2018	2	16	4.67972369216378	4.35712277890408	4.93756333104196	3.24784557542907	1.9671389143943	2.22089907698898	1.95661347045877	7.88560616798026E-02
2018	2	17	4.20748379094537	4.18361631876604	4.85269995414853	3.34403777988967	1.88696862657746	2.16871200886283	1.76099886144366	6.83744732126371E-02
2018	2	18	3.77139205084486	3.92998567172612	4.65451512747767	1.95564924819646	2.29732013359007	2.1545584886494	1.72785957943331	6.46672545534712E-02
2018	2	19	3.28318389558968	3.42476027645807	4.24344314440204	1.90879386606403	3.34907365351446	2.43185591317448	1.72683855336241	0.062576623616501
2018	2	20	3.13920297783957	2.95597721462072	4.17386209984616	1.67628032734434	4.05838127260018	2.94041519928559	1.68512704126683	8.02356354847775E-02
2018	2	21	4.08960483725112	3.49077758110042	4.63635490359432	1.83958902787965	4.32015361061187	3.38310866810971	1.6819988482209	0.112506123682052
2018	2	22	5.92782027852042	5.10872367989493	5.4686663490362	1.65740358138928	3.84163552265604	3.5490365945573	1.7257127783815	0.12367088693487
2018	2	23	7.69480496930098	6.36228646057899	6.59406008873522	2.2191667707008	3.60510965140694	4.10073049513966	1.94425547078693	0.120127961038717
2018	2	24	8.69634947659573	7.1768449658963	7.53414072764886	8.58706034275979	3.15964288037292	3.92734201275193	2.31434915951288	0.112685060192181
2018	3	1	10.5441927144756	8.77607124648025	9.75132377742563	2.18425450484496	2.8852858700606	6.80403633105124	5.02955423179921	7.75648647502695E-02
2018	3	2	10.6199548426636	8.66572782342472	9.79256172985266	1.53083012127899	2.61278905896872	7.03236756351565	7.03236756351565	7.42175432603274E-02
2018	3	3	10.257917651842	8.30947983914352	9.37656271324477	1.19877476278892	2.13455945947203	6.61149753396135	6.7699367065544	6.92859122362447E-02
2018	3	4	9.56102827360873	7.7204425375046	8.87932639764896	1.35900026505888	2.01867624037161	6.7119750684129	6.69284109058323	6.80962317180147E-02
2018	3	5	9.52364723364029	7.72975445552136	8.72117268758021	1.09206981803143	2.26867400047475	6.55844963758551	6.59243620020425	6.56522280944329E-02
2018	3	6	8.99646684930308	7.24461485825468	8.82697478590302	1.07049045805581	2.58455572882695	6.59241445264269	6.51059792220803	6.63784090647264E-02
2018	3	7	8.6473316165174	6.84887558466304	8.68349070090411	1.15006622841865	2.74322887479303	6.04130940730887	6.35032807551442	7.26261108095853E-02
2018	3	8	8.29011589215593	6.59096807874638	8.42545213787359	1.27360859491706	2.90683288466242	5.52081106710868	6.18050467137042	8.08866634850833E-02
2018	3	9	8.77844378399823	7.08563087343336	8.35741037904252	1.70869587026508	3.01985069297893	5.0900986181657	5.95828990885748	8.49467469700196E-02
2018	3	10	8.8455525142952	7.30409125791448	8.231881374737	2.55521113465254	2.80229040986452	4.9181034897086	5.69345344991771	7.80083627536061E-02
2018	3	11	9.28317165550994	7.76429656023447	8.45332536209386	4.10763778491276	2.41286872495604	4.2339132614375	5.31880413432896	6.57667759374314E-02
2018	3	12	8.62741732786261	7.25959505965088	7.77652934168904	5.66097753631532	2.09780564649492	4.03916311996401	4.82626476078744	5.96224681615699E-02
2018	3	13	6.25379597985944	5.4479551258948	5.90648753338893	3.90550571762407	1.94350310035134	3.7383223193621	4.3931030990303	5.55874460441033E-02
2018	3	14	5.68045129208238	4.85168558818427	5.5242768222277	2.36353723129711	2.47044174941972	3.79602697415738	3.91304224888731	4.91869376837965E-02
2018	3	15	5.3115010129673	4.73975786929018	5.72112979793979	3.55370471540631	2.88227807154695	4.01721207201477	3.58094318886293	5.07700558036747E-02
2018	3	16	5.15168483419011	4.73280324155753	5.93628656719715	7.1653787289821	2.40683018537217	3.77420978460497	3.53296812882357	5.37467178292717E-02
2018	3	17	5.43936270776887	4.90883192056652	6.26329124377121	3.31423561414894	2.47510906316307	4.10194463892293	3.65580012472938	6.33856603301084E-02
2018	3	18	5.35094538258944	4.92668107146467	6.28603732354294	1.73107793711686	2.15931756111719	4.25302759544287	3.69802814840287	6.09865135805423E-02
2018	3	19	5.86120836013021	5.31901977117635	6.6315202579725	1.45049738101444	2.06489691828772	4.53182296155076	3.75854581808798	5.97560752598926E-02
2018	3	20	6.71120071624769	5.89405873023099	6.71202846871753	2.17600139679483	3.35827229859957	5.0402181781302	3.78287027624286	0.062613338096023
2018	3	21	6.77215466842323	5.74257819285687	6.79565536939901	1.94147340862958	3.95939063411889	5.24427662084922	3.85039215058176	7.12082110363434E-02
2018	3	22	7.29347919100873	6.18375719499035	7.32698160897159	1.54738767028516	3.78909962730766	5.96134501673927	3.97215216621182	7.60364466465786E-02
2018	3	23	8.42296740634294	7.04784976996022	8.19937055019194	1.87140336048496	3.80016034372141	6.54063669036984	4.23964054741981	0.080120876422501
2018	3	24	9.85598448190372	8.29175433573364	9.29637845237322	1.87727400932661	3.40906445085855	6.57799089066761	4.56555594372348	0.078703654508383
2018	4	1	5.30029277005298	5.05114939259236	6.69030983880413	0.948975708312025	3.04999301507293	6.58268546409016	4.95868383570491	4.64942173536088E-02
2018	4	2	5.26625976142008	4.84817040156061	6.35139902072073	1.43845879121199	2.88407960714348	6.74364985134009	6.74364985134009	3.98670004506313E-02
2018	4	3	4.92607257786666	4.67738845326819	5.80904006633378	1.97065269823856	2.83094837955501	7.41140298280986	7.01706486829318	3.35520962519677E-02
2018	4	4	4.40811416272999	4.09841766397652	5.26698599753373	2.59821732233134	2.92839637869823	8.38056373956698	7.42914742554431	3.19717969256093E-02
2018	4	5	4.43044631366278	3.9723629067622	4.75529202253446	2.06291260180726	2.94325377202642	8.88189115490135	7.7347115641489	3.18600287947114E-02
2018	4	6	4.70198261452895	4.05929105099675	4.66066087693047	1.59214281630851	2.68774615423695	8.91276256298583	7.93468431760056	3.44956872315122E-02
2018	4	7	4.6387065112489	3.97210347606579	4.75549205830556	1.58251694746723	2.70549418245614	8.3669058176103	7.96848728029771	3.44309956313562E-02
2018	4	8	4.51728963736616	3.96407270041276	4.91049092511574	1.27128723140463	2.86673211034259	7.74222021390931	7.87244979122879	4.46015521503587E-02
2018	4	9	4.61229293687564	4.24256594931938	5.27122476688334	3.11899681017196	3.32516438580528	7.12480051663922	7.72661341694835	5.34723712835488E-02
2018	4	10	5.38999822412992	4.85545731269652	5.87267802673597	3.05813664871076	2.46144265835397	5.99313916103799	7.55693411840521	4.60928855926727E-02
2018	4	11	5.68154768930598	4.98247423919015	6.21560372666089	1.40724584350096	2.07810243026226	5.04078097617641	7.0941826636673	3.85785895329619E-02
2018	4	12	5.32110046759936	4.48868308772951	5.60738500085027	1.21558449312611	2.33809038890002	4.856546957987	6.41888624870398	3.21340952769906E-02
2018	4	13	4.77226512956944	3.75046568650296	5.69058160343342	1.01748487247498	2.81303376051061	5.00129194565205	5.75941559659213	3.67150979106118E-02
2018	4	14	4.02961687117008	3.37898778662312	4.75780436109829	1.41814580868151	3.32044078273903	5.08773988197305	5.10711657539021	3.71137126339795E-02
2018	4	15	3.86617187644323	3.33777547846901	5.42788268333964	1.35245406048829	2.85176096933782	5.30756756753484	4.7485483940854	3.91952337610561E-02
2018	4	16	3.84122556905659	3.3815615302516	6.10537666789176	3.22213042178833	2.16632973995457	4.69718800017598	4.57630076979564	3.60903982386696E-02
2018	4	17	3.84246357920422	3.30377700953555	6.49433119676094	5.15802212398032	1.66971579981748	4.9689523558657	4.58144684269214	3.25979119037332E-02
2018	4	18	3.60991280665624	3.21409401186133	6.84903168613298	0.852614825827448	1.73897067973278	4.81963219947831	4.60069873546815	0.035514730410069
2018	4	19	3.5136842503979	3.42977219314473	7.40728396426847	0.682259192700673	1.09472123657603	4.4082265544694	4.54328719993072	3.21772365827499E-02
2018	4	20	3.88751877417716	3.5047614970224	8.22406202524069	0.717926286600838	1.97543374627687	4.62602625436391	4.40680571201323	3.29561497776194E-02
2018	4	21	4.15439254378396	3.37259478159477	8.15230806785018	0.776411044606068	3.87080293206491	5.57187035019354	4.27599647545522	4.38848708172063E-02
2018	4	22	4.13116784464181	3.33042877813275	7.21247652872217	0.800836859160523	3.68261763043217	6.24331906099187	4.2799433618146	4.89778598658136E-02
2018	4	23	4.29749809691459	3.86037011075281	6.51745727307677	2.27415470613317	3.40527789739136	6.60101242550089	4.43350483487814	5.07777403395551E-02
2018	4	24	4.84602390432938	4.51914498803803	6.78017908162565	2.53551859355204	3.08243846212224	6.18107335789888	4.63454775542819	0.040298381753343
2018	5	1	3.73904133535949	3.45075961716893	5.80147058355893	0.686531983868597	3.36767258473754	7.78467845437388	5.55413243421276	4.11527445876551E-02
2018	5	2	4.65276651323857	3.24766448598917	5.76898372388935	0.849541155210011	3.43547047607655	8.34649218697231	8.34649218697231	3.92015534324602E-02
2018	5	3	4.30166259430802	2.9837312763969	5.06389992370268	2.76072038803858	2.92528220615774	7.69767921083848	7.75563155317028	3.85768329831617E-02
2018	5	4	4.12815318823317	2.78279403699407	4.61922117905987	1.14070970802954	2.95133770775778	7.7906616280102	7.68381905492426	3.42115493295303E-02
2018	5	5	3.6954491047803	2.54547176831673	4.08722110291161	0.969018274219124	3.33528974844663	7.78570972909105	7.65719377366507	3.09815530731494E-02
2018	5	6	3.42684949932725	2.25475999883131	3.74631957983635	0.729805787490889	2.86896631941462	7.58934831756355	7.59062806417243	2.90284744647235E-02
2018	5	7	3.49381424954235	2.14548166099583	3.8462370490101	1.56620320178532	2.47687681315054	6.94852827469993	7.46424692545004	3.25857507722137E-02
2018	5	8	3.41710045292069	2.25596492103282	3.93893640164687	2.49493343117623	2.77687209439267	6.40210280555826	7.32086642522678	3.98234809050038E-02
2018	5	9	3.49586545347747	2.62233308799107	3.92846427261578	2.88169354826172	2.90685754527642	5.46702726321848	6.93525097550117	3.80364850314588E-02
2018	5	10	3.51500943382195	2.94567674639511	4.04132438862685	3.6996266589718	1.87564231302375	5.97838954052146	6.30015822486572	3.44309956313562E-02
2018	5	11	3.5542493120268	2.55898165229339	3.99331879294389	1.45970979587452	1.91853812327667	6.22213645614214	5.9685616021422	2.95970549731293E-02
2018	5	12	3.48135844618511	2.35216669733312	4.49784496386841	2.83036530185336	1.43908573126672	5.66563557981781	5.68455746284503	2.93324779933945E-02
2018	5	13	3.78233964497692	2.63816760563316	5.18509720014103	1.77812272639082	1.35736409116554	5.22440509552528	5.34973285099929	0.0293019137692
2018	5	14	3.834983282127	2.47777215229925	5.45612673940184	1.88472448382471	1.23157386849039	5.42884239494056	5.00925308678402	3.06734447862278E-02
2018	5	15	3.96683382678415	2.53138011856369	6.00715821506214	1.1206117121104	1.41742863758721	5.88715264862766	4.91555208799064	2.85961874291639E-02
2018	5	16	3.95636595137743	2.25620609648604	5.96379759217481	0.929485154442904	1.07172858062927	5.73335208799133	4.98116164425176	0.031071082800249
2018	5	17	4.26695227538698	2.37636208819143	6.3110133012765	1.13022977966372	0.913812761697308	6.31472648729294	5.18382513311866	3.18345859124169E-02
2018	5	18	4.38881765742296	2.53556777520387	6.23858958419289	1.1162533338702	1.02931929345821	6.97575935923773	5.39523219759352	3.02617020228373E-02
2018	5	19	4.64801066810613	2.73484727462743	6.59949012551468	0.859559566081198	0.994555133113403	6.71844734153178	5.68953674554563	2.95024132913206E-02
2018	5	20	4.67912316020717	2.41462093613738	6.05325233236507	1.53155577189904	1.49047152818968	6.02090742038728	5.66713470552883	3.12149444954918E-02
2018	5	21	4.79417956548283	2.42549185788948	6.54610886089118	1.4511891057986	1.99191915887264	5.44478310701512	5.64592662502774	3.17697811830011E-02
2018	5	22	4.5823566896894	2.4911168343611	5.5306704306247	0.973962088860565	3.10052602774844	5.5454395354721	5.54515513937286	4.07545322588982E-02
2018	5	23	4.17020494927964	3.03129436375177	5.23912083242734	1.53853721898222	3.26657888844102	6.66901571518009	5.4874310603029	4.17622559436793E-02
2018	5	24	3.78105065901285	3.37358492835399	5.43047949327513	2.81011996070424	3.16358083942841	7.29542007850568	5.54987164435514	4.09738092761093E-02
2018	6	1	5.95617832554896	2.3993327120967	3.09775339558866	2.8118499601111	4.65982738738485	9.15831818154336	7.83539536533504	3.14089792796521E-02
2018	6	2	4.94553771011525	2.12696483036639	2.80287067610192	3.31159578853861	4.58192696327534	9.49559423882855	9.49559423882855	2.83724171458265E-02
2018	6	3	4.91392820947554	1.87294609397796	2.56987178336912	2.16102653195634	4.54956409910606	9.52866422612348	9.40429397374779	2.88228561262666E-02
2018	6	4	4.94295641025912	1.86127058235422	2.54121008809798	1.81664475800132	4.38621051109516	9.19745092122137	9.16623463111887	3.17665882900474E-02
2018	6	5	4.76276680946398	1.88032767992923	2.49636279211443	0.866997406326166	4.49989650649475	9.60357518643315	8.99609286750073	3.70054253609316E-02
2018	6	6	4.61133467137733	2.00780285259461	2.50561003526701	2.35380297103993	4.24262200279274	8.85122553212441	8.82305244566626	4.11740599220399E-02
2018	6	7	4.53897617475455	2.03911435011972	2.47659700464856	3.55434336987752	3.69797955372019	8.14250064036814	8.76215351792239	0.050714025531838
2018	6	8	4.3164738034555	1.98384278205407	2.64926944962684	3.16869472158566	3.22156452711693	8.08676688500404	8.29448097145388	0.058180395176361
2018	6	9	4.28716063773329	1.93324996061707	2.45441193181472	1.80413274631052	2.97331906101663	8.42042324034674	8.08282776244406	4.56554849452789E-02
2018	6	10	4.33268234995601	1.69386058871888	2.39335352630213	1.24171451413023	2.35377771261693	7.88935575350175	7.746335100619	3.78473475976111E-02
2018	6	11	4.70518473356065	1.77644784446776	2.3181032879804	1.35789408191259	2.2200041777767	7.94735951034572	7.52668656857357	3.43906816642956E-02
2018	6	12	4.94245923500988	1.86508907912936	2.67384833577207	1.0433337828716	1.97636650799388	7.84324475632186	7.29854013277712	3.03173857108045E-02
2018	6	13	5.4978244049711	2.07789461328692	2.82378930980174	2.73055469150381	1.42224584767597	7.99355937960323	7.3284329104723	3.05034867240174E-02
2018	6	14	5.667424350735	2.06118267963872	2.97811411702357	2.47156640763151	0.996406543933101	8.19314263313514	7.19726298882575	2.97715572366193E-02
2018	6	15	6.02549741550363	2.07527772735601	3.11606630278134	1.47120599740534	0.794875581366889	8.53580275406839	7.46587161697742	2.93339999203618E-02
2018	6	16	6.37001808477159	2.06516893039244	3.47796984987719	1.35003413001293	0.842325640792646	8.56432377344488	7.67838718780101	0.030036640327904
2018	6	17	6.54872587172531	2.1097888231573	3.62197021689589	4.55514065439171	1.31571796121665	8.30721074111312	7.7048301377413	3.03589538723783E-02
2018	6	18	6.74507497842139	2.19075454345733	3.69767095768351	1.05090414614071	1.15368749989063	8.73225509435549	7.88377976310545	0.02995570782393
2018	6	19	7.00988293995047	2.26999676036065	3.78086640056433	0.78990151623373	1.40287856273716	9.13986923929827	8.11006924029236	3.07583599456259E-02
2018	6	20	7.0161497640016	2.32667074376692	3.75972777115559	0.879051122484546	2.13441498044767	8.23881554890208	8.103152354587	3.17057042896476E-02
2018	6	21	6.99212228715131	2.57014938393225	3.81264038616666	0.561550427195097	2.28844484005385	7.76100857251323	8.08081701602336	3.28703478855175E-02
2018	6	22	6.86072591258115	2.54210675968687	3.62719721702706	1.58620689655172	3.13506247563261	8.64379432546055	8.05721956745285	3.53118713750479E-02
2018	6	23	6.68107341479202	2.66945702207529	3.43554546638598	1.25895917350599	3.98443264813782	8.89197066408361	8.01053606631655	3.34855817553385E-02
2018	6	24	6.29575286695025	2.55718582935115	3.36749635609065	1.21864560337249	4.82086560118295	9.09099636033491	7.89792188082864	2.90283937154021E-02
2018	7	1	3.11818576054667	2.33359445543506	3.03597309218765	1.87586061491652	2.9169139680104	4.18206616630522	5.16147154699761	3.00328374644301E-02
2018	7	2	2.70255421465585	2.39581474981105	2.9566764252909	1.34856886840515	3.09656996040995	3.84932149679175	3.84932149679175	3.06295942351634E-02
2018	7	3	2.63003059524022	2.24251842554055	2.90137774713001	0.532391641759198	3.45535789866771	3.92537010560149	3.83952281981381	2.97390080895537E-02
2018	7	4	2.59655133841921	2.10923893594085	2.80549895255013	0.199101926311455	3.13289862003877	3.64686736488468	3.69434324921369	3.14323532612692E-02
2018	7	5	2.42388059372084	2.05553714997088	2.72140065138824	1.0374700410236	3.41497860213598	4.01091700202493	3.62932105581263	0.030400551777675
2018	7	6	2.37012468858213	2.06013536110936	2.56068987120414	1.94678302789656	3.44575995228128	3.93607522438825	3.58289444674099	0.030110310931187
2018	7	7	2.47448629765371	2.18769776371791	2.41197728194155	2.64573776391618	3.05336056709459	3.47601097952079	3.4760728469461	3.53147648510854E-02
2018	7	8	2.44449494897321	2.07082481446075	2.54488030575297	1.3113783823324	3.07397446255101	3.7266260793758	3.3568098014351	4.18394267934995E-02
2018	7	9	2.6004135320434	2.16993137000635	2.75455959570822	1.47956207799887	2.84389555635995	4.45063726257384	3.23099904653494	3.69829952205587E-02
2018	7	10	2.58860198081006	2.22430368468886	2.81748254392191	2.65244865567041	2.2773939706364	5.83180625172905	3.15268560489268	3.11546034960552E-02
2018	7	11	2.68443008375185	2.21126149954157	2.51110793922469	2.77896605408362	1.67447632642027	6.73622848436337	3.20188116749399	2.44252938995389E-02
2018	7	12	2.89963537443236	1.91709906296057	2.11238030137435	3.49694182830336	1.64488999098337	7.02200841287859	3.50693118099625	2.09496751499609E-02
2018	7	13	3.18829731892999	1.48722929337281	1.67905424184187	1.55416155948874	1.34628568169686	7.47021035889774	3.99545917449565	2.15459762450063E-02
2018	7	14	3.13410149041153	1.46005065636226	1.78295092228592	1.50518985915026	1.0401377999503	7.33290814174699	4.71259181356378	2.45934038570883E-02
2018	7	15	3.41452447755874	1.53262835126442	1.90479920409661	1.83873200721905	0.989360763609892	7.76431719356971	5.51868156490512	2.42280746995392E-02
2018	7	16	4.15047905873092	1.70198410712662	2.08291275976787	2.56442938250747	1.09712628625445	7.38270681315607	6.19956143846725	2.62329725081085E-02
2018	7	17	4.8362852658227	1.74753095740442	2.00925326726953	1.02812220842938	1.25528608806969	7.91571734300186	6.78478398314778	2.49235851575695E-02
2018	7	18	5.28216511776673	1.80350651539992	2.08632563545439	1.75539483268825	1.67281071246759	8.09902055606102	7.16069168103004	0.027042046795445
2018	7	19	5.49988649758573	1.85380242540075	2.16154001852487	0.767864269945579	1.90342537051019	7.78405537198229	7.37604396502081	2.68748070073908E-02
2018	7	20	5.37219043850149	1.82809613638642	2.19977190085032	0.415902525111672	1.6393459662721	7.15765124368077	7.23031253507334	2.66364075634329E-02
2018	7	21	5.20553882019932	1.98705488016164	2.35397931978869	0.861148686889726	1.78733096300774	5.93660656360512	7.06454116949458	3.31608440342059E-02
2018	7	22	4.83602075824676	2.09198847286722	2.52972295081602	0.467664064708156	1.92748466469035	5.48381130053983	6.73472252250953	3.44594718057694E-02
2018	7	23	4.31810392480037	2.1952212680663	2.71517704393808	0.448973341003561	2.1182260786871	4.61530879452472	6.2178549701732	3.48087452448334E-02
2018	7	24	3.70884827885363	2.32303410547438	2.93953401325002	0.533198907790345	2.35974301498578	4.18434529164519	5.66049632435115	3.28377132606152E-02
2018	8	1	4.29080685296891	1.87638472499758	3.4137409098789	0.448534761141946	2.97222145415881	5.26354529296204	6.45457330472991	3.41171808531515E-02
2018	8	2	2.80346440446548	1.87120936867698	3.45997115515105	0.384757808387944	2.88614394448517	5.55403003381152	5.55403003381152	2.95335940908906E-02
2018	8	3	2.66119590042243	1.59139698965978	3.17526256418633	1.29928586733899	2.75007222027775	5.87350215913915	5.68330118314821	2.80785816939747E-02
2018	8	4	2.38587872058501	1.43180889224884	2.36129577341846	0.50256846326383	2.61138037695653	6.09769611199226	5.72964577220918	2.97415634440938E-02
2018	8	5	1.47196014438797	4.96655480858378	5.93014895821907	1.08012344973464	13.6381816969859	19.2527054375915	21.1187120819429	2.04124145231932E-02
2018	8	6	1.77951304200522	3.34165627596057	6.01387285088957	1.08012344973464	10.1980390271856	13.2476412994918	19.5106808355492	2.04124145231931E-02
2018	8	7	1.08012344973464	3.74165738677394	5.71547606649408	8.84119147324989	10.9772492000501	13.0958008537088	18.4436077454132	2.04124145231932E-02
2018	8	8	2.01780043327675	1.85584364631601	2.34614808527919	1.33159937661857	2.64823596932229	5.30217940947241	5.84211913757699	0.033911185382022
2018	8	9	2.0205115487704	1.84255428717778	2.51998939796332	4.9526348222355	2.85193033159246	5.50233381200214	5.64513915623501	3.93687389377035E-02
2018	8	10	2.03095532728965	1.57612689048716	2.39953944238625	2.5430257976908	2.48491431195567	5.2691240667055	4.86402910656586	3.45671138736231E-02
2018	8	11	2.40353779357473	1.52712427902579	2.47662005046951	1.42874043679868	1.90807508733244	6.30868684342618	4.53187266816517	2.77226083533528E-02
2018	8	12	3.52939194409873	1.48079235561179	2.2056499084709	1.10365678314473	2.26455406828919	7.09557186134055	4.40445105886742	0.028175975610046
2018	8	13	3.65728777185414	1.49577867552451	2.33460917500125	1.56100559305163	2.24308853009554	7.18218308358634	4.48310332076067	2.88470769083082E-02
2018	8	14	3.37732314667709	1.32570963138117	2.07227505647984	1.87556697542102	2.26847010284356	6.28466716860315	4.59680495811205	2.78434463748067E-02
2018	8	15	3.29420747085883	1.33983935907723	2.14370778073569	2.26176242628988	1.10285735100452	6.30815487684199	4.80725393319397	2.67352879577354E-02
2018	8	16	3.73358317800083	1.26384164688731	2.31347050912482	1.41753526644964	1.39657485327199	7.20464214994196	5.46268046978331	2.75453236678584E-02
2018	8	17	4.64615809135483	1.28542291693785	2.61791816284269	0.962705844059938	1.70086543826873	8.35834510766671	6.36022354700117	3.50088433147183E-02
2018	8	18	5.34421145718034	1.55686992465829	3.09398758072527	0.825970099521483	1.69960870050244	9.62321618387919	7.05028742013776	3.77969650001948E-02
2018	8	19	5.67260971565939	1.66261835751965	2.56021072165834	1.03383479168902	2.02745239794868	8.69977996149782	7.38900629191973	3.25768869177759E-02
2018	8	20	5.69402068627413	1.74116850489463	2.63450360567253	1.07192572709558	1.82739160283977	7.96343413026393	7.48679164198595	3.14821260456633E-02
2018	8	21	5.54908564748471	1.78780660740563	2.26414273371844	0.817703524056512	2.49314202910617	7.2048088258442	7.4242393137991	3.90903021267349E-02
2018	8	22	5.36103914747325	1.74823413614542	2.26007375480628	0.717490696391447	2.42408290970029	6.35543222272668	7.32309068925422	0.033139641062846
2018	8	23	4.99520918848553	1.60449456377142	2.33720445293781	1.23587793012234	2.87358765774368	5.98835527172519	7.12719817028348	3.81073434556458E-02
2018	8	24	4.71008030229711	1.82628193878194	2.67540481554132	0.754343111966956	2.7652115498865	5.69523294359696	6.84961818938445	3.17161971201359E-02
2018	9	1	2.73555016660341	2.48237265702147	3.91403068514435	0.489535463898379	2.5641666658654	4.64227682997457	3.85511775940191	3.16383658442386E-02
2018	9	2	2.51496598185119	2.29513326068517	3.27204083482614	0.423387883184758	3.19307347315677	4.53818687513622	4.53074826007783	2.68792051885048E-02
2018	9	3	2.21758057737955	1.90103031437103	2.71870589014344	0.441412708755752	2.90996431753819	4.39870550659039	4.34392933031164	2.41544190696264E-02
2018	9	4	1.95027470592515	1.67598847491582	2.28704164045287	0.580894503025567	2.21293459493582	4.23857490689728	4.29377321111151	2.69187991048974E-02
2018	9	5	1.80385420271684	1.40617123930218	2.1096659297874	0.446453382110098	2.70874105563985	3.67151970988268	4.07023856670821	3.18712894734771E-02
2018	9	6	1.75826528779535	1.32335185641443	2.02355729675383	0.468957465594151	2.12343714686299	3.21209499246694	3.82687475810238	3.32757556633688E-02
2018	9	7	1.67767567209801	1.34393386341559	1.92805623174882	0.406365092262501	2.23153047233485	3.04810220000843	3.62457158516434	3.13949901850969E-02
2018	9	8	1.69044372872924	1.41003000513628	2.03109671019227	0.415692193816531	2.80641024469668	2.91366013539935	3.46598415372115	3.64670557331704E-02
2018	9	9	1.80412753927019	1.51708799806197	2.18340522639363	1.27798500449231	2.77500190032176	2.7171221126516	3.2854049372304	4.34134191425651E-02
2018	9	10	1.96443767643959	1.60928077580782	2.38523664363808	2.18234876998296	3.40585017060578	3.24188928772192	3.22464547842681	4.71217735071754E-02
2018	9	11	2.02477532079861	1.66195916379081	2.614022604965	2.01068262532099	2.35611588239672	3.8004982544725	2.92837651241536	0.038024583441097
2018	9	12	1.88930459129877	1.56392741067767	2.44917658031079	1.57628018303487	1.2280061577141	4.61671395860587	2.64817305190211	3.40770098974411E-02
2018	9	13	1.516372188938	1.39663331457638	2.06558615260806	1.27740120798199	0.601178330127912	4.79207679404243	2.60295689848768	3.36063180872974E-02
2018	9	14	1.78535710713571	1.24147090179351	2.25268358482352	1.44731552269097	0.78616509433805	5.24044103317862	2.87317574973911	0.031939613161228
2018	9	15	1.75190610339165	1.00661636387317	2.03085883682947	1.05604277254691	1.31085924104514	4.9753064538006	3.09513408227534	2.92049593258738E-02
2018	9	16	2.06350054264979	1.10660461779686	2.1801461944015	0.893287178429853	1.55454741834302	5.16061354847919	3.60891942715639	0.03694930084377
2018	9	17	2.37931307469761	1.18170786174399	1.64678024204472	1.02283836196969	1.31460986553786	5.14456405253287	4.10996099074955	2.98006802079805E-02
2018	9	18	2.73425336891093	1.27056857478587	1.69035198391106	0.477804437138179	1.95646323331259	5.00026944208362	4.46171138787801	2.80039294854753E-02
2018	9	19	2.66144772844775	1.29617392904191	1.45326563273762	0.665580865718582	3.09190960354299	3.99278025428935	4.30501605865833	0.03052150520673
2018	9	20	2.42621589619457	1.31467117928442	1.63310987187764	0.432555374496295	4.00429704097982	4.2926565283485	4.00465949584878	3.98719140310702E-02
2018	9	21	2.30539174650551	1.63281359168569	2.3392551609331	0.480074472289879	3.5808250772187	4.46214234261014	3.81276929691147	4.17182415966223E-02
2018	9	22	2.57951159535032	2.11301315967808	3.44102919949731	0.440180160148323	3.59258577428033	4.27505123947505	3.72551119532215	4.10283260099091E-02
2018	9	23	2.71867353403433	2.51803837170511	4.19413651900391	0.511909535243335	3.29516471296558	4.52759542558633	3.53746162724778	3.81756514802234E-02
2018	9	24	2.76384408032953	2.76994292837054	4.33861509901802	0.982645822128532	2.6880919374716	4.69986780627389	3.79163641244766	3.43811320313126E-02
2018	10	1	5.22735429973045	4.43142088267708	5.79467064511044	0.806292457413388	3.10610452249429	3.1860020902373	2.43419486884231	6.10276393108617E-02
2018	10	2	4.7360888541505	4.00113783099912	5.12319204931784	0.965349491933912	3.40721351585901	2.93852180428617	2.93852180428617	0.053353490814368
2018	10	3	3.83862654649301	3.24506794225033	4.56608190275342	0.76865100842961	2.62622560567436	3.204454784507	3.04062104578753	4.62171126897424E-02
2018	10	4	3.55353325104863	3.01454062787892	4.17102997345099	0.352054899596283	2.33758445307733	3.41074624740066	3.16638934835505	4.22189208292403E-02
2018	10	5	3.20569609526498	2.79242446784191	3.83730042503468	0.308540325754167	2.34991039255683	3.55488456930394	3.24271446979479	4.03257346436735E-02
2018	10	6	3.45099910060836	2.91814496231971	3.80741295172197	0.421012987040615	2.42822730103156	3.73383214178867	3.43796179164169	4.24627791642997E-02
2018	10	7	3.0317974011417	2.7194984945626	3.48193344042521	1.11623340368144	2.50549139262335	3.37534367240684	3.31642162547812	4.63875350567424E-02
2018	10	8	3.05171671529227	2.62675781731479	3.25862516912141	0.461802607989084	2.65027218457459	2.95551243669196	3.21550901225378	5.79163282267515E-02
2018	10	9	3.10880354770254	2.70645054489664	3.42347996251817	0.612357802965755	3.07131485041737	2.55470610785097	3.08076469583626	6.95157340174558E-02
2018	10	10	3.27903080356874	2.80800187891164	4.04978870195297	1.16591373553521	3.34846029988834	2.88308625953653	2.99220013514229	8.15431367689634E-02
2018	10	11	3.51399659120648	3.12611843784832	4.50031460469361	1.255525422292	3.29062968557669	3.63638522313567	2.82951672102357	7.90558080632313E-02
2018	10	12	3.14990138191889	2.77749291708886	4.35705267881592	1.05911291862368	1.89080634454728	3.72954056819094	2.56223371633473	4.57909309137052E-02
2018	10	13	3.19956948634643	2.78858636836828	3.93372926079763	0.915212738158327	1.63545128782508	4.21418134629052	2.21313334068995	3.88551189345408E-02
2018	10	14	2.98865605280731	2.78294591231166	3.64429089448994	0.831432632242677	1.37320487799168	4.27716424368985	2.20182607168244	3.91598247538505E-02
2018	10	15	2.42826840674525	2.32596378451637	3.29965785127547	0.982936861935685	1.34556220012625	4.25871234346401	2.31734924577236	3.65050200308834E-02
2018	10	16	2.17410990164874	2.20176306683017	2.97309910226661	1.44739984453104	1.84134917535288	4.46803949537418	2.88682686045343	3.95187558635388E-02
2018	10	17	2.22834405812462	2.19492716767755	2.89163295876074	0.57945410987141	1.637493922933	4.20258038758867	3.48597269493583	3.44032775061735E-02
2018	10	18	2.34723507240684	1.93846067945335	3.17034540267386	0.505577296459408	2.49219153128662	3.59082373020938	3.65725379906466	3.39747055662229E-02
2018	10	19	2.14943143400682	1.81808416845835	2.85176096933782	0.740670604862146	3.31778976039375	2.81195567683735	3.57349648529285	4.21256919223481E-02
2018	10	20	2.16907227910259	2.06057026591877	2.59055355897837	1.18527404087465	4.18430246239134	2.70223589885239	3.34586890204584	7.45295880721736E-02
2018	10	21	3.35891107400842	3.07421971929092	3.71132413191089	0.849255583285995	4.27308278099102	3.12959022483287	3.11622448351653	8.40195764862841E-02
2018	10	22	5.040383882102	4.2975211540792	5.27059687689766	0.801306899215328	3.77565999564251	3.08513755313435	2.65661999649682	8.19911734081482E-02
2018	10	23	6.04859650772488	5.09704391101591	6.83135822491638	0.431218994002503	3.2512693964315	3.07022934708917	2.24592023591516	7.44646364313494E-02
2018	10	24	6.09287732699944	5.13557415132907	6.7922789815673	0.936630122120297	3.25264711606543	2.89136645896019	2.17988523587299	6.44191026678459E-02
2018	11	1	7.69569919280572	6.02474080432714	8.00834693864191	0.9224886024634	2.48958068023634	3.48053044644054	3.48359985938333	7.24359383550493E-02
2018	11	2	7.11494438564216	5.65043605976367	7.60960081567489	0.686891012302826	2.25296739190018	3.04267441865133	3.04267441865133	0.066260903499278
2018	11	3	6.83119607344835	5.36654837475458	7.14845689564553	0.757993471119122	2.14622048868432	2.89531993512874	2.99914111103233	5.85234148966148E-02
2018	11	4	6.94272188967812	5.57804498104336	6.78812759007606	0.563136283013389	2.08465316892776	2.64504712182123	2.74552206312898	5.48743745997441E-02
2018	11	5	6.59544096013156	5.26100756080952	6.18250635740025	0.621997345317682	1.84265098797787	3.0303066875631	2.89371097699663	0.050714279733095
2018	11	6	5.65995032253703	4.47791072963456	5.07353769868952	0.724849130775535	1.98049345872975	2.94819856052455	2.69095164745223	4.80247987201671E-02
2018	11	7	4.3385102769164	3.46227617642485	3.94474318694378	0.871443283725281	2.03750992401212	2.79139297704193	2.60461646927935	0.047885325099544
2018	11	8	3.77894955908582	2.9267717481273	3.40565033747819	1.29361675635661	1.90848907747949	2.34925207990091	2.49550527379563	5.54590256635164E-02
2018	11	9	4.05212274879525	3.15924302457212	3.75643720190329	1.30611841086881	2.44498726842627	2.06187482267563	2.43035369941105	7.43154783942985E-02
2018	11	10	4.79663311697058	3.73964947562668	4.64534936355414	1.66996502796004	2.57098200577889	2.44713426517053	2.36850787796339	7.49527529870709E-02
2018	11	11	5.59167108946251	4.37399442041863	5.58934210302689	2.17076200659096	2.85468511583723	3.53422202570688	2.37038974069462	7.44753082693539E-02
2018	11	12	5.81351085337686	4.56313442697587	5.77957163428762	1.74384143682775	2.10694075992523	3.73353964380968	2.41613187188827	5.40006679249953E-02
2018	11	13	5.08680495217601	4.17282224656014	5.20146630139065	1.2760795092749	1.65623768401556	3.41686846266597	2.28809841828966	3.95788871441625E-02
2018	11	14	4.45437966684577	3.65202640582006	4.64447899092101	2.90941315370125	1.54833602013021	3.85827502483444	2.19411709387647	3.97624735200916E-02
2018	11	15	3.64726141562677	2.95131144885135	3.9617497325043	0.911938952485979	1.53142659546965	4.22595861895503	2.41238083245332	4.18077601731627E-02
2018	11	16	3.33097022855141	2.69305607450127	4.02494858587415	0.77732939154312	1.33971915112245	4.14954786968295	2.74770830176952	4.27282521002974E-02
2018	11	17	2.78029559559594	2.34811297897468	3.452922157088	0.929564612390553	1.96300504910965	4.2000320856408	3.149146308644	4.05435229020171E-02
2018	11	18	2.61896738196245	1.98288329932635	3.49510817286707	0.955096702680307	2.97183589478005	4.71646837068008	3.71472382789392	4.37358602866983E-02
2018	11	19	2.83764901551564	2.2175409093699	3.35209504164059	1.1172075498132	2.96894849608642	4.62924301823592	3.89987278523639	5.73042671085925E-02
2018	11	20	3.26998868511692	2.56964813888389	3.7524730912341	1.11852133294598	3.77471509373127	3.82703734285709	3.59585902675691	8.86794831584739E-02
2018	11	21	4.53095662908324	3.82202142854247	4.79200764783079	1.01133096905684	3.75719681982793	3.90424426310051	3.39583690476871	9.93942214439086E-02
2018	11	22	6.28754031917936	5.23609549079659	6.3914362567696	0.831883561792162	3.56807724533987	3.84376671712149	3.39395237702429	0.100727473545265
2018	11	23	7.36587293041036	6.06790743127566	7.33861644452531	0.756554134050374	3.26073944377259	3.71627522470805	3.30905147147996	9.12355190514277E-02
2018	11	24	7.96534308412886	6.41794452224436	7.93042476416936	0.834359257508758	2.73641203990922	3.41347960943013	3.25531974145463	0.07757279577578
2018	12	1	9.33349702237413	7.62509562781565	9.01990083709966	0.811206234909197	2.60666879795309	4.40867200967467	3.84873716662723	9.44648670729553E-02
2018	12	2	9.04458866510705	7.26880045037677	8.56282612099089	0.831598698721436	2.41358200022988	4.37599570089952	4.37599570089952	9.11316517232608E-02
2018	12	3	8.57543255342032	6.84640541969013	7.90499172294864	0.913690247115979	2.38891514373306	4.53092712003931	4.48352546888269	8.86774899705287E-02
2018	12	4	8.04194560407671	6.58670540488469	7.57752933683939	0.578372551054668	2.22630702603327	4.29488602860888	4.38993198529758	7.83815494666085E-02
2018	12	5	8.02447426177575	6.56220728259229	7.31597569085728	0.581441849017517	2.2849024532306	4.26199545237132	4.57999963092289	7.47168778296566E-02
2018	12	6	7.66749723403876	6.50672003987621	7.24821709773788	0.521888827488457	2.12212478013546	4.21167806504814	4.3642127419077	7.01558759319259E-02
2018	12	7	6.86273971926222	5.76475726322062	6.14133844779163	0.78114241168069	2.38235889192195	4.25912869998482	4.40170128837897	6.75726930925736E-02
2018	12	8	6.92806111952445	5.84132624892573	6.49235986488453	1.08749986419833	2.1807862360707	3.56706164741673	3.89244781191656	7.74034003232583E-02
2018	12	9	7.04687697567305	5.6547374342701	6.69023284355225	1.17065436060781	2.15993695793554	3.1731684653735	3.57279814409517	9.64874188232762E-02
2018	12	10	9.79600967514608	7.82235933434124	9.38943703199387	1.22576506721313	2.66749986983234	3.52780621160895	3.42058718156206	0.116827270408544
2018	12	11	10.9747184221029	8.91605916933659	11.0850374629748	1.43889425138426	3.3928437760806	3.59471062040388	3.40461288385169	0.110291595831736
2018	12	12	12.1996812344513	9.9838202441083	12.0240037702367	2.78325848202746	2.81693785676732	3.50297492616395	3.13807265690264	0.076166849015099
2018	12	13	10.8909029692594	8.87103923528984	10.7023625409137	6.27772991451903	2.70312195525432	2.44736654887956	2.95618870673326	5.82899965045596E-02
2018	12	14	6.42599970605526	5.39707997182015	6.53657445115984	1.95281136370675	1.63583991338463	1.86573637532804	2.78305886870304	3.55609804889198E-02
2018	12	15	3.77782271215107	3.16388035312476	3.90393320184202	1.10082040113524	0.860093340577263	1.79215109730055	1.92527054375915	3.17323879410996E-02
2018	12	16	4.69253248375662	3.94889224973283	4.75689557963548	1.19419894117819	1.07251003621308	1.83041434289252	1.67394245221672	3.06299599158152E-02
2018	12	17	3.85756831868644	3.37665597234239	3.83695481107378	0.886785706294869	1.43372087784044	1.72904116010387	1.43454406229529	3.27129773773175E-02
2018	12	18	3.08210717130093	2.78139975828442	2.98385398694115	0.813274482948644	3.00678207749389	2.57615097503113	2.10423748294136	4.39107486403255E-02
2018	12	19	3.29418679899405	2.93321495973275	3.31855055374749	1.44303884601597	3.76616884615889	3.55512150128359	2.22101703430358	7.80246577834355E-02
2018	12	20	4.58483534992101	3.86182257463799	4.58123484067412	1.39850379135787	4.3412903775729	4.25006023160552	2.59901585756057	0.102320277528195
2018	12	21	6.44578353606641	5.25130883556209	6.59623515427247	1.38855593572656	3.73406085381417	4.35723619354939	2.85700754698049	0.116845719563081
2018	12	22	8.15958025881234	6.72930985399774	8.36794478949282	1.2747548783982	3.24679328979636	4.19528505189655	2.92301689659464	0.115083001447747
2018	12	23	9.74234029607078	7.90541305407602	9.45421716601762	0.782801237721159	2.78380734486662	4.14809193083599	3.14282692986921	9.94376549513424E-02
2018	12	24	9.83826147695257	7.97413353008059	9.5793469969977	0.857726322578738	2.66218373186792	4.28203612004071	3.60676447803291	9.90440418310068E-02
2019	1	1	10.3353588025313	8.5576267101571	9.50051875587983	1.02813468568065	2.18019761690208	3.60977367016559	2.70862157275112	0.110709669064507
2019	1	2	9.2174604453142	7.65194004027268	8.58639417186003	0.842083097237042	2.07143051362093	3.69922979487201	3.69922979487201	0.100710735920999
2019	1	3	8.70370085665578	7.10073447662472	8.23015262230172	0.916476031008005	2.05391487366048	3.81571923254958	3.74474063685003	9.92995179506576E-02
2019	1	4	8.57611503560573	7.00513380611513	8.00632366557791	0.993022250487952	2.58400095431477	3.77084647713506	3.70749507258764	9.33246923803411E-02
2019	1	5	8.51265555860791	6.83637225896034	7.69941113979774	0.981404158267021	2.16094364094829	3.75101419977074	3.66925617260707	8.93926139371889E-02
2019	1	6	7.99483704367004	6.47617635762444	7.47688912367583	1.08320512061813	2.4075597782862	3.60843297436241	3.6333974543025	8.92381132712646E-02
2019	1	7	8.0760941977567	6.54844094827514	7.3670437309231	1.0806874222732	2.18006609350336	3.46929181002153	3.57875050780752	8.80717368079724E-02
2019	1	8	8.06000791553993	6.56593795421781	7.52536451682648	1.35186052598648	2.15641079733935	3.10338005115962	3.48993432274318	9.48938286174471E-02
2019	1	9	8.31830472803125	6.79303881514643	7.30644631172318	1.46123137545581	2.44764534643716	2.81382913635532	3.40240269310108	0.113210717984945
2019	1	10	9.16828333739958	7.45843440191027	8.18019288009492	1.99343006921743	2.8499386901536	2.89869578879634	3.26895903766997	0.13210997916502
2019	1	11	10.5790080908552	8.60220860195457	9.59487990701851	2.9105050122828	3.03479227587426	2.97086208117717	3.11610454363805	0.124224475970348
2019	1	12	12.4868274679782	10.2999321430065	11.552823980979	2.23308456325923	3.26961683767884	2.73850808348223	2.92949406619487	0.114241302814775
2019	1	13	13.1415944761792	10.9333300550743	12.0550113019872	1.93032765989403	2.21857586145856	1.77503596813474	2.61881803211003	8.01622458709986E-02
2019	1	14	11.507628761533	9.4142841214674	10.5023158395104	1.76742730632808	1.53564575514819	1.42182174020933	2.26364441145366	0.069044944065987
2019	1	15	8.87573309607897	7.34461985811485	7.9995967640311	1.84618176157555	1.54321268020454	1.48584721135246	1.89074334436624	7.08221053719741E-02
2019	1	16	7.03841481827562	5.78840764653262	6.38660672968935	2.25086204115566	1.61380691529583	1.48130524638743	1.71066651581055	7.33919609243098E-02
2019	1	17	6.7479029000414	5.58841607839225	5.96701206425045	1.66063424425427	1.84672528147339	1.32529837040921	1.57532496505315	7.44044454678371E-02
2019	1	18	7.09346208145749	5.77021768968727	7.26693794502019	0.988137526161879	2.6414940922566	1.85304167272628	1.53478192442951	0.082150748747125
2019	1	19	7.26513745377348	5.94356976112642	6.8416602818458	1.32813502789805	3.86420017736565	2.74450901785801	1.51855902268445	0.114714074970841
2019	1	20	8.05163444303708	6.55332687952952	7.58869655554802	1.46277587539881	3.58606422569708	2.84920915896696	1.57741678943726	0.125152953016481
2019	1	21	9.61919004928695	7.97587311655133	8.89450315531611	1.63086273537927	3.20435411661375	3.0009198112015	1.80095554087686	0.129280473623108
2019	1	22	11.1320294130516	9.43121865427048	10.263709251463	1.18206428998726	2.82722301280916	2.9801854600585	1.78321525083888	0.135164177350027
2019	1	23	11.7300551383353	9.89601491061483	11.0055899774927	0.875021761122131	2.63790945793136	3.23032228714923	2.13077803953472	0.128689284323294
2019	1	24	11.3191498851223	9.4661214442417	10.3713210863066	1.31389049913895	2.39530604295704	3.40656124239795	2.3893731275488	0.118869375010606
2019	2	1	11.3045485513675	8.94111640737493	10.1768797305639	1.48465269056471	2.95577003902766	4.24653609228378	2.43315494663144	8.61630099051567E-02
2019	2	2	10.6339587998546	8.3871396379859	9.60032935534706	1.73865686367217	3.19895969519644	4.22813565290345	4.22813565290345	8.32149364692271E-02
2019	2	3	10.0753845825158	7.96054780650054	9.16699801656488	1.2477689279943	3.09693798570801	4.19474957134444	4.1363861495524	7.78871428124122E-02
2019	2	4	10.3108149131878	8.42556833940914	9.271536833648	1.15781474313634	2.63312979664222	4.13633877383019	4.09805352819709	6.75672199968816E-02
2019	2	5	10.0345742697941	8.21995774146126	8.90097007486064	0.947655088399089	2.35763568265958	4.16676660667916	4.09183238887517	5.88558940543952E-02
2019	2	6	8.87599097314987	7.14229274666142	7.59129876703648	0.822117348762447	2.13729927874809	3.97663048887768	4.00915081051317	6.05382400044919E-02
2019	2	7	7.75858908438383	6.21286689859964	6.67928621513059	0.979070927796758	2.28818919110097	3.9726629962849	4.069471230892	0.05889301338936
2019	2	8	7.68290270178805	6.11590320368665	6.66310898605031	1.06150278559465	2.38334535831502	3.61258279602861	3.87614439809275	5.98136681463304E-02
2019	2	9	8.24096664573543	6.61690348415306	7.19622236344423	1.8407471282612	2.51106701901325	3.26805571014825	3.75517149450791	7.71294470166858E-02
2019	2	10	9.35186494839043	7.43170617770497	8.2141148837556	3.01009959776705	3.03623037422419	3.00755955254108	3.59214937537662	8.97193077537574E-02
2019	2	11	11.6039445238522	9.32540132837896	10.3882569670773	1.97519151989634	2.90642992364148	2.39647497350752	3.31620378218609	7.57612098962662E-02
2019	2	12	12.3996165226146	9.83608556627573	11.1438560705311	1.68851058605392	2.53614861051997	1.86685719612169	2.91000120204181	5.99772557976101E-02
2019	2	13	11.798762959235	9.40105188806012	10.303915950328	1.68862663887965	2.24394148065557	2.39737429037358	2.43789205181046	5.95674443238958E-02
2019	2	14	10.2352593039841	8.30364789072615	8.9476535262223	1.35208738978728	1.09476512549138	2.15224932354402	1.93941147579053	4.51118322111591E-02
2019	2	15	9.12199579961616	7.42461955285287	8.02199113435992	1.97128116754181	0.760935045741066	2.35876790045788	1.56566380650728	3.69758091788765E-02
2019	2	16	7.11853049346839	5.69346896621845	6.46892207194357	1.29006438520324	0.755280580734035	2.46427541909825	1.40775545682475	3.24168542542507E-02
2019	2	17	5.50132259229999	4.56547614257125	5.44893724570065	0.992500785456557	0.924204749484244	2.33652255382285	1.51645233027552	3.22045807085964E-02
2019	2	18	4.72741181795818	4.07792026239733	5.0782771376764	1.18673427203073	1.41565046376135	2.41614207041084	1.78277241504154	3.70105725556035E-02
2019	2	19	7.55744866831986	6.21943043315032	7.22828398440463	1.0661769525462	2.13364011609567	1.95665102794288	1.9382491376943	4.85534427397404E-02
2019	2	20	7.63168411235361	6.1790198337772	7.12834111905031	1.59245415911203	3.08206394576505	2.05912745571875	1.85771558421841	6.80125750611687E-02
2019	2	21	7.02327772341918	5.69932961827465	6.41500678685448	1.67515916534374	3.61503605036087	3.06108817144128	1.61934800720593	8.47173045856185E-02
2019	2	22	8.88259256722189	7.07162205765813	8.12894261358101	1.4966158179458	3.63828468131627	3.35398511436236	1.53156097245447	9.49456304498769E-02
2019	2	23	11.2245523908614	8.97295471308905	10.3146264468313	1.34038241833973	3.4499965856415	3.65972686156945	1.73801900426077	0.106217000908759
2019	2	24	11.5232279965602	9.16276438771454	10.5049748859527	1.91643980458385	3.20893691307432	4.06682255076565	2.01979232658311	9.66283195443141E-02
2019	3	1	12.4116865960153	10.9922912056505	11.9311765937142	0.745115516290251	2.66758048858557	6.0033264375188	4.67667896748051	8.77128746940651E-02
2019	3	2	11.3049201075458	9.93542952552283	10.3100639840322	0.738884172782534	2.6498258548312	6.22959752348894	6.22959752348894	7.65473592482804E-02
2019	3	3	10.5761719060528	9.16023821511789	9.59749818057628	0.840890465039026	2.51604172259142	6.44075286678812	6.3063318013351	7.43526422676853E-02
2019	3	4	10.3945153720983	8.93815469316774	9.43022289994528	2.51611294912606	2.88432918348611	6.41133628621291	6.19838688692469	7.03536891503277E-02
2019	3	5	9.52833164529092	8.12853286854289	8.63609579252305	2.00744135369641	2.52018375617227	7.50684753119649	6.3860174317013	6.95659868275976E-02
2019	3	6	8.81485793590047	7.51567537511341	7.92237881078059	1.36029197793451	2.7414905816579	6.75375376839856	6.3722460493347	6.82132435453855E-02
2019	3	7	8.05660529558752	6.95072776674897	7.3597812418791	1.22720067852668	2.79363074865964	7.6026594102016	6.44741063859379	7.09434627741997E-02
2019	3	8	8.77062486277639	7.53548613745552	8.20091542892464	2.62177835825414	2.70599955853301	7.08238423615169	6.58220676504019	0.077564492491358
2019	3	9	9.04391891176608	7.73931442138385	8.35689257960156	3.73412878678204	3.14813926256262	5.01741337904161	6.80381325083802	0.097645690818358
2019	3	10	9.5316420286427	8.20611413250919	8.79975182513166	4.8015884543037	3.00363764133754	5.65968771240797	6.37392130250376	0.100205891887283
2019	3	11	10.3164150047071	8.9548145666954	9.74653815184157	7.46767641521845	2.87830184003733	5.46892410751299	6.92269756507441	9.76111823772726E-02
2019	3	12	10.6060103336331	9.12648672034484	10.3866332628833	10.2747175527374	2.44107620663407	4.37033653836647	6.54498083981522	8.78506797667717E-02
2019	3	13	10.7360211688332	9.07226661344211	10.8122292370847	6.68874301749752	2.19620069461774	6.17637422492422	5.42565259606529	7.53034482543557E-02
2019	3	14	10.5489777656246	8.70883043804197	10.662368085466	4.29932060982816	1.71188131434647	5.86836485685663	5.22956168451873	6.17080651508334E-02
2019	3	15	9.5065719580859	7.90808523780684	9.63953783410659	5.91229203715585	1.46265440458547	5.98490636860619	5.99958779946097	5.75889525447124E-02
2019	3	16	7.89946688460252	6.68561286306938	7.87398966608725	3.29591905805892	1.84616234719116	5.92791827320211	4.73847971021906	6.42658778195888E-02
2019	3	17	8.31988161619664	7.05694239659798	7.92499520187004	1.64336573836599	1.88664077045682	7.2255135441719	5.40289979222959	5.69609527547051E-02
2019	3	18	9.8378721072479	8.80929543652559	9.80879631436712	3.4866360326786	2.00879785374345	5.72055004575616	5.57643531517875	6.13213273847808E-02
2019	3	19	10.5953530085762	9.92664421172243	10.9419008186734	1.89350900290599	3.16803796163454	3.23528407102283	5.71901187043649	7.14531703674201E-02
2019	3	20	10.437736044262	9.68338954474615	10.712339724757	3.18152738915492	3.57295533868208	4.57796338035277	4.81838614328107	9.42295667847452E-02
2019	3	21	11.0343874362463	10.11914750631	11.0506078300066	1.39997451989723	3.39654051281552	4.85088766218216	4.39998370801806	0.103182338518173
2019	3	22	12.7690598279156	11.287805454176	12.4301691035421	2.92948573010443	3.26317566370344	5.19924863609429	4.34213333095603	0.103405281923841
2019	3	23	14.1792290916823	12.7026145249948	14.0433787763201	2.60886275502411	2.76131753914165	5.43482069489538	4.30812352601596	0.093680230908567
2019	3	24	14.1654134345769	12.6243572335719	13.8464428424637	1.09604195481118	2.8440855876651	5.84393408557216	4.50595677438607	9.32231031874361E-02
2019	4	1	3.88796735207443	2.91485731772912	5.85650851901486	0.551580441057148	2.61636818532354	8.04546139562978	6.26253479456293	4.38035103934642E-02
2019	4	2	5.43290790530912	2.72418157974634	6.69007286289323	1.3767936810828	2.9635719361422	10.3515380534172	10.3515380534172	3.58631741651096E-02
2019	4	3	5.31267256622487	2.4142033681704	8.2447763515185	1.22017551603721	2.67169066968516	9.85844569101266	10.0397783787512	3.39204683090108E-02
2019	4	4	5.48100167034684	2.41907468150628	7.87762123800081	0.66391624473557	2.95188661063214	11.6676886478376	10.4178438494566	3.53679487033327E-02
2019	4	5	5.06507787426552	2.1482970792849	5.54754608260666	0.755610537895152	3.09000921616826	11.2062793817682	10.5674156483006	3.46890381791981E-02
2019	4	6	4.88676373176716	1.99624101765165	3.54407724962758	2.2185843522262	2.90625768466715	11.3187451283356	10.6055198424975	0.038992463472949
2019	4	7	4.5114730214011	1.98057350858514	3.3040889163553	1.94876913702606	3.09836109234883	8.48536545310634	10.1857111607865	4.61820142302934E-02
2019	4	8	4.17481644511187	2.0557913902413	3.32449680897686	1.20313041285181	3.11205065744288	7.91368417023667	9.77416210968962	5.31079263673888E-02
2019	4	9	3.7876711361668	2.28833225873288	3.48377702192404	4.92322748272017	3.65755723545622	7.92520775467847	9.46184946630563	7.03904517360166E-02
2019	4	10	3.91235732436743	2.88245062425505	4.32658549587447	7.88878300781757	3.09941628248168	6.75395393656555	8.95964440718993	5.13202622970249E-02
2019	4	11	5.36014694096274	3.39853685866912	5.80967186007482	2.77428351651059	1.59847259546355	9.70570198131156	8.77374129103902	3.82475914895327E-02
2019	4	12	5.73548591249233	2.92592695694099	6.36763676959959	1.52640908436304	1.11602033459853	10.7701050068162	8.15058678881354	3.51181778857543E-02
2019	4	13	6.46720057842684	2.66588576161544	7.39933422494005	1.08808886036512	0.802825324124491	11.0159463137715	8.23019983374083	3.12899990317812E-02
2019	4	14	6.67993131418783	2.65109404648002	7.97486389985216	1.56654480429399	0.621710201739701	10.4691305849207	8.00664854526957	2.42607711715005E-02
2019	4	15	6.7358400972187	2.49683906392413	8.35717003078816	0.941175086264166	0.742425983250322	7.90455599948218	8.07146046504861	2.61402661741606E-02
2019	4	16	6.67216875608159	2.13362131163846	8.9693894563826	1.25328561854862	0.743743912149007	9.20424664098091	7.87109030718493	2.90598644408919E-02
2019	4	17	6.53440238933986	1.93469462909735	8.23873110267872	2.03248166117828	0.618600887966534	6.07666659733247	7.72905221339076	0.029331035459012
2019	4	18	6.71591159470649	2.25717990224774	8.77252655865015	3.3943624220854	0.754501806943087	7.8765591863062	8.21238209502585	3.01134441392981E-02
2019	4	19	6.0484927679687	1.99267470966294	6.6380927920697	1.89619641394807	0.902192575144589	6.29814398659454	7.57521669960517	0.030144503025128
2019	4	20	6.01846807638987	1.90916391567523	6.6100729052652	1.75400566418585	1.45381030099314	4.41326011967169	7.58527946264062	3.34085556314206E-02
2019	4	21	5.96369316342177	1.72324220222927	5.97517883743562	1.39054334014316	2.36755054148849	6.11227206609727	6.81356972969056	3.77529781119561E-02
2019	4	22	5.44282061712787	1.7659438584367	5.36065075560921	0.861697668104917	3.38692117501167	9.54854958293468	6.62441823558019	0.05140530398678
2019	4	23	4.51770502479551	2.4203715524263	4.55427044765074	1.09930884818672	2.99401232159184	7.82890694509529	6.48327844278211	5.26480353175771E-02
2019	4	24	3.96084682490408	2.86980674006578	5.22978148185929	0.507611506116142	2.66207492108202	7.85351672377656	6.07635391436248	4.47169279630504E-02
2019	5	1	5.63340709213487	2.09046302809193	3.65560613345215	0.759560546331496	2.81229394365617	9.87943371169287	8.02014902161883	4.03904840395761E-02
2019	5	2	4.92069891822663	2.01323405875889	3.55749447562665	0.925783403837232	2.44605695142034	9.17634519498557	9.17634519498557	3.40431751235554E-02
2019	5	3	5.1378153192246	1.96623298119669	3.26455398530165	1.01610105576617	2.07776862841995	9.63698821288577	9.30392498970359	3.38388149664747E-02
2019	5	4	5.22602105584161	2.08127563859022	2.91679434633621	1.25843960278139	1.76441461617515	8.87764407979118	8.93910565929889	3.33372966331908E-02
2019	5	5	4.97502283011112	2.06613791453684	2.59268155041816	1.24662048108495	2.29691585253156	8.24802790539537	8.43647075752934	3.11237541077265E-02
2019	5	6	4.6452640401142	2.19316850911953	2.94392028877595	1.17957582546532	2.94301136487395	8.22757946257106	7.95863264207553	3.39557428026924E-02
2019	5	7	4.53733357349819	2.16061382038904	3.3023430589437	1.28790526063241	2.68083582070634	7.95685203160606	7.67479363839795	3.70535921075104E-02
2019	5	8	4.45346752190785	2.28393725866236	3.50518555894206	2.67606350705234	2.68544468551072	7.61614000560768	7.40913780598938	3.67150979106118E-02
2019	5	9	4.47443673502121	2.25114327041324	3.3379600777492	1.71551679933794	2.35746004732553	7.27864768858371	7.44103610372735	4.08284200943808E-02
2019	5	10	4.46230990760064	2.38419319669265	3.2899549631256	1.53329228188068	1.34764631790774	7.40593130117475	7.24063009260458	3.09792102997351E-02
2019	5	11	4.45974646073275	2.04374657684679	3.16142911679524	3.30795375688746	0.951729046178534	7.44074055359582	7.01621099659699	2.65610446366215E-02
2019	5	12	5.05962858899554	1.87044730672358	3.44464751637795	3.8689849816135	0.767167115093689	7.55233031734936	7.36565499892701	2.46175663687525E-02
2019	5	13	5.38794252872337	1.71289437338204	3.33703322208919	2.88088263217862	0.396176734244002	7.36087502768567	7.31569962198938	2.37322226267284E-02
2019	5	14	5.69626159861529	1.86201520760621	3.5675224945007	2.00984995291092	0.827005059265461	7.09405123915906	7.44563925953376	2.27429413073671E-02
2019	5	15	5.9169569893717	1.85605310960437	3.51464714389571	1.8859687979599	0.352223705138565	7.47951695106393	7.4456333523005	2.55137224878395E-02
2019	5	16	6.12405473899153	2.5250751100095	4.17656085695022	1.73508876424011	0.319024948340435	7.5396235957967	7.53154870509747	2.72650805130778E-02
2019	5	17	6.15531729762835	2.11630574350683	4.47291230010655	2.16198360713556	0.978063134500546	7.68127330796068	7.51690564752031	0.020621349491963
2019	5	18	5.89099443087628	2.13750306307979	4.95632309543466	4.07901194672661	0.433012701892219	6.8265950517077	7.28349873660687	2.20349372937266E-02
2019	5	19	6.12129982776719	1.89809975419016	4.13089287153852	3.79276516637793	0.392712370666953	7.63885762379364	7.47344898566443	2.42464322484436E-02
2019	5	20	6.93904419006247	1.71750791302833	4.08457041333519	1.83051196512827	0.744614726406307	8.18484228369782	8.23328280898986	3.46262846958309E-02
2019	5	21	6.6396877806725	1.56946810086541	3.47221807803334	1.66139872974532	2.34715908428554	8.20856015206778	7.89940971218929	4.18744324563263E-02
2019	5	22	6.5528734624093	1.79535667447586	3.27122478792866	4.46392595798618	2.94892444301148	8.96876378000767	7.84209248771082	4.40516397866795E-02
2019	5	23	6.42593678907371	2.39117468975054	3.4074291687078	0.790012871914305	2.75510529882258	9.50462867349225	7.86616141620273	4.26823199499799E-02
2019	5	24	6.03708974885674	2.39209459009106	3.7787660066084	0.579782238016671	2.90130972105754	9.49577789650173	7.78586786470582	4.42491415055636E-02
2019	6	1	2.825533274074	2.05060022794858	3.03112518968657	1.72856837519577	5.92716910235484	8.53886981266794	7.24383671148127	2.82929781189156E-02
2019	6	2	2.98204870986359	2.02095639193697	3.25102185591002	2.06114083846637	5.6358951027736	8.9669994243509	8.9669994243509	2.75168547555645E-02
2019	6	3	2.71217055079688	1.90890935883065	2.71728667504693	0.958756584192623	5.35014893908478	8.17269930398668	8.09877719436062	2.31190293042549E-02
2019	6	4	2.55829294114167	2.05062167673214	2.35512676879923	1.00901984198531	4.8370073072468	7.68479029579592	7.14394696119569	2.28779154377825E-02
2019	6	5	2.4394036843675	1.87635552579238	2.18944432391249	1.46591786515368	4.1811123682038	8.80022416661533	8.92671274199365	2.33131311059587E-02
2019	6	6	2.56821090419315	2.05375079533656	2.32779536162475	0.698973813010009	3.67580243959699	6.77216692779787	6.75247888905101	2.87402646981386E-02
2019	6	7	2.50086754178194	1.98852090374112	2.25425409802479	1.58851648256624	3.57020145951716	5.92522119028869	6.45240563367946	3.71276384713806E-02
2019	6	8	2.4145498442611	1.90478578762217	2.29232460759901	2.12801871439939	3.63998092046002	6.87135434132377	7.56315107374017	3.86107463218528E-02
2019	6	9	2.49617225794609	1.96618258551233	2.40218060535035	2.3642619235447	3.97397399118314	7.49545773404703	6.94594096703668	4.13026109084611E-02
2019	6	10	2.70622658082756	2.12662937928663	2.74283558515017	2.04972857652319	3.09603840816159	7.02564522618621	6.677643559203	4.10909492683206E-02
2019	6	11	2.84817984308389	2.28406740965042	2.91159204086793	3.78064830750621	2.07970393331782	7.17496638927856	6.34044076233207	3.36979660098139E-02
2019	6	12	3.08100671708949	2.31891700008905	3.01757702719092	2.77886932185595	1.44817218388323	7.15853265509619	6.02641825660709	3.05906967120233E-02
2019	6	13	3.13100617204015	2.02961311302429	2.62779859269827	1.35360833920275	1.78016421023023	7.36054969186145	6.08640575178565	2.87555642811749E-02
2019	6	14	3.28193023076125	1.7598857141381	2.02807069469986	0.824943064799438	1.04773217623939	7.21099886106242	6.10285981808395	2.49559781310154E-02
2019	6	15	3.38724046993652	1.62052531383159	1.84255603377627	1.79914409071138	1.07177237943111	7.25806779776519	6.1923872560311	2.20556841193023E-02
2019	6	16	4.07486643819793	1.49372271151638	2.11490541062758	1.74815947169059	1.12317566522215	8.36457108181382	6.38864172877418	2.03507701611965E-02
2019	6	17	4.92345384920105	1.36151098949843	1.93053731609264	1.64460226413976	1.26780076888476	9.12438481822465	6.96960162486737	0.020621349491963
2019	6	18	5.2127328558473	1.36235670038823	2.20582378216535	2.47341773869741	1.46033838870013	10.5792976355493	7.97341764856614	2.15058131676066E-02
2019	6	19	4.54402190973101	1.64854978599483	1.803287911189	1.77454635846042	1.50263666928749	9.50217687321315	7.88395001503368	3.22998356144084E-02
2019	6	20	3.98660307971917	1.70410623264109	2.04332842785489	0.800850620965379	1.51429965603769	8.4791446839773	7.69583064322708	2.44035103207441E-02
2019	6	21	3.20724716281072	1.72806055851223	2.48684903963964	0.601153103371135	2.29055842547272	7.85457762428561	8.17173359163247	2.58538178841952E-02
2019	6	22	2.38485111972593	1.94020809488227	2.46050048239387	2.79505395213098	3.03445663520626	7.45585236194516	7.69659498195729	0.03102809640548
2019	6	23	2.46192568564708	1.96913359590194	2.32442100667037	0.535723439515626	4.43797256364032	8.13230128667167	7.54086764894663	2.71882210862411E-02
2019	6	24	2.48689386541091	1.99127230094114	2.5707271895126	2.61600995657362	5.22038074166686	8.0059519994384	7.65290992109407	2.70044435575112E-02
2019	7	1	3.18947642358912	2.58946030274615	3.47192529196337	0.822183472883296	2.14778372058135	5.83217500020146	5.35723809439155	4.82693310023268E-02
2019	7	2	2.98844848922645	2.37790004040341	3.51529173549836	0.511375963791891	2.33368660920102	5.61860708002555	5.61860708002555	4.53639207372941E-02
2019	7	3	2.83814266086835	2.11292319889873	3.22489198507674	0.299461882974843	2.17209411203594	5.60911955856017	5.45178278032709	4.47453968317905E-02
2019	7	4	2.64740354304236	2.0532865516246	2.69349408654729	0.42737843856365	2.22807115579122	6.11149689235239	5.49322162951466	4.69557100859674E-02
2019	7	5	2.57267137287908	2.01878276963316	2.49103050461258	0.376172003668649	2.1968207722471	6.16102328232126	5.42096686214093	4.14391638558896E-02
2019	7	6	2.35833000873659	1.86236062479161	2.33199654487408	0.335904065498824	2.25673027657685	6.74980419203582	5.46507975917951	4.02144787492673E-02
2019	7	7	2.35216060937658	1.82556817666653	2.29173323507971	0.516436154835623	2.17725241114372	5.82109071451555	5.55827057452472	4.33498703163083E-02
2019	7	8	2.41458115214816	1.82178650346556	2.34162221752181	0.488025456929428	2.17459295921056	4.48878463230615	5.29982911651768	4.14319588438027E-02
2019	7	9	2.56162750685399	2.01027824889811	2.55118217027907	1.20916452687242	2.11394075596107	4.49735087296421	4.90378392409306	4.20977698010503E-02
2019	7	10	2.21885048866286	1.7931170673451	2.49743954903322	2.83469290593668	1.41553085397893	4.9708829617438	4.63238560741338	3.56682242650545E-02
2019	7	11	2.14532917660336	1.72805233559403	2.30542448994823	2.03835973131958	1.08973706999461	5.46133361685147	4.18450803881194	3.03119976956497E-02
2019	7	12	2.34254709274337	1.72975229751334	2.25043205728243	3.71165943623729	1.28991122475228	5.2492703025923	3.86230751686588	0.035700867935194
2019	7	13	2.5375883903245	1.73296108492482	2.26098275330722	3.11803632718325	1.0399889715434	4.10693093689559	3.57070919534287	0.038191650272509
2019	7	14	2.67257410182564	1.85292561462497	2.32956685253506	1.42843624552406	0.566784394755822	3.98013886395237	3.47128517822009	3.77099855575773E-02
2019	7	15	2.93769358492172	1.95769769412781	2.4216293162626	2.67121923218218	0.994531140085406	4.36723377848511	3.63710468174203	3.84721656120593E-02
2019	7	16	3.28202082890457	1.8938224876541	2.35646200872688	2.48409791169853	1.09640351778031	4.70705022695536	3.89377777695955	0.037674156302582
2019	7	17	3.75175305024667	1.78564039255981	2.41717115589765	2.8227188906237	1.00877867176212	5.42760718685559	4.27211513678359	5.61615692782821E-02
2019	7	18	3.99496809936482	1.78934176601576	2.49537026721713	1.70602978708128	1.04174515833307	6.02564541731457	4.35429997995225	5.40625550323958E-02
2019	7	19	4.26182521014926	1.82786084503641	2.53494572344035	2.28554754896202	1.08330438340144	6.77699076287852	4.45530572508135	4.75153248246286E-02
2019	7	20	3.19713133066499	1.95356488773967	2.53217290909943	2.63756975140912	1.4443562145648	6.49255432389637	4.53124556605889	4.43430743603508E-02
2019	7	21	2.56167676953621	1.89842123113612	2.78840956519836	1.21442937615879	1.47813211587169	6.74534221348783	4.87395241937998	4.23016137197801E-02
2019	7	22	2.45978406255683	1.91401171893357	2.8191994084597	0.441811195666755	1.53611248841383	6.32941587955351	5.16870233917254	4.43814517749109E-02
2019	7	23	2.70275314299537	2.13890401707632	2.8317326281659	1.03057209987783	1.99202711904501	6.21298789939211	5.36948099585747	4.99264692297493E-02
2019	7	24	3.24895788042249	2.5895074724092	3.3238231357598	1.2266689069238	1.7708723562416	6.53888639413973	5.62454560634402	4.76987258766692E-02
2019	8	1	2.69915086362645	1.95525327889135	2.95062965900761	0.786345001598193	1.17481258734515	6.18126200706619	6.11804393073975	3.66689975949082E-02
2019	8	2	2.6376213059964	1.81046530355724	2.84898902446788	0.720170919883713	1.39969227387253	6.19933495192459	6.19933495192459	3.56737352209631E-02
2019	8	3	3.06279912196972	1.66759153825556	3.70407675614108	0.666794859469826	1.34381775321141	5.74114971064159	5.87739869199082	3.83987179273155E-02
2019	8	4	2.66267781880877	1.63208703407172	3.16255485842103	0.543928293220421	1.14071348846488	5.61709180621188	5.50533182478461	3.88583518689549E-02
2019	8	5	2.15813309634472	1.59901892998849	2.25827708322415	0.353009043248731	1.30815195541708	5.60939870629231	5.55221923752462	4.35148073825274E-02
2019	8	6	1.97417168608858	1.67678090485864	1.9766015901425	0.371027678834799	1.40576833631456	4.96516480476344	5.30803744697242	4.23610851898477E-02
2019	8	7	1.86849178174846	1.61795481326821	1.99173677593586	0.323443016025056	1.24697788519037	4.347073285999	5.04418019564665	5.24419092535145E-02
2019	8	8	2.65343898771735	1.57533065312228	3.62181425000489	0.448793253754315	1.39177805480836	4.50394698698136	4.85841379622862	5.25591242170333E-02
2019	8	9	2.92588448165679	1.55353539458302	4.14189105825606	0.607491690351526	1.34225986249367	5.04159315479359	4.78829341688183	4.73871128212984E-02
2019	8	10	2.90340173777479	1.67381387632018	3.7653173832825	1.34569139040512	1.00971962019422	6.02430882229567	4.50117257004839	4.76280484787101E-02
2019	8	11	2.61037311041664	1.49446157013668	3.39828242961064	4.07379065816342	1.21423184538991	6.3633239191152	4.26132452382452	4.55925027767235E-02
2019	8	12	2.82429932313604	1.70711011734481	3.67754069393604	1.56347191994114	1.50577591663272	7.03338270124854	4.36168609090058	5.58022301426107E-02
2019	8	13	2.32737334062816	1.59721980676146	3.01254322237319	2.12439312601179	0.695877973387687	6.15826648934959	4.32535992277388	5.50691872521775E-02
2019	8	14	2.30039461497704	1.83738945245694	2.61028734050487	1.32583790632421	0.751163200540438	6.30436722866349	4.7665307493622	4.12123954467772E-02
2019	8	15	1.87971046119524	1.5236825754859	2.23197236442273	1.75130903421793	0.831325655172808	5.69161464942544	4.67129009253797	3.21451616565667E-02
2019	8	16	2.39831992476785	1.70505783544788	2.9831114370995	2.06582644210226	1.01399438626879	5.66852578854367	5.31639733736071	3.48358789402315E-02
2019	8	17	4.36486922293593	1.74744389793593	7.38540226843919	1.2409214479112	1.41214512220021	5.70224127475816	5.57874515867811	3.47211110933328E-02
2019	8	18	4.85776143443111	1.69255382825435	8.34096839978152	1.05821329826051	1.66051953971549	5.69173377217639	5.8583904326648	3.07546119118118E-02
2019	8	19	4.7469580903049	1.50913882727866	8.06800092271244	1.13944430900915	1.69562894818728	6.08964284667007	5.86120721353545	3.19939230340875E-02
2019	8	20	2.77859953656791	1.44111068277215	3.80904995221401	1.19156006336877	1.70170954766534	6.01845878559006	5.53974173238595	0.03265672271465
2019	8	21	2.03469899493758	1.44106442141449	2.22320464395181	1.08640589918215	1.84436077454132	5.58519869337201	5.51181811101282	3.72677996249965E-02
2019	8	22	2.2691102966717	1.52785420166273	2.38432057731015	0.878495216921439	1.39634688218387	4.87563486990314	4.95279874259144	3.85027471547361E-02
2019	8	23	2.40727103711939	1.65567206897984	2.58006559248761	1.3901632444263	1.28661750935724	4.79299488837616	4.7999230763067	3.83666521865018E-02
2019	8	24	2.59465262072252	1.91499817791665	2.94682032027743	2.77200789641332	1.33203061359548	5.60639515791267	5.00904737006505	3.64767810470655E-02
2019	9	1	3.37045364546287	2.65118180332047	4.65146984404536	1.45105460447406	3.48443306018062	6.63330262612582	5.85455157144803	3.46611982325113E-02
2019	9	2	3.42047501869192	2.75902281277949	4.36951967264427	1.60469943209561	3.53148699480507	6.58221379640152	6.58221379640152	3.95916588704595E-02
2019	9	3	2.94111438848506	2.29430063082748	3.47619597570943	1.00840213358992	3.30139199883297	5.81905362182655	6.11381208615804	4.32046843670931E-02
2019	9	4	2.88699806628924	2.34226243061823	3.0693460838465	0.998574482525464	3.0403272428457	5.36468636002126	5.78109890388403	4.50667316347777E-02
2019	9	5	3.27460156120029	2.85139641903078	3.21520426435685	1.71783405664047	3.02062652696169	5.05511774191417	5.68814151073563	4.99183949446109E-02
2019	9	6	3.80991419245187	3.00469376399403	3.48863649802966	0.910958919955315	3.00145605690612	5.1443950081618	5.55992252297983	5.35120403417629E-02
2019	9	7	4.0311784877378	3.0930990185349	3.89922280224386	1.07184958761084	2.22634574687208	4.85894575460087	5.41140106982115	5.70128190713416E-02
2019	9	8	4.34333781017933	3.3652018265378	4.35910605004691	0.790393713425292	1.99607253263892	5.00467836684392	5.50791097725202	6.03864867149744E-02
2019	9	9	4.14663533667775	3.24161403292581	4.28058946336204	2.21463662586335	2.20399637023295	5.1175535020314	5.16628120977377	6.45087948684876E-02
2019	9	10	5.1286465451048	3.8995699960183	5.59683427002746	3.83717845057256	2.65349696699396	5.52381696349126	5.00670934462332	6.19888327411913E-02
2019	9	11	4.89985871067885	3.79243781958052	6.36482642219058	4.01728572737671	2.6547953709351	6.95406024176911	4.73201209439901	0.051452741573065
2019	9	12	4.6851864661102	3.50774415559653	5.98737776506337	2.5039660848035	2.29278466901311	7.92408985309985	4.71152433278886	4.79438774466082E-02
2019	9	13	4.02558739144412	2.77815655537154	4.46390653334739	2.90984535671571	2.04376726057167	8.17725174822484	4.98998997994986	4.11526239933551E-02
2019	9	14	4.35650402090759	2.42348244696809	4.94286830392468	1.39927089479143	1.2872547507733	8.69927460780227	5.07373948761205	4.42837523775671E-02
2019	9	15	4.47097118457873	2.34185942267156	3.70776212829248	0.894289576230119	1.19690316636979	8.69757525892219	6.47042026931315	0.028124228384477
2019	9	16	2.97284001886711	2.09042127598987	3.142628058029	2.04940552648134	2.13955371892169	7.7671995313728	6.63594848286918	3.58439772886273E-02
2019	9	17	3.74048793608534	1.4335755609276	2.31024289247305	2.20119904367883	1.58208357496487	8.14178945202117	7.09266166543238	3.34296045674857E-02
2019	9	18	4.73815812844426	1.51339986009415	2.2996536152093	1.50031043613565	1.79340300453208	9.3890513078786	8.25602886027188	4.05955662603689E-02
2019	9	19	4.16168670183756	2.53167529394968	3.09425319021764	1.49504257868309	3.40566948123047	8.87284881838106	8.06966163885406	4.21617529548855E-02
2019	9	20	2.2386131619574	1.59700240033216	2.22439130250652	3.68363498010683	4.31777614071105	7.55055185621113	7.39943691551368	4.85626742811116E-02
2019	9	21	2.87526655172044	2.36591559308527	3.71106569920114	1.92413608578187	4.32216375590724	7.06935034396473	8.59142667366118	5.14870496086005E-02
2019	9	22	3.54445804727565	2.78378036248838	5.07597402135908	3.59695638534793	4.83071496262124	7.38889127580818	8.53284364898315	5.59949639930132E-02
2019	9	23	3.67384791930689	2.96497121095552	5.48441220094627	1.50620897981911	3.22944365029294	7.44187057470556	7.43796277359859	0.046852479239583
2019	9	24	3.40478199955029	2.86111177536513	4.88006219604809	2.21692596445595	3.40973891864386	7.48971467979354	6.94700711180005	3.95618375031941E-02
2019	10	1	6.68205106792173	5.53108419112795	6.86737870065109	0.541877519003777	2.78891757219352	5.51100076993982	5.79863090201388	6.24797644933708E-02
2019	10	2	6.79384397632634	5.66855159002567	6.77171877950585	0.522202341061926	2.54804294924898	5.05599364916891	5.05599364916891	5.67101846118062E-02
2019	10	3	6.29410546041279	5.24844570001537	6.36073955928298	0.558032635459487	2.39582383551239	4.81492445807261	4.91859309739135	5.22412864086427E-02
2019	10	4	5.82557122387561	4.88816700166552	5.78099911251647	0.769880767978775	2.21406720676205	4.70759153022881	4.84206039917088	4.91057433745949E-02
2019	10	5	5.50013511886777	4.65967853427747	5.26946874289453	0.7700548955832	2.22478383208004	4.76321617183635	4.97884545860522	4.34628692879107E-02
2019	10	6	5.54744902732482	4.58259489071879	5.25312815220919	0.960606921684064	2.20929439030339	5.11532208724909	5.06094976525058	4.48872620165691E-02
2019	10	7	5.63284014569621	4.67533167263247	5.13559113152831	1.06219336760118	2.54583251509858	4.7946666505542	4.97517588512871	5.17782821233781E-02
2019	10	8	5.72925545065085	4.59212320523306	5.36978650356477	0.98038273329496	2.64908223434142	4.2986845669887	4.94034072613416	6.51954056441678E-02
2019	10	9	5.74054925074344	4.64301818591486	5.34156190669886	1.02934597274068	2.37040974612661	4.28943803743428	4.65426790284689	6.64158576741893E-02
2019	10	10	5.63916135129627	4.52924658142559	5.69673258450302	2.63093101953598	2.30371223841223	5.78780446341144	4.64934181474591	5.75111285623498E-02
2019	10	11	4.85953712509274	3.87471758780632	5.3414672417686	3.96887532257753	2.52572181949494	7.67705700780418	4.56656855714406	5.51472450625852E-02
2019	10	12	5.76943715394538	4.72946674872641	5.86971779556766	3.86965957585094	2.02876656548981	7.40926476116728	4.77329789138041	5.62333209043207E-02
2019	10	13	5.30087859354243	4.39368308947984	5.458185042206	3.198443933992	1.92327314540518	6.58841510794228	4.55938488038846	0.05778992118087
2019	10	14	5.31668631885401	4.62245422260866	5.61087149723463	2.09133462331723	1.2910865496918	6.8907015417025	4.55472297590506	5.40983934300277E-02
2019	10	15	4.00552531584633	3.76151761637841	4.53600560067489	2.27594043752218	1.35402103701828	7.27634503334847	4.80479430934694	5.13048136927323E-02
2019	10	16	3.86032390788662	3.64127513219176	4.51649989527324	1.26743098120275	1.45051824215636	5.60554635110981	4.89956196930726	0.048822845409179
2019	10	17	3.92782688251722	3.22131845494801	3.95830929128857	0.904057879795214	1.43188591206161	6.43342995662019	5.79792150492306	4.45270651660629E-02
2019	10	18	3.64075569639276	2.9931601596018	3.66748892535386	1.14192958225469	2.26262258434225	5.81701755389773	6.11700228899476	4.99514230932892E-02
2019	10	19	3.43886070967969	2.96688020002227	3.50731640023417	1.11907044829719	3.36405187619974	6.02644156105497	5.963570209138	6.83912875477973E-02
2019	10	20	3.8511956953379	3.28725182697036	4.13745207956079	1.68559211226378	3.74568585241133	5.58308767746564	5.61811519913971	8.97330563565711E-02
2019	10	21	4.94703651720945	3.95948428888407	5.69745828980869	1.61338415907595	3.41699348488131	5.48779113241557	5.0921314747034	8.66063493437824E-02
2019	10	22	6.08410142344756	4.88767610679458	7.1412591497131	2.07077507073537	3.12860810334061	5.02046544908002	4.86051577050125	8.02270855487599E-02
2019	10	23	6.79956814688455	5.52568247048708	7.72025529109946	2.17573735533235	3.08006046803833	4.36673689869967	4.74872735821228	7.70460350361731E-02
2019	10	24	6.87690860206694	5.62752797209455	7.47228635262857	1.36921002820498	2.81136354003846	3.92171367416764	4.45702365004161	7.40616885350035E-02
2019	11	1	5.29861744319723	4.47078861635843	5.34086245208253	1.05355973223808	2.39040392310101	4.44919352558878	3.42699756734599	6.11198182581399E-02
2019	11	2	5.4571621115314	4.58009271809876	5.42883553367428	1.24514117106053	2.23190748433456	4.42159870152063	4.42159870152063	5.55268785809764E-02
2019	11	3	5.50547956060428	4.58080660363574	5.70805454098727	1.73478322847035	2.09633241442187	4.3023880583183	4.3430209708668	5.20449819164853E-02
2019	11	4	5.3428806242552	4.15416356332059	6.56124232989555	2.04357019742494	1.96005492250777	4.35401327846081	4.31998462292297	4.79008422231973E-02
2019	11	5	5.69204408225413	3.56556837598674	8.65272438705128	2.05709236863094	1.90337331186717	4.31673549237587	4.28290576680975	4.31195372271745E-02
2019	11	6	5.83558588522699	3.0630836053243	9.59430940138045	1.88411807263058	1.76378551924752	4.18363646965009	4.25046219304892	4.25085382297911E-02
2019	11	7	5.13690879285353	2.84442003350273	8.04490961721188	1.57226506656991	1.74276148629051	3.95640632527823	4.15489339455239	4.06057970865648E-02
2019	11	8	3.94188862468856	2.83486587449169	4.70294347916413	1.37731177045723	1.7446594803395	3.4638727727517	4.00549068260091	4.85633884238335E-02
2019	11	9	3.73516884836584	3.0834348303077	3.55938243651477	1.60981925509866	1.82656662081987	2.95014056780314	3.80018148386953	6.39745787800376E-02
2019	11	10	3.96006621851376	3.19593975468511	4.12836057994958	2.48990032861812	2.30472811853301	2.94368466878688	3.62064039375356	6.92551389909426E-02
2019	11	11	4.30516930661509	3.52891908617437	4.77344019259641	3.06671104071017	2.4736422668222	2.68190010788327	3.35338400789404	6.56237790781619E-02
2019	11	12	4.91326272596408	4.02008433762886	5.18903077925559	5.17803908668085	2.35087118384401	2.16582653915339	3.02918162870353	5.20640174249366E-02
2019	11	13	4.27530550451447	3.47755950727969	4.7151999412086	4.61596036350078	1.79350517207281	2.58548429970855	2.77440232007513	3.67940231660789E-02
2019	11	14	3.58143917227235	2.95930348710343	4.01874784872598	4.44596734308334	1.36978811986182	2.88420069557538	2.42719462566966	3.60391627627361E-02
2019	11	15	2.5793017128337	2.1679564540111	2.85551061750775	4.06055717361163	1.31118718063444	2.52205263073606	2.12895738227386	3.14896685580724E-02
2019	11	16	2.20748016708413	2.01627351869273	2.56783512891821	3.15313985156126	1.39940817568428	2.97798102527876	2.06317196502693	4.11439667605435E-02
2019	11	17	1.99006649267394	1.79514693461149	2.29432600717288	1.84534851384086	1.72505722618433	3.25526495095432	2.29635496723675	4.35994451015026E-02
2019	11	18	2.35249759755292	1.76041152901426	2.56310756937895	1.31270205397905	2.44496295201018	2.86507943043248	2.39090130219984	4.16371278568926E-02
2019	11	19	2.3354783187621	1.66982261643348	2.67328498962439	1.2513013440046	3.22360620115898	3.44050273313052	2.45699435175381	5.57699325313748E-02
2019	11	20	2.93610109757352	2.26587848551892	3.38145017871586	1.09118545244928	3.02729687303887	3.41707725460397	2.4513983649578	6.97576633021615E-02
2019	11	21	3.69669003858578	3.02768962722322	4.37254432525706	1.18692840927812	2.75537884226606	3.47429265791611	2.48310980913394	7.44440352723693E-02
2019	11	22	4.47968064090186	3.66204623669809	5.19185617968822	1.14130464734788	2.59458413338402	3.99660974043755	2.58650572986151	7.03707412265135E-02
2019	11	23	4.84614249755608	4.04906980798658	5.14552397370101	0.98423965837237	2.61505746873827	4.3028854996004	2.80159769829636	7.01337830349278E-02
2019	11	24	4.80802275763036	4.00079758199694	5.12750233758679	0.950540660135873	2.4996947891378	4.36915738631027	3.07731654699355	0.065822790237314
2019	12	1	10.1308570828422	8.00567451079294	8.78543516097762	1.14425477775527	2.69441211228431	3.83544121568776	2.72208543288829	7.76376105139013E-02
2019	12	2	9.46268657813338	7.42918298715483	8.18726609833066	1.05904535357646	2.57690320103936	3.96752046472263	3.96752046472263	7.47948208967366E-02
2019	12	3	8.56999851528408	6.78248852101015	7.52739798536702	0.79017261396269	2.57583198098502	4.13147721071439	4.02203607561499	7.35882665573147E-02
2019	12	4	7.72840035473129	6.16583255038819	6.74972984989733	0.801879512575407	2.53573739920089	3.99073299292104	3.98266854577678	6.84296462613625E-02
2019	12	5	7.11808238040229	5.63514318448763	6.39464942108932	0.88159191300469	2.39777375838835	3.8688351353682	3.91779324909474	6.13717154330652E-02
2019	12	6	6.61025596107804	5.25397954652174	6.13708393971878	1.01783380916652	2.23306851262536	3.7838460644464	3.82924981189055	6.20411471738904E-02
2019	12	7	6.37668805396927	5.09192909764893	5.94324410887138	0.989261336973977	2.09854019921991	3.57444133038616	3.71299181842993	6.41221392774735E-02
2019	12	8	6.24910602925527	4.96336398814887	5.6776048764084	1.29160509738796	1.92748466469035	3.27145797405158	3.59620468995343	6.80725419515236E-02
2019	12	9	6.40782451802197	5.0999332345057	5.63240114447912	1.71253024984402	2.04273342769702	2.80663576209584	3.42534303543372	7.44213038447313E-02
2019	12	10	6.811896614297	5.35925153924798	6.04968674208999	2.12589428789333	2.36334008219004	2.73931943514113	3.25394714815879	9.34427162417595E-02
2019	12	11	8.03269305439298	6.28829486663508	6.9593237013325	2.82054673263319	2.84815226527039	2.74386902098134	3.1025830376279	0.105718229676918
2019	12	12	9.99915969517398	7.92367474612394	8.80097686719404	2.97571755486134	3.04869321530494	2.88036665874038	3.07818581363922	0.108060496701084
2019	12	13	10.1135761877581	8.05863372335029	9.03567816957565	3.04101308817594	2.71853782013577	2.68553324000926	2.84313777747758	9.23962069388054E-02
2019	12	14	8.47141514458897	6.79868214090397	7.73775364955609	3.2362086760563	2.15476466294771	2.34908660659939	2.48933207779685	7.50161272983264E-02
2019	12	15	6.91670877043799	5.64795138423745	6.29362765850846	2.5253269066921	1.93568636933521	2.1637117981653	2.280712332917	6.36733937784756E-02
2019	12	16	5.59093608515101	4.54999310724595	5.28351056315474	2.45071856919075	2.33698638771048	1.9714267162365	2.05087620054555	7.35602549690464E-02
2019	12	17	5.34256593339644	4.28687251800926	5.13461790937445	2.15582897427144	2.41770648745835	2.28116803382967	1.9355011946656	7.40471127755449E-02
2019	12	18	6.09640001886065	4.7822401433356	5.50144979262635	2.80886972000174	2.61712036337952	2.39484212782478	1.88559907482151	7.24828492876778E-02
2019	12	19	6.09644117351089	4.78090586938288	5.6327893101186	2.60904135156834	2.89409236364685	2.65347543791941	1.74386790463533	7.14055006264452E-02
2019	12	20	7.55348907013285	6.02337739717654	6.90867720975083	1.82664469023748	2.91774941500217	2.92236463395029	1.68112012496192	7.19854126999148E-02
2019	12	21	8.27066760620506	6.52016997381627	7.68415023763539	1.64758974606125	2.89566478584302	2.88894816592066	1.72622612389697	8.12227346036038E-02
2019	12	22	9.38342930488173	7.35231170824504	8.59210690548417	1.78472210019106	3.0373540645209	3.1732867982492	1.84976991691392	9.34628517620675E-02
2019	12	23	10.2487124951462	8.10588126840843	9.22156264404778	1.36865134354889	2.58021528166209	3.16368739840328	2.08527099744336	8.47111620450914E-02
2019	12	24	10.3483212491392	8.17415714467021	9.13115992899209	1.43105525535401	2.71094579631955	3.41814421421966	2.43943685307221	8.92097689579272E-02
2020	1	1	12.9620944980836	12.1362002423262	13.5332183317416	9.53642286594306	2.38778268347017	4.45026240948529	4.58683774072837	9.47706202979632E-02
2020	1	2	14.2539673291853	20.906503453301	23.7120725801933	4.57957345872003	2.22638663833066	4.33350559125898	4.33350559125898	8.95252152727896E-02
2020	1	3	14.3353693398596	24.2033276669672	27.4355194755662	3.34242715145482	2.02634256957571	4.10579475072455	4.22177508393028	8.49354514650784E-02
2020	1	4	14.4564292688654	22.665645158955	25.5956669935872	2.66098036225515	1.9727533667985	3.93766329584825	4.10013872139479	7.94407972613594E-02
2020	1	5	14.5522743263642	17.0172105183197	18.834827667225	2.27916861854402	1.94306596665499	3.93873514748445	4.01919689960523	7.77463226506028E-02
2020	1	6	14.4420433626082	14.8839934711335	16.5559916711459	1.79563389232572	1.82259809044209	3.8763597452445	3.93530112978395	7.60388035254176E-02
2020	1	7	13.3451936497148	12.9215138321043	14.2753515922529	1.86486087770374	1.84363673639104	3.41245872531395	3.86257662809235	6.92794455597108E-02
2020	1	8	12.2650215119327	11.4248957862905	13.3453359954533	1.8365075160834	1.9764926758	3.27606722877526	3.72121689735127	0.065808999177619
2020	1	9	10.9049789687208	9.54588616380532	11.5562920222993	2.51481631044274	2.16882440118008	3.08931561478298	3.56205610955226	7.40301691867632E-02
2020	1	10	10.0078499654971	8.65690931297346	10.9533026393722	3.97910312114998	2.26160091742054	2.71883118467342	3.31157414192874	0.091060065252947
2020	1	11	10.5193659947689	8.98647729611266	10.8115032326933	3.94032547825075	2.601433296691	2.71301126196094	3.14450080373014	0.096680570004978
2020	1	12	11.0385963473168	9.25667830217536	10.6478462998098	3.22172286329617	2.77932716645736	3.04462626671036	2.98392347139703	9.49589611415124E-02
2020	1	13	11.1459557575429	9.2123923083535	10.6881940027035	3.41970884757029	2.77372464154191	3.4868621832967	2.8528298219192	0.09265691911292
2020	1	14	11.0170282015735	8.7343141532463	10.3997725368012	3.47420602827203	2.08909096864373	3.51015934652443	2.72100550674598	7.85908601396564E-02
2020	1	15	9.96256433715953	7.6747409562486	9.00585233856774	3.09750738035056	1.64826399388823	3.45371858190715	2.67723711432294	7.43526422676853E-02
2020	1	16	8.37757717261704	6.63675547971229	7.3937637192085	2.56329201415305	1.63404636619703	3.7008959488714	2.73787977513302	7.00268765607907E-02
2020	1	17	7.65237564724805	6.09490650499739	6.57923310452879	2.59479766270788	1.94578857792006	3.89523189825954	2.93202561270334	6.61105840164524E-02
2020	1	18	7.22675732990782	5.76671328217842	6.18380356441709	1.69121703331164	2.28944907367076	4.33094226836374	3.20741747855193	6.24743675036577E-02
2020	1	19	6.77769904178957	5.38359382172132	5.84488257621563	1.98085821884206	3.46400849287493	5.20823032156195	3.52602205625811	7.50137382877273E-02
2020	1	20	6.74070181300876	5.29085909509578	5.74907815580699	2.34141457717813	3.7024161441766	4.95175288466866	3.74850985924734	0.09444897733166
2020	1	21	7.09650830391446	5.53166835942916	6.20081506955995	2.18840214372321	3.59140750755253	5.01109164020409	3.92845514886333	0.10415903197828
2020	1	22	8.56684029780946	6.70077832102562	7.67807472881182	1.92236413589303	3.17922242020476	4.75696810160771	4.11686800256428	0.111417230638506
2020	1	23	9.72601728285427	7.61979124635267	8.59345420637898	2.82015277046218	2.8134469731928	4.61283078871366	4.31822843006175	0.101935568939668
2020	1	24	10.3598515094325	8.28773330274877	9.37425361425499	7.24499580108271	2.67113872325139	4.62197493824329	4.42327665244737	0.099714646630714
2020	2	1	12.2027860479836	10.4615932412645	12.2914910808596	1.06677973392061	2.0723626227698	4.66297271782778	3.26873692698241	6.88991807985258E-02
2020	2	2	10.399869403175	8.64485178302424	10.4133180167623	1.32705830461301	1.98095257831248	4.6581880268162	4.6581880268162	6.32684983644471E-02
2020	2	3	8.60878558818301	6.88820065282932	8.47482507775365	0.965812511400657	1.92519317326816	4.26023831984455	4.41664730299067	5.87613315767261E-02
2020	2	4	7.49106904331297	5.80123200290967	6.80093574097345	0.825194835501077	2.03984758851665	4.27471906472652	4.32307199137905	0.055370052522974
2020	2	5	6.90235924870031	5.39120207085243	6.36102350470699	0.869384784763371	2.09279158111811	4.48051937724509	4.39011658760371	0.05546178152808
2020	2	6	6.35925571548653	5.02423579525072	5.85642109469672	1.07094508654966	2.0174139009476	4.40103915009025	4.34867608992183	5.36477997661888E-02
2020	2	7	5.92349073641625	4.7165803001339	5.57680240493493	0.870257788508514	2.20205798671088	4.60563092038421	4.3578648091341	5.31339508718651E-02
2020	2	8	6.12813086106067	4.78810253920339	5.66507568356239	1.11814353011975	2.07939368829357	4.66334811038887	4.37223079404577	5.67195088544963E-02
2020	2	9	6.13032093801434	4.7921730555722	5.83925960827901	0.775001343294683	2.04038925712613	4.42975416115584	4.30297328264244	6.63019122093038E-02
2020	2	10	6.38261711943908	4.94830715297546	5.89638802406649	1.10658248194141	2.01341522739721	3.83502633677049	4.24051546269776	7.38911431675322E-02
2020	2	11	6.38204289385024	4.9960839696374	6.31675469416783	1.0885334154179	1.64258939775801	2.97752843488976	3.9352607625834	4.93848506773591E-02
2020	2	12	6.22496393021212	4.91135351862806	6.30446012379317	1.82030536216899	1.1573891363533	2.82170136487554	3.61271700219254	3.43872930805064E-02
2020	2	13	5.67432920823299	4.47798391036389	5.74595595634153	2.13893318887907	1.10278420596511	2.71553315902979	3.23817069843495	2.95699887800655E-02
2020	2	14	4.19365409802448	3.34301607975498	4.33443164413649	0.902631230699871	0.676266502814529	2.86544360709592	2.89423278123538	2.88014142666279E-02
2020	2	15	2.9729160969718	2.49903218423585	2.87733016056908	1.25142424139431	0.722307176054533	3.48685578498826	2.60298102261266	3.08155051132305E-02
2020	2	16	2.51489230815248	2.16269552532409	2.43099705003597	1.94659521589701	0.846766004948132	3.83068833468906	2.48827298804898	3.30236464444767E-02
2020	2	17	2.5861306580365	2.2283637960621	2.53126126725323	1.3570456278368	0.816891518065356	3.110842313824	2.49924337600367	4.07691273545292E-02
2020	2	18	2.91300077922419	2.40847597237347	2.61685047412742	0.993690510370873	0.789957196036163	3.23224321483691	2.64628322729656	3.98084346689896E-02
2020	2	19	3.53471275062287	2.88412444621459	3.05474331501344	1.76350723735797	0.962665122423699	2.94658344122022	2.7150310099408	4.28109356815972E-02
2020	2	20	3.92983633913138	3.0968560252907	3.24401956119892	2.79366051212421	1.24677627936256	3.06397307992136	2.726992553796	4.87551761989722E-02
2020	2	21	4.42970349427023	3.46229819579742	3.7079687662613	2.89941026302396	1.96872539024865	3.43021307167654	2.73144047444693	5.71370840679825E-02
2020	2	22	5.37244939728518	4.2108297593813	4.65019314332558	1.69010033056475	2.22765312013458	3.95659507865883	2.76369661878863	6.64092349631319E-02
2020	2	23	7.34501487340221	5.74114684235187	6.35118999527547	1.51363146941173	2.26477865995921	4.40564940244723	2.85107113468953	6.61620667080216E-02
2020	2	24	12.5093420403672	11.0448154637245	12.1669241358494	1.23966522915098	2.03624355750362	4.45558264975171	2.98785072171567	6.04547480831633E-02
2020	3	1	7.39540688608495	6.19056977360435	6.98596647562571	0.833311827679493	2.14355748924012	4.02994170026402	2.75268523185327	4.87826721689439E-02
2020	3	2	6.97006913877353	5.87801322102318	6.35279409642255	0.78753733483781	1.8483354906568	4.2433080352995	4.2433080352995	3.96580364696845E-02
2020	3	3	5.91902345912545	4.91434153149453	5.36342986607594	0.647963448679301	1.54044633479854	4.53746649029363	4.35422589608324	3.84045621543227E-02
2020	3	4	4.83321097360877	4.14927553377661	4.36930479284289	0.707410847758841	1.49054366930578	4.78761095307386	4.40498251616757	3.49192617148427E-02
2020	3	5	4.05481261914088	3.44278373654675	3.65176836428325	0.633135226514655	1.72713947111638	5.03244669254048	4.48800871458849	3.29548403937319E-02
2020	3	6	3.75850767304198	3.27019778429182	3.43976326600609	0.647299324710454	1.58308713422603	5.26346711032808	4.55709301794396	3.35343401802714E-02
2020	3	7	3.77999829322371	3.16394336776255	3.55824047371973	1.0098795130234	1.45099150379526	5.25788024392894	4.6158601446049	3.23178657161089E-02
2020	3	8	3.48842427790146	2.9576581843553	3.14951210877137	1.0733326654643	1.61065003907959	5.16956907724855	4.64313575909852	3.02468932614794E-02
2020	3	9	3.26238472928375	2.77350495746879	2.98988737635676	3.39696259012514	1.42265338446501	4.81599039044517	4.60783966517156	3.48293330007335E-02
2020	3	10	3.60989281902864	2.95783995582944	3.38365245594939	2.36455304679576	1.33711828372044	4.43279566632107	4.60137115297769	0.037890144924997
2020	3	11	3.79134082258176	3.16044096555753	3.74042145862897	3.60977367016559	1.07789786124807	3.8829191250784	4.44718105712357	0.033379000975062
2020	3	12	3.60899910667367	3.08720332546463	3.60567056385546	4.45491955524761	0.850468982996691	3.37453036690035	4.21514592833186	2.82049590189677E-02
2020	3	13	3.16542703523745	2.71143866638673	3.29888652877742	2.38289905059041	0.765286274826144	3.4493778983035	3.89270984844205	2.79368206820459E-02
2020	3	14	3.35483388474977	2.86739175626055	4.05291169284061	1.51494348523001	0.694318985082934	3.54842587140757	3.6423730891316	2.75849941026199E-02
2020	3	15	3.06583672734046	2.58515197864423	3.89529630879774	1.27535222487399	0.688565075936388	3.69616676375941	3.46757639014707	3.07696960262591E-02
2020	3	16	2.90089591895616	2.52221669587129	3.44169042403735	1.5167168844339	1.7419142438636	4.15750821429992	3.47075854454786	2.67572386615011E-02
2020	3	17	3.11023285094489	2.66754017951352	3.6007864533234	1.18215525182885	0.67675167642291	4.00351995661452	3.47735119396429	2.90006797596763E-02
2020	3	18	3.07841368636068	2.56858607186953	3.88612087870037	0.847767466596445	0.850553267123849	3.99193631657064	3.54808242419605	2.96726464916898E-02
2020	3	19	3.04176242797693	2.46661417604379	3.64237621324254	1.07683422037417	1.07471571700341	3.1772576713179	3.34782422939844	3.22694880237156E-02
2020	3	20	2.96742120114719	2.23310586213866	3.59365385066712	1.81419950868495	2.07685278226249	2.7484294509932	3.22652502448848	4.39300059425961E-02
2020	3	21	3.74068270436407	2.96370567495903	4.46747616022425	1.47054580153742	2.66954610691854	2.74279945865395	3.02110425958539	5.10346769179283E-02
2020	3	22	4.8677712695459	4.10560417759462	5.4077867659601	1.11609277501347	2.87096452015445	3.30517135805289	3.13738013665284	5.34759517854039E-02
2020	3	23	6.3516486726058	5.41339769017309	6.43857661422183	1.34492275030987	3.02521067722185	3.55275651474269	2.84136117615014	5.74799326054733E-02
2020	3	24	7.43425665705797	6.29830152902651	7.27555932151338	1.03494497975067	2.4052809283088	3.89842353948233	2.75429934367199	5.32341146985834E-02
2020	4	1	17.4497746134591	15.1941458781176	17.6601199922921	1.46583181621946	4.37178553872695	4.51170383546443	3.77995891163919	8.94849992736409E-02
2020	4	2	17.1710762069659	14.9188437398309	17.0824351822522	1.25201383557486	4.10241462882066	4.22119766306458	4.22119766306458	9.01819185777672E-02
2020	4	3	17.7656932685646	15.4065734332596	17.6864721206944	1.26547495936131	4.65642384200932	4.43307569604142	4.27178615522883	0.111002440582625
2020	4	4	19.7206009207073	17.5736590348952	19.6878544579885	1.08331122877537	4.46667761074375	5.25693773710319	4.50885859023787	0.113120618264995
2020	4	5	21.2021628208961	19.9186424905979	21.9938565630508	1.06515821797992	4.33323119486933	5.04880657972837	4.55602809403743	0.116870610487493
2020	4	6	22.5431774025731	22.0897899235468	24.3795265723881	1.02927809495291	4.1369203746611	5.25148753061316	4.64639018336047	0.114338643538667
2020	4	7	23.3009775098213	23.1277012862406	25.611228741581	0.958699244279955	4.2060720880448	5.72059161715444	4.73239483140085	0.114045783548295
2020	4	8	23.4978347135798	23.4777164738903	26.0973246282959	1.33166264731815	4.71109450287109	5.35598020715066	4.7471333945567	0.118921364453591
2020	4	9	23.2765764045345	23.9845735862646	26.7392719476157	2.26354206309998	5.53551571267855	5.10878875591043	4.63020122423769	0.120648597285472
2020	4	10	22.7672580266035	24.6463853805501	27.416370875695	3.04689207681933	5.93704587098646	4.72242187138671	4.47880019747235	0.112304791663926
2020	4	11	22.0912791289977	24.6564214778853	27.382501478817	2.69616071480898	2.97887927916016	5.19176456920507	4.04566188689217	5.99287792388123E-02
2020	4	12	20.8454020872071	21.1092067623042	23.2098859036272	1.54500853469262	1.45365902472653	6.4140572331409	3.72158481371662	3.22828097128435E-02
2020	4	13	15.1156841739293	13.4203201919588	14.8445572485297	1.12472306892307	1.09905735562221	6.54408508075754	3.40119584481575	3.13584621914197E-02
2020	4	14	8.71239498629087	7.45774196257425	8.52949465284417	0.975908775942482	0.975238418160017	6.91070100259053	3.56470121167228	3.25248769085323E-02
2020	4	15	5.51350807598966	4.7674788450761	6.13031944423026	1.37038780743501	0.859628730153841	6.5047194671876	4.340652071323	2.59748498744611E-02
2020	4	16	4.95177296425196	4.00645535387283	5.53180907237035	0.874711888470682	0.935599705725661	7.17836843888027	5.07080660911684	2.66749640281982E-02
2020	4	17	4.57896758168802	3.40126576424847	5.20734945126312	1.36080983559074	0.848514124094088	7.44273953458184	5.85376355523542	2.80933978220695E-02
2020	4	18	4.41446205419225	3.11858378175174	5.34280273101975	1.22920273263089	1.08001335849991	7.57403412097121	6.53198478320989	2.97115876110151E-02
2020	4	19	5.72802803696276	3.69724753272916	8.85074413929489	1.12106978522182	1.43016868976118	7.21352332411304	6.75258057569346	3.23185811212627E-02
2020	4	20	10.7061866979229	4.80944456619218	14.3014707286342	1.38252498957862	2.45479139494726	6.41056648538145	6.75639184454508	6.58491291374828E-02
2020	4	21	14.2995472351263	7.063746321095	17.0605935581527	1.21125649262388	3.85364948431982	5.35835884506489	6.50983584606913	7.31929889713627E-02
2020	4	22	12.6775554507835	9.63499739449443	15.1242561227306	1.05393586924837	4.57662987607608	4.82461320607038	6.0742009810725	8.85855737931677E-02
2020	4	23	14.5616365977276	12.4957400588961	15.6255022907771	1.33105234935302	4.89881767223588	4.74669920985339	5.63146488490348	0.105043259684157
2020	4	24	16.4482023661579	14.3770926374944	16.6797443737654	1.30003506157176	4.63993248273209	4.66338568768833	4.99552316424442	9.78408399612768E-02
2020	5	1	4.43606108984441	2.21508351582482	7.44339691982721	1.06154685267778	2.08775230269765	6.40691270940613	5.87015414426396	3.06763659275883E-02
2020	5	2	3.32028629417236	2.38228227068169	4.55968778406724	0.426790976514744	1.95558202979799	6.73596243785234	6.73596243785234	2.89016376611812E-02
2020	5	3	2.83744799267072	2.27592983873062	3.47843329789221	0.308656471184877	1.88679622641132	7.28505122330412	6.92406328175509	2.90346474524519E-02
2020	5	4	2.5914250656671	2.11012238684281	2.98874831450479	0.624987455071233	1.79601310753493	7.59582039382167	7.08339974668423	0.029259070217014
2020	5	5	2.47688959763108	1.92683371675996	2.52299815958348	0.463197551079628	1.79826678801011	7.79007732050833	7.14481539976886	3.04947260261867E-02
2020	5	6	2.55463595734343	1.96988073434076	2.61166393903694	0.383531972843919	1.68488962445467	7.81056173088539	7.16715927289263	3.71449741410955E-02
2020	5	7	2.56946502946322	2.02146190756284	2.81774968044515	0.441405380208963	1.76659565692146	7.40891645321721	7.13644791817953	3.48293330007335E-02
2020	5	8	2.98592876829287	2.32904367594179	3.28954028229131	0.675638553663964	1.74571672436293	6.86734520084194	7.03384546879252	3.60977367016559E-02
2020	5	9	3.12164371737197	2.39487206054518	3.49805885751074	1.06790922251233	1.57505191357807	6.49477319488884	6.83770382134142	0.037031421318585
2020	5	10	3.46851687598553	2.62584343848617	3.94238979249714	0.982608626698163	1.2683633232293	6.42519123740889	6.74084537842032	0.036261198986952
2020	5	11	3.37102347709922	2.42083252364282	3.79288146674643	0.576356122487057	0.973446745491629	5.8756346412346	6.44495857546241	3.29140294302192E-02
2020	5	12	3.62458748116281	2.3205332473316	4.22576158010596	0.561743318211757	0.620382585161226	5.89125468134167	6.173013299027	0.027965672762274
2020	5	13	3.48542279257636	1.81970496643674	3.9218713988117	0.943379116636622	0.645469460449338	6.02585825770367	5.92860751751827	2.58718928319842E-02
2020	5	14	3.81735332133775	1.63761037393552	4.23733570446975	0.640620219188385	0.49208793689178	6.32032620182622	5.75552718610243	2.83190982583287E-02
2020	5	15	4.04312771507778	1.72219331690392	4.29284642934613	0.923876824634526	0.601789446263732	6.65371860888067	5.79894317401748	3.09757680757928E-02
2020	5	16	4.14561131679806	1.64904664540142	4.64371467916639	0.590425397944257	0.568970648246734	6.73897347085298	5.91993776001381	3.01935215819506E-02
2020	5	17	3.95645654432053	1.69045390608622	5.16891036956554	0.580322490989611	0.604582263436208	6.90416216474762	5.9993309065399	0.032036605407276
2020	5	18	3.89036121642518	1.68199403763876	5.4160189852645	0.648018761620515	0.530773426338892	6.87449183524364	6.12804821377853	2.81827115972702E-02
2020	5	19	4.72260635165458	1.65084967804407	7.9656115736292	0.448973341003561	0.831460260550408	6.5339038592236	6.27164638568668	2.72319125463472E-02
2020	5	20	5.99124809730334	1.8096911556542	10.9358114159931	0.501896046584411	0.955609734231347	5.77761717449796	6.30809345291846	2.59030450321093E-02
2020	5	21	6.05245292257018	1.74729693955609	10.8703338360003	0.406576757203616	1.52658637155609	5.66920246867444	6.24797027973785	2.70569557239279E-02
2020	5	22	5.21903889843569	1.6376466782812	9.36544995151288	0.499067699980367	2.11219211463635	5.97930106457008	6.29819507454221	2.88176989038844E-02
2020	5	23	5.01640320102649	1.45217671249097	9.2026799898951	0.738884172782534	2.23797463478696	5.99310236736059	5.90011238578339	3.01013818613724E-02
2020	5	24	4.92361000525742	1.7414409227577	9.01583235064353	0.624987455071233	2.30876466215874	6.30184020458768	5.56667632476144	3.01697705288496E-02
2020	6	1	2.91312309510964	2.26954888912463	3.46936082389214	0.462848887165538	4.0725680525934	9.2549308771607	8.28654482930525	2.60738455567361E-02
2020	6	2	3.02755871482294	2.32431869415398	3.33706291551428	0.751296936504753	3.87796911680173	9.45968771349986	9.45968771349986	2.66805354343984E-02
2020	6	3	3.13506247563262	2.193782877478	3.08274704927243	1.60786069442701	3.74576521358126	9.14511537141876	9.2735522484107	2.50663013019308E-02
2020	6	4	2.86971696613367	2.03544687851188	2.95204773175215	3.91185075099471	3.64910035660902	9.09204266344457	9.1590430590878	2.81708872811998E-02
2020	6	5	2.59534019452691	1.86803004963774	2.87667647444833	0.414223913667455	3.42472416877387	8.42589340938596	8.94904764904131	2.73788905263277E-02
2020	6	6	2.71655426285215	1.90724259502826	2.98831785439404	0.471502603085717	3.37628295076327	7.98159793950157	8.69999384968416	2.71681687564523E-02
2020	6	7	2.88201744858006	2.02039737402068	2.95912837591489	0.588703271449462	3.40271044419348	7.4928000848398	8.36959609083626	0.026202737116983
2020	6	8	2.95038238921133	2.11677519297589	3.00310976357523	0.654143172198903	3.20733528082838	7.40014514967286	8.12413841890598	2.94973748806799E-02
2020	6	9	3.27252923166964	2.17734965336737	3.05992231276693	1.65868367300507	2.57271109231721	8.05818696724986	7.81398807080769	3.62793960986231E-02
2020	6	10	3.74308187332632	2.16637547968614	3.24348183216136	1.68276804218203	1.83595999635191	8.46572441631456	7.71350869637397	0.03516001584512
2020	6	11	4.32125057132749	2.21264517092053	3.17226386452315	1.50680843531	1.44916502535407	8.6340792568493	7.37958158272594	0.032767693843323
2020	6	12	4.93046777548913	2.21182101440469	3.18638229103749	0.727714212196913	0.858175114039967	9.13262478772	7.10859092943051	3.62219454221126E-02
2020	6	13	5.61972349075686	2.29342751145469	3.25468046155946	0.914584346223743	0.885341050255515	9.65238876128851	7.09546756237081	4.00418429580261E-02
2020	6	14	5.76430540037293	2.35084619499284	3.34013351635944	0.558820261307312	0.827270934552595	9.97419259615078	7.50754956644382	3.81093467306071E-02
2020	6	15	6.48421358091948	2.24425986429512	3.55169065936682	0.606118885246057	0.726160284932601	10.8055563282242	7.93899899943064	4.12305756040983E-02
2020	6	16	6.55855965259196	2.24094602354893	3.29772498719364	0.644529404288485	0.625904023165552	10.843936699332	8.66683968850735	3.94936741423884E-02
2020	6	17	6.43539804506408	2.2782641451033	3.42507135012807	0.609086956298472	0.724548323774162	10.6936292205064	9.12320218310007	5.15216342431528E-02
2020	6	18	6.22978220214537	2.25978297724383	3.11667678744269	0.564682591244443	0.713967994566395	10.0601914219706	9.54211309483935	3.64876906037709E-02
2020	6	19	5.88623820770211	2.32083738492407	3.40573762223198	0.782892793199729	0.838269171640039	9.77556507890822	9.78436756223645	3.51952258680083E-02
2020	6	20	5.44362161161992	2.31313950033248	3.36838487213813	0.695378549988698	1.11729813961111	9.20643590909296	9.85509157564394	3.50244804257301E-02
2020	6	21	4.34875301601419	2.1525271121842	3.16593541424428	0.537201096272066	2.04561536258721	8.71962538330679	9.74623721816795	2.85065582012903E-02
2020	6	22	3.36890845726335	2.06152878020491	3.04111083862105	0.727251107666983	3.10102715265541	8.64566497097412	9.4694807772677	2.79005083649633E-02
2020	6	23	3.13132435743576	2.00127783197661	3.01304470046884	0.635830652227096	3.46243644154975	8.34225285633236	8.9734624388305	2.65240936993433E-02
2020	6	24	3.12000691077215	2.2054682878266	3.4339991812078	0.693695064026648	3.80718389720152	8.77368827942809	8.55327433113138	2.61194093233502E-02
2020	7	1	2.78159594219992	2.12833756451613	2.9686172154798	0.594599350064204	2.68840601132352	5.71382025754082	4.89097625689593	3.25526868223629E-02
2020	7	2	2.74363388259447	2.12125275760546	2.9441759531337	0.435684276202924	2.5249152723639	5.85329610295064	5.85329610295064	0.03307155270873
2020	7	3	2.66534913688721	2.06366413871525	2.78279403699407	0.324506794225033	2.25757188686712	5.50594335117788	5.66638202953697	3.08888631030552E-02
2020	7	4	2.72615106726995	2.14676550897801	2.67945856618185	0.393950672821468	2.04324220533872	5.17986866884898	5.46639784285265	2.95334085777823E-02
2020	7	5	2.68072905078592	2.09044592317192	2.61788718880958	0.586282865659835	1.80703523598352	5.27780230139558	5.35456124858746	2.94787451525775E-02
2020	7	6	2.7714235566701	2.05122570228642	2.68773932001036	0.35093321567472	1.64639282037927	5.29086586947217	5.30489055488265	2.92008248520998E-02
2020	7	7	2.57508046991221	1.99652027036145	2.47380542113739	0.450726216082224	1.51499080281581	5.01813199761821	5.20396182134274	2.80360750708145E-02
2020	7	8	2.51420338039563	1.95774356253081	2.37465711541069	0.915771801723301	1.45284296748549	4.87872273078425	5.08547724929004	2.73533889180968E-02
2020	7	9	2.12182716959568	1.79113708102165	2.24095153880738	3.94275343630542	1.45202861430972	5.42400743277739	4.8579757425714	2.99731062249843E-02
2020	7	10	2.14481119303389	1.67652995445117	2.77808887146862	5.94241783696703	1.5809121272613	5.986460230653	4.55850852801659	2.80839754561094E-02
2020	7	11	2.59715863491439	1.59241031437221	2.94687733397666	2.3343315836985	1.17329911973578	6.46099407556178	4.35294980938337	2.96031093978573E-02
2020	7	12	3.65528627018508	1.8067671270661	4.51096782930618	1.06247566477925	0.742274252679589	6.58859859083864	4.47840637529767	3.04543478149236E-02
2020	7	13	3.01324436066193	1.83732702840812	2.24603194505508	1.39795036856639	0.565558689106951	6.0578217455679	4.39438383837785	3.09613008534466E-02
2020	7	14	2.95567008698238	1.86877760825197	2.08752910824682	1.21905421945218	0.456337295866299	5.79421909409666	4.65399970580669	3.08714527514025E-02
2020	7	15	2.95479684119905	1.81335151793539	2.31447060762248	1.27616697596264	0.762188887114983	5.52765611076277	4.97442203195219	3.30634233581114E-02
2020	7	16	2.84213055526835	1.78448108980079	2.39247625951225	0.928520617775614	0.836788535869989	5.33653801568316	5.25950922387115	3.45762883094997E-02
2020	7	17	2.71520344525119	1.66197188232365	2.27936040830926	1.10089569268159	0.519442767329054	5.36484641540947	5.45402419579483	0.030679286790811
2020	7	18	2.9265806928857	1.65317116790557	2.42668852642878	0.875226545173502	0.614986085456134	5.59342291699058	5.51839543454825	3.13381373576445E-02
2020	7	19	3.34476534261114	1.65054569014881	2.37551729887955	0.800761286522289	0.780313327381308	6.00869143490133	5.47182421273324	3.43474759471879E-02
2020	7	20	3.16769083607837	1.6224456074408	2.44147261513742	0.948418793511234	0.957333513043982	6.03539737758636	5.42399421659433	3.39565397969534E-02
2020	7	21	3.08454349979872	1.69295398341602	2.11660104885167	0.968130149134445	1.38271459151087	6.69144856297706	5.42061642594973	3.41433830971536E-02
2020	7	22	2.73252020425589	1.8937739908224	2.17554014221624	0.769396728719894	2.30848520520542	6.93490987038723	5.25839830063985	3.37208655611559E-02
2020	7	23	2.50544925824952	1.97788852333813	2.53276733915005	0.851269345276737	2.40247781292087	6.24654743347953	5.16214509051072	3.24782805837597E-02
2020	7	24	2.73353002177191	2.18456626109256	2.80148450150744	1.08594804393298	2.70645054489664	5.83985196454002	4.98196748283246	3.22262387806865E-02
2020	8	1	1.74148208622163	1.4282354955764	2.07194954339971	0.485045170272111	1.58161480024186	5.82232755930867	4.83523507266041	0.024048189374387
2020	8	2	1.71923547233036	1.36492151887505	1.91683729955751	0.320058238428045	1.58464857653396	7.03091483669517	7.03091483669517	2.58580353629494E-02
2020	8	3	1.54339847513421	1.36289802972435	1.79553408553827	0.566065462227543	1.4270555193114	6.45104531553472	6.71281874355855	2.54458452291631E-02
2020	8	4	1.56445737612772	1.30935426915352	1.72761671044473	0.308888631030552	1.29589923941242	6.16837233022627	6.48252683155757	2.66364075634329E-02
2020	8	5	1.70211759319833	1.32543358700026	1.76428120548937	0.888113461058474	1.24609785194856	5.86171589738438	6.24721873600436	2.63387091287008E-02
2020	8	6	1.71491454587148	1.32218457221779	1.78367748663935	0.650447874372717	1.26641197212997	5.77772263552402	6.10426726585973	2.88053658880191E-02
2020	8	7	1.51853541966874	1.22550552805083	1.63801173294821	0.470719726516639	1.31982403519218	5.40061724867322	5.90949057474894	3.52665223486284E-02
2020	8	8	1.55690161934843	1.3554350965927	1.62065520623328	0.495210031108412	1.19028324089201	4.90971533385574	5.70601141851677	3.57986203454546E-02
2020	8	9	1.79043656196953	1.50142107117721	1.8219096680982	1.67263447686276	1.28849332701549	4.90585927204731	5.47884821634783	3.64214675362078E-02
2020	8	10	1.95270238259241	1.64286226317686	2.06677072231972	4.18167190586677	1.46869361403243	5.16287408496511	5.11919572536077	3.52639814413627E-02
2020	8	11	2.03179035409925	1.77440989231627	2.21985178232329	4.54507492712606	1.20563194512122	5.23843665972901	4.77060142883804	3.51570975106925E-02
2020	8	12	1.9798265736293	1.76722450109656	2.21780025990429	2.3851091211333	1.08406509611577	5.34070055678803	4.5258318707022	3.65736846462337E-02
2020	8	13	2.19362059758858	1.94484890826657	2.55902367135156	3.29399366502624	0.974072484110436	5.42567902032006	4.42833010590693	4.06708970124742E-02
2020	8	14	1.98163612210469	1.73329197634698	2.45396321974698	1.32808105293093	0.807669331536083	5.56325631159759	4.37108452541419	3.44334587637849E-02
2020	8	15	2.04368070509382	1.72761671044473	2.53964973737137	0.962449086304101	0.766643290901232	6.04863798762799	4.61494378006818	3.38931485659456E-02
2020	8	16	2.52252931040727	1.50211320679285	3.31542501208407	2.24504232783336	0.826878224750361	6.25457538619919	4.99619209837562	3.50831066577613E-02
2020	8	17	1.99092925116743	1.54051613563692	1.98290182348422	1.13913757228974	0.801655992149441	6.18220361821422	5.32196368749726	3.29983164553722E-02
2020	8	18	2.35794169160451	1.7029619111153	2.81751078496336	0.563663910115932	0.790375117270776	6.16936610047166	5.61396537339113	3.30282311172314E-02
2020	8	19	2.31318489809178	1.66872990570909	2.61435244557374	0.624930103618478	0.979466609287768	5.85463698221746	5.55332571737851	3.36383890612793E-02
2020	8	20	2.36028975804571	1.69536581096084	2.71801371709347	0.513893005892643	1.25466870064854	5.37698533810209	5.54044108850524	3.01370822675084E-02
2020	8	21	2.20705938096625	1.72686966880729	2.14054560424929	0.255968187987587	1.72863299835759	5.42451623134137	5.41309973541221	2.72220393527615E-02
2020	8	22	2.32520858893968	1.70875879831659	2.38134927567542	0.299581548067721	1.84507481562912	5.49124425252239	5.25736895370795	2.52762514801718E-02
2020	8	23	2.08025363769244	1.58803771972934	2.1331821182967	0.40921289951884	1.81893663054814	5.56074309775979	5.02081688080113	0.023902430103957
2020	8	24	1.89747993600114	1.35268218881696	2.10748793029618	0.455944409615359	1.83601953746018	5.50630137557959	4.74739694756798	2.48147256547196E-02
2020	9	1	3.88381355641944	3.00172950381519	4.8286800057749	0.799531442657089	1.96693730569432	4.66384985025853	3.51771179465178	4.70379673559219E-02
2020	9	2	3.8414087954982	2.93723936511246	4.63044950646796	0.62284109890305	1.54500853469262	4.50011728676616	4.50011728676616	4.38338018150637E-02
2020	9	3	3.51996167450827	2.80017090058521	3.90369418499153	0.444886499216464	1.15343015651908	4.50115318713711	4.48839303781746	4.39940538813788E-02
2020	9	4	3.26962488190963	2.51289776401942	3.59798011987252	0.379590134158857	1.10090807633538	4.46661515580145	4.47595027829139	0.042080399572119
2020	9	5	2.93194711957933	2.26643816898689	3.21889979554774	0.422138075628065	1.22142324862393	4.60262380149686	4.39913604460712	4.06496978950835E-02
2020	9	6	2.88264480951408	2.27437148636438	3.31259086951962	0.584442329088991	1.14777268013483	4.87890841900249	4.54400255101969	4.13980905365256E-02
2020	9	7	2.86704317781097	2.26389224249132	2.99682088126264	0.59526470695283	1.17188967324675	4.69607403852908	4.46761367378255	4.43564990628897E-02
2020	9	8	2.99731680774272	2.37478470449033	3.13724256688956	0.623524814750457	1.35997948272043	4.57307774170834	4.46797296342564	5.25876201053747E-02
2020	9	9	3.37158982012645	2.62906254720773	3.25473526189912	2.7872366368427	1.58031138279372	4.50238409563087	4.43048657107103	5.51903706410299E-02
2020	9	10	3.50962099892339	2.76537248453089	3.71029782476745	5.60004317405927	1.34149306612171	4.96736874804286	4.42283556501892	4.79969364196076E-02
2020	9	11	3.51205951392202	2.6928142367557	3.80689759287009	6.67761684926387	1.67621915688565	5.65413853739712	4.3947550983141	4.54302983647751E-02
2020	9	12	3.67044992802969	3.04749236446472	4.30275757282135	4.99630405271658	1.34477119642147	5.70479507434345	4.42941554008446	4.05419392585737E-02
2020	9	13	2.89679801908537	2.45385474133203	3.34503495032061	1.15348134928444	0.784031068649205	5.45187208535175	4.20540768829988	3.74525727303489E-02
2020	9	14	2.32889277930246	2.02795563137022	2.43863245693317	2.0677774366567	0.402577899936449	5.01817939645584	4.01971459559551	3.15788778326344E-02
2020	9	15	1.8411016192524	1.55007575281881	1.69615218171702	0.846175326580441	0.522805323483212	5.2782617936614	4.07783953430473	3.10424638524285E-02
2020	9	16	1.63100167642155	1.33259987753668	1.57341166159308	1.77157724343283	0.809182340542439	5.21127546706738	4.30039771778306	2.90556888730219E-02
2020	9	17	1.71163281129382	1.34432646130396	1.58320555631021	1.09965223486955	0.965435136082051	5.17209194400959	4.60610152132283	0.030932142883048
2020	9	18	1.71663886397182	1.36713012838971	1.73084900778568	0.914519338392197	1.48390760080836	4.87975100564879	4.81548565574375	3.09081079578592E-02
2020	9	19	1.74207906732539	1.32094922571474	1.8828659815291	0.456641655204966	2.53915044418415	4.50305308857332	4.82253019309753	3.67757718069065E-02
2020	9	20	2.02051507621361	1.62012707281404	2.32731799220925	0.694351823655611	2.91439495926632	4.26987437635504	4.50762334851536	4.74686203377111E-02
2020	9	21	2.56913136855672	1.97463101807668	2.76700593405227	0.66391624473557	2.79909956644588	3.98405959743844	4.09806466121498	5.44456442769963E-02
2020	9	22	3.47463488644979	2.70207125380551	3.79446683961113	0.792578536939777	2.61838979544449	3.9270043870873	3.72028323283868	5.54625989392305E-02
2020	9	23	4.38527514863221	3.38721220182589	4.60799852606001	0.98753627948027	2.21803939805045	4.36289347529977	3.44473381299772	5.24999292225331E-02
2020	9	24	5.44051706157195	4.30552686396853	5.65457566022911	1.1590220707348	2.10266075866029	4.54804673063497	3.40582820006534	0.048274683935559
2020	10	1	9.96176561627247	8.04941281057085	10.0138112509978	1.14675793585258	2.80909939776493	4.6658985542976	4.18348005568858	7.62823466850005E-02
2020	10	2	10.3809620344098	8.36432088093727	10.1824925299194	1.37465538203393	2.53421037449976	4.48103130730649	4.48103130730649	6.74616577680774E-02
2020	10	3	9.78523135588383	8.01577298128229	9.72142075549538	0.919170578277681	2.46099318471164	4.72708962725333	4.57028739596543	6.27405764104492E-02
2020	10	4	9.19416988404232	7.50260647659547	9.07483818985457	1.0167415801767	2.39859576601509	5.02743013511286	4.67160261235285	5.76278382549223E-02
2020	10	5	8.1978098307722	6.62167073309229	7.86403728610667	0.577350269189626	2.27050591996949	5.30424865211284	4.74241896445354	5.57516253359359E-02
2020	10	6	7.54287624708592	6.01947853753124	7.07584107238994	0.530165322156405	1.96434161815901	5.33851227044096	4.82328581171647	5.02823568678555E-02
2020	10	7	6.79069331187657	5.61570189808584	6.38207768494668	0.721670673670909	1.93926816062424	5.30154517967286	4.96645904223049	4.64131611714252E-02
2020	10	8	6.42240780324469	5.19541719194539	6.2963404920384	0.632056883691493	2.81211708868583	3.54926397048728	3.05092257266936	5.97710792571454E-02
2020	10	9	4.54667518651646	3.85811065625516	4.78677329451973	2.09860002785014	2.45176212848656	4.96384071314198	4.92423774006191	0.069083232870306
2020	10	10	4.60763295098672	3.95766839440789	5.13119206283796	1.64485529748458	2.68322987321565	5.49618467457303	5.02874811164297	6.86169351482556E-02
2020	10	11	5.09312559391698	4.29065835320673	5.7520138284289	1.57718955161402	2.5073226092122	4.75994337486273	4.71703995635195	6.19471968464483E-02
2020	10	12	5.64303738847635	4.65279813294643	6.22768705230966	1.56912413072848	1.99991039225785	3.86074815859388	4.36433903324806	5.60225888901059E-02
2020	10	13	5.60331443134217	4.63065986147635	6.04103648919615	1.19335075376244	1.19040368442795	4.16079155689495	3.8523837055846	5.08123965344783E-02
2020	10	14	5.07142532614941	4.21465271298116	5.61283092278237	1.13664916582245	0.699205898780101	4.72896208879665	3.3978276846995	4.87734871276904E-02
2020	10	15	3.82968971295209	3.40087486108921	4.47107790520458	0.861439988070321	0.663649084627472	5.14473667083033	3.13088442392652	4.59156152915168E-02
2020	10	16	3.20712692022584	2.83503427754211	3.97306128982216	0.87678134087882	0.69406082594217	5.31629671413176	3.19704164327229	4.06334255117287E-02
2020	10	17	2.86372692476807	2.38533452340138	3.98425856215818	0.927941414539304	0.970644392985613	5.34729355722096	3.63646407485925	3.97505663718358E-02
2020	10	18	3.1059429679938	2.47897250075474	4.1997183725343	1.19232912634042	2.00324110141397	5.25776435583655	4.16753109312773	4.51143509262652E-02
2020	10	19	3.29254615989719	2.57827982998751	4.24407662276829	0.859857452552269	4.03594956471075	4.32524472550212	4.30934634832486	5.77226094487858E-02
2020	10	20	3.82965150865775	3.23649056619931	4.64362125832896	0.848420695980604	4.38864964871877	4.60515918096706	4.36637604815437	6.73819632649889E-02
2020	10	21	4.92200093355986	4.10277465340601	6.20980263337892	1.70024244528828	4.0188712550758	4.46118263890131	4.13891402652875	7.95394449156583E-02
2020	10	22	6.18635334764637	5.03580726782804	7.5316441154928	1.11673487193405	3.84154800040641	4.83285500043164	4.15384263088415	8.74755470183804E-02
2020	10	23	7.70281333886089	6.17611888198766	8.75097127225803	1.27675664356279	3.56954461318523	4.90857635815104	4.12837024262784	8.61502396937069E-02
2020	10	24	8.79398213915626	7.12408706343874	9.45161608377012	1.42680433463001	3.16838097343605	4.8569943653697	4.22462485874576	8.20142919619593E-02
2020	11	1	11.920374282217	10.2635427195373	11.2447301260814	1.74358003648772	2.85559439382646	4.222695038577	3.30960240716909	7.80008079472775E-02
2020	11	2	11.5998158308121	9.82419582574937	10.8520862720769	1.20451324614005	2.69325576857423	4.63058213656812	4.63058213656812	7.23617766105082E-02
2020	11	3	10.3041133669537	8.5526255550132	9.65944281588114	1.1514178132106	2.55374260024995	4.92351327375051	4.75424169665219	6.28179585593042E-02
2020	11	4	9.51212696851579	7.81047493106782	8.86886936266352	1.12329313788082	2.48491224816283	4.89687817944175	4.78596242280025	6.29618753537785E-02
2020	11	5	9.49617038259407	7.85413623620634	8.72503979895304	0.868257170268539	2.45956032985283	4.79368500261466	4.69734978509357	0.063866999823321
2020	11	6	9.63141996425228	7.99545195315792	9.00038606568944	0.688704481963364	2.43849392842931	4.83644350578591	4.60129177468432	6.69780363550326E-02
2020	11	7	9.88790534248423	8.05904931502898	8.9579369310417	1.04806211708406	2.40169128772206	4.8900921675833	4.53603912571697	7.08241049031136E-02
2020	11	8	12.6676004116421	10.3179105691471	11.6609818267786	1.30132499971507	2.54733078729218	5.43492753429957	5.04909731961181	9.43578018502249E-02
2020	11	9	11.2867236251273	9.2323113866334	10.4975617959312	1.3165099512706	2.29433795007065	4.36367918031795	4.3660673360715	9.14070652815852E-02
2020	11	10	11.4722955153393	9.4867819818719	10.9000682744861	1.81413346399694	2.66831369205041	4.39658518567112	4.43105365045403	9.27054463819741E-02
2020	11	11	10.0113471095195	8.18396293407914	9.4182676410633	3.47504551620191	2.82762125013328	4.02420835364711	4.273826916487	8.92791628874391E-02
2020	11	12	10.5553671120992	8.72224321799527	9.82119372657029	2.55215901854981	2.99467753513415	3.76546355904642	4.1399851223546	8.69103482935567E-02
2020	11	13	10.6906729215173	8.96009783155355	10.4699255992157	2.15451484221185	1.76014133039726	3.40723275366588	3.9082014843976	7.19497997365139E-02
2020	11	14	11.0531827896767	9.29563759617709	10.6595069857638	2.81767958999928	1.17006187355663	3.712460406138	3.64803575682527	4.86734449261911E-02
2020	11	15	9.2322050876709	7.63535801605227	8.67926992989919	1.93570862873591	0.989460912489438	3.80827165735987	3.40871560167629	4.53997525839176E-02
2020	11	16	6.90991808166802	5.50504758831957	6.34106585138409	1.92400197270251	1.0076205867926	3.75415742592088	3.35071764841704	4.83179209234241E-02
2020	11	17	4.78222116994518	3.89479158699711	4.77196612743253	1.72648116630275	1.11942457331738	3.86457738735784	3.35227870157954	4.84408101582043E-02
2020	11	18	4.10426921180624	3.43780594429964	4.34048770664197	1.27159896658781	2.19418935018808	3.38622913586816	3.37102549992219	4.74268529558109E-02
2020	11	19	4.02871185655503	3.27304173813593	4.24030918188598	1.02371793702456	3.64107017148233	3.32732712945348	3.2607637543363	5.94106676251452E-02
2020	11	20	4.55268624453968	3.79322883805287	5.3100052138007	1.9122754674307	3.73254160394872	3.61419779255506	3.08990659896525	8.10381510541686E-02
2020	11	21	5.98856090163672	5.00984365942439	7.12056858876792	1.28260102851016	3.31492140538809	3.4031297525314	2.99533260916982	8.23962372490529E-02
2020	11	22	7.82552507168955	6.5329464727286	8.65173490376501	1.41029845636608	3.21954618013542	3.54472024525525	2.94890428202178	9.50358215210243E-02
2020	11	23	9.21153183071372	7.63335401638344	9.47265919870904	1.92264186060169	3.43561468675724	3.37443349717738	2.84998835274476	9.82829196901176E-02
2020	11	24	10.7107393107774	9.10587741885327	10.5440284459971	2.32158869709473	3.14609900695349	3.80583547598078	2.9069940398973	0.084723443220595
2020	12	1	6.17422669399312	5.04706167400584	6.47452687135402	2.37503442721699	2.36584114028716	3.40045326938571	2.67560330516222	7.43381791178125E-02
2020	12	2	5.43563181147915	4.56921285269027	5.72201934428258	0.817505603764512	2.36762815544107	3.44401199736482	3.44401199736482	6.56030749344893E-02
2020	12	3	4.58267737241469	3.87107646203358	4.97705847977609	1.18075973355594	2.26538546966402	3.42535349927304	3.41885977345337	6.29615573671204E-02
2020	12	4	4.07195144009183	3.43328635524808	4.17541876508205	0.971677778943817	2.2340634338629	3.3716294732161	3.38159683176698	0.058835777767611
2020	12	5	4.10659055927242	3.47205949439472	4.13990978725322	0.994140539454246	1.99296252889437	3.12849088174037	3.24974771560098	5.02270828998741E-02
2020	12	6	4.10283580572578	3.45206810383984	3.93128249797099	1.69487949054061	1.9329625154207	3.08684339585565	3.18457302889164	4.56298022464112E-02
2020	12	7	4.27048720076523	3.68525104556219	4.11010643540946	1.26615722636006	2.04406650706494	3.09012764928714	3.09806275461638	0.045298690115332
2020	12	8	4.31233976822963	3.62927826452636	3.92762505909557	1.12636054163763	2.10056331270394	3.17254497479901	3.07989143839436	5.65392823431595E-02
2020	12	9	4.39413098311534	3.72881831435984	4.11439469759509	1.33872565521406	2.38037074308856	2.71532224798352	2.96100099319815	7.29191627836968E-02
2020	12	10	4.80004046092076	4.05945215557575	4.66183431362136	1.50275213240991	2.46854167041938	2.79352203476185	2.97771482394317	8.84512446007568E-02
2020	12	11	4.69107483582802	3.8394039370913	5.12771490690234	1.41028440418016	2.12002138802693	2.57165253288638	2.84243368451962	6.87647941060128E-02
2020	12	12	4.97703405797757	4.19821980656009	5.30198251870154	1.74016687050915	1.5812014978407	2.08575562707379	2.60874470764448	5.58764349343713E-02
2020	12	13	4.96132086410537	4.17806210258012	5.37543700810837	1.36869478199575	1.14857439769793	1.66625837250164	2.3602938207632	4.60283477766556E-02
2020	12	14	3.80153712366147	3.18040597472876	4.64582288016327	1.43070900605536	1.07257455275833	1.63455793027585	2.12738406983287	4.01197177937011E-02
2020	12	15	3.12077538461022	2.50836886992997	4.47313290153732	1.10452533641703	1.19220948503312	1.80545041717526	1.9268118856822	4.29029821103332E-02
2020	12	16	3.15658388382485	2.23872183172254	4.19813009210437	1.23097770997243	1.70187419972687	2.07664537581396	1.84232913350783	4.84792482284598E-02
2020	12	17	2.79689190895575	1.95014282176441	3.78158201442783	1.48788299485826	2.11564305170835	2.25316856171688	1.90114294655436	4.99399502228215E-02
2020	12	18	3.2602488215789	2.45707340376123	3.63303999315129	1.53584316104911	2.33456872225478	2.03689145810575	1.70935250775772	4.87506653809768E-02
2020	12	19	4.19752239177064	3.45034904250718	4.22459497161244	1.76901054577087	2.83771101420507	2.35925043858199	1.72252739698293	6.42412270809125E-02
2020	12	20	4.79414374162283	3.89217352880433	4.70633939934977	1.73841293180411	3.03379394491635	2.92075130357583	1.68397359404679	8.74490904476809E-02
2020	12	21	4.92210288130932	4.0410350354465	4.89270541809373	1.47042529141552	2.94043617080051	3.09457844796498	1.72547848020863	0.091097450676258
2020	12	22	5.56365574357139	4.46431490005821	5.64111252658856	1.30466491392787	2.9147013347799	3.33465565169962	1.91090063023643	9.45997037133433E-02
2020	12	23	6.24124907083171	5.09637582944803	6.3555749805453	1.19350091933121	2.8181694152493	3.41310987171755	2.16629442625388	9.26607873125215E-02
2020	12	24	6.49290210751539	5.29542305924126	6.53669542634306	1.52595231444165	2.61806516973411	3.54519210999548	2.4861768378008	9.18546459666743E-02
2021	1	1	9.5590974514345	7.60981727746572	8.69661080114106	1.98076774514708	2.67195711767792	4.0524252661381	2.87283657108401	9.88364203764561E-02
2021	1	2	8.99102698851715	7.04994471113835	8.08962785627662	1.28395111509349	2.58517970784698	4.0346261146858	4.0346261146858	9.83173852567673E-02
2021	1	3	8.64646491516227	6.80289567871925	7.54992630675398	1.18801319302832	2.57414813187499	4.09421834548227	4.025094686764	0.098093700907595
2021	1	4	7.93320683011095	6.30728656391028	6.9898133765807	0.884027927355288	2.75090079739939	4.23246540929282	4.05865595635341	9.81650647038722E-02
2021	1	5	7.90518182217064	6.33840770118016	6.94766921541906	0.936132515203646	2.64323034687987	4.07549719903656	4.00037632638333	8.90018323680729E-02
2021	1	6	7.76612408563729	6.23283532806011	6.96116001194133	1.01015454643795	2.2515683528515	3.60484216564873	3.85471899128634	8.16278107310271E-02
2021	1	7	7.95700146877941	6.34353122688589	7.02461839355769	1.03448275862069	2.29183700228131	3.57316927173495	3.69287108748829	7.64741504022525E-02
2021	1	8	7.68531626034384	6.11504402607702	6.79639900436424	1.17567947256989	2.2340634338629	3.35755714235182	3.55644702086034	6.99474969512784E-02
2021	1	9	7.58703856072076	6.01067151348423	6.58109053942977	2.46685555801024	2.18144669369191	3.04757968484564	3.41456924869329	8.30996724154527E-02
2021	1	10	8.21606992387812	6.4358045235417	7.08235065809601	2.38701069446484	2.14940377394114	2.90267551897388	3.43704492898139	0.107470188697057
2021	1	11	8.83012114449872	6.92654754779751	7.93462084067693	2.45978406255683	2.56749742176164	2.8432653246036	3.181386276137	0.10373577546397
2021	1	12	10.0385279304663	7.82569520083322	8.87887428687616	4.18924206795724	2.47554345794744	2.2087801333359	2.95074257102007	9.48636070506089E-02
2021	1	13	9.93533212191519	7.82581886196039	8.93611736429122	3.04948435620019	2.15286755507101	1.50237565757951	2.58738322853924	9.18605847106628E-02
2021	1	14	8.23984114403021	6.49956712095941	7.52565028328981	3.36674651241418	2.03888717978696	1.47135126736321	2.24891849754546	8.18994925608238E-02
2021	1	15	7.02766460200146	5.49991892708597	6.57652896702072	3.14735228361019	2.12160058932922	1.91168466231158	1.93456163914004	7.46274934752729E-02
2021	1	16	5.79522402348367	4.73870980231611	5.71633937673368	2.80651667908745	2.04996060594575	2.16211754514709	1.74806387433624	6.89806017985828E-02
2021	1	17	5.02015293431096	4.1474697559288	5.02273683410345	2.11880131121721	1.90202683818866	2.02155056000751	1.59735444364674	5.41089436024931E-02
2021	1	18	4.26312857335724	3.45942170981051	4.20566267861656	1.96070720911018	2.1836472728411	2.0669614774117	1.60993777568484	5.98654405123853E-02
2021	1	19	4.1436980884945	3.24705421545155	3.94195398109372	1.84303812664479	3.02991427261655	2.49486194163288	1.55511761760894	7.81454937448592E-02
2021	1	20	4.12443544523799	3.29240464029138	3.64919591476982	1.20357889252746	3.46474305604968	2.86441521989591	1.61498360456407	9.01571706088117E-02
2021	1	21	5.00577444335817	4.07727331756079	4.30616795274824	1.43676757872274	3.11748451117553	3.0171908889255	1.67920018510264	0.109986965666335
2021	1	22	6.67375429692843	5.29272849392393	5.83798585584503	1.42154441733839	3.19810651865436	3.43931517731203	1.88677722993791	0.114257773082086
2021	1	23	8.57051710463611	6.94017962231268	7.5609779193418	1.72487597601001	3.09447420563155	3.82328275692847	2.08508958232212	0.107252256829318
2021	1	24	9.38135495483091	7.53221040255695	8.41045602861813	1.37076490171386	2.7768629317875	3.95788763761319	2.44351236710029	0.100822780039584
2021	2	1	17.9114631680528	20.6825457014066	23.8608814000618	1.8026388721408	2.76513229475464	5.65912984500918	4.03033370126963	0.102925378670194
2021	2	2	15.8337309272769	15.2758472405403	17.42641650373	1.61105029381045	2.48762368635979	5.42070464060766	5.42070464060766	9.28165281472826E-02
2021	2	3	12.1146055829455	10.4607245814691	12.0698758403835	1.2654686620949	2.26562551735957	5.21455683434748	5.25901240198656	8.27899686819853E-02
2021	2	4	9.9245512551998	8.21987430130756	9.65268658046321	1.23464505931728	2.2396472910354	5.12533007975251	5.15917512665139	8.42745203924649E-02
2021	2	5	9.06136676373306	7.41146714147101	8.77698520744826	1.23933822649951	2.11360430148339	4.93676950258903	5.10855602878118	8.14235905459449E-02
2021	2	6	8.50563495482347	6.89440525564897	8.40609038002628	1.14230892691045	2.17258270688684	4.90817104969927	5.0171321226802	7.96296296296296E-02
2021	2	7	8.29748904880213	6.68569814385767	8.23490073073571	1.72000198241686	2.06194488191638	4.84093444352412	4.97489287149909	7.84894375616233E-02
2021	2	8	8.26224529029001	6.65214099488237	8.03225359320884	1.4970740291108	2.47309647067056	4.79844081901119	4.89291060331738	0.0801378821091
2021	2	9	8.04180240554599	6.52153910294288	7.91404935230351	1.55509882435733	2.59074007889225	4.43276684573881	4.76590954466908	9.15817842261114E-02
2021	2	10	8.26825855602525	6.59590606939996	7.98026605361614	2.51036456259154	2.60879292192849	3.91875030570408	4.56979321130848	0.114596994268759
2021	2	11	9.00799827496713	7.15975905431554	8.67795075556946	2.66508624537317	2.17456616299815	3.08317642640626	4.30633633473582	9.32693521777306E-02
2021	2	12	8.97320024045823	7.12796654828449	8.61594846208092	3.34073252852731	1.5639105430161	2.44142630735931	3.90597782218531	0.073332097418905
2021	2	13	7.83089696560427	6.24863300747301	7.74496416516275	3.079201435678	1.02496755802461	2.44743884256687	3.45061176262285	5.48756901352762E-02
2021	2	14	6.07995505078427	4.95281973025703	6.26054274433573	1.75481197835126	1.02053672099666	2.76784821387623	2.88911781754715	5.39028873252885E-02
2021	2	15	5.35655493540523	4.34989824437648	5.40781961899156	1.86429680756947	0.886128872014094	3.08342270712741	2.43169474437192	4.76816534367885E-02
2021	2	16	4.80570464949007	3.98180138987946	4.82970834486443	0.997743878630533	0.767346272411136	3.07337277651085	2.23114390737365	4.83144766476167E-02
2021	2	17	4.34376711590316	3.67336782766645	4.5080979676478	1.37933220045933	1.22780112022629	2.91529110083811	2.19804974751114	5.38301285122532E-02
2021	2	18	4.30377018225846	3.50981937705814	4.68620981329967	1.57139516826237	1.35032892400994	2.90170640465037	2.37656267886388	5.47740446120142E-02
2021	2	19	4.59370186296417	3.69864071932973	5.27572131103927	1.96959048893457	1.88665704852103	2.8662369966334	2.52864250573518	5.42742453617054E-02
2021	2	20	4.8602002169997	3.90291624839869	5.48319721468062	4.07519825759709	2.92073077060724	3.50884216644328	2.51025722555048	7.29301553829274E-02
2021	2	21	5.70828425293335	4.63191477994885	6.48721968214347	5.12513890492995	3.36471850083318	4.47747864436872	2.54802009952661	9.32332334635319E-02
2021	2	22	7.04901167183575	5.79882249414914	7.83549077120794	3.98478391402417	3.5060695950718	5.12031894307153	2.7244169247483	0.102608421409887
2021	2	23	17.4145023816381	19.3622133725032	23.3215977878533	3.21235489725072	3.16887048533878	5.1352995234334	2.99764751973232	0.104882753235782
2021	2	24	17.4567955803508	23.3839911589961	27.2705901513628	2.68606991445531	2.90312426731338	5.30091466231099	3.3847301513029	0.101870488915366
2021	3	1	10.9588510242	9.03178775017204	12.495217723186	0.741692339775544	2.8811586677615	6.99272535463139	4.80012693977908	8.15618155088761E-02
2021	3	2	10.4709839736457	8.95481688923415	10.3870749571222	1.22421798607084	2.72332287017113	7.03190884010052	7.03190884010052	7.89764267719367E-02
2021	3	3	9.91606711840809	8.53424054317345	9.49723219442584	1.12565393180744	2.52207458554535	7.15207566933742	7.07572963169089	7.05571783179173E-02
2021	3	4	9.42852379388734	8.10206398766481	9.21012377377826	0.994897375878772	2.2799578691951	7.05517426226792	7.04878545169918	6.76738435729984E-02
2021	3	5	9.03884884985173	7.55920953179099	9.61346501930596	1.16944369950342	2.29162414427803	6.85560231884273	6.9409697400219	6.29359348833524E-02
2021	3	6	9.00261610723203	7.20746327647394	10.6378980325989	1.57268348161139	2.03851798018942	6.5630878299623	6.81676722590602	6.04033633851934E-02
2021	3	7	9.03547766478477	6.97722870702312	11.5360087642081	1.23139923908597	2.1443432293606	6.44315090218963	6.69459740451972	6.04196791981603E-02
2021	3	8	8.99533132592027	6.95217662726076	11.5860780379331	1.52282514287446	2.34034277426946	6.4308006603079	6.57327051814084	6.50682024320784E-02
2021	3	9	8.28497798518824	6.43980119464284	10.4091495457234	2.04944262026616	2.79523403909822	5.84279110402765	6.36599951467077	7.85429590464391E-02
2021	3	10	7.92579383313146	6.6703323255542	9.09306325080576	2.48046128210924	2.94119181948346	5.4297732250975	6.0956768275281	8.31244694380351E-02
2021	3	11	7.82485700168215	7.00349119289008	7.96316790044971	2.59260044374985	2.28933948308616	4.27588050837062	5.68666931386947	6.69550215472616E-02
2021	3	12	7.89239005552377	7.13542326936356	7.62593198957855	3.76937289784531	1.66294207478373	3.90766180580286	5.16636488886282	6.13468895724556E-02
2021	3	13	7.05009723108426	5.9711672820042	6.88821652401552	1.71066651581055	1.17302415281291	3.9446165846632	4.54843310686203	5.91941099462586E-02
2021	3	14	6.46354541678472	5.30578233297169	6.591468364267	1.92843279545723	1.03466788604296	4.19061077147387	3.93885160564931	5.85824175122285E-02
2021	3	15	7.17368248740544	5.73328332061207	7.82680350121267	0.762846959665546	0.928173139206305	4.42409499078119	3.4822437458306	5.81587248483464E-02
2021	3	16	7.79464479339483	5.80436123264192	9.91274115852854	1.5376283931005	1.07236381779044	4.47857504219837	3.2588231488395	5.67362002232315E-02
2021	3	17	8.79478503020958	6.35354443454364	12.1329995227625	1.51371270883036	1.0788285163741	4.35193690656352	3.37222473177234	5.67882945180187E-02
2021	3	18	10.463645889682	6.68423491626159	14.9554128247888	1.31348124269454	1.48546120180867	3.86199198327146	3.63629651290281	5.81109432071973E-02
2021	3	19	15.5064768523595	7.05800341359934	19.140038538854	1.05507817916859	1.44908820670944	3.8753795050606	3.8049580934867	6.10936762356438E-02
2021	3	20	16.5962836449722	7.23839820693436	22.6437407778788	1.02359266091735	2.38503398231015	4.33049534858978	3.83237482172524	7.28982695685788E-02
2021	3	21	16.4004982877357	7.59253547782813	24.2536772513995	1.20462073330618	3.38681821691224	5.57902497872717	3.79255070634725	8.34805151863033E-02
2021	3	22	16.4574786085396	7.96458109201772	22.2929405223406	1.51065510724539	3.64349471845931	6.39574231135539	3.83946680886085	0.087296101396319
2021	3	23	16.7465547732718	8.66499570326693	19.6279480355442	1.47643375429593	3.49424514079116	6.78856829517151	3.98662638883526	9.27526096397405E-02
2021	3	24	13.2302005988309	9.11438266292155	15.5260331731318	1.07413380956947	3.27608910999546	6.8398736075853	4.28473994727459	8.88779115085512E-02
2021	4	1	7.55254811019417	6.11998215111161	8.36329295461949	1.64248007134943	3.46648068039768	6.17611781240121	4.82107935872407	5.18819431839003E-02
2021	4	2	7.44264367727335	6.09439877208431	7.66397185057184	1.82497101981019	3.27558377523292	6.61237504723974	6.61237504723974	0.04809592904607
2021	4	3	7.39481934539382	6.21143193175981	7.48591225456166	1.32521806998556	3.21508039928097	6.84319879865109	6.67073102425356	4.40302655970343E-02
2021	4	4	7.04554291663114	6.0110250141032	7.29215911932004	0.701507351641771	3.18725290090078	7.03438133801127	6.71544973628149	4.02380944004926E-02
2021	4	5	6.70332765607388	5.90937303401743	7.29528105312431	0.51915355359247	3.21475985656695	7.39031299199829	6.81307234775146	3.74962014194482E-02
2021	4	6	6.33787725265788	5.54704950620923	6.81872465680374	0.761644964483003	3.04328008995322	7.01581080619563	6.79279420499218	3.71337311790806E-02
2021	4	7	5.8731335740469	5.10478391966094	6.43187723669776	0.70108347155414	2.77466598061878	6.3597899540793	6.67127466589824	4.16180850350153E-02
2021	4	8	5.90944010565021	5.06346953595827	6.52913225280614	0.970614623179603	3.12945045758333	5.99629955911937	6.50304054011272	4.89697666927314E-02
2021	4	9	6.31279080790609	5.36300579464434	6.85678188280386	1.69814895377388	3.35591242976135	5.29565440794645	6.25956264087307	5.42861650242493E-02
2021	4	10	5.95860101939829	5.10749163437539	6.68076740062281	2.71611618340329	2.76900699141553	4.85821127049539	5.91584187423303	0.047143043737502
2021	4	11	7.23940859883457	6.09601144430783	7.29029999649141	2.69437399202084	1.69263167339139	4.82485965697168	5.13140834134222	3.48600053961382E-02
2021	4	12	6.40945348183375	5.53941306517388	6.43669129657496	0.904123639821472	1.4724851257318	4.86921297928665	4.47720699556914	3.01945731436067E-02
2021	4	13	5.23759694136294	4.64873970195023	5.82991859738711	0.824611512081965	1.05984241905591	4.489314392844	3.88279026548424	3.04868671491376E-02
2021	4	14	4.07268483822626	3.62166927087087	4.54333954325573	1.04697438869849	1.00858384842825	4.5495510312349	3.61037940898368	2.85759933503141E-02
2021	4	15	3.65248220236661	3.01427440329494	4.67087602467582	0.535723439515626	0.79706655999995	4.70680181791745	3.64690020345166	2.96113683431982E-02
2021	4	16	3.34095047246334	2.50987743533194	4.46220309272731	0.945272149794948	0.808300184012863	4.81311459829762	3.95616087619291	2.43443554380968E-02
2021	4	17	3.27328392196114	2.50171562218819	4.59361168704447	0.546091941926321	0.763853426433966	4.89580696942666	4.30650863773068	0.025873560665247
2021	4	18	2.88482162336814	2.45946931236278	3.71798661840642	1.16563285830687	0.783803545803785	4.80675307756001	4.47631721115374	2.31317376982737E-02
2021	4	19	2.82797866634401	2.37242047579919	4.05835847159263	1.02493679899504	0.930054827291239	4.59506102359294	4.52834469401963	2.54954862216309E-02
2021	4	20	4.4344702454195	2.61712552558085	7.32985090087734	2.359353250491	1.67337926865779	4.43944146344251	4.49053260490374	2.95711855337654E-02
2021	4	21	6.146581144841	3.03186930299966	10.5770187390522	1.17686780732146	3.24563183993935	5.66007637107111	4.45441525895902	4.45215014388397E-02
2021	4	22	7.32752265016385	3.21803774746571	11.5946124408532	0.992340863023627	4.02215426489812	6.46066177835893	4.53075980202772	5.26403527534752E-02
2021	4	23	6.3527686437601	4.00457526683873	10.0200927747811	1.84480073028041	4.10579475072455	6.4811963145592	4.59678151722298	5.39014896878257E-02
2021	4	24	6.60876860191146	5.00020213622325	8.60176313167506	0.924412379902672	3.57056713465795	6.15366702992454	4.67897702503365	5.22008681740947E-02
2021	5	1	3.11333126108011	1.94547540513144	4.60596465403994	0.946300095618584	2.83187185583764	7.81323204455614	7.16734430404734	3.00656390640503E-02
2021	5	2	3.50743194560445	2.26872139633617	5.54500647197039	0.847725187092811	2.77887576865797	8.33247307387679	8.33247307387679	2.80552450389147E-02
2021	5	3	3.86144437849	2.52409180231688	6.34749971943064	1.53998091502395	2.43099755325723	8.63570565653901	8.38495409630444	2.78597357229384E-02
2021	5	4	3.41754905993476	2.39556040988729	5.4867713181987	1.02460762662127	2.30571986286745	9.11277412919628	8.59508486700206	2.73599398435692E-02
2021	5	5	3.40794980359149	2.24123941645327	5.36071599561692	0.793025150224688	2.29339084699075	9.40488700844285	8.71381714973389	2.74971487606289E-02
2021	5	6	3.21970857337912	2.1081511035191	4.70587218004382	0.814342754535091	2.27589834167714	9.20720459680653	8.79997963503672	0.031958194017725
2021	5	7	3.14819172083136	2.19732649544818	4.21893665789112	0.597605736658757	1.86630180766027	8.7306201153507	8.73508559947225	3.52283894965878E-02
2021	5	8	2.96187240981832	2.13570097110828	3.97026582897017	1.32872860782842	1.90470084387536	8.25759561280761	8.63424041400758	4.55669187681316E-02
2021	5	9	3.07165326224183	2.33184284192278	4.03284898895829	1.80919594410271	2.11275355840815	7.52208218714124	8.43087430680003	4.59526794161093E-02
2021	5	10	2.89629599073538	2.13499599187087	3.6440357319558	1.5676386826774	1.60346846277409	6.45272302277125	8.08599390866945	3.78475531043377E-02
2021	5	11	2.80450226865845	2.08056375045641	3.51289483297278	1.57862060380342	1.13206760439998	5.91336497306394	7.5252978364236	3.20142217501103E-02
2021	5	12	3.23579886044126	1.97173576715641	4.54946528820719	1.49441013404805	1.44082811711961	5.80171770387117	6.85402845727897	3.16963641165337E-02
2021	5	13	3.75837416233217	2.14118179942944	6.02258592455417	1.2146654627427	0.547460739824095	5.72767913239975	6.20299384301544	2.50769425288447E-02
2021	5	14	4.56092960404418	2.73324154055151	7.7777368150483	0.640676166109516	2.20605228103657	5.9637735522133	5.77492416434559	2.24127140057589E-02
2021	5	15	4.76456454136338	2.71227133056583	7.59399404264405	0.542726424016894	1.05558762448928	6.39547891386051	5.59264109420604	2.29656124420558E-02
2021	5	16	4.54627343552251	2.23136649068919	6.34904672098363	0.86480362202034	0.471328481671126	6.77000553252317	5.70192698358764	2.46298766617448E-02
2021	5	17	4.42710776400596	1.83408586705801	4.83169790648155	1.31974256205804	0.684702274204691	7.14888767446229	5.98258524092006	2.51767942308376E-02
2021	5	18	4.81330295168084	2.01487301377748	4.73515790973306	1.56097111580348	0.610892759948672	7.79195431014108	6.27559990135316	2.63455123598949E-02
2021	5	19	4.90231457293828	2.05825551635586	4.4184202240151	1.13938925978116	0.739272140345515	7.94659594397338	6.60448962101704	2.59099626567572E-02
2021	5	20	4.37451072532935	1.87994509185431	4.10539465008846	1.62260024073049	0.904904993131866	7.55495991748723	6.84598618766649	2.90562425818431E-02
2021	5	21	3.53633469604296	1.76564182081942	3.72251697329743	2.26123637954056	1.44562124656857	7.56405857188144	7.00261599863742	2.89388181709726E-02
2021	5	22	2.55837930328914	1.56821017536613	3.32371731261754	1.11525749634518	2.30573540776242	7.42150319527112	7.0940936612475	0.029472665180325
2021	5	23	2.4108476475979	1.60822259911848	3.02018300378373	0.839952208915274	2.69895771731545	7.65638394111499	7.14315473010405	3.18458428384803E-02
2021	5	24	2.43979845222002	1.75315384011124	3.0923190773246	1.05133470383994	2.95236980325926	7.49231864709967	7.12237123737669	2.91885478598178E-02
2021	6	1	2.8350336461621	2.15573785685808	3.37638273373225	1.39020125604274	3.62536097127133	6.88768395396469	5.38137670303578	3.24470970995294E-02
2021	6	2	2.61584549270334	1.98117377940286	3.08140961509707	0.616332085643686	3.76152476652271	7.26473791433193	7.26473791433193	3.27450062453366E-02
2021	6	3	2.37930201564426	1.82053508574116	2.69190150816981	0.625143661649984	3.49229943884979	6.46944401828069	6.81942214783921	3.48329915004268E-02
2021	6	4	2.23512833018553	1.75310154914572	2.41708314368864	0.424385499189492	3.3131034961287	5.71866862376016	6.40887526204521	3.59955517575954E-02
2021	6	5	2.20338261913585	1.75512386175875	2.26734735996346	0.326161450991015	2.79456468092013	5.37097792625	5.9212998165972	0.037177734035925
2021	6	6	2.35978999045439	1.86492968842435	2.22652905415876	0.542341191040298	2.46095953625419	5.26716283779883	5.48908404006445	3.67919346139307E-02
2021	6	7	2.6099295134164	2.04554754629895	2.43126680230111	0.395225167488421	2.49312173090703	4.96134882507674	5.1088857333459	3.67043009399591E-02
2021	6	8	2.60052740161448	2.13430355959563	2.48081021887066	1.7308032084364	2.28437974176749	4.77257657020919	4.92148420072749	3.75160158690985E-02
2021	6	9	2.77141429916173	2.10355191001535	2.65835009133214	8.34270182860628	2.25307294449655	5.24871310879669	4.80231893383716	3.63243851864775E-02
2021	6	10	2.0642090920216	1.70048138482919	2.50231759400369	1.54822082179514	1.88466494371266	5.77566134494246	4.43173436934257	0.038992463472949
2021	6	11	1.85931043009652	1.53200756070985	2.27987281563895	1.20673233693982	1.20490804986958	5.7116086390907	4.31425569705597	3.40431751235554E-02
2021	6	12	1.80693164833862	1.36347228741815	2.01662727660093	0.634863703730734	0.809794383849474	5.24469042419664	4.16226561068277	3.03255555311341E-02
2021	6	13	1.89431424964734	1.22059548958182	1.53940190474616	0.539520199051254	0.563417745623997	5.16282636355763	4.00961982357525	2.55653476331468E-02
2021	6	14	2.39119139223038	1.19519781628628	1.43188591206161	0.678326494495945	0.502865352970744	5.49025367845829	4.04093206893302	2.64192845646592E-02
2021	6	15	2.87980930359105	0.945272149794948	1.22351449237025	0.583020413210018	0.459238198054688	5.78806910425302	4.36570880805739	2.84020871992374E-02
2021	6	16	3.66061187108241	0.858821469392871	1.09123993589914	0.685504752540093	0.45872006528566	6.61500294568812	4.88376182953366	2.72537437384408E-02
2021	6	17	3.86012368907608	0.815622335334286	1.17351199410875	0.760942111690785	0.634239083642735	7.26113615735718	5.38344963055222	3.13900448987816E-02
2021	6	18	3.410389572362	1.00170287036992	1.38481659564261	1.16828210450367	0.737533462564713	6.944933738873	5.70431410126006	2.68139018965675E-02
2021	6	19	3.18949052075806	1.13503637402189	1.56957800347648	0.72287794048859	0.967670013820847	6.66784274208197	5.87680365883957	2.76651170241581E-02
2021	6	20	3.18515811708357	1.16594595881975	1.70316590581909	0.51328240940888	1.43358111753361	6.61851969519356	5.99198972685197	3.27057983698479E-02
2021	6	21	2.99067575134506	1.45102429302352	1.98252836529817	0.435292131759639	2.30495290228963	6.3909063539794	6.08613836724023	3.14337490137338E-02
2021	6	22	2.09532064581988	1.56255479491713	2.46194983452406	0.806827779759127	3.35660327902046	6.58863167737453	5.90319918370178	3.36523576173572E-02
2021	6	23	2.36359125373749	1.87742708549641	2.80605765655985	1.48924004432845	3.67313413689641	6.55742039127213	5.73355063235213	3.36744339077751E-02
2021	6	24	2.69977465626478	2.16582653915339	3.39244456737133	1.07913222429455	3.6062052918842	6.75950029462651	5.64320643204912	3.13853095187382E-02
2021	7	1	1.8573307242801	1.3660239768673	1.75090350460477	1.83890648509703	1.51787438621572	3.18764415655468	2.81102539997118	2.68274721442171E-02
2021	7	2	1.78608721144342	1.35622816616883	1.81313408139956	0.896588516400882	1.54657674933288	3.04302481094059	3.04302481094059	2.64270145263175E-02
2021	7	3	1.8086213288334	1.35572594263782	1.76354969504171	0.608718025368563	1.5592710363739	3.10406139317773	3.01645427874692	2.93385870173061E-02
2021	7	4	1.84748206057805	1.40536606029919	1.74403232353065	0.787082084591756	1.42524600152905	3.08254421753307	2.9980878015745	0.031318115728119
2021	7	5	1.76722450109656	1.36410722836071	1.71850564408311	1.02618058595068	1.18684546194424	2.91119455953065	2.90855862269419	3.13038067239783E-02
2021	7	6	1.84101031947563	1.42391252600728	1.84777304693377	0.635903105713937	1.13929488348769	2.66474393048446	2.80814228315399	3.40092755637747E-02
2021	7	7	1.78929512963398	1.43134395576789	1.70076938103177	0.562508462700179	1.02607579701435	2.65194863095397	2.74933683760193	3.48601918369706E-02
2021	7	8	1.86766486367623	1.45020082653265	1.7324025623373	1.54339847513421	1.07122681152052	2.81912312557161	2.6810231824174	3.80623898318703E-02
2021	7	9	1.78945537458591	1.47868972319789	1.55625688235296	2.80393988042657	1.1839427478166	3.39558009148748	2.54504930908285	4.16247100585121E-02
2021	7	10	2.02873620989004	1.72419011168103	1.88736603170514	2.72779401990945	1.06965307744763	3.56200579795422	2.4411643029755	4.03435071146305E-02
2021	7	11	1.69621125349629	1.57391368920766	1.81315384943485	2.04552137756935	0.703447730593695	3.73414929639161	2.30746024014643	3.51723865296847E-02
2021	7	12	1.78409942343138	1.55487440283843	1.90249788643386	1.83812667610787	0.375217977269147	3.9266482282277	2.33179672906175	3.50191959648063E-02
2021	7	13	1.72102745006318	1.59571558986168	1.77226744585618	2.33733911143929	0.508494157531557	3.82822005861788	2.52043974088951	3.27311192120672E-02
2021	7	14	1.60266355357256	1.50773394494703	1.60116445081894	5.78569487900761	0.511586190301817	3.66103183841165	2.67687561953059	2.99940256894758E-02
2021	7	15	1.2053940892481	1.29318589116335	1.31949811247201	4.67134941706827	0.793612492675403	3.82574751990007	2.90735071362968	3.04682689397737E-02
2021	7	16	1.11393905356342	1.14624272043828	1.29202128326733	3.7425768823673	0.744923079428496	3.97619259177441	3.17618828834355	3.07259828403483E-02
2021	7	17	1.17411978651567	1.13419798682832	1.4488778168845	3.75858905396367	0.753509427014212	4.08469587465536	3.51228521671	3.34633808765768E-02
2021	7	18	1.29227093045773	1.31805765642596	1.48227278747451	3.63772546998562	0.754532303096276	3.81981252706667	3.5287858746464	3.19161086730751E-02
2021	7	19	1.23363843944778	1.35540865294842	1.41672042908739	3.88206980228599	0.76082392614519	3.83919607773522	3.57030765819888	3.22929023350122E-02
2021	7	20	1.44658787754329	1.39481888188454	1.45081857996489	2.20551605645228	0.668063053706459	3.23174220910227	3.46561191563926	3.28758934899092E-02
2021	7	21	1.71856570824029	1.42939249379167	1.60534432453511	3.87582218656619	0.878329405513543	3.75953800890855	3.43988058489928	3.04283073246424E-02
2021	7	22	1.87345157090608	1.50642590140231	1.59058610509023	3.47462898666636	1.38318110316679	4.34465023483852	3.19634648065143	0.031157479526848
2021	7	23	1.83695634192828	1.48606429765814	1.60742007053356	1.91646328981764	1.52456586452302	4.17039403173469	3.09160036737306	2.81286088883334E-02
2021	7	24	1.92781935232457	1.45044795947808	1.74028795046614	2.28899502137626	1.49181758712708	3.72250734477444	2.97523831158996	2.79432348299165E-02
2021	8	1	2.30883884701327	1.82621138178852	2.51067678970967	0.279272872389347	1.20752344688604	5.5767145567882	4.51880040754854	2.62335304287028E-02
2021	8	2	2.04531501623979	1.6740305018978	2.1226838581832	0.326889761799603	1.10960923731389	5.05797150086154	5.05797150086154	2.25767726194517E-02
2021	8	3	1.93374194432796	1.56932546079597	1.90841638836375	0.314531151751486	1.16394847834676	5.19803996719865	5.05463217072144	2.09655928613276E-02
2021	8	4	1.85127779890105	1.40741482453027	1.68784796620883	0.329786921203297	1.09145784250148	5.66444781813932	5.20809151242026	2.42526011860284E-02
2021	8	5	1.84647847499522	1.45365902472653	1.66722662420778	0.419233239975496	1.01441059385265	5.87426159882727	5.45062928531297	2.73242255241134E-02
2021	8	6	1.79557742681282	1.36434409143788	1.56780935044224	0.531377706666634	0.917634519498557	5.52845484028997	5.29159250590157	2.93761937799779E-02
2021	8	7	1.78714228617097	1.42684624895475	1.65209439932855	0.973794568720203	0.81699919506023	5.38786755768379	5.42333491279625	2.41453127850164E-02
2021	8	8	1.71215375234256	1.34763926529978	1.63281111471769	1.11041264874615	0.814163173210364	4.63933448833442	5.11548750809748	2.57449455151854E-02
2021	8	9	1.88660925755327	1.45051824215636	1.95774830822734	1.31842637918112	0.981073368520083	4.38045961931131	4.98740387216301	2.68582102196504E-02
2021	8	10	2.39102753374691	1.75031413688005	2.39238838140626	2.45814720566712	1.05504718385904	4.72446281700035	4.99974489145115	2.64988746723739E-02
2021	8	11	2.84353285530973	2.20961289880413	2.74377935030365	2.86516730287594	0.919479934394272	5.25572306272256	4.73688418482406	2.51884173531089E-02
2021	8	12	2.30780194574589	2.07088033997167	2.31988443662247	2.60443514745059	0.782927142455967	5.0088666901519	4.20599503866005	2.14066281230503E-02
2021	8	13	1.73777346936371	1.68588601417602	1.94005136095778	1.1997311526795	0.621825270205921	4.58899259604927	3.86611972401659	2.22159489353206E-02
2021	8	14	1.55748403186047	1.54779587217702	1.75645987768012	1.05087008620085	0.362035453024989	4.48680527036007	3.75081506507019	0.021118445499698
2021	8	15	1.14004967507944	1.24396752253932	1.48604017852358	1.06049964554821	0.381282499055519	4.0077523442756	3.62402378401367	2.10733486068393E-02
2021	8	16	1.27093226302754	1.21058651622329	1.30089574874543	0.987448106707821	0.489239040459444	4.15247907126285	3.80259296554979	2.17141745489919E-02
2021	8	17	1.31968840531336	1.32581610610435	1.44608482320152	1.21791359121079	0.524621676343758	4.382182965894	4.12096618126651	2.13589075801233E-02
2021	8	18	1.49176953450793	1.22146278132609	1.35844629782926	0.598025424712153	0.615917883089684	4.63916628278004	4.11325334092066	1.85157106592925E-02
2021	8	19	1.46925480343586	1.28871584550899	1.4226029956225	0.643745758937904	0.901293375712893	4.60303001344326	4.05267290884586	2.31405244315625E-02
2021	8	20	1.55052316232057	1.25631184861052	1.72505722618433	0.31484602934736	1.48982544790985	4.61824004376806	4.10496446440924	2.70347173341923E-02
2021	8	21	1.96420734281632	1.37296327306695	2.18045828005228	0.552647011402235	1.84364171636604	5.33031047045768	4.12808432874058	3.04710266048005E-02
2021	8	22	2.15301369719181	1.46709150863947	2.44215269421135	0.59952479422298	1.8954694308072	5.84959864974723	4.1064949156928	0.033033633937959
2021	8	23	2.3665843156355	1.59393864188327	2.62378285176231	0.520852978752179	1.76940831087234	5.54011028377313	4.12941593967173	2.99101398739051E-02
2021	8	24	2.44986679038686	1.6802082994757	2.58837464861726	0.290447251512783	1.47074449639647	5.96503417031799	4.35609290426295	2.55653871829789E-02
2021	9	1	2.50406724243922	1.73615353363416	3.04298703824754	0.737855834604249	1.48850796609252	5.45344218895587	4.0660227036059	0.029396425320792
2021	9	2	2.32015416274055	1.53974945329232	2.73945208046234	0.476810648757065	1.27851541433215	5.04517837263779	5.04517837263779	0.02995570782393
2021	9	3	2.0559126726745	1.50669979246112	2.48889157674419	0.513625054580158	1.13780440939222	4.59413618240592	4.87655494968937	2.81527201341191E-02
2021	9	4	1.97648683228014	1.37096613997429	2.26158005650075	0.493356578385639	1.11240973127078	3.7303269135939	4.39480921069557	2.53023727618598E-02
2021	9	5	1.74657810512125	1.35713495984995	2.02113290027027	1.55639144821325	0.992420742349444	3.65793107782459	4.15044086021305	2.51038272044156E-02
2021	9	6	1.68978418461258	1.21688803441712	1.87205707742831	0.459367639932033	1.01485205464935	3.4913629913057	3.97525042398748	2.69245359872591E-02
2021	9	7	1.60315780337705	1.22395174235666	1.72309163655067	0.254954862216308	1.2301696952825	2.9872499571977	3.76398962740074	0.027552062202118
2021	9	8	1.58815472609162	1.07918731625937	1.74639655050425	0.811530069868293	1.22280160182739	2.67633009297205	3.51977033265092	3.07538396366688E-02
2021	9	9	1.91351867142855	1.10100303780635	2.13385781800832	1.24852667830081	0.998393477676186	3.11161123134203	3.41316028036844	3.04038741090715E-02
2021	9	10	1.87564231302375	1.28875529801286	2.1540757237818	3.61364942243104	1.44340999779002	4.32304336363864	3.2320481978017	3.18475859007416E-02
2021	9	11	1.95814305330375	1.37216540234737	2.47075643002384	5.44018022130421	1.65990702144949	4.53237353155805	3.11591366292709	2.77937594400779E-02
2021	9	12	2.50010701316742	1.96360059807472	3.16779398754445	1.81786614922666	1.08616128347943	5.56610545396805	2.97629690087733	2.62782603666103E-02
2021	9	13	1.78318432410385	1.26611686755793	2.17659695770488	1.551404820274	0.879253998645424	6.05002595946383	3.06098665764356	2.81127902109398E-02
2021	9	14	1.66354443975865	1.32270336561927	1.91892756414431	1.50933152383125	0.727169352722352	5.97982139962914	3.29106574736332	2.52690633938776E-02
2021	9	15	1.5220014151013	1.12894396092298	1.58856646090538	0.73551543613813	0.603070489297424	5.4882319243243	3.68964980126368	2.31231688008882E-02
2021	9	16	1.52240500641819	1.03095182846337	1.60981925509866	0.742354344134425	0.594731793052848	5.12487347948583	4.43681585359901	2.19085404775879E-02
2021	9	17	1.50518985915026	0.973774217523872	1.41253097574235	0.92260981911069	0.856510817687955	5.14650984792066	4.78501757391955	2.15804406385271E-02
2021	9	18	1.29893703302927	0.828926118366807	1.18901365345127	0.940479971237058	1.05167702928225	4.71556819825795	4.97984841235829	2.26905984501546E-02
2021	9	19	1.1514178132106	0.874371978914523	1.16154529624458	0.642527707522875	1.57604189220243	4.11405467850645	4.9411278420986	2.79590465464962E-02
2021	9	20	1.28184369794185	0.97574630725597	1.40741482453027	0.507923738349951	2.85410191492609	5.03829567468887	4.54110569175461	2.89206686182288E-02
2021	9	21	1.97335601640936	1.12064544563552	2.10990153859755	1.57950859569813	2.59255924834958	5.41876556182595	4.17948958304623	3.17993236989883E-02
2021	9	22	2.52957927410927	1.35508905596047	3.02873672272004	0.508508657055547	2.44729622621914	5.88225395687393	3.88621862536349	3.27752528860413E-02
2021	9	23	2.7562058395922	1.55802043166244	3.52419866335415	0.573872949793728	1.98132381869155	5.71617296562733	3.78467716097977	3.22633461340475E-02
2021	9	24	2.63081076465588	1.54960263659803	3.35137408890579	0.834359257508758	1.7637405751664	5.81439709983434	3.8756943555975	0.030292863029682
2021	10	1	4.95932324407666	4.16442190820863	5.85112230122632	0.533499280563964	2.42833060687097	3.52019258652347	3.09181087563352	4.51151255578687E-02
2021	10	2	4.69521306896509	3.98137260054666	5.2814559781661	0.380666332785511	1.96078276328306	3.690573524126	3.690573524126	3.85593211111158E-02
2021	10	3	3.84761766710874	3.37787912455479	4.2937565860553	0.501326026038615	1.80378120484675	3.75548746343141	3.67668792344483	3.23920812585423E-02
2021	10	4	3.47925753213389	2.97021052076017	3.59416093567626	0.585915941957058	2.11490698169415	3.69305266586215	3.55261527171423	2.98652889467182E-02
2021	10	5	2.91211780454138	2.39141235394379	3.05060073994483	0.550529233806876	1.94735368639811	4.19271428153589	3.64286507433652	2.89078377336887E-02
2021	10	6	2.68239982426265	2.20834195575513	2.7545335716111	0.705533682950558	1.70928310865103	4.35908806351968	3.72313314697548	2.90099476202888E-02
2021	10	7	2.26196558496595	1.85592857298288	2.41464681126393	0.793478172345093	1.73811575373018	3.77695622629057	3.66903141415198	3.53006452195027E-02
2021	10	8	2.73065696402846	2.15709216191198	2.687392575164	0.551634911212858	2.2478504267897	3.18567582562159	3.65434881107085	4.19121799048052E-02
2021	10	9	3.00163635181387	2.33465400412918	2.91161313354411	0.902803280588224	2.7110817320225	2.71046028970706	3.55673927428382	5.21732020366077E-02
2021	10	10	3.05883759869613	2.56417278646605	3.50672676672812	1.44908820670944	2.28554754896202	3.58222413440364	3.5959056765172	4.53362586026463E-02
2021	10	11	3.04146965041715	2.64004181567839	3.55322055944829	3.4182097223683	2.0253589442483	4.01917447255779	3.55699119761749	3.92583575559757E-02
2021	10	12	2.96730088665968	2.51867576288936	3.59903411973019	2.58746634352083	1.27327084235556	4.38442175456055	3.45973251913246	3.64534366911404E-02
2021	10	13	3.23414799625013	2.74342485377592	3.44572874657627	1.47674931199102	1.00439892687173	4.73871419125272	3.26276923524133	3.52538159809493E-02
2021	10	14	3.16155688454364	2.79033494126123	3.24453258214115	1.30769544623473	0.852498600847583	4.89089846878323	3.24920185937237	3.48557414360714E-02
2021	10	15	3.24042539154856	3.02100586178907	3.47831171661468	1.77288557610276	0.95770650199088	4.93089783590104	3.30836267285027	3.60903982386696E-02
2021	10	16	3.28624488887833	3.04150180898559	3.7177734035925	1.34746278802826	1.01358196253097	4.89527261907459	3.610308050181	3.29486322361138E-02
2021	10	17	3.46194989949582	3.1657163185842	3.79884622741331	1.53940190474616	1.09053143873362	4.62715707964563	3.94803743696111	2.95711855337654E-02
2021	10	18	3.72469131690968	3.23871864388081	4.04209420533513	1.187128751656	1.45184289791899	3.99841922787482	4.24312645073095	2.90897718042385E-02
2021	10	19	3.69970700814212	3.07641482585447	3.87612385093771	0.864043715222383	3.48036221184578	3.89851440754174	4.21976550621801	0.046118675431363
2021	10	20	3.64686216444393	3.00151897071956	3.82217179435006	0.770029159744562	3.99359872258534	4.31915880449404	3.95826423161829	6.07987851120878E-02
2021	10	21	3.93721332232833	3.25606134522539	4.49676905117903	0.709283044542858	3.69064495922512	4.05695120091368	3.51531212765506	0.066394606163442
2021	10	22	4.83845112809837	4.03934946322072	5.9977235824972	0.893103806173812	2.995013777411	3.47585630613981	3.22341344931626	6.87588378157876E-02
2021	10	23	5.48561494512373	4.62926641347003	6.65109471680412	0.82283712355462	2.70248790195536	3.35888059523506	2.95855481527419	6.31902741938043E-02
2021	10	24	5.38752042632657	4.55469351053508	6.60074395720137	0.585915941957058	2.40866119359276	3.41207007873845	2.8743208641534	5.57275116576683E-02
2021	11	1	6.12961143512542	4.8806646916118	6.22150261018171	1.1153986506275	2.74451133163354	4.46301576410636	3.6062712365365	5.89586270088721E-02
2021	11	2	5.61624180546382	4.5508706967234	5.82889871637338	0.671632319245621	2.44972435700169	4.54782574263075	4.54782574263075	4.90657869262325E-02
2021	11	3	4.87994593967574	4.0053719377717	5.19294393062997	0.681823346405451	2.29701938560989	4.42260255921216	4.46392595798618	4.40921098363601E-02
2021	11	4	4.55216385894142	3.75291668842167	4.8214451909865	0.559747692439584	2.09834504367483	4.1472118144995	4.33220205361811	4.13601488201396E-02
2021	11	5	4.22459063959295	3.47554733112524	4.34528824414363	0.635986473979766	2.0472906799041	3.94080254425745	4.18754262997332	4.28440470337558E-02
2021	11	6	4.25366876691132	3.44928720801285	4.2235209495463	0.614399803474668	2.08313157960863	4.02351392299634	4.09587826810785	4.28336383085666E-02
2021	11	7	4.07851985617353	3.22596604389591	4.16642012746642	0.613915782651549	2.0802755999006	3.97449757766279	4.01563038093919	4.39841069556368E-02
2021	11	8	4.11747818876535	3.3033690869495	4.26186065034194	0.783904675221121	2.22874422766329	3.72844046906365	3.92637352233086	4.86490094421127E-02
2021	11	9	3.97559439240089	3.24563183993935	4.21094585597841	0.751824310524843	2.21987027076471	3.18092982745709	3.80314762100945	6.37511511635124E-02
2021	11	10	4.32856379488134	3.55688721924773	4.72797059060945	0.950811656524632	2.27454681604728	2.87884571927473	3.62035575909794	6.22411405096193E-02
2021	11	11	4.56261323761767	3.66322904131703	5.2432306144748	1.16741666623874	2.28128924477181	3.10332694526556	3.41271316948407	5.32941790481119E-02
2021	11	12	4.32273621160635	3.59744040772304	4.71779925450276	1.21498113228289	1.9647003747202	3.54149850385318	3.1606729266388	4.53375065109562E-02
2021	11	13	3.98942816191201	3.21845648537249	4.40588821590678	1.06253162038234	1.27949157560075	4.17673852054983	3.01580589826545	3.54183423865071E-02
2021	11	14	3.80341387078558	3.16815556932907	3.88611179508318	1.09296902096454	1.10990042728163	4.43875953470072	2.93449778829845	3.31598818173307E-02
2021	11	15	3.4185442382219	2.91371488706827	3.43618570161465	0.974831916363289	1.02493679899504	4.43109038830514	2.86673211034259	3.16603556721049E-02
2021	11	16	3.224608116186	2.70494475353911	3.2961200602294	0.88813467143761	1.09087666150047	4.59590194681268	3.14859247315834	3.52233685447167E-02
2021	11	17	3.17596627682317	2.55514681917471	3.26382543656681	0.760421061156056	1.26503639585503	4.7273669642398	3.57181573123743	3.46490244446551E-02
2021	11	18	3.07422383051834	2.35327248722455	3.02089434041203	0.850264000409514	2.00989427336145	3.86229473888514	3.83335487422647	3.78643614656755E-02
2021	11	19	3.02097306181142	2.30600896967302	2.91112916379941	1.53832014045785	3.87814797400561	3.81552412338172	3.76198836792201	6.07368220580062E-02
2021	11	20	3.27122478792867	2.51849283959977	3.68624829283337	0.993059545645168	4.26708870039181	4.10728112311978	3.55539928147786	8.09035381251847E-02
2021	11	21	4.73901090272093	3.67733467731364	5.40549184192441	1.09820954706953	3.51503762378598	3.86555671742534	3.25774786096838	7.90657146771961E-02
2021	11	22	5.85571325501263	4.611416325077	6.57292395892405	1.26291975594195	3.5327357611328	4.17986889784486	3.07687216031533	7.69282445899788E-02
2021	11	23	6.52916867594108	5.12134172867451	6.97757292899111	0.870897323590001	3.09382928220477	4.21929584077647	3.10257969965432	7.46666525111815E-02
2021	11	24	6.36790219452971	5.03659222063765	6.61384943583455	0.73538070414159	2.78055218826418	4.3928607450235	3.30600769519637	6.27548312611163E-02
2021	12	1	5.88858320705243	4.70718965080037	5.35433365498349	0.785075847304899	2.13526458283504	3.55557011645764	2.58474987177514	6.69563598313394E-02
2021	12	2	5.54925162056895	4.45863505159342	4.92442526166314	0.700946620560048	2.04581923543749	3.75404202709808	3.75404202709808	6.32767149299784E-02
2021	12	3	5.39425554006679	4.3090885031058	4.91721429426974	0.62910301963907	2.02923083402992	3.73256520515753	3.77089400236349	5.41982951496873E-02
2021	12	4	4.99037917044028	3.96737088111054	4.69155218562302	0.655505057720825	1.95134028149208	3.71670181399554	3.74145081768627	4.89687549520478E-02
2021	12	5	4.76734166717069	3.78509604121491	4.54119297220244	0.610257153258729	1.93993229182588	3.47141660623766	3.66093668232512	4.33395830732043E-02
2021	12	6	4.72143742160847	3.74903571831535	4.55438659711554	0.709990155921458	1.80800688297608	3.37172514685729	3.45734893361164	4.83602075824676E-02
2021	12	7	4.62931286849448	3.65707445212524	4.24111975475741	0.882160918032906	1.74813777005202	3.33311827263223	3.34961614448763	4.91468430967842E-02
[truncated: 881 more rows]
