# Supplementary material for: Source Analysis of Ozone Pollution in Liaoyuan City’s Atmosphere Based on Machine Learning Models and HYSPLIT Clustering Method
Source: Toxics. 2025 Jun 13;13(6):500. doi: 10.3390/toxics13060500 (PMC12197544; doi:10.3390/toxics13060500)
Supplement: Supplementary file 1 [file toxics-13-00500-s001.zip › toxics-3626334-supplementary/C212_LYQA20152024.csv]

Year	Quarter	Hour	AQI	PM2.5	PM10	SO2	NO2	O3	O3-8h	CO
2015	1	1	118.941176470588	88.0117647058824	123.141176470588	35.7411764705882	39.8705882352941	39.9294117647059	51.4	1.63910588235294
2015	1	2	111.682352941176	82.5764705882353	118.023529411765	34.0823529411765	36.7411764705882	40.6705882352941	47.1176470588235	1.54501176470588
2015	1	3	107.469135802469	80.2345679012346	114.148148148148	32.5432098765432	34	42.8024691358025	43.8765432098765	1.43997530864197
2015	1	4	100.329411764706	73.5764705882353	105.576470588235	31.3411764705882	32.1294117647059	42.3058823529412	42.7411764705882	1.3968
2015	1	5	98.3176470588235	70.3882352941176	101.294117647059	32.3058823529412	32.5176470588235	40.7294117647059	40.6823529411765	1.37328235294118
2015	1	6	94.8470588235294	67.2705882352941	96.2352941176471	33.6470588235294	32.7764705882353	40.3882352941176	40.9529411764706	1.34408235294118
2015	1	7	94	66.6860465116279	94.5	47.1627906976744	35.6744186046512	38.1627906976744	40.8837209302326	1.36138372093023
2015	1	8	95.5287356321839	66.367816091954	95.551724137931	63.9425287356322	42.5977011494253	34.3908045977011	40.0344827586207	1.4665632183908
2015	1	9	102.16091954023	71	104.022988505747	62.7931034482759	44.5977011494253	37.3563218390805	39.735632183908	1.68747126436782
2015	1	10	113.229885057471	80.551724137931	116.919540229885	56.2988505747126	40.3908045977011	45.5632183908046	40.4022988505747	1.72106896551724
2015	1	11	126.655172413793	91.9655172413793	130.51724137931	54.632183908046	34.4022988505747	55.3908045977011	41.9540229885057	1.58642528735632
2015	1	12	127.697674418605	93.0697674418605	130.755813953488	54.9651162790698	27.7558139534884	65.1976744186046	45.4651162790698	1.3833023255814
2015	1	13	120.214285714286	86.4523809523809	122.702380952381	47.4761904761905	22.547619047619	73.5238095238095	48.3452380952381	1.25866666666667
2015	1	14	104.574712643678	73.1034482758621	105.310344827586	40.735632183908	18.9195402298851	78.3563218390805	53.1034482758621	1.16063218390805
2015	1	15	87.3720930232558	58.7325581395349	88.5232558139535	33.8953488372093	17.4651162790698	81.953488372093	58.8837209302326	1.07723255813954
2015	1	16	74.3294117647059	47.3411764705882	74.3764705882353	33.0588235294118	16.9058823529412	84.0117647058824	65.4	1.06175294117647
2015	1	17	69.5595238095238	41.7142857142857	66.1309523809524	33.0357142857143	19.3452380952381	82.5714285714286	70.75	1.05875
2015	1	18	68.3837209302326	40.8720930232558	65.3255813953488	36.3023255813954	27.2441860465116	74.1511627906977	73.5930232558139	1.17372093023256
2015	1	19	68.1309523809524	42.2738095238095	65.3928571428571	40.4880952380952	36.6666666666667	65.6071428571429	75.9523809523809	1.35205952380952
2015	1	20	75.1744186046512	49.3488372093023	73.453488372093	50.2093023255814	42.7674418604651	55.2093023255814	73.9883720930233	1.61077906976744
2015	1	21	91.6543209876543	64.8765432098765	91.6666666666667	47.4444444444444	45.8641975308642	49.679012345679	71.962962962963	1.76076543209877
2015	1	22	108.494117647059	78.9176470588235	112.270588235294	41.3294117647059	45.2705882352941	44.7176470588235	67.0352941176471	1.77652941176471
2015	1	23	123.023529411765	91.8117647058824	129.176470588235	39.2	44.1764705882353	42.2823529411765	62.3176470588235	1.75504705882353
2015	1	24	123.581395348837	92.046511627907	129.046511627907	39.9651162790698	41.8139534883721	40.3604651162791	56.8372093023256	1.68824418604651
2015	2	1	68.7023809523809	43.4166666666667	68.9047619047619	10.3214285714286	28.7619047619048	46.3333333333333	65.4761904761905	0.755357142857143
2015	2	2	65.9880952380952	41.1190476190476	66.25	10.5	28.3690476190476	44.1785714285714	59.3690476190476	0.736333333333333
2015	2	3	64.7209302325581	40.1395348837209	65.6744186046512	10.2209302325581	25.6279069767442	45.5176470588235	54.4418604651163	0.714116279069767
2015	2	4	62.3563218390805	38.5632183908046	63.7011494252874	9.10344827586207	24.1609195402299	45.1954022988506	50.3333333333333	0.700091954022989
2015	2	5	60.0786516853933	37.3033707865169	59.9550561797753	9.43820224719101	23.6516853932584	43.752808988764	47.3033707865169	0.695179775280899
2015	2	6	58.2247191011236	36.4494382022472	57.4269662921348	11.1011235955056	24.0337078651685	42.7303370786517	45.7078651685393	0.708303370786517
2015	2	7	58.2298850574713	36.5862068965517	57.3908045977011	14.2758620689655	25.2068965517241	43.3103448275862	45.448275862069	0.741321839080459
2015	2	8	59.4090909090909	37.7045454545455	59.5681818181818	16.1022727272727	26.9431818181818	45.9886363636364	45.0227272727273	0.772420454545454
2015	2	9	63.1888888888889	41.0111111111111	64.7666666666667	17.0333333333333	26.6333333333333	52.4666666666667	45.0444444444444	0.774144444444444
2015	2	10	65.5697674418605	43.046511627907	67.6976744186046	17.093023255814	21.7558139534884	65.0697674418605	48.7906976744186	0.71443023255814
2015	2	11	62.7011494252874	40.3448275862069	64.8390804597701	14.632183908046	17.4942528735632	74.1034482758621	50.8620689655172	0.645666666666667
2015	2	12	59.1481481481481	37	59.9382716049383	13.7777777777778	15.4567901234568	82.4320987654321	57.0246913580247	0.614666666666667
2015	2	13	57.0405405405405	33.472972972973	56.6621621621622	11.7837837837838	13.2027027027027	88.7162162162162	62.0945945945946	0.615554054054054
2015	2	14	59.3733333333333	29.2533333333333	60.7466666666667	11.1066666666667	12.1333333333333	93.04	68.44	0.567266666666667
2015	2	15	60.012987012987	30.012987012987	58.4415584415584	10.5974025974026	12.2987012987013	94.4025974025974	75.4805194805195	0.567402597402598
2015	2	16	56.6666666666667	29.1234567901235	50.7160493827161	10.4197530864198	11.8395061728395	93.8395061728395	79.7037037037037	0.567913580246914
2015	2	17	65.7183098591549	29.6478873239437	60.4788732394366	10.7183098591549	12.6619718309859	94.112676056338	85.2676056338028	0.593056338028169
2015	2	18	65.3924050632911	29.1898734177215	57.5949367088608	10	14.2658227848101	92.1012658227848	88.6329113924051	0.582518987341772
2015	2	19	66.4939759036145	29.3373493975904	60.0722891566265	11.2289156626506	17.0963855421687	85.6385542168675	87.9036144578313	0.623795180722892
2015	2	20	66.2941176470588	31.5529411764706	60.0117647058824	12.2117647058824	22.0705882352941	75.8705882352941	88.3764705882353	0.696517647058823
2015	2	21	63.2025316455696	34.2025316455696	59.1012658227848	12.7341772151899	26.5696202531646	64.379746835443	85.9367088607595	0.750291139240506
2015	2	22	62.7738095238095	36.9642857142857	59.6071428571429	11.2857142857143	29.5238095238095	55.9642857142857	81.5714285714286	0.762357142857143
2015	2	23	66.7380952380952	41.0476190476191	65.25	10.9761904761905	30.4404761904762	50.4880952380952	76.4285714285714	0.763095238095238
2015	2	24	65.5647058823529	41.4588235294118	65.2823529411765	10.5176470588235	28.8235294117647	45.6705882352941	68.4941176470588	0.7582
2015	3	1	58.2758620689655	40.5747126436782	56.4942528735632	7.67816091954023	17.4252873563218	17.5862068965517	37.0574712643678	1.00666666666667
2015	3	2	56.9310344827586	39.4137931034483	54.5977011494253	7.04597701149425	17.0344827586207	16.2183908045977	30.0114942528736	0.97883908045977
2015	3	3	54.9444444444444	38.0333333333333	51.7777777777778	6.33333333333333	15.1111111111111	16.3777777777778	24.6	0.945311111111111
2015	3	4	53.5227272727273	37.1136363636364	49.8295454545455	6.03409090909091	14.4659090909091	15.1363636363636	20.9431818181818	0.915261363636364
2015	3	5	53.1379310344828	37.0689655172414	48.9540229885057	6.4367816091954	14.3563218390805	13.3103448275862	18.5747126436782	0.897149425287356
2015	3	6	53.7111111111111	37.6666666666667	49.1	7.31111111111111	14.5777777777778	12.6777777777778	16.7111111111111	0.894833333333334
2015	3	7	55.4252873563218	39.0344827586207	50.735632183908	8.64367816091954	16.0689655172414	12.0919540229885	15.2298850574713	0.917816091954023
2015	3	8	57.7613636363636	40.7386363636364	53.4659090909091	10.2840909090909	18.1477272727273	13.9204545454545	14.6931818181818	0.947147727272727
2015	3	9	60.2613636363636	42.125	57.3409090909091	14.3636363636364	20.6931818181818	19.6818181818182	14.9431818181818	0.979909090909091
2015	3	10	64.9390243902439	45.5	63.6951219512195	20.1829268292683	20.609756097561	33.780487804878	17.4390243902439	0.968707317073171
2015	3	11	58.4418604651163	40.6162790697674	57.4883720930233	15.5232558139535	18.2209302325581	47.6162790697674	24.6744186046512	0.956976744186047
2015	3	12	56.3658536585366	38.7407407407407	55.1463414634146	12.8170731707317	14.8780487804878	60.5	31.1585365853659	0.917670731707317
2015	3	13	49.8372093023256	33.5813953488372	47	9.62790697674419	12.3255813953488	67.4302325581395	37.4651162790698	0.877313953488372
2015	3	14	47.3012048192771	31.6144578313253	43.421686746988	9.80722891566265	10.8674698795181	73.7228915662651	45.3855421686747	0.831722891566265
2015	3	15	44.0361445783133	28.6385542168675	39.0602409638554	8.28915662650602	11.0120481927711	74.4939759036145	51.8072289156626	0.816325301204819
2015	3	16	44.4941176470588	27.3529411764706	37.9176470588235	9.78823529411765	11.7294117647059	73.5529411764706	57.4705882352941	0.831658823529412
2015	3	17	44.2528735632184	26.5287356321839	35.5172413793103	9.1264367816092	12.4942528735632	72.5057471264368	61.9885057471264	0.824574712643678
2015	3	18	47.8720930232558	27.8023255813953	37.1511627906977	8.82558139534884	14.2093023255814	71.4767441860465	68.8023255813954	0.866046511627907
2015	3	19	48.9058823529412	28.1882352941176	37.9294117647059	8.18823529411765	19.8823529411765	62.4352941176471	71.6	0.882352941176471
2015	3	20	47.75	29.0113636363636	39.7954545454545	9.5	24.5681818181818	45.1818181818182	67.2159090909091	0.966431818181818
2015	3	21	50.6590909090909	33.4204545454545	45.9545454545455	9.01136363636364	25.2954545454545	33.7954545454545	64	1.02506818181818
2015	3	22	53.8139534883721	36.5697674418605	51.3255813953488	8.54651162790698	23.7093023255814	27.2558139534884	57.8488372093023	1.03159302325581
2015	3	23	59.2352941176471	41.0235294117647	57.5294117647059	7.12941176470588	20.7294117647059	23.0705882352941	50.9529411764706	1.02689411764706
2015	3	24	59.4204545454545	41.2840909090909	57.9545454545455	7.52272727272727	19.2045454545455	19.8977272727273	44.3863636363636	1.02481818181818
2015	4	1	146.833333333333	115.083333333333	139.02380952381	29.9761904761905	31.2619047619048	30.3214285714286	35.6785714285714	1.40679761904762
2015	4	2	138.654761904762	108.821428571429	130.642857142857	28.1547619047619	30.5595238095238	29.2380952380952	33.1071428571429	1.35846428571429
2015	4	3	132.081395348837	102.953488372093	123.395348837209	27.2325581395349	28.6395348837209	28.0232558139535	30.2325581395349	1.2726976744186
2015	4	4	125.4	97.2	117.070588235294	26.8117647058824	26.8352941176471	30.2352941176471	31.4588235294118	1.21817647058823
2015	4	5	119.195402298851	91.5402298850575	110.436781609195	28.0574712643678	26.0689655172414	29.448275862069	30.2988505747126	1.1602183908046
2015	4	6	115.047058823529	87.8352941176471	106.529411764706	29.9058823529412	25.9529411764706	29.4941176470588	30.5529411764706	1.13074117647059
2015	4	7	111.651685393258	84.4157303370787	102.786516853933	38.3483146067416	28.7303370786517	26.5730337078652	29.1910112359551	1.14270786516854
2015	4	8	114	86.1279069767442	105.023255813953	43.2558139534884	31.4302325581395	24.6511627906977	28.4418604651163	1.18910465116279
2015	4	9	120.111111111111	91.0666666666667	111.688888888889	46.1444444444444	35.1333333333333	25.3333333333333	27.9111111111111	1.29728888888889
2015	4	10	120.920454545455	90.9545454545455	112.454545454545	47.9318181818182	33.7954545454545	30.4431818181818	27.8522727272727	1.36514772727273
2015	4	11	124.126436781609	93.2413793103448	115.793103448276	47.8850574712644	30.6666666666667	38.7586206896552	29.6781609195402	1.3705632183908
2015	4	12	127.697674418605	96.2674418604651	119.232558139535	48.6627906976744	27.7674418604651	47.5	30.7325581395349	1.35154651162791
2015	4	13	111.186046511628	82.5348837209302	103.151162790698	40.3953488372093	22.4767441860465	55.093023255814	34.453488372093	1.21026744186047
2015	4	14	101.505747126437	74.5287356321839	93.4137931034483	36.5632183908046	20.1724137931034	59.8735632183908	38.8505747126437	1.11668965517241
2015	4	15	89.7752808988764	65.2359550561798	83.0898876404494	30.876404494382	19.4831460674157	63.1348314606742	43.0786516853933	1.07152808988764
2015	4	16	87.5697674418605	63.1511627906977	80.8372093023256	36.546511627907	22.8023255813953	62.6860465116279	47.6744186046512	1.08217441860465
2015	4	17	82.6966292134831	59.4943820224719	77.1685393258427	33.5955056179775	26.1011235955056	58.4044943820225	52.123595505618	1.08902247191011
2015	4	18	82.3977272727273	59.1818181818182	75.9090909090909	32.75	33.8977272727273	47.1818181818182	53.1477272727273	1.13092045454545
2015	4	19	89.3636363636364	65.1363636363636	82.7386363636364	39.375	41.7272727272727	38.9772727272727	53.2840909090909	1.25720454545455
2015	4	20	103.426966292135	77.1910112359551	96.2808988764045	43.7415730337079	44.3258426966292	33.8539325842697	52.5842696629214	1.39875280898876
2015	4	21	123.188888888889	93.0777777777778	114.466666666667	41.5444444444444	43.0666666666667	32.3777777777778	49.5222222222222	1.49947777777778
2015	4	22	142.852272727273	109.261363636364	133.943181818182	37.1022727272727	40.4204545454545	30.7386363636364	46.1931818181818	1.52780681818182
2015	4	23	152.951219512195	118.890243902439	146	32.219512195122	35.9146341463415	30.8780487804878	42.6951219512195	1.49008536585366
2015	4	24	151.044444444444	117.744444444444	143.611111111111	32.4444444444444	32.8777777777778	31.3333333333333	38.5777777777778	1.454
2016	1	1	104.076923076923	76.2637362637363	97.1758241758242	38.3626373626374	33.1208791208791	35.5164835164835	49.4395604395604	1.64834065934066
2016	1	2	102.465909090909	76.3636363636364	96.9886363636364	31.5454545454545	31.4431818181818	35.1931818181818	44.6136363636364	1.58797727272727
2016	1	3	96.4044943820225	72.0112359550562	91.8314606741573	29.4943820224719	29.9775280898876	34.9775280898876	40.7640449438202	1.52998876404494
2016	1	4	90.9545454545455	65.7045454545455	83.6363636363636	29.3863636363636	27.5113636363636	35.1704545454545	38.6818181818182	1.47168181818182
2016	1	5	84.6781609195402	60.1264367816092	76.9770114942529	27.3793103448276	27.3563218390805	33.632183908046	35.5402298850575	1.43866666666667
2016	1	6	79.3068181818182	55.6136363636364	71.3522727272727	31.3295454545455	27.5681818181818	33.3863636363636	35.0795454545455	1.42322727272727
2016	1	7	76.2921348314607	53.2696629213483	69.0561797752809	44.3258426966292	29.8876404494382	31.438202247191	35.0112359550562	1.45015730337079
2016	1	8	77.3295454545455	53.8977272727273	70.0227272727273	58.7386363636364	35.5	28.1590909090909	33.8295454545455	1.58320454545455
2016	1	9	83.8444444444444	59.8555555555556	77.2888888888889	62.3777777777778	39.8777777777778	29.9111111111111	32.9777777777778	1.83743333333333
2016	1	10	98.9450549450549	72.3076923076923	91.967032967033	63.7692307692308	35.8901098901099	39.1208791208791	33.6923076923077	1.8667032967033
2016	1	11	116.120879120879	85.5934065934066	107.120879120879	59.8461538461538	28.0769230769231	52.021978021978	35.7692307692308	1.5940989010989
2016	1	12	117.769230769231	86.9230769230769	108.351648351648	53.8681318681319	22.7142857142857	62.8571428571429	39.2417582417582	1.36458241758242
2016	1	13	101.945054945055	73.8021978021978	94.4065934065934	43.5824175824176	18.0659340659341	71.0549450549451	43.6813186813187	1.22148351648352
2016	1	14	78.7582417582418	54.6153846153846	73.1868131868132	37.1318681318681	15.3406593406593	75.9010989010989	48.9450549450549	1.15218681318681
2016	1	15	62.9230769230769	40.8461538461538	58.4835164835165	32.5604395604396	14.5494505494505	77.6703296703297	54.7032967032967	1.13001098901099
2016	1	16	54.9	34.2	51.0777777777778	31.3222222222222	14.6222222222222	79.3222222222222	60.9333333333333	1.11383333333333
2016	1	17	52.6043956043956	31.3626373626374	48.6593406593407	30.6923076923077	16.5274725274725	77.8681318681319	67	1.12883516483516
2016	1	18	53.9120879120879	31.3846153846154	49.9230769230769	32.3956043956044	20.6263736263736	73.2417582417582	71.2197802197802	1.19627472527473
2016	1	19	56.7142857142857	34.2197802197802	53.4395604395604	35.0549450549451	26.8461538461538	65.3626373626374	72.7032967032967	1.33794505494505
2016	1	20	64.6263736263736	40.8351648351648	61.4615384615385	47.1428571428571	32.4725274725275	56.2307692307692	71.6593406593407	1.52263736263736
2016	1	21	72.8222222222222	50.4111111111111	67.4888888888889	45.9	35.3	49.5555555555556	69.3666666666667	1.66324444444444
2016	1	22	89.7142857142857	62.4505494505495	84.5164835164835	41.6263736263736	36.043956043956	44.021978021978	65.4835164835165	1.73286813186813
2016	1	23	99.7802197802198	70.967032967033	92.956043956044	39.2087912087912	34.4395604395604	41.4395604395604	60.9340659340659	1.72667032967033
2016	1	24	103.076923076923	74.4505494505494	96.1538461538462	44.8021978021978	33.9450549450549	38.2417582417582	55.8131868131868	1.68343956043956
2016	2	1	71.0888888888889	34.4333333333333	61.9333333333333	11.8666666666667	36.5333333333333	68.4888888888889	97.3111111111111	0.901466666666666
2016	2	2	66.6333333333333	32.5111111111111	56.6222222222222	9.58888888888889	34.4	67.6222222222222	88.9111111111111	0.877333333333333
2016	2	3	62.561797752809	30.3258426966292	51.7977528089888	9.60674157303371	31.9325842696629	66.685393258427	81.9101123595506	0.841786516853933
2016	2	4	59.7325581395349	28.7441860465116	48.1976744186046	8.76744186046512	29.7441860465116	68.3023255813954	76.1162790697674	0.839127906976744
2016	2	5	56.9195402298851	27.4367816091954	45.0919540229885	9.8735632183908	28.7471264367816	66.8735632183908	70.8620689655172	0.836632183908046
2016	2	6	55.4022988505747	26.9770114942529	44	11.8275862068966	31.2528735632184	63.5862068965517	68.5172413793103	0.861919540229885
2016	2	7	54.7241379310345	27.2298850574713	44.2068965517241	15.7816091954023	32.735632183908	63.2988505747126	66.8390804597701	0.941045977011494
2016	2	8	55.5111111111111	27.9666666666667	45.7444444444444	19.0333333333333	33.5666666666667	69.2222222222222	66.4444444444444	0.971233333333333
2016	2	9	57.3370786516854	29.876404494382	48.7865168539326	21	31.5393258426966	80.438202247191	67.6404494382023	0.969449438202248
2016	2	10	59.1910112359551	31.4044943820225	51.2696629213483	19.8426966292135	25.5056179775281	98.3820224719101	71.5056179775281	0.905719101123595
2016	2	11	59.6896551724138	30.8505747126437	51.1264367816092	24.3908045977011	20	112.413793103448	76.0574712643678	0.856114942528736
2016	2	12	60.4318181818182	28.1590909090909	47.9886363636364	22.1022727272727	17.6704545454545	121.988636363636	84.0681818181818	0.834488636363636
2016	2	13	61.875	25.625	44.625	19.4090909090909	15.6590909090909	130.545454545455	92.7727272727273	0.816352272727273
2016	2	14	63.752808988764	24.247191011236	42.6179775280899	21.4943820224719	13.6516853932584	135.337078651685	101.516853932584	0.804685393258427
2016	2	15	67.2696629213483	23.2134831460674	41.1797752808989	18.6966292134831	14.3483146067416	135.831460674157	110.415730337079	0.789719101123595
2016	2	16	72.6222222222222	22.6222222222222	40.5333333333333	19.7666666666667	14.8222222222222	136.955555555556	119.011111111111	0.807633333333333
2016	2	17	77.4333333333333	22.3333333333333	40.3111111111111	16.5	16.5555555555556	137.144444444444	125.777777777778	0.7948
2016	2	18	80.375	22.9886363636364	41.625	14.7272727272727	18.7272727272727	133.102272727273	129.522727272727	0.805738636363637
2016	2	19	83.2584269662921	23.9662921348315	43.8314606741573	12.2584269662921	21.4269662921348	127.797752808989	132.47191011236	0.830157303370787
2016	2	20	83.6666666666667	25.4555555555556	47.1888888888889	13.8333333333333	24.2555555555556	117.011111111111	131.766666666667	0.870511111111111
2016	2	21	83.2222222222222	27.3555555555556	51.5	13.5666666666667	31.8444444444444	98.0111111111111	127.6	0.928111111111111
2016	2	22	81.0777777777778	30.2111111111111	56.5777777777778	13.6444444444444	37.7666666666667	82.2666666666667	121.044444444444	0.965022222222222
2016	2	23	78.8888888888889	32.9888888888889	61.6	14.1444444444444	37.1666666666667	76.6222222222222	113.766666666667	0.945888888888888
2016	2	24	74.9888888888889	34.2555555555556	62	13.5777777777778	36.3555555555556	72.4555555555555	105.777777777778	0.917777777777778
2016	3	1	52.8351648351648	32.9230769230769	47.5384615384615	9.96703296703297	27.956043956044	34.7142857142857	65.2527472527473	0.89821978021978
2016	3	2	48.6067415730337	30.3932584269663	43.8314606741573	9.25842696629213	25.5842696629213	32.8314606741573	38.2022471910112	0.86423595505618
2016	3	3	46.3913043478261	28.7282608695652	40.9239130434783	8.45652173913044	23.3260869565217	33.5760869565217	36.945652173913	0.841304347826087
2016	3	4	43.9	27.876404494382	38.5777777777778	6.7	21.3222222222222	33.6516853932584	34.6888888888889	0.817366666666667
2016	3	5	41.7191011235955	26.5795454545455	36.4494382022472	6.47191011235955	21.1685393258427	31.0337078651685	33.4606741573034	0.810685393258427
2016	3	6	41.3626373626374	25.9450549450549	35.2197802197802	7.23076923076923	21.043956043956	30.032967032967	32.8131868131868	0.831175824175824
2016	3	7	41.6888888888889	26.0444444444444	35.7444444444444	9.3	23.4666666666667	28.0666666666667	31.0777777777778	0.914888888888888
2016	3	8	43.6404494382022	27.5454545454545	37.7977528089888	10.6179775280899	25.7977528089888	32.2359550561798	32.0112359550562	0.98167415730337
2016	3	9	46	28.7252747252747	40.7252747252747	12.8901098901099	27.043956043956	42.6043956043956	33.4395604395604	0.996175824175824
2016	3	10	47.5444444444444	29.6333333333333	42.6777777777778	15.4333333333333	25.7333333333333	62.4666666666667	37.3888888888889	0.944455555555556
2016	3	11	48.8888888888889	30.6666666666667	43.9555555555556	15.6444444444444	21.1111111111111	83.4666666666667	43.4888888888889	0.870577777777778
2016	3	12	47.2967032967033	28.4175824175824	40.4835164835165	14.4065934065934	17.2527472527473	99.3956043956044	51.9450549450549	0.819769230769231
2016	3	13	46.1978021978022	25.9340659340659	36.5494505494505	13.2857142857143	14.4835164835165	108.791208791209	61.3626373626374	0.789
2016	3	14	46.6043956043956	23.967032967033	32.2527472527473	12.2857142857143	12.4835164835165	113.659340659341	71.7582417582418	0.770670329670329
2016	3	15	49.2087912087912	22.7032967032967	30.010989010989	11.8681318681319	12.7032967032967	115.835164835165	82.3846153846154	0.75910989010989
2016	3	16	53.8777777777778	21.7333333333333	28.4222222222222	10.9777777777778	13.3444444444444	117.855555555556	93.0444444444445	0.763733333333333
2016	3	17	58.3076923076923	20.7032967032967	27.6923076923077	9.87912087912088	15.4505494505495	116.186813186813	102.153846153846	0.769989010989011
2016	3	18	62.7362637362637	20.8131868131868	28.1428571428571	10.6923076923077	18.3076923076923	112.494505494505	108.362637362637	0.792978021978022
2016	3	19	64.3333333333333	21.5555555555556	29.2777777777778	10.1333333333333	24.7222222222222	99.4777777777778	110.466666666667	0.874111111111111
2016	3	20	63.3186813186813	23.7252747252747	32.2197802197802	10.3076923076923	30.8351648351648	80.3846153846154	107.813186813187	0.977956043956044
2016	3	21	61.9777777777778	27.5111111111111	37.3777777777778	10.0444444444444	32.3666666666667	64.2666666666667	102.677777777778	1.00232222222222
2016	3	22	60.0989010989011	31.6593406593407	44.0879120879121	13.6043956043956	34.5164835164835	50.1978021978022	94.5054945054945	0.99165934065934
2016	3	23	58.043956043956	34.3296703296703	48.6263736263736	10.5164835164835	32.5714285714286	41.3406593406593	85.2637362637363	0.958241758241758
2016	3	24	56.0326086956522	34.8804347826087	50.0978260869565	11.1847826086957	30.5108695652174	36.5	74.5434782608696	0.923152173913044
2016	4	1	119.033333333333	89.1777777777778	110.211111111111	27.4222222222222	37.9666666666667	32.5777777777778	38.4444444444444	1.255
2016	4	2	112.545454545455	83.5340909090909	103.670454545455	25.2840909090909	35.875	31.875	31.875	1.19204545454545
2016	4	3	104.752808988764	76.8651685393258	96.2247191011236	23.1348314606742	32.7977528089888	32.9438202247191	32.6516853932584	1.09831460674157
2016	4	4	97.75	71.25	89.4659090909091	21.2727272727273	31.2840909090909	31.7045454545455	31.8068181818182	1.05113636363636
2016	4	5	93.9887640449438	68.4157303370787	85.8089887640449	21.7415730337079	29.5955056179775	32.5056179775281	32.2808988764045	1.01966292134831
2016	4	6	90.6436781609195	65.8275862068966	82.1954022988506	24.2298850574713	30.6896551724138	30.9425287356322	32.0229885057471	1.01206896551724
2016	4	7	87.5795454545455	63.4659090909091	78.8863636363636	30.9204545454545	32.4772727272727	28.1590909090909	30.4886363636364	1.05340909090909
2016	4	8	86.0116279069767	62.1744186046512	78.1395348837209	37	37.453488372093	24.7790697674419	30.3023255813953	1.1593023255814
2016	4	9	88.4494382022472	64.1460674157303	80.7977528089888	42.2696629213483	40.9101123595506	26.1910112359551	29.876404494382	1.32247191011236
2016	4	10	97.0449438202247	71.2808988764045	89.8426966292135	43.1573033707865	38.4494382022472	35.1348314606742	30.5505617977528	1.29494382022472
2016	4	11	102.967032967033	76.2747252747253	95.9120879120879	40.3186813186813	34.4615384615385	45.5934065934066	32.4065934065934	1.17032967032967
2016	4	12	104.709302325581	77.7441860465116	97.7325581395349	37.3604651162791	29.8604651162791	58.2674418604651	35.3837209302326	1.03139534883721
2016	4	13	97.3448275862069	71.5057471264368	89.7241379310345	30.9540229885057	26.2528735632184	66.0114942528736	39.6091954022989	0.933333333333333
2016	4	14	84.7209302325581	60.5813953488372	76.6046511627907	25.7209302325581	24.4418604651163	71.4302325581395	44.4186046511628	0.86453488372093
2016	4	15	75.2222222222222	52.6444444444444	67.9777777777778	26.2333333333333	23.0444444444444	73.7777777777778	50.3555555555556	0.86
2016	4	16	69.5505617977528	47.0224719101124	61.9662921348315	24.1573033707865	26.8651685393258	74.2359550561798	56.5280898876404	0.867415730337079
2016	4	17	65.7444444444444	43.2888888888889	57.6111111111111	23.5555555555556	32.1222222222222	68.4	61.4555555555556	0.911111111111111
2016	4	18	66	43.6704545454545	57.8181818181818	25.8295454545455	40.0681818181818	56.3409090909091	64.5113636363636	1.10397727272727
2016	4	19	72.5777777777778	49.8	64.8666666666667	29.0555555555556	52.2555555555556	42.9444444444444	63.7	1.36
2016	4	20	85.9230769230769	61.1758241758242	78.6593406593407	32.0659340659341	50.6263736263736	37.5714285714286	60.8681318681319	1.48516483516484
2016	4	21	102.815217391304	75.4891304347826	95.3804347826087	31.1195652173913	48.2608695652174	36.1413043478261	56.9239130434783	1.51684782608696
2016	4	22	118.388888888889	88.5666666666667	109.877777777778	28.5888888888889	44.5555555555556	35.6111111111111	52.5111111111111	1.48166666666667
2016	4	23	126.04347826087	94.7391304347826	116.391304347826	27.6630434782609	41.8260869565217	34.6521739130435	47.804347826087	1.39673913043478
2016	4	24	124.532608695652	93.695652173913	115.097826086957	27.804347826087	39.2065217391304	34.7173913043478	42.9130434782609	1.30815217391304
2017	1	1	116.550561797753	85.6292134831461	104.955056179775	31.5842696629213	40.0786516853933	39.0898876404494	55.7865168539326	1.43932584269663
2017	1	2	111.089887640449	81.1910112359551	99.7752808988764	31.7640449438202	37.6404494382022	38.5393258426966	38.5393258426966	1.37303370786517
2017	1	3	103.101123595506	75.4090909090909	93.5454545454545	28.5393258426966	35.3370786516854	38.6629213483146	38.7752808988764	1.31011235955056
2017	1	4	103.177777777778	77.2777777777778	95.5111111111111	26.6666666666667	32.8888888888889	39.8	39.2111111111111	1.24555555555556
2017	1	5	97.9550561797753	71.7865168539326	88.5056179775281	25.7865168539326	32.1011235955056	39.0112359550562	38.9887640449438	1.2061797752809
2017	1	6	92.4666666666667	66.5666666666667	81.7888888888889	29.6	33.3888888888889	37.0555555555556	38.6888888888889	1.20722222222222
2017	1	7	89.7	64.1666666666667	78.0666666666667	37	35.4	34.4222222222222	37.9777777777778	1.24444444444444
2017	1	8	90.2	64.8222222222222	78.7888888888889	53.3222222222222	40.6222222222222	30.8444444444444	36.9777777777778	1.33722222222222
2017	1	9	95.5168539325843	69.2134831460674	84.3033707865169	60.6404494382022	42.3483146067416	34.6179775280899	36.9550561797753	1.51797752808989
2017	1	10	106.877777777778	78.5555555555556	95.4333333333333	61.6444444444444	40.9555555555556	43.7888888888889	37.2777777777778	1.575
2017	1	11	118.9	88.1666666666667	106.455555555556	57.1888888888889	33.9444444444444	58.1111111111111	39.7	1.41111111111111
2017	1	12	121.355555555556	90.1777777777778	108.755555555556	54.5444444444444	27.7666666666667	72.0888888888889	43.7555555555556	1.22555555555556
2017	1	13	111.730337078652	82.2247191011236	99.3483146067416	34.8426966292135	21.7303370786517	83	49.2921348314607	1.09831460674157
2017	1	14	90.6404494382023	65.6179775280899	79.9550561797753	29.9887640449438	18.2921348314607	90.0786516853933	55.8089887640449	0.991573033707865
2017	1	15	73.9438202247191	51.5280898876404	64.4269662921348	27.3932584269663	17.6516853932584	93.0337078651685	63.1910112359551	0.940449438202247
2017	1	16	66.0561797752809	43.9101123595506	55.2247191011236	30.3595505617978	17.4943820224719	94	70.8651685393258	0.939887640449438
2017	1	17	62.0777777777778	39.0888888888889	49.9888888888889	34.8222222222222	19.2	92.1	78.3	0.935
2017	1	18	60.7303370786517	37.4831460674157	48.2696629213483	24.1123595505618	24.876404494382	86.314606741573	83.5730337078652	1.00224719101124
2017	1	19	63.4	40.1666666666667	52.2111111111111	28.0888888888889	33.6333333333333	74.6	85.6555555555556	1.20888888888889
2017	1	20	70.0888888888889	47.7222222222222	60.1777777777778	36.2555555555556	40.6777777777778	61.9444444444444	84.3777777777778	1.40277777777778
2017	1	21	82.6590909090909	58.6704545454545	73.5	36.7272727272727	44.4659090909091	52.4545454545455	80.4659090909091	1.52329545454545
2017	1	22	101.134831460674	74	90.6516853932584	35.4494382022472	45.7303370786517	47.0449438202247	75.3258426966292	1.58820224719101
2017	1	23	114	84.2696629213483	102.674157303371	32.7078651685393	41.9213483146067	45.4719101123596	69.2022471910112	1.54325842696629
2017	1	24	120.25	88.9318181818182	108.522727272727	32.5227272727273	41.1818181818182	41.3409090909091	62.6477272727273	1.50625
2017	2	1	76.6	42.6	71.9333333333333	12.0888888888889	38.6111111111111	53.3111111111111	81.2	1.01166666666667
2017	2	2	69.3846153846154	40.3516483516484	67.021978021978	11.1648351648352	36.3516483516484	53.5555555555556	53.5555555555556	0.974175824175824
2017	2	3	64.7752808988764	37.438202247191	61.4606741573034	9.79775280898876	33.9662921348315	52.7159090909091	53.6551724137931	0.956741573033708
2017	2	4	62.9767441860465	35.3139534883721	58.0581395348837	9.16279069767442	32.5232558139535	51.6	52.6279069767442	0.927906976744186
2017	2	5	61.0681818181818	33.8636363636364	55.7272727272727	8.96590909090909	32.3295454545455	48.2528735632184	51.0114942528736	0.917613636363636
2017	2	6	60.3295454545455	32.9090909090909	54.625	12.1704545454545	32.8977272727273	47.1818181818182	51.1724137931034	0.953977272727272
2017	2	7	59.5647058823529	32.8470588235294	54.1882352941176	15.3882352941176	34.7058823529412	46.7294117647059	49.9294117647059	1.03294117647059
2017	2	8	59.5862068965517	34.1609195402299	53.9195402298851	17.9540229885057	36.2413793103448	53.1954022988506	50.1149425287356	1.09310344827586
2017	2	9	62.7954545454545	37.4090909090909	58.9659090909091	20.0454545454545	33.3068181818182	67.75	52.4886363636364	1.07215909090909
2017	2	10	66.5168539325843	40.9325842696629	63.0561797752809	18.3370786516854	27.9213483146067	85.3595505617977	56.3033707865169	0.985955056179775
2017	2	11	66.5444444444445	39.4444444444444	62.3666666666667	17.7444444444444	20.7888888888889	101.1	62.1333333333333	0.910555555555555
2017	2	12	62.010989010989	34.7252747252747	56.5494505494505	13.5164835164835	19.6043956043956	108.450549450549	69.7252747252747	0.886263736263736
2017	2	13	59.7777777777778	29.9888888888889	52.7444444444444	11.1222222222222	19.1	113.5	78.0888888888889	0.881666666666667
2017	2	14	59.9333333333333	28.0444444444444	51.2333333333333	11.6333333333333	17.7666666666667	118.733333333333	87.0555555555556	0.845555555555556
2017	2	15	64.6741573033708	26.2696629213483	51.0337078651685	13.9775280898876	17.2921348314607	122.179775280899	95.7640449438202	0.840449438202247
2017	2	16	70.5824175824176	26.7252747252747	56.2197802197802	12.7142857142857	17.5714285714286	124.263736263736	105.714285714286	0.839010989010988
2017	2	17	74.9333333333333	27	60.2222222222222	11.6	18.0888888888889	123.133333333333	112.611111111111	0.825555555555555
2017	2	18	77.9887640449438	27.2584269662921	62.0449438202247	9.24719101123596	18.561797752809	120.820224719101	117.101123595506	0.843820224719101
2017	2	19	79.3777777777778	27.6222222222222	60	9.92222222222222	21.6444444444444	114.588888888889	118.888888888889	0.882777777777778
2017	2	20	77.3595505617977	28.4157303370787	57.4157303370786	10.5842696629213	26.4831460674157	101.539325842697	116.561797752809	0.940449438202247
2017	2	21	77.2134831460674	30.8651685393258	59.7865168539326	12.0786516853933	36.1123595505618	82.0449438202247	114.112359550562	1.03089887640449
2017	2	22	77.2333333333333	35.3222222222222	66.4111111111111	12.2777777777778	40.8333333333333	68.0222222222222	107.566666666667	1.065
2017	2	23	79.5955056179775	40.0786516853933	72.1573033707865	11.7865168539326	40.7977528089888	61.3820224719101	100.067415730337	1.06292134831461
2017	2	24	79.2967032967033	42.0549450549451	74.1428571428571	12.5274725274725	39.1758241758242	57.2527472527473	90.8351648351648	1.02912087912088
2017	3	1	46.5795454545455	23.2386363636364	34.5	7.67045454545455	27.2272727272727	47.6818181818182	71.7613636363636	1.01988636363636
2017	3	2	40.4831460674157	21.8876404494382	31.9325842696629	6.66292134831461	26.0337078651685	46.2921348314607	46.2921348314607	0.981460674157303
2017	3	3	38.4777777777778	20.1	29.7222222222222	6.02222222222222	24.7222222222222	44.8333333333333	45.8888888888889	0.967222222222222
2017	3	4	36.9111111111111	19.2777777777778	28.0777777777778	5.48888888888889	22.9333333333333	44.5777777777778	45.4222222222222	0.961666666666666
2017	3	5	36.1444444444444	18.8888888888889	27.0333333333333	5.64444444444444	22.1333333333333	44.0888888888889	45.0777777777778	0.957222222222222
2017	3	6	35.8111111111111	18.7111111111111	26.9222222222222	6.36666666666667	23.3222222222222	41.8111111111111	44.4777777777778	0.973888888888889
2017	3	7	35.7555555555556	19.2444444444444	27.1444444444444	9.11111111111111	24.8777777777778	41.3777777777778	43.8888888888889	1.05777777777778
2017	3	8	37.1111111111111	20.6	29.0111111111111	9.82222222222222	25.8666666666667	45.4111111111111	44.0111111111111	1.11666666666667
2017	3	9	38.9659090909091	22.5795454545455	31.5340909090909	10.9090909090909	26.5795454545455	54.6931818181818	44.4318181818182	1.11534090909091
2017	3	10	40.7272727272727	23.6363636363636	33.6704545454545	12.4204545454545	22.8636363636364	72.375	47.7840909090909	1.05056818181818
2017	3	11	41.3294117647059	22.8235294117647	33.5647058823529	13.1411764705882	19.0705882352941	88.5411764705882	52.5529411764706	0.996470588235295
2017	3	12	41.9431818181818	21.6363636363636	31.8863636363636	10.4659090909091	14.6363636363636	101.397727272727	60.7840909090909	0.946590909090909
2017	3	13	42.3529411764706	19.2117647058824	28.3647058823529	10.2588235294118	12.9176470588235	106.541176470588	68.4235294117647	0.922941176470589
2017	3	14	43.1860465116279	17.6941176470588	25.3837209302326	7.93023255813953	11.7209302325581	108.081395348837	76.6162790697674	0.904651162790698
2017	3	15	46.9886363636364	16.7586206896552	24	7.375	11.7954545454545	110.943181818182	86.0340909090909	0.890340909090909
2017	3	16	51.3068181818182	16.0454545454545	23.6477272727273	6.39772727272727	11.8181818181818	111.636363636364	93.4886363636364	0.885795454545455
2017	3	17	56.2444444444444	15.5222222222222	23.7555555555556	7.35555555555556	13.7888888888889	110.644444444444	100.822222222222	0.902222222222222
2017	3	18	59.4090909090909	16.0568181818182	23.8409090909091	7.64772727272727	15.9886363636364	108.090909090909	105.090909090909	0.926136363636364
2017	3	19	60.6111111111111	16.9333333333333	25.1666666666667	7.41111111111111	22.4888888888889	96.3666666666667	106.622222222222	0.972777777777777
2017	3	20	59.1685393258427	18.123595505618	26.4269662921348	7.24719101123596	28.0337078651685	82.3595505617977	104.842696629213	1.05955056179775
2017	3	21	55.8988764044944	20.7415730337079	30.0112359550562	7.31460674157303	30.752808988764	68.3483146067416	99.7415730337079	1.08595505617978
2017	3	22	53.2134831460674	22.4494382022472	32.438202247191	7.60674157303371	31.0786516853933	58.752808988764	92.8202247191011	1.07303370786517
2017	3	23	52.2808988764045	24.438202247191	35.876404494382	8.87640449438202	30.3483146067416	54.5730337078652	85.8539325842697	1.04719101123596
2017	3	24	49.3483146067416	24.123595505618	35.7191011235955	8.02247191011236	27.5842696629213	51.2696629213483	78.2696629213483	1.01741573033708
2017	4	1	99.0652173913043	72.7065217391304	87.2065217391304	14.4347826086957	37.8913043478261	31.5978260869565	40.6304347826087	1.34239130434783
2017	4	2	96.25	70.6304347826087	84.9239130434783	13.3152173913043	35.25	32.3695652173913	32.3695652173913	1.2820652173913
2017	4	3	91.4835164835165	66.9120879120879	80.6813186813187	12.1648351648352	32.5604395604396	33.3846153846154	32.8571428571429	1.21813186813187
2017	4	4	85.2717391304348	62.1304347826087	74.4782608695652	11.554347826087	31.1195652173913	33.2391304347826	32.9891304347826	1.16358695652174
2017	4	5	80	57.4347826086956	69.2717391304348	11.2934782608696	30.8260869565217	32.6413043478261	32.9021739130435	1.15
2017	4	6	76.1847826086957	53.9021739130435	65.8586956521739	11.9565217391304	30.4673913043478	32.4891304347826	32.8260869565217	1.15489130434783
2017	4	7	74.0326086956522	52.3152173913044	64.1304347826087	14.054347826087	31.7173913043478	31.1086956521739	32.5326086956522	1.20869565217391
2017	4	8	74.5434782608696	53.2717391304348	65.4239130434783	18.7391304347826	36.6847826086956	28.2717391304348	31.8913043478261	1.34836956521739
2017	4	9	79.0434782608696	58.0978260869565	70.4565217391304	19.4782608695652	40.2173913043478	30.0434782608696	31.6521739130435	1.48369565217391
2017	4	10	86.1304347826087	64.1847826086957	77.5978260869565	20.0434782608696	36.5652173913044	40.3804347826087	32.4782608695652	1.39565217391304
2017	4	11	92.8131868131868	69.2967032967033	83.7362637362637	19.2417582417582	29.5934065934066	53.0659340659341	35.0879120879121	1.21318681318681
2017	4	12	90.6630434782609	67.5217391304348	81.7608695652174	17.2717391304348	24.4673913043478	63.6739130434783	38.9782608695652	1.05978260869565
2017	4	13	81.0879120879121	59.021978021978	72.6923076923077	15.6483516483516	19.5384615384615	70.9340659340659	43.5274725274725	0.950549450549451
2017	4	14	66.8444444444444	46.2444444444444	57.9444444444444	13.0777777777778	16.6666666666667	74.5666666666667	48.5	0.906111111111111
2017	4	15	55.4065934065934	35.4065934065934	46.010989010989	11.967032967033	17.1978021978022	75.5054945054945	54.2307692307692	0.872527472527473
2017	4	16	50.7362637362637	30.4615384615385	40.978021978022	12.6813186813187	18.2637362637363	74.978021978022	60.0879120879121	0.887912087912088
2017	4	17	49.8695652173913	28.804347826087	39.6195652173913	15.8152173913043	21.7282608695652	72.3804347826087	65.9130434782609	0.896739130434782
2017	4	18	49.945652173913	28.6630434782609	40.3586956521739	15.7717391304348	30.7717391304348	63.25	68.6739130434783	1.00434782608696
2017	4	19	51.9565217391304	31.4673913043478	43.304347826087	17.945652173913	41.4782608695652	49.8804347826087	68.2173913043478	1.16576086956522
2017	4	20	57.4239130434783	37.8260869565217	50.7934782608696	22.195652173913	46.3478260869565	41.6086956521739	65.2065217391304	1.3625
2017	4	21	70.9239130434783	49.6630434782609	64.0434782608696	19.0760869565217	45.4347826086956	37.6630434782609	61.0978260869565	1.46684782608696
2017	4	22	86.2608695652174	61.8913043478261	78.0217391304348	17.8152173913043	43.5217391304348	35.1739130434783	56.2065217391304	1.4625
2017	4	23	96.5	70.1521739130435	85.7608695652174	16.4673913043478	41.9239130434783	33.1739130434783	50.8913043478261	1.44673913043478
2017	4	24	99.7282608695652	73.1086956521739	88.3478260869565	15.0978260869565	39.3695652173913	31.445652173913	45.4565217391304	1.39076086956522
2018	1	1	101.422222222222	73.0333333333333	89.2	20.5444444444444	38.8444444444444	35.6888888888889	49.0666666666667	1.47277777777778
2018	1	2	98.3333333333333	70.7555555555556	86.4444444444444	16.4555555555556	36.3111111111111	35.7222222222222	35.7222222222222	1.37666666666667
2018	1	3	92.6555555555556	66.6222222222222	81.7888888888889	15.3888888888889	33.4111111111111	37.1666666666667	36.5555555555556	1.31222222222222
2018	1	4	85.5333333333333	61.2	75.8888888888889	15.1111111111111	32.4111111111111	36.9888888888889	36.6111111111111	1.26611111111111
2018	1	5	80.7666666666667	57.6222222222222	70.8777777777778	13.9111111111111	32.2888888888889	36.3111111111111	36.4777777777778	1.21111111111111
2018	1	6	77.4333333333333	54.4777777777778	67.8	14.6444444444444	32.3	35.7333333333333	36.4888888888889	1.20333333333333
2018	1	7	74.5555555555556	52.1333333333333	65.1777777777778	17.3111111111111	34.4555555555556	34.4222222222222	36.1333333333333	1.23944444444444
2018	1	8	72.7111111111111	50.7	64.1444444444444	23.2	38.4777777777778	32.9	35.6555555555556	1.33611111111111
2018	1	9	75.6888888888889	53.7333333333333	67.4777777777778	27.9	41.3888888888889	34.2666666666667	35.5	1.53111111111111
2018	1	10	85.1555555555556	61.6888888888889	76.1777777777778	30.2888888888889	37.7	43.3222222222222	36.4111111111111	1.58055555555556
2018	1	11	97.7222222222222	71.7555555555556	87.5666666666667	30.4333333333333	32.3777777777778	55.4555555555556	38.7444444444444	1.36722222222222
2018	1	12	103.322222222222	76.0444444444445	91.3222222222222	32.8555555555556	26.5111111111111	65.7555555555556	42.3333333333333	1.13888888888889
2018	1	13	92.4444444444444	66.8555555555556	81.2222222222222	24.9111111111111	20.6	73.3111111111111	46.7555555555556	0.984444444444445
2018	1	14	76.2666666666667	53.7555555555556	65.5666666666667	18.4888888888889	19.4666666666667	77.5888888888889	52.0111111111111	0.901111111111111
2018	1	15	61.2	41.2333333333333	52.3111111111111	18.6777777777778	18.6777777777778	79.7333333333333	57.6333333333333	0.875
2018	1	16	54.1333333333333	35	46.0222222222222	24.9222222222222	18.9555555555556	80.7	63.6666666666667	0.879444444444444
2018	1	17	53.2888888888889	33.0111111111111	44.0666666666667	23.9777777777778	19.9777777777778	80.0111111111111	69.4555555555555	0.890555555555555
2018	1	18	53.5888888888889	32.5777777777778	43.0333333333333	16.8222222222222	24.3111111111111	74.6111111111111	73.3777777777778	0.958888888888889
2018	1	19	55.6333333333333	34.5777777777778	45.5333333333333	18.7444444444444	31.6888888888889	65.2222222222222	74.5222222222222	1.07722222222222
2018	1	20	60.2666666666667	38.7666666666667	50.8444444444444	20.8222222222222	38.5222222222222	55.0333333333333	73.0555555555556	1.27722222222222
2018	1	21	70.1666666666667	47.6222222222222	61.0666666666667	20.2	41.4777777777778	47.5	69.8222222222222	1.45444444444444
2018	1	22	83.9325842696629	58.7078651685393	73.752808988764	19.4606741573034	41.6629213483146	42.5056179775281	65.3820224719101	1.53539325842697
2018	1	23	94.9666666666667	67.9	83.8555555555556	19.8222222222222	40.4111111111111	40.3777777777778	60.5444444444444	1.52333333333333
2018	1	24	100.688888888889	72.4444444444444	88.4444444444444	21.8444444444444	39.0555555555556	37.9666666666667	55.2333333333333	1.49666666666667
2018	2	1	71.8351648351648	34.032967032967	54.7692307692308	9.26373626373626	30.6813186813187	78.4505494505494	102.692307692308	0.88021978021978
2018	2	2	62.0333333333333	32.1555555555556	51.3333333333333	9.38888888888889	28.8333333333333	77.2777777777778	77.2777777777778	0.853888888888889
2018	2	3	59.7472527472527	29.5274725274725	47.2087912087912	10.5714285714286	28	75.6263736263736	76.4725274725275	0.84010989010989
2018	2	4	57.5934065934066	27.7692307692308	44.1868131868132	9.53846153846154	26.8791208791209	75.1648351648352	75.967032967033	0.851648351648351
2018	2	5	56.3626373626374	26.5274725274725	42.021978021978	9.17582417582418	27.7362637362637	72.2307692307692	75.0879120879121	0.855494505494505
2018	2	6	54.8901098901099	26.7582417582418	41.0659340659341	10.3626373626374	28.5714285714286	69.4725274725275	73.9120879120879	0.875824175824176
2018	2	7	53.9213483146067	26.7640449438202	41.6292134831461	13.0224719101124	31.561797752809	66.6404494382023	71.7640449438202	0.936516853932584
2018	2	8	55.0111111111111	28.2888888888889	43.4444444444444	15.3555555555556	33.2666666666667	71.8222222222222	72.2111111111111	1
2018	2	9	58.0879120879121	30.7912087912088	47.3516483516484	16.021978021978	30.6813186813187	85.8901098901099	74.4945054945055	0.984065934065934
2018	2	10	60.9444444444444	32.8111111111111	49.7333333333333	15.2888888888889	23.1777777777778	103.455555555556	77.2777777777778	0.896111111111111
2018	2	11	61.6703296703297	31.5164835164835	49.3186813186813	11.2857142857143	19.6373626373626	115.472527472527	82.8791208791209	0.85054945054945
2018	2	12	60.989010989011	29.010989010989	47.0769230769231	10.8131868131868	17.1648351648352	123.593406593407	89.043956043956	0.80989010989011
2018	2	13	60.9222222222222	26.6333333333333	44.7555555555556	10.3222222222222	16.8	128.5	95.6666666666667	0.798333333333333
2018	2	14	63.6373626373626	24.989010989011	43.2967032967033	10.3296703296703	16.6373626373626	133.142857142857	103.89010989011	0.801648351648352
2018	2	15	69.1538461538462	23.9450549450549	43.4065934065934	9.26373626373626	16.6263736263736	136.274725274725	112.384615384615	0.795054945054945
2018	2	16	74.1318681318681	23.2307692307692	44.9010989010989	10.3186813186813	16.2527472527473	137.010989010989	120.450549450549	0.783516483516484
2018	2	17	78.3736263736264	22.956043956044	44.1868131868132	13.2967032967033	16.0989010989011	135.186813186813	126.637362637363	0.785555555555556
2018	2	18	80.9010989010989	23.6703296703297	45.8571428571429	7.93406593406593	17.8461538461538	133.538461538462	130.307692307692	0.79010989010989
2018	2	19	83.4719101123596	24.7303370786517	47.247191011236	7.47191011235955	18.7752808988764	130.741573033708	132.707865168539	0.802247191011236
2018	2	20	82.9010989010989	25.6263736263736	46.956043956044	8.36263736263736	22.1098901098901	120.714285714286	131.714285714286	0.841758241758242
2018	2	21	81.1648351648352	27.1538461538462	48.2967032967033	8.47252747252747	26.4945054945055	105.659340659341	128.846153846154	0.892857142857143
2018	2	22	78.6153846153846	29.8571428571429	49.8901098901099	9.2967032967033	31.8351648351648	92.8791208791209	123.802197802198	0.918131868131868
2018	2	23	76.6153846153846	32.6373626373626	53.0879120879121	11.0659340659341	32.8461538461538	85.1978021978022	117.472527472527	0.913736263736264
2018	2	24	74.7912087912088	34.1648351648352	55.1978021978022	11.021978021978	31.5164835164835	80.967032967033	110.406593406593	0.881318681318681
2018	3	1	41.2705882352941	19.8235294117647	30.1058823529412	8.03529411764706	27.8705882352941	40.3764705882353	64.8823529411765	0.965294117647059
2018	3	2	34.9418604651163	18.6511627906977	28.2906976744186	7.41860465116279	27.8372093023256	38.546511627907	38.5581395348837	0.934302325581395
2018	3	3	34.1609195402299	17.5057471264368	27.2068965517241	7.6551724137931	25.6436781609195	36.6551724137931	37.4252873563218	0.909770114942529
2018	3	4	32.0804597701149	16.3448275862069	25.5747126436782	7.39080459770115	24.1034482758621	35.1149425287356	36.632183908046	0.904597701149425
2018	3	5	31.2295081967213	16.1147540983607	25.1311475409836	7.31147540983607	26.2950819672131	30.9180327868852	34.8196721311475	0.891803278688525
2018	3	6	29.9344262295082	15.7868852459016	23.9180327868852	7.9672131147541	27.2622950819672	29.2295081967213	33.7049180327869	0.908196721311475
2018	3	7	29.9672131147541	16.016393442623	24.0491803278689	8.90163934426229	29.2950819672131	30	33.0491803278689	0.968032786885246
2018	3	8	30.3086419753086	15.9506172839506	24.4814814814815	9.60493827160494	29.9506172839506	37.2098765432099	35.0617283950617	1.03456790123457
2018	3	9	31.8780487804878	17.2073170731707	26.4268292682927	13.780487804878	29.0121951219512	47.2439024390244	36.3170731707317	1.04756097560976
2018	3	10	33.6588235294118	18.3058823529412	28.2235294117647	15.5647058823529	24.6235294117647	60.3411764705882	38.6235294117647	0.995294117647059
2018	3	11	35.1627906976744	18.4883720930233	28.3720930232558	14.1627906976744	17.953488372093	74.6744186046512	43.3139534883721	0.926744186046512
2018	3	12	35.4823529411765	16.8	25.9529411764706	11.6941176470588	13.7764705882353	85.7176470588235	50.2352941176471	0.882941176470589
2018	3	13	35.4146341463415	14.5731707317073	22.7439024390244	10.4390243902439	11.5	91.4024390243902	57.0487804878049	0.864024390243902
2018	3	14	36.719512195122	12.8780487804878	21.109756097561	10.390243902439	11.0365853658537	95.0365853658537	64.9146341463415	0.848170731707316
2018	3	15	39.3837209302326	12.5348837209302	20.1279069767442	9.90697674418605	10.8372093023256	96.7906976744186	72.7209302325581	0.840697674418604
2018	3	16	43.5	12.2906976744186	19.953488372093	10.1860465116279	11.8023255813953	97.6627906976744	80.4651162790698	0.842441860465116
2018	3	17	47.5176470588235	12.3058823529412	19.7176470588235	8.62352941176471	12.6117647058824	98.4117647058823	87.2588235294118	0.838823529411765
2018	3	18	50.3647058823529	12.5176470588235	20.1294117647059	8.41176470588235	15.8	94.0705882352941	91.5764705882353	0.864117647058824
2018	3	19	51.3139534883721	13.2093023255814	19.6046511627907	7.80232558139535	21.1627906976744	84.9651162790698	92.9418604651163	0.919186046511628
2018	3	20	51.0114942528736	14.4712643678161	21.6436781609195	7.62068965517241	24.6206896551724	75.0689655172414	92.0229885057471	0.985057471264368
2018	3	21	49.5977011494253	16.5977011494253	24.7586206896552	7.73563218390805	25.4827586206897	65.9310344827586	88.7356321839081	1.00977011494253
2018	3	22	48.7790697674419	18.9418604651163	28.5	7.47674418604651	26.8953488372093	57.406976744186	84.2441860465116	1.00872093023256
2018	3	23	46.7471264367816	20.4022988505747	30.2528735632184	8.02298850574713	27.0229885057471	49.8850574712644	77.9655172413793	0.996551724137931
2018	3	24	43.9294117647059	20.1882352941176	30.0470588235294	7.91764705882353	25.5294117647059	46.0941176470588	71.7882352941176	0.964705882352941
2018	4	1	69.7882352941176	49	67.1058823529412	8.97647058823529	31.2705882352941	25.3529411764706	33.2588235294118	0.917647058823529
2018	4	2	65.0352941176471	45.5882352941176	62.0235294117647	8.32941176470588	29.9882352941176	24.4117647058824	24.4117647058824	0.865882352941177
2018	4	3	59.6	41.1529411764706	56.0352941176471	7.63529411764706	26.6588235294118	25.6	25.3058823529412	0.792352941176471
2018	4	4	54.9529411764706	37.0352941176471	51.0470588235294	6.85882352941176	24.5411764705882	25.3647058823529	25.0705882352941	0.75
2018	4	5	50.9879518072289	33.7951807228916	46.3855421686747	6.96385542168675	23.7469879518072	25.9518072289157	25.7228915662651	0.716265060240964
2018	4	6	48.5975609756098	32.0243902439024	43.1951219512195	7.76829268292683	23.0121951219512	25	25.3414634146341	0.714024390243902
2018	4	7	45.7560975609756	30.037037037037	40.1951219512195	10.0243902439024	26.4024390243902	23.1341463414634	25.0121951219512	0.746951219512195
2018	4	8	46.3647058823529	30.6428571428571	41.0714285714286	11.7058823529412	31.8352941176471	21.4235294117647	24.2352941176471	0.908333333333333
2018	4	9	51	33.8823529411765	46.0352941176471	12.9529411764706	35.4470588235294	23.1411764705882	24.3882352941176	1.05647058823529
2018	4	10	60.8023255813954	41.2906976744186	56.8023255813954	14.3372093023256	32.8837209302326	30.953488372093	25.3023255813953	1.0203488372093
2018	4	11	67.4651162790698	46.0697674418605	65.2209302325581	14.0232558139535	27.1744186046512	42.8953488372093	27.5232558139535	0.868604651162791
2018	4	12	66.8235294117647	45.5529411764706	65.0235294117647	12.9058823529412	18.4470588235294	55.1411764705882	31.4235294117647	0.681764705882353
2018	4	13	56.0602409638554	36.421686746988	54.4578313253012	11.4819277108434	14.0481927710843	61.8795180722892	36.0963855421687	0.587349397590361
2018	4	14	46.9647058823529	28.7411764705882	42.7411764705882	11.0823529411765	11.9764705882353	66.1882352941176	41.0941176470588	0.554117647058824
2018	4	15	39.1294117647059	20.9411764705882	34.0352941176471	8.74117647058823	11.5714285714286	68.1176470588235	47.2117647058824	0.537058823529412
2018	4	16	36.4352941176471	17.952380952381	29.8333333333333	9.4	12.7176470588235	67.9764705882353	52.9176470588235	0.535882352941177
2018	4	17	38.2738095238095	19.1204819277108	29.9166666666667	9.34523809523809	16.0952380952381	64.6071428571429	57.8333333333333	0.552380952380952
2018	4	18	37.7058823529412	17.6117647058824	29.2117647058824	9	26.7176470588235	52.9294117647059	59.1176470588235	0.657058823529412
2018	4	19	39.3452380952381	20.3690476190476	32.0357142857143	10.8214285714286	36.5714285714286	41.1785714285714	58.9047619047619	0.845238095238095
2018	4	20	45.3294117647059	27.6235294117647	40.7411764705882	12.1411764705882	41.7176470588235	34.1058823529412	56.3764705882353	1.01352941176471
2018	4	21	58.3373493975904	39.2771084337349	55	11.1927710843374	39.2650602409639	31.2771084337349	52.855421686747	1.08072289156627
2018	4	22	69.1547619047619	48.3333333333333	65.7738095238095	10.702380952381	36.9285714285714	28.6309523809524	47.75	1.07797619047619
2018	4	23	76.4883720930233	54.1162790697674	73.8837209302326	9.55813953488372	34.3720930232558	26.953488372093	42.8953488372093	1.02906976744186
2018	4	24	75.5348837209302	53.7558139534884	72.8837209302326	9.77906976744186	32.9418604651163	25.1744186046512	37.3255813953488	0.968023255813954
2019	1	1	102.822222222222	74.0333333333333	98.1666666666667	15.5	29.3333333333333	33.4888888888889	48.3888888888889	1.235
2019	1	2	97.5666666666667	69.5555555555556	93.1777777777778	14.7888888888889	27.5	33.7111111111111	33.7111111111111	1.17611111111111
2019	1	3	91.8555555555556	65.5555555555556	86.2888888888889	13.8333333333333	25.0222222222222	34.3	34.1222222222222	1.11444444444444
2019	1	4	86.1666666666667	61.2111111111111	79.8111111111111	13.8222222222222	25.1333333333333	32.8444444444444	33.5777777777778	1.06444444444444
2019	1	5	80.1222222222222	56.4888888888889	72.4777777777778	13.7111111111111	24.0333333333333	33.4111111111111	33.6	1.025
2019	1	6	75.4888888888889	52.3111111111111	67.9222222222222	14.0666666666667	24.1333333333333	31.9666666666667	33.2	1.01555555555556
2019	1	7	72.7191011235955	49.9662921348315	65.8539325842697	15.9438202247191	25.876404494382	30.7640449438202	32.7078651685393	1.04269662921348
2019	1	8	71.7977528089888	49.4831460674157	65.6966292134831	19.5955056179775	29.8651685393258	27.7415730337079	31.9550561797753	1.1314606741573
2019	1	9	76.4831460674157	53.3258426966292	69.9101123595506	23.4831460674157	33.6404494382022	28.5113636363636	32.3370786516854	1.33932584269663
2019	1	10	88.2359550561798	63.1460674157303	81.5955056179775	26.3932584269663	32.2134831460674	38.5955056179775	32.2921348314607	1.36629213483146
2019	1	11	102.786516853933	74.3932584269663	95.7977528089888	27.3370786516854	25.314606741573	52.3181818181818	35.0674157303371	1.15168539325843
2019	1	12	106.122222222222	76.8777777777778	99.5111111111111	23.0222222222222	18.8	64.6516853932584	39.4222222222222	0.969444444444444
2019	1	13	96.2111111111111	68.4444444444444	89.9555555555555	20.5444444444444	14.6555555555556	74.7888888888889	44.1222222222222	0.850555555555556
2019	1	14	78.3111111111111	53.5222222222222	73.1222222222222	17.6333333333333	11.7888888888889	79.9222222222222	49.9	0.787222222222222
2019	1	15	66.9666666666667	43.3820224719101	61.438202247191	18.2555555555556	11.3370786516854	82.2134831460674	56.8222222222222	0.773333333333334
2019	1	16	60.4666666666667	36.8777777777778	54.3333333333333	16.6555555555556	11.9111111111111	83.7444444444444	63.5	0.776404494382022
2019	1	17	59.7555555555556	35.6292134831461	52.438202247191	15.9886363636364	13.0224719101124	81.2808988764045	70.3111111111111	0.783146067415731
2019	1	18	61.6111111111111	36.4719101123596	54.7640449438202	16.3888888888889	17.4666666666667	74.752808988764	74.7222222222222	0.835393258426966
2019	1	19	64.6888888888889	40.5113636363636	57.8409090909091	16.8111111111111	25.8089887640449	62.2921348314607	76.1222222222222	0.994444444444444
2019	1	20	71.2696629213483	46.5795454545455	66.3295454545455	20.4494382022472	30.7954545454545	54.2584269662921	74.0112359550562	1.15
2019	1	21	81.752808988764	56.2272727272727	77.4090909090909	20.0681818181818	31.8426966292135	48.4494382022472	70.6292134831461	1.25280898876405
2019	1	22	94.0222222222222	66.7777777777778	89.5111111111111	18.8876404494382	32	43.1555555555556	66.0555555555556	1.28777777777778
2019	1	23	103.101123595506	74.4044943820225	98.0898876404494	17.5505617977528	31.4494382022472	38.9662921348315	60.3820224719101	1.29494382022472
2019	1	24	104.932584269663	75.9101123595506	100.101123595506	16.6404494382022	29.9213483146067	36.5056179775281	54.5280898876404	1.27415730337079
2019	2	1	59.6741573033708	30.7752808988764	49.6067415730337	8.9438202247191	24.6966292134831	64.9775280898876	92.4719101123596	0.719101123595506
2019	2	2	56.5402298850575	29.3448275862069	48.7471264367816	9.22988505747126	24.0229885057471	63.5977011494253	63.5977011494253	0.679310344827587
2019	2	3	55.1034482758621	27.7241379310345	46.4022988505747	9.39080459770115	23.4252873563218	61.3908045977011	61.8850574712644	0.649425287356322
2019	2	4	53.6741573033708	26.9101123595506	44.2584269662921	9.30337078651685	24.1910112359551	63.0595238095238	60.4269662921348	0.649438202247191
2019	2	5	50.8045977011494	25.2068965517241	40.7471264367816	9.62068965517241	23.9195402298851	60.5301204819277	62.8809523809524	0.651724137931035
2019	2	6	48.2921348314607	24.8539325842697	38.3033707865169	10	24.4157303370787	54.876404494382	58.5280898876404	0.671910112359551
2019	2	7	47.5697674418605	24.9186046511628	37.8604651162791	12.2558139534884	26.3139534883721	53.2790697674419	57.4651162790698	0.736046511627907
2019	2	8	48.9431818181818	26.5568181818182	39.7386363636364	14.1590909090909	28.3181818181818	58.3409090909091	59.2954545454545	0.797727272727273
2019	2	9	51.9550561797753	28.7977528089888	43.3033707865169	16.7865168539326	25.7191011235955	71.7752808988764	60.0224719101124	0.820224719101124
2019	2	10	54.9550561797753	30.4157303370787	46.9775280898876	18.6629213483146	18.6179775280899	90.4157303370787	63.5505617977528	0.734831460674157
2019	2	11	56.2954545454545	29.3977272727273	47.5340909090909	14.2298850574713	12.264367816092	107.352272727273	69.7386363636364	0.6625
2019	2	12	56.5909090909091	26.8620689655172	45.7931034482759	12.8876404494382	9.58426966292135	117.269662921348	77.4333333333333	0.633707865168539
2019	2	13	54.6744186046512	23.6352941176471	41.9411764705882	10.7241379310345	8.35294117647059	120.443181818182	85.1818181818182	0.604545454545455
2019	2	14	55.1954022988506	21.5632183908046	39.2068965517241	9.86206896551724	7.45882352941176	124.613636363636	93.6136363636364	0.585227272727273
2019	2	15	56.7241379310345	19.7126436781609	37.5747126436782	9.93023255813953	7.74390243902439	124.280898876404	102.573033707865	0.575
2019	2	16	59.093023255814	18.8214285714286	37.4642857142857	9.80722891566265	7.97674418604651	125.741176470588	109.431818181818	0.57283950617284
2019	2	17	61.7126436781609	17.6829268292683	35.5432098765432	11.3522727272727	8.86904761904762	124.635294117647	116.730337078652	0.571764705882353
2019	2	18	62.6543209876543	18.0921052631579	37.3157894736842	13.5875	9.85	122.576923076923	120.641975308642	0.587341772151899
2019	2	19	63.3563218390805	18.3647058823529	36.4235294117647	11.632183908046	10.6511627906977	120.385542168675	122.505747126437	0.594186046511628
2019	2	20	64.0804597701149	19.5232558139535	38.3953488372093	10.0689655172414	13.6781609195402	111.325581395349	122.670454545455	0.646590909090909
2019	2	21	60.4827586206897	20.9294117647059	38.9882352941176	10.7011494252874	19.7209302325581	95.1976744186046	118.494252873563	0.713793103448276
2019	2	22	57.6629213483146	23.8863636363636	40.4204545454545	11.876404494382	24.3483146067416	83.4090909090909	114.213483146067	0.765168539325843
2019	2	23	59.1136363636364	28.5113636363636	45.4318181818182	9.02272727272727	25	74.2727272727273	107.761363636364	0.756818181818182
2019	2	24	60.3258426966292	30.4044943820225	48.8089887640449	9.24719101123596	24.3483146067416	69.438202247191	99.9887640449438	0.734831460674157
2019	3	1	41.8488372093023	26.6046511627907	40.5697674418605	10.1976744186047	26.0116279069767	43.6395348837209	68.8720930232558	0.839534883720931
2019	3	2	41.0238095238095	25.9047619047619	38.8571428571429	9.80952380952381	25.1071428571429	40.578313253012	40.578313253012	0.822619047619048
2019	3	3	38.5421686746988	24.0120481927711	36.3734939759036	9.10714285714286	24.3928571428571	39.4761904761905	40.1071428571429	0.803571428571429
2019	3	4	37.0823529411765	23.2470588235294	34.1294117647059	9.27058823529412	23	38.9294117647059	39.8823529411765	0.79
2019	3	5	35.9397590361446	23.1807228915663	32.0963855421687	9.40963855421687	23.289156626506	36.6144578313253	39.1325301204819	0.801204819277109
2019	3	6	35.5542168674699	23.4320987654321	30.855421686747	9.25301204819277	23.3855421686747	37.421686746988	38.7349397590361	0.82289156626506
2019	3	7	35.719512195122	23.3456790123457	31.6707317073171	10.1707317073171	24.8048780487805	35.1951219512195	37.8658536585366	0.888414634146341
2019	3	8	37.6913580246914	24.3125	34.6172839506173	10.5061728395062	26.6172839506173	37.7901234567901	37.962962962963	0.932098765432098
2019	3	9	40.4096385542169	25.6341463414634	37.6385542168675	13.5180722891566	25.2771084337349	49.0481927710843	39.6506024096386	0.946385542168675
2019	3	10	42.5802469135802	26.65	39.7283950617284	17.2592592592593	21.6543209876543	70.8641975308642	43.9259259259259	0.906172839506173
2019	3	11	42.5952380952381	25.7228915662651	39.6190476190476	17.5119047619048	18.0238095238095	88.9285714285714	49.0595238095238	0.857142857142857
2019	3	12	42	23.6582278481013	36.4625	15.5853658536585	14.9024390243902	101.670731707317	57.3414634146341	0.81890243902439
2019	3	13	40.9390243902439	21.2926829268293	32.0365853658537	14.3734939759036	12.3734939759036	108.530120481928	66.0722891566265	0.787349397590362
2019	3	14	40.0740740740741	19.4691358024691	28.5185185185185	10.7875	10.1012658227848	111.395061728395	74.358024691358	0.771604938271605
2019	3	15	39.7439024390244	17.7560975609756	25.5487804878049	10.9512195121951	11.1625	110.939759036145	84.3452380952381	0.739759036144579
2019	3	16	39.8641975308642	16.7875	25.2716049382716	11.4102564102564	12.6746987951807	111.903614457831	94.2906976744186	0.752409638554217
2019	3	17	40.5189873417722	15.6538461538462	25.6582278481013	11.3882352941176	13.8352941176471	110.814814814815	100.93023255814	0.780487804878048
2019	3	18	41.0722891566265	16.1084337349398	27	10.6666666666667	15.2530120481928	109.024390243902	107.552941176471	0.794578313253012
2019	3	19	39.8313253012048	17.4939759036145	28.1204819277108	11.1686746987952	21.4444444444444	97.9	108.301204819277	0.849397590361445
2019	3	20	37.0121951219512	18.3658536585366	28.609756097561	12.0121951219512	26.55	83.3048780487805	105.134146341463	0.894512195121951
2019	3	21	36.6923076923077	20.7692307692308	32.3461538461538	10.4177215189873	27.5569620253165	71.2857142857143	101.240506329114	0.906962025316455
2019	3	22	38.3670886075949	23.2151898734177	36.4810126582278	10.2948717948718	26.1898734177215	61.5	95.6708860759494	0.902531645569621
2019	3	23	42.1529411764706	26.7261904761905	41.7882352941176	10.6235294117647	27.3529411764706	52.7261904761905	86.1176470588235	0.89764705882353
2019	3	24	43.1428571428571	28.2771084337349	42.1666666666667	11.6904761904762	26.7857142857143	49.9518072289157	78.5	0.869642857142857
2019	4	1	72.1888888888889	50.9555555555556	68.3666666666667	13.0222222222222	31.1888888888889	27.7888888888889	36.1444444444444	0.972222222222222
2019	4	2	69.1444444444444	48.4111111111111	65.1888888888889	12.3777777777778	28.9444444444444	27.9555555555556	27.9555555555556	0.915555555555556
2019	4	3	65.7444444444444	45.3555555555556	61.6555555555556	12.3444444444444	27.5888888888889	28.2444444444444	28.0666666666667	0.878333333333334
2019	4	4	62.2222222222222	42.3666666666667	58.1888888888889	12.6888888888889	26.8333333333333	27.8	28	0.852222222222222
2019	4	5	58.7142857142857	39.1868131868132	55.4505494505495	13.0879120879121	26.4615384615385	27.967032967033	28.3956043956044	0.824725274725275
2019	4	6	56.9888888888889	37.9555555555556	53.4777777777778	14.7	25.6333333333333	28.3666666666667	28.5111111111111	0.830555555555556
2019	4	7	54.2111111111111	35.7	50.4	16.1666666666667	27.4666666666667	26.2666666666667	28.0777777777778	0.864444444444445
2019	4	8	53.8202247191011	36.3370786516854	49.3370786516854	18.0337078651685	30.8988764044944	24.3033707865169	27.5730337078652	0.971348314606742
2019	4	9	55.5111111111111	38	51.4	20.7333333333333	33.6222222222222	26.2555555555556	27.4888888888889	1.10222222222222
2019	4	10	60.9555555555556	42.6888888888889	56.8222222222222	23.6666666666667	31.5222222222222	35.6222222222222	28.3666666666667	1.09611111111111
2019	4	11	66.010989010989	46.1978021978022	62.1758241758242	24.1630434782609	26.956043956044	48.2065217391304	30.6630434782609	0.9875
2019	4	12	68.6888888888889	48.4111111111111	63.1888888888889	24.4615384615385	21.8333333333333	58.8131868131868	34.3736263736264	0.882417582417583
2019	4	13	63.4318181818182	43.3863636363636	58.5227272727273	21.6741573033708	17.7613636363636	65.3932584269663	38.4719101123596	0.783707865168539
2019	4	14	56.5393258426966	37.1685393258427	51.7191011235955	20.0112359550562	14.8666666666667	72.0666666666667	43.6777777777778	0.729775280898876
2019	4	15	47.2777777777778	29.5393258426966	41.7888888888889	17.3111111111111	14.0555555555556	74.4157303370787	49.5888888888889	0.686111111111111
2019	4	16	41.5054945054945	25.314606741573	36.8241758241758	16.6923076923077	15.4285714285714	71.2444444444444	55.6483516483517	0.691758241758242
2019	4	17	39.7252747252747	23.6813186813187	34.0879120879121	14.967032967033	18.1428571428571	68.7142857142857	61.4505494505495	0.717032967032967
2019	4	18	39.0333333333333	23.6666666666667	34.3666666666667	15.8461538461538	26.9230769230769	56.7472527472527	64.2087912087912	0.811538461538461
2019	4	19	41.5714285714286	26.2527472527473	37.1758241758242	17.010989010989	37.0879120879121	43	63.8131868131868	0.954395604395604
2019	4	20	48.7802197802198	32.032967032967	44.6483516483517	17.1978021978022	40.5604395604396	36.021978021978	61.021978021978	1.08516483516484
2019	4	21	58.4888888888889	40.5333333333333	55.1222222222222	17.2444444444444	38.8444444444444	33.5555555555556	57.1111111111111	1.12
2019	4	22	66.7802197802198	47.2087912087912	63.5934065934066	16.8461538461538	36.4285714285714	31.0879120879121	51.6593406593407	1.10659340659341
2019	4	23	74.2159090909091	52.9431818181818	70.3636363636364	16.0340909090909	35.3522727272727	27.4772727272727	45.1931818181818	1.09261363636364
2019	4	24	73.5842696629213	52.247191011236	70.0337078651685	14.1348314606742	32.8988764044944	27.1685393258427	40	1.03932584269663
2020	1	1	106.133333333333	79.1444444444444	96.8	18.3555555555556	30.2666666666667	47.6222222222222	62	1.24722222222222
2020	1	2	103.177777777778	79.3666666666667	97.5222222222222	15.9444444444444	29.3444444444444	46.3777777777778	46.3777777777778	1.20055555555555
2020	1	3	97.3222222222222	76.0333333333333	93.1333333333333	14.6	27.6777777777778	46.4888888888889	46.3555555555556	1.15333333333333
2020	1	4	91.5666666666667	70.9333333333333	87.4777777777778	14.4222222222222	27.8888888888889	44.7888888888889	45.9	1.12277777777778
2020	1	5	87.123595505618	65.685393258427	81.0786516853933	14.3258426966292	27.6741573033708	43.8539325842697	45.247191011236	1.08876404494382
2020	1	6	82.7777777777778	61.5444444444444	76.6333333333333	14.5666666666667	26.6555555555556	43.9222222222222	45.0666666666667	1.06555555555556
2020	1	7	79.8333333333333	58.5777777777778	74	17.1222222222222	28.3666666666667	41.3666666666667	44.5444444444444	1.06555555555556
2020	1	8	77.6777777777778	56.7111111111111	72.7555555555556	19.8555555555556	30.7111111111111	39.8333333333333	43.9222222222222	1.11055555555556
2020	1	9	78.6777777777778	57.4888888888889	74.0222222222222	22.5777777777778	30.9333333333333	44.0777777777778	43.8888888888889	1.22555555555556
2020	1	10	84.1555555555556	62.0222222222222	79.3777777777778	25.6777777777778	28.4222222222222	52.5666666666667	44.6777777777778	1.28944444444444
2020	1	11	93.6813186813187	69.4505494505494	87.4175824175824	27.5934065934066	25.2857142857143	62.8791208791209	46.7912087912088	1.20604395604396
2020	1	12	98.989010989011	73.4615384615385	92.5054945054945	27.8131868131868	21.3406593406593	72.978021978022	50.3186813186813	1.06428571428571
2020	1	13	95.4395604395604	70.5934065934066	89.1648351648352	24.1868131868132	18.7032967032967	80.0769230769231	54.6483516483517	0.958241758241758
2020	1	14	85.1318681318681	61.4615384615385	79.032967032967	21.1978021978022	15.5824175824176	86.4725274725275	59.8021978021978	0.87032967032967
2020	1	15	72.043956043956	50.6153846153846	64.978021978022	19.9230769230769	14.0549450549451	90.6593406593407	65.9120879120879	0.814285714285714
2020	1	16	62.1318681318681	42.4615384615385	55.2747252747253	20.3846153846154	14.4285714285714	92.9450549450549	72.6923076923077	0.783516483516484
2020	1	17	55.7142857142857	37.3736263736264	49.2307692307692	19.3406593406593	14.956043956044	90.5274725274725	78.5604395604396	0.785164835164835
2020	1	18	53.0879120879121	35.4945054945055	47.5934065934066	17.021978021978	18.2747252747253	85.4835164835165	82.6923076923077	0.841208791208791
2020	1	19	53.9	36.5888888888889	47.9777777777778	18.5	24.6666666666667	75.9555555555555	83.7777777777778	0.980555555555556
2020	1	20	59.6666666666667	41.7888888888889	54.0666666666667	20.5	29.1111111111111	67.9	83.2333333333333	1.12611111111111
2020	1	21	71.8333333333333	51.3888888888889	64.8111111111111	19.8222222222222	31.5444444444444	61.4666666666667	80.9	1.21888888888889
2020	1	22	85.3626373626374	61.9450549450549	77.5164835164835	18.3076923076923	31.989010989011	57.2527472527473	77.989010989011	1.26483516483516
2020	1	23	96.5384615384615	70.5384615384615	86.8791208791209	18.6263736263736	32.6703296703297	52.8571428571429	73.0769230769231	1.27692307692308
2020	1	24	104.285714285714	77.0879120879121	94.5164835164835	18.5604395604396	30.5714285714286	51.043956043956	67.8901098901099	1.24505494505494
2020	2	1	64.7777777777778	43.8888888888889	64.0222222222222	11.1777777777778	28.4555555555556	59.2555555555556	88.0777777777778	0.795555555555556
2020	2	2	62.6153846153846	42.3296703296703	60.1538461538462	11	28.3296703296703	55.3186813186813	55.3186813186813	0.785714285714286
2020	2	3	60.5604395604396	40.7032967032967	57.0989010989011	11.1428571428571	28.8461538461538	52.6813186813187	53.9010989010989	0.791758241758242
2020	2	4	60.3406593406593	41.5384615384615	56.2527472527473	11.5274725274725	27.956043956044	50.3076923076923	52.7582417582418	0.784065934065934
2020	2	5	60.1208791208791	42.1098901098901	56.2747252747253	10.2417582417582	28.2087912087912	48.6373626373626	51.7032967032967	0.782417582417583
2020	2	6	60.0659340659341	43.5384615384615	57.2087912087912	10.4175824175824	27.8571428571429	48	51	0.79945054945055
2020	2	7	59.8901098901099	43.4945054945055	57.6813186813187	10.9450549450549	28.2417582417582	49.6813186813187	50.7142857142857	0.832417582417583
2020	2	8	60.8241758241758	44.5714285714286	59.1538461538462	12.7912087912088	29.2197802197802	56.2747252747253	51.5274725274725	0.881868131868132
2020	2	9	63.3888888888889	46.1777777777778	62.1444444444444	15.5444444444444	25.8111111111111	70.8222222222222	53.1666666666667	0.882222222222222
2020	2	10	65.6153846153846	47.4835164835165	64.1758241758242	16.2747252747253	21.2967032967033	89.7032967032967	58.6043956043956	0.826373626373626
2020	2	11	65.6483516483517	46.3296703296703	63.1098901098901	13.5934065934066	15.5604395604396	103.78021978022	64.8571428571429	0.739560439560439
2020	2	12	63.6888888888889	40.4222222222222	57.5111111111111	10.7444444444444	11.9333333333333	113.122222222222	72.9	0.692222222222222
2020	2	13	57.5274725274725	31.7362637362637	47.5494505494505	10.8681318681319	11.4725274725275	118.934065934066	80.8241758241758	0.679120879120879
2020	2	14	52.8	25.8988764044944	41.2696629213483	10.0111111111111	10.4111111111111	122.411111111111	89.9444444444444	0.657222222222222
2020	2	15	52.3516483516484	22.956043956044	37.8571428571429	10.2307692307692	10.8681318681319	125.879120879121	100.065934065934	0.646153846153846
2020	2	16	52.8571428571429	21.9120879120879	36.6703296703297	9.94505494505495	11.2307692307692	127.824175824176	109.175824175824	0.652197802197802
2020	2	17	52.3846153846154	21.6483516483517	37.1758241758242	9.92307692307692	11.989010989011	127.461538461538	116.274725274725	0.671428571428571
2020	2	18	50.8351648351648	21.8571428571429	37.2527472527473	10.4285714285714	13.1868131868132	124.989010989011	120.571428571429	0.668681318681319
2020	2	19	51.032967032967	23.5164835164835	40.967032967033	10.1868131868132	15.2857142857143	119.296703296703	122.549450549451	0.688461538461539
2020	2	20	51.8241758241758	25.6043956043956	45.3186813186813	10.5494505494505	19.2527472527473	108.538461538462	121.725274725275	0.741758241758242
2020	2	21	51.956043956044	29.1758241758242	50.4065934065934	10.8131868131868	25.2967032967033	88.6153846153846	117.989010989011	0.803846153846154
2020	2	22	55.0333333333333	34.7555555555556	55.6888888888889	11.1666666666667	29.7888888888889	74.0888888888889	111.844444444444	0.837222222222222
2020	2	23	60.7142857142857	40.021978021978	61.6153846153846	11.1868131868132	30.0769230769231	67.2637362637363	104.428571428571	0.839010989010989
2020	2	24	64.1648351648352	43.0989010989011	64.5824175824176	11.1648351648352	29.3956043956044	62.978021978022	96.4835164835165	0.81923076923077
2020	3	1	34.7692307692308	20.8131868131868	33.1978021978022	8.37362637362637	21.4285714285714	38.5054945054945	64.3516483516484	0.816483516483516
2020	3	2	33.5824175824176	20.1318681318681	31.6043956043956	7.93406593406593	20.2637362637363	37.9230769230769	37.9230769230769	0.801648351648352
2020	3	3	32.1538461538462	19.3406593406593	30.1648351648352	7.83516483516483	19.021978021978	35.9230769230769	36.8571428571429	0.780769230769231
2020	3	4	31.0879120879121	18.4725274725275	29.043956043956	7.50549450549451	18.4505494505494	33.4945054945055	35.7912087912088	0.784065934065934
2020	3	5	30.7065217391304	18.445652173913	28.6630434782609	7.94565217391304	17.9673913043478	32.0326086956522	34.5108695652174	0.770652173913043
2020	3	6	30.2857142857143	18.2967032967033	28.2417582417582	7.86813186813187	17.6263736263736	31.8241758241758	34.2197802197802	0.787362637362638
2020	3	7	30.4347826086957	18.554347826087	28.2826086956522	8.32608695652174	18.0652173913043	31.5217391304348	33.5217391304348	0.8375
2020	3	8	31.1304347826087	19.3186813186813	28.7608695652174	10.0978260869565	19.054347826087	36.5108695652174	34.0108695652174	0.888586956521739
2020	3	9	33.6195652173913	20.1630434782609	31.6304347826087	17.1086956521739	17.7934782608696	49.1086956521739	35.8804347826087	0.911413043478261
2020	3	10	36.2391304347826	21.3586956521739	33.8478260869565	21.3260869565217	15.1739130434783	65.0434782608696	39.3695652173913	0.884782608695652
2020	3	11	38.9891304347826	21.695652173913	35.1630434782609	18.9130434782609	13.0760869565217	78.4673913043478	44.8260869565217	0.859239130434783
2020	3	12	38.3111111111111	20.4666666666667	33.5777777777778	15.2444444444444	10.8555555555556	88.8444444444444	52.0777777777778	0.810555555555555
2020	3	13	37.5326086956522	19.4347826086957	30.1630434782609	12.4347826086957	9.1195652173913	96.2391304347826	59.3586956521739	0.792391304347826
2020	3	14	36.6086956521739	18.1304347826087	27.4347826086957	11.1195652173913	7.6304347826087	101.032608695652	67.8695652173913	0.772282608695652
2020	3	15	35.5434782608696	17.0217391304348	25.4673913043478	10.2717391304348	8.67391304347826	101.315217391304	76.6739130434783	0.76195652173913
2020	3	16	35.1304347826087	15.6521739130435	24.1739130434783	11.0217391304348	9.16304347826087	101.076086956522	84.9021739130435	0.761413043478261
2020	3	17	33.7826086956522	15.4347826086957	23.0760869565217	10.25	9.46739130434783	99.7826086956522	91.3586956521739	0.758152173913044
2020	3	18	33.6703296703297	15.5054945054945	23.5604395604396	9.20879120879121	11.7142857142857	96.2307692307692	95.6813186813187	0.763736263736264
2020	3	19	32.1195652173913	15.1304347826087	23.75	8.45652173913044	15.304347826087	87.3695652173913	96.5108695652174	0.805434782608696
2020	3	20	30.945652173913	15.9021739130435	25.1086956521739	8.5	18.9891304347826	75.9130434782609	94.804347826087	0.860869565217391
2020	3	21	32.0217391304348	18.1630434782609	28.0217391304348	8.5	21.6086956521739	64.9891304347826	90.8260869565217	0.885869565217391
2020	3	22	34.8478260869565	21.0108695652174	32.25	8.76086956521739	21.7934782608696	54.8152173913044	85	0.879891304347826
2020	3	23	36.445652173913	22.5869565217391	34.7826086956522	8.69565217391304	21.4782608695652	47.9673913043478	78.2717391304348	0.857065217391304
2020	3	24	37.1098901098901	22.6373626373626	35.2307692307692	9.08791208791209	21.5714285714286	42.2197802197802	71.4285714285714	0.82967032967033
2020	4	1	80.0434782608696	57.1521739130435	81.0652173913043	18.1413043478261	25.9239130434783	28.2391304347826	37.1304347826087	0.966304347826087
2020	4	2	78.3152173913043	56.054347826087	78.445652173913	15.4565217391304	24.5760869565217	28.3478260869565	28.3478260869565	0.919565217391304
2020	4	3	73.9891304347826	52.75	74.195652173913	14.9130434782609	22.7391304347826	28.6195652173913	28.4347826086957	0.864130434782609
2020	4	4	68.9450549450549	48.7912087912088	68.3956043956044	14.4175824175824	21.2307692307692	29.8131868131868	29.0879120879121	0.822527472527473
2020	4	5	64.2747252747253	44.7692307692308	63.3626373626374	13.8241758241758	20.2637362637363	29.3406593406593	29.1538461538462	0.806043956043956
2020	4	6	61.9010989010989	42.7912087912088	60.1208791208791	14.6043956043956	20.0769230769231	29.1868131868132	29.2527472527473	0.797252747252747
2020	4	7	59.9666666666667	41.2222222222222	58.3666666666667	15.6555555555556	21.4888888888889	27.9111111111111	29.2222222222222	0.836111111111111
2020	4	8	60.6025641025641	42.2948717948718	59.1282051282051	16.3461538461538	24.525641025641	25.0769230769231	28.1153846153846	0.963461538461538
2020	4	9	62.2777777777778	43.2	61.9444444444444	18.9222222222222	26.6	27.4	28.4111111111111	1.09555555555556
2020	4	10	65.8988764044944	45.7752808988764	66.876404494382	21.2808988764045	22.9662921348315	36.8988764044944	29.4943820224719	1.04101123595506
2020	4	11	67	47.1318681318681	68.5494505494506	21.4835164835165	17.8131868131868	48	31.8021978021978	0.891758241758241
2020	4	12	64.8131868131868	45.021978021978	66.6153846153846	19.5714285714286	14.0769230769231	57.4835164835165	35.021978021978	0.795054945054945
2020	4	13	57.5824175824176	38.7472527472527	58.6263736263736	16.7252747252747	10.8351648351648	65.4285714285714	39.3406593406593	0.726923076923077
2020	4	14	50.1538461538462	31.8681318681319	50.1208791208791	16.010989010989	8.95604395604396	70.5714285714286	44.8571428571429	0.66978021978022
2020	4	15	43.6153846153846	26.0989010989011	43.2197802197802	14.4725274725275	8.92307692307692	72.5824175824176	50.4725274725275	0.647802197802198
2020	4	16	40.3333333333333	23.7111111111111	39.2022471910112	14.4333333333333	9.52222222222222	72.9111111111111	56.3777777777778	0.644444444444444
2020	4	17	37.2696629213483	21.1348314606742	36.7613636363636	14.4831460674157	11.6404494382022	69.9662921348315	61.8539325842697	0.656741573033708
2020	4	18	37.2666666666667	21.7444444444444	37.0666666666667	14.4	18.5666666666667	59.2888888888889	64.4666666666667	0.74
2020	4	19	40.4111111111111	24.1555555555556	41.2111111111111	15.4333333333333	29.9777777777778	44.4222222222222	64.1888888888889	0.89
2020	4	20	48.4044943820225	30.6966292134831	50.0112359550562	16.4831460674157	32.1460674157303	39.2584269662921	61.9325842696629	0.995505617977528
2020	4	21	58.9239130434783	38.9130434782609	62.554347826087	17.0978260869565	32.0652173913044	34.7608695652174	57.695652173913	1.03532608695652
2020	4	22	68.0869565217391	46.7282608695652	72.6304347826087	16.3804347826087	30.5869565217391	32.8586956521739	52.6847826086956	1.05163043478261
2020	4	23	73.7173913043478	51.6304347826087	77.5	17.5	29.7826086956522	30.5434782608696	47.4021739130435	1.04891304347826
2020	4	24	77.6195652173913	54.8478260869565	80.1630434782609	17.6847826086957	27.2608695652174	30.1086956521739	42.0760869565217	0.997826086956521
2021	1	1	91.9887640449438	67.3932584269663	93.7415730337079	16.7752808988764	26.752808988764	42.8539325842697	54.876404494382	1.09662921348315
2021	1	2	87.5666666666667	63.1666666666667	86.4666666666667	15.9666666666667	24.9333333333333	43.3777777777778	43.3777777777778	1.05
2021	1	3	82.8988764044944	59.0449438202247	80.6404494382023	15.3483146067416	23.5842696629213	43.6629213483146	43.3707865168539	1.00898876404494
2021	1	4	77.5555555555556	54.7444444444444	75.2777777777778	15.0111111111111	22.7555555555556	43.7222222222222	43.6222222222222	0.965555555555556
2021	1	5	73.7	51.4555555555556	71.4888888888889	14.9888888888889	22.4777777777778	42.1	43.2777777777778	0.957222222222222
2021	1	6	72.5955056179775	50.7303370786517	70.9438202247191	16.0112359550562	22.4606741573034	40.8426966292135	42.6404494382022	0.952808988764045
2021	1	7	70.4719101123596	48.9213483146067	69.1573033707865	17.3820224719101	23.9887640449438	38.2247191011236	41.8539325842697	0.950561797752809
2021	1	8	70.3	48.8333333333333	68.4555555555555	19.4555555555556	26.8111111111111	36.6555555555556	41.2555555555556	1.01388888888889
2021	1	9	70.7111111111111	49.1888888888889	69.0777777777778	23.0555555555556	29.3555555555556	37.6777777777778	40.8666666666667	1.16444444444444
2021	1	10	78.3707865168539	55.4157303370786	76.0786516853933	26.2808988764045	26.5842696629213	47.0112359550562	41.3258426966292	1.20674157303371
2021	1	11	85.2555555555556	60.7555555555556	83.1111111111111	25.7	21.6333333333333	58.7444444444444	43.0555555555556	1.07777777777778
2021	1	12	88.2222222222222	62.9444444444444	85.9888888888889	26.8111111111111	16.7444444444444	69.8888888888889	46.1555555555556	0.933333333333333
2021	1	13	79.9333333333333	56.4333333333333	77.8888888888889	22.1333333333333	13.1111111111111	77.5444444444445	50.5444444444444	0.823595505617978
2021	1	14	68.5222222222222	47.3222222222222	66.7666666666667	19.5888888888889	11.5777777777778	82.0888888888889	55.6666666666667	0.782777777777778
2021	1	15	60.6516853932584	41.0224719101124	58.9887640449438	17.1011235955056	11.314606741573	84.6292134831461	61.5056179775281	0.751123595505618
2021	1	16	57.1685393258427	37.0337078651685	56.5505617977528	16.4157303370787	11.5842696629213	85.0674157303371	67.6741573033708	0.735955056179775
2021	1	17	55.6444444444444	35.1333333333333	55.8555555555556	15.3666666666667	13.0111111111111	82.7333333333333	73.3111111111111	0.741666666666667
2021	1	18	56.6555555555556	35.3666666666667	57.7555555555556	16.3888888888889	16.5666666666667	77.1777777777778	77.2555555555556	0.796111111111111
2021	1	19	60.5168539325843	37.0337078651685	61.561797752809	16.876404494382	21.5168539325843	69.6629213483146	78.6404494382023	0.871910112359551
2021	1	20	65.3888888888889	40.8888888888889	67.6888888888889	18.0222222222222	26.7555555555556	60.5333333333333	77.2222222222222	1.01055555555556
2021	1	21	73.5444444444445	47.1333333333333	76.6	18.6555555555556	29.9222222222222	52.9333333333333	73.9555555555555	1.11777777777778
2021	1	22	81.8111111111111	54.7303370786517	84.6404494382023	18.2555555555556	30.4555555555556	48.3777777777778	69.8666666666667	1.15
2021	1	23	93.4444444444444	65.8111111111111	97.1777777777778	17.8222222222222	29.4	45.5	64.9555555555555	1.15611111111111
2021	1	24	94.1777777777778	69.2444444444444	98.2555555555556	17.2444444444444	28.2777777777778	43.8777777777778	59.8777777777778	1.13277777777778
2021	2	1	52.0549450549451	32.6043956043956	53.7252747252747	10.5494505494505	27.8461538461538	53.967032967033	81.6703296703297	0.706593406593407
2021	2	2	51.8021978021978	32.7912087912088	53.0659340659341	9.83516483516484	27.010989010989	52	52	0.693956043956044
2021	2	3	50.8351648351648	32.043956043956	52.1648351648352	10.010989010989	25.7692307692308	50.9450549450549	51.4175824175824	0.680769230769231
2021	2	4	49.3186813186813	31.0549450549451	49.9120879120879	9.25274725274725	25.4175824175824	49.2197802197802	50.7032967032967	0.67032967032967
2021	2	5	47.4945054945055	29.9120879120879	47.9450549450549	8.83516483516484	24.3296703296703	48.6153846153846	50.1428571428571	0.674175824175824
2021	2	6	45.8461538461538	29.3516483516484	45.7142857142857	9.10989010989011	23.7802197802198	47.8571428571429	49.7802197802198	0.692307692307692
2021	2	7	45.6373626373626	28.6593406593407	45.2307692307692	9.41758241758242	24.5384615384615	48.3846153846154	49.4505494505495	0.739560439560439
2021	2	8	46.4725274725275	29.4945054945055	46.1978021978022	12.4945054945055	25.0549450549451	53.7252747252747	50.1428571428571	0.797802197802198
2021	2	9	49.0769230769231	31.1868131868132	49.1428571428571	16.0549450549451	23.3736263736264	65.8791208791209	52.0989010989011	0.801648351648352
2021	2	10	49.0666666666667	31.7888888888889	49.5444444444444	13.9555555555556	17.9666666666667	82.7444444444444	56.2	0.732777777777778
2021	2	11	50.5934065934066	32.1538461538462	49.6043956043956	12.010989010989	13.4285714285714	96.8021978021978	61.6043956043956	0.657692307692308
2021	2	12	48.7472527472527	28.3076923076923	46.2197802197802	9.62637362637363	11.3076923076923	103.516483516484	68.3406593406593	0.61978021978022
2021	2	13	45.5824175824176	23.9450549450549	41.2307692307692	9.30769230769231	9.27472527472528	107.934065934066	75.5604395604396	0.584615384615385
2021	2	14	44.7472527472527	21.2197802197802	37.967032967033	8.8021978021978	9.3956043956044	110.637362637363	83.3626373626374	0.567582417582418
2021	2	15	44.3076923076923	18.989010989011	35.956043956044	8.02197802197802	8.97802197802198	112.824175824176	91.5054945054945	0.554945054945055
2021	2	16	44.7912087912088	17.8791208791209	33.8901098901099	8.26373626373626	8.91208791208791	115.362637362637	99.2417582417582	0.54945054945055
2021	2	17	44.9230769230769	17.4065934065934	32.9340659340659	9.01098901098901	9.87912087912088	115.912087912088	105.483516483516	0.554395604395605
2021	2	18	43.8901098901099	17.3956043956044	32.2857142857143	9.24175824175824	11.0769230769231	115.010989010989	109.758241758242	0.565934065934066
2021	2	19	42.9230769230769	18.1208791208791	33.4505494505495	9.91208791208791	13.4175824175824	110.274725274725	111.395604395604	0.588461538461539
2021	2	20	41.5444444444444	19.5111111111111	36.5222222222222	10.6444444444444	17.1222222222222	99.4222222222222	110.444444444444	0.636666666666667
2021	2	21	41.5444444444444	21.7444444444444	41.3	10.4555555555556	23.9222222222222	83.0333333333333	108.166666666667	0.715
2021	2	22	43.6813186813187	24.8241758241758	45.2417582417582	10.1758241758242	28.2087912087912	69.2087912087912	102.56043956044	0.753846153846154
2021	2	23	46.989010989011	27.956043956044	48.9120879120879	10.9010989010989	28.5494505494506	62.7692307692308	96.2087912087912	0.747252747252747
2021	2	24	49.6373626373626	30.8571428571429	50.9120879120879	10.2527472527473	27.5054945054945	58.1318681318681	89.021978021978	0.721428571428571
2021	3	1	33.123595505618	20.3258426966292	30.9101123595506	9.17977528089888	18.6067415730337	34.1685393258427	57.7640449438202	0.729775280898876
2021	3	2	31.2967032967033	19.2197802197802	28.967032967033	8.35164835164835	17.6813186813187	32.1978021978022	32.1978021978022	0.717032967032967
2021	3	3	29.4888888888889	18.1888888888889	27.4111111111111	8.12222222222222	16.8888888888889	30.1666666666667	31.3222222222222	0.707777777777778
2021	3	4	28.4505494505494	17.1978021978022	26.7142857142857	8.03296703296703	16.7362637362637	28.1208791208791	30.0879120879121	0.705494505494505
2021	3	5	27.7888888888889	16.5111111111111	25.6777777777778	8.22222222222222	16.2555555555556	27.3555555555556	29.3444444444444	0.708333333333333
2021	3	6	26.5494505494506	16.010989010989	24.8791208791209	7.75824175824176	16.2417582417582	26.2417582417582	28.7472527472527	0.728021978021978
2021	3	7	26.0222222222222	16.0666666666667	24.3333333333333	7.84444444444444	16.9111111111111	26.5555555555556	28.2888888888889	0.754444444444444
2021	3	8	26.3736263736264	16.2417582417582	25.1098901098901	9.86813186813187	18.5714285714286	30.9010989010989	28.6703296703297	0.806593406593407
2021	3	9	28.8241758241758	17.2747252747253	27.2637362637363	12.4835164835165	18.0549450549451	43.2857142857143	30.5054945054945	0.82032967032967
2021	3	10	31.3777777777778	18.6741573033708	29.2022471910112	15.5777777777778	15.1666666666667	60.6111111111111	33.8	0.8
2021	3	11	34.1222222222222	19.6666666666667	30.8	17.2222222222222	12.1777777777778	74.9555555555555	39.2444444444444	0.755555555555556
2021	3	12	33.9130434782609	18.7692307692308	29.4239130434783	12.2282608695652	9.23913043478261	85.9565217391304	46.7934782608696	0.713586956521739
2021	3	13	31.8695652173913	16.4615384615385	25.2282608695652	11.7173913043478	7.67391304347826	90.8913043478261	54.6521739130435	0.682608695652174
2021	3	14	31.7666666666667	14.9666666666667	22.8888888888889	12.3333333333333	6.77777777777778	93.8666666666667	62.9888888888889	0.652777777777778
2021	3	15	30.945652173913	13.4782608695652	20.8260869565217	11.9565217391304	7.75	94.2717391304348	71.9021739130435	0.644565217391304
2021	3	16	30.5326086956522	12.8681318681319	19.75	11.3695652173913	8.3695652173913	95.0434782608696	80.2282608695652	0.650543478260869
2021	3	17	30.1111111111111	12.7	19.4	12.1333333333333	9.2	93.7222222222222	86.3333333333333	0.653888888888889
2021	3	18	29.0869565217391	12.6739130434783	19.2391304347826	11.2391304347826	11.554347826087	89.2391304347826	90.0434782608696	0.668478260869565
2021	3	19	27.2391304347826	13.1847826086957	20.4347826086957	10.945652173913	15.4782608695652	80.4130434782609	90.4021739130435	0.708695652173913
2021	3	20	26.6923076923077	13.7912087912088	22.6483516483517	9.14285714285714	19.2967032967033	67.8901098901099	88.3846153846154	0.751648351648352
2021	3	21	28.9887640449438	16.1573033707865	26.1910112359551	9.51685393258427	20.2022471910112	58.0561797752809	83.9550561797753	0.785955056179775
2021	3	22	31.3111111111111	18.0444444444444	29.3	9.13333333333333	20.4666666666667	49.2777777777778	78.3111111111111	0.787777777777778
2021	3	23	33.2444444444444	19.8666666666667	31.9222222222222	9.37777777777778	20.2888888888889	42.0666666666667	71.7111111111111	0.771111111111111
2021	3	24	33.6777777777778	20.3444444444444	31.9	9.35555555555556	18.7111111111111	38.8666666666667	64.8333333333333	0.739444444444444
2021	4	1	61.5384615384615	43.6923076923077	59.8351648351648	10.4725274725275	25.967032967033	30.2967032967033	39.0989010989011	0.816483516483517
2021	4	2	59.021978021978	41.5714285714286	56.8571428571429	9.63736263736264	24.1318681318681	29.1538461538462	29.1538461538462	0.779120879120879
2021	4	3	55.4835164835165	38.4175824175824	53.3736263736264	9.49450549450549	22.6483516483517	29.1868131868132	29.1758241758242	0.731868131868132
2021	4	4	53.3186813186813	36.8901098901099	51.2747252747253	9.57142857142857	22.5494505494506	28.0659340659341	28.6153846153846	0.708241758241758
2021	4	5	50.0879120879121	34.2197802197802	48.0989010989011	9.13186813186813	21.6263736263736	28.3516483516484	28.6153846153846	0.688461538461539
2021	4	6	48.1847826086956	32.8586956521739	46.0217391304348	9.66304347826087	21.554347826087	27.6195652173913	28.5652173913043	0.697282608695652
2021	4	7	46.4835164835165	31.5054945054945	43.8901098901099	10.5494505494505	22.2637362637363	25.6483516483517	27.8791208791209	0.714835164835165
2021	4	8	47.5434782608696	32.3260869565217	44.8369565217391	11.1521739130435	25.8152173913043	23.9565217391304	27.554347826087	0.821739130434783
2021	4	9	49.3956043956044	34.0888888888889	47.4777777777778	12.7252747252747	29.1555555555556	24.5056179775281	27.3626373626374	0.960555555555556
2021	4	10	55.8804347826087	38.3369565217391	54.0326086956522	14.9782608695652	26.7934782608696	33.8369565217391	27.7608695652174	0.932065217391305
2021	4	11	59.0326086956522	40.7032967032967	58.4285714285714	16.4565217391304	21.3695652173913	47.3586956521739	30	0.797282608695652
2021	4	12	59.5164835164835	40.1428571428571	57.8791208791209	15.1208791208791	16.0989010989011	59.8571428571429	33.6703296703297	0.687912087912088
2021	4	13	51.4021739130435	34.1195652173913	49.6739130434783	12.6195652173913	12.445652173913	68.2065217391304	39.0217391304348	0.621739130434782
2021	4	14	45.0888888888889	29	42.0888888888889	11.2555555555556	10.6555555555556	73.1333333333333	44.8555555555556	0.585555555555555
2021	4	15	40.0666666666667	24.2555555555556	36.2777777777778	11.0111111111111	10.7444444444444	74.6555555555556	50.9777777777778	0.570555555555555
2021	4	16	37.7444444444444	22.3222222222222	33.5111111111111	10.3222222222222	11.5555555555556	74.9333333333333	57.7333333333333	0.563333333333333
2021	4	17	35.9555555555556	21.2222222222222	32.4222222222222	10.6555555555556	14.3555555555556	71	63.4444444444444	0.592777777777778
2021	4	18	35.9888888888889	21.9222222222222	33.4555555555556	11.1	22.2444444444444	60.1	66.4555555555555	0.680555555555555
2021	4	19	38.2197802197802	24.1978021978022	35.956043956044	11.6703296703297	32.6483516483517	45.7472527472527	65.8901098901099	0.823076923076923
2021	4	20	44.8666666666667	29.5	43.7888888888889	11.5111111111111	34.3888888888889	40.3222222222222	63.4333333333333	0.917222222222222
2021	4	21	53.695652173913	36.945652173913	52.7826086956522	11.2717391304348	32.054347826087	37.6630434782609	59.6413043478261	0.942934782608695
2021	4	22	61.3516483516484	43.2417582417582	61.0659340659341	11.5714285714286	31.5494505494506	34.1208791208791	54.8571428571429	0.935714285714286
2021	4	23	65.0978260869565	46.2717391304348	64.2934782608696	10.9782608695652	29.4565217391304	32.0326086956522	49.5108695652174	0.909782608695652
2021	4	24	64.9130434782609	46.3152173913044	64.0326086956522	10.8804347826087	27.3913043478261	30.7391304347826	43.9891304347826	0.864673913043479
2022	1	1	85.3444444444444	62.1222222222222	81.5333333333333	13.4111111111111	27.0888888888889	40	55.9444444444444	0.956111111111111
2022	1	2	86.9222222222222	64.3222222222222	83.2666666666667	11.9333333333333	25.6666666666667	38.5333333333333	38.5333333333333	0.918888888888889
2022	1	3	85.6666666666667	64.0111111111111	82.2666666666667	10.1666666666667	24.2444444444444	37.8666666666667	38.1444444444444	0.865
2022	1	4	83.2	61.4777777777778	79.3444444444444	10.3555555555556	23.8444444444444	37.5555555555556	37.9888888888889	0.832222222222222
2022	1	5	78.4666666666667	56.9444444444444	74.4555555555555	10.3	23.3	37.4222222222222	37.8555555555556	0.791666666666666
2022	1	6	74.6222222222222	53.8555555555556	70.5777777777778	10.7333333333333	22.7777777777778	37.5555555555556	37.7333333333333	0.780555555555555
2022	1	7	73.247191011236	52.7752808988764	69.0449438202247	12.5056179775281	23.8988764044944	36.2247191011236	37.1797752808989	0.801123595505618
2022	1	8	73.1444444444444	52.8444444444444	68.7222222222222	13.5333333333333	26.4555555555556	34.4333333333333	37.1	0.868888888888889
2022	1	9	75.7977528089888	54.8539325842697	71.3932584269663	16.0786516853933	27.8651685393258	37.6629213483146	37.3258426966292	0.99438202247191
2022	1	10	82.2111111111111	60.1333333333333	77.4111111111111	18.7777777777778	24.2777777777778	48.7888888888889	38.4222222222222	1.00333333333333
2022	1	11	86.6444444444444	63.1111111111111	81.9111111111111	20.8222222222222	18.8	61.8222222222222	41.3444444444444	0.842222222222222
2022	1	12	84.2444444444444	60.6666666666667	79.7444444444444	21.1888888888889	14.3111111111111	71.8222222222222	45.6444444444444	0.716666666666666
2022	1	13	72.2	50.6666666666667	69.2888888888889	16.1111111111111	11.2555555555556	78.9777777777778	50.8666666666667	0.614444444444444
2022	1	14	59.4444444444444	39.9444444444444	56.2888888888889	13.7	10.2	82.8	56.6333333333333	0.591111111111111
2022	1	15	50.0555555555556	32.1666666666667	47.0222222222222	11.7222222222222	9.58888888888889	85.1888888888889	62.8777777777778	0.565
2022	1	16	45.6333333333333	28.0555555555556	42.2555555555556	10.8888888888889	9.64444444444444	85.7222222222222	69.3222222222222	0.547777777777778
2022	1	17	43.3888888888889	26.0333333333333	39.6555555555556	10.2444444444444	9.82222222222222	85.0111111111111	75.2333333333333	0.551111111111111
2022	1	18	41.3777777777778	25.0555555555556	38.2555555555556	9.9	12.5888888888889	79.4555555555555	79.0222222222222	0.594444444444444
2022	1	19	41.4444444444444	26.2134831460674	38.8539325842697	11.3555555555556	18.5666666666667	69.8	79.9111111111111	0.681111111111111
2022	1	20	45.2359550561798	29.9545454545455	43.1477272727273	12.4719101123596	23.3595505617978	62.3483146067416	78.6629213483146	0.796067415730337
2022	1	21	54.5505617977528	37.5909090909091	52.6477272727273	12.4044943820225	25.1910112359551	56.9887640449438	75.6966292134831	0.889325842696629
2022	1	22	65.8089887640449	46.9090909090909	63.9886363636364	12.4157303370787	26.3707865168539	52.1797752808989	72.1797752808989	0.933707865168539
2022	1	23	75.1797752808989	54.0898876404494	72.8539325842697	13.0112359550562	26.9101123595506	47.5730337078652	67.4269662921348	0.958426966292135
2022	1	24	81.0222222222222	58.5	77.8777777777778	13.4	27.0333333333333	43.4666666666667	62.1	0.956666666666666
2022	2	1	51.3333333333333	32.4444444444444	47.0333333333333	10.4888888888889	17.7111111111111	72.3111111111111	94.1777777777778	0.592222222222222
2022	2	2	51.6067415730337	33.3932584269663	47.1348314606742	10.1460674157303	16.6404494382022	70.6629213483146	70.6629213483146	0.578651685393258
2022	2	3	51	33.3258426966292	46.0561797752809	10.5056179775281	15.6629213483146	68.9550561797753	69.685393258427	0.558988764044944
2022	2	4	48.4888888888889	31.7777777777778	43.5888888888889	10.4444444444444	14.8666666666667	67.1777777777778	69.2	0.55
2022	2	5	45.9555555555556	29.7111111111111	41.0777777777778	8.64444444444444	14.3222222222222	65.0333333333333	68.1555555555556	0.536666666666667
2022	2	6	43.9555555555556	28.0666666666667	38.8111111111111	8.78888888888889	14.0111111111111	64.2333333333333	67.3777777777778	0.544444444444444
2022	2	7	42.9	27.1333333333333	37.7888888888889	9.92222222222222	14.8	65.1222222222222	67.0444444444445	0.575555555555555
2022	2	8	42.1777777777778	26.9222222222222	37.5666666666667	11.7666666666667	16.6555555555556	68.8333333333333	67.2222222222222	0.615555555555556
2022	2	9	43.6966292134831	27.9325842696629	38.9887640449438	12.4943820224719	14.2696629213483	81.2022471910112	68.9775280898876	0.612921348314607
2022	2	10	44.1538461538462	27.4175824175824	39.4175824175824	13.043956043956	11.3296703296703	94.7472527472527	72.1758241758242	0.584065934065934
2022	2	11	44.7362637362637	26.1318681318681	39.5824175824176	12.6153846153846	9.17582417582418	106	76.6373626373626	0.553846153846154
2022	2	12	45.3444444444444	24.1666666666667	38.5111111111111	10.5666666666667	8.06666666666667	112.744444444444	81.6777777777778	0.528888888888889
2022	2	13	46.7191011235955	23.2386363636364	38.6404494382022	9.13483146067416	6.84269662921348	118.348314606742	88.8539325842697	0.512359550561798
2022	2	14	46.978021978022	21.2857142857143	36.5604395604396	10.4175824175824	6.25274725274725	122.769230769231	96.3516483516484	0.503846153846154
2022	2	15	46.4111111111111	19.5333333333333	35.5555555555556	11.8222222222222	6.94444444444444	123.744444444444	103.688888888889	0.497222222222223
2022	2	16	46.2417582417582	18.6923076923077	35.0769230769231	9.54945054945055	7.30769230769231	124.659340659341	110.78021978022	0.497252747252747
2022	2	17	46.3186813186813	18.3956043956044	34.2857142857143	11.3296703296703	7.84615384615385	124.021978021978	116.175824175824	0.495604395604395
2022	2	18	46.3956043956044	18.6483516483517	34.1648351648352	9.41758241758242	8.48351648351648	123.747252747253	119.802197802198	0.504395604395604
2022	2	19	45.1538461538462	19	34.3736263736264	8.73626373626374	9.97802197802198	119.21978021978	121.32967032967	0.518681318681319
2022	2	20	42.8901098901099	20.0879120879121	35.2747252747253	8.82417582417582	11.5164835164835	110.186813186813	120.857142857143	0.542857142857143
2022	2	21	39.8901098901099	22.1538461538462	36.1318681318681	8.81318681318681	15.5274725274725	94.2857142857143	117.736263736264	0.597802197802198
2022	2	22	42.2637362637363	25.1978021978022	39.5494505494505	10.2087912087912	18.0769230769231	82.0879120879121	112.725274725275	0.63021978021978
2022	2	23	46.3111111111111	28.4777777777778	43.2111111111111	10.5	19.4333333333333	76.5888888888889	106.922222222222	0.616666666666667
2022	2	24	50.1685393258427	31.4318181818182	46.7640449438202	10.8876404494382	18.876404494382	74.685393258427	101.359550561798	0.596629213483146
2022	3	1	34.1304347826087	19.4347826086957	34	8.94565217391304	17.7608695652174	32	53.9130434782609	0.55054347826087
2022	3	2	32.4130434782609	18	31.195652173913	9.81521739130435	15.6413043478261	31.0652173913043	31.0652173913043	0.544021739130435
2022	3	3	30.0760869565217	17.3369565217391	28.804347826087	7.55434782608696	14.8478260869565	30.1630434782609	30.5326086956522	0.533152173913044
2022	3	4	27.8260869565217	16.4021739130435	26.25	7.47826086956522	13.7173913043478	29.0760869565217	30.1086956521739	0.528804347826087
2022	3	5	26.4891304347826	15.8369565217391	24.4673913043478	7.95652173913043	13.195652173913	28.9239130434783	29.8260869565217	0.527717391304348
2022	3	6	26.0434782608696	15.2391304347826	23.9021739130435	9.05434782608696	12.9673913043478	29.2391304347826	29.695652173913	0.533152173913043
2022	3	7	25.7173913043478	15.054347826087	24.0434782608696	7.35869565217391	13.6630434782609	29.5978260869565	29.6739130434783	0.561956521739131
2022	3	8	26.5760869565217	15.2934782608696	25.0217391304348	7.85869565217391	17.3804347826087	31.9347826086957	29.9891304347826	0.620652173913043
2022	3	9	28.8478260869565	16.3804347826087	27.4891304347826	10.2282608695652	18.8586956521739	41.5652173913044	31.4130434782609	0.639130434782609
2022	3	10	32.0769230769231	17.032967032967	30.0769230769231	10.8131868131868	16.6593406593407	58.9230769230769	34.8571428571429	0.598351648351649
2022	3	11	33.3956043956044	16.6813186813187	30.3186813186813	8.95604395604396	12.1758241758242	75.7032967032967	40.6923076923077	0.565934065934066
2022	3	12	32.8369565217391	15.4891304347826	28.8260869565217	8.57608695652174	8.65217391304348	85.554347826087	47.0978260869565	0.534239130434783
2022	3	13	32.6847826086956	14.3369565217391	26.2065217391304	7.79347826086957	6.65217391304348	90.8260869565217	54.9673913043478	0.52445652173913
2022	3	14	32.2717391304348	13.4065934065934	24.3913043478261	7.94565217391304	5.41304347826087	93.6630434782609	63.2934782608696	0.502717391304348
2022	3	15	31.8260869565217	12.6483516483516	22.7282608695652	7.57608695652174	7.01086956521739	93.1630434782609	71.5217391304348	0.491847826086957
2022	3	16	31.3260869565217	12.1098901098901	22	7.78260869565217	8.19565217391304	93.1304347826087	79.2934782608696	0.492391304347826
2022	3	17	31.2666666666667	12	22.2	7.51111111111111	8.54444444444444	92.3777777777778	85.6222222222222	0.5
2022	3	18	30.2444444444444	12.4204545454545	22.6516853932584	7.11111111111111	10.3777777777778	88.7666666666667	89.1333333333333	0.516666666666667
2022	3	19	29.6777777777778	13.0777777777778	23.9777777777778	6.58888888888889	15.1555555555556	80.3444444444444	89.5666666666667	0.543333333333334
2022	3	20	29.3444444444444	14.3111111111111	25.9777777777778	7.13333333333333	19.8111111111111	67.8	87.4777777777778	0.596666666666666
2022	3	21	30.7191011235955	15.7303370786517	29.5955056179775	8.92134831460674	23.2808988764045	52.4943820224719	82.9213483146067	0.62808988764045
2022	3	22	33.0888888888889	17.9111111111111	32.8666666666667	9.03333333333333	24.0777777777778	43.4444444444444	76.4	0.622777777777778
2022	3	23	35.6195652173913	19.8913043478261	36.054347826087	8.92391304347826	22.2173913043478	37.8913043478261	69.9239130434783	0.598369565217391
2022	3	24	35.8351648351648	20.6813186813187	36.1318681318681	9.56043956043956	20.4065934065934	34.2197802197802	62	0.576923076923077
2022	4	1	64.9239130434783	45.4565217391304	63.6630434782609	10.1847826086957	27.5978260869565	31.6086956521739	39.8260869565217	0.809782608695652
2022	4	2	61.5760869565217	42.8478260869565	60.0434782608696	9.79347826086956	24.9239130434783	32.1086956521739	32.1086956521739	0.751086956521739
2022	4	3	58.5869565217391	40.7065217391304	56.7608695652174	9.23913043478261	22.5869565217391	32.7608695652174	32.3913043478261	0.704891304347826
2022	4	4	54.8461538461538	37.6593406593407	53.1538461538462	11.0989010989011	20.3846153846154	34.1318681318681	33.1758241758242	0.682417582417583
2022	4	5	52.304347826087	35.0869565217391	51.3478260869565	9.44565217391304	19.9347826086957	33.7717391304348	33.0760869565217	0.672282608695652
2022	4	6	49.4239130434783	32.9673913043478	48.1847826086956	9.35869565217391	20.304347826087	32.8913043478261	33.0978260869565	0.665760869565217
2022	4	7	47.7826086956522	31.8369565217391	46.0978260869565	9.54347826086956	20.7717391304348	32.5326086956522	32.9891304347826	0.669565217391304
2022	4	8	46.2717391304348	31.195652173913	44.4891304347826	10.0978260869565	24.8695652173913	29.4130434782609	32.4130434782609	0.741304347826087
2022	4	9	48.2608695652174	32.5652173913044	46.9565217391304	11.9673913043478	26.9239130434783	30.3478260869565	32.2065217391304	0.855978260869565
2022	4	10	53.195652173913	35.7282608695652	52.8152173913044	12.9891304347826	24.7065217391304	37.8260869565217	32.8804347826087	0.852173913043478
2022	4	11	57.2857142857143	38.5494505494505	57.7912087912088	13.5934065934066	20.5604395604396	47.7252747252747	34.6593406593407	0.738461538461539
2022	4	12	56.0434782608696	37.1630434782609	56.6630434782609	13.0869565217391	15.9782608695652	57.4565217391304	37.1521739130435	0.628260869565217
2022	4	13	50.2391304347826	32.7252747252747	50.7582417582418	11.7391304347826	11.6195652173913	64.9021739130435	41.2173913043478	0.563043478260869
2022	4	14	44.3804347826087	27.4021739130435	43.75	10.6630434782609	9.04347826086956	69.9782608695652	45.9673913043478	0.526630434782608
2022	4	15	40.2307692307692	23.2197802197802	38.9010989010989	10.4945054945055	8.91208791208791	71.3626373626374	50.8791208791209	0.504945054945055
2022	4	16	38.0666666666667	21.4555555555556	37.1888888888889	9.94444444444444	9.38888888888889	71.5222222222222	56.4777777777778	0.493333333333333
2022	4	17	37.4021739130435	20.7934782608696	37.4130434782609	10.054347826087	11.6304347826087	68.8152173913043	61.2391304347826	0.5125
2022	4	18	39.6086956521739	22.1630434782609	39.8695652173913	10.4891304347826	20.6086956521739	58.9239130434783	63.9565217391304	0.604347826086956
2022	4	19	44.6373626373626	25.6153846153846	45.1208791208791	10.7252747252747	32.5714285714286	46.0549450549451	63.6043956043956	0.745054945054945
2022	4	20	50.8369565217391	31.054347826087	51.9130434782609	13.6847826086957	36.5	39.3913043478261	61.2826086956522	0.858695652173913
2022	4	21	58.0978260869565	38.445652173913	59.6195652173913	12.945652173913	35.3695652173913	36.7282608695652	57.9239130434783	0.909239130434783
2022	4	22	65.1739130434783	44.554347826087	65.7173913043478	11.75	33.6086956521739	33.5326086956522	53.3804347826087	0.913586956521739
2022	4	23	68.0652173913043	47.3913043478261	67.8369565217391	11.4891304347826	32.0760869565217	31.6086956521739	48.3913043478261	0.880978260869565
2022	4	24	67.2065217391304	46.9891304347826	66.3804347826087	10.7391304347826	29.6739130434783	31.2717391304348	43.3478260869565	0.845108695652174
2023	1	1	87.9425287356322	60.7816091954023	89.4137931034483	15.8505747126437	34.7011494252874	41.9195402298851	58.0804597701149	0.944252873563218
2023	1	2	86.3563218390805	60.3218390804598	87.5287356321839	12.7011494252874	32.4942528735632	41.448275862069	41.448275862069	0.902873563218391
2023	1	3	85.0681818181818	60.1022727272727	85.3863636363636	14.6590909090909	29.5	40.4431818181818	40.1818181818182	0.852272727272728
2023	1	4	79.561797752809	55.6404494382022	79.4831460674157	11.7078651685393	29.4157303370787	39.1910112359551	40.5730337078652	0.810674157303371
2023	1	5	76.0224719101124	52.9438202247191	75.6404494382023	10.6741573033708	29.9775280898876	37.5842696629214	39.7640449438202	0.786516853932584
2023	1	6	72.8977272727273	50.6931818181818	72.4545454545455	10.9659090909091	29.6363636363636	36.0113636363636	38.3068181818182	0.771022727272727
2023	1	7	70.6704545454545	49.2727272727273	70.1818181818182	11.7954545454545	29.625	35.9659090909091	38.9318181818182	0.7625
2023	1	8	69.3370786516854	48.2022471910112	69.247191011236	13.5505617977528	34.6966292134831	32.752808988764	37.8202247191011	0.830898876404494
2023	1	9	71.2298850574713	49.6666666666667	71.7126436781609	16.2183908045977	35.3103448275862	37.8045977011494	37.6896551724138	0.958045977011494
2023	1	10	75.6777777777778	53.4777777777778	77.7111111111111	17.3111111111111	30.2666666666667	50.2888888888889	38.7222222222222	0.981111111111111
2023	1	11	81.5555555555556	57.0111111111111	85.0111111111111	16.1555555555556	23.7777777777778	64.1444444444444	41.5333333333333	0.825
2023	1	12	81.125	55.4090909090909	87.3068181818182	14.6477272727273	16.9772727272727	75.2386363636364	45.9545454545455	0.660227272727273
2023	1	13	71.3793103448276	47.264367816092	81.8505747126437	13.1494252873563	13.0114942528736	81.5632183908046	51.7816091954023	0.572988505747126
2023	1	14	60.5340909090909	37.9090909090909	68.7159090909091	11.7272727272727	9.93181818181818	86.8295454545455	57.8522727272727	0.514204545454546
2023	1	15	53.9438202247191	30.6404494382022	57.6292134831461	11.6629213483146	9.58426966292135	88.8202247191011	64.7640449438202	0.506741573033708
2023	1	16	49.7752808988764	27.7303370786517	52.0449438202247	11.5955056179775	10.0337078651685	90.1011235955056	72.0449438202247	0.502247191011236
2023	1	17	48.9325842696629	26.8988764044944	51.561797752809	11.5730337078652	11.1123595505618	89.1573033707865	78.6966292134831	0.517977528089888
2023	1	18	49.2888888888889	28	51.4333333333333	11.8	14.4666666666667	84.7	82.7888888888889	0.578888888888889
2023	1	19	51.875	30.9090909090909	54.8636363636364	12.6363636363636	21.6931818181818	76.0454545454545	84.4090909090909	0.65625
2023	1	20	59.8888888888889	38.561797752809	63.1910112359551	14.3222222222222	27.6	66.3888888888889	82.8555555555556	0.786111111111111
2023	1	21	71.3	46.9222222222222	74.7555555555556	14.0111111111111	32.6111111111111	57.7888888888889	79.8555555555556	0.878888888888889
2023	1	22	79.448275862069	54.4597701149425	82	14.4827586206897	34.7011494252874	51.2528735632184	76	0.913793103448276
2023	1	23	84.7159090909091	58.4318181818182	86.875	13.5454545454545	34.0909090909091	48.0681818181818	70.5909090909091	0.935795454545454
2023	1	24	85.2988505747126	58.3448275862069	88.0689655172414	16.4022988505747	33.9770114942529	45.0804597701149	65.1954022988506	0.933908045977011
2023	2	1	53.7692307692308	31.8901098901099	56.7692307692308	14.5494505494505	33.2417582417582	58.021978021978	94.3846153846154	0.647252747252747
2023	2	2	53.8131868131868	31.9450549450549	55.978021978022	11.5604395604396	31.6593406593407	56.8571428571429	56.8571428571429	0.642307692307693
2023	2	3	53.9120879120879	31.4175824175824	54.5054945054945	11.2417582417582	30.7802197802198	54.5824175824176	55.6483516483517	0.636263736263736
2023	2	4	54.2307692307692	32.2307692307692	54.4945054945055	15.1318681318681	30.7912087912088	53.0549450549451	54.8131868131868	0.637912087912088
2023	2	5	54.3736263736264	32.7252747252747	54.0879120879121	14.5164835164835	30.6923076923077	51.4175824175824	53.9120879120879	0.641208791208791
2023	2	6	54.2527472527473	33.3296703296703	54.7472527472527	10.7692307692308	28.8571428571429	52.7032967032967	53.6373626373626	0.637362637362637
2023	2	7	54.2197802197802	33.3956043956044	55.0549450549451	15.4945054945055	29.1428571428571	53.2857142857143	53.5934065934066	0.665934065934066
2023	2	8	55.6813186813187	34.2197802197802	59.0549450549451	11.6263736263736	32.1098901098901	56.4395604395604	53.967032967033	0.711538461538462
2023	2	9	59.1758241758242	35.0989010989011	63.1428571428571	15.5274725274725	29.032967032967	71.7362637362637	56.0659340659341	0.712637362637362
2023	2	10	62.1868131868132	35.8131868131868	66.0879120879121	12.4725274725275	22.5494505494506	91.0769230769231	60.2087912087912	0.665384615384615
2023	2	11	63.5604395604396	33.8241758241758	64.2417582417582	10.4835164835165	15.7032967032967	108.362637362637	66.8461538461538	0.606043956043956
2023	2	12	66.4505494505494	32.9222222222222	63.8681318681319	10.3406593406593	13.2747252747253	118.384615384615	75.1538461538462	0.591208791208791
2023	2	13	68.8571428571429	30.8241758241758	62.3406593406593	9.7032967032967	10.8021978021978	125.89010989011	84.6263736263736	0.571978021978022
2023	2	14	71.1758241758242	29.8351648351648	63.043956043956	9.56043956043956	9.14285714285714	130.593406593407	94.5384615384615	0.548351648351648
2023	2	15	69.4615384615385	26.2087912087912	59.4725274725275	9.89010989010989	9.78021978021978	133.725274725275	104.747252747253	0.541758241758242
2023	2	16	68.4725274725275	23.6813186813187	57.5164835164835	9.87912087912088	10.032967032967	135.538461538462	114.802197802198	0.538461538461538
2023	2	17	67.2637362637363	22.5934065934066	55.2637362637363	10.4285714285714	10.8901098901099	135.956043956044	122.736263736264	0.539010989010989
2023	2	18	66.3736263736264	23.1111111111111	55.2	12.032967032967	12.0879120879121	134.263736263736	127.967032967033	0.552747252747253
2023	2	19	62.3296703296703	23.6222222222222	52.9444444444444	10.3076923076923	14.1538461538462	129.153846153846	130.461538461538	0.565934065934066
2023	2	20	56.6703296703297	24.3777777777778	51.0222222222222	10.8681318681319	17.4395604395604	117.791208791209	130.395604395604	0.595054945054945
2023	2	21	50.989010989011	24.8555555555556	49.3333333333333	15.5054945054945	23.6593406593407	99.6703296703297	127.043956043956	0.639010989010989
2023	2	22	49.7333333333333	27.1573033707865	52.8426966292135	13.5777777777778	30.8444444444444	81.4666666666667	121.377777777778	0.668888888888889
2023	2	23	51.2417582417582	29.2333333333333	54.3956043956044	13.1978021978022	32.6923076923077	70.1978021978022	113.065934065934	0.668681318681319
2023	2	24	53.4835164835165	31.1978021978022	56.5934065934066	14.9120879120879	32.7252747252747	63.3956043956044	104.142857142857	0.655494505494505
2023	3	1	28.5760869565217	14.8461538461538	26.6521739130435	9.42391304347826	18.6739130434783	39.4239130434783	64.7934782608696	0.686956521739131
2023	3	2	26.5434782608696	13.804347826087	24.445652173913	7.44565217391304	17.1304347826087	37.8260869565217	37.8260869565217	0.675
2023	3	3	25.3478260869565	13.0869565217391	22.8804347826087	7.89130434782609	16.5326086956522	35.7282608695652	36.7608695652174	0.660869565217392
2023	3	4	23.8586956521739	12.0760869565217	20.9891304347826	7.54347826086957	15.9673913043478	34.7391304347826	36.0652173913044	0.650543478260869
2023	3	5	23.2967032967033	12.3076923076923	20.8461538461538	7.36263736263736	16.1978021978022	32.6703296703297	35.4835164835165	0.662637362637363
2023	3	6	22.9120879120879	12.5494505494505	20.7802197802198	6.83516483516483	16.3516483516484	31.9340659340659	34.8241758241758	0.675274725274726
2023	3	7	23.3956043956044	12.4505494505495	21.0879120879121	8.24175824175824	16.9230769230769	32.6813186813187	34.4395604395604	0.711538461538462
2023	3	8	24.2777777777778	12.8555555555556	21.9777777777778	9.16666666666667	18.9111111111111	37.1444444444444	34.4666666666667	0.742222222222222
2023	3	9	26.8555555555556	13.7865168539326	24.3111111111111	13.1555555555556	19.3666666666667	46.3666666666667	35.9222222222222	0.767222222222222
2023	3	10	29.2747252747253	14.5934065934066	25.5384615384615	13.9450549450549	17.2637362637363	61.1318681318681	38.7692307692308	0.761538461538462
2023	3	11	31.4615384615385	14.9222222222222	26.3111111111111	12.4285714285714	13.021978021978	77.956043956044	43.956043956044	0.72032967032967
2023	3	12	31.554347826087	13.8777777777778	23.8152173913043	11.7065217391304	9.47826086956522	90.9021739130435	51.1413043478261	0.6625
2023	3	13	32.1739130434783	12.2857142857143	21.0978260869565	8.55434782608696	6.96739130434783	98.25	59.6739130434783	0.6375
2023	3	14	33.2173913043478	10.978021978022	19.5434782608696	9.04347826086956	6.22826086956522	101.119565217391	68.4565217391304	0.622826086956522
2023	3	15	33.3369565217391	10.5222222222222	18.3695652173913	8.07608695652174	7.27173913043478	102.771739130435	77.5	0.616304347826087
2023	3	16	33.6195652173913	10.1318681318681	17.554347826087	7.91304347826087	7.85869565217391	103.586956521739	86.0217391304348	0.624456521739131
2023	3	17	34.0217391304348	10.1630434782609	17.7717391304348	8.92391304347826	9.18478260869565	102.826086956522	92.9565217391304	0.631521739130435
2023	3	18	32.804347826087	10.75	18.5108695652174	7.70652173913043	10.7608695652174	98.804347826087	97.0217391304348	0.644021739130435
2023	3	19	30.7252747252747	11.4222222222222	19.9450549450549	7.59340659340659	16.0989010989011	87.9120879120879	97.9340659340659	0.68956043956044
2023	3	20	30.1630434782609	12.6413043478261	22.8586956521739	9.28260869565217	19.6304347826087	75.695652173913	96.4565217391304	0.734782608695652
2023	3	21	29.9239130434783	13.8369565217391	25.8695652173913	8.79347826086956	21.9130434782609	63.6630434782609	92.1739130434783	0.753804347826088
2023	3	22	31.2717391304348	15.5326086956522	28.2391304347826	9.71739130434783	22.2391304347826	54.445652173913	86.3586956521739	0.753260869565218
2023	3	23	31.5326086956522	15.7391304347826	29.1739130434783	9.83695652173913	20.75	47.9130434782609	79.4565217391304	0.739673913043478
2023	3	24	30.1195652173913	15.4782608695652	28.054347826087	11.0108695652174	19.6195652173913	42.6086956521739	71.7934782608696	0.717391304347826
2023	4	1	61.7173913043478	42.8152173913044	59.8695652173913	12.1195652173913	30.2065217391304	33.0217391304348	55.2826086956522	0.955978260869565
2023	4	2	59.2282608695652	41.3260869565217	56.945652173913	11.0978260869565	27.3586956521739	34.1304347826087	22.1904761904762	0.896739130434783
2023	4	3	57.4782608695652	39.4565217391304	55.0978260869565	10.9021739130435	26.0217391304348	33.9782608695652	24.2272727272727	0.853804347826087
2023	4	4	53.7826086956522	36.5760869565217	51.0326086956522	10.3804347826087	25.195652173913	33.8152173913044	24.7272727272727	0.817934782608696
2023	4	5	50.8351648351648	33.8901098901099	48.5714285714286	10.032967032967	24.2087912087912	34.1868131868132	25	0.785714285714286
2023	4	6	47.5869565217391	31.5978260869565	44.7173913043478	10.054347826087	23.7934782608696	33.8152173913044	25.3636363636364	0.796195652173913
2023	4	7	46.6086956521739	30.3478260869565	44.2934782608696	10.7717391304348	24.7282608695652	32.7391304347826	25.8636363636364	0.820652173913043
2023	4	8	46.4130434782609	30.804347826087	43.7065217391304	11.2934782608696	28.4673913043478	30.4673913043478	25.6818181818182	0.897282608695652
2023	4	9	49.8913043478261	33.1413043478261	47.804347826087	13.7717391304348	30.6739130434783	31.8369565217391	33.4673913043478	0.993478260869565
2023	4	10	52.4615384615385	35.7362637362637	50.0989010989011	15.3626373626374	27.5934065934066	41.2527472527473	34.2967032967033	0.942857142857143
2023	4	11	54.2826086956522	36.3260869565217	52.3695652173913	18.2173913043478	23.25	51.75	36.3804347826087	0.827173913043479
2023	4	12	48.695652173913	31.3804347826087	47.0434782608696	15.2173913043478	18.6195652173913	63.1847826086956	40.1630434782609	0.716304347826087
2023	4	13	42.1304347826087	25.3478260869565	39.5760869565217	12.75	13.6739130434783	72.9347826086957	45.0434782608696	0.653260869565217
2023	4	14	36.0769230769231	20.2527472527473	32.7362637362637	11.5494505494505	11.8571428571429	77.2857142857143	50.7912087912088	0.611538461538462
2023	4	15	34.4945054945055	18.2307692307692	31.043956043956	11	12.6703296703297	78.6813186813187	56.5384615384615	0.597802197802198
2023	4	16	34.1304347826087	17.9782608695652	29.4130434782609	10.554347826087	13.25	79.4239130434783	62.6304347826087	0.6
2023	4	17	35.1304347826087	19.1086956521739	31.3478260869565	10.4021739130435	15.5108695652174	75.9891304347826	68.3478260869565	0.626086956521739
2023	4	18	35.2637362637363	20.956043956044	33.4065934065934	11.6813186813187	23.3076923076923	65.6813186813187	71.2967032967033	0.715934065934066
2023	4	19	42.7	24.5444444444444	42.6777777777778	11.6333333333333	33.6888888888889	52.1444444444444	72.2222222222222	0.824444444444445
2023	4	20	48.1208791208791	30.0549450549451	47.967032967033	14.7582417582418	35.7252747252747	44.3406593406593	70.1318681318681	0.907692307692308
2023	4	21	55.5217391304348	35.9130434782609	55.054347826087	11.1521739130435	35.6413043478261	40.5217391304348	67.7173913043478	0.994021739130435
2023	4	22	60.2934782608696	40.6086956521739	59.4565217391304	11.2934782608696	35.195652173913	37.75	64.9239130434783	1.04782608695652
2023	4	23	64.0217391304348	44.0326086956522	63.1413043478261	12.054347826087	33.8586956521739	36.1847826086956	61.7717391304348	1.05
2023	4	24	62.8571428571429	43.989010989011	61.5054945054945	12.0879120879121	31.1978021978022	35.2197802197802	58.5274725274725	0.995604395604395
2024	1	1	73.6813186813187	54.6263736263736	72.9450549450549	11.010989010989	30.4835164835165	44.0769230769231	86.4615384615385	0.976373626373627
2024	1	2	71.8571428571429	53.967032967033	72.6373626373626	9.89010989010989	28.8901098901099	43.0549450549451	66.5	0.936263736263736
2024	1	3	68.7222222222222	51.5555555555556	68.2666666666667	9.11111111111111	27.7111111111111	41.6666666666667	90.5	0.885555555555555
2024	1	4	66.6043956043956	48.4175824175824	65.021978021978	9.50549450549451	27.5274725274725	41.2087912087912	88	0.842307692307693
2024	1	5	63.4395604395604	45.3956043956044	59.8241758241758	9.67032967032967	27.6593406593407	40.2527472527473	88	0.845054945054945
2024	1	6	61.7582417582418	43.5604395604396	57.967032967033	9.92307692307692	27.2747252747253	39.6923076923077	88	0.867582417582418
2024	1	7	59.7252747252747	41.8901098901099	55.6373626373626	11.010989010989	27.4835164835165	39.3076923076923	88	0.881868131868132
2024	1	8	61.8888888888889	42.8444444444444	58.6444444444444	12.0666666666667	30.5888888888889	37.1222222222222	88	0.949444444444444
2024	1	9	66.2637362637363	46.4945054945055	63.2417582417582	15.2197802197802	31.3516483516484	39.8681318681319	40.7582417582418	1.08296703296703
2024	1	10	77.5714285714286	53.6923076923077	73.978021978022	16.0659340659341	28.5274725274725	48.2307692307692	41.6373626373626	1.09505494505495
2024	1	11	81.6555555555556	57.6741573033708	77.7752808988764	17.7222222222222	23.6179775280899	61.2111111111111	44.2666666666667	0.952222222222223
2024	1	12	79.5824175824176	54.6263736263736	75.967032967033	15.6373626373626	20.2444444444444	73.010989010989	47.7802197802198	0.773626373626374
2024	1	13	65.3626373626374	42.6593406593407	61.5824175824176	13.8571428571429	14.1555555555556	82.2087912087912	52.8901098901099	0.638888888888889
2024	1	14	55.3516483516484	33.6813186813187	51.978021978022	12.3846153846154	12.3846153846154	87.5604395604396	58.7582417582418	0.571978021978022
2024	1	15	48.043956043956	27.978021978022	43.978021978022	11.5384615384615	10.6923076923077	90.0769230769231	65.0769230769231	0.54010989010989
2024	1	16	44.6923076923077	25.6593406593407	40.9450549450549	11.3076923076923	10.7142857142857	91.5934065934066	72.1978021978022	0.537912087912088
2024	1	17	41.1888888888889	23.9666666666667	37.3666666666667	11.1111111111111	11.9666666666667	90.4666666666667	78.6923076923077	0.548333333333333
2024	1	18	41.0989010989011	25.2417582417582	37.6703296703297	10.5824175824176	15.3406593406593	85.5714285714286	83.4065934065934	0.610439560439561
2024	1	19	42.2307692307692	27.1648351648352	38.6923076923077	11.1978021978022	20.2857142857143	78.0989010989011	85.5164835164835	0.670879120879121
2024	1	20	50.2888888888889	33.9222222222222	46.8111111111111	12.5111111111111	23.9666666666667	70.0333333333333	86.1098901098901	0.765555555555555
2024	1	21	59.0769230769231	41.1428571428571	54.8571428571429	11.1978021978022	27.4395604395604	62.5934065934066	86.5164835164835	0.875274725274725
2024	1	22	68.6222222222222	48.6111111111111	64.7444444444444	11.7444444444444	30	54.7666666666667	86.3626373626374	0.997222222222222
2024	1	23	73.3222222222222	52.0555555555556	69.4777777777778	11.9888888888889	31.8666666666667	49.0222222222222	86.3736263736264	1.05222222222222
2024	1	24	75.7802197802198	54.1428571428571	73.6373626373626	11.8791208791209	31.010989010989	46.4285714285714	86.7582417582418	1.02087912087912
2024	2	1	50.9010989010989	29.3186813186813	48.5604395604396	9.43956043956044	32.1318681318681	63.3626373626374	129.208791208791	0.682967032967033
2024	2	2	49.9010989010989	29.021978021978	47.043956043956	8.58241758241758	31.6483516483517	59.956043956044	0	0.678021978021978
2024	2	3	49.021978021978	28.1318681318681	46.0659340659341	8.31868131868132	30.3406593406593	58.1428571428571	0	0.666483516483517
2024	2	4	47.7582417582418	27.6923076923077	44.9120879120879	8.30769230769231	29.5494505494506	57.021978021978	48	0.661538461538462
2024	2	5	45.9555555555556	26.5222222222222	42.9222222222222	8.01111111111111	29.5555555555556	55.5555555555556	0	0.657777777777778
2024	2	6	45.6813186813187	26.4615384615385	43.043956043956	7.96703296703297	28.1428571428571	57	0	0.662637362637363
2024	2	7	46.2087912087912	26.5384615384615	42.7032967032967	8.35164835164835	27.7142857142857	59.4835164835165	0	0.68956043956044
2024	2	8	47.2417582417582	27.021978021978	43.2307692307692	9.85714285714286	28.5164835164835	64.9010989010989	0	0.720879120879121
2024	2	9	48.5604395604396	27.4615384615385	43.0879120879121	11.1428571428571	25.4395604395604	78.4175824175824	61.2307692307692	0.718131868131868
2024	2	10	50.5604395604396	27.3626373626374	42.7362637362637	10.9010989010989	20.1538461538462	95.5604395604396	65.4615384615385	0.674175824175824
2024	2	11	50.8131868131868	25.3626373626374	40.9010989010989	10.2307692307692	15.5054945054945	107.681318681319	71.7802197802198	0.618681318681318
2024	2	12	50.2087912087912	22.8461538461538	38.8901098901099	9.45054945054945	13.6593406593407	114.89010989011	79.2747252747253	0.595054945054945
2024	2	13	48.8021978021978	20.1648351648352	36.3956043956044	8.56043956043956	11.967032967033	120.285714285714	87.5824175824176	0.574725274725275
2024	2	14	48.9230769230769	18.8021978021978	34.8351648351648	8.46153846153846	10.8021978021978	124.615384615385	96.3846153846154	0.556043956043956
2024	2	15	49.4666666666667	18.0444444444444	31.5888888888889	8.37777777777778	11.0666666666667	127.866666666667	104.9	0.546111111111111
2024	2	16	50.6444444444444	17.3666666666667	31.1888888888889	8.31111111111111	11.1888888888889	130.966666666667	113.6	0.555
2024	2	17	51.3444444444444	17.7078651685393	31.7888888888889	8.57777777777778	11.9333333333333	131.188888888889	120.744444444444	0.563333333333333
2024	2	18	52.0549450549451	18.1648351648352	33.6263736263736	8.61538461538462	13.2637362637363	131.241758241758	125.241758241758	0.582967032967033
2024	2	19	51.0549450549451	19.7692307692308	35.5714285714286	8.56043956043956	15.6263736263736	126.56043956044	128.054945054945	0.602197802197802
2024	2	20	48.5666666666667	21.7111111111111	37.7888888888889	8.94444444444444	20.5111111111111	114.566666666667	128.955555555556	0.637222222222222
2024	2	21	47.4835164835165	25.4395604395604	42.9340659340659	9.93406593406593	29.4285714285714	93.3516483516484	129.483516483516	0.693956043956044
2024	2	22	50.4835164835165	29.010989010989	47.8131868131868	10.967032967033	33.2417582417582	79.6153846153846	129.593406593407	0.724175824175824
2024	2	23	51.5714285714286	30.3076923076923	50.6263736263736	11.1098901098901	34.5934065934066	70.5934065934066	129.659340659341	0.724175824175825
2024	2	24	51.956043956044	30.4835164835165	50.4395604395604	9.61538461538462	33.032967032967	67.8791208791209	129.692307692308	0.692857142857143
2024	3	1	31.9666666666667	16.2333333333333	28.6777777777778	6	16.3777777777778	38.2444444444444	95.7333333333333	0.735555555555555
2024	3	2	29.3444444444444	15.6666666666667	25.9111111111111	5.91111111111111	14.9444444444444	37.2333333333333	0	0.721111111111111
2024	3	3	28.5977011494253	14.7011494252874	25.1724137931034	5.89655172413793	13.6551724137931	36.5172413793103	52	0.706896551724138
2024	3	4	26.5714285714286	13.6483516483516	22.7472527472527	5.87912087912088	13.5824175824176	34.6373626373626	0	0.700549450549451
2024	3	5	26.9120879120879	13.2197802197802	23.4505494505494	5.87912087912088	13.5714285714286	34.043956043956	0	0.704395604395604
2024	3	6	25.4111111111111	13.4888888888889	22.3222222222222	5.91111111111111	14.1222222222222	32.0111111111111	0	0.710555555555555
2024	3	7	26.3483146067416	13.6966292134831	23.8539325842697	6.17977528089888	14.8089887640449	31.7640449438202	0	0.747191011235955
2024	3	8	26.5842696629213	14.5730337078652	23.9662921348315	7.42696629213483	17.3033707865169	34.9775280898876	0	0.77752808988764
2024	3	9	28.956043956044	15.5054945054945	26.2637362637363	8.40659340659341	18.3076923076923	43.3736263736264	35.5111111111111	0.797802197802198
2024	3	10	28.9888888888889	15.6444444444444	25.4333333333333	9.05555555555556	15.7333333333333	57.8777777777778	38.0674157303371	0.767777777777778
2024	3	11	29.6818181818182	14.2954545454545	25.0340909090909	7.36363636363636	11.7386363636364	74.4772727272727	43.875	0.724431818181818
2024	3	12	29.6136363636364	12.6363636363636	21.6931818181818	7.18181818181818	8.86363636363636	86.2954545454545	50.8181818181818	0.694886363636363
2024	3	13	30.8068181818182	11.6136363636364	20.4772727272727	6.5	7.375	92	58.1931818181818	0.686931818181818
2024	3	14	31.5555555555556	11.3222222222222	19.6222222222222	6.36666666666667	6.08888888888889	96.1111111111111	65.9888888888889	0.668333333333333
2024	3	15	32.1333333333333	11.4333333333333	20.1888888888889	6.42222222222222	6.77777777777778	96.6666666666667	73.1888888888889	0.666666666666667
2024	3	16	32.6043956043956	11.7912087912088	20.0769230769231	6.6043956043956	7.0989010989011	97.4395604395604	82.2307692307692	0.680769230769231
2024	3	17	32.0769230769231	11.9450549450549	20.4505494505494	6.30769230769231	8.15384615384615	95.2197802197802	88.7582417582418	0.682967032967033
2024	3	18	31.3846153846154	12.4725274725275	21.8241758241758	6.07692307692308	9.8021978021978	90.7582417582418	92.4505494505494	0.695054945054945
2024	3	19	30.2584269662921	12.8314606741573	24	6.32584269662921	14.3258426966292	81.6741573033708	93.8539325842697	0.735393258426966
2024	3	20	30.6373626373626	14.3186813186813	26.6153846153846	6.72527472527473	18.5934065934066	68.7142857142857	94.4285714285714	0.768681318681319
2024	3	21	33.4395604395604	16.5274725274725	30.956043956044	6.54945054945055	21.5824175824176	55.967032967033	94.989010989011	0.787362637362637
2024	3	22	34.7666666666667	18.3333333333333	32.5111111111111	6.36666666666667	21.1555555555556	48.7444444444444	95.4555555555555	0.783333333333333
2024	3	23	36.0769230769231	18.3406593406593	33.8131868131868	6.25274725274725	20.7582417582418	42.1758241758242	95.3406593406593	0.769230769230769
2024	3	24	33.5168539325843	17.6067415730337	30.4606741573034	6.15730337078652	19.0674157303371	38.9325842696629	94.9662921348315	0.748314606741573
2024	4	1	57.2282608695652	38.945652173913	56.4347826086956	9.70652173913044	29.0978260869565	29.804347826087	66.9673913043478	0.865760869565217
2024	4	2	54.043956043956	36.4395604395604	53.010989010989	9.79120879120879	26.8241758241758	30.8571428571429	0	0.819230769230769
2024	4	3	50.4666666666667	33.3777777777778	49.1222222222222	9.66666666666667	25.4888888888889	30.3888888888889	0	0.761666666666667
2024	4	4	47.9213483146067	31.2584269662921	46.2696629213483	9.53932584269663	25.1011235955056	30.0898876404494	0	0.741011235955056
2024	4	5	44.6	28.9	42.8444444444444	10.0444444444444	24.2666666666667	29.2222222222222	0	0.722777777777778
2024	4	6	44.0888888888889	28.5888888888889	42.5333333333333	9.78888888888889	24.6	27.7444444444444	0	0.731111111111111
2024	4	7	45.0113636363636	28.6136363636364	44.3863636363636	10.375	26.0568181818182	25.1136363636364	0	0.759090909090909
2024	4	8	45.3333333333333	28.0888888888889	45.3444444444444	10.7444444444444	29.3111111111111	22.4777777777778	36	0.826111111111111
2024	4	9	47.1460674157303	29.8988764044944	47.2808988764045	12.0561797752809	29.6629213483146	24.3370786516854	27.5555555555556	0.916292134831461
2024	4	10	50.8111111111111	33.1333333333333	50.5555555555556	12.4444444444444	27.3222222222222	32.5777777777778	28.3333333333333	0.915
2024	4	11	50.5714285714286	32.6813186813187	50.1318681318681	12.3076923076923	23.1318681318681	44.1428571428571	30.0989010989011	0.77967032967033
2024	4	12	46.1573033707865	28.6179775280899	45.1910112359551	11.3483146067416	18.5393258426966	55.685393258427	33.5056179775281	0.664044943820225
2024	4	13	39.2045454545455	22.6022727272727	37.4659090909091	10.6477272727273	14.6136363636364	64.1136363636364	37.8636363636364	0.576136363636364
2024	4	14	34.2954545454545	17.9545454545455	32.2727272727273	9.17045454545455	12.3181818181818	70.3522727272727	43.0909090909091	0.526704545454545
2024	4	15	32.3186813186813	15.3296703296703	29.6483516483517	8.8021978021978	12.1868131868132	73.6043956043956	49.8241758241758	0.508791208791209
2024	4	16	31.2747252747253	14.8461538461538	28.1538461538462	8.69230769230769	13.5604395604396	73.8131868131868	56.4725274725275	0.511538461538461
2024	4	17	32.1333333333333	16.0777777777778	29.3444444444444	9.04444444444444	16.5777777777778	71.2888888888889	62.3	0.541666666666667
2024	4	18	34.0898876404494	18.4494382022472	32.6516853932584	10.5730337078652	24.1573033707865	60	64.2808988764045	0.624157303370786
2024	4	19	39.554347826087	23.1630434782609	39.5434782608696	12.1847826086957	33.3586956521739	46.6521739130435	66.4347826086957	0.726086956521739
2024	4	20	48.5714285714286	30.9230769230769	48.8131868131868	11.6813186813187	36.989010989011	38.5604395604396	66.1868131868132	0.838461538461539
2024	4	21	55.9340659340659	37.1098901098901	57.0769230769231	11.5494505494505	38.2197802197802	33.5384615384615	67.032967032967	0.921428571428572
2024	4	22	60.7333333333333	41.4222222222222	61.8111111111111	11.4555555555556	36.9555555555556	30.6888888888889	67.0777777777778	0.97
2024	4	23	61.445652173913	42.3804347826087	62.1086956521739	10.8586956521739	35	28.9565217391304	66.9673913043478	0.981521739130435
2024	4	24	61.0444444444444	41.8333333333333	60.7666666666667	10.5555555555556	32.2222222222222	28.8666666666667	67.1222222222222	0.932222222222223
