# Supplementary material for: Source Analysis of Ozone Pollution in Liaoyuan City’s Atmosphere Based on Machine Learning Models and HYSPLIT Clustering Method
Source: Toxics. 2025 Jun 13;13(6):500. doi: 10.3390/toxics13060500 (PMC12197544; doi:10.3390/toxics13060500)
Supplement: Supplementary file 1 [file toxics-13-00500-s001.zip › toxics-3626334-supplementary/C212_LYQC20152024.csv]

Year	Quarter	Hour	AQI	PM2.5	PM10	SO2	NO2	O3	O3-8h	CO
2015	1	1	85	85	85	85	85	85	85	85
2015	1	2	85	85	85	85	85	85	85	85
2015	1	3	81	81	81	81	81	81	81	81
2015	1	4	85	85	85	85	85	85	85	85
2015	1	5	85	85	85	85	85	85	85	85
2015	1	6	85	85	85	85	85	85	85	85
2015	1	7	86	86	86	86	86	86	86	86
2015	1	8	87	87	87	87	87	87	87	87
2015	1	9	87	87	87	87	87	87	87	87
2015	1	10	87	87	87	87	87	87	87	87
2015	1	11	87	87	87	87	87	87	87	87
2015	1	12	86	86	86	86	86	86	86	86
2015	1	13	84	84	84	84	84	84	84	84
2015	1	14	87	87	87	87	87	87	87	87
2015	1	15	86	86	86	86	86	86	86	86
2015	1	16	85	85	85	85	85	85	85	85
2015	1	17	84	84	84	84	84	84	84	84
2015	1	18	86	86	86	86	86	86	86	86
2015	1	19	84	84	84	84	84	84	84	84
2015	1	20	86	86	86	86	86	86	86	86
2015	1	21	81	81	81	81	81	81	81	81
2015	1	22	85	85	85	85	85	85	85	85
2015	1	23	85	85	85	85	85	85	85	85
2015	1	24	86	86	86	86	86	86	86	86
2015	2	1	84	84	84	84	84	84	84	84
2015	2	2	84	84	84	84	84	84	84	84
2015	2	3	86	86	86	86	86	85	86	86
2015	2	4	87	87	87	87	87	87	87	87
2015	2	5	89	89	89	89	89	89	89	89
2015	2	6	89	89	89	89	89	89	89	89
2015	2	7	87	87	87	87	87	87	87	87
2015	2	8	88	88	88	88	88	88	88	88
2015	2	9	90	90	90	90	90	90	90	90
2015	2	10	86	86	86	86	86	86	86	86
2015	2	11	87	87	87	87	87	87	87	87
2015	2	12	81	81	81	81	81	81	81	81
2015	2	13	74	74	74	74	74	74	74	74
2015	2	14	75	75	75	75	75	75	75	75
2015	2	15	77	77	77	77	77	77	77	77
2015	2	16	81	81	81	81	81	81	81	81
2015	2	17	71	71	71	71	71	71	71	71
2015	2	18	79	79	79	79	79	79	79	79
2015	2	19	83	83	83	83	83	83	83	83
2015	2	20	85	85	85	85	85	85	85	85
2015	2	21	79	79	79	79	79	79	79	79
2015	2	22	84	84	84	84	84	84	84	84
2015	2	23	84	84	84	84	84	84	84	84
2015	2	24	85	85	85	85	85	85	85	85
2015	3	1	87	87	87	87	87	87	87	87
2015	3	2	87	87	87	87	87	87	87	87
2015	3	3	90	90	90	90	90	90	90	90
2015	3	4	88	88	88	88	88	88	88	88
2015	3	5	87	87	87	87	87	87	87	87
2015	3	6	90	90	90	90	90	90	90	90
2015	3	7	87	87	87	87	87	87	87	87
2015	3	8	88	88	88	88	88	88	88	88
2015	3	9	88	88	88	88	88	88	88	88
2015	3	10	82	82	82	82	82	82	82	82
2015	3	11	86	86	86	86	86	86	86	86
2015	3	12	82	81	82	82	82	82	82	82
2015	3	13	86	86	86	86	86	86	86	86
2015	3	14	83	83	83	83	83	83	83	83
2015	3	15	83	83	83	83	83	83	83	83
2015	3	16	85	85	85	85	85	85	85	85
2015	3	17	87	87	87	87	87	87	87	87
2015	3	18	86	86	86	86	86	86	86	86
2015	3	19	85	85	85	85	85	85	85	85
2015	3	20	88	88	88	88	88	88	88	88
2015	3	21	88	88	88	88	88	88	88	88
2015	3	22	86	86	86	86	86	86	86	86
2015	3	23	85	85	85	85	85	85	85	85
2015	3	24	88	88	88	88	88	88	88	88
2015	4	1	84	84	84	84	84	84	84	84
2015	4	2	84	84	84	84	84	84	84	84
2015	4	3	86	86	86	86	86	86	86	86
2015	4	4	85	85	85	85	85	85	85	85
2015	4	5	87	87	87	87	87	87	87	87
2015	4	6	85	85	85	85	85	85	85	85
2015	4	7	89	89	89	89	89	89	89	89
2015	4	8	86	86	86	86	86	86	86	86
2015	4	9	90	90	90	90	90	90	90	90
2015	4	10	88	88	88	88	88	88	88	88
2015	4	11	87	87	87	87	87	87	87	87
2015	4	12	86	86	86	86	86	86	86	86
2015	4	13	86	86	86	86	86	86	86	86
2015	4	14	87	87	87	87	87	87	87	87
2015	4	15	89	89	89	89	89	89	89	89
2015	4	16	86	86	86	86	86	86	86	86
2015	4	17	89	89	89	89	89	89	89	89
2015	4	18	88	88	88	88	88	88	88	88
2015	4	19	88	88	88	88	88	88	88	88
2015	4	20	89	89	89	89	89	89	89	89
2015	4	21	90	90	90	90	90	90	90	90
2015	4	22	88	88	88	88	88	88	88	88
2015	4	23	82	82	82	82	82	82	82	82
2015	4	24	90	90	90	90	90	90	90	90
2016	1	1	91	91	91	91	91	91	91	91
2016	1	2	88	88	88	88	88	88	88	88
2016	1	3	89	89	89	89	89	89	89	89
2016	1	4	88	88	88	88	88	88	88	88
2016	1	5	87	87	87	87	87	87	87	87
2016	1	6	88	88	88	88	88	88	88	88
2016	1	7	89	89	89	89	89	89	89	89
2016	1	8	88	88	88	88	88	88	88	88
2016	1	9	90	90	90	90	90	90	90	90
2016	1	10	91	91	91	91	91	91	91	91
2016	1	11	91	91	91	91	91	91	91	91
2016	1	12	91	91	91	91	91	91	91	91
2016	1	13	91	91	91	91	91	91	91	91
2016	1	14	91	91	91	91	91	91	91	91
2016	1	15	91	91	91	91	91	91	91	91
2016	1	16	90	90	90	90	90	90	90	90
2016	1	17	91	91	91	91	91	91	91	91
2016	1	18	91	91	91	91	91	91	91	91
2016	1	19	91	91	91	91	91	91	91	91
2016	1	20	91	91	91	91	91	91	91	91
2016	1	21	90	90	90	90	90	90	90	90
2016	1	22	91	91	91	91	91	91	91	91
2016	1	23	91	91	91	91	91	91	91	91
2016	1	24	91	91	91	91	91	91	91	91
2016	2	1	90	90	90	90	90	90	90	90
2016	2	2	90	90	90	90	90	90	90	90
2016	2	3	89	89	89	89	89	89	89	89
2016	2	4	86	86	86	86	86	86	86	86
2016	2	5	87	87	87	87	87	87	87	87
2016	2	6	87	87	87	87	87	87	87	87
2016	2	7	87	87	87	87	87	87	87	87
2016	2	8	90	90	90	90	90	90	90	90
2016	2	9	89	89	89	89	89	89	89	89
2016	2	10	89	89	89	89	89	89	89	89
2016	2	11	87	87	87	87	87	87	87	87
2016	2	12	88	88	88	88	88	88	88	88
2016	2	13	88	88	88	88	88	88	88	88
2016	2	14	89	89	89	89	89	89	89	89
2016	2	15	89	89	89	89	89	89	89	89
2016	2	16	90	90	90	90	90	90	90	90
2016	2	17	90	90	90	90	90	90	90	90
2016	2	18	88	88	88	88	88	88	88	88
2016	2	19	89	89	89	89	89	89	89	89
2016	2	20	90	90	90	90	90	90	90	90
2016	2	21	90	90	90	90	90	90	90	90
2016	2	22	90	90	90	90	90	90	90	90
2016	2	23	90	90	90	90	90	90	90	90
2016	2	24	90	90	90	90	90	90	90	90
2016	3	1	91	91	91	91	91	91	91	91
2016	3	2	89	89	89	89	89	89	89	89
2016	3	3	92	92	92	92	92	92	92	92
2016	3	4	90	89	90	90	90	89	90	90
2016	3	5	89	88	89	89	89	89	89	89
2016	3	6	91	91	91	91	91	91	91	91
2016	3	7	90	90	90	90	90	90	90	90
2016	3	8	89	88	89	89	89	89	89	89
2016	3	9	91	91	91	91	91	91	91	91
2016	3	10	90	90	90	90	90	90	90	90
2016	3	11	90	90	90	90	90	90	90	90
2016	3	12	91	91	91	91	91	91	91	91
2016	3	13	91	91	91	91	91	91	91	91
2016	3	14	91	91	91	91	91	91	91	91
2016	3	15	91	91	91	91	91	91	91	91
2016	3	16	90	90	90	90	90	90	90	90
2016	3	17	91	91	91	91	91	91	91	91
2016	3	18	91	91	91	91	91	91	91	91
2016	3	19	90	90	90	90	90	90	90	90
2016	3	20	91	91	91	91	91	91	91	91
2016	3	21	90	90	90	90	90	90	90	90
2016	3	22	91	91	91	91	91	91	91	91
2016	3	23	91	91	91	91	91	91	91	91
2016	3	24	92	92	92	92	92	92	92	92
2016	4	1	90	90	90	90	90	90	90	90
2016	4	2	88	88	88	88	88	88	88	88
2016	4	3	89	89	89	89	89	89	89	89
2016	4	4	88	88	88	88	88	88	88	88
2016	4	5	89	89	89	89	89	89	89	89
2016	4	6	87	87	87	87	87	87	87	87
2016	4	7	88	88	88	88	88	88	88	88
2016	4	8	86	86	86	86	86	86	86	86
2016	4	9	89	89	89	89	89	89	89	89
2016	4	10	89	89	89	89	89	89	89	89
2016	4	11	91	91	91	91	91	91	91	91
2016	4	12	86	86	86	86	86	86	86	86
2016	4	13	87	87	87	87	87	87	87	87
2016	4	14	86	86	86	86	86	86	86	86
2016	4	15	90	90	90	90	90	90	90	90
2016	4	16	89	89	89	89	89	89	89	89
2016	4	17	90	90	90	90	90	90	90	90
2016	4	18	88	88	88	88	88	88	88	88
2016	4	19	90	90	90	90	90	90	90	90
2016	4	20	91	91	91	91	91	91	91	91
2016	4	21	92	92	92	92	92	92	92	92
2016	4	22	90	90	90	90	90	90	90	90
2016	4	23	92	92	92	92	92	92	92	92
2016	4	24	92	92	92	92	92	92	92	92
2017	1	1	89	89	89	89	89	89	89	89
2017	1	2	89	89	89	89	89	89	89	89
2017	1	3	89	88	88	89	89	89	89	89
2017	1	4	90	90	90	90	90	90	90	90
2017	1	5	89	89	89	89	89	89	89	89
2017	1	6	90	90	90	90	90	90	90	90
2017	1	7	90	90	90	90	90	90	90	90
2017	1	8	90	90	90	90	90	90	90	90
2017	1	9	89	89	89	89	89	89	89	89
2017	1	10	90	90	90	90	90	90	90	90
2017	1	11	90	90	90	90	90	90	90	90
2017	1	12	90	90	90	90	90	90	90	90
2017	1	13	89	89	89	89	89	89	89	89
2017	1	14	89	89	89	89	89	89	89	89
2017	1	15	89	89	89	89	89	89	89	89
2017	1	16	89	89	89	89	89	89	89	89
2017	1	17	90	90	90	90	90	90	90	90
2017	1	18	89	89	89	89	89	89	89	89
2017	1	19	90	90	90	90	90	90	90	90
2017	1	20	90	90	90	90	90	90	90	90
2017	1	21	88	88	88	88	88	88	88	88
2017	1	22	89	89	89	89	89	89	89	89
2017	1	23	89	89	89	89	89	89	89	89
2017	1	24	88	88	88	88	88	88	88	88
2017	2	1	90	90	90	90	90	90	90	90
2017	2	2	91	91	91	91	91	90	90	91
2017	2	3	89	89	89	89	89	88	87	89
2017	2	4	86	86	86	86	86	85	86	86
2017	2	5	88	88	88	88	88	87	87	88
2017	2	6	88	88	88	88	88	88	87	88
2017	2	7	85	85	85	85	85	85	85	85
2017	2	8	87	87	87	87	87	87	87	87
2017	2	9	88	88	88	88	88	88	88	88
2017	2	10	89	89	89	89	89	89	89	89
2017	2	11	90	90	90	90	90	90	90	90
2017	2	12	91	91	91	91	91	91	91	91
2017	2	13	90	90	90	90	90	90	90	90
2017	2	14	90	90	90	90	90	90	90	90
2017	2	15	89	89	89	89	89	89	89	89
2017	2	16	91	91	91	91	91	91	91	91
2017	2	17	90	90	90	90	90	90	90	90
2017	2	18	89	89	89	89	89	89	89	89
2017	2	19	90	90	90	90	90	90	90	90
2017	2	20	89	89	89	89	89	89	89	89
2017	2	21	89	89	89	89	89	89	89	89
2017	2	22	90	90	90	90	90	90	90	90
2017	2	23	89	89	89	89	89	89	89	89
2017	2	24	91	91	91	91	91	91	91	91
2017	3	1	88	88	88	88	88	88	88	88
2017	3	2	89	89	89	89	89	89	89	89
2017	3	3	90	90	90	90	90	90	90	90
2017	3	4	90	90	90	90	90	90	90	90
2017	3	5	90	90	90	90	90	90	90	90
2017	3	6	90	90	90	90	90	90	90	90
2017	3	7	90	90	90	90	90	90	90	90
2017	3	8	90	90	90	90	90	90	90	90
2017	3	9	88	88	88	88	88	88	88	88
2017	3	10	88	88	88	88	88	88	88	88
2017	3	11	85	85	85	85	85	85	85	85
2017	3	12	88	88	88	88	88	88	88	88
2017	3	13	85	85	85	85	85	85	85	85
2017	3	14	86	85	86	86	86	86	86	86
2017	3	15	88	87	88	88	88	88	88	88
2017	3	16	88	88	88	88	88	88	88	88
2017	3	17	90	90	90	90	90	90	90	90
2017	3	18	88	88	88	88	88	88	88	88
2017	3	19	90	90	90	90	90	90	90	90
2017	3	20	89	89	89	89	89	89	89	89
2017	3	21	89	89	89	89	89	89	89	89
2017	3	22	89	89	89	89	89	89	89	89
2017	3	23	89	89	89	89	89	89	89	89
2017	3	24	89	89	89	89	89	89	89	89
2017	4	1	92	92	92	92	92	92	92	92
2017	4	2	92	92	92	92	92	92	92	92
2017	4	3	91	91	91	91	91	91	91	91
2017	4	4	92	92	92	92	92	92	92	92
2017	4	5	92	92	92	92	92	92	92	92
2017	4	6	92	92	92	92	92	92	92	92
2017	4	7	92	92	92	92	92	92	92	92
2017	4	8	92	92	92	92	92	92	92	92
2017	4	9	92	92	92	92	92	92	92	92
2017	4	10	92	92	92	92	92	92	92	92
2017	4	11	91	91	91	91	91	91	91	91
2017	4	12	92	92	92	92	92	92	92	92
2017	4	13	91	91	91	91	91	91	91	91
2017	4	14	90	90	90	90	90	90	90	90
2017	4	15	91	91	91	91	91	91	91	91
2017	4	16	91	91	91	91	91	91	91	91
2017	4	17	92	92	92	92	92	92	92	92
2017	4	18	92	92	92	92	92	92	92	92
2017	4	19	92	92	92	92	92	92	92	92
2017	4	20	92	92	92	92	92	92	92	92
2017	4	21	92	92	92	92	92	92	92	92
2017	4	22	92	92	92	92	92	92	92	92
2017	4	23	92	92	92	92	92	92	92	92
2017	4	24	92	92	92	92	92	92	92	92
2018	1	1	90	90	90	90	90	90	90	90
2018	1	2	90	90	90	90	90	90	90	90
2018	1	3	90	90	90	90	90	90	90	90
2018	1	4	90	90	90	90	90	90	90	90
2018	1	5	90	90	90	90	90	90	90	90
2018	1	6	90	90	90	90	90	90	90	90
2018	1	7	90	90	90	90	90	90	90	90
2018	1	8	90	90	90	90	90	90	90	90
2018	1	9	90	90	90	90	90	90	90	90
2018	1	10	90	90	90	90	90	90	90	90
2018	1	11	90	90	90	90	90	90	90	90
2018	1	12	90	90	90	90	90	90	90	90
2018	1	13	90	90	90	90	90	90	90	90
2018	1	14	90	90	90	90	90	90	90	90
2018	1	15	90	90	90	90	90	90	90	90
2018	1	16	90	90	90	90	90	90	90	90
2018	1	17	90	90	90	90	90	90	90	90
2018	1	18	90	90	90	90	90	90	90	90
2018	1	19	90	90	90	90	90	90	90	90
2018	1	20	90	90	90	90	90	90	90	90
2018	1	21	90	90	90	90	90	90	90	90
2018	1	22	89	89	89	89	89	89	89	89
2018	1	23	90	90	90	90	90	90	90	90
2018	1	24	90	90	90	90	90	90	90	90
2018	2	1	91	91	91	91	91	91	91	91
2018	2	2	90	90	90	90	90	90	90	90
2018	2	3	91	91	91	91	91	91	91	91
2018	2	4	91	91	91	91	91	91	91	91
2018	2	5	91	91	91	91	91	91	91	91
2018	2	6	91	91	91	91	91	91	91	91
2018	2	7	89	89	89	89	89	89	89	89
2018	2	8	90	90	90	90	90	90	90	90
2018	2	9	91	91	91	91	91	91	91	91
2018	2	10	90	90	90	90	90	90	90	90
2018	2	11	91	91	91	91	91	91	91	91
2018	2	12	91	91	91	91	91	91	91	91
2018	2	13	90	90	90	90	90	90	90	90
2018	2	14	91	91	91	91	91	91	91	91
2018	2	15	91	91	91	91	91	91	91	91
2018	2	16	91	91	91	91	91	91	91	91
2018	2	17	91	91	91	91	91	91	91	90
2018	2	18	91	91	91	91	91	91	91	91
2018	2	19	89	89	89	89	89	89	89	89
2018	2	20	91	91	91	91	91	91	91	91
2018	2	21	91	91	91	91	91	91	91	91
2018	2	22	91	91	91	91	91	91	91	91
2018	2	23	91	91	91	91	91	91	91	91
2018	2	24	91	91	91	91	91	91	91	91
2018	3	1	85	85	85	85	85	85	85	85
2018	3	2	86	86	86	86	86	86	86	86
2018	3	3	87	87	87	87	87	87	87	87
2018	3	4	87	87	87	87	87	87	87	87
2018	3	5	61	61	61	61	61	61	61	61
2018	3	6	61	61	61	61	61	61	61	61
2018	3	7	61	61	61	61	61	61	61	61
2018	3	8	81	81	81	81	81	81	81	81
2018	3	9	82	82	82	82	82	82	82	82
2018	3	10	85	85	85	85	85	85	85	85
2018	3	11	86	86	86	86	86	86	86	86
2018	3	12	85	85	85	85	85	85	85	85
2018	3	13	82	82	82	82	82	82	82	82
2018	3	14	82	82	82	82	82	82	82	82
2018	3	15	86	86	86	86	86	86	86	86
2018	3	16	86	86	86	86	86	86	86	86
2018	3	17	85	85	85	85	85	85	85	85
2018	3	18	85	85	85	85	85	85	85	85
2018	3	19	86	86	86	86	86	86	86	86
2018	3	20	87	87	87	87	87	87	87	87
2018	3	21	87	87	87	87	87	87	87	87
2018	3	22	86	86	86	86	86	86	86	86
2018	3	23	87	87	87	87	87	87	87	87
2018	3	24	85	85	85	85	85	85	85	85
2018	4	1	85	85	85	85	85	85	85	85
2018	4	2	85	85	85	85	85	85	85	85
2018	4	3	85	85	85	85	85	85	85	85
2018	4	4	85	85	85	85	85	85	85	85
2018	4	5	83	83	83	83	83	83	83	83
2018	4	6	82	82	82	82	82	82	82	82
2018	4	7	82	81	82	82	82	82	82	82
2018	4	8	85	84	84	85	85	85	85	84
2018	4	9	85	85	85	85	85	85	85	85
2018	4	10	86	86	86	86	86	86	86	86
2018	4	11	86	86	86	86	86	86	86	86
2018	4	12	85	85	85	85	85	85	85	85
2018	4	13	83	83	83	83	83	83	83	83
2018	4	14	85	85	85	85	85	85	85	85
2018	4	15	85	85	85	85	84	85	85	85
2018	4	16	85	84	84	85	85	85	85	85
2018	4	17	84	83	84	84	84	84	84	84
2018	4	18	85	85	85	85	85	85	85	85
2018	4	19	84	84	84	84	84	84	84	84
2018	4	20	85	85	85	85	85	85	85	85
2018	4	21	83	83	83	83	83	83	83	83
2018	4	22	84	84	84	84	84	84	84	84
2018	4	23	86	86	86	86	86	86	86	86
2018	4	24	86	86	86	86	86	86	86	86
2019	1	1	90	90	90	90	90	90	90	90
2019	1	2	90	90	90	90	90	90	90	90
2019	1	3	90	90	90	90	90	90	90	90
2019	1	4	90	90	90	90	90	90	90	90
2019	1	5	90	90	90	90	90	90	90	90
2019	1	6	90	90	90	90	90	90	90	90
2019	1	7	89	89	89	89	89	89	89	89
2019	1	8	89	89	89	89	89	89	89	89
2019	1	9	89	89	89	89	89	88	89	89
2019	1	10	89	89	89	89	89	89	89	89
2019	1	11	89	89	89	89	89	88	89	89
2019	1	12	90	90	90	90	90	89	90	90
2019	1	13	90	90	90	90	90	90	90	90
2019	1	14	90	90	90	90	90	90	90	90
2019	1	15	90	89	89	90	89	89	90	90
2019	1	16	90	90	90	90	90	90	90	89
2019	1	17	90	89	89	88	89	89	90	89
2019	1	18	90	89	89	90	90	89	90	89
2019	1	19	90	88	88	90	89	89	90	90
2019	1	20	89	88	88	89	88	89	89	89
2019	1	21	89	88	88	88	89	89	89	89
2019	1	22	90	90	90	89	90	90	90	90
2019	1	23	89	89	89	89	89	89	89	89
2019	1	24	89	89	89	89	89	89	89	89
2019	2	1	89	89	89	89	89	89	89	89
2019	2	2	87	87	87	87	87	87	87	87
2019	2	3	87	87	87	87	87	87	87	87
2019	2	4	89	89	89	89	89	84	89	89
2019	2	5	87	87	87	87	87	83	84	87
2019	2	6	89	89	89	89	89	89	89	89
2019	2	7	86	86	86	86	86	86	86	86
2019	2	8	88	88	88	88	88	88	88	88
2019	2	9	89	89	89	89	89	89	89	89
2019	2	10	89	89	89	89	89	89	89	89
2019	2	11	88	88	88	87	87	88	88	88
2019	2	12	88	87	87	89	89	89	90	89
2019	2	13	86	85	85	87	85	88	88	88
2019	2	14	87	87	87	87	85	88	88	88
2019	2	15	87	87	87	86	82	89	89	88
2019	2	16	86	84	84	83	86	85	88	81
2019	2	17	87	82	81	88	84	85	89	85
2019	2	18	81	76	76	80	80	78	81	79
2019	2	19	87	85	85	87	86	83	87	86
2019	2	20	87	86	86	87	87	86	88	88
2019	2	21	87	85	85	87	86	86	87	87
2019	2	22	89	88	88	89	89	88	89	89
2019	2	23	88	88	88	88	88	88	88	88
2019	2	24	89	89	89	89	89	89	89	89
2019	3	1	86	86	86	86	86	86	86	86
2019	3	2	84	84	84	84	84	83	83	84
2019	3	3	83	83	83	84	84	84	84	84
2019	3	4	85	85	85	85	85	85	85	85
2019	3	5	83	83	83	83	83	83	83	83
2019	3	6	83	81	83	83	83	83	83	83
2019	3	7	82	81	82	82	82	82	82	82
2019	3	8	81	80	81	81	81	81	81	81
2019	3	9	83	82	83	83	83	83	83	83
2019	3	10	81	80	81	81	81	81	81	81
2019	3	11	84	83	84	84	84	84	84	84
2019	3	12	81	79	80	82	82	82	82	82
2019	3	13	82	82	82	83	83	83	83	83
2019	3	14	81	81	81	80	79	81	81	81
2019	3	15	82	82	82	82	80	83	84	83
2019	3	16	81	80	81	78	83	83	86	83
2019	3	17	79	78	79	85	85	81	86	82
2019	3	18	83	83	83	84	83	82	85	83
2019	3	19	83	83	83	83	81	80	83	83
2019	3	20	82	82	82	82	80	82	82	82
2019	3	21	78	78	78	79	79	77	79	79
2019	3	22	79	79	79	78	79	78	79	79
2019	3	23	85	84	85	85	85	84	85	85
2019	3	24	84	83	84	84	84	83	84	84
2019	4	1	90	90	90	90	90	90	90	90
2019	4	2	90	90	90	90	90	90	90	90
2019	4	3	90	90	90	90	90	90	90	90
2019	4	4	90	90	90	90	90	90	90	90
2019	4	5	91	91	91	91	91	91	91	91
2019	4	6	90	90	90	90	90	90	90	90
2019	4	7	90	90	90	90	90	90	90	90
2019	4	8	89	89	89	89	89	89	89	89
2019	4	9	90	90	90	90	90	90	90	90
2019	4	10	90	90	90	90	90	90	90	90
2019	4	11	91	91	91	92	91	92	92	92
2019	4	12	90	90	90	91	90	91	91	91
2019	4	13	88	88	88	89	88	89	89	89
2019	4	14	89	89	89	89	90	90	90	89
2019	4	15	90	89	90	90	90	89	90	90
2019	4	16	91	89	91	91	91	90	91	91
2019	4	17	91	91	91	91	91	91	91	91
2019	4	18	90	90	90	91	91	91	91	91
2019	4	19	91	91	91	91	91	90	91	91
2019	4	20	91	91	91	91	91	91	91	91
2019	4	21	90	90	90	90	90	90	90	90
2019	4	22	91	91	91	91	91	91	91	91
2019	4	23	88	88	88	88	88	88	88	88
2019	4	24	89	89	89	89	89	89	89	89
2020	1	1	90	90	90	90	90	90	90	90
2020	1	2	90	90	90	90	90	90	90	90
2020	1	3	90	90	90	90	90	90	90	90
2020	1	4	90	90	90	90	90	90	90	90
2020	1	5	89	89	89	89	89	89	89	89
2020	1	6	90	90	90	90	90	90	90	90
2020	1	7	90	90	90	90	90	90	90	90
2020	1	8	90	90	90	90	90	90	90	90
2020	1	9	90	90	90	90	90	90	90	90
2020	1	10	90	90	90	90	90	90	90	90
2020	1	11	91	91	91	91	91	91	91	91
2020	1	12	91	91	91	91	91	91	91	91
2020	1	13	91	91	91	91	91	91	91	91
2020	1	14	91	91	91	91	91	91	91	91
2020	1	15	91	91	91	91	91	91	91	91
2020	1	16	91	91	91	91	91	91	91	91
2020	1	17	91	91	91	91	91	91	91	91
2020	1	18	91	91	91	91	91	91	91	91
2020	1	19	90	90	90	90	90	90	90	90
2020	1	20	90	90	90	90	90	90	90	90
2020	1	21	90	90	90	90	90	90	90	90
2020	1	22	91	91	91	91	91	91	91	91
2020	1	23	91	91	91	91	91	91	91	91
2020	1	24	91	91	91	91	91	91	91	91
2020	2	1	90	90	90	90	90	90	90	90
2020	2	2	91	91	91	91	91	91	91	91
2020	2	3	91	91	91	91	91	91	91	91
2020	2	4	91	91	91	91	91	91	91	91
2020	2	5	91	91	91	91	91	91	91	91
2020	2	6	91	91	91	91	91	91	91	91
2020	2	7	91	91	91	91	91	91	91	91
2020	2	8	91	91	91	91	91	91	91	91
2020	2	9	90	90	90	90	90	90	90	90
2020	2	10	91	91	91	91	91	91	91	91
2020	2	11	91	91	91	91	91	91	91	91
2020	2	12	90	90	90	90	90	90	90	90
2020	2	13	91	91	91	91	91	91	91	91
2020	2	14	90	89	89	90	90	90	90	90
2020	2	15	91	91	91	91	91	91	91	91
2020	2	16	91	91	91	91	91	91	91	91
2020	2	17	91	91	91	91	91	91	91	91
2020	2	18	91	91	91	91	91	91	91	91
2020	2	19	91	91	91	91	91	91	91	91
2020	2	20	91	91	91	91	91	91	91	91
2020	2	21	91	91	91	91	91	91	91	91
2020	2	22	90	90	90	90	90	90	90	90
2020	2	23	91	91	91	91	91	91	91	91
2020	2	24	91	91	91	91	91	91	91	91
2020	3	1	91	91	91	91	91	91	91	91
2020	3	2	91	91	91	91	91	91	91	91
2020	3	3	91	91	91	91	91	91	91	91
2020	3	4	91	91	91	91	91	91	91	91
2020	3	5	92	92	92	92	92	92	92	92
2020	3	6	91	91	91	91	91	91	91	91
2020	3	7	92	92	92	92	92	92	92	92
2020	3	8	92	91	92	92	92	92	92	92
2020	3	9	92	92	92	92	92	92	92	92
2020	3	10	92	92	92	92	92	92	92	92
2020	3	11	92	92	92	92	92	92	92	92
2020	3	12	90	90	90	90	90	90	90	90
2020	3	13	92	92	92	92	92	92	92	92
2020	3	14	92	92	92	92	92	92	92	92
2020	3	15	92	92	92	92	92	92	92	92
2020	3	16	92	92	92	92	92	92	92	92
2020	3	17	92	92	92	92	92	92	92	92
2020	3	18	91	91	91	91	91	91	91	91
2020	3	19	92	92	92	92	92	92	92	92
2020	3	20	92	92	92	92	92	92	92	92
2020	3	21	92	92	92	92	92	92	92	92
2020	3	22	92	92	92	92	92	92	92	92
2020	3	23	92	92	92	92	92	92	92	92
2020	3	24	91	91	91	91	91	91	91	91
2020	4	1	92	92	92	92	92	92	92	92
2020	4	2	92	92	92	92	92	92	92	92
2020	4	3	92	92	92	92	92	92	92	92
2020	4	4	91	91	91	91	91	91	91	91
2020	4	5	91	91	91	91	91	91	91	91
2020	4	6	91	91	91	91	91	91	91	91
2020	4	7	90	90	90	90	90	90	90	90
2020	4	8	78	78	78	78	78	78	78	78
2020	4	9	90	90	90	90	90	90	90	90
2020	4	10	89	89	89	89	89	89	89	89
2020	4	11	91	91	91	91	91	91	91	91
2020	4	12	91	91	91	91	91	91	91	91
2020	4	13	91	91	91	91	91	91	91	91
2020	4	14	91	91	91	91	91	91	91	91
2020	4	15	91	91	91	91	91	91	91	91
2020	4	16	90	90	89	90	90	90	90	90
2020	4	17	89	89	88	89	89	89	89	89
2020	4	18	90	90	90	90	90	90	90	90
2020	4	19	90	90	90	90	90	90	90	90
2020	4	20	89	89	89	89	89	89	89	89
2020	4	21	92	92	92	92	92	92	92	92
2020	4	22	92	92	92	92	92	92	92	92
2020	4	23	92	92	92	92	92	92	92	92
2020	4	24	92	92	92	92	92	92	92	92
2021	1	1	89	89	89	89	89	89	89	89
2021	1	2	90	90	90	90	90	90	90	90
2021	1	3	89	89	89	89	89	89	89	89
2021	1	4	90	90	90	90	90	90	90	90
2021	1	5	90	90	90	90	90	90	90	90
2021	1	6	89	89	89	89	89	89	89	89
2021	1	7	89	89	89	89	89	89	89	89
2021	1	8	90	90	90	90	90	90	90	90
2021	1	9	90	90	90	90	90	90	90	90
2021	1	10	89	89	89	89	89	89	89	89
2021	1	11	90	90	90	90	90	90	90	90
2021	1	12	90	90	90	90	90	90	90	90
2021	1	13	90	90	90	90	90	90	90	89
2021	1	14	90	90	90	90	90	90	90	90
2021	1	15	89	89	89	89	89	89	89	89
2021	1	16	89	89	89	89	89	89	89	89
2021	1	17	90	90	90	90	90	90	90	90
2021	1	18	90	90	90	90	90	90	90	90
2021	1	19	89	89	89	89	89	89	89	89
2021	1	20	90	90	90	90	90	90	90	90
2021	1	21	90	90	90	90	90	90	90	90
2021	1	22	90	89	89	90	90	90	90	90
2021	1	23	90	90	90	90	90	90	90	90
2021	1	24	90	90	90	90	90	90	90	90
2021	2	1	91	91	91	91	91	91	91	91
2021	2	2	91	91	91	91	91	91	91	91
2021	2	3	91	91	91	91	91	91	91	91
2021	2	4	91	91	91	91	91	91	91	91
2021	2	5	91	91	91	91	91	91	91	91
2021	2	6	91	91	91	91	91	91	91	91
2021	2	7	91	91	91	91	91	91	91	91
2021	2	8	91	91	91	91	91	91	91	91
2021	2	9	91	91	91	91	91	91	91	91
2021	2	10	90	90	90	90	90	90	90	90
2021	2	11	91	91	91	91	91	91	91	91
2021	2	12	91	91	91	91	91	91	91	91
2021	2	13	91	91	91	91	91	91	91	91
2021	2	14	91	91	91	91	91	91	91	91
2021	2	15	91	91	91	91	91	91	91	91
2021	2	16	91	91	91	91	91	91	91	91
2021	2	17	91	91	91	91	91	91	91	91
2021	2	18	91	91	91	91	91	91	91	91
2021	2	19	91	91	91	91	91	91	91	91
2021	2	20	90	90	90	90	90	90	90	90
2021	2	21	90	90	90	90	90	90	90	90
2021	2	22	91	91	91	91	91	91	91	91
2021	2	23	91	91	91	91	91	91	91	91
2021	2	24	91	91	91	91	91	91	91	91
2021	3	1	89	89	89	89	89	89	89	89
2021	3	2	91	91	91	91	91	91	91	91
2021	3	3	90	90	90	90	90	90	90	90
2021	3	4	91	91	91	91	91	91	91	91
2021	3	5	90	90	90	90	90	90	90	90
2021	3	6	91	91	91	91	91	91	91	91
2021	3	7	90	90	90	90	90	90	90	90
2021	3	8	91	91	91	91	91	91	91	91
2021	3	9	91	91	91	91	91	91	91	91
2021	3	10	90	89	89	90	90	90	90	90
2021	3	11	90	90	90	90	90	90	90	90
2021	3	12	92	91	92	92	92	92	92	92
2021	3	13	92	91	92	92	92	92	92	92
2021	3	14	90	90	90	90	90	90	90	90
2021	3	15	92	92	92	92	92	92	92	92
2021	3	16	92	91	92	92	92	92	92	92
2021	3	17	90	90	90	90	90	90	90	90
2021	3	18	92	92	92	92	92	92	92	92
2021	3	19	92	92	92	92	92	92	92	92
2021	3	20	91	91	91	91	91	91	91	91
2021	3	21	89	89	89	89	89	89	89	89
2021	3	22	90	90	90	90	90	90	90	90
2021	3	23	90	90	90	90	90	90	90	90
2021	3	24	90	90	90	90	90	90	90	90
2021	4	1	91	91	91	91	91	91	91	91
2021	4	2	91	91	91	91	91	91	91	91
2021	4	3	91	91	91	91	91	91	91	91
2021	4	4	91	91	91	91	91	91	91	91
2021	4	5	91	91	91	91	91	91	91	91
2021	4	6	92	92	92	92	92	92	92	92
2021	4	7	91	91	91	91	91	91	91	91
2021	4	8	92	92	92	92	92	92	92	92
2021	4	9	91	90	90	91	90	89	91	90
2021	4	10	92	92	92	92	92	92	92	92
2021	4	11	92	91	91	92	92	92	92	92
2021	4	12	91	91	91	91	91	91	91	91
2021	4	13	92	92	92	92	92	92	92	92
2021	4	14	90	90	90	90	90	90	90	90
2021	4	15	90	90	90	90	90	90	90	90
2021	4	16	90	90	90	90	90	90	90	90
2021	4	17	90	90	90	90	90	90	90	90
2021	4	18	90	90	90	90	90	90	90	90
2021	4	19	91	91	91	91	91	91	91	91
2021	4	20	90	90	90	90	90	90	90	90
2021	4	21	92	92	92	92	92	92	92	92
2021	4	22	91	91	91	91	91	91	91	91
2021	4	23	92	92	92	92	92	92	92	92
2021	4	24	92	92	92	92	92	92	92	92
2022	1	1	90	90	90	90	90	90	90	90
2022	1	2	90	90	90	90	90	90	90	90
2022	1	3	90	90	90	90	90	90	90	90
2022	1	4	90	90	90	90	90	90	90	90
2022	1	5	90	90	90	90	90	90	90	90
2022	1	6	90	90	90	90	90	90	90	90
2022	1	7	89	89	89	89	89	89	89	89
2022	1	8	90	90	90	90	90	90	90	90
2022	1	9	89	89	89	89	89	89	89	89
2022	1	10	90	90	90	90	90	90	90	90
2022	1	11	90	90	90	90	90	90	90	90
2022	1	12	90	90	90	90	90	90	90	90
2022	1	13	90	90	90	90	90	90	90	90
2022	1	14	90	90	90	90	90	90	90	90
2022	1	15	90	90	90	90	90	90	90	90
2022	1	16	90	90	90	90	90	90	90	90
2022	1	17	90	90	90	90	90	90	90	90
2022	1	18	90	90	90	90	90	90	90	90
2022	1	19	90	89	89	90	90	90	90	90
2022	1	20	89	88	88	89	89	89	89	89
2022	1	21	89	88	88	89	89	89	89	89
2022	1	22	89	88	88	89	89	89	89	89
2022	1	23	89	89	89	89	89	89	89	89
2022	1	24	90	90	90	90	90	90	90	90
2022	2	1	90	90	90	90	90	90	90	90
2022	2	2	89	89	89	89	89	89	89	89
2022	2	3	89	89	89	89	89	89	89	89
2022	2	4	90	90	90	90	90	90	90	90
2022	2	5	90	90	90	90	90	90	90	90
2022	2	6	90	90	90	90	90	90	90	90
2022	2	7	90	90	90	90	90	90	90	90
2022	2	8	90	90	90	90	90	90	90	90
2022	2	9	89	89	89	89	89	89	89	89
2022	2	10	91	91	91	91	91	91	91	91
2022	2	11	91	91	91	91	91	91	91	91
2022	2	12	90	90	90	90	90	90	90	90
2022	2	13	89	88	89	89	89	89	89	89
2022	2	14	91	91	91	91	91	91	91	91
2022	2	15	90	90	90	90	90	90	90	90
2022	2	16	91	91	91	91	91	91	91	91
2022	2	17	91	91	91	91	91	91	91	91
2022	2	18	91	91	91	91	91	91	91	91
2022	2	19	91	91	91	91	91	91	91	91
2022	2	20	91	91	91	91	91	91	91	91
2022	2	21	91	91	91	91	91	91	91	91
2022	2	22	91	91	91	91	91	91	91	91
2022	2	23	90	90	90	90	90	90	90	90
2022	2	24	89	88	89	89	89	89	89	89
2022	3	1	92	92	92	92	92	92	92	92
2022	3	2	92	92	92	92	92	92	92	92
2022	3	3	92	92	92	92	92	92	92	92
2022	3	4	92	92	92	92	92	92	92	92
2022	3	5	92	92	92	92	92	92	92	92
2022	3	6	92	92	92	92	92	92	92	92
2022	3	7	92	92	92	92	92	92	92	92
2022	3	8	92	92	92	92	92	92	92	92
2022	3	9	92	92	92	92	92	92	92	92
2022	3	10	91	91	91	91	91	91	91	91
2022	3	11	91	91	91	91	91	91	91	91
2022	3	12	92	92	92	92	92	92	92	92
2022	3	13	92	92	92	92	92	92	92	92
2022	3	14	92	91	92	92	92	92	92	92
2022	3	15	92	91	92	92	92	92	92	92
2022	3	16	92	91	92	92	92	92	92	92
2022	3	17	90	89	90	90	90	90	90	90
2022	3	18	90	88	89	90	90	90	90	90
2022	3	19	90	90	90	90	90	90	90	90
2022	3	20	90	90	90	90	90	90	90	90
2022	3	21	89	89	89	89	89	89	89	89
2022	3	22	90	90	90	90	90	90	90	90
2022	3	23	92	92	92	92	92	92	92	92
2022	3	24	91	91	91	91	91	91	91	91
2022	4	1	92	92	92	92	92	92	92	92
2022	4	2	92	92	92	92	92	92	92	92
2022	4	3	92	92	92	92	92	92	92	92
2022	4	4	91	91	91	91	91	91	91	91
2022	4	5	92	92	92	92	92	92	92	92
2022	4	6	92	92	92	92	92	92	92	92
2022	4	7	92	92	92	92	92	92	92	92
2022	4	8	92	92	92	92	92	92	92	92
2022	4	9	92	92	92	92	92	92	92	92
2022	4	10	92	92	92	92	92	92	92	92
2022	4	11	91	91	91	91	91	91	91	91
2022	4	12	92	92	92	92	92	92	92	92
2022	4	13	92	91	91	92	92	92	92	92
2022	4	14	92	92	92	92	92	92	92	92
2022	4	15	91	91	91	91	91	91	91	91
2022	4	16	90	90	90	90	90	90	90	90
2022	4	17	92	92	92	92	92	92	92	92
2022	4	18	92	92	92	92	92	92	92	92
2022	4	19	91	91	91	91	91	91	91	91
2022	4	20	92	92	92	92	92	92	92	92
2022	4	21	92	92	92	92	92	92	92	92
2022	4	22	92	92	92	92	92	92	92	92
2022	4	23	92	92	92	92	92	92	92	92
2022	4	24	92	92	92	92	92	92	92	92
2023	1	1	87	87	87	87	87	87	87	87
2023	1	2	87	87	87	87	87	87	87	87
2023	1	3	88	88	88	88	88	88	88	88
2023	1	4	89	89	89	89	89	89	89	89
2023	1	5	89	89	89	89	89	89	89	89
2023	1	6	88	88	88	88	88	88	88	88
2023	1	7	88	88	88	88	88	88	88	88
2023	1	8	89	89	89	89	89	89	89	89
2023	1	9	87	87	87	87	87	87	87	87
2023	1	10	90	90	90	90	90	90	90	90
2023	1	11	90	90	90	90	90	90	90	90
2023	1	12	88	88	88	88	88	88	88	88
2023	1	13	87	87	87	87	87	87	87	87
2023	1	14	88	88	88	88	88	88	88	88
2023	1	15	89	89	89	89	89	89	89	89
2023	1	16	89	89	89	89	89	89	89	89
2023	1	17	89	89	89	89	89	89	89	89
2023	1	18	90	90	90	90	90	90	90	90
2023	1	19	88	88	88	88	88	88	88	88
2023	1	20	90	89	89	90	90	90	90	90
2023	1	21	90	90	90	90	90	90	90	90
2023	1	22	87	87	87	87	87	87	87	87
2023	1	23	88	88	88	88	88	88	88	88
2023	1	24	87	87	87	87	87	87	87	87
2023	2	1	91	91	91	91	91	91	91	91
2023	2	2	91	91	91	91	91	91	91	91
2023	2	3	91	91	91	91	91	91	91	91
2023	2	4	91	91	91	91	91	91	91	91
2023	2	5	91	91	91	91	91	91	91	91
2023	2	6	91	91	91	91	91	91	91	91
2023	2	7	91	91	91	91	91	91	91	91
2023	2	8	91	91	91	91	91	91	91	91
2023	2	9	91	91	91	91	91	91	91	91
2023	2	10	91	91	91	91	91	91	91	91
2023	2	11	91	91	91	91	91	91	91	91
2023	2	12	91	90	91	91	91	91	91	91
2023	2	13	91	91	91	91	91	91	91	91
2023	2	14	91	91	91	91	91	91	91	91
2023	2	15	91	91	91	91	91	91	91	91
2023	2	16	91	91	91	91	91	91	91	91
2023	2	17	91	91	91	91	91	91	91	91
2023	2	18	91	90	90	91	91	91	91	91
2023	2	19	91	90	90	91	91	91	91	91
2023	2	20	91	90	90	91	91	91	91	91
2023	2	21	91	90	90	91	91	91	91	91
2023	2	22	90	89	89	90	90	90	90	90
2023	2	23	91	90	91	91	91	91	91	91
2023	2	24	91	91	91	91	91	91	91	91
2023	3	1	92	91	92	92	92	92	92	92
2023	3	2	92	92	92	92	92	92	92	92
2023	3	3	92	92	92	92	92	92	92	92
2023	3	4	92	92	92	92	92	92	92	92
2023	3	5	91	91	91	91	91	91	91	91
2023	3	6	91	91	91	91	91	91	91	91
2023	3	7	91	91	91	91	91	91	91	91
2023	3	8	90	90	90	90	90	90	90	90
2023	3	9	90	89	90	90	90	90	90	90
2023	3	10	91	91	91	91	91	91	91	91
2023	3	11	91	90	90	91	91	91	91	91
2023	3	12	92	90	92	92	92	92	92	92
2023	3	13	92	91	92	92	92	92	92	92
2023	3	14	92	91	92	92	92	92	92	92
2023	3	15	92	90	92	92	92	92	92	92
2023	3	16	92	91	92	92	92	92	92	92
2023	3	17	92	92	92	92	92	92	92	92
2023	3	18	92	92	92	92	92	92	92	92
2023	3	19	91	90	91	91	91	91	91	91
2023	3	20	92	92	92	92	92	92	92	92
2023	3	21	92	92	92	92	92	92	92	92
2023	3	22	92	92	92	92	92	92	92	92
2023	3	23	92	92	92	92	92	92	92	92
2023	3	24	92	92	92	92	92	92	92	92
2023	4	1	92	92	92	92	92	92	92	92
2023	4	2	92	92	92	92	92	92	21	92
2023	4	3	92	92	92	92	92	92	22	92
2023	4	4	92	92	92	92	92	92	22	92
2023	4	5	91	91	91	91	91	91	22	91
2023	4	6	92	92	92	92	92	92	22	92
2023	4	7	92	92	92	92	92	92	22	92
2023	4	8	92	92	92	92	92	92	22	92
2023	4	9	92	92	92	92	92	92	92	92
2023	4	10	91	91	91	91	91	91	91	91
2023	4	11	92	92	92	92	92	92	92	92
2023	4	12	92	92	92	92	92	92	92	92
2023	4	13	92	92	92	92	92	92	92	92
2023	4	14	91	91	91	91	91	91	91	91
2023	4	15	91	91	91	91	91	91	91	91
2023	4	16	92	92	92	92	92	92	92	92
2023	4	17	92	92	92	92	92	92	92	92
2023	4	18	91	91	91	91	91	91	91	91
2023	4	19	90	90	90	90	90	90	90	90
2023	4	20	91	91	91	91	91	91	91	91
2023	4	21	92	92	92	92	92	92	92	92
2023	4	22	92	92	92	92	92	92	92	92
2023	4	23	92	92	92	92	92	92	92	92
2023	4	24	91	91	91	91	91	91	91	91
2024	1	1	91	91	91	91	91	91	91	91
2024	1	2	91	91	91	91	91	91	2	91
2024	1	3	90	90	90	90	90	90	2	90
2024	1	4	91	91	91	91	91	91	2	91
2024	1	5	91	91	91	91	91	91	2	91
2024	1	6	91	91	91	91	91	91	2	91
2024	1	7	91	91	91	91	91	91	2	91
2024	1	8	90	90	90	90	90	90	2	90
2024	1	9	91	91	91	91	91	91	91	91
2024	1	10	91	91	91	91	91	91	91	91
2024	1	11	90	89	89	90	89	90	90	90
2024	1	12	91	91	91	91	90	91	91	91
2024	1	13	91	91	91	91	90	91	91	90
2024	1	14	91	91	91	91	91	91	91	91
2024	1	15	91	91	91	91	91	91	91	91
2024	1	16	91	91	91	91	91	91	91	91
2024	1	17	90	90	90	90	90	90	91	90
2024	1	18	91	91	91	91	91	91	91	91
2024	1	19	91	91	91	91	91	91	91	91
2024	1	20	90	90	90	90	90	90	91	90
2024	1	21	91	91	91	91	91	91	91	91
2024	1	22	90	90	90	90	90	90	91	90
2024	1	23	90	90	90	90	90	90	91	90
2024	1	24	91	91	91	91	91	91	91	91
2024	2	1	91	91	91	91	91	91	91	91
2024	2	2	91	91	91	91	91	91	0	91
2024	2	3	91	91	91	91	91	91	0	91
2024	2	4	91	91	91	91	91	91	1	91
2024	2	5	90	90	90	90	90	90	0	90
2024	2	6	91	91	91	91	91	91	0	91
2024	2	7	91	91	91	91	91	91	0	91
2024	2	8	91	91	91	91	91	91	0	91
2024	2	9	91	91	91	91	91	91	91	91
2024	2	10	91	91	91	91	91	91	91	91
2024	2	11	91	91	91	91	91	91	91	91
2024	2	12	91	91	91	91	91	91	91	91
2024	2	13	91	91	91	91	91	91	91	91
2024	2	14	91	91	91	91	91	91	91	91
2024	2	15	90	90	90	90	90	90	90	90
2024	2	16	90	90	90	90	90	90	90	90
2024	2	17	90	89	90	90	90	90	90	90
2024	2	18	91	91	91	91	91	91	91	91
2024	2	19	91	91	91	91	91	91	91	91
2024	2	20	90	90	90	90	90	90	90	90
2024	2	21	91	91	91	91	91	91	91	91
2024	2	22	91	91	91	91	91	91	91	91
2024	2	23	91	91	91	91	91	91	91	91
2024	2	24	91	91	91	91	91	91	91	91
2024	3	1	90	90	90	90	90	90	90	90
2024	3	2	90	90	90	90	90	90	0	90
2024	3	3	87	87	87	87	87	87	1	87
2024	3	4	91	91	91	91	91	91	0	91
2024	3	5	91	91	91	91	91	91	0	91
2024	3	6	90	90	90	90	90	90	0	90
2024	3	7	89	89	89	89	89	89	0	89
2024	3	8	89	89	89	89	89	89	0	89
2024	3	9	91	91	91	91	91	91	90	91
2024	3	10	90	90	90	90	90	90	89	90
2024	3	11	88	88	88	88	88	88	88	88
2024	3	12	88	88	88	88	88	88	88	88
2024	3	13	88	88	88	88	88	88	88	88
2024	3	14	90	90	90	90	90	90	90	90
2024	3	15	90	90	90	90	90	90	90	90
2024	3	16	91	91	91	91	91	91	91	91
2024	3	17	91	91	91	91	91	91	91	91
2024	3	18	91	91	91	91	91	91	91	91
2024	3	19	89	89	89	89	89	89	89	89
2024	3	20	91	91	91	91	91	91	91	91
2024	3	21	91	91	91	91	91	91	91	91
2024	3	22	90	90	90	90	90	90	90	90
2024	3	23	91	91	91	91	91	91	91	91
2024	3	24	89	89	89	89	89	89	89	89
2024	4	1	92	92	92	92	92	92	92	92
2024	4	2	91	91	91	91	91	91	0	91
2024	4	3	90	90	90	90	90	90	0	90
2024	4	4	89	89	89	89	89	89	0	89
2024	4	5	90	90	90	90	90	90	0	90
2024	4	6	90	90	90	90	90	90	0	90
2024	4	7	88	88	88	88	88	88	0	88
2024	4	8	90	90	90	90	90	90	1	90
2024	4	9	89	89	89	89	89	89	90	89
2024	4	10	90	90	90	90	90	90	90	90
2024	4	11	91	91	91	91	91	91	91	91
2024	4	12	89	89	89	89	89	89	89	89
2024	4	13	88	88	88	88	88	88	88	88
2024	4	14	88	88	88	88	88	88	88	88
2024	4	15	91	91	91	91	91	91	91	91
2024	4	16	91	91	91	91	91	91	91	91
2024	4	17	90	90	90	90	90	90	90	90
2024	4	18	89	89	89	89	89	89	89	89
2024	4	19	92	92	92	92	92	92	92	92
2024	4	20	91	91	91	91	91	91	91	91
2024	4	21	91	91	91	91	91	91	91	91
2024	4	22	90	90	90	90	90	90	90	90
2024	4	23	92	92	92	92	92	92	92	92
2024	4	24	90	90	90	90	90	90	90	90
