# Supplementary material for: Source Analysis of Ozone Pollution in Liaoyuan City’s Atmosphere Based on Machine Learning Models and HYSPLIT Clustering Method
Source: Toxics. 2025 Jun 13;13(6):500. doi: 10.3390/toxics13060500 (PMC12197544; doi:10.3390/toxics13060500)
Supplement: Supplementary file 1 [file toxics-13-00500-s001.zip › toxics-3626334-supplementary/C212_LYQV20152024.csv]

Year	Quarter	Hour	AQI	PM2.5	PM10	SO2	NO2	O3	O3-8h	CO
2015	1	1	7.7142921983581	6.73755874773287	8.22303110960825	3.80319984551947	2.23205798157961	2.75778573367496	2.26172931650403	7.69589095524606E-02
2015	1	2	7.74128527220984	7.20324427078127	9.32892838943956	2.85630998598327	2.12500186348968	2.85785647017276	2.38810899231107	7.40151867692187E-02
2015	1	3	7.39508042594351	7.85959349308494	9.80972271382949	2.64604949539852	2.05022864578564	2.96802858356174	2.543274385269	7.13471683375308E-02
2015	1	4	7.09382752507997	7.75215529372397	9.89773927539881	2.5492069451275	1.95222039375331	2.95031722848569	2.53837625427555	6.79927462951221E-02
2015	1	5	7.01353590383265	6.95790497515768	8.94442756397033	2.57506486331641	1.92221260370722	2.65144402081046	2.36651646097466	0.065933609181215
2015	1	6	6.85578909177942	6.383026231829	8.15196592768033	2.6038360134221	1.85251074268249	2.70209743203551	2.60205014030086	6.44140720578324E-02
2015	1	7	6.75837043482052	6.21934167185358	7.96464071569483	3.17153692955544	1.86443248026984	2.64733909444957	2.61824414100564	0.065522120554563
2015	1	8	6.89802173929268	5.42750827889776	7.75145895338946	3.68152669563389	1.89427561069357	2.51358431135213	2.5994262521597	6.54784151495752E-02
2015	1	9	7.57254215504222	5.1014584495614	9.26956406811255	3.60383103689932	2.14700791524688	2.52579858008172	2.59448075474199	0.077140030635296
2015	1	10	7.52209115656085	5.05226225294669	10.0877735032993	3.49538500277321	2.2362709148508	2.35089140829213	2.52486069260609	8.65642528630814E-02
2015	1	11	8.22800471214329	5.9007348516128	11.2766943323219	3.91962635712681	2.40022419687657	2.3339011831663	2.40997499173402	8.51140624825497E-02
2015	1	12	9.076423998469	6.68584810618744	11.7547950730801	4.72151660797925	2.06897905695894	2.17356370377736	2.2688318518915	7.67902875017857E-02
2015	1	13	9.45676567442187	6.96848982328016	12.3659516408214	4.68448473262356	1.79460690771856	2.21060378797529	2.05854887518145	7.00487115280656E-02
2015	1	14	8.41233275595696	5.89866276480192	11.2912342739447	3.78939411778613	1.55971964229973	2.13117534049515	1.98568664587	6.48218762418934E-02
2015	1	15	7.42913085047842	4.71277214517605	10.2833318519646	3.28035060451119	1.40770963449995	2.14388367814028	1.95905623805139	6.29570572036382E-02
2015	1	16	6.8399749587486	3.96021000772966	9.31156317436373	3.46260198574299	1.34756683491017	2.22898946257634	1.95855585651365	6.41094693964408E-02
2015	1	17	6.56073274602376	3.65771589848243	7.83458282133102	2.98845926649637	1.49169024998241	2.24673991423308	1.97706952084641	6.27609243564062E-02
2015	1	18	5.05691259679937	3.55565912836549	6.47371992365717	3.16254331392325	2.18335547269372	2.32569623117134	2.01725277622239	6.09110705812418E-02
2015	1	19	4.39208368749806	3.62798077488964	5.8622355578612	2.82161853382402	2.68425154701254	2.60313565604318	2.12751467678341	7.25002847636385E-02
2015	1	20	4.57597734709183	3.83434731878434	5.29392566911382	3.71467179078277	2.84830669874801	2.27202735734966	1.91743009859255	8.19983093777323E-02
2015	1	21	6.13917137359114	5.11176286605369	6.42410013153594	3.34804047167892	2.87916834164072	2.63271646548851	2.16862891913045	8.99463646979495E-02
2015	1	22	7.034548358986	5.93063197517066	7.59171787797743	2.71858411920224	2.4247395209997	2.610951325998	2.0730321556263	8.40500380540788E-02
2015	1	23	8.22311424237419	7.14764708676108	8.94752237191792	2.63930477687125	2.31957657936451	2.64942404667725	2.10187070904096	8.24260798946065E-02
2015	1	24	8.02305441264813	7.07237732042207	8.82595899063037	3.87151598659248	2.141985085058	2.64812594389429	2.15225707325467	7.64253023121772E-02
2015	2	1	3.73240410475496	3.00080834579852	4.36303036673122	0.676237641468316	2.06545658760036	4.29498498458448	3.71316920503363	2.79168333487754E-02
2015	2	2	3.73068136748563	2.89965759296744	4.59770386437653	0.783873606728343	1.9485157254357	4.55163950510526	3.98716112577738	2.60178168089362E-02
2015	2	3	3.60359878417566	2.72703561837042	4.78019101297678	0.775114888288096	1.80403596060706	4.41952518729699	3.95635723023008	2.51658934274404E-02
2015	2	4	3.31185070012156	2.5059529530015	4.51414802974291	0.687136399304353	1.69662866510706	4.27969658833099	3.99051290658441	2.33696147719067E-02
2015	2	5	2.87916177033661	2.28843461320637	3.58046200792237	0.652584470993577	1.58685368860137	4.05464612399473	4.0023690200067	2.33214298741176E-02
2015	2	6	2.69616505319259	2.20413604656456	3.13302225008658	0.822596194954469	1.56021108696847	3.94600580187953	4.00671576749919	2.33983227908584E-02
2015	2	7	2.62315381777555	2.15330199882515	2.9795297795736	1.04491993363359	1.50365859312975	3.89475213565236	4.09988057380873	2.40957083796731E-02
2015	2	8	2.59997034260738	2.15860472071928	2.98411682383091	1.20837782910158	1.60107622961025	3.62564864992381	3.99596762242358	2.71409406072466E-02
2015	2	9	2.93320387980293	2.4224622398988	3.30692501600537	1.39520071213537	1.69729505499906	3.54487526421004	3.77293637443336	3.00079590549471E-02
2015	2	10	3.45019093589992	2.84890105573997	4.01392282016138	1.869783615849	1.37490469467872	3.64142983809825	3.71321837029368	0.02634482301795
2015	2	11	3.16847620574006	2.6191884384888	3.76255330133419	1.64846774344255	1.07529833650862	3.74898704482861	3.52397231235517	2.08827411244401E-02
2015	2	12	2.99713984028477	2.48363393035286	3.56827801953426	1.21899036091349	0.995466188325231	4.13116729386218	3.6581661777386	2.00439049339194E-02
2015	2	13	2.89831673404707	2.25193338446965	3.69310988489246	0.931964084049215	0.884804208522811	4.62366899575158	3.86044648587948	2.16513611149031E-02
2015	2	14	6.60609800117069	1.95007944373143	9.97908867880771	0.848143534765002	0.803874232295647	4.35082420845919	3.54925891708144	1.99719793971985E-02
2015	2	15	6.4021100417763	2.07940480531178	9.82780225673773	0.854606983155301	0.725253068608909	4.49893261195412	3.81785834973928	2.05033462891143E-02
2015	2	16	3.27256588932905	1.94882839130731	4.67229984081385	0.957187317993921	0.719039461304858	4.62866263049205	3.9572498517138	2.00308215440205E-02
2015	2	17	6.94139264679474	2.07217706590656	9.10944473217455	1.19115500432273	0.789715438796923	4.65896324176005	4.17484975882569	2.60982436450561E-02
2015	2	18	5.7918479097411	1.84705070357234	7.73922697161201	1.0336227882434	0.960890185012155	4.43603063890376	4.078099218157	2.15890421102275E-02
2015	2	19	5.89109910203308	1.81115233665356	7.94049072540863	1.02458263309598	1.03185642378548	4.48328173152785	4.22425415407134	2.28658163189038E-02
2015	2	20	5.78607738252701	1.84362493867357	7.50010381858695	0.999020795756262	1.49240217067282	4.20791784960824	4.33169698534448	2.72914666699049E-02
2015	2	21	3.46279083455112	2.02063481888256	4.92199490435508	1.11335046768392	1.77087284854891	4.18641488918792	4.50437517502053	2.62038056762634E-02
2015	2	22	3.17301691534034	2.04219152196563	4.3642411948577	0.882002009605099	2.02885815321267	3.96337736263097	4.09611217068999	2.63916241153371E-02
2015	2	23	3.52648437464259	2.56413763064919	4.47437097760473	0.756829109256027	2.16253153952727	4.12746867841313	3.95981724632166	3.20670504309465E-02
2015	2	24	3.18511663635649	2.50654206053689	3.80932334906753	0.706226712277524	1.98214653729018	3.98464272146371	3.69529729370122	2.78982947974909E-02
2015	3	1	3.56420252763081	2.80585188651524	3.4673347652116	0.755812925379187	1.14493643666316	1.98755945070208	2.28021781252061	3.19910355660636E-02
2015	3	2	3.59427588247965	2.8495040379584	3.46224556324576	0.512131899221657	1.16167950113115	1.78581524721228	2.10580684272383	3.05568027103223E-02
2015	3	3	3.73653745941489	2.93047192424282	3.51284108130609	0.468958129319308	0.93447006363064	1.84417437168701	1.92740356030653	3.01562971601777E-02
2015	3	4	4.03610267353469	3.15522713426082	3.68487969652104	0.283630495649166	0.896396812970519	1.7629487586389	1.88599345662068	2.98244455827506E-02
2015	3	5	4.21271134003378	3.25293864329613	3.72633720688857	0.383086561403112	0.915874218713238	1.61282970936097	1.82699783473624	2.99389026705057E-02
2015	3	6	4.20156349796201	3.24756033823639	3.73000032323212	0.454089539125101	0.887566172084654	1.37058644494786	1.69087083253355	2.73881572984939E-02
2015	3	7	4.35227547777944	3.36605105368511	3.95599987839856	0.604646022226416	1.10591031094726	1.21417090006143	1.63583626600897	2.66520837168683E-02
2015	3	8	4.34236366060785	3.36487236764146	3.92978903654504	0.771734249458059	1.28268237864382	1.18007655767256	1.52482933248542	2.67353729431335E-02
2015	3	9	4.1246112030685	3.22252659142607	3.91962066737958	1.6804567682554	1.45086048832121	1.55070596264168	1.44492935335465	2.79071447730973E-02
2015	3	10	4.19111156063576	3.29128717288266	4.27027343211173	3.83126534341076	1.40130321228075	2.58139996625431	1.52928010045884	2.76986609250623E-02
2015	3	11	3.08125731094286	2.42741941404203	3.08171273935488	1.91802426778605	1.35905535713167	3.54998586106259	2.29929683010514	3.05960939078918E-02
2015	3	12	2.97561661205784	2.34612564786193	3.04275893542367	1.4723098867479	1.13007010826623	4.05048351493629	2.59485318917496	2.98151090386426E-02
2015	3	13	2.76417318848677	2.19142494390822	2.61663562746524	0.80912554987958	0.848926349887666	4.13400249923922	2.62396185696909	2.87933636222989E-02
2015	3	14	2.65958442875165	2.12893659063175	2.47930881170492	0.966182783189094	0.810910704231462	4.31129257650805	2.911639002203	0.028267626169319
2015	3	15	2.57097037948455	2.0632890979264	2.36964427268255	0.633097190400603	0.80994230446168	4.18899770978743	3.15924080252548	2.75202489316374E-02
2015	3	16	2.51021854537108	2.03301170384445	2.34280220153748	1.24881963744226	0.876822403346769	3.84969540724433	3.23991494016862	2.83220893702869E-02
2015	3	17	2.55608894508541	2.04114247325417	2.26406200507748	1.15260710400772	1.04662448528653	3.90935951576177	3.43247834457236	2.80440270033304E-02
2015	3	18	2.7001369444511	2.11181024151738	2.33436890499296	0.732288796711824	1.03984511477348	3.9749989182105	3.73380034114401	3.23642927977433E-02
2015	3	19	2.74128300612588	2.14282368476836	2.44206035896987	0.671431551337329	1.60651767070181	3.47412883494525	3.76658087916274	2.95182632361581E-02
2015	3	20	2.6517742099513	2.10420150562317	2.49110766743037	0.775159324141948	2.1018331500647	3.00712789781693	3.47497133510416	3.09632933839274E-02
2015	3	21	2.95676720173883	2.35723120052489	2.8190183758227	0.795597331444438	2.07280353408757	2.6927067417899	3.30467266281795	3.31262245857528E-02
2015	3	22	2.86419305123009	2.29122234781069	2.95776226367726	0.739710403774124	1.83271812273179	2.35888578744371	3.07864696123698	3.38669097890459E-02
2015	3	23	3.46007545903355	2.75537901423225	3.47796710288268	0.476127446809054	1.58582763030619	2.18741946630467	2.81077987874256	3.50206167960195E-02
2015	3	24	3.44282026631604	2.74416465471184	3.45359394856374	0.530974090392671	1.38887099281039	2.01841435411126	2.52337110277825	3.29071147224096E-02
2015	4	1	11.263363487104	10.1843824367813	11.375063402419	2.42734316271443	1.80233224558563	2.61793454437711	2.30968353585335	6.23614359596692E-02
2015	4	2	11.6989688179342	10.6411281078302	11.8427011153453	2.46687999159004	1.86504710235372	2.64323285738166	2.40493624659051	0.063949175199441
2015	4	3	10.9334978129897	9.90882877763197	11.0284724816644	2.48068940181238	1.65057714898777	2.26958080327889	2.06145542153525	5.55460370669741E-02
2015	4	4	10.5555731590735	9.64020833696271	10.7017491237207	2.65732281550781	1.65402065093683	2.62837338899977	2.51077908320144	5.19216638504982E-02
2015	4	5	10.0413132422025	8.9690563024575	9.9816313333553	2.63973241356164	1.5449627760238	2.49579194903414	2.43798778966489	4.83602803814679E-02
2015	4	6	9.75799727083526	8.66427634257373	9.57115594605954	2.49140378845639	1.48965688366564	2.4765123147883	2.52204036612753	0.0468890962265
2015	4	7	9.25037833048611	8.10369598918387	8.9227265767568	2.98814380332646	1.55932645028215	2.23033692515343	2.39602354401512	4.69258366269836E-02
2015	4	8	9.24467863394844	8.16092125391254	8.92989964945047	3.54893369809835	1.50905371001242	2.07844548257692	2.38139295988453	4.79599805174104E-02
2015	4	9	9.1649646650747	8.20007359225016	9.02791536079944	3.65113430970906	1.74864096777686	1.92833344890488	2.24717103611597	5.30754435958948E-02
2015	4	10	8.18713970791292	6.8779425001222	7.68380116829889	4.15532091289772	1.8071333741815	2.22412206799092	2.17436145573459	5.90087662408561E-02
2015	4	11	8.22141218609146	6.85859189083676	7.80327235670829	4.26071725691379	1.76733985833775	2.53706784064328	2.12981197310906	5.61539419606035E-02
2015	4	12	8.18103249407971	6.74823415412667	7.75237299388335	4.90438996810019	1.7369323806975	2.79167075521744	2.05774253426662	5.36979264952545E-02
2015	4	13	7.68291163859636	6.3552653194116	7.26347486482425	4.1819278039824	1.35582574787404	2.82468740503924	2.00281165525727	0.044046679939354
2015	4	14	7.13174473799372	5.92803970128086	6.62824462061513	3.68403588143811	1.17069486751977	2.77372769607807	2.00644774183965	3.78166433664727E-02
2015	4	15	6.74637859713456	5.60730740191436	6.35343420121211	2.73591529402017	1.1637731142513	2.70340842271553	2.05629857318481	3.78897108527373E-02
2015	4	16	6.9965001769456	6.01162696842007	6.7192819781404	3.98917764250461	1.4891366503131	2.86572691686601	2.30068091984491	4.07504726594465E-02
2015	4	17	7.1663095730143	6.1871869149337	6.93189709260331	2.90943353367291	1.58456893659746	2.66441382062201	2.40849157557323	4.02422255771586E-02
2015	4	18	7.37924839327895	6.45145178524047	7.12086612759228	2.7510552389939	1.93274689895839	2.57361149762693	2.32874469666839	3.81920425002699E-02
2015	4	19	7.67547929319617	6.72784418573659	7.39287781862093	3.06598557378284	2.21190328097387	2.47273291157423	2.35976473249278	4.45527684511926E-02
2015	4	20	7.62854523395383	6.6644191451681	7.34586781514997	3.52710607948529	2.45590110295689	2.30838787625502	2.40741842613683	5.43831659606313E-02
2015	4	21	8.07711060990763	6.95009403094333	7.64065102179546	3.03288216441592	2.38698867508477	2.23737055177065	2.23740722860688	6.51511740284288E-02
2015	4	22	8.87322880336927	7.63743577644444	8.47734241247016	2.64153035054925	2.14482398830001	2.32584690616928	2.14199699598498	6.67137801378889E-02
2015	4	23	10.4074133010985	9.17852881899236	10.2993008613195	2.75383505241017	2.18223286783086	2.56079204924858	2.23553549914986	0.069138428524243
2015	4	24	10.3300038211444	9.24773792682922	10.3469871227561	2.82025207521139	1.87103637551212	2.48951848965103	2.04796528099034	6.25501026295909E-02
2016	1	1	6.69592156629932	5.65975253930171	7.02631022721282	4.65733237065434	1.64225343263345	2.71681379457822	2.29917906933998	5.93701887610776E-02
2016	1	2	7.12819683240809	7.44027493177678	8.81783007215754	2.19175294516229	1.52565223178195	2.79335687580928	2.47206251843289	5.54255209053007E-02
2016	1	3	6.80691719272966	7.82325902763924	9.14554937308307	1.58057713164755	1.46489372235388	2.75576862694055	2.49777909987952	4.93916568681106E-02
2016	1	4	6.42027664492427	5.87175578036266	6.68426495757286	1.66848349790072	1.39937459543127	2.82437073460292	2.62288401045773	4.81140516073025E-02
2016	1	5	4.89714363200986	4.04804183168761	4.55131124199352	1.59884705107418	1.38210546812172	2.44474441780651	2.38504243559847	4.58880220130371E-02
2016	1	6	4.23950548753587	3.52569908730402	3.99910941904842	1.87357884422714	1.36116371824544	2.65641269823678	2.56794171226232	0.04586729935108
2016	1	7	4.01775508863724	3.32998228770076	3.92532173335796	2.25812212175539	1.39049665251773	2.68484781954136	2.60331432022768	4.63073463407593E-02
2016	1	8	3.98662453866543	3.33697936833955	4.01585499806679	3.15569031690176	1.44077605664298	2.59896654988048	2.61388618759377	4.91547585869388E-02
2016	1	9	4.26006938506141	3.46536094101123	4.19380406521551	3.23113630671019	1.52881904098811	2.52689831816114	2.52251459025367	5.67809831988106E-02
2016	1	10	5.13264455786425	4.08579872082369	4.8227969588235	4.061444033263	1.72851542306268	2.62644834422792	2.46750197606797	6.92135601759047E-02
2016	1	11	6.44352168038863	5.1596243049654	5.93532707170443	4.20005652745391	1.62619230858513	2.72596015577242	2.41078220609083	6.46850261355692E-02
2016	1	12	7.03818644084315	5.72064122213609	6.44799468542756	4.59138239467436	1.45094994121865	2.38273478257479	2.30320981923969	5.58556452178271E-02
2016	1	13	6.39576176482796	5.24157689448462	5.84687271105279	4.63899376951474	1.2298551754348	2.29967054201639	2.2169314306307	5.01034100084851E-02
2016	1	14	5.05708989315906	4.22811779128492	4.80313457547275	3.77035901592149	0.903521202306415	2.23209224471178	2.15666424164742	4.85592927930887E-02
2016	1	15	3.83808821909917	3.20169411471155	3.88493013227807	2.68655586533808	0.770804251505656	2.19517174698906	2.12994490773791	4.88511533520808E-02
2016	1	16	2.96067095921197	2.51324982718626	3.43229380619851	2.12634788506291	0.66521746285649	2.36189438313414	2.19735756194077	4.76063855587296E-02
2016	1	17	2.51886115364229	2.11919600894421	3.34436027137413	2.49689645917192	0.854088303085126	2.37867110898983	2.21671539907446	4.50713077375113E-02
2016	1	18	2.52359964109903	1.99689692796866	3.65598547857663	3.2974692548433	1.01709442751451	2.59535866164067	2.26850699788591	4.30124273340729E-02
2016	1	19	2.83397751780577	2.10377686218788	4.28566974154936	1.98881828784453	1.29966026680699	2.6709001804088	2.24216025162103	4.25007461449022E-02
2016	1	20	3.9386545409568	2.35273750385385	5.45172546459472	2.78964449385874	1.56096999436055	2.50195365260272	2.29321165591397	4.64761574782872E-02
2016	1	21	3.17811040616321	2.59771268798206	3.50339328878491	3.25827392124115	1.87714107859825	2.62571125194996	2.35679078841355	5.79600494320281E-02
2016	1	22	5.25073271111064	3.27822082641359	6.03693084145694	2.12653130601662	1.87971051671393	2.69681925228606	2.28642600166224	0.062706463346138
2016	1	23	5.79633349835469	4.07132248812759	6.23844931840036	2.25577538521072	1.8331790366861	2.87050599020532	2.30816062719621	6.35114222349604E-02
2016	1	24	5.96976395441352	4.60504993166758	6.26585737636667	6.02374355077359	1.61668481374791	2.83815888241171	2.35324373388933	6.27433144513701E-02
2016	2	1	2.79197745331998	1.76179273675048	4.28624220481691	1.09193598781692	2.74852682304684	4.98851716274544	3.84649409721439	2.43779792639963E-02
2016	2	2	2.38522415739593	1.77927615039156	3.05360010830762	0.620707848885922	2.66208207511046	5.06848883173665	3.97618349787808	0.023338963857359
2016	2	3	2.26948376826683	1.74651181882345	2.70431529651311	0.668355337999681	2.43885969455257	4.95589002568649	4.15901764867911	2.11062925866587E-02
2016	2	4	2.27618477723101	1.67928029125939	2.56701567696753	0.53595290259555	2.32025449305225	5.156541040907	4.54673291898498	1.98560480114492E-02
2016	2	5	2.14131740652335	1.52043064384162	2.27762366223158	0.806411000284244	2.1215891973305	5.19206045599611	4.68211134942606	1.99519441245454E-02
2016	2	6	2.05076591175132	1.36200241225292	2.1728946282415	0.68401490605995	2.06991235387696	5.04537420801486	4.75050485686196	1.86307826540235E-02
2016	2	7	1.93454894627142	1.2258153818191	1.99879208595485	0.957228242314417	1.92317705823643	4.79870957230839	4.75747322971211	2.07540381498561E-02
2016	2	8	1.85554879802769	1.23477471728619	2.08611239968051	1.43472631221454	1.68966126262824	4.36058651475081	4.61052492248757	2.29386641467913E-02
2016	2	9	1.8261150660794	1.321686194556	2.18940866613881	2.48331207120152	1.74867542697577	4.20666270574206	4.47139228480578	2.52491971234966E-02
2016	2	10	1.92155538678086	1.46451828853004	2.42893648530049	2.1843557022111	1.58163886747377	4.21707303272313	4.18605034101561	2.28496307905279E-02
2016	2	11	2.12554261483296	1.46581090359314	2.56794129567369	2.57601347217481	1.27758899486701	4.07732029135375	3.87529919366373	2.12668564854361E-02
2016	2	12	2.36093159710771	1.36640382647297	2.77963710457505	2.17487786866741	0.980281423311004	3.87629067039488	3.67675244061802	0.02033646814635
2016	2	13	2.56493486674742	1.28892684373799	2.84465052276096	1.90052779755285	0.877770624532519	4.05416194994376	3.54215976927655	1.94162465513314E-02
2016	2	14	2.66613678495961	1.29946358319449	2.74504181208547	2.47972791155969	0.635775118205008	4.18894352879753	3.45899505450268	2.20501435705958E-02
2016	2	15	2.77950754661505	1.2899075730583	2.67074765305132	1.8492658593589	0.575879924011078	4.39110777227472	3.5732379127316	2.07062854071563E-02
2016	2	16	2.9524095371297	1.30478205054088	2.88631543945886	2.23033283332458	0.631532199911257	4.56923374437761	3.72246002109106	2.90782889458646E-02
2016	2	17	3.2162339919184	1.30520986098577	3.072972882928	1.54053507822166	0.753581879132773	4.76188633285881	3.96591900010692	2.17244464088556E-02
2016	2	18	3.40576526193766	1.3773447985872	3.2790390926085	1.28927681797367	0.919357348585131	4.7355774958545	4.13141176334885	2.14465109616116E-02
2016	2	19	3.57116725461086	1.43149792939066	3.63072133123527	0.807782408764265	1.09938558634878	4.58947940652911	4.26026015675251	2.11567344337423E-02
2016	2	20	3.64471244364615	1.46603692394451	4.30285426666505	0.910632394082197	1.18416104133878	4.06109430073233	4.22934990048527	2.07327043771468E-02
2016	2	21	4.44784268799423	1.51567254128165	5.75612724700617	0.832227098933317	1.76199774655333	3.89207042673328	4.13482535417234	2.37818826694021E-02
2016	2	22	4.99731597642734	1.59657302832647	6.37970716384946	0.851461698872098	2.40192291354569	4.24873047422352	4.02008312445302	2.68469596408753E-02
2016	2	23	5.36724636379932	1.68976918396418	6.73947158258518	1.23150999564061	2.63795004824068	4.6697142284433	3.91205072708696	2.60168894501367E-02
2016	2	24	3.9428595918446	1.76676674807573	5.45037638165284	1.42213441669504	2.74306052440577	4.91323946165896	3.86091279225388	2.48362229292659E-02
2016	3	1	2.324866316946	1.9512092337533	2.60921007356196	0.999191098697433	1.25254428352874	3.32106206849354	3.28406528433152	2.17741992649348E-02
2016	3	2	2.2604565321779	1.89895972347662	2.42134725082004	1.00560517040833	1.2382515028411	3.25290858226772	3.51851580277249	2.16871897676617E-02
2016	3	3	2.12625047329082	1.79003556675353	2.22804650035432	1.39065602297947	1.09450866053342	3.1510779173124	3.24874880954827	0.020556722807528
2016	3	4	2.12653918799205	1.77780596981263	2.24786381938062	0.332724689457931	1.06674464744621	3.17125279636444	3.05488424475974	2.01919487942992E-02
2016	3	5	2.05785312761779	1.71258362857844	2.10604766948553	0.258676845989243	0.958896462820224	3.15243942659945	3.035859043018	2.03795189400459E-02
2016	3	6	2.1017638966857	1.72228405891587	2.04600195490066	0.311538168431035	0.973337403328894	3.19221470198482	3.09056357831112	2.11254547377843E-02
2016	3	7	2.18905960007865	1.81723371341536	2.1435399618416	0.570815269558034	1.03860588486089	2.89280786281168	2.89487694568957	2.32836179296098E-02
2016	3	8	2.30192871829794	1.88589195791313	2.25671517292615	0.519631549072722	0.960906803031284	3.0140435104747	2.97208493121113	2.40698545178091E-02
2016	3	9	2.20325236585697	1.84792616054622	2.30828170468087	0.751040520918721	0.941618266591241	3.2945476514049	2.89201577746191	2.35504532912607E-02
2016	3	10	2.04452157087145	1.75615137964348	2.25436090891239	1.15692695962203	1.20080770696117	3.74031426003116	2.88528712939882	2.12893873956637E-02
2016	3	11	1.97097000186458	1.69852561624242	2.23902511334225	1.2400658003799	1.22625863904323	3.96000711571591	2.84783230384365	1.97629556699004E-02
2016	3	12	1.70652303399462	1.4794949033049	1.94893846619841	1.31280286541863	1.00794294941843	3.96138394325722	2.79604494203282	2.02547301405728E-02
2016	3	13	1.60055698485954	1.37865583112389	1.88583175717279	1.35366769398902	0.831533261379783	3.86371268017465	2.85797634023833	1.91437898901452E-02
2016	3	14	1.80095167714932	1.51481984011713	1.64358787049788	1.05880035939652	0.753651626852514	3.66866005680547	2.98937793022457	2.28891804455274E-02
2016	3	15	2.0101911022425	1.52877700700892	1.60827294114168	1.18208946531224	0.66879189136028	3.6506811045985	3.16800241733483	2.02137922022909E-02
2016	3	16	2.24864154183883	1.5162129315606	1.61672687133209	1.07383966176701	0.69828746295083	3.7757677960206	3.39091038305104	2.19345458691777E-02
2016	3	17	2.35512010166305	1.40953494699095	1.55203508835322	0.531672219832874	0.848857436337583	3.90570687514388	3.5263706056827	2.00647254783083E-02
2016	3	18	2.46725894615193	1.50684955362579	1.68914993805391	0.656532663088292	0.990783741112268	3.95747062337891	3.61288901475911	1.95333015928321E-02
2016	3	19	2.56342349360671	1.54592296744138	1.75612102655571	0.656741332743778	1.49222855548497	4.36161273414614	3.7088252076849	2.37097472198514E-02
2016	3	20	2.56182222573434	1.58737814223204	1.8718052419135	0.890234024952588	1.74166542521761	4.51949874940451	3.69383577568847	2.96462681101891E-02
2016	3	21	2.53882752283463	1.75635225593401	2.15885815799453	0.525312108935484	1.53825518412533	4.13699259594719	3.69233478151904	2.78940762873988E-02
2016	3	22	2.49943474819956	1.96262735091835	2.68717338993365	2.21431254113928	1.443791530843	3.7886516634833	3.56666229236055	2.71443931403537E-02
2016	3	23	2.52121429140567	2.07334970489278	2.93020238426507	0.711000449264958	1.43914779799704	3.459437611478	3.44501196632282	2.51406283776784E-02
2016	3	24	2.53269651660072	2.07822172268333	2.92068231183619	1.05356243506067	1.35948719218893	3.33724160045671	3.39975964839023	2.27579203885949E-02
2016	4	1	7.74007177107136	6.37629466376287	7.49455038209296	1.86516703518132	2.25998883887161	2.88822963332047	2.47584523911578	6.10891447030934E-02
2016	4	2	7.26032750094894	5.93352769622105	7.0863298847529	1.73741621515208	2.26631064910589	2.97405047347673	2.97405047347673	5.63739283149218E-02
2016	4	3	6.79194347001773	5.53074593261015	6.66786485289979	1.77434301448935	2.176851578129	2.92848469540116	2.91950820905624	4.87541680658991E-02
2016	4	4	6.45318619768522	5.26111052167294	6.39524671682552	1.53281171854012	2.09308728074426	2.76890606955405	2.85112424970618	4.53912198961048E-02
2016	4	5	6.12685488826064	4.98196149503459	6.08990995037201	1.586562901809	2.04909518816628	2.7523995727238	2.76283578248184	4.15870121864772E-02
2016	4	6	6.08725043880048	4.93985477483615	6.04174317967288	1.64703883536778	2.1515279605093	2.71104127853302	2.72028301840853	3.96541081668908E-02
2016	4	7	5.7995248480983	4.68855488736809	5.7018082632428	2.1708759131718	2.17815195902244	2.44073017560335	2.46256122225089	3.94321184268809E-02
2016	4	8	5.59227084468284	4.50224678583304	5.40721452677822	2.81370841014151	2.25205216535944	2.23754692438724	2.53359816443086	4.24550373021055E-02
2016	4	9	5.40003566036863	4.34609847364427	5.11066023938776	3.11893063683573	2.36257845913698	1.96047438524718	2.37191623551189	5.62299736845942E-02
2016	4	10	5.89502061977148	4.74091096389434	5.57455337861001	3.04502621124525	2.64067101277605	1.98204694071959	2.2353755228807	6.44080891842264E-02
2016	4	11	6.70651885834933	5.46167491006433	6.34534238346285	2.89225782711166	2.75471795927237	2.28062034131706	2.04824393452128	5.72840982716953E-02
2016	4	12	7.67215549270482	6.40419814831723	7.35997638815613	2.91184968578062	2.77423453282157	2.8239423432661	1.97578199522037	5.05680295600227E-02
2016	4	13	7.38521002355366	6.16362156670313	7.00524584505748	2.79534051995324	2.98115672188396	2.73013223602744	1.86034565908928	4.48667478049193E-02
2016	4	14	6.38726351969109	5.26589773209863	6.10066146665519	2.19919149426651	2.56829778971483	2.84041717768726	1.69178475945564	3.85719682272017E-02
2016	4	15	5.33022097041291	4.38260759882284	5.27470298201574	2.55172719997021	1.63974982088559	2.77028517192556	1.80534290368944	3.64883207453329E-02
2016	4	16	4.63572330794217	3.8563091459791	4.82454151030537	1.86854252188603	3.39596682164716	2.93349240744241	1.98990802766983	3.80647990660835E-02
2016	4	17	3.98230403014249	3.39103448382007	4.38002531395667	1.61993569950298	3.58086301346002	3.06289744193396	2.30631005180821	3.94442661378847E-02
2016	4	18	3.94113778619936	3.31870438703679	4.2998199612211	1.67273738552169	2.34036060056237	3.11741795704221	2.5466447487494	4.99386702139555E-02
2016	4	19	4.34094773504864	3.53985014843133	4.53228957390406	1.78671902686948	2.98743575751512	2.79946074446821	2.6089418261705	6.41148839478282E-02
2016	4	20	5.11345914107704	4.14846672275145	5.10563038949436	1.92692438349413	2.58989719761889	2.73690565371173	2.51809298758517	7.12346778218258E-02
2016	4	21	5.93967844771662	4.96008691032772	5.8491862413795	1.84188690516152	2.49471701505386	2.63170554095215	2.45230970612104	7.70692378041884E-02
2016	4	22	6.99819975127379	5.86465299727418	6.86145889544722	1.79493419803258	2.49327392692121	2.80006197040574	2.45562790989919	8.04625012933323E-02
2016	4	23	7.73615311240023	6.46478705743005	7.49846752482159	1.82121281760721	2.28579927439481	2.80482250628778	2.39919275209724	7.39038740760272E-02
2016	4	24	7.95330307786123	6.60769037288109	7.70303897897178	1.92538255069848	2.22307111315142	2.83658394022373	2.4162659839379	6.65777969860172E-02
2017	1	1	7.22963103383008	6.0980788454215	6.76904472245813	1.97902280105565	2.14006115706215	2.92593845091677	2.20521732440583	0.061576188645277
2017	1	2	6.76537582351707	5.65525327171794	6.19383342712594	3.19619408518038	2.04098293998624	2.91769219287779	2.91769219287779	5.78656636826131E-02
2017	1	3	6.32990338762353	5.32958241969306	5.74082203848965	2.04861222048016	1.95599469396689	2.87205399817734	2.86565372704261	5.24587831078413E-02
2017	1	4	7.38722095237865	7.6604501563781	8.30657438381189	1.74479585820078	1.89787517280648	2.95862987223285	2.84806503103751	4.88773372276004E-02
2017	1	5	7.24910777696651	6.79101542279599	7.30223282526492	1.6991940169868	1.88746168368833	2.97972203129534	2.87167407252775	4.65133794007081E-02
2017	1	6	6.30462644466281	5.46906115992162	5.85785618568312	2.09210948704764	1.7909770092767	2.74738567408991	2.79793981796563	0.045157924790527
2017	1	7	5.65315838467819	4.8047931398267	5.14711730617879	2.17077953798864	1.85490611143451	2.6558231750673	2.75099586140371	4.68651432472707E-02
2017	1	8	5.46707905695289	4.57336712413393	4.89030004985017	3.09369847850742	1.917406942225	2.54939393700887	2.68644978406675	5.00697727487117E-02
2017	1	9	5.63494557765264	4.66107141692173	5.02145203099483	3.89211586502373	2.11290927887671	2.50291697686374	2.6346933439438	5.78109137654358E-02
2017	1	10	6.0938008857893	4.98377904372271	5.42860723789866	3.89517718209544	2.34457048497654	2.33678122807344	2.53489858554132	6.94189730110752E-02
2017	1	11	6.95167095557692	5.68306676207879	6.19565194675674	4.34155600656292	2.35437426395072	2.30314849266857	2.39309753112163	6.97072067363706E-02
2017	1	12	7.52041049049116	6.18799408072049	6.69248629692424	4.8042915501249	2.36852493439544	2.48335676794037	2.19537514770586	6.20945093602737E-02
2017	1	13	7.50902975784285	6.21649600039947	6.70454740222613	3.26323983396064	1.86126262663988	2.27624727410986	1.97238176744968	5.00996517168038E-02
2017	1	14	6.61770117180668	5.4595267410324	5.9811582193352	3.40050032711304	1.62981662565521	2.15101508321016	1.82830112996243	4.20472662006517E-02
2017	1	15	5.62928807056867	4.73309000372676	5.21606722973903	3.16764774655617	1.47421896988762	2.10699404962509	1.74917899901131	3.88104068327257E-02
2017	1	16	4.62842902676782	3.97193279349914	4.47319706076876	3.93734002662734	1.37684170381045	2.12879461877505	1.76602689229434	0.038520714073844
2017	1	17	4.04214096954435	3.55431619326104	3.99808988746502	4.41561819847255	1.49182005614422	2.19714209938118	1.85140788255381	3.65855015942541E-02
2017	1	18	3.84244738039593	3.38209433285505	3.84563869793803	1.88694119048938	1.92805919206844	2.46889720011089	2.02597336827488	4.07423219484704E-02
2017	1	19	4.00377930285518	3.47386403692662	3.95909186480964	2.15839417907263	2.49192357844659	2.66734094913302	2.10650402322819	5.76743760778021E-02
2017	1	20	4.52290512111579	3.85326189918012	4.34247721810877	2.1828751912954	2.56489206863888	2.33769228715378	2.05624594832905	6.39530244724105E-02
2017	1	21	5.30603612740167	4.47035482847669	4.89242176486523	2.18092520270364	2.7354365265507	2.36323119830316	1.99298206312388	6.99779557971896E-02
2017	1	22	6.20153088211511	5.1914782365904	5.66242374302354	1.94680093835591	2.71611182416326	2.74275483008309	1.90833151027926	7.43168893753605E-02
2017	1	23	6.995091254079	5.8792683642789	6.51063527738332	2.08157515497859	2.4818673362963	2.9068301712579	1.92727941246166	7.30381804803108E-02
2017	1	24	7.44597399509508	6.2817494900686	6.97556229666572	2.20300046851319	2.28730118656738	2.98708570876031	2.06231624837002	6.78151787392244E-02
2017	2	1	6.20842795761014	3.89979265858482	8.00816714785892	0.983597898671267	2.41317839833386	4.6338376719916	3.89108764489052	3.41178253529928E-02
2017	2	2	5.74687825576719	3.90739639330504	7.16669212780969	0.851906175826187	2.23890259860008	4.60721047520743	4.60721047520743	3.05440648834854E-02
2017	2	3	4.84148931672625	3.59144684754266	6.17619764918526	0.799208637400319	2.18261404981385	4.87255869238781	4.75988702555005	0.029959845406812
2017	2	4	4.48403478542129	3.47699355588358	5.33861961737367	0.599390801484441	2.17546728825465	5.18184625517246	4.91891473983354	3.02767471748505E-02
2017	2	5	4.20987255626943	3.28008124414741	4.75352960135461	0.592695409768875	2.03547099778579	5.17077787755964	4.89311096870918	2.84356731951078E-02
2017	2	6	4.17979213966425	3.23099487472038	4.6286405117685	1.16418359742614	2.03347853472232	4.97427775136449	4.87358324593905	2.84377850261679E-02
2017	2	7	4.23453057213349	3.24956415542353	4.52542246050522	1.14892907318341	1.89535052381081	4.91654814325301	4.92209109955484	2.98398139929354E-02
2017	2	8	4.0889763200133	3.12260177584635	4.11539927501015	1.24781128510636	1.87227108190067	4.557155775439	4.75862557723952	3.33801182899012E-02
2017	2	9	4.18151248492961	3.26273378091115	4.11649777530721	1.76936161689858	1.88571322730235	4.34675047153368	4.5827340960393	3.49003257176749E-02
2017	2	10	4.29657009202329	3.42288111422377	4.31843179750604	1.79667276136242	1.67983795576213	4.31217426578576	4.41595074649275	3.01403051297452E-02
2017	2	11	4.11941928287906	3.27790039644153	4.21264261279167	1.94057409741939	1.04747722910711	4.0484395007351	4.14666723227343	2.70771882261591E-02
2017	2	12	3.55723899402555	2.68710068794915	3.5954451204117	1.09108199071376	1.18872056138378	3.93120669867656	3.87158263278539	2.72286379522013E-02
2017	2	13	3.27337824273403	2.18310266395551	3.81399230911004	0.860094236193855	1.42745722776688	3.91086296553717	3.72751498924717	2.83632763449424E-02
2017	2	14	3.37182755459813	1.94514542805897	4.58212248679908	1.21456984217771	1.33050503798521	3.97415587385971	3.64171018227192	2.70556156904462E-02
2017	2	15	5.75010724120482	1.89092848854669	7.37811513979449	1.71097103489645	1.04077537936239	4.13288320725272	3.56438066467431	2.74835178407323E-02
2017	2	16	5.70170141239136	2.02765241220177	9.96421748921093	1.34028610491697	1.10856851942381	4.27435173526342	3.75283549472141	2.63968081427436E-02
2017	2	17	5.78979507881452	2.18145423582692	12.3449431327706	0.812539026283466	0.887518757757635	4.50706637035214	3.92865596557623	2.61974243017945E-02
2017	2	18	5.82795021550161	2.23938774249376	12.3790732309791	0.51932710825738	0.853855357259536	4.35177014062756	3.98184947527593	2.67446534482614E-02
2017	2	19	5.77789425805457	2.17075498254352	11.2065908430461	0.509529880228377	0.997574524904566	4.2343869312882	4.00102386985907	0.028304362235258
2017	2	20	5.77443262192196	2.27140921943614	9.87489942658226	0.493974276598617	1.1709633006789	3.9684661000096	3.8328302292382	2.62703630740487E-02
2017	2	21	5.98240084008887	2.38815901138213	9.56403051693434	0.774934134614673	2.09451506018869	4.30164027048076	4.04185993907623	3.30475335602721E-02
2017	2	22	6.14620195814367	2.55710331644674	9.38241800208367	0.771612846572867	2.4900889262735	4.49320146792115	3.97591060872089	0.03626490438411
2017	2	23	6.39991120283835	2.98693888533504	8.52384687913304	0.770463245813097	2.68288594764644	4.83403549616639	3.97512272254579	3.81446661265337E-02
2017	2	24	6.43260395991082	3.41179372964864	8.29840935864205	0.962037531587453	2.50562790763205	4.67778024298149	3.94262129184751	3.53384511847855E-02
2017	3	1	2.16395736525444	1.37017996433904	1.69648319333288	0.519591491446541	1.35483332237276	4.24897446159729	3.86996300232526	2.11403618249333E-02
2017	3	2	1.88602902012667	1.24652805035925	1.55327215204165	0.393957399866123	1.35016541669096	4.30014781624151	4.30014781624151	1.97214267638056E-02
2017	3	3	1.7881928240566	1.21255166080041	1.4298411964919	0.369243564524323	1.21981574640986	4.02825051001585	4.13212675475292	1.92846620157426E-02
2017	3	4	1.70376833020983	1.14969988100426	1.33440652429034	0.273495445535306	1.12660271729471	4.02378918164275	4.05790612762083	1.92992042697039E-02
2017	3	5	1.68850358028688	1.10037172730462	1.27134719746534	0.279461992866047	1.12518988003271	4.22581400001742	4.06145903689047	1.92420628349225E-02
2017	3	6	1.71147566651183	1.10721138085727	1.28456284342935	0.33537020228282	1.19944309951139	4.1434903974505	4.04045405562027	1.93511034571828E-02
2017	3	7	1.71194892530884	1.07634480741734	1.24232892858531	0.585444895055835	1.09524085279681	4.0115845937237	3.98999646871234	0.020853386384857
2017	3	8	1.68092624838349	1.10201752294653	1.26198278175972	0.458497950490687	1.02218788498647	3.72664276403469	3.88778639865172	2.20035460983889E-02
2017	3	9	1.64021408651635	1.09500138493312	1.31305918335075	0.785089675318735	1.22517322697527	3.67306967879073	3.78336595656586	2.33782755360655E-02
2017	3	10	1.59308248918286	1.09614221831129	1.36957499108495	1.20921742811428	1.14749053468787	3.74050301371536	3.58541285283999	2.18162966177103E-02
2017	3	11	1.67069141892219	1.13678651474176	1.55569751062489	1.33939448671271	0.972814754934858	3.56910849010865	3.43222795603141	2.13256163513533E-02
2017	3	12	1.72140457315077	1.18141483018154	1.57831049832217	1.05333384302836	0.64964024886704	3.52480367154019	3.22722305582332	2.23591354572812E-02
2017	3	13	1.85391247453918	1.28660618509455	1.59673411184504	1.28275154022083	0.620011101115297	3.62407830729842	3.17200483068017	2.34731135874912E-02
2017	3	14	1.8356343295461	1.26773401251101	1.46820216823973	0.691378583250162	0.576266749745703	3.45258401264443	3.13251365971118	2.36559524828991E-02
2017	3	15	1.95250071320327	1.3431078718176	1.51610894694755	0.633188856416534	0.612150518749911	3.47154440350784	3.0602117552909	0.021776345989312
2017	3	16	1.96160516470094	1.29062690979838	1.59476615996253	0.507192233392586	0.581237774853818	3.59684473733876	3.06416147817366	2.12868607914502E-02
2017	3	17	2.15562382602136	1.27509306915323	1.62493130470483	0.564333851232845	0.647505862171441	3.68954654676837	3.21888356532035	2.19016277307153E-02
2017	3	18	2.19384529030302	1.33128637508386	1.58894369627321	0.742076616335824	0.769770778849365	3.86256962968651	3.27171087507877	2.33728965411887E-02
2017	3	19	2.35348039122615	1.34867036505088	1.67028811619799	0.557261335050342	1.246861424661	4.03173404807595	3.42350452443532	2.18330698359565E-02
2017	3	20	2.40669026803281	1.37756337174045	1.63493369027728	0.457456840667457	1.48324400154888	4.28218390130791	3.46678077251667	2.39295141083941E-02
2017	3	21	2.41439408495677	1.37800461444426	1.66122950444285	0.429598212734653	1.54154593460963	4.2480276513399	3.47093629782302	2.44646814396232E-02
2017	3	22	2.39745646413994	1.37720627239493	1.70817455004893	0.361720084894576	1.5580390633448	4.22184037862175	3.59470318109346	0.023289303231302
2017	3	23	2.28360967137774	1.45080796954981	1.84342002052884	1.27665993719042	1.44269865960158	4.06589218327095	3.64581692265563	2.00940381947541E-02
2017	3	24	2.15628412798453	1.40255266698146	1.83162563589095	0.58009722576955	1.2964319467495	4.03761894526274	3.64879848491366	1.98473826325488E-02
2017	4	1	7.11359694710494	5.86108021883315	6.43146432595535	0.85718573403974	1.68504625370514	2.43911785821081	2.01370245035877	5.82310522121947E-02
2017	4	2	7.22905930214394	5.96472983685266	6.52320194956698	0.820714982461	1.63596998079003	2.65036708643618	2.65036708643618	0.053223477065031
2017	4	3	7.14863990581792	5.84576766498632	6.42907898326475	0.768879854838343	1.59328907355301	2.85522130472497	2.73313330020405	5.23728117402348E-02
2017	4	4	6.74378160455099	5.50487411545465	6.05600154842011	0.887646044686969	1.54354281680703	2.81929152040435	2.7025592921342	4.82022120123866E-02
2017	4	5	6.19801651877898	5.02245421427201	5.59456373662689	0.870637369777454	1.63345715328634	2.75719438639557	2.6944848690841	4.94993654046383E-02
2017	4	6	5.89650156212131	4.73826631594953	5.32971749207045	0.830948443295727	1.62588729638094	2.62411943196064	2.64169098557912	5.06929388633467E-02
2017	4	7	6.05546259504064	5.02232497774304	5.64730860920014	0.826643066086591	1.56069693644017	2.4630321469724	2.590072875339	0.050379604144312
2017	4	8	6.74416318002368	5.89632080406777	6.59566323462358	1.16741054354536	1.49142615434831	2.13000390116447	2.49779308564444	5.43953329272642E-02
2017	4	9	7.46149659383095	6.8001125846219	7.5460733211494	1.24796448307356	1.47284120710265	1.97813876599537	2.39955490290667	0.066459030527007
2017	4	10	7.8729375923402	7.14775705727631	7.96300860515632	1.28809894787776	1.94578767770556	2.44469523919358	2.3247136914773	7.19744658710213E-02
2017	4	11	8.15823316759017	7.35003980010211	8.24387292365917	1.5866215881661	2.24020380587268	2.61263795537711	2.23682139728901	6.93124753385173E-02
2017	4	12	8.3357465323098	7.49926500058884	8.45334796350574	1.54074424534977	1.92915529729495	2.60242929878972	2.08623288524073	5.51985314233322E-02
2017	4	13	7.98007779212134	7.2648311990786	8.13985306852697	1.45095742136383	1.42138062706284	2.79133589849426	2.01955505791151	4.47316726074028E-02
2017	4	14	6.82744765171933	6.15080669135789	6.85659114235716	1.46173062725582	1.08530252953198	2.94412255073361	2.02672773204392	4.12669247951228E-02
2017	4	15	4.66386100903527	4.06954900956226	4.53111314112249	1.88878761489621	1.12020939182625	2.99976845305502	2.10953607462457	0.034714565700405
2017	4	16	3.14712626762953	2.68375578419717	3.12113377714083	1.63517501014335	1.13058874260165	3.04683515305162	2.33151507736119	0.037641425985346
2017	4	17	2.55646143781488	2.15861991329302	2.78422776694991	1.86754543787371	1.22023585796221	3.12214965591487	2.58013236152682	3.67992785587299E-02
2017	4	18	2.49556370692002	2.08497637300965	2.74336346771364	1.22881548823843	1.50200954316617	3.00720163663356	2.73509877207324	3.95883004298242E-02
2017	4	19	2.44573582535872	2.04610846652128	2.61744950947558	1.09155391446273	1.9237033994246	2.58733888760913	2.74037936156181	4.52283539588512E-02
2017	4	20	2.64733616460438	2.18499613590319	2.71771096968374	1.26466655967863	2.21070032757014	2.35257024765124	2.66521637891757	5.99108997084532E-02
2017	4	21	3.43132580597901	2.79256163347078	3.33135318309942	1.08843740182725	2.08700410261674	2.13544942049391	2.51574247847332	6.55680185832275E-02
2017	4	22	4.63360791606504	3.72190052777342	4.32084721185018	0.904967486104307	1.98140603446485	2.17330349581688	2.34627804409041	6.50101243357635E-02
2017	4	23	5.8085317575616	4.67052190380354	5.24548602822601	0.868264155584629	1.87402004794945	2.20096523465763	2.18559558137871	6.58873660066268E-02
2017	4	24	6.62851646982328	5.39354398836565	5.99849908334529	0.859964330976321	1.71461798634641	2.13641545895635	2.07284401131608	6.38920479063683E-02
2018	1	1	5.3325463375919	4.40771637483112	4.76979724801255	1.58694976993737	1.71228811605334	3.39264986151	2.94638365103965	5.42660635226158E-02
2018	1	2	5.14346629713896	4.2628956160374	4.65930849914649	0.870936719356157	1.64940180320219	3.45318859830478	3.45318859830478	4.95797259329142E-02
2018	1	3	4.78939516536501	3.95076304845171	4.30756372857196	0.832779768165623	1.54459807730448	3.36044293135024	3.38544047338992	4.73066474559119E-02
2018	1	4	4.20084095920685	3.46017069152565	3.84218553814002	0.969089815201169	1.49661018684505	3.39245821520881	3.3654149876722	4.43060634141284E-02
2018	1	5	4.10950505707985	3.38538329327165	3.73584363364394	0.79237695629331	1.4950361366802	3.28057734473594	3.31623375713665	4.25246223170208E-02
2018	1	6	3.94604598033645	3.24819112073443	3.80015215743317	0.723007492101515	1.56671685115901	3.30538805637964	3.282870134466	4.34644154414907E-02
2018	1	7	3.83085471207799	3.10715095744306	3.71835688869663	0.736387118124729	1.60875658288935	3.15364167601102	3.22932372967492	4.54083746972144E-02
2018	1	8	3.66044737726872	2.96797066910883	3.62423776595807	0.988917250643411	1.63267573054183	2.96990969399	3.17157242313259	4.73514379724304E-02
2018	1	9	3.865320236259	3.12382991602851	3.64478960929055	1.28149503177936	1.69202399359786	2.89359330449909	3.10276173961628	5.71521345192121E-02
2018	1	10	4.05388870872116	3.31331700081604	3.74225042887087	1.58671772325845	1.81135653542364	3.07371981650235	3.0649203515968	7.15391345666934E-02
2018	1	11	4.9619948813272	4.02496034732373	4.45530908785232	2.07302914039873	1.91384814967175	3.09701572542221	3.00361945994274	0.067883029827883
2018	1	12	5.88789406302082	4.76178956341622	5.22262439047591	2.77155101726645	1.67021211078091	2.90580615461245	2.89373291625756	5.36731692839478E-02
2018	1	13	5.77036277083467	4.69836431341706	5.1518974329999	2.10455433692316	1.42087525991174	2.67210970821784	2.77194955912191	4.46665919235413E-02
2018	1	14	4.6756101890631	3.8337931913233	4.26149573693553	1.56290837920971	1.30493900231879	2.65482077272594	2.65085182310673	3.64777472342877E-02
2018	1	15	3.35122413366238	2.88836391933895	3.32913003510962	1.75423651015574	1.39179224936417	2.70890464453535	2.60157614914314	3.60186411078928E-02
2018	1	16	2.86911822938954	2.50171005773614	3.0522106487193	2.8581861506298	1.23819114486663	2.61242358263919	2.59941822902796	3.82591648400561E-02
2018	1	17	2.78965229742414	2.44709167287594	3.09026759665927	2.62402146424376	1.30472399510028	2.74899963186594	2.64625997587052	3.92446549138019E-02
2018	1	18	2.68202479933078	2.37192995365201	2.99485945979798	1.0064277422388	1.62270256106216	3.07075565973406	2.68774650206838	0.041562234991198
2018	1	19	2.79255643054	2.42113207292072	3.03675252959793	0.94215491273395	1.85584813837205	3.12107965037927	2.69837152411519	4.58212187453215E-02
2018	1	20	3.03885539153233	2.56662515795092	3.03798745630248	1.07273397517121	2.18966987334103	3.107648647474	2.69458541983785	5.59103715305641E-02
2018	1	21	3.30292169996375	2.75345453461687	3.24704715672178	1.01225915775022	2.27045418278618	3.05941047020481	2.70049244705075	6.47489614149944E-02
2018	1	22	4.0025107613643	3.3485612060432	3.73185281579531	0.89449304917624	2.09078209966538	3.14011318998961	2.73079817678438	6.74927406908719E-02
2018	1	23	4.71295613826041	3.89001194149019	4.26337683656122	1.08490437006204	1.99715075699849	3.25821687729452	2.73904659383136	6.20942834556773E-02
2018	1	24	5.17829183574863	4.29434354344884	4.63322372145482	2.7811615407044	1.85888756374679	3.2944329900866	2.81711409096973	5.78886174807631E-02
2018	2	1	2.9239016608864	2.3736438909095	3.56076274680459	0.989429959945782	2.19212277303734	4.49282730792433	3.79436529306391	2.40097603722998E-02
2018	2	2	2.91825462811002	2.23038157548295	3.34673064110228	1.21355539157022	2.14393387680747	4.73507269901006	4.73507269901006	2.14549050687074E-02
2018	2	3	2.74988634587109	2.05043450133908	2.94499015838203	1.32181533021666	2.05005269429415	4.71927093008211	4.64275196858636	1.99105992651811E-02
2018	2	4	2.60094845103336	1.84324438356661	2.67405975573887	1.09930479628614	2.02988992980403	4.84554686070874	4.6497431377204	1.94753809365516E-02
2018	2	5	2.47962146073198	1.7481094309434	2.41732318142431	0.802095004777944	2.1314132079262	5.03197374139542	4.6661546902133	1.99760744152486E-02
2018	2	6	2.46448605061816	1.73350003894502	2.30135774190964	0.956913309735918	1.97203553777753	4.84348463120063	4.65354367431983	2.13923177246239E-02
2018	2	7	2.45271526459745	1.70613732273413	2.31647564343555	1.35936618602537	1.74704259080768	4.52909690769931	4.63544505360792	2.43691591452851E-02
2018	2	8	2.37727396341806	1.71952293014535	2.41084486975307	1.38519878995535	1.71390121994923	4.34288421409118	4.52329169607912	2.89093940006036E-02
2018	2	9	2.4163357807526	1.87889621415988	2.53066982917365	1.53397555165687	1.75406963281401	4.07565644336085	4.35508426096353	2.82392678279067E-02
2018	2	10	2.63469902693511	2.12688612801707	2.77915846117202	1.64829924584376	1.26748124957928	3.86739422171846	4.1646466508569	2.54641024519565E-02
2018	2	11	2.72772934761511	2.10439649349117	2.87109387339507	0.801739730910181	1.18691596252761	3.82168409194201	3.95308397080131	2.19917844578057E-02
2018	2	12	2.65397416909916	1.90493151463005	2.79272559327196	1.08068474953593	1.12483345667272	3.78564468544514	3.75147418226825	2.03703333702998E-02
2018	2	13	2.70108376355391	1.75269734591154	2.94327600729563	1.10682173642011	1.15464951526125	3.8623667007084	3.59648862966718	2.08464062842449E-02
2018	2	14	2.65964429458298	1.59129534202617	2.7427342627248	1.1237124258737	1.24895180580115	4.09207519054567	3.48663942165726	2.03586750013104E-02
2018	2	15	2.77964040115517	1.60049086894334	3.0363630787782	0.754711156396227	1.1283822519784	4.27629313151975	3.54420999680105	2.05488719622953E-02
2018	2	16	2.8994766999636	1.53872457390528	3.20470545034491	1.20941564513041	0.880318882542761	4.225481037865	3.64343697918596	2.04434623111763E-02
2018	2	17	3.05172075934211	1.54103637469284	3.35577306461758	2.29849626127281	0.774446029817435	4.36874172036269	3.75534241615817	1.96748670686795E-02
2018	2	18	3.13727313163561	1.5693086427032	3.44772501225679	0.573661016995487	0.782197454930355	4.5560516719641	3.90446696723069	2.03854792822677E-02
2018	2	19	3.27059944588822	1.7080845112458	3.7153801715201	0.450002837353443	0.667608135178256	4.51442614422304	4.083269452699	1.97954107145094E-02
2018	2	20	3.31103858776113	1.67697908521807	3.78237994474353	0.628051362906343	1.0640535758175	4.11862034056311	4.0684053876905	2.06419167251669E-02
2018	2	21	3.31711847792754	1.69843232560864	3.89363185389969	0.581895722562011	1.59771237900261	3.87318160537334	4.03346871756018	2.27108967777915E-02
2018	2	22	3.17364802480917	1.72945230954927	3.56202364974544	0.663975030300719	1.88707519044316	4.10127457348564	3.97160351918901	2.50495371376927E-02
2018	2	23	3.01013798259548	1.99539695506325	3.42300309819953	0.996017030669284	2.04244606903567	4.32735256163013	3.91903681349336	2.54716731319218E-02
2018	2	24	2.90361700716969	2.2200691645473	3.53351571088436	1.30997860900244	2.17592680054365	4.34736902270987	3.84951425577652	2.22728361331143E-02
2018	3	1	1.94593799229779	1.28925619613884	1.94962229098296	0.708797778671571	1.63323512783467	2.75352672593509	3.40785788995951	1.82695149562697E-02
2018	3	2	1.51324986798335	1.27273972983174	1.81450261262705	0.514822539056761	1.76775113446112	2.66052298507569	2.65895911425056	1.72155403342843E-02
2018	3	3	1.42239995197165	1.12567191198824	1.65942397258124	0.482194479448405	1.80782933191138	2.69008694332178	2.64046352806196	1.63998649655878E-02
2018	3	4	1.33241997648173	1.03571009418206	1.44313823576439	0.268378703839762	1.61607280620951	2.65092947195257	2.60273574414455	1.79693903230005E-02
2018	3	5	1.48256411564989	1.23448107871187	1.67804042625056	0.564476642370099	2.24627398426509	2.65490061353708	2.6804340648403	2.22104932617212E-02
2018	3	6	1.45351467761175	1.23695745774738	1.58470030148837	1.00497849980174	2.12836682815516	2.47761012117894	2.57124529517153	2.22417377877236E-02
2018	3	7	1.48342082384578	1.29903635294242	1.50044923449023	1.38598238685955	1.96953805388967	2.26838170411321	2.47076531435417	2.27618341285621E-02
2018	3	8	1.23915822931696	1.07977156649102	1.3597002324859	0.6551905763654	1.64942236428468	2.36224972545921	2.39937138115202	2.17162449150371E-02
2018	3	9	1.28257170065568	1.11313092203451	1.45186765001534	1.62025214291734	1.60108691766586	2.672579234932	2.3225551607789	2.26115153673867E-02
2018	3	10	1.28169045619585	1.08771009248702	1.47324749559377	1.41505981889451	1.53002605377275	3.08384133253951	2.22634812725387	2.15213522059754E-02
2018	3	11	1.37096540784702	1.07693582823879	1.45064562756823	1.24615510707826	1.11670635045529	3.52346329547966	2.15279727117304	1.79136273429015E-02
2018	3	12	1.63556107315184	0.983393864157944	1.28988585627135	1.38536073150975	1.05910591954072	3.72938824313057	2.14600608965929	0.017907724812955
2018	3	13	1.72733223226086	0.855517339713514	1.14313401017627	0.836249595188003	0.948972442616219	3.89058790070434	2.3013950057346	1.88301837330586E-02
2018	3	14	1.72090744895591	0.825849383580224	1.16272521193795	0.920188992330793	0.914321541417905	3.82490754563399	2.56553792124288	1.86914787483915E-02
2018	3	15	1.75740990640835	0.808894786066498	1.18289967009733	1.03377266640529	0.663817306153691	3.86438323584943	2.79493616062138	1.80830767949376E-02
2018	3	16	2.07043782876187	0.856461906722285	1.26817930431294	1.03496139411569	0.778396856190883	4.02599203842454	3.14954591880302	1.99916494999894E-02
2018	3	17	2.45882254815782	0.871412881951488	1.23507091296979	0.573156235152881	0.828915862599802	4.38955851495901	3.52305143635967	1.98915795411356E-02
2018	3	18	2.74387831617079	0.950833827395861	1.35503054446898	0.694220985789716	1.0068923475459	4.6630144915415	3.7904797974449	2.07500335475285E-02
2018	3	19	2.85435436814285	0.975849026707455	1.22672423048209	0.48444875174108	1.40978885902174	4.45972201639372	3.89453897316109	1.79420174277579E-02
2018	3	20	2.85925925863296	0.988692024889987	1.26311154983078	0.407222975116884	1.68979066065241	4.41798628180553	3.93129808768949	1.85885639482928E-02
2018	3	21	2.77926241280889	1.05557570436004	1.32169621555785	0.429276048641171	1.62814467276003	3.93204833187751	3.92511913713478	2.14067064214292E-02
2018	3	22	2.62932102292644	1.15538212809164	1.61127085607178	0.328033564062958	1.55285463838806	3.49280537476887	3.87835573358946	2.05325610337731E-02
2018	3	23	2.36971029387722	1.24635322775619	1.87113353938982	0.471461661532327	1.56929166015371	3.05340181634688	3.67947283667521	2.09430371595909E-02
2018	3	24	2.18852062262912	1.3361464920856	1.92473942359466	0.443909325045343	1.48772264242958	2.87886699068575	3.55596230958356	1.90070909873952E-02
2018	4	1	4.35001674996277	3.54290194544124	4.42501852903008	0.534781322684238	1.62563333509212	2.09339108812292	1.85570403216192	4.22887731689447E-02
2018	4	2	4.10544986013571	3.32619533854704	4.17845192037039	0.541997082712076	1.63710986746581	1.96578543885728	1.96578543885728	3.88705677226446E-02
2018	4	3	3.83843936776984	3.08710037772722	3.86882589323732	0.49882147355374	1.41186189419149	2.02557346097469	2.00389526634887	3.57589589882848E-02
2018	4	4	3.73315968841012	3.04763983711397	3.67230186491545	0.34262266336177	1.29313915861883	1.99289035777801	1.97165200563365	3.25916638619139E-02
2018	4	5	3.5718799789673	2.92620720199	3.42575850493244	0.335951056219583	1.26216193823399	2.0541381467695	2.02632241417265	3.02442519862636E-02
2018	4	6	3.41508616599045	2.80705968778105	3.24141387597693	0.376613545540913	1.25810815245979	2.04990325086473	1.9972713829997	3.01304686011048E-02
2018	4	7	2.86199153955898	2.40679016303642	2.72016741823574	0.618264803377396	1.33423149402634	1.95769634311357	1.95806469394155	3.00300560836243E-02
2018	4	8	2.79540677772565	2.32755636053157	2.66517275271151	0.692489578785624	1.33713817862509	1.7007048417593	1.839942251357	0.035799896009816
2018	4	9	2.90085607819391	2.38644674175237	2.80904188051987	0.698416146753222	1.54087411898362	1.49698799457077	1.75182882393172	4.44462993143685E-02
2018	4	10	3.80718024119049	3.09314976045017	3.75317424197723	0.842735776480104	1.66772070422726	1.70745622947393	1.70089085287961	5.10673475331052E-02
2018	4	11	4.33381162854051	3.55838269307275	4.42172682805587	0.99061013587444	1.79635862823547	2.11562184661142	1.65307529237662	4.94260939420895E-02
2018	4	12	4.73319250025792	3.85359573386104	4.76844718632395	1.12190914905003	1.28411561570566	2.18069457701026	1.5674893330175	3.29790597301622E-02
2018	4	13	4.10152789241131	3.35275466675116	4.16960123050413	1.90387386836883	1.12471869897837	2.088565338366	1.45010353256416	2.59105932788416E-02
2018	4	14	2.79493016976481	2.3945535884771	2.97219507728395	1.20340736066815	0.872055536654788	2.1458639035962	1.4076467079379	0.023056726677003
2018	4	15	1.89519833017135	1.69527763306425	2.19709449569711	0.568233363735592	0.775455553163886	2.19140843029394	1.37014387968335	2.23852728412247E-02
2018	4	16	1.93374138454368	1.72174574434186	2.28552872529935	0.683710697196056	0.857409311214574	2.23130787370641	1.54891994451978	2.31701620458373E-02
2018	4	17	1.67468589667185	1.57344463397012	2.01930071106007	0.50126680791915	1.00059773797812	2.20136129231595	1.77495956118659	2.13648255656509E-02
2018	4	18	1.51090363643288	1.34055168924313	1.95833109839553	0.488530584016266	1.65074124117767	2.27127059918464	1.96196917981867	2.28396656454815E-02
2018	4	19	1.57462956933585	1.43841291731079	1.96141073564581	0.660381814693172	1.92780765677718	2.17996796586707	2.00765113999019	0.033232260065006
2018	4	20	1.99321327500693	1.77352797946097	2.29129730735093	0.699480075210805	2.41238841133406	2.03707303091469	1.95433819363744	4.95686340992089E-02
2018	4	21	2.94341222444836	2.50830347714069	3.09126496693123	0.632845248590118	2.34089705658978	2.16828536124666	1.89461591402211	5.63015335046138E-02
2018	4	22	3.89570424364596	3.24467174169832	3.95798632365898	0.567105186038848	2.09768590844758	2.12258793022302	1.77283537731968	5.57764392044414E-02
2018	4	23	4.53039696500178	3.72476677162713	4.5491675683911	0.4181371279393	1.8548017931305	2.06462423010956	1.69477348986304	4.96106997910445E-02
2018	4	24	4.65081598449545	3.8027830292038	4.67168215385168	0.53069156755394	1.71606330298082	1.99099647186875	1.73332425464916	4.47206847839078E-02
2019	1	1	6.48223228381513	5.48582661499538	6.00902511061087	0.663825321578266	1.46826033473435	2.78829430644656	2.3505281994529	5.58894182049651E-02
2019	1	2	5.93369180162461	5.00586983089058	5.39972874464892	0.674998434902952	1.49461432679483	2.84548180139969	2.84548180139969	5.07625712775451E-02
2019	1	3	5.60246309726764	4.67056666080156	5.12313334315259	0.576493192465856	1.44275768866709	2.91240853405887	2.85975817783549	4.91388051515658E-02
2019	1	4	5.56165588288019	4.65826204048621	5.05602732465413	0.980246482118548	1.53453696156307	2.8804356895571	2.81702122447874	4.54413781859189E-02
2019	1	5	5.30400938303809	4.40166282648237	4.75988868354151	0.812918738407626	1.33471134026163	3.20860376173922	2.86927663189779	4.33222205814938E-02
2019	1	6	4.84748438852243	4.00639069226964	4.33868596221795	0.641296502714138	1.41119301444726	2.92814464408519	2.84667749863143	4.29299100558649E-02
2019	1	7	4.52364051892202	3.75861439756971	4.06708817707875	0.638866739134512	1.39451962173084	3.18238722476129	2.88256739647933	4.31335747388943E-02
2019	1	8	4.63478080644395	3.84165244150078	4.25153121706342	1.03735985575475	1.38022027557205	2.88343301875178	2.83457977268169	4.57827781242434E-02
2019	1	9	4.83920457506246	4.0173878046511	4.32408807951222	1.46004927811085	1.54246428550508	2.25363547509048	2.89449212545383	5.74030798679538E-02
2019	1	10	5.31643382481275	4.39811046491801	4.76413509872742	1.95894180364402	1.67508417746053	2.59716743654929	2.73866947580845	0.065193882414682
2019	1	11	6.20459690101282	5.15850562302605	5.64003225034558	2.7409667480473	1.67671180458196	2.58022528973554	2.87317125420572	6.06409966445628E-02
2019	1	12	6.8503366469973	5.69339996182482	6.35913851931621	3.63607650308201	1.60341448567648	2.24880024966916	2.78166385019421	5.34605657911798E-02
2019	1	13	6.9139843804963	5.75002370932271	6.42698418931882	2.48378969294112	1.2700269052806	2.69955339788322	2.40889169359274	4.17056376267052E-02
2019	1	14	6.17009751803069	5.09119530236385	5.7811326052657	1.65847035660786	0.862390760983283	2.55751799901938	2.30947669739951	3.43438238925152E-02
2019	1	15	5.18805426749172	4.30165814710564	4.86148409940902	2.22764313069109	0.772717884338809	2.5419757026087	2.51668226630541	3.30000592976326E-02
2019	1	16	4.19621028849299	3.45255971844991	3.95413038194104	1.43865522282903	0.881524148135262	2.62703074243134	2.21688838620812	3.45433040564992E-02
2019	1	17	4.03611117760374	3.32181393765247	3.73000714056173	0.879966597298685	0.966106601208815	2.9424572978026	2.45266483924034	0.033584725221797
2019	1	18	4.38895143470926	3.72592443350703	4.37247632264893	1.29430149995758	1.28995419317013	2.74211307506553	2.5496473031535	0.037878617636662
2019	1	19	4.92205742273278	4.26084975302241	4.79997265052642	0.870463070693317	1.94864837165851	2.31735737607922	2.60702380193295	5.12712058686071E-02
2019	1	20	4.98916087646779	4.31663056133688	4.87577811280283	1.26866348338687	2.00370637484614	2.44777728961979	2.33220437956975	5.97591152838137E-02
2019	1	21	5.43828734441389	4.72464765750579	5.20781338160596	0.894603756847989	1.97085550054541	2.60448056578474	2.29508221679241	6.46797555978327E-02
2019	1	22	6.35551898609172	5.46002164173232	6.00644026794981	1.14332393412758	1.86218795284492	2.61809379647836	2.23289616924777	6.68388761777939E-02
2019	1	23	7.14829714710149	6.15889632158909	6.82998297739063	1.01829991654213	1.67188491913757	2.67976854641322	2.27695661126901	6.52793432476354E-02
2019	1	24	7.05074577250918	6.01924514366586	6.62327563992568	0.843859564513356	1.59214438397944	2.77715386199962	2.30651531193805	0.060915410329562
2019	2	1	2.71506621006294	1.47873640854543	2.79437423589421	0.652862330640281	2.38638552448739	5.14367383879855	4.17700098927088	0.02570676606508
2019	2	2	2.91569875710992	1.44390586225349	3.09788123440145	0.862144989592104	2.25359378947363	5.58285978293375	5.58285978293375	2.22538777701742E-02
2019	2	3	2.90353444947459	1.32013258499333	3.38811190243426	0.631847309617969	2.24768567857164	5.61593855970597	5.49776062595605	2.04646910115956E-02
2019	2	4	2.95785545711599	1.34750309049139	3.21871978401478	0.585288940789276	2.17576553952371	5.94903479622286	5.44214707474669	0.019951102124843
2019	2	5	2.83367293335977	1.25399717108658	2.53708131702462	0.673263119876483	2.03253807602815	5.76645764008298	5.63189300595917	1.97237594617595E-02
2019	2	6	2.63764674140335	1.24622887361149	1.95364702490732	0.899810586128598	1.95301267784554	5.38086649449609	5.25221543888254	2.14401894889641E-02
2019	2	7	2.57706362756776	1.24107500184947	1.95401549406809	0.966166189793866	1.9264871397875	4.78644716323572	5.19229393536785	2.55005415885318E-02
2019	2	8	2.42772976949158	1.26727543984726	1.95723159946294	1.19825988728141	1.95257183806647	4.71983993213484	5.05757991238859	2.88493049465172E-02
2019	2	9	2.32873656202231	1.35233763932066	2.00904492018413	1.95497299169907	2.13388327749054	4.60665483881464	4.88189482566618	3.42488679640729E-02
2019	2	10	2.34894418168842	1.58063312688584	2.3190716612166	2.84803396648137	1.67014573660578	4.14739441344224	4.68427261446655	2.76536430914276E-02
2019	2	11	2.66374984606517	1.69839321396497	2.71609700621846	1.90333608441867	0.997896621067129	4.61994732336175	4.46567609647125	2.15229693230736E-02
2019	2	12	2.85092861928198	1.51673309775665	2.88260189892554	1.63576679474145	0.698620428628092	4.85627001748068	4.33431390017257	1.98095151650977E-02
2019	2	13	3.07643985410203	1.32382312630297	3.04288848543626	1.12131731895679	0.672741430575645	4.92940942476186	4.2956391426602	1.86695181354369E-02
2019	2	14	3.20077393462053	1.24409923077087	3.18006304259047	0.904763610783995	0.514129424327491	4.77852552584282	4.24318348750663	1.62991401760236E-02
2019	2	15	3.31620444382474	1.18386804563684	3.29944323047497	0.895477402229087	0.516105784504092	4.31168736396766	4.20933043571756	1.65173653599999E-02
2019	2	16	3.48900905640884	1.21180633222286	3.58787196091058	0.906460688049061	0.553560790305465	4.77097805059826	4.18257511464576	1.76787607101548E-02
2019	2	17	3.54930915382652	1.04288153921029	3.33058972737543	1.12103322440384	0.655443781055834	4.44629221626915	4.21325155289487	1.65481984059149E-02
2019	2	18	3.60061455231201	1.11206356837951	3.48075141447313	1.91701693619657	0.715184272410016	4.8358976727688	4.44737663691949	1.85226098671484E-02
2019	2	19	3.45882748398239	1.06729985708202	2.75786735230924	1.48073211235833	0.730315842345455	4.49481925735025	4.34752727327759	1.94992432583386E-02
2019	2	20	3.6428292687611	1.05472759981395	2.88354256697829	0.902761987407607	0.856132121859345	4.23984859233698	4.4789173518804	2.08137316354068E-02
2019	2	21	3.60989348989324	1.01961880900312	2.62393991755586	0.825682100397223	1.42305788620327	4.33010927141638	4.36159283287772	2.45110329234253E-02
2019	2	22	3.32575970862611	1.10899370665524	2.37198169408284	1.77001688375585	1.86502865976774	5.01917676364991	4.26421031918065	2.95061418348812E-02
2019	2	23	3.06581834490803	1.37835161298805	2.31630131990847	0.564735763364001	2.15461295420508	4.9895048332841	4.22716661516108	0.028518510979325
2019	2	24	2.8298318256372	1.52499145617472	2.62423131230834	0.890474282067632	2.26727192555275	4.97869829771958	4.16614820961136	2.64604962259891E-02
2019	3	1	1.97117760751704	1.49761324020478	2.3709044131682	0.666721518088975	1.85371555703124	3.75877889288411	3.94217007709125	2.40402816378002E-02
2019	3	2	1.91933240910477	1.45714601512591	2.24763502793403	0.643304944336966	1.79603099918117	3.63259585855659	3.63259585855659	2.39211210715015E-02
2019	3	3	1.8068793456965	1.28002244457935	2.06481175985147	0.456567010506502	1.75267192138961	3.40844528442579	3.4481000659889	2.50385928607654E-02
2019	3	4	1.70551757034038	1.28106587857433	1.80731289080985	0.467597539539713	1.64552922791098	3.40637608403374	3.33181988451214	2.59840348681111E-02
2019	3	5	1.70569168253836	1.38672474773137	1.67243232460334	0.634623681645015	1.61303528904015	3.36376885439539	3.29565227829366	0.026423988609109
2019	3	6	1.77498757962058	1.38631010595629	1.7071543938281	0.423802288786129	1.60492913823541	3.48080999422855	3.25086746933758	2.65268600590975E-02
2019	3	7	1.846599497147	1.44050343780256	1.80770884604713	0.498986895597455	1.40572121476315	3.09236163965456	3.20092589652876	2.91407557581723E-02
2019	3	8	1.96617029203575	1.48728453970144	2.08488368239952	0.466410313186698	1.31927630507631	2.87416923047897	3.13784581980838	2.89707374180087E-02
2019	3	9	1.96980750973162	1.48471993730072	2.16439045782231	0.998118611775005	1.44575865905812	3.18060861352454	3.01865278635005	2.96442210683624E-02
2019	3	10	2.15151575911691	1.61917487853959	2.44201583902003	1.87039248703462	1.57897914942566	3.80389410203625	2.97630106937379	0.027618815994057
2019	3	11	1.99259181370608	1.49083191195791	2.53091810502036	1.99422115098061	1.31860038653889	4.07406340882227	2.81738950249867	2.43233715249168E-02
2019	3	12	1.95080111748994	1.38365185800174	2.37617181980277	1.68453623099148	1.12942516615466	4.25530519193361	2.84386244003956	2.70711246289726E-02
2019	3	13	1.8342660935947	1.2207233364153	1.88896514991307	1.61425008727009	0.891447706540312	4.19070021328556	2.92341178186048	0.026688145662409
2019	3	14	1.96506820633676	1.20831577254161	1.90173531865563	0.814602695597315	0.562525457589999	4.47854883766584	3.18189746073271	2.47319737322228E-02
2019	3	15	2.07596995769133	1.20856075788732	1.65893519386681	1.15455565569027	0.612439481296136	4.48957247128198	3.44348621935677	2.20990791916499E-02
2019	3	16	1.94765508740798	1.19399954534186	1.63535282371257	1.28163275773499	0.931168985350503	4.38707929499575	3.68510952184298	2.30727004292848E-02
2019	3	17	2.46326466980218	1.13527991709498	2.57420357049264	1.28351819916472	0.81421035902083	4.63441983663783	3.95807756970466	2.76713475136519E-02
2019	3	18	2.71772243044833	1.08062984919329	2.80832238150347	0.869531241118443	0.919878198086079	5.01556715821208	4.2750696471748	0.026690495429026
2019	3	19	2.64517897795854	1.22794323352662	2.74075144769193	1.06073999025256	1.71272808700039	5.33776921226792	4.39646358004206	2.49254387216494E-02
2019	3	20	1.82076741940352	1.07691014744379	1.69066004319843	1.57246287934448	2.21962665987171	5.10674618364534	4.35813878055545	2.49524177205299E-02
2019	3	21	1.62937154813279	1.16593046658038	1.74537211105943	0.85246434637842	2.33289280396548	5.07215448189888	4.64248507970432	2.51839742401119E-02
2019	3	22	1.6979487581401	1.23445906378851	2.08110221828796	1.09169868987206	2.15026227696821	4.2741579730768	4.48581376721891	2.69977403992939E-02
2019	3	23	1.9316924982244	1.44340680116006	2.48265491564415	0.778279483378796	1.92715305590752	4.03239715226279	4.32604737310512	2.70804666503909E-02
2019	3	24	2.02346109200731	1.57560911925269	2.4939953048156	1.2195456857483	1.99659104369976	4.1560468769975	4.24248672000969	2.47357621847977E-02
2019	4	1	4.5406020690223	3.68425959239113	4.16772002003292	0.59645414765361	1.54443459999722	2.60739503841745	2.36876537261694	4.18085577969018E-02
2019	4	2	4.37508990976162	3.55752036234581	3.98728867933564	0.609145835247491	1.45533693106064	2.53230166569324	2.53230166569324	3.97699200066325E-02
2019	4	3	4.04083940048355	3.30376482825685	3.77859542538515	0.678666773980475	1.41286444761736	2.49788756155996	2.50260815850197	3.85317088813815E-02
2019	4	4	3.72575791021085	3.03688763859953	3.64657877837317	0.791898832394962	1.35310478680337	2.46337648546211	2.47757267660968	3.62689172534413E-02
2019	4	5	3.55500987876197	2.77546179398219	3.91440088083318	0.803487514272739	1.32518880018107	2.44376003294713	2.48927968761649	3.27106056193358E-02
2019	4	6	3.48841552998576	2.61968460094647	4.11344087759843	0.814966987372034	1.25837178851745	2.46758815222044	2.4760559943837	3.24162117507964E-02
2019	4	7	3.33575407618303	2.56462735509886	3.69756144114387	0.773609989011972	1.32529030579988	2.32656450830655	2.42166648644872	3.32671986273238E-02
2019	4	8	3.16964236085093	2.5233897482036	3.0460457287555	0.817937059066011	1.29625622561009	2.07263534574745	2.35701036082262	3.74300970416373E-02
2019	4	9	3.21376774273838	2.60000097112817	2.90143602700641	0.978986384799877	1.25858524062643	1.92489724875987	2.24039672012878	4.31152680853594E-02
2019	4	10	3.38699888128388	2.70885079010757	3.16246041217082	1.3915357236678	1.40599719848607	2.34299045810613	2.1801488154407	5.16195707992121E-02
2019	4	11	3.79123402515005	3.03148986637442	3.48629037720908	1.90095770128707	1.5415970625258	3.03736494503332	2.121378815695	0.052105905224419
2019	4	12	4.61434408152725	3.72955502985655	4.19454604206929	2.34206344034368	1.47240321099744	3.0327395465996	2.14870896360665	4.87395042602946E-02
2019	4	13	4.55699785787674	3.71559371135651	4.15891795614206	2.08291302597729	1.28128642068958	2.81022603102241	2.0288524399393	4.13390855033078E-02
2019	4	14	3.87638458933658	3.2314807694924	3.65803163535521	1.95087488201432	0.973995943247425	2.84541771440474	1.97265921158453	0.035589406072441
2019	4	15	2.99635884650396	2.57551528282194	2.86723848754999	1.73271720474326	0.908009932711124	2.96139106371011	2.0452459614084	0.031006225960901
2019	4	16	2.45519724014049	2.15523552345791	2.49520990020328	1.41697750905178	1.0448158745158	2.45321382604147	2.08950189742712	3.42220755431898E-02
2019	4	17	2.38042769961675	1.96794554281269	2.33034985725258	1.00596376606206	1.11527790132242	2.84337157346026	2.41043327575257	3.48915407716486E-02
2019	4	18	2.5771984350775	2.07928930396776	2.41033890137725	1.1545853915587	1.39940293875469	2.67875009579133	2.56315375200627	3.57553149211304E-02
2019	4	19	2.54466970653244	2.06203743224956	2.42658085962423	1.08155061358761	1.82896100516979	2.50851346781411	2.51307259124507	3.94377799663194E-02
2019	4	20	3.11558417318455	2.55557732113681	2.95891094523317	0.898726091592198	1.963507116198	2.35046504576277	2.35963891472738	4.54164169581617E-02
2019	4	21	3.60648759806011	2.89426512430556	3.53466173074004	0.855012786790545	1.79331693683314	2.31068234514546	2.18124845645687	4.77283479980811E-02
2019	4	22	4.18034206757371	3.33509273876708	4.13031484830968	0.967486635237781	1.73533665265849	2.3312503057504	2.07061866941461	4.98343477613137E-02
2019	4	23	4.59811632791063	3.70212587799588	4.40237933416366	0.879058466461937	1.64436443937871	2.24447044570492	1.98374008389472	0.048108218584981
2019	4	24	4.59753709749042	3.71245950874197	4.32718706460648	0.722139378394135	1.57426725574648	2.22560442824803	1.97465866911326	4.72136315917209E-02
2020	1	1	7.87176609323394	6.83221021004742	7.55618102836128	3.21734313277488	1.83458064710673	2.82952393981542	2.44195330988962	6.33131915692373E-02
2020	1	2	7.80195427687911	8.77441693944353	9.84841847664098	1.61933160498115	1.75217224901872	2.88733779631007	2.88733779631007	5.98808649984137E-02
2020	1	3	7.47534478425064	9.48588077614461	10.6872090518769	1.20939803439784	1.65018106054416	2.89945314550399	2.87593531598019	5.53409284008513E-02
2020	1	4	7.17139265534204	8.84686879573521	9.8981331937679	0.998544298094788	1.67226681923638	2.91574633341694	2.86219497602764	5.18996603558427E-02
2020	1	5	7.01698463765914	7.11865556855532	7.85016293059946	0.891415568132047	1.63547760741759	2.92297603219079	2.864145017004	5.01080496331188E-02
2020	1	6	6.73405531733941	6.38242127870719	7.03879361672446	0.76800855579546	1.48995382698337	2.89618496160836	2.81652024036053	4.77735873131784E-02
2020	1	7	6.29314297702079	5.71412064936946	6.29325832666318	0.879830207331252	1.57234736230549	2.87286694334815	2.80854653198019	4.58176598053018E-02
2020	1	8	5.89359480574639	5.19949801031396	5.96865758798649	0.931373399783781	1.60491327144919	2.84459456116277	2.78820299555024	0.044651397315083
2020	1	9	5.59385445106403	4.71378096163629	5.56003780525398	1.56853109828319	1.63866302608759	2.82611532974729	2.75431944089428	0.053764041682484
2020	1	10	5.60260618722735	4.64812809151723	5.56842365002545	1.81340293167193	1.73135660740406	2.75796581879548	2.73487982829912	6.72493003923459E-02
2020	1	11	6.31013057955866	5.16974254287109	6.02994719658444	2.14251369743539	1.85487583786563	2.57081603823153	2.6523931185232	6.82761059592591E-02
2020	1	12	7.11611793366307	5.81560921497572	6.62917929908005	2.26459121146401	1.76853289132789	2.3733072211411	2.54188998998869	6.02273763389224E-02
2020	1	13	7.38288325342016	6.02691449060227	6.90809622943448	1.96053104974528	1.59779898807545	2.24566692610902	2.40551699360283	5.29806844389499E-02
2020	1	14	6.98519083916522	5.62563154627078	6.48807929784871	1.7359111728583	1.21959980625765	2.11411135692206	2.27097737050333	4.22878001113565E-02
2020	1	15	5.79995555725655	4.62718134694048	5.32392638042564	1.4835918018033	0.952496736958558	2.13334605205814	2.16091249310937	0.036279825655026
2020	1	16	4.51740690370392	3.71172009947761	4.14049755267649	1.4082446152875	1.00371444184888	2.3195020026052	2.10089294993451	3.26036329212489E-02
2020	1	17	3.78053120946641	3.11704388098124	3.39869535328829	1.34101673056648	0.998877405435424	2.2652141674748	2.08250850582697	3.25319833650405E-02
2020	1	18	3.37235120938187	2.77623840129644	3.05864401578595	0.936895058747608	1.30261521696665	2.49014663841917	2.11815738160727	3.38897395757838E-02
2020	1	19	3.34125830635921	2.72591283682208	3.00871845870237	1.11289851884315	1.96510397488712	2.65710316423326	2.09253051314318	4.63045039412428E-02
2020	1	20	3.70404979048577	2.96805763107155	3.24661944349541	1.41637670281327	2.16731317983897	2.51022652713317	2.09929320020134	5.80651490244538E-02
2020	1	21	4.51931985904796	3.61894377649449	3.98155368066503	1.30787460687912	2.1741594002319	2.50106403312989	2.09351201971588	6.35282616747964E-02
2020	1	22	5.52928268701891	4.43895112283901	4.8717214397996	0.957709756245585	2.10569448415859	2.58321234634696	2.20176665909668	6.72864454710784E-02
2020	1	23	6.37929342602961	5.11741899867279	5.55943942384183	1.18713768758973	2.04674115831714	2.69308998848294	2.23431326037534	0.065093985671184
2020	1	24	7.34114543009124	6.10906325994315	6.64907610099927	2.53470765797746	1.90782293722147	2.78655998767595	2.31092149593147	6.37125825560371E-02
2020	2	1	6.87975936699853	5.83448957826822	7.22310216197042	0.629930926807344	2.15871683043973	4.05434491510002	3.63893115023026	3.55724414237004E-02
2020	2	2	6.75335799839686	5.78232844178325	6.81745984839115	0.532174667325691	2.05744987458585	4.09377362576175	4.09377362576175	3.60579584397541E-02
2020	2	3	6.85315478927265	5.88814449185074	6.86567873053187	0.699836211626732	2.16018535309683	4.14502167922011	4.08741081210675	4.24937449010835E-02
2020	2	4	7.46969547993874	6.56771579685237	7.46356736944011	1.34378686024352	2.07970273801253	4.28432953706251	4.11445331590068	4.25562744418473E-02
2020	2	5	7.89120208910343	7.28444055571469	8.12821736388639	0.444261256508747	1.99997015308078	4.16637084826984	4.08328403614972	4.35420445765888E-02
2020	2	6	8.34251053485392	7.97053691349953	8.90129018923476	0.423700900230087	1.93687870507314	4.11363286021516	4.04520749822598	4.30366948330968E-02
2020	2	7	8.53592915595132	8.25713867916761	9.26016130730205	0.415847383378061	1.93150236794265	3.97684281752231	3.97430903115652	0.042436398498395
2020	2	8	8.59627529743449	8.37147040577998	9.4333257829694	0.569928841890709	2.03971688896073	3.8260660883099	3.90436098877926	4.50891879098327E-02
2020	2	9	8.61563618260822	8.64502264646856	9.74985147917414	1.04102940992172	2.19368286810182	3.85593284409413	3.77803036584833	0.04645840592748
2020	2	10	8.37498876698372	8.78378644747835	9.87575399098808	1.28640238449371	2.1819401551974	3.86671438366133	3.72385964385483	4.29997176228215E-02
2020	2	11	8.11132988481785	8.74219305967365	9.83808987971475	1.08183406477069	1.17664608010622	3.81290214467791	3.52422205507463	2.59690756681781E-02
2020	2	12	7.46919177458618	7.36475461906985	8.28865132585067	0.601844807533289	0.612498695664228	4.13516204643829	3.37800911598508	1.90168516274891E-02
2020	2	13	5.65518096684257	4.84899977378141	5.63096079200102	0.570511745847812	0.537102574138164	4.30072638704759	3.25828832616802	0.019453425450781
2020	2	14	3.76591266759091	2.88869112242552	3.6869270126667	0.429764469114043	0.473484384432409	4.43699014722606	3.3075858268986	1.92420628349226E-02
2020	2	15	3.12648477818786	1.99275924396871	2.89625434684569	0.577580505441369	0.446995122797374	4.72317206564483	3.53793558406427	1.94401704704518E-02
2020	2	16	3.06443443027013	1.73266713348777	2.71929797335908	0.411370079804883	0.43633629659094	4.88865134288029	3.84006151592295	1.90177319452346E-02
2020	2	17	2.93412317778449	1.58545655895681	2.74791024556432	0.530136429966822	0.440396708225581	4.92996150267462	4.087078884837	2.27322425222014E-02
2020	2	18	2.84093810520328	1.5461278937542	2.84338493316878	0.520005426643778	0.509880665755848	4.84359050846604	4.32894771968759	1.88994799008775E-02
2020	2	19	3.15118831395202	1.76756529467902	4.24102394313969	0.49364156734956	0.681009728594913	4.6441651831379	4.4648493742656	1.92141428601422E-02
2020	2	20	4.51315206722252	2.19398049221434	6.21505299523266	0.560921582130415	1.04427816721259	4.23332772505629	4.50278558321528	2.78805181800834E-02
2020	2	21	5.63332044898619	2.93949661461057	7.05201097353505	0.507210256135373	1.63060955848445	3.88780204593008	4.4362840223866	3.09443025054671E-02
2020	2	22	5.3384492622096	3.92668292723474	6.55239522676922	0.51126682213274	2.08022985607854	3.80998775287362	4.32074443802251	3.69042639930062E-02
2020	2	23	6.0539811554619	4.94567969643684	6.89153657418114	0.574974414441412	2.22290160555033	3.7098745499683	4.03681034264732	4.11021176184075E-02
2020	2	24	6.67218778298567	5.59479597141325	7.23037259655092	0.544617599735505	2.23771704214606	3.88926912496607	3.7706259963416	3.87916978419673E-02
2020	3	1	1.67597967834972	1.31983089899941	1.99741930909626	0.36401341436697	1.48250229380814	3.13708890873798	3.1454601275361	2.00162733956948E-02
2020	3	2	1.662889492781	1.31235428738093	1.93223973673483	0.274335199940636	1.44537023022769	3.41847669378964	3.41847669378964	1.96332193521584E-02
2020	3	3	1.56843265926455	1.26717531504785	1.73484718338381	0.260703576179962	1.32813598347905	3.20852378537101	3.30288207212478	0.019257341565713
2020	3	4	1.53748619198042	1.22063944579361	1.63442231935415	0.21680828783167	1.26980738660533	3.07323666700927	3.20437650118741	0.018706292611277
2020	3	5	1.47519342428307	1.15215618054698	1.54904344849997	0.380151213545284	1.18879068940405	3.0246921313255	3.10689851703815	1.84725270461892E-02
2020	3	6	1.47725853152366	1.14821326636665	1.56657530540077	0.307201141012216	1.09821947385424	3.04661696233843	3.08728184405676	1.89149070252462E-02
2020	3	7	1.41534915215846	1.1083510306347	1.44599067910768	0.294090529224977	1.05457918882635	2.86863615039105	3.00293614160605	2.08736979655073E-02
2020	3	8	1.44355769099208	1.14782447155522	1.46433423132351	0.43041580663393	0.997807538645093	2.78234703681282	2.93336595203015	2.25221551064134E-02
2020	3	9	1.49901085538863	1.18796008624229	1.50286265433137	1.72499168405082	0.917768362218699	3.18796707119643	2.84417353955877	2.35444947284671E-02
2020	3	10	1.56085504182514	1.21512640797325	1.75431806580432	3.00086968417593	0.869259067300613	3.7465247929282	2.74341346637419	2.15162917191496E-02
2020	3	11	1.64450059774038	1.17841340987698	1.78531878453093	2.74323451959404	0.78803295709567	4.12477328346769	2.70238565438199	2.11653222449471E-02
2020	3	12	1.88205731609163	1.27687125505851	2.17600611099114	1.84477213280387	0.623076231031024	4.09201423632875	2.78031330926189	0.020937719798671
2020	3	13	1.6036767234072	1.18266515115545	1.54912140326887	1.25768300351587	0.470309743673686	3.84123294511473	2.83297391800198	2.12933856754378E-02
2020	3	14	1.47849835223053	1.06522207911866	1.31715152545323	0.893135867406901	0.375469722737738	3.64213859576601	2.96948280591054	1.91499736086797E-02
2020	3	15	1.43282654905974	0.971142399903892	1.26354046136796	0.599501314491016	0.440139370307374	3.68428384267007	3.19499172957795	1.93070631846535E-02
2020	3	16	1.5041075982196	0.902496207240636	1.4706900702911	0.987297448528275	0.491019993196698	3.74201992584005	3.42998209154472	1.93653573083912E-02
2020	3	17	1.38704009628627	0.87337467489337	1.13141287074373	0.636533185178775	0.474045883143529	3.7206469387117	3.59733902923123	1.82112344569893E-02
2020	3	18	1.53551012515646	0.908311909550087	1.36102800573582	0.456913013715779	0.608435702048571	3.85003052490952	3.68871750341093	1.82416213485374E-02
2020	3	19	1.63974621044194	0.893186568652129	1.32422142094675	0.376656440941423	0.980887163831422	4.105766203663	3.68017021827236	1.97413617363241E-02
2020	3	20	1.579542881084	0.951049196282312	1.43207149608262	0.428853105518414	1.12383735521216	4.13831190820151	3.66974526934107	2.14894329695843E-02
2020	3	21	1.55633093684938	1.0420777983841	1.35525991732729	0.408371520353012	1.17915278284411	4.11967732117216	3.64085051377121	2.26854030811725E-02
2020	3	22	1.6657640597683	1.24302129338522	1.65242171507565	0.387078319854755	1.33176096144077	3.78911964569179	3.5591504924619	2.26285561474891E-02
2020	3	23	1.81177861603355	1.42409715000381	1.89857712990859	0.459634778972398	1.31165511488747	3.42999586805321	3.44284515632156	2.14859969021303E-02
2020	3	24	2.08997906241805	1.65622778921172	2.19517298303598	0.55034183577979	1.45272352625645	3.1524946891136	3.28498803414559	2.02755405459602E-02
2020	4	1	5.52892325889263	4.61807704781077	5.43632503064951	1.11044285243343	1.55766923995185	2.40618540197489	1.96265196894165	4.34733711935215E-02
2020	4	2	5.48359200432098	4.54866384158414	5.31075979274559	0.677125173820318	1.45331352495736	2.4383441568848	2.4383441568848	3.88516830991865E-02
2020	4	3	4.97134633692874	4.11152418005811	4.84851401824382	0.667649510292564	1.37515252056944	2.52172506530517	2.46537693006079	3.55942707669888E-02
2020	4	4	4.56963576465029	3.75547391375811	4.42355867914866	0.644457075367777	1.34394636532062	2.57772567418186	2.48534710056433	3.39049482555597E-02
2020	4	5	4.30300113283184	3.53567626454591	4.05945068605017	0.581949343727647	1.27384274906364	2.59378267935241	2.46726334509616	3.20862568637708E-02
2020	4	6	4.19158636827748	3.42883619472424	3.92600809307277	0.789261120457893	1.1945587303703	2.57949713196302	2.4520383763634	0.030875722987113
2020	4	7	4.09594717183219	3.3805767105692	3.77385774406513	0.743470692699413	1.20536657634593	2.55798279142535	2.44214860963268	3.09654826317622E-02
2020	4	8	4.6152467461421	3.76659689133276	4.27777142648488	0.773316794239354	1.39375814517336	2.33613003392911	2.23994771169596	3.97715804438218E-02
2020	4	9	4.17188538222388	3.4431263850051	3.93230692797675	0.95409439712	1.35641759920997	2.31879189646434	2.37368130657738	4.41691984753583E-02
2020	4	10	4.32974065844307	3.60901479800774	4.19414623747703	0.984380700041865	1.47853525055678	2.49395161645988	2.40882950959118	4.78661520921732E-02
2020	4	11	4.03659188847152	3.32243435930695	4.00802478172595	1.37233356609563	1.41812883914782	2.28094630567725	2.2905182862853	4.19748876737571E-02
2020	4	12	4.32956850950494	3.58119153982761	4.25045441959203	1.19558269869465	1.2992144605972	2.00526237545378	2.14987671320238	3.84021519543537E-02
2020	4	13	4.34366477613359	3.62884852010592	4.4071672364218	0.972341698571913	0.813506923834609	2.05493341078277	1.96652352148356	3.24161567350894E-02
2020	4	14	4.24473306397769	3.57833704363205	4.30852829746803	1.12321128092785	0.582864803990925	2.25109810554227	1.80428648929424	2.60327324927003E-02
2020	4	15	3.47462651801544	2.91509714151313	3.57179631806307	0.821221712494115	0.560033237380211	2.40180312584627	1.71538720096074	2.53726800668139E-02
2020	4	16	2.74037549826313	2.22768185674094	2.86256201777348	0.835708855855968	0.691395303475454	2.50693493099643	1.7828439226169	2.59212831056154E-02
2020	4	17	2.05601843096479	1.67035335278191	2.39996005153379	0.824331741553035	0.842327917139502	2.60499804879897	1.94948807659726	2.62742289210381E-02
2020	4	18	2.00477903959546	1.63378367991798	2.32726982216251	0.782622783923663	1.25088530699507	2.42171948689021	2.08609054595879	2.70970612044636E-02
2020	4	19	2.21333453242302	1.79183796006212	2.42553507760378	0.767021630426896	2.04734873883795	1.98339131932136	2.07660965256989	3.41654336864389E-02
2020	4	20	2.5450344164815	2.10699129513246	2.82108970130251	0.945453501904822	2.24031147306174	2.15175356666244	2.00501680662209	0.044944873039078
2020	4	21	3.00670400540635	2.49794757794085	3.47705797554519	0.883103586014742	2.04530289713478	2.11454212223847	1.86585116957132	4.82800296480589E-02
2020	4	22	3.74016125652773	3.05467242284423	4.20225060289441	0.748357682005069	1.9619710283601	2.2731895607959	1.82622216400467	5.26639170381859E-02
2020	4	23	4.41389945668313	3.60328036188327	4.71776812386142	0.873678207046196	1.90150069354798	2.2703633415308	1.80474624041656	5.27471283244272E-02
2020	4	24	5.01787271525256	4.16008992866907	5.14708845314304	1.03354313462972	1.73423651058817	2.36053862939722	1.86471786919943	4.95963238640461E-02
2021	1	1	7.2794800748849	7.36517271391286	8.81008778148264	0.929563904155199	1.59927030904848	3.37645555396518	2.61417090505707	5.36731729962863E-02
2021	1	2	6.7090422997418	6.04580525168236	6.92893572156333	0.7865890817558	1.52906446119815	3.32339637398221	3.32339637398221	5.12438393302984E-02
2021	1	3	5.77950221947464	4.8893201973105	5.51601835282959	0.676895319570068	1.45745527382398	3.37363929641726	3.34532724338111	4.80344672608813E-02
2021	1	4	5.1325102591899	4.26669208031189	4.89258506900357	0.588037643591061	1.4464572701229	3.32166560410606	3.2991097557679	4.78989465431361E-02
2021	1	5	4.90710189767981	4.01836338767318	4.84112554208097	0.629914225457738	1.4188682700398	3.21544883699467	3.25707169714497	4.46801331481741E-02
2021	1	6	4.79485452679655	3.84691448366938	5.05586966463182	0.726650014306012	1.27668380346618	3.08525966316517	3.21906956774408	4.20328570698159E-02
2021	1	7	4.82097072714337	3.79168378009	5.2874964313433	0.780625679134339	1.28569834848262	3.01506003021375	3.15133738506588	4.06279352247196E-02
2021	1	8	4.74900769706732	3.72865299741128	5.21948901235407	0.831333289833739	1.34886640810231	2.94507054291444	3.0534753860343	0.040387185067771
2021	1	9	4.54561374611378	3.58234580626766	4.8789468797753	1.21985024476236	1.45689321466513	2.76216377831484	2.96791749817532	4.77048301233387E-02
2021	1	10	4.61588564803344	3.7190113887844	4.65571453932355	1.41685806190091	1.48762187749574	2.70929178547238	2.90027852399749	5.87027846322211E-02
2021	1	11	4.84647682463181	3.98600351099643	4.66916988790319	1.5343107017909	1.36852364338536	2.51422219505016	2.74343099278955	5.14964248952512E-02
2021	1	12	5.11796896304807	4.20336946833011	4.77784450537286	2.21749447994258	1.15970745292484	2.36155316004581	2.56115264453434	4.47044185709612E-02
2021	1	13	4.80004944636401	3.87381610374781	4.52211791327069	1.60073521802561	0.914946855078942	2.22308197118381	2.34915640581684	4.02414738643618E-02
2021	1	14	4.03075626033665	3.2386001898884	3.93130155645518	1.46996994048077	0.849779637962848	2.28439121826521	2.14727303037748	3.77381016623195E-02
2021	1	15	3.80378444665718	3.00447228318659	3.90788480276999	1.28685793424479	0.841154065302481	2.46008329530796	2.05892807375315	3.48770857526145E-02
2021	1	16	3.64435329500391	2.80824170003522	4.26676963870582	1.15672764746242	0.833475898598414	2.49010426575699	2.04461948111285	3.33923578616736E-02
2021	1	17	3.76786025355502	2.80193271078973	4.82116910449922	1.00854197960756	0.853857838899711	2.52015233306356	2.109587258284	3.12518147434189E-02
2021	1	18	4.18976579112117	2.7685835579423	5.68735390785562	0.949912712279659	1.03846608836775	2.51552823120294	2.22883294091958	3.31053623396658E-02
2021	1	19	5.83226084994359	2.89513919353611	7.1324532398786	0.982651716978062	1.3767468580102	2.6941139459144	2.33716863514028	3.79956488117846E-02
2021	1	20	6.08743460783313	2.94182299709812	8.16053182227618	1.38862747753826	1.72517185515962	2.63195861685519	2.30743832566738	0.045574884475614
2021	1	21	6.13855838374988	3.2340115886755	8.76865047528307	1.7084683375392	1.88999503881787	2.87178350725843	2.28307922086027	5.49317046860843E-02
2021	1	22	6.43354135354671	3.68524546028029	8.38398043236269	1.41176197087865	1.99248437088322	3.11049624903043	2.29153990957546	0.057933307759536
2021	1	23	8.28548058439322	6.99000845968678	10.1265016938442	1.25295537793169	1.91267508190579	3.23966898298316	2.32140982934642	5.77195056437792E-02
2021	1	24	7.62600382216096	8.17170411639557	10.2614054909128	1.03068820198138	1.747400744504	3.28389226912858	2.42404254693566	0.055165913980824
2021	2	1	3.24860321883465	2.52576252370309	3.8440611862291	0.786814759485441	1.88108998327198	3.96485954943903	3.3655133684695	0.022895478975909
2021	2	2	3.22762840657323	2.53774063426391	3.75452984670887	0.704529216116278	1.86524380331396	4.22812452950916	4.22812452950916	2.16714405685917E-02
2021	2	3	3.26168417210858	2.57715088583757	3.83107062804931	0.708588321075133	1.76341958222709	4.25575464104557	4.19506076219818	2.11223541811477E-02
2021	2	4	3.09754499049139	2.48736871419105	3.58603768241025	0.45177111177063	1.72577167810651	4.33674515822161	4.20638827820681	2.05026048025644E-02
2021	2	5	3.01003972847632	2.40732669474291	3.5275411167289	0.354604191191812	1.61643220484284	4.42969132583358	4.18883204879124	2.03573421911616E-02
2021	2	6	2.85885771356337	2.26472540108387	3.24567273987867	0.417650852306366	1.49557389767539	4.27203283581301	4.14808604378186	2.05619070806193E-02
2021	2	7	2.68376538888865	2.12963914987874	3.03953687680395	0.354883369492297	1.39100351840825	4.02393362089574	4.06725143750268	2.18088848628441E-02
2021	2	8	2.6522452942878	2.12023604709497	3.02006539787828	0.790276342724513	1.45410127836539	3.82228895077624	3.99189213555045	2.53117852791898E-02
2021	2	9	2.78635257707288	2.24559442969881	3.18784618758444	2.81272955770385	1.53386853394264	3.56647057837003	3.88161398736752	2.64394317080294E-02
2021	2	10	2.58899421573513	2.09901922164324	3.07102150957322	1.15428985980437	1.22852208232258	3.33534026188793	3.71226160874148	2.38106975741843E-02
2021	2	11	2.9800562602187	2.4312737644615	3.29034799168567	1.1074935003008	0.783493735688061	3.14455122630704	3.41763325517583	1.95934461977247E-02
2021	2	12	2.69867792993703	2.20183382087269	3.14586941398204	0.619168768083439	0.727195238900519	3.03153640863501	3.11429280878014	1.81196149238087E-02
2021	2	13	2.35823044843321	1.85034949233739	3.13254824376659	0.529778035908846	0.435483535447564	2.92978751169003	2.81982438780791	1.61912243357035E-02
2021	2	14	2.24172516275562	1.61809232273361	3.25141756547041	0.456832838169035	0.822204072003743	3.04815331601042	2.66872681918479	1.56815064936264E-02
2021	2	15	2.24541740779586	1.42287263820995	3.19748790624696	0.31386795288214	0.461874340769478	3.21963855829695	2.66209671501474	1.65562070165439E-02
2021	2	16	2.24287714714038	1.18037817384626	2.8147955893352	0.476570869636889	0.342701090520642	3.48054616416278	2.80886342548852	1.58600068791437E-02
2021	2	17	2.24104422140198	1.08922648077171	2.47095733923045	0.544216393393427	0.395915929732677	3.70240656976167	3.00408621456409	1.69903449642777E-02
2021	2	18	2.21952339169563	1.13810315669486	2.24016565273095	0.74921204029212	0.409525702544583	3.78667235606949	3.15192830100115	1.57307421139706E-02
2021	2	19	2.20628903388578	1.15222116841644	2.26079106314056	0.564953478178306	0.511127036965875	3.74782458494557	3.26477190403897	1.62556148528751E-02
2021	2	20	2.40581508993658	1.23004146512204	3.06900924891445	0.989059086612771	0.81564486780672	3.64862370448732	3.34099611588529	1.81487631489834E-02
2021	2	21	2.7289801553094	1.39792270284291	4.02229771765195	0.893969911139493	1.45150343050091	3.81574257882395	3.39215139319567	2.18227876623471E-02
2021	2	22	2.94160782108298	1.51898222964381	4.34946685137331	0.581524901878281	1.88683002064155	3.933004270087	3.39906337103304	2.36386214795003E-02
2021	2	23	2.74129349055454	1.81461230004772	3.94679580468306	0.831042026994334	2.00587185786844	3.96135894263126	3.39584046519647	2.36011434824807E-02
2021	2	24	2.84767683020095	2.1398379671305	3.64324669856158	0.586176859207165	1.91371744927192	3.8760170721384	3.38657400069994	2.27458157479304E-02
2021	3	1	1.28593192891597	0.927898530039966	1.42573024364505	0.715017806978024	0.913288318138114	2.88283767971181	2.3668041748406	1.58423743355943E-02
2021	3	2	1.18472734848384	0.867635099638091	1.29990033325926	0.377573025027021	0.894962461572816	2.76611863292453	2.76611863292453	1.50968024621147E-02
2021	3	3	1.11074044512361	0.847237867813461	1.19269485034765	0.303922834285773	0.892596665964539	2.69012558436199	2.71156108341611	1.51145754841509E-02
2021	3	4	1.08937219843898	0.803882520165171	1.12131819630045	0.34799267391556	0.860782756728019	2.66841771975825	2.66419553798225	1.57419497249329E-02
2021	3	5	1.02370520070397	0.812297298878958	1.04860152121943	0.638727782073807	0.787889830707911	2.66471333584966	2.65412005498665	1.64799327459243E-02
2021	3	6	1.01716912128696	0.781024099072478	1.03038230527364	0.317140253796235	0.787924396219706	2.54166955236463	2.58636469250097	1.80056368267354E-02
2021	3	7	1.00018654714721	0.80394809146548	0.986335116735045	0.372285397779176	0.705210725609959	2.37555360287111	2.54777576117627	0.01736390339312
2021	3	8	1.00451429841274	0.777196713002183	0.995353470244883	0.683890250239423	0.620462363865485	2.23159440012746	2.43163588410212	1.84626548525113E-02
2021	3	9	1.06766081063523	0.795677509905468	1.08170363628372	1.11846043185282	0.651562724942108	2.53251866600244	2.36785956511197	1.91159235216402E-02
2021	3	10	1.20571564970577	0.935797390694425	1.22149098695784	1.69353671414014	0.818337061373196	3.01913664374234	2.3214255401188	1.92000084164439E-02
2021	3	11	1.23981295527373	0.989147014699944	1.332984005074	2.19563199168099	0.780325191871636	2.96232758176862	2.24315993002855	0.01723253493682
2021	3	12	1.25925168681668	1.06017433030435	1.44581592762391	1.20600110173126	0.50174663293897	2.84994499269941	2.13167202244472	1.61524119283613E-02
2021	3	13	0.988060274588603	0.876343088052395	1.11992021694605	1.00527843555542	0.400792806778043	2.79062278705061	2.06835460155772	1.61586070320201E-02
2021	3	14	0.913235036858746	0.836976843216885	0.995691316594042	2.04802829484305	0.33094714658239	2.73184865911826	2.07615972367091	0.015186446174139
2021	3	15	0.735585078467801	0.708340134323125	0.832936398817959	1.61996905302431	0.351175850137908	2.55621985263406	2.13967415234876	1.51165124696385E-02
2021	3	16	0.744249148837667	0.653803457311365	0.796779079381743	1.31526272914815	0.354629326220579	2.53181247284471	2.30769771118517	1.56085462135334E-02
2021	3	17	0.766098437485878	0.666141484001324	0.818113336052803	1.34289171635253	0.423164624534163	2.61322458930372	2.45998143242952	1.59342279341423E-02
2021	3	18	0.785795304193472	0.659360566668734	0.772734495453052	1.29561973401218	0.523188678253571	2.56198932324249	2.45682009731596	1.51416726937597E-02
2021	3	19	0.771483289943999	0.686251083884825	0.762973664303205	1.35395712140087	0.801592163501655	2.56070612081838	2.43545143425001	1.64946609881348E-02
2021	3	20	0.810379016292675	0.693980553240273	0.870840891531776	0.793269749797357	1.3286486688765	2.85031731174656	2.37438851027392	1.76462241869442E-02
2021	3	21	1.08930924142606	0.742889655597467	1.1734710032104	1.40359194240813	1.24774380839359	3.11186742844077	2.33996616668914	1.81104559067091E-02
2021	3	22	1.3228536526201	0.833721661824592	1.47721404788363	1.21298366749262	1.14454624758659	3.19215946178846	2.25608601602738	1.86549190223729E-02
2021	3	23	1.41263359467225	0.888876965510796	1.62554626229825	0.734831078888293	1.02083390766971	3.03465653082325	2.24473148799841	1.73517814289731E-02
2021	3	24	1.39414866246876	0.895803893639333	1.55617369081681	0.862949307703517	0.933632069348064	3.05651848750941	2.30658859916266	1.64270747403475E-02
2021	4	1	3.22617794325692	2.61527763593284	3.28029145559436	0.495993991237165	1.38407615481716	2.27305714111827	1.77040519495808	3.35829077728293E-02
2021	4	2	3.01846081379882	2.4744193910393	3.02122415826136	0.363968687947932	1.22001910440504	2.36460124150755	2.36460124150755	3.03382773144928E-02
2021	4	3	2.72633986257443	2.25832156258056	2.72992779498636	0.362220049882247	1.15943511430773	2.36595774921899	2.3595141478647	2.67304386018951E-02
2021	4	4	2.51915521411636	2.07480182301891	2.49696437596356	0.36688305303349	1.16600655783088	2.27638451685851	2.29512468962596	2.48733053429036E-02
2021	4	5	2.35354465275375	1.91728989531245	2.30854852293159	0.361139756542058	1.1212480206733	2.26935426864901	2.26267454715935	2.37668318922744E-02
2021	4	6	2.32696968428101	1.88329858342713	2.26053215369502	0.411839389943525	1.06251452526321	2.27967515758903	2.21358641633074	2.48939803704714E-02
2021	4	7	2.26123328293271	1.8155959213773	2.16466862570778	0.473824402610888	1.06734181929622	2.15443118592984	2.17867527792142	2.58974056746158E-02
2021	4	8	2.31382821331215	1.86412684428816	2.21685571544733	0.460997794938827	1.18772140135526	1.95424741818834	2.11967534763767	2.79119186183549E-02
2021	4	9	2.39824416846473	1.90472766755531	2.25287078722589	0.547737418857138	1.30268396385536	1.67929199061639	2.08151870502928	3.83053338514007E-02
2021	4	10	2.48851206174302	2.05022535946995	2.48115472097487	0.742710542278929	1.22116919665287	1.75358429659328	1.99276372136212	4.05521420362537E-02
2021	4	11	2.69624968586814	2.25462457554807	2.69288696599768	1.32338109784142	1.19620999038426	1.96322804210461	1.8951504473178	3.65156429651532E-02
2021	4	12	2.73844881014208	2.33288733454847	2.67280936792044	1.1904802604733	1.08707955630762	2.28686919676313	1.79361383907386	3.27762773605803E-02
2021	4	13	2.67852763143044	2.23678841436823	2.62658552162147	0.736647823599316	0.86783471481823	2.39316026358689	1.68923499132115	2.62163850567741E-02
2021	4	14	2.44617060908835	2.07107638786408	2.42663566435203	0.649659989171559	0.612985168741142	2.38542263156245	1.64541046913703	2.13371414351462E-02
2021	4	15	2.08109786220682	1.82766968998026	2.19846199454674	0.75615463912084	0.611004812358247	2.40476534812143	1.66822550506821	2.10039409983031E-02
2021	4	16	1.87344590215928	1.65491755735616	2.03213946875287	0.598746276263933	0.654606222996881	2.44313176406095	1.81138092931943	2.12861306052063E-02
2021	4	17	1.79908034629936	1.54720184551279	1.9331706569088	0.633644333238768	0.799935471313562	2.42571753141818	2.00876196537418	2.29796723143243E-02
2021	4	18	1.82780323052706	1.52156802039749	1.92112891257399	0.587297685069092	1.16835684736742	2.20305247831144	2.14251492021368	2.70211806139232E-02
2021	4	19	1.80847130027042	1.47139136137395	1.89684026335104	0.668895338664907	1.97798835498037	2.00927438573818	2.08495199633585	3.46882740025553E-02
2021	4	20	1.96588759883574	1.61784097426254	2.08489765786437	0.492653885746504	2.2545214396775	2.21099088448386	1.92800934851824	4.33870924048209E-02
2021	4	21	2.42947818239299	1.96235333401495	2.66948506006704	0.496845078682461	1.97859357616802	2.12427997981815	1.72303918450341	4.50454393734136E-02
2021	4	22	3.04826903426804	2.4570553820487	3.40539884351421	0.566806705385391	1.80898059665588	2.11221229554247	1.61959996802834	4.65559912090841E-02
2021	4	23	3.42839742382517	2.7736796315427	3.72799790394385	0.463881613820812	1.57640900174252	2.10762533479156	1.5562934056291	4.27671577885722E-02
2021	4	24	3.42270744566979	2.77880471949363	3.63948515765152	0.428949506747932	1.43531430836806	2.19537610959516	1.61284052974225	0.038355726061427
2022	1	1	5.40147223570758	4.48830566144804	5.17201153520445	1.86021370058743	1.47380823186608	2.91160865614605	2.40755665082228	4.02995645544838E-02
2022	1	2	6.37519867384444	5.86940369237128	6.64437040839644	0.910431349285823	1.35177458680007	2.83734896921126	2.83734896921126	3.76159385042158E-02
2022	1	3	6.54135263389959	6.30064621852191	7.12869416654526	0.50229871791589	1.24555121587291	2.76834414896435	2.79450473028183	3.38149049532204E-02
2022	1	4	6.11009128435026	5.54171217777728	6.24149285663592	0.582172361748016	1.20899201276777	2.86466667167109	2.77414317053501	3.30393550847402E-02
2022	1	5	4.85305339519972	4.00010608087814	4.57487363563192	0.564812137719515	1.25042096181435	2.92061260302817	2.77168766664407	2.92809290573887E-02
2022	1	6	4.35542425416027	3.55040396147226	4.06216613798025	0.610434041047753	1.205945982772	2.88035679623282	2.76275661945933	2.83214549909467E-02
2022	1	7	4.35173213171461	3.56096377668327	4.00793086805001	0.705666921872057	1.22527667475784	2.93585666223071	2.76482488824207	2.90048612884775E-02
2022	1	8	4.35678590408009	3.5514474471837	4.01949006852898	0.721939622533292	1.25623415603695	2.85861996733772	2.73304300185593	3.20035206861237E-02
2022	1	9	4.41676288286463	3.63126597810875	4.09282208988927	0.804369639094352	1.28023263995493	2.85889505671439	2.73827210331669	3.67823742319181E-02
2022	1	10	4.53602879607754	3.72384028814403	4.21166685780192	1.0884129694264	1.28983946370683	2.90120516358253	2.71482520968589	4.18665617021991E-02
2022	1	11	4.75516745242438	3.8693942292903	4.62022265456072	2.14948124132585	1.32595695565561	2.89131396545881	2.70948066459459	3.88405945932145E-02
2022	1	12	4.85061036721215	3.92712301370251	4.74536727447445	2.42815693039755	1.10725698880101	2.43525311094635	2.62634584377756	2.97487692019634E-02
2022	1	13	4.40911246089752	3.52783939567357	4.45415266195254	1.79201644105054	0.846741023031011	2.2636463684503	2.49606178889528	2.44655593285997E-02
2022	1	14	3.47694667994095	2.93042501380739	3.42879834781033	1.42784631804019	0.786067287245992	2.17538072015371	2.3867056993778	2.31713859803984E-02
2022	1	15	2.77040289639162	2.33741624614422	2.87473519757897	1.08216046558168	0.729367453914039	2.19879886208716	2.2930064314298	2.23515032664566E-02
2022	1	16	2.4507495716508	2.09009066979918	2.67649605552451	0.855180112450192	0.730995573686445	2.17577692934068	2.24942741400829	1.99720659471964E-02
2022	1	17	2.27947010347657	1.95527894895104	2.55306816966023	0.706581877799287	0.624294127900454	2.0489215816208	2.18058886704832	1.82904261993904E-02
2022	1	18	2.01719522496678	1.70885254656703	2.26317691063915	0.511217433915649	0.830381085398514	2.13200055420104	2.13802114035642	1.88423389185098E-02
2022	1	19	1.97146101426559	1.64999623638692	2.19982804560183	0.491131065806579	1.39453095203723	2.53221635763186	2.13185152425316	2.43405355344409E-02
2022	1	20	2.13382480139177	1.77174943874627	2.28782065250262	0.512521388296001	1.64433406028421	2.58387707616486	2.15621482006424	3.13708893036302E-02
2022	1	21	2.66617215802507	2.19769612150367	2.78355777539266	0.530018102841565	1.65260847567959	2.62406488568455	2.1362671940503	3.70537489852764E-02
2022	1	22	3.66585612613539	2.99445192550525	3.70494894280995	0.54041444838547	1.63339234835202	2.74777153311187	2.16521629896887	4.49530235812094E-02
2022	1	23	4.68086822328933	3.88003340281795	4.63944167438832	0.703719160257889	1.58298680459186	2.85414587354456	2.22250693974699	4.34370147206392E-02
2022	1	24	5.04187684302024	4.14115448390155	4.8534859287259	1.15351184303575	1.48258842087203	2.89535540893907	2.26387347051881	4.07541580864851E-02
2022	2	1	4.37654512185536	3.80827977595406	4.31374201306516	0.645308678936546	1.7557771213762	4.76231271360194	3.83054052603153	3.47580879165721E-02
2022	2	2	5.09381557599954	4.63005413976678	5.1686982784254	0.670849375614091	1.68850384826698	4.8509271026499	4.8509271026499	3.40045083192507E-02
2022	2	3	5.64748719079981	5.2614194794037	5.82526556409152	0.920822540846945	1.47104841002763	4.79932819938188	4.79980402453804	2.81300133014982E-02
2022	2	4	5.57387734744579	5.11039047837876	5.67260840900907	0.871798775341281	1.23740466573367	4.66787547242067	4.70901007772677	2.25700105916861E-02
2022	2	5	5.11930411429102	4.37712905814747	4.8625658704571	0.33305126305575	1.07487961443434	4.54678578249515	4.62383540303852	1.84591388092756E-02
2022	2	6	4.30575845725389	3.55478343816625	3.95032577315305	0.378534788225392	0.981651441033929	4.56594846313546	4.56018064484749	1.53123528814679E-02
2022	2	7	3.68330476586347	2.88312067036727	3.27930138284228	0.511754960106871	0.891854596124676	4.42116850077018	4.49106369384377	0.015695073725628
2022	2	8	3.29236789364771	2.57385433053784	2.9647191096402	0.697181730872874	0.954217888690185	4.24315395792656	4.39757475763238	1.66399229947385E-02
2022	2	9	3.16074206744832	2.49000054727214	2.84787756178655	0.790916208743053	0.828340352077646	3.80069656292773	4.28259792914891	0.017093267976109
2022	2	10	3.04334623651165	2.45236423764708	2.81056498577698	0.82595430595999	0.623224380467122	3.39740617859695	3.94497941306786	1.78449965474145E-02
2022	2	11	3.15531435560315	2.60195599697132	3.06711212280273	1.28435690116597	0.472344665588046	3.42892561368682	3.68354755480672	1.65034745543074E-02
2022	2	12	3.08230575861235	2.55104435369782	3.09510262449252	0.987748456979749	0.396551222557827	3.22597403883036	3.42951932081103	1.74243867174528E-02
2022	2	13	3.01374214660964	2.3491055363189	3.38782180285895	0.52818079409323	0.298886914235402	3.4257208448316	3.31407554772089	1.59755288650592E-02
2022	2	14	2.6273480044126	1.85114483858068	3.11024626039458	1.3242343172301	0.224759628307422	3.56467846707094	3.17503275481787	1.51785824016177E-02
2022	2	15	2.44329166152467	1.61095542352787	3.0545315743618	1.51594461115082	0.292722447527917	3.68688518414848	3.20114881397083	1.62894440069867E-02
2022	2	16	2.45831120689807	1.49416084113568	3.25895653864818	0.972112849246454	0.300490261008678	3.82168018702587	3.21638560268142	1.66548594725687E-02
2022	2	17	2.57949555413405	1.60876297242684	3.32574268004873	2.58313881920288	0.358984533840334	3.95393156494159	3.3247516720261	1.62664608299126E-02
2022	2	18	2.62306385367646	1.70354558555607	3.41182633602966	1.11089619411102	0.369972517285176	3.9375869469246	3.42720487847847	1.57458274239373E-02
2022	2	19	2.59804879666598	1.72369112984639	3.31731887693529	0.406379730233294	0.446378575412358	3.91498552408286	3.51747155770631	1.60947877393747E-02
2022	2	20	2.67943473628995	1.77204968520263	3.37156101641713	0.381547662700156	0.479032625338737	3.77293519977572	3.60005388946536	1.60356745147455E-02
2022	2	21	2.73845277345747	1.89944261329885	3.12959622651856	0.36103831331591	0.901348873871706	3.86252286626451	3.65570196143278	1.77588803713663E-02
2022	2	22	2.80906096364785	2.07169160797952	2.92056411497758	0.609901122023927	1.21179702994576	4.07899310837672	3.66255884153014	2.08296903611808E-02
2022	2	23	3.0963423671569	2.4084933551564	3.06325578909131	0.686267631623674	1.51531757400291	4.46277918362242	3.72122983913405	2.72689013472171E-02
2022	2	24	3.51286140294867	2.92283258358703	3.50810832009418	0.826729061218374	1.82093684911097	4.70096469750569	3.7499052051039	3.56263842054648E-02
2022	3	1	1.60456249254739	1.04693667587439	2.01383932992621	0.562131497012515	1.09729218099444	2.65083555032016	2.43771101930165	1.53746939204984E-02
2022	3	2	1.41797866290243	0.948880577798809	1.65604352803649	1.48355143205282	1.02446601578347	2.64407590402848	2.64407590402848	1.51042425270636E-02
2022	3	3	1.2506473334732	0.862238610703533	1.41662282287855	0.297866717975139	1.04018228068835	2.59574662421281	2.5801229500035	1.60807416223534E-02
2022	3	4	1.12856754396029	0.794264517831816	1.26899288955831	0.561296104959078	0.932102148585801	2.5984414571887	2.56057899548361	1.63036652645333E-02
2022	3	5	1.05877219771334	0.751004990055516	1.17077596473788	1.22584503984079	0.805313703294331	2.80240178941447	2.56647445638684	1.59882392932384E-02
2022	3	6	1.11752493649689	0.744073645519786	1.17197271886496	2.2325475578586	0.846004137884586	2.89223460799883	2.59423245978697	1.55267604013195E-02
2022	3	7	1.00779788857611	0.736733347107156	1.09459740152962	0.564108122698748	0.805169443114227	2.8510526715965	2.5945754813974	1.65268581327487E-02
2022	3	8	0.999967841005925	0.715305787841208	1.11871999122144	0.346661592287745	0.925408148781794	2.60542958784844	2.56519835866574	1.82422907030896E-02
2022	3	9	1.05573857319769	0.768106303919007	1.21581322701098	0.696065722215696	1.06673602116804	2.70214861476829	2.52829189651809	2.08186818545953E-02
2022	3	10	1.29493131227636	0.822439993600876	1.5347200467943	0.923615024274027	1.17349533606145	2.95247252605236	2.5377433072465	2.02675095684023E-02
2022	3	11	1.4208221512217	0.873036296797395	1.71362579438453	0.611194355524662	0.891606042465693	3.18850150591285	2.46780215645031	1.95296406710466E-02
2022	3	12	1.48398667143224	0.881657681262112	1.76582216838479	0.641561330556288	0.576359700354228	3.47500829905851	2.42416983563609	1.79044908689813E-02
2022	3	13	1.54370608025654	0.827506409404114	1.61381683983403	0.531699647157725	0.48137256525336	3.47904551353093	2.44136410340899	1.82975211053313E-02
2022	3	14	1.47163358639297	0.853168100608437	1.56877178944588	0.705245262609732	0.384820094317423	3.43923662324027	2.51595743066018	1.80628745710661E-02
2022	3	15	1.43200000199455	0.819872562571578	1.39453132241425	0.415330450463578	0.486378781999309	3.38116268783131	2.6500372302648	1.69579555999205E-02
2022	3	16	1.23381772142495	0.843779057946904	1.27841451740025	0.50640770045149	0.642690713956761	3.3508093848658	2.85898241893819	1.78370094888225E-02
2022	3	17	1.25055725490559	0.769545588788046	1.53338474597687	0.458406158495728	0.733211476028577	3.45123394233513	3.13495540723022	1.72975329419558E-02
2022	3	18	1.27717881948064	0.77066742764266	1.57074075832208	0.420844476122479	1.02260497686753	3.42060747315715	3.27227587781466	1.75870515084253E-02
2022	3	19	1.26740654409152	0.739053906099643	1.66867950667358	0.283312972229328	1.12784713703919	3.24060064129738	3.28478490809335	1.68389446465926E-02
2022	3	20	1.36156050804632	0.771222801222988	1.76193087219063	0.377768783625759	1.70874418866496	3.18361224807492	3.18523879607973	1.69062857292621E-02
2022	3	21	1.55245646157767	0.88092211456971	1.97176080621943	1.01171147224574	1.99928892085691	3.13764481389754	3.05350973034663	1.84629378060514E-02
2022	3	22	1.6490190543309	0.983726242225235	2.18516650566787	0.823136282291606	1.97901041084451	3.05680393127133	2.86191928558836	1.85675833528804E-02
2022	3	23	1.77075508638833	1.08356959076091	2.40141266491372	0.517355750664243	1.55142311403829	3.04720564915827	2.72213722691426	1.72959333324255E-02
2022	3	24	1.71170723643823	1.08033820960413	2.29137991693985	0.68244455139635	1.3509007531765	3.03265365595681	2.69572134692125	1.65609180783355E-02
2022	4	1	3.83282568848083	3.11717831354644	3.74131130195823	0.415241951146619	1.82735455749808	2.75686040983994	2.38649385148769	3.95317289776645E-02
2022	4	2	3.59306157216011	2.92175194223141	3.44378538548809	0.407198256223644	1.72735464293492	2.7612153544198	2.7612153544198	3.54553441372226E-02
2022	4	3	3.47753680187686	2.79723922598688	3.28335648304647	0.307444784748376	1.58067304431171	2.72670866056557	2.73217650172884	3.20481819991928E-02
2022	4	4	3.26413065116613	2.58725364570518	3.22244915204443	1.6013925225018	1.48571545975346	2.73812627612427	2.71286798296305	3.01167853035605E-02
2022	4	5	3.23259046859462	2.42977207524068	3.63878776844258	0.362925004282141	1.37294966608827	2.74400261640953	2.68825591933734	2.88172448592312E-02
2022	4	6	2.98974755370543	2.21877091007529	3.4576789699034	0.338911332971833	1.33422515935532	2.66231132424157	2.66061452473356	2.73506013935016E-02
2022	4	7	2.74632186809073	2.11247993376845	2.94419619194556	0.350069616647893	1.37508522627219	2.58872043962667	2.62526964544964	2.81558590368607E-02
2022	4	8	2.41588868046099	1.89446464416545	2.41765707003708	0.360821220679668	1.48178306472735	2.42003632573468	2.54661419401071	3.06867880572091E-02
2022	4	9	2.52038516890612	1.97308935324798	2.63868616256803	0.448117555499716	1.39661931562497	2.31346399021201	2.45616259730057	3.74501430943906E-02
2022	4	10	2.76465866810451	2.19857696568523	2.89129751839772	0.493771021152646	1.44692671517484	2.2512516448139	2.38544282961705	4.38935891710458E-02
2022	4	11	3.21617385264555	2.60987033102345	3.27676129185988	0.665736021160877	1.5733277456907	2.1864377665913	2.30887818306895	4.12316320727281E-02
2022	4	12	3.37213744727053	2.73903285337038	3.46257710473489	0.675560955425461	1.46364206713287	2.10452689708807	2.15165479365785	0.03416596751811
2022	4	13	3.32581903134429	2.70130585403677	3.45075910987787	0.697931036858553	1.1119926110519	2.08693208826347	1.98757316053007	2.74820814729806E-02
2022	4	14	2.88368241914438	2.29799426268887	3.06987516989681	0.529820136106898	0.790584772767344	2.21542267654759	1.85999852538117	2.14841641081178E-02
2022	4	15	2.52391411306773	2.04020104297435	2.66685438899696	0.570330990400111	0.692044448663176	2.29446550883613	1.80019444524752	2.04887042811481E-02
2022	4	16	2.26837208815305	1.70499175126675	2.7479155977611	0.459538504583761	0.675222836675341	2.3460409280963	1.82141920702808	1.86530390736603E-02
2022	4	17	2.33671233960251	1.47363727601889	3.39178462111791	0.459273387585308	0.80478543837002	2.24810184919706	1.86951271301817	1.92013118186885E-02
2022	4	18	4.09938589837655	1.57953623311679	5.33371812735005	0.510130334946262	1.51313186886921	2.26801226874235	1.96846979529239	2.49217126338545E-02
2022	4	19	5.46288298334837	1.79455756305099	6.71735976875753	0.472206779895464	2.37768135095978	2.25138435532412	2.02032139729431	3.55473510069901E-02
2022	4	20	4.70415102577537	1.88693600952169	5.85112265448392	1.55780068989971	2.62880939052981	2.22081123492655	1.94460950303622	4.29599267306737E-02
2022	4	21	3.20789012572358	2.36508251343567	4.20506943559442	1.87994738782792	2.47414927964443	2.21210201056029	1.87337555574586	4.77100877617495E-02
2022	4	22	3.54724214956994	2.89944858698098	3.79148991112405	0.796930623119385	2.24847928707226	2.29790972504263	1.82250965820368	4.70356837876499E-02
2022	4	23	3.9840220777388	3.25645602795907	4.03302024619543	0.587371542653406	2.13086153281552	2.35364793912759	1.80667873129028	4.58838412476219E-02
2022	4	24	3.91593026652764	3.20775591326498	3.91581629938093	0.412598823273753	1.90969337848236	2.3912200660726	1.86012731018538	4.25748648573768E-02
2023	1	1	5.43958301384195	4.24950050471548	6.09971121775489	2.8720472991197	2.36776365876922	3.34638227164075	2.77803417460714	5.91277942840178E-02
2023	1	2	5.99587421272066	5.05196078788141	6.55650728245239	1.14026020373175	2.21192461042676	3.43681900656805	3.43681900656805	5.59612658781997E-02
2023	1	3	6.43698266218324	5.54302022956373	6.8105059744877	3.19655508700639	1.91323211549408	3.24178109332417	3.24132002287613	4.76693502296872E-02
2023	1	4	5.60742099460975	4.74323265183293	5.79781842074815	0.87790283647277	1.76731465274549	3.31447786751075	3.32086160626535	4.47420862366298E-02
2023	1	5	5.50842183737347	4.66538819299789	5.59172312973935	0.318496305985427	1.68917138900355	3.3104989273408	3.28827676270697	4.00377859762248E-02
2023	1	6	5.22365524552671	4.39364287979777	5.30835184502544	0.335289095482651	1.61035933425102	3.13494002195506	3.12970408865324	3.71721507012801E-02
2023	1	7	5.03242811143543	4.1830151653274	5.12327992730384	0.378494102919798	1.51500292032489	3.19864421931525	3.23663937508094	3.20836904355973E-02
2023	1	8	4.48781476428441	3.63526900340085	4.63339033724462	0.741517324929236	1.68767442428688	2.90346050029545	3.13716894296312	3.22865849127219E-02
2023	1	9	4.09317854982305	3.26252077762113	4.35380601746838	0.897147888622974	1.71181671930245	2.83448396939517	3.11216799049941	3.53732470342385E-02
2023	1	10	3.68946157258253	2.98166885187204	4.0321346637775	0.63691998984295	1.64696259740403	3.11348474547518	2.9619489730444	4.42115755465427E-02
2023	1	11	4.29031407675359	3.23007793565126	5.24620433050414	0.641711964947358	1.48423332447737	3.06605975342821	2.83329706812183	4.07235561964968E-02
2023	1	12	6.3608786746441	3.65552070789212	10.4980524394613	0.589698811480852	1.3524176492046	3.06997677248317	2.73673835893495	3.41377287322181E-02
2023	1	13	6.39065877453612	3.92250029842719	14.9312787499829	0.560925396164932	1.13257177930681	2.9042639039063	2.64250039781435	3.05971375799032E-02
2023	1	14	6.03742563957945	3.24877432963622	13.1694541304379	0.461126525808418	0.749473846277012	2.76222090698597	2.53773423840989	2.13023715017879E-02
2023	1	15	5.74616651655625	2.42864316899511	8.56467528353617	0.4341872276009	0.749278059691137	2.7564987916309	2.51000181463698	2.18612118770657E-02
2023	1	16	4.03649905104638	2.03632838119744	5.48177177804213	0.440908827648585	0.77146444910308	2.8044499092232	2.62004698559099	2.14395127473485E-02
2023	1	17	3.64426689991447	2.00940742980657	5.17406105627833	0.406204349135469	0.864747819831125	2.95012338989411	2.75606977092866	2.37992528526646E-02
2023	1	18	3.50267250374085	2.01715906427068	4.99453179083085	0.406114110346336	1.07162976570884	3.13321814230703	2.81807494251478	2.58424252279078E-02
2023	1	19	3.58310404007884	2.07868956019329	5.00242197432838	0.383012865813928	1.46274093162168	3.33531091123393	2.91036826830623	2.84214142310672E-02
2023	1	20	4.0666224455925	2.60824320328539	5.20900653401478	0.570456371339219	1.77377264902466	3.13922588552007	2.85961396415931	3.24875334463345E-02
2023	1	21	4.68353235483357	3.12857205124927	5.66043085754268	0.461494048263205	1.95070511851424	2.88374653053599	2.817092181725	0.03835048715174
2023	1	22	5.12482791650547	3.4113910840942	5.93276279810719	0.514227557401495	2.14950375639049	2.89318675184857	2.81260778893263	4.25070354560136E-02
2023	1	23	5.0799123037746	3.37773813823956	5.79193594557311	0.536403443276916	2.18188874361931	3.02741232425316	2.77954879345798	4.74473852693387E-02
2023	1	24	4.76565805943539	3.25206709593859	5.76361447233253	2.31342519212426	2.33335775505162	3.1231362594135	2.77358313511088	5.58290571429136E-02
2023	2	1	4.10603521248806	3.23462939085154	5.39339048916922	1.94772825799153	2.47986163788367	4.51474888961622	3.72538072396118	2.44994663252866E-02
2023	2	2	4.0765487729512	3.12051604775349	5.35986405811528	0.766136498041831	2.54161510719871	4.57612082819228	4.57612082819228	2.58667415630249E-02
2023	2	3	4.44948737099057	3.38613972038104	5.48878483091588	0.904903058629051	2.50159466167267	4.59167432100097	4.56828502349566	2.73868709428569E-02
2023	2	4	4.9554329063815	3.88250513893364	5.85219962078993	2.77983074319144	2.37354329509865	4.4963733709187	4.49430124996204	2.97866970404685E-02
2023	2	5	5.58946646787229	4.58672442723283	6.36961631016175	2.88068761670331	2.38128984177511	4.54511176665374	4.46190039653006	3.07176850838326E-02
2023	2	6	5.96087228281217	4.9320332357239	6.82402425361851	1.03698005541458	2.09606164670979	4.43984468935054	4.37135785564427	2.76172406184732E-02
2023	2	7	6.10348619663744	5.01252453879968	7.09973678241635	3.63057569921721	1.96566650202371	4.31495492199351	4.31351530963022	2.73960337861037E-02
2023	2	8	6.10500460805843	4.89824363074398	7.51529079363727	1.27508395769551	1.92106262707604	4.14544845721299	4.23146504557973	2.92190209809384E-02
2023	2	9	6.12901606117746	4.92524499472242	7.70420073691677	2.52510069029603	1.99613518861383	3.81539555624008	4.10103275754653	3.10872270085698E-02
2023	2	10	6.17027746315544	4.99485938426902	7.82033828878421	0.919250991308895	1.71955088424911	3.55111635270197	3.85491562039618	0.029204391557261
2023	2	11	6.17938046339676	5.09714501077684	7.99687192948764	0.574426743196569	1.27941870534196	3.66766035301332	3.53203760577701	2.78425374539312E-02
2023	2	12	7.26374837316844	5.79052392681319	9.22656134588798	0.634836380246041	1.40388050686201	3.66649054226057	3.23994829546167	3.54128508322898E-02
2023	2	13	8.09132398372008	6.37802154792734	10.0360611497999	0.492535517424449	1.14106510566352	3.74665119772247	3.043659604905	3.02786319064928E-02
2023	2	14	8.25929470289578	6.22954457515895	10.3400684393455	0.440596899057359	0.750238057457193	3.83943083558346	3.00847804893773	2.09710345425372E-02
2023	2	15	6.7908127423604	4.77525815948805	8.93553511643937	0.725113962852456	0.632221675024601	3.90542724410898	3.14106977949435	0.019345202874017
2023	2	16	6.45889836303643	3.53863610193892	8.73892050057661	0.729930685840881	0.706137214212955	4.11535239756274	3.3649324385645	1.99238817409593E-02
2023	2	17	6.2981054404849	3.06037914305627	8.50472396203014	1.16228201005585	0.678860801283043	4.25147504070137	3.6023598289172	1.98886126269174E-02
2023	2	18	6.02899677078495	2.89318509537021	8.14476084058702	1.83198270447457	0.804562353490339	4.4076486597013	3.76699279313991	1.97259407662281E-02
2023	2	19	5.10724624273827	2.78676955078277	6.90341981766425	0.675075177833177	0.93688781848493	4.52741779283127	3.89127887487536	0.019545438053183
2023	2	20	4.12876255473076	2.6226547300485	5.70611708562564	0.833734539154969	1.10209775184393	4.2998569164686	3.97913940447141	1.92298466743845E-02
2023	2	21	3.55341930635673	2.47270472984598	4.59716735978494	2.77957158198013	1.52025174817595	4.27508010018251	4.00810635648763	1.95126138025833E-02
2023	2	22	3.51284187994216	2.67351849742922	4.66410204115552	1.39814093547089	2.09567346444162	4.25340488307381	3.95306313987001	2.13716279826094E-02
2023	2	23	3.78301403969488	3.01517644237685	4.98921996231032	1.24931781683512	2.32005173993457	4.32615416071555	3.8538357418789	2.12662189615064E-02
2023	2	24	4.06354958368935	3.2349640706391	5.35041196110868	2.88352700491279	2.38369284696209	4.3744454074133	3.78040991403919	0.022449539430654
2023	3	1	1.13279954162685	0.872618180035893	1.33943691184707	0.6228421162798	0.988657897367605	3.02815487396936	2.99835071371078	1.65177221139511E-02
2023	3	2	1.05212684964094	0.86279331276489	1.17970645214453	0.311345708704023	0.951069208252082	3.01189561612413	3.01189561612413	1.64743564291922E-02
2023	3	3	0.991015646322892	0.774807442281728	1.12312233960172	0.530088868821977	0.957678416795292	2.88239488626548	2.92478548617368	1.68606327418294E-02
2023	3	4	0.923283797035431	0.726810511107397	1.05029820955683	0.412172311790241	1.01936936197696	2.91322265120355	2.89663344092869	1.70151371624303E-02
2023	3	5	0.901917642279734	0.694900704815915	1.00097767971601	0.355040071992049	1.00064420980795	2.83017492566981	2.86883478033847	1.77533409582849E-02
2023	3	6	0.869745010404227	0.667825610463575	0.94917796764998	0.172321646042364	0.955862176435058	2.8620031920077	2.81449481933219	1.79397762482025E-02
2023	3	7	0.90810875523154	0.658142492032087	0.982896745722906	0.611886509960604	0.930183941617014	2.91856040620398	2.78151787282442	1.87095559375635E-02
2023	3	8	0.941144921280784	0.690542658541107	1.00245598895469	0.502047317140425	0.939213536166284	3.2163718104497	2.77994876517134	1.96855585761989E-02
2023	3	9	0.994056457986272	0.725222947715153	1.09982088090084	1.17058066200264	1.11382833457139	3.6075098065239	2.79774052511981	2.12469668719292E-02
2023	3	10	1.08150169192929	0.815585531083707	1.26650171365587	1.44122398575883	1.21267332118338	3.58102712319924	2.77702553917032	2.24444021324811E-02
2023	3	11	1.14420792510734	0.861179740871239	1.33027676416231	1.50325924570194	0.877985632489946	3.30136193698762	2.71529331739399	2.08311557673528E-02
2023	3	12	1.20432382581036	0.796537732307432	1.29025490581212	1.85486810706229	0.514839154843878	2.96556983796692	2.59813228977647	1.87236914410865E-02
2023	3	13	1.18911139870277	0.742083439168285	1.22122078903855	0.477576938326635	0.332751566652441	2.91520152848764	2.55598389352637	1.84802528119144E-02
2023	3	14	1.14989654606322	0.73198158615071	1.15884975216497	1.02462295614778	0.327871746063639	2.9185639122795	2.56133140358393	1.89924486147121E-02
2023	3	15	1.07986558913416	0.721069598185949	1.13997072009638	0.499301213340042	0.400489755985208	2.91202999158114	2.61831491582471	0.01843910030422
2023	3	16	1.16585507819406	0.772555290475495	1.16113492012146	0.468459920631193	0.510387575095406	3.01139614532728	2.69031001288543	1.86245836155256E-02
2023	3	17	1.37963330621696	0.795816433087942	1.10962930902457	1.44906964941209	0.600070306999817	3.10923414413979	2.74817184816727	1.87412965961995E-02
2023	3	18	1.35670804356632	0.832648754757043	1.13697711417132	0.477620911319996	0.634584617534454	3.09516722798086	2.79276491453521	1.95165947567669E-02
2023	3	19	1.4844931740227	0.81582284704297	1.15066943879356	0.415138835018181	1.02222885807688	3.44518444924156	2.83726534126459	0.018667269889666
2023	3	20	1.28447175556241	0.798437902775543	1.21004745129159	1.53903647710329	1.40209767386002	3.73357172348124	2.88387381544802	1.87899095115819E-02
2023	3	21	1.09518423012911	0.764076479510401	1.22990721297131	0.658339540972872	1.51446371096272	3.64683793481619	2.91275583033439	1.86850948939096E-02
2023	3	22	1.16318598378036	0.820203038437392	1.34491933213657	0.973793313765397	1.38316421120886	3.51436626269066	2.94528379960976	1.80702306965543E-02
2023	3	23	1.26831003061776	0.857547039843643	1.52953522641753	0.872679308890413	1.13465196971589	3.19705259798975	2.95305674643787	1.78978916891345E-02
2023	3	24	1.22711805277489	0.914465095049503	1.47263933726601	1.21123574650987	1.01787459210674	3.02171653301204	2.94265680790581	1.77946460479799E-02
2023	4	1	4.81470010048302	4.01398140214099	4.50381146241713	0.784594205289357	1.71383045825065	2.81056618411621	2.46890215720306	5.11186443679729E-02
2023	4	2	5.0049390715069	4.19458218068107	4.66911074281952	0.525881249582917	1.56789593870702	2.7527513057944	4.47639310584931	4.41260746316679E-02
2023	4	3	4.85461816590547	4.1026972682185	4.5310201555442	0.574602298655567	1.49102521895745	2.69515338556736	4.68167257850694	0.039987270765098
2023	4	4	4.65679554391462	3.91434783766598	4.33873795524779	0.453579303531679	1.41107109501018	2.72633484112652	4.90507711339515	3.70101465682483E-02
2023	4	5	4.40780070957998	3.70869683776286	4.08381759357175	0.381177690799316	1.35614891235189	2.87143926951221	5.13712202266376	0.035217890675524
2023	4	6	3.9521394704505	3.24509270798198	3.56160359776997	0.417687705186627	1.36020147781613	2.95045958681276	5.40367954530282	3.27394497641039E-02
2023	4	7	3.56186230296277	2.93463939667311	3.2115199162261	0.523589937011525	1.35758574976149	3.0107431344711	5.61351440824231	0.032590822016272
2023	4	8	3.29227366045268	2.63874684968204	2.91188214257371	0.409268905423816	1.34366903092528	2.7842541673553	5.72078454399433	0.036540437279763
2023	4	9	3.06033426621556	2.50860523691777	2.77655751193082	0.70571412501488	1.40058026993731	2.4689975864658	2.66756747144245	4.32303934637905E-02
2023	4	10	3.23332599053415	2.61495391762787	2.96594060799218	0.797297361308658	1.42906150866578	2.45626402080469	2.66479075246877	4.85504156227612E-02
2023	4	11	3.38876319581832	2.78757696988557	3.16966654238735	1.79876556625959	1.44342447606018	2.43240337137812	2.51222550608655	4.17250666619871E-02
2023	4	12	3.1193983149359	2.56483810236017	3.08800645288053	1.39831234098829	1.24848343129908	2.56361776751567	2.33729196842455	3.24604735409424E-02
2023	4	13	2.40366711503076	2.05400076926759	2.39344764773981	0.858357128067585	0.827481822934549	2.80466619779597	2.16156460949889	2.66900019795286E-02
2023	4	14	1.78534713360298	1.55639607502998	1.89201278705485	0.828394808995863	0.688094780395666	2.84727661581802	2.05267163962664	2.18874354153206E-02
2023	4	15	1.5389088347182	1.3504527748337	1.78047795552255	0.564593156262778	0.712854623908957	2.87117987193544	2.0441006771555	2.09041328525271E-02
2023	4	16	1.50193831945458	1.33234480470729	1.72588021669514	0.680496513935784	0.728700699585322	2.85046699769981	2.18157290246688	2.15759933143647E-02
2023	4	17	1.63387174081319	1.42013200501314	1.84644390595559	0.543275138848123	0.822708520263812	2.91945965414725	2.42349102053821	0.023187571739969
2023	4	18	1.93242859832223	1.44341091981289	2.39706497601835	1.12873567648833	1.21418491764847	2.88353688516695	2.56401953467523	0.026746167613775
2023	4	19	3.9569214830187	1.55073774535936	5.1358474587452	0.721808456970736	1.97539750166792	2.66581462843071	2.57530334018585	3.44968015515349E-02
2023	4	20	2.7156535336405	1.86715355008519	3.80284008712691	2.55272019808551	2.20118183374329	2.56992192705642	2.46687730788345	3.96895598186033E-02
2023	4	21	2.89495179003922	2.40147743509086	3.08818051042623	0.531108071627635	2.14562129535572	2.82302017065407	2.27280409856725	4.80939837314973E-02
2023	4	22	3.54359528084478	2.93803314628762	3.5528481355166	0.584495163107234	2.02902731596091	2.98620686986506	2.17933082371324	5.46139089474856E-02
2023	4	23	4.33201192497975	3.57315093166731	4.20910914708053	0.721328613955959	1.8443595101264	2.92447827880364	2.17510828831637	5.65854043206175E-02
2023	4	24	4.58773381827037	3.77324873957965	4.420724861695	0.81795414034996	1.77208949556764	2.81169524883065	2.2934334958392	5.49446879651291E-02
2024	1	1	6.55641951220101	7.88365473233567	8.80293669626001	1.47936376927735	1.70332736371808	2.86469487609822	2.02083638058924	4.88784121308426E-02
2024	1	2	6.22510987415694	8.67668154335531	9.52242987564995	0.735426398437433	1.58795236964444	2.78910413677377	23.3345237791561	4.38154514579098E-02
2024	1	3	6.0980298771176	8.02952057311263	8.80898589772941	0.415409668142091	1.43918895615547	2.60208805863014	10.6066017177982	3.89001392479343E-02
2024	1	4	5.88357997848079	6.88058757780313	7.48822908438581	0.369308204243939	1.42710452430577	2.6330527972236	7.07106781186548	3.62171356084507E-02
2024	1	5	5.84113148161242	6.09099475183518	6.60448021163101	0.405534229288574	1.47624981828287	2.69451172454802	7.07106781186548	0.035373273591821
2024	1	6	5.6708337762939	5.53083854493828	5.95052545764545	0.417290131840011	1.41640005631264	2.55360758162089	7.07106781186548	3.61271214625371E-02
2024	1	7	5.33275612464648	5.01290804316687	5.39440763194938	0.489518409216249	1.36656392001873	2.59566078114769	7.07106781186548	3.62817888161752E-02
2024	1	8	5.11608567617766	4.65862564038398	5.12729787163664	0.496369854488967	1.48602839133788	2.63385874945415	7.07106781186548	3.86988088461796E-02
2024	1	9	5.1489621431713	4.44142602020249	5.56845925139128	0.90782635499051	1.47358416051373	2.52122882009179	2.48115567752882	4.79725987903883E-02
2024	1	10	6.84298582684891	4.85642484737442	7.45115747114149	0.797341601251912	1.44729126807703	2.42528231387488	2.45651145213054	5.28745016907608E-02
2024	1	11	7.55496061525279	5.37567925942686	8.42518044306407	1.18154257975056	1.37490661008708	2.27013536324705	2.40868059407368	5.11323064014229E-02
2024	1	12	7.4291395898481	5.12538221041866	8.41376665183135	1.12244403567124	1.54226006827479	1.98366754143352	2.27958206034082	3.54367865233174E-02
2024	1	13	6.57027568588431	3.88803863023218	7.4779357079916	0.899323672980462	0.951667631941116	1.93049066132444	2.09858568184905	2.57175496630755E-02
2024	1	14	5.75391168344049	2.73766049175538	6.95243057280144	0.654286762888543	1.36678131685035	1.89516661316532	1.94481524460286	2.13033468536265E-02
2024	1	15	5.34359919599007	2.2778578859614	6.38216995533337	0.664497896829469	0.769430173584837	1.93226220450812	1.79114631680528	2.03703333702997E-02
2024	1	16	4.59179870906983	1.95985762774797	5.6760350149296	0.648777065648656	0.858118198754408	2.1047259005718	1.77327344511933	2.00052563978475E-02
2024	1	17	2.9876188751622	1.70071314419526	4.3944062985031	0.506352635923014	0.903003167416145	2.28353752284258	1.80299423851591	2.08615408922239E-02
2024	1	18	2.17335463208462	1.6143141080172	2.83418527257355	0.464297141464209	1.16579012365003	2.37882338677493	1.85864533318287	0.024425705993518
2024	1	19	2.10179681642871	1.70266774966349	2.1095135655835	0.647162807042941	1.49478812357857	2.56120414123904	1.91565110855792	2.72173003948121E-02
2024	1	20	3.02317123376416	2.43922350991897	2.67651177835921	1.17814166667482	1.60193750257344	2.41426399186091	1.92131966925581	3.22204058633424E-02
2024	1	21	4.4001748217018	3.66685425205586	3.96321267076615	0.730671901207896	1.79183393129372	2.63958367564571	1.94805142511802	3.93572873260179E-02
2024	1	22	5.47557908921713	4.62705017753179	5.0821197543052	0.830178347801372	1.93291086866643	2.74783085768055	1.94812454817172	5.10053027727508E-02
2024	1	23	6.08834981573805	5.14735181241288	5.94268861549673	1.23926975786024	1.93357695957614	2.75919817031273	1.95142545883635	5.56430037391264E-02
2024	1	24	6.75410807222606	6.27311668513557	7.23747989158624	2.19065552874894	1.83043504951486	2.81473823343332	2.00242696322415	0.054963882271558
2024	2	1	4.10907021248417	3.11780546122497	4.99481728409889	0.553598506565278	2.22739446916933	4.30688557187944	3.48795162511464	2.06562067349956E-02
2024	2	2	4.26357106872141	3.19787653395411	5.09245173890384	0.267621408500675	2.19738192291508	4.31823329466332	0	2.08937463502512E-02
2024	2	3	4.35076204541193	3.2935480808381	5.15334728084458	0.265217879627029	2.15447967309573	4.47609760119792	0	2.10826554576274E-02
2024	2	4	4.4309055078607	3.41176947348014	5.19319707784096	0.396494611827169	1.98134906879399	4.50722268162146	0	2.08622306709039E-02
2024	2	5	4.43477071468009	3.43435298140761	5.10689244107322	0.233802079348429	1.86977305687331	4.55908789582867	0	2.01294747199321E-02
2024	2	6	4.32822716596727	3.33023217565678	4.9674474178261	0.201507007169496	1.67129516041527	4.55552845520394	0	1.97608136764766E-02
2024	2	7	4.28752184556265	3.30511417005722	4.81559951027201	0.240048156883401	1.59352747262056	4.60038545452585	0	0.019728347773556
2024	2	8	3.9545360939503	3.08324736704896	4.26854926415437	0.414720321814929	1.54619106970651	4.37870985410467	0	2.14456812260785E-02
2024	2	9	3.87729092108372	3.15701483051252	3.90664670553769	0.631394973050107	1.55088256762724	4.25333756919753	4.20813664881272	2.36814831492028E-02
2024	2	10	3.89853434920143	3.24826702072125	3.81021483354116	0.649036312221025	1.36860053573012	3.91383140218673	4.12697562692841	2.36533953056027E-02
2024	2	11	3.81345610032607	3.25870217609299	3.84042998316193	0.583323158234416	1.01924368309269	3.55714822387778	3.92833336312017	2.01330198597186E-02
2024	2	12	3.46721920395519	2.95818275368148	3.64093498198941	0.417891159633328	0.819999966910536	3.50813694530656	3.70255387116854	0.018156639180482
2024	2	13	2.71175856477573	2.23514375135044	3.22382638692852	0.27044033193659	0.626069563730553	3.51488143959246	3.50777147551843	1.61086899784938E-02
2024	2	14	2.52284528619606	1.94423616536699	3.09105694242272	0.268193633893794	0.569431117506877	3.51725093376263	3.33758133875154	1.35363061147265E-02
2024	2	15	2.4020359163355	1.80685274904682	2.60145213274255	0.303403151739128	0.472658582476761	3.64198192185953	3.26400336471999	1.24670447483795E-02
2024	2	16	2.42219209527727	1.70945003341435	2.55666223102035	0.258008671946814	0.441186737982462	3.72520460509615	3.29042023072829	1.26635245063375E-02
2024	2	17	2.45217665245273	1.6263267189893	2.63963623358159	0.276129294706248	0.395594984796269	3.83144072104081	3.36330860086181	1.22518288301429E-02
2024	2	18	2.55093120916984	1.72499874655626	2.85936401249693	0.271151741385889	0.459155199785611	3.85090467675673	3.3857121963304	1.33615391527596E-02
2024	2	19	2.52490619003649	1.8421724241411	2.86942773393619	0.240990134119452	0.611544967537613	3.79210384264262	3.44162474684766	1.47177579795882E-02
2024	2	20	2.65254461417439	2.10345027966349	3.19079341100363	0.307447067490404	1.0800838390923	3.68994819914996	3.495950047813	1.48118936110087E-02
2024	2	21	3.05886134860116	2.50289752044093	3.32513072973495	0.500568121140147	1.74172773999905	3.69291526001114	3.47748889951677	1.75828754519137E-02
2024	2	22	3.55633195125215	2.88142173864302	3.93276556127851	0.924221467426497	2.06716485389302	3.97009715435337	3.4797111424738	2.09107839944103E-02
2024	2	23	3.85896880158938	3.0476338649416	4.48343035422072	1.14906838802491	2.1911707238892	4.01143359805438	3.47560172533343	2.09107839944103E-02
2024	2	24	4.05322344173379	3.15928428515234	4.85994484526974	0.438788801743632	2.19873423460686	4.2026985794061	3.47259792839161	2.04512583538023E-02
2024	3	1	1.37211668746308	1.15408628890001	1.50736338356057	0.129091295427821	1.04772829176096	3.55274115702934	3.16354694753075	1.60726094466713E-02
2024	3	2	1.31447815669144	1.09295294645458	1.38240101186942	0.123742960502063	0.942663966852718	3.45359154121018	0	1.57899707880925E-02
2024	3	3	1.31908442218412	1.12690136692905	1.38730305308576	0.106615267388389	0.935714600435733	3.47730267230045	0	1.54736908777056E-02
2024	3	4	1.28092779426061	1.08085170193405	1.29601415616729	0.107537148143815	0.856934809463708	3.46832284097996	0	0.015325571817711
2024	3	5	1.24520297831202	1.06756931689278	1.27107068081231	0.106382915219776	0.874768802915257	3.53500701408186	0	1.52479173167676E-02
2024	3	6	1.27506006546564	1.04140326173507	1.22691564469054	9.74934496091322E-02	0.832041670343909	3.33321739477707	0	1.48317680518975E-02
2024	3	7	1.27749726306045	1.0852605295216	1.25315207554041	0.142441989925761	0.765149408196346	3.13562336750914	0	1.48893896681914E-02
2024	3	8	1.29941668699344	1.10278662346482	1.25653759795435	0.418418794159818	0.744366669895661	2.90931184921342	0	1.55397724354964E-02
2024	3	9	1.28820979120294	1.12517473280887	1.28580427487726	0.429463639639436	0.791886684076613	2.97099760240452	3.09697835821543	1.52330068834477E-02
2024	3	10	1.26248287446533	1.07352610751909	1.30318189254995	0.644548504910768	0.789048893794538	3.0986322747201	3.06092566857741	0.015514390758598
2024	3	11	1.24111804983255	1.06632464429758	1.30016705367263	0.392552486847042	0.729046367302014	3.30874711095307	2.90073646349532	1.36485315661873E-02
2024	3	12	1.17122227239638	0.944794279998833	1.16646654243557	0.478786464866347	0.601487085271715	3.52257724215962	2.68304253708214	1.37940558274477E-02
2024	3	13	1.30081815718694	0.969263642685547	1.12361566420528	0.203678679846774	0.588189682547704	3.6163265080925	2.55078464399715	1.59164136143269E-02
2024	3	14	1.24136823885343	0.96940025056562	1.12780982442526	0.180091014877733	0.503151147016438	3.48555351540976	2.50843769613793	1.57794178128283E-02
2024	3	15	1.27953801156512	1.05031241407051	1.19934485803079	0.208987421632621	0.473186550283517	3.37138571453298	2.58885252874513	1.62436317919112E-02
2024	3	16	1.33554253283345	1.1091667970077	1.25994618435249	0.23353384024174	0.447504726523062	3.46695899021097	2.84692066362188	1.71192122015226E-02
2024	3	17	1.28958130531578	1.13031871801146	1.22859587990295	0.176167924724691	0.543178363930979	3.36109925426016	3.03629650381784	1.76421874469535E-02
2024	3	18	1.26205488237075	1.13206254018889	1.35478971140241	0.132619170011394	0.627206186237243	3.2914532292486	3.11020874755995	1.69249422388085E-02
2024	3	19	1.3335243579693	1.15364540291432	1.38943400689062	0.190675777953739	1.06221438563907	3.55152362546212	3.20766895493148	1.67242896455153E-02
2024	3	20	1.30066616203613	1.09880733557385	1.43120162160033	0.328508012967996	1.50003934285672	3.74341514749437	3.15563939079335	1.63232839766676E-02
2024	3	21	1.31929730559316	1.09096634696381	1.5200643332643	0.204434623111763	1.54176954083719	3.70026527408911	3.15107250037051	0.017061859251179
2024	3	22	1.48875768495567	1.19556052927876	1.87961405142424	0.187643813466447	1.41777194605715	3.48859888918138	3.15804945845541	1.75870515084253E-02
2024	3	23	1.56735451954353	1.28574518722569	1.95826277810881	0.166735842380019	1.30680466574202	3.43991075848188	3.12070820469004	1.74407149369477E-02
2024	3	24	1.5414480452906	1.27258704356618	1.80914345656434	0.150669028324344	1.22482898038896	3.47128114794238	3.13621744711185	1.72983033992399E-02
2024	4	1	3.86607410490696	3.21354322711863	3.65553722241378	0.379570697787102	1.37050720869433	2.7476148829644	2.06998965308008	3.64209823184486E-02
2024	4	2	3.73610717349357	3.09161385763858	3.48610980984463	0.452296331223942	1.33496135853758	2.66516492105787	0	3.48964007374034E-02
2024	4	3	3.53024338484872	2.95074140402451	3.2378594496791	0.355667231266167	1.24290634031601	2.60725946252425	0	3.15413291974911E-02
2024	4	4	3.47880331432633	2.90640536952007	3.1306669297181	0.535914724451672	1.24731581059431	2.58829814862132	0	2.99315010612646E-02
2024	4	5	3.28827092344157	2.72341796803346	2.91896666578049	0.630998893712147	1.25106191479768	2.59683208372163	0	2.78093986022587E-02
2024	4	6	3.27672677798894	2.67254669864597	2.97420633027342	0.522802708965886	1.20416732101602	2.5017383735744	0	2.86745643152247E-02
2024	4	7	3.22984391998107	2.54448760659679	3.29496073352659	0.609154737311168	1.15164819013883	2.42053965861275	0	2.83135140229553E-02
2024	4	8	2.5282147285031	1.97558922089386	2.91555870167088	0.521610044509588	1.14602824833319	2.20472388695142	0	3.17227027310595E-02
2024	4	9	2.50271291653938	2.0090218097833	2.72774563911407	0.46476009945109	1.11929727948004	1.90976339753441	2.27055890152959	3.86010473694482E-02
2024	4	10	2.82551964755842	2.33984279061917	2.86356470251362	0.500501228661537	1.17798985047053	2.00126066679909	2.24921257385189	4.25147664404282E-02
2024	4	11	2.92296749504204	2.39293606116203	3.1516881148264	0.679813392640154	1.2975959529409	2.1715654834773	2.16686921817066	3.93541848526752E-02
2024	4	12	2.72082091387	2.28928658374049	2.88519466327012	0.604968478875324	1.18760125490185	2.35502120421849	2.06475262632844	3.08705136521706E-02
2024	4	13	2.21705987655061	1.89397524558003	2.48014703341196	0.814721169088147	0.869535758006266	2.23742249139255	1.94542950239435	2.09273901011461E-02
2024	4	14	1.66711520646162	1.38446442122085	2.04065737938188	0.399240126075794	0.590259924818492	2.00640010269735	1.75502121033002	1.66358983459713E-02
2024	4	15	1.57298796592911	1.18363897409692	2.04283593887974	0.279867596658143	0.549727673974896	2.20330162586471	1.81057206747054	0.013935331386807
2024	4	16	1.62860736797689	1.24701352640729	1.93830287718011	0.249786233394001	0.671134802968269	2.30848740429329	1.89074031221431	1.36326795794744E-02
2024	4	17	1.67917955691028	1.29834635755572	1.83102366821244	0.274263707069134	0.806797559601203	2.38664192971109	2.04423064487061	1.52463671293392E-02
2024	4	18	1.75336456738368	1.44662360135477	1.84882564941109	0.706355380576798	1.22050944480431	2.02642664774171	1.92176453196897	1.71984114416063E-02
2024	4	19	2.05593583275264	1.68911338131963	2.14195038823008	1.20247393697001	1.75566992686546	2.12582324038668	2.08039737013998	2.29388630659223E-02
2024	4	20	2.70806490326251	2.27467163655132	2.64817253959867	0.656567791179706	1.96434228652764	2.11118179947202	1.99523581253761	3.16917729235071E-02
2024	4	21	3.30274118091311	2.72580039437736	3.25137124991108	0.664489730204013	2.11174272410033	2.19507347903153	2.09210453138334	3.82337099754032E-02
2024	4	22	3.86934057564621	3.2146999259074	3.78666336676652	0.609059474130134	1.95298295802003	2.34875241574694	2.11303048021588	4.40343371773684E-02
2024	4	23	4.07282944061262	3.41041410667579	3.98194987070286	0.390869565772213	1.64490482112098	2.41612908581544	2.07016465867662	4.47370005911898E-02
2024	4	24	4.03960043795157	3.37719428404225	3.86461486758229	0.467370112054127	1.4390602933538	2.64397087677277	2.11234925755189	4.10866715113463E-02
