# Supplementary material for: Source Analysis of Ozone Pollution in Liaoyuan City’s Atmosphere Based on Machine Learning Models and HYSPLIT Clustering Method
Source: Toxics. 2025 Jun 13;13(6):500. doi: 10.3390/toxics13060500 (PMC12197544; doi:10.3390/toxics13060500)
Supplement: Supplementary file 1 [file toxics-13-00500-s001.zip › toxics-3626334-supplementary/C212_LYSA20152024.csv]

Year	Season	Hour	AQI	PM2.5	PM10	SO2	NO2	O3	O3-8h	CO
2015	1	1	69.1219512195122	39.4878048780488	72.4634146341463	12.0487804878049	26.0731707317073	59.3658536585366	78.2926829268293	0.656756097560976
2015	1	2	68.8095238095238	38.9285714285714	72.0476190476191	12.2857142857143	26.8571428571429	56.9285714285714	73.2142857142857	0.647809523809524
2015	1	3	67.6744186046512	37.6279069767442	71.7674418604651	12.2093023255814	22.5813953488372	58.8372093023256	68.7441860465116	0.626186046511628
2015	1	4	66.046511627907	36.6511627906977	70.6046511627907	10.7674418604651	22.1395348837209	59.5348837209302	65.046511627907	0.624116279069768
2015	1	5	62.8409090909091	35.5	65.4772727272727	11.7272727272727	22.2727272727273	57.4772727272727	61.25	0.624840909090909
2015	1	6	60.2727272727273	34.5681818181818	61.4545454545455	14.4318181818182	22.8863636363636	56.2727272727273	59.4545454545455	0.643636363636364
2015	1	7	59.9090909090909	35.0227272727273	60.9772727272727	18.5227272727273	25.0909090909091	56.75	58.9545454545455	0.697090909090909
2015	1	8	61.1333333333333	36.3777777777778	63.2444444444444	19.6	26.5333333333333	59.7111111111111	58.3555555555556	0.738511111111111
2015	1	9	64.7111111111111	40.0222222222222	69	18.9333333333333	25.6	67.2444444444444	58.9333333333333	0.749444444444445
2015	1	10	68.1162790697674	42.7441860465116	72.7209302325581	18.2093023255814	18.7906976744186	80.3255813953488	63.1860465116279	0.677069767441861
2015	1	11	65.5681818181818	39.2727272727273	70.7272727272727	15.0681818181818	13.1590909090909	89.6363636363636	65.5	0.608704545454545
2015	1	12	62	35.6829268292683	65.5853658536585	14.0975609756098	12.1951219512195	96.5609756097561	71.4146341463415	0.589853658536585
2015	1	13	62.8333333333333	32.7777777777778	65.1944444444444	12.0555555555556	10.3333333333333	104.75	78.6111111111111	0.581805555555555
2015	1	14	59.1	28.625	59.3	11.95	10.25	104.425	81.575	0.545975
2015	1	15	58.925	28.7	54.575	11.325	10.45	107.15	89.425	0.542725
2015	1	16	63.390243902439	28.1463414634146	58.9268292682927	10.4390243902439	9.68292682926829	108	94.609756097561	0.526975609756097
2015	1	17	71.2058823529412	29.2352941176471	67.9705882352941	12.5	12	107.058823529412	98.6470588235294	0.568235294117647
2015	1	18	78.4358974358974	28.5641025641026	73.4615384615385	10.8717948717949	12.7435897435897	103.435897435897	100.538461538462	0.542769230769231
2015	1	19	79.9512195121951	30.0487804878049	74.5121951219512	13.9756097560976	16.4390243902439	100.219512195122	102.09756097561	0.587658536585366
2015	1	20	80.6976744186046	32.6511627906977	75.1860465116279	13.906976744186	20.1860465116279	90.4883720930233	103.046511627907	0.644348837209302
2015	1	21	71.7	34.45	68.625	12.85	24.45	78.025	99.45	0.687275
2015	1	22	69.7619047619048	36.2380952380952	67.5714285714286	12.0238095238095	28.0714285714286	70.3095238095238	95.6190476190476	0.677476190476191
2015	1	23	70.0714285714286	38	69.8333333333333	12.1190476190476	28.1190476190476	64.7142857142857	89.3571428571429	0.652857142857143
2015	1	24	68.609756097561	38.7317073170732	71.2926829268293	12.1951219512195	27.1951219512195	58.2682926829268	81.5609756097561	0.653268292682927
2015	2	1	55.8604651162791	38.4302325581395	51.5348837209302	5.52325581395349	18.953488372093	20.2790697674419	40.406976744186	0.944813953488372
2015	2	2	55	37.7159090909091	50.9886363636364	5.70454545454545	18.7613636363636	19.0113636363636	34.0227272727273	0.929602272727273
2015	2	3	53.4494382022472	36.9213483146067	49.7640449438202	5.39325842696629	18.1910112359551	17.7954545454545	27.8426966292135	0.915404494382023
2015	2	4	52.3666666666667	36.1	48.8777777777778	5.48888888888889	16.6777777777778	17.2	23.5777777777778	0.884933333333334
2015	2	5	52.2307692307692	36.0659340659341	47.7912087912088	5.36263736263736	16.6373626373626	15.5384615384615	20.8571428571429	0.87067032967033
2015	2	6	52.6923076923077	36.5164835164835	47.8901098901099	5.76923076923077	16.3626373626374	15.4175824175824	19.0989010989011	0.873230769230769
2015	2	7	54.5113636363636	37.8295454545455	50.0681818181818	6.17045454545455	17.2954545454545	15.3068181818182	17.8522727272727	0.891
2015	2	8	56.7272727272727	39.4886363636364	52.7045454545455	7.625	18.1477272727273	17.4659090909091	17.1022727272727	0.895795454545455
2015	2	9	58.8666666666667	40.5888888888889	56.0777777777778	10.3	18.8	24.2222222222222	17.4666666666667	0.898755555555555
2015	2	10	62.2716049382716	43.320987654321	59.8024691358025	15.0617283950617	17.5308641975309	38.4444444444444	20.8271604938272	0.881358024691358
2015	2	11	54.8409090909091	37.9318181818182	52.0340909090909	10.0795454545455	16.4659090909091	47.3409090909091	26.9886363636364	0.870727272727273
2015	2	12	52.5853658536585	35.9135802469136	49.1219512195122	8.63414634146342	14.890243902439	56.280487804878	33.3414634146341	0.827317073170732
2015	2	13	47.0481927710843	31.289156626506	42.6867469879518	7.72289156626506	12.2409638554217	61.4698795180723	38.0602409638554	0.811638554216867
2015	2	14	51.6329113924051	30.3037974683544	49.5189873417722	7.30379746835443	10.7088607594937	69.1012658227848	46.0126582278481	0.757632911392405
2015	2	15	48.6341463414634	27.9878048780488	45.8048780487805	6.47560975609756	10.780487804878	68.1219512195122	50.7317073170732	0.758890243902439
2015	2	16	44.593023255814	27.5	37.7906976744186	7.62790697674419	11.5232558139535	67.2558139534884	54.7790697674419	0.778139534883721
2015	2	17	48.7738095238095	27.3809523809524	41.2619047619048	6.76190476190476	11.6547619047619	67.0595238095238	59.1904761904762	0.790142857142857
2015	2	18	47.0119047619048	28.1785714285714	37.4523809523809	5.98809523809524	12.3452380952381	66.3214285714286	64.3333333333333	0.815202380952381
2015	2	19	48.1627906976744	28.0232558139535	39.8255813953488	5.74418604651163	14.6395348837209	59.7790697674419	64.1046511627907	0.83053488372093
2015	2	20	46.8295454545455	28.5909090909091	39.0909090909091	6.48863636363636	17.3181818181818	48.4545454545455	61.5795454545455	0.887715909090909
2015	2	21	49.9647058823529	32	43.6352941176471	5.95294117647059	19	37.7529411764706	60.1882352941176	0.945317647058824
2015	2	22	50.046511627907	33.5116279069767	45.2906976744186	6	20.093023255814	29.9418604651163	55.8604651162791	0.954732558139535
2015	2	23	54.3294117647059	37.1647058823529	50.1647058823529	5.54117647058824	19.6352941176471	24.4352941176471	50.1058823529412	0.953976470588236
2015	2	24	55.1111111111111	38.0666666666667	51.1222222222222	5.62222222222222	19.2222222222222	20.8111111111111	44.3333333333333	0.964955555555556
2015	3	1	98.2115384615385	73.0961538461538	98.6538461538462	13.2884615384615	28.9615384615385	23.4423076923077	40.0961538461538	1.21313461538462
2015	3	2	92.48	68.58	89.48	11.52	28.42	22.3	32.44	1.15334
2015	3	3	87.1	64	82.58	10.72	23.68	20.46	24.72	1.07558
2015	3	4	82.76	60.24	77.3	9.62	23.14	22.34	25.86	1.0408
2015	3	5	79.5102040816327	57.4285714285714	73.8571428571429	11.3877551020408	22.8367346938776	21.3469387755102	24	1.0000612244898
2015	3	6	75.5384615384615	54.0192307692308	70.0384615384615	12.9038461538462	22.6730769230769	20.2692307692308	23.2692307692308	0.980134615384615
2015	3	7	73.9807692307692	52.25	67.9038461538462	15.6538461538462	24.7307692307692	17.8846153846154	22.1153846153846	0.991442307692308
2015	3	8	73.7884615384615	52.1153846153846	68.8846153846154	17.1538461538462	28.6538461538462	17.5192307692308	21.2692307692308	1.04725
2015	3	9	80.5769230769231	56.9038461538462	76.0769230769231	19.9615384615385	34.6346153846154	22.0192307692308	21.3846153846154	1.11661538461538
2015	3	10	84.9622641509434	60.6037735849057	83.3396226415094	23.8490566037736	32.6792452830189	34.377358490566	22.5094339622642	1.09990566037736
2015	3	11	82.38	58.42	81.42	24.9	26.84	53.86	27.08	1.05254
2015	3	12	78.7659574468085	55.8297872340426	78.1489361702128	20.3617021276596	18.9574468085106	73.2978723404255	31.3829787234043	1.02257446808511
2015	3	13	63.1372549019608	43.2745098039216	61.5294117647059	15.5882352941176	14.7254901960784	81.6666666666667	39.6274509803922	0.952137254901961
2015	3	14	55.1428571428571	36.7551020408163	52.3877551020408	16.1632653061224	13.2448979591837	87.5102040816327	48.4285714285714	0.895224489795919
2015	3	15	51.6122448979592	33.2448979591837	47.8367346938776	15.6734693877551	13.8367346938776	90.6122448979592	57.8571428571429	0.87069387755102
2015	3	16	53.5777777777778	32.1777777777778	46.9555555555556	19.3333333333333	15.1777777777778	90.3777777777778	66.6888888888889	0.882511111111111
2015	3	17	52.28	30.46	45.14	14.84	16.8	87.52	73.42	0.86136
2015	3	18	55.8979591836735	31.1224489795918	45.6530612244898	14.3265306122449	21.6734693877551	81.1632653061225	79.4081632653061	0.878612244897959
2015	3	19	59.25	33.5208333333333	49.4166666666667	16.0625	35.4583333333333	63.3333333333333	82.2916666666667	0.972708333333333
2015	3	20	68.2	44.24	61.92	20.32	47.44	41.28	78.04	1.17286
2015	3	21	78.3529411764706	55.0392156862745	75.3921568627451	19.5098039215686	47.6862745098039	31.9607843137255	72.1176470588235	1.23441176470588
2015	3	22	97	70.9411764705882	96.0196078431373	16.9411764705882	43.6666666666667	27.9019607843137	63.8627450980392	1.27760784313725
2015	3	23	107.94	80.68	110.4	12.54	38.22	26.38	56.68	1.27048
2015	3	24	107.230769230769	80.6346153846154	109.211538461538	13.0384615384615	33.2115384615385	25.4230769230769	47.9423076923077	1.24457692307692
2015	4	1	127.577639751553	96.8944099378882	126.180124223602	33.7329192546584	35.6645962732919	37.055900621118	45.4658385093168	1.47367080745342
2015	4	2	120.5125	91.625	120.8375	32.26875	33.46875	36.6	41.83125	1.41105
2015	4	3	115.236024844721	87.7267080745342	115.04347826087	30.3478260869565	31.0993788819876	37.8944099378882	39.6273291925466	1.30686956521739
2015	4	4	108.833333333333	82.0987654320988	108.345679012346	29.8024691358025	29.4876543209877	38.3024691358025	38.9938271604938	1.26668518518519
2015	4	5	105.384146341463	78.2560975609756	103.439024390244	30.640243902439	29.1036585365854	37.1158536585366	37.5060975609756	1.23087804878049
2015	4	6	101.740740740741	75.0925925925926	99.141975308642	32.2037037037037	29.4320987654321	36.7345679012346	37.5679012345679	1.20483333333333
2015	4	7	100.781818181818	74.1818181818182	97.3454545454545	44.1878787878788	32.1454545454545	34.5030303030303	36.8363636363636	1.22721212121212
2015	4	8	102.719512195122	74.7682926829268	98.9390243902439	55.8536585365854	37.1707317073171	32.0060975609756	36.2621951219512	1.30887804878049
2015	4	9	108.857142857143	79.5119047619048	106.363095238095	57.1190476190476	39.375	33.5297619047619	35.7261904761905	1.4690119047619
2015	4	10	114.33734939759	83.6506024096386	112.801204819277	54.0602409638554	36.6807228915663	39.8734939759036	36.1144578313253	1.51772289156626
2015	4	11	124.054545454545	91.6909090909091	122.739393939394	52.9212121212121	32.6060606060606	48.0606060606061	37.3818181818182	1.45270909090909
2015	4	12	126.187878787879	93.4666666666667	124.157575757576	53.5515151515152	28.0909090909091	56.430303030303	39.9393939393939	1.33423636363636
2015	4	13	117.375	85.88125	114.90625	45.575	23.28125	64	42.69375	1.21213125
2015	4	14	104.65243902439	75.1341463414634	101.207317073171	39.7865853658537	20.1707317073171	68.2865853658537	46.5182926829268	1.12284756097561
2015	4	15	90.890243902439	63.859756097561	88.2134146341463	33.0182926829268	19.0060975609756	71.9939024390244	51.4512195121951	1.05396951219512
2015	4	16	81.0666666666667	55.5878787878788	77.7333333333333	34.3939393939394	19.8969696969697	73.369696969697	57.0242424242424	1.04102424242424
2015	4	17	77.2208588957055	51.5030674846626	72.2269938650307	34.2638036809816	22.7423312883436	70.398773006135	61.5460122699387	1.04873006134969
2015	4	18	75.8562874251497	50.3832335329341	70.6287425149701	35.4730538922156	30.4131736526946	62.0958083832335	64.125748502994	1.12732335329341
2015	4	19	78.7818181818182	53.7151515151515	73.5272727272727	40.3393939393939	37.7333333333333	54.9454545454545	65.4666666666667	1.26528484848485
2015	4	20	86.8622754491018	61.1796407185629	82.1556886227545	47.3053892215569	41.2994011976048	47.7065868263473	64.1796407185629	1.45387425149701
2015	4	21	104.018518518519	76.358024691358	99.6358024691358	45.4691358024691	42.537037037037	43.4444444444444	61.3271604938272	1.58182716049383
2015	4	22	118.981707317073	88.7256097560976	116.591463414634	40.0975609756098	41.4024390243902	40.2439024390244	58.0060975609756	1.60053658536585
2015	4	23	130.075471698113	98.7358490566038	129.59748427673	37.0754716981132	39.3584905660377	39.0817610062893	54.7358490566038	1.57685534591195
2015	4	24	130.572289156627	99.1746987951807	129.331325301205	37.5240963855422	36.8855421686747	38.1927710843374	49.7650602409639	1.52007228915663
2016	1	1	70.8444444444444	33.7333333333333	60.5333333333333	12.6888888888889	32.3777777777778	76.7777777777778	101.488888888889	0.825111111111111
2016	1	2	67.3333333333333	31.3111111111111	56.3111111111111	9.35555555555556	28.7111111111111	79.5555555555556	94.8222222222222	0.787066666666667
2016	1	3	63.6590909090909	28.5681818181818	51.8181818181818	9.65909090909091	26.3409090909091	79.3636363636364	89.9090909090909	0.757
2016	1	4	61.390243902439	26.6829268292683	47.4878048780488	8.4390243902439	23.9756097560976	82.9756097560976	86.3170731707317	0.749243902439024
2016	1	5	58.5714285714286	25.5238095238095	43.7142857142857	9.47619047619048	23.6190476190476	79.5952380952381	80.6666666666667	0.758047619047619
2016	1	6	57.6428571428571	25.5238095238095	42.8333333333333	12.547619047619	25.9285714285714	76.5714285714286	79.5238095238095	0.772857142857143
2016	1	7	57.7142857142857	26.3095238095238	43.4285714285714	14.4285714285714	27.2142857142857	74.5	78.3571428571429	0.841452380952381
2016	1	8	58.9111111111111	26.8888888888889	45.2666666666667	16.6888888888889	29.4222222222222	76.7111111111111	77.2888888888889	0.876911111111111
2016	1	9	60.8	28.7111111111111	48.5777777777778	17.3111111111111	28.6	85.8666666666667	78.3333333333333	0.889622222222222
2016	1	10	63	30.0666666666667	51.4666666666667	15.6888888888889	21.5777777777778	104.622222222222	81.6222222222222	0.823644444444444
2016	1	11	62.4318181818182	29.6363636363636	50.9318181818182	26.7727272727273	18.0909090909091	115.363636363636	84.8863636363636	0.79225
2016	1	12	63.7111111111111	27.6666666666667	48.6888888888889	21.4666666666667	16.1555555555556	125.155555555556	92.4	0.768466666666667
2016	1	13	64.9772727272727	25.6136363636364	45.5	20.6818181818182	15.3409090909091	131.431818181818	99.3863636363636	0.758068181818182
2016	1	14	65.7111111111111	24.6444444444444	43.7111111111111	19.7555555555556	13.7333333333333	134.088888888889	106.022222222222	0.7312
2016	1	15	69.0888888888889	23.4444444444444	41.4666666666667	19.4666666666667	14.0666666666667	134.377777777778	113.533333333333	0.719577777777778
2016	1	16	72.4782608695652	22.2173913043478	39.5217391304348	21.8260869565217	14.2826086956522	135.652173913043	120.717391304348	0.72895652173913
2016	1	17	76.195652173913	21.7608695652174	39.3913043478261	19.4130434782609	16.3478260869565	136.695652173913	126.239130434783	0.7215
2016	1	18	78.6590909090909	22.4772727272727	41.75	14.9090909090909	18.5	132.568181818182	128.75	0.740090909090909
2016	1	19	82.0909090909091	23.8409090909091	45.7045454545455	13.1363636363636	21.2954545454545	128.272727272727	131.545454545455	0.765340909090909
2016	1	20	83.4	25.9111111111111	50.0888888888889	13.9777777777778	23.8	119.088888888889	130.933333333333	0.805222222222222
2016	1	21	82.3333333333333	28.0888888888889	53.9555555555556	14	30.7555555555556	100.822222222222	127.088888888889	0.872911111111111
2016	1	22	79.5333333333333	31.2888888888889	58.0444444444444	14.3333333333333	36.0666666666667	85.7333333333333	121.355555555556	0.911044444444445
2016	1	23	76.5333333333333	33.8444444444444	61.4888888888889	13.6444444444444	34.8888888888889	80.8444444444444	115	0.880888888888889
2016	1	24	74.4444444444444	34.6	62.2	13.1555555555556	33.6444444444444	77.3111111111111	107.844444444444	0.844244444444445
2016	2	1	55.8461538461538	30.4395604395604	46.0549450549451	9.68131868131868	34.8461538461538	45.032967032967	83.8241758241758	0.886428571428572
2016	2	2	51.4157303370786	28.4719101123596	42.8426966292135	8.74157303370787	32.7640449438202	42.3258426966292	58.6966292134831	0.863786516853933
2016	2	3	48.5217391304348	27.1413043478261	39.8260869565217	8.14130434782609	30.1086956521739	41.8913043478261	53.195652173913	0.838173913043478
2016	2	4	45.9	26.2696629213483	37.5777777777778	6.7	28.3	42.0112359550562	48.0666666666667	0.831266666666666
2016	2	5	43.8539325842697	25.4886363636364	35.8314606741573	6.8314606741573	27.3595505617978	40.2359550561798	45.0112359550562	0.827651685393258
2016	2	6	43.010989010989	24.978021978022	35	7.72527472527473	28.032967032967	38.1208791208791	42.8901098901099	0.858582417582417
2016	2	7	43.2	25.6444444444444	36.2666666666667	10.8444444444444	30.1444444444444	37.8222222222222	40.7	0.949566666666667
2016	2	8	44.8988764044944	27.1590909090909	38.5955056179775	12.0224719101124	29.6067415730337	47.7977528089888	42.0224719101124	0.970865168539326
2016	2	9	47.1	28.4444444444444	41.1111111111111	13.3444444444444	28.2777777777778	61.7555555555556	43.8	0.958455555555556
2016	2	10	48.5	29.4	42.9111111111111	14.8444444444444	25.3777777777778	83.4	48.8222222222222	0.920122222222222
2016	2	11	49.8068181818182	29.5227272727273	42.5909090909091	14.1363636363636	20.1704545454545	104.931818181818	56.4204545454545	0.861272727272727
2016	2	12	49.7666666666667	27.3666666666667	38.8	13.6111111111111	16.9444444444444	117.422222222222	65.7555555555556	0.828344444444444
2016	2	13	51.2637362637363	25.3736263736264	35.4945054945055	11.4285714285714	13.8241758241758	127.098901098901	77.3296703296703	0.801681318681318
2016	2	14	53.978021978022	23.5384615384615	32.8791208791209	11.2857142857143	11.989010989011	131.989010989011	89.0879120879121	0.783
2016	2	15	58.4615384615385	22.4945054945055	30.7802197802198	10.3516483516484	12.4835164835165	133.10989010989	100.637362637363	0.773351648351648
2016	2	16	65.2087912087912	21.4395604395604	29.0549450549451	10.8571428571429	13.5054945054945	134.087912087912	111.659340659341	0.783351648351649
2016	2	17	71.6043956043956	20.8791208791209	28.0549450549451	9.17582417582418	15.4615384615385	133.395604395604	120.824175824176	0.788208791208791
2016	2	18	76.021978021978	21.0989010989011	28.6043956043956	10.2857142857143	17.6043956043956	130.747252747253	126.56043956044	0.798351648351648
2016	2	19	78.1086956521739	21.75	29.8260869565217	9.30434782608696	20.6086956521739	123.445652173913	129.358695652174	0.829521739130434
2016	2	20	76.9347826086957	22.804347826087	31.445652173913	10.0652173913043	24.6847826086957	107.728260869565	127.95652173913	0.884239130434782
2016	2	21	72.8913043478261	24.5869565217391	34.1739130434783	9.81521739130435	31.2391304347826	85.0108695652174	122.760869565217	0.930021739130435
2016	2	22	66.804347826087	26.7826086956522	37.75	13.195652173913	36.6195652173913	66.5	114.510869565217	0.934195652173913
2016	2	23	61.2608695652174	28.8695652173913	41.9673913043478	10.6195652173913	36.8260869565217	55.6413043478261	104.858695652174	0.919597826086956
2016	2	24	57.6630434782609	30.195652173913	44.1521739130435	10.7173913043478	35.4239130434783	49.695652173913	94.3804347826087	0.898532608695653
2016	3	1	79.2037037037037	55.8148148148148	75.7962962962963	11.3888888888889	30.0740740740741	28.0185185185185	41.7962962962963	1.09166666666667
2016	3	2	73.3148148148148	51.3703703703704	69.2592592592593	10.8518518518519	27.8703703703704	27.2037037037037	27.2037037037037	1.03240740740741
2016	3	3	68.9444444444444	47.6851851851852	64	9.66666666666667	25.5	26.9074074074074	27.0555555555556	0.97962962962963
2016	3	4	64.6111111111111	44.6296296296296	59.4444444444444	9.01851851851852	22.9074074074074	27.0185185185185	27.0185185185185	0.930555555555556
2016	3	5	60.7037037037037	41.6851851851852	55.9259259259259	8.62962962962963	21.8333333333333	25.8888888888889	26.7592592592593	0.907407407407407
2016	3	6	57.7962962962963	39.6481481481481	52.5740740740741	9.96296296296296	22.8703703703704	24.0740740740741	26.2592592592593	0.914814814814815
2016	3	7	55.962962962963	37.8148148148148	50.3888888888889	12.6296296296296	25.037037037037	22.6111111111111	25.5	0.975
2016	3	8	55.7592592592593	37.462962962963	50.5740740740741	13.7962962962963	29.3703703703704	21.1111111111111	25.0185185185185	1.09814814814815
2016	3	9	56.7962962962963	38.1296296296296	52.7592592592593	17.9814814814815	32.1481481481481	24.9259259259259	24.9074074074074	1.14166666666667
2016	3	10	57.9056603773585	39.0188679245283	55.377358490566	21.5660377358491	30.3018867924528	39.7924528301887	26.8301886792453	1.0311320754717
2016	3	11	58.1851851851852	39.4074074074074	56.537037037037	22.6481481481481	25.2777777777778	56.3703703703704	30.2037037037037	0.939814814814815
2016	3	12	54.4038461538462	35.7115384615385	52.1538461538462	20.4423076923077	21.3269230769231	74.5769230769231	36.6153846153846	0.882692307692307
2016	3	13	51.3207547169811	32.8301886792453	48.0377358490566	20.0377358490566	19.2075471698113	82.2641509433962	43.1698113207547	0.85188679245283
2016	3	14	50.0576923076923	31.0384615384615	42.2884615384615	18.0769230769231	16.8461538461538	88.6923076923077	50.2307692307692	0.825961538461539
2016	3	15	50.4716981132075	30.7547169811321	41.1509433962264	19.0754716981132	18.5660377358491	90.8679245283019	59.3962264150943	0.837735849056604
2016	3	16	51.2549019607843	29.078431372549	38.8823529411765	15.5098039215686	19.7254901960784	93.8039215686274	69.0588235294118	0.859803921568628
2016	3	17	53.7169811320755	28.3207547169811	39.2830188679245	14.2641509433962	22.4528301886792	90.0188679245283	76.5660377358491	0.866981132075472
2016	3	18	55.3461538461538	27.6346153846154	38.5961538461538	15.2884615384615	28.9038461538462	81.9615384615385	83.0192307692308	0.949038461538461
2016	3	19	58.5384615384615	31.3269230769231	43.4230769230769	14.4038461538462	43.7307692307692	56.7884615384615	81.7884615384615	1.17211538461538
2016	3	20	61.6037735849057	37.5094339622642	51.9811320754717	15.6603773584906	50.2264150943396	40	77.6792452830189	1.34528301886792
2016	3	21	71.4038461538462	48.2115384615385	66.2884615384615	14.9615384615385	45.6538461538462	36.3461538461538	71.8076923076923	1.34326923076923
2016	3	22	83.2452830188679	59.0754716981132	80.9056603773585	13.9056603773585	40.5660377358491	34.377358490566	65.188679245283	1.28679245283019
2016	3	23	90.0566037735849	64.7358490566038	87.7547169811321	14.1320754716981	36.0566037735849	32.4339622641509	57.9433962264151	1.21603773584906
2016	3	24	88.6851851851852	63.7777777777778	86.1296296296296	13.6851851851852	33.537037037037	29.6851851851852	49.2592592592593	1.14722222222222
2016	4	1	109.552325581395	79.9941860465116	102.639534883721	34.1104651162791	34.9476744186046	37.3313953488372	47.6918604651163	1.44810465116279
2016	4	2	105.862275449102	77.7544910179641	99.2095808383233	29.3592814371257	33.437125748503	36.4910179640719	42.9520958083832	1.39205988023952
2016	4	3	99.1183431952663	72.5621301775148	92.9704142011834	27.3431952662722	31.1775147928994	37.1005917159763	40.8994082840237	1.31904142011834
2016	4	4	93.1556886227545	66.8443113772455	85.6946107784431	26.2215568862275	29.2455089820359	36.8502994011976	39.2035928143713	1.26917964071856
2016	4	5	88.3592814371257	62.7544910179641	80.5748502994012	25.6287425149701	28.7005988023952	36.3892215568862	37.5389221556886	1.23564670658683
2016	4	6	84.2951807228916	59.2951807228916	76.144578313253	28.8192771084337	29.2469879518072	35.6024096385542	37.1024096385542	1.22847590361446
2016	4	7	81.4047619047619	57.0476190476191	73.4642857142857	39.3571428571429	31.3690476190476	33.0654761904762	36.1904761904762	1.26501785714286
2016	4	8	81.3575757575758	57.0181818181818	73.6969696969697	51.169696969697	37.0727272727273	29.4666666666667	35.4121212121212	1.38566060606061
2016	4	9	86.2647058823529	61.5176470588235	79.1764705882353	55.6882352941176	40.7647058823529	31.1235294117647	34.5764705882353	1.60034117647059
2016	4	10	98.9415204678363	72.0409356725146	91.5555555555556	56.2222222222222	37.5029239766082	39.4269005847953	35.233918128655	1.61523391812866
2016	4	11	111.317919075145	81.757225433526	103.109826589595	52.0231213872832	31.1849710982659	50.9884393063584	37.0173410404624	1.40460115606936
2016	4	12	113.426035502959	83.4023668639053	105.189349112426	48.0295857988166	26.0295857988166	61.7337278106509	39.9940828402367	1.21821893491124
2016	4	13	101.485207100592	73.2307692307692	93.9171597633136	38.8402366863905	21.7337278106509	70.3431952662722	44.207100591716	1.09192307692308
2016	4	14	82.2248520710059	57.1242603550296	75.8461538461538	34.1183431952663	19.3136094674556	75.6272189349112	49.4023668639053	1.02863905325444
2016	4	15	68.9360465116279	45.6686046511628	63.8837209302326	30.4593023255814	17.8953488372093	77.6860465116279	54.7616279069767	1.0025523255814
2016	4	16	62.187134502924	39.7602339181287	57.7368421052632	28.9649122807018	19.5906432748538	78.672514619883	60.6081871345029	0.995327485380118
2016	4	17	58.7848837209302	36.2906976744186	54.1511627906977	27.9825581395349	22.9186046511628	75.3488372093023	66.1860465116279	1.02011046511628
2016	4	18	59.8771929824561	36.6666666666667	55.0175438596491	29.8421052631579	28.0584795321637	67.719298245614	69.6959064327485	1.13750292397661
2016	4	19	64.25	40.6395348837209	59.4418604651163	32.703488372093	35.8779069767442	59.2209302325581	70.5755813953488	1.31259302325581
2016	4	20	74.5433526011561	49.0231213872832	69.5260115606936	40.4971098265896	37.8439306358381	51.9768786127168	69.0693641618497	1.45760115606936
2016	4	21	86.4566473988439	60.0404624277457	79.9364161849711	39.3526011560694	39.0982658959538	47.0635838150289	66.2312138728324	1.55079768786127
2016	4	22	101.441860465116	71.2267441860465	94.8313953488372	36.2267441860465	38.8837209302326	42.9360465116279	62.3720930232558	1.58715697674419
2016	4	23	110.373563218391	78.4885057471264	102.626436781609	34.5	36.9080459770115	41.0402298850575	57.7471264367816	1.54749425287356
2016	4	24	110.902298850575	79.9310344827586	103.540229885057	37.7528735632184	35.5804597701149	39.6494252873563	52.9252873563218	1.48544252873563
2017	1	1	80.8	38.9333333333333	80.1333333333333	11.9111111111111	29.5777777777778	61.0888888888889	85.3777777777778	0.906666666666666
2017	1	2	71.1521739130435	36.3260869565217	72.9130434782609	10.8913043478261	29.0652173913043	58.4347826086956	58.4347826086956	0.870652173913043
2017	1	3	67.3111111111111	34.6888888888889	67.4666666666667	9.44444444444444	27.8666666666667	56.1555555555556	57.1777777777778	0.865555555555556
2017	1	4	64.0681818181818	31.7954545454545	62.3181818181818	8.38636363636364	26.5227272727273	55.4318181818182	56.75	0.842045454545454
2017	1	5	61.6	29.7555555555556	58.7111111111111	8.15555555555556	26.9777777777778	54.8444444444444	56.0888888888889	0.831111111111111
2017	1	6	60.6	28.4444444444444	56.8888888888889	10.8666666666667	28.2666666666667	52.3333333333333	55.3111111111111	0.868888888888889
2017	1	7	59.4772727272727	28.6136363636364	55.6590909090909	14.7954545454545	31.8181818181818	50.4318181818182	54.2954545454545	0.961363636363636
2017	1	8	59.0454545454545	30.5	54.8863636363636	15.7045454545455	32.7272727272727	56.5909090909091	54.4772727272727	1.0125
2017	1	9	61.1777777777778	33.6666666666667	58.1333333333333	16.8888888888889	29.0666666666667	71.4222222222222	56.9111111111111	0.978888888888889
2017	1	10	64.3333333333333	36.1555555555556	62.3111111111111	14.1111111111111	23.4666666666667	88.4	60.5333333333333	0.903333333333333
2017	1	11	65.1111111111111	34.5777777777778	62.4444444444444	21.0444444444444	18.5777777777778	101.733333333333	66.4	0.843333333333333
2017	1	12	61.195652173913	30.5434782608696	57.3478260869565	14.304347826087	19.0869565217391	107.021739130435	72.7608695652174	0.818478260869565
2017	1	13	60.5777777777778	27.4888888888889	55.6222222222222	9.62222222222222	19	111.888888888889	79.7555555555556	0.815555555555555
2017	1	14	62.8	27.6222222222222	57.9555555555556	12.9111111111111	18.1111111111111	116.8	87.9555555555555	0.783333333333333
2017	1	15	70.3863636363636	26.6363636363636	60.9090909090909	14.7727272727273	16.8409090909091	119.227272727273	95.0681818181818	0.772727272727273
2017	1	16	77.6304347826087	28.4565217391304	71.8260869565217	12.195652173913	17.8913043478261	121.369565217391	105.239130434783	0.780434782608695
2017	1	17	81.3913043478261	28.5217391304348	77.2608695652174	12.6086956521739	17.3695652173913	120.565217391304	111.434782608696	0.753260869565217
2017	1	18	83.9111111111111	28.6222222222222	77.0888888888889	8.75555555555556	17.6222222222222	119.377777777778	116.222222222222	0.778888888888889
2017	1	19	84.3777777777778	26.9555555555556	71.0222222222222	9.86666666666667	19.9555555555556	113.6	117.555555555556	0.81
2017	1	20	81.3636363636364	27.9318181818182	69.1590909090909	9.06818181818182	23.3636363636364	99.7272727272727	113.727272727273	0.853409090909091
2017	1	21	83.0909090909091	30.1136363636364	72.6590909090909	9.36363636363636	30.4772727272727	84.7727272727273	113.363636363636	0.925
2017	1	22	81.9111111111111	33.8444444444444	79.2	10.6222222222222	33.0222222222222	71.7555555555556	107.266666666667	0.948888888888889
2017	1	23	83.3111111111111	36.9555555555556	81.4888888888889	10.6444444444444	32.8	64.8888888888889	99.9777777777778	0.945555555555555
2017	1	24	82.804347826087	38.5434782608696	81.2608695652174	11.8913043478261	30.695652173913	62.1304347826087	91.695652173913	0.920652173913043
2017	2	1	47.8222222222222	22.7333333333333	34.2111111111111	8.32222222222222	35.8666666666667	48.1555555555556	77.9111111111111	1.01333333333333
2017	2	2	41.1318681318681	21.7582417582418	32.7252747252747	7.30769230769231	34.1098901098901	46.8333333333333	46.8333333333333	0.978571428571429
2017	2	3	39.3626373626374	20.7912087912088	31.043956043956	6.82417582417582	32.0549450549451	45.4111111111111	46.685393258427	0.969230769230769
2017	2	4	37.8651685393258	19.5730337078652	28.8539325842697	6.55056179775281	29.9213483146067	44.6590909090909	45.438202247191	0.952808988764045
2017	2	5	37.123595505618	19.4157303370787	27.9325842696629	6.71910112359551	28.6516853932584	42.4090909090909	44.3181818181818	0.951685393258427
2017	2	6	36.9213483146067	19.4044943820225	28.0898876404494	7.59550561797753	29.1910112359551	41.5730337078652	44.7272727272727	0.982584269662922
2017	2	7	36.6436781609195	19.5747126436782	28.1494252873563	10.0344827586207	29.816091954023	43.0114942528736	44	1.06091954022988
2017	2	8	37.9775280898876	20.6966292134831	29.8426966292135	11.3595505617978	30.2022471910112	50.1011235955056	44.752808988764	1.08876404494382
2017	2	9	40.0459770114943	22.4022988505747	33.448275862069	13.0574712643678	29.3563218390805	61.7586206896552	45.9770114942529	1.08333333333333
2017	2	10	42.2359550561798	24.3820224719101	35.7640449438202	14.0449438202247	26.0337078651685	78.6404494382023	50.2921348314607	1.04775280898876
2017	2	11	43	23.7303370786517	35.2134831460674	12.0674157303371	20.2808988764045	94.5730337078652	56.1123595505618	0.997752808988764
2017	2	12	43.6555555555556	22.7666666666667	33.2888888888889	10.9111111111111	17.2888888888889	104.6	64.3666666666667	0.964444444444444
2017	2	13	44.8409090909091	20.7045454545455	30.4659090909091	11.1590909090909	15.6136363636364	109.215909090909	72.7840909090909	0.951136363636364
2017	2	14	46.5222222222222	19.2444444444444	27.8	9.15555555555556	13.6111111111111	113.1	81.4777777777778	0.935555555555555
2017	2	15	50.9888888888889	17.9888888888889	26.5555555555556	9.17777777777778	13.9444444444444	117.022222222222	91.5222222222222	0.924444444444444
2017	2	16	56.0111111111111	17.5	26.4444444444444	8.08888888888889	14.0888888888889	117.877777777778	99.2111111111111	0.921666666666667
2017	2	17	61.4222222222222	17.5111111111111	27.2888888888889	7.88888888888889	15.7	117.077777777778	106.611111111111	0.932777777777778
2017	2	18	64.4157303370787	18.5056179775281	29.0449438202247	8.51685393258427	17.685393258427	115.359550561798	110.820224719101	0.949438202247191
2017	2	19	65.8791208791209	19.2087912087912	29.2637362637363	7.95604395604396	21.7582417582418	106.912087912088	112.67032967033	0.971428571428572
2017	2	20	65.4777777777778	19.6666666666667	29.3333333333333	7.82222222222222	25.1555555555556	96.9111111111111	112.3	1.01555555555556
2017	2	21	62.3222222222222	21.0333333333333	30.6333333333333	8.15555555555556	31.4444444444444	78.4444444444444	108.066666666667	1.05333333333333
2017	2	22	58.7	21.7777777777778	32.5222222222222	8.51111111111111	35.7555555555556	65.3666666666667	101.455555555556	1.06166666666667
2017	2	23	55.7303370786517	23.4269662921348	35.4157303370786	9.61797752808989	36.8089887640449	59.3370786516854	94.5280898876404	1.05056179775281
2017	2	24	51.8666666666667	23.2888888888889	35.9222222222222	8.37777777777778	35.6333333333333	53.4222222222222	86.0333333333333	1.01888888888889
2017	3	1	82.1730769230769	58.0192307692308	71.9230769230769	10.4038461538462	32.75	35.9807692307692	52.4230769230769	1.15576923076923
2017	3	2	78.3269230769231	55.2692307692308	67.75	8.53846153846154	29.6730769230769	37.2115384615385	37.2115384615385	1.09519230769231
2017	3	3	72.9038461538462	50.0576923076923	62.6923076923077	7.23076923076923	26.5192307692308	39.9038461538462	39.1730769230769	1.05096153846154
2017	3	4	66.7735849056604	45.4905660377358	57.0566037735849	6.18867924528302	24.622641509434	39.8867924528302	39.2264150943396	1.01415094339623
2017	3	5	62.7547169811321	41.8490566037736	52.5094339622642	6.83018867924528	24.5471698113208	37.7169811320755	38.9056603773585	1.00943396226415
2017	3	6	59.5094339622642	39.3018867924528	49.1509433962264	7.49056603773585	25.2641509433962	34.9433962264151	38.0566037735849	0.997169811320755
2017	3	7	57.9811320754717	38.4905660377358	47.4339622641509	9.83018867924528	26.5849056603774	32.6981132075472	37.1132075471698	1.04716981132075
2017	3	8	58	38.6603773584906	48.3584905660377	11.4339622641509	29.9056603773585	31.9245283018868	36.2641509433962	1.18962264150943
2017	3	9	61.0188679245283	41.4150943396226	51.9433962264151	12.5471698113208	32.0754716981132	39.2075471698113	36.5283018867925	1.20188679245283
2017	3	10	64.4807692307692	43.7884615384615	56.0576923076923	14.5576923076923	28.6730769230769	56.1730769230769	38.2307692307692	1.06442307692308
2017	3	11	65.28	43.86	56.68	16.28	22.7	74.82	41.4	0.953999999999999
2017	3	12	59.8461538461538	38.6923076923077	51.1346153846154	11.3461538461538	15.8269230769231	92.1538461538462	49.6923076923077	0.857692307692308
2017	3	13	54.4117647058824	32.5098039215686	44.2549019607843	9.76470588235294	12.1764705882353	100.862745098039	57.6078431372549	0.811764705882353
2017	3	14	46.6530612244898	25.0625	34.6530612244898	7.06122448979592	10.7755102040816	102.102040816327	65.6122448979592	0.775510204081633
2017	3	15	45.1372549019608	20.98	29.1372549019608	5.80392156862745	10.3529411764706	104.78431372549	74.8823529411765	0.768627450980392
2017	3	16	47.4901960784314	18.8235294117647	26.7843137254902	6.25490196078431	10.921568627451	106.313725490196	84.3529411764706	0.757843137254902
2017	3	17	51.0188679245283	17.5471698113208	26.1509433962264	8	13.6037735849057	104.037735849057	92.1698113207547	0.777358490566038
2017	3	18	53.8679245283019	17.4339622641509	25.811320754717	8.11320754716981	17.9622641509434	96.7358490566038	97.4716981132076	0.813207547169811
2017	3	19	54.7169811320755	19.5660377358491	29.8679245283019	9.18867924528302	32.4905660377358	76.1320754716981	97.7358490566038	0.956603773584906
2017	3	20	54.5849056603774	25.0188679245283	35.9811320754717	11.8679245283019	43.5283018867925	56.9433962264151	93.3584905660377	1.16792452830189
2017	3	21	60.5471698113208	35.8867924528302	48.3396226415094	12.811320754717	44.7735849056604	45.9245283018868	86.8301886792453	1.25660377358491
2017	3	22	72.1509433962264	48.377358490566	63.2264150943396	11.0188679245283	42.4528301886792	39.811320754717	78.7358490566038	1.28207547169811
2017	3	23	83.0754716981132	57.7358490566038	73.1698113207547	11.4716981132075	40.4528301886792	36.5283018867925	70.2641509433962	1.25283018867925
2017	3	24	86.622641509434	61.3018867924528	76.5094339622642	10.5094339622642	35.2075471698113	36.4339622641509	61.5660377358491	1.19716981132075
2017	4	1	106.203488372093	77.7558139534884	95.6337209302326	23.6976744186047	38.7325581395349	37.3604651162791	50.8488372093023	1.39709302325581
2017	4	2	102.151162790698	74.5290697674419	91.7383720930233	23.5523255813953	36.2441860465116	37.8488372093023	37.8488372093023	1.33779069767442
2017	4	3	95.4795321637427	69.4705882352941	85.8705882352941	21.280701754386	33.953216374269	37.8011695906433	37.859649122807	1.27397660818714
2017	4	4	93.8430232558139	69.1337209302326	85.0813953488372	20.1453488372093	32.2616279069767	38.1104651162791	38.1279069767442	1.2203488372093
2017	4	5	88.9709302325581	64.3488372093023	79.5116279069767	19.2093023255814	31.7732558139535	37.453488372093	37.8255813953488	1.18866279069767
2017	4	6	84.9479768786127	60.3468208092486	75.0578034682081	22.2312138728324	32.3294797687861	36.6011560693642	37.6589595375723	1.1971098265896
2017	4	7	82.5838150289017	58.4393063583815	72.6184971098266	27.2023121387283	34.0462427745665	34.4624277456647	37.1156069364162	1.24913294797688
2017	4	8	83.514450867052	59.6994219653179	73.8612716763006	38.5028901734104	39.3005780346821	31.5086705202312	36.3063583815029	1.36127167630058
2017	4	9	88.703488372093	64.6802325581395	79.4767441860465	42.7441860465116	41.7267441860465	34.6220930232558	36.2383720930233	1.52383720930233
2017	4	10	98.4971098265896	72.971098265896	89.0231213872832	43.2080924855491	38.6300578034682	44.6473988439306	36.8265895953757	1.50924855491329
2017	4	11	108.302325581395	80.6395348837209	98.1918604651163	39.4011627906977	31.7674418604651	57.8372093023256	39.3779069767442	1.33488372093023
2017	4	12	108.329479768786	80.4971098265896	98.0867052023121	37.1040462427746	26.3872832369942	69.4161849710983	43.3179190751445	1.17167630057803
2017	4	13	98.5730994152047	71.953216374269	88.7368421052632	26.2280701754386	21.5146198830409	77.9122807017544	48.3040935672515	1.05409356725146
2017	4	14	81.2397660818714	57.6140350877193	72.0292397660819	22.3625730994152	18.5204678362573	83.4561403508772	54.093567251462	0.972222222222222
2017	4	15	67.0116279069767	45.1395348837209	58.25	21.2093023255814	18.5406976744186	85.2674418604651	60.546511627907	0.929360465116279
2017	4	16	60.4651162790698	38.8372093023256	51.1104651162791	23.0697674418605	18.6627906976744	85.5058139534884	67.1511627906977	0.9375
2017	4	17	57.8323699421965	35.7052023121387	48.0115606936416	26.4797687861272	21.1734104046243	83.1849710982659	73.4913294797688	0.938439306358382
2017	4	18	57.3391812865497	34.812865497076	47.9941520467836	20.5321637426901	27.9824561403509	76.0233918128655	77	1.0266081871345
2017	4	19	60.0751445086705	37.6994219653179	51.4797687861272	23.606936416185	35.9248554913295	65.971098265896	78.3699421965318	1.19942196531792
2017	4	20	65.757225433526	43.8843930635838	57.5780346820809	29.8265895953757	41.4913294797688	55.7341040462428	76.5260115606936	1.38005780346821
2017	4	21	77.0292397660819	53.8304093567251	69.2163742690059	28.5847953216374	43.859649122807	48.1988304093567	72.6257309941521	1.49298245614035
2017	4	22	92.0406976744186	66.3372093023256	82.953488372093	27.6046511627907	43.9593023255814	43.906976744186	67.9418604651163	1.51773255813953
2017	4	23	102.610465116279	74.9302325581395	92.7093023255814	25.1279069767442	40.8372093023256	42.3372093023256	62.5116279069767	1.48720930232558
2017	4	24	107	78.4093567251462	96.9473684210526	24.8362573099415	39.6549707602339	39.2222222222222	56.7426900584795	1.44561403508772
2018	1	1	68.0217391304348	34.0869565217391	56.7608695652174	8	29.4347826086957	76.7608695652174	97.8260869565217	0.822826086956522
2018	1	2	59.6222222222222	31.9777777777778	53.4666666666667	7.91111111111111	29.3111111111111	72.4666666666667	72.4666666666667	0.807777777777778
2018	1	3	58.3913043478261	29.4565217391304	49.5217391304348	10.7608695652174	29.1086956521739	71.0869565217391	71.7608695652174	0.804347826086957
2018	1	4	56.7391304347826	28.0652173913043	47.195652173913	8.56521739130435	27.4130434782609	70.8260869565217	71.304347826087	0.808695652173913
2018	1	5	55.7391304347826	27.2391304347826	45.8260869565217	8.34782608695652	29.6521739130435	67.1086956521739	70.2826086956522	0.809782608695652
2018	1	6	54.0434782608696	27.0869565217391	44.5434782608696	8.73913043478261	30.0869565217391	64.7173913043478	69.195652173913	0.825
2018	1	7	53.0222222222222	26.2888888888889	44.3777777777778	11.2	33.8222222222222	60.2666666666667	66.6222222222222	0.877777777777778
2018	1	8	54.1111111111111	28.4222222222222	46.8666666666667	14.3555555555556	37.0222222222222	64.5333333333333	66.2666666666667	0.938888888888889
2018	1	9	57.9565217391304	31.8478260869565	51.695652173913	18.3478260869565	34.4782608695652	82.3913043478261	69.5869565217391	0.920652173913044
2018	1	10	60.8666666666667	34.6222222222222	55.2444444444444	18.4444444444444	23.4444444444444	103.4	72.4888888888889	0.805555555555555
2018	1	11	60.6521739130435	32.7826086956522	55.0869565217391	10.9130434782609	19.4782608695652	115.347826086957	79.2173913043478	0.76304347826087
2018	1	12	58.195652173913	29.3478260869565	52.3478260869565	10.7608695652174	16.3913043478261	121.45652173913	85.5	0.719565217391304
2018	1	13	56.8478260869565	26.304347826087	48.5652173913044	9.23913043478261	15.9782608695652	125.108695652174	92.5434782608696	0.710869565217392
2018	1	14	59.9347826086956	25.0434782608696	47.6304347826087	9.26086956521739	17.0434782608696	128.95652173913	100.5	0.729347826086957
2018	1	15	65.695652173913	23.5217391304348	47.6739130434783	8.76086956521739	17.0217391304348	132.45652173913	109.239130434783	0.725
2018	1	16	71.0217391304348	22.7826086956522	49.5869565217391	9.82608695652174	16.3260869565217	131.826086956522	117.565217391304	0.721739130434783
2018	1	17	75.6521739130435	22	49.3913043478261	11.6304347826087	16.0652173913043	129.54347826087	123.521739130435	0.723913043478261
2018	1	18	77.0869565217391	23.0217391304348	51.9347826086956	7.73913043478261	17.3913043478261	128.913043478261	126.673913043478	0.71195652173913
2018	1	19	78.5555555555556	24.4222222222222	53.2	6.57777777777778	18.1555555555556	125.311111111111	128.266666666667	0.726666666666667
2018	1	20	78.0434782608696	25.304347826087	52.1086956521739	8.17391304347826	22.2826086956522	115.304347826087	127.021739130435	0.766304347826087
2018	1	21	76.2826086956522	26.8695652173913	52.3695652173913	8.65217391304348	26.8260869565217	102	124.108695652174	0.826086956521739
2018	1	22	73.1521739130435	29.7391304347826	52.2608695652174	8.89130434782609	33.2826086956522	87.7608695652174	119	0.857608695652174
2018	1	23	70.9782608695652	32.4347826086956	55.1521739130435	12.4130434782609	33.1521739130435	82.0217391304348	112.521739130435	0.856521739130435
2018	1	24	70.2608695652174	34.6304347826087	57.0652173913044	12.1304347826087	31.0869565217391	79.6086956521739	105.913043478261	0.834782608695652
2018	2	1	52.6704545454545	21.5	31.3863636363636	9.20454545454546	32.1590909090909	58.3863636363636	90.2954545454545	0.96875
2018	2	2	42.9772727272727	21.125	30.7954545454545	8.75	30.5340909090909	56.8977272727273	56.8977272727273	0.946590909090909
2018	2	3	42.2272727272727	19.7386363636364	29.7272727272727	8.56818181818182	29.0340909090909	54.3977272727273	55.6818181818182	0.924431818181818
2018	2	4	40.5795454545455	18.6477272727273	28.1931818181818	7.90909090909091	28.0340909090909	52.875	54.7159090909091	0.9375
2018	2	5	43.421875	19.1875	28.328125	8.0625	30.75	55.046875	59.671875	0.940625
2018	2	6	42.125	19.703125	27.625	10.0625	32.234375	51.984375	58.09375	0.9625
2018	2	7	41.7936507936508	20.5079365079365	28.6190476190476	12.5555555555556	33.6507936507937	52.7142857142857	56.4444444444444	1.01428571428571
2018	2	8	39.4941176470588	19.3647058823529	28	12.6470588235294	31.2117647058824	56.8117647058824	53.2470588235294	1.05823529411765
2018	2	9	40.5647058823529	20.1882352941176	29.6235294117647	14.1764705882353	29.1058823529412	69.0823529411765	55.1882352941176	1.06294117647059
2018	2	10	41.6516853932584	20.5280898876404	30.1797752808989	14.5505617977528	24.5056179775281	82.8314606741573	57.1011235955056	1.01516853932584
2018	2	11	43.6292134831461	20.0786516853933	29.561797752809	12.7977528089888	18.5955056179775	97.4044943820225	62.7078651685393	0.959550561797753
2018	2	12	45.9431818181818	19.0227272727273	28.0113636363636	11.0568181818182	16.0568181818182	107.772727272727	70.0795454545455	0.93125
2018	2	13	47.7647058823529	17.5294117647059	26.0470588235294	11.1294117647059	14.2470588235294	114.870588235294	77.7882352941176	0.92235294117647
2018	2	14	50.8735632183908	16.4827586206897	25.1034482758621	11.2758620689655	13.2068965517241	120.195402298851	86.8965517241379	0.901724137931034
2018	2	15	55.4431818181818	16.2386363636364	24.7727272727273	10.625	12.3636363636364	123.227272727273	95.8977272727273	0.9
2018	2	16	60.7840909090909	16.1022727272727	24.8181818181818	10.4545454545455	13.25	125.011363636364	104.556818181818	0.896022727272727
2018	2	17	66.0574712643678	16.4137931034483	25.0459770114943	10.6091954022988	14.3908045977012	126.298850574713	112.344827586207	0.897093023255814
2018	2	18	69.6666666666667	16.9540229885057	25.632183908046	8.86206896551724	16.4367816091954	123.011494252874	117.333333333333	0.918390804597701
2018	2	19	71.9186046511628	17.0813953488372	25.406976744186	8.24418604651163	19.1627906976744	117.790697674419	120.151162790698	0.940697674418604
2018	2	20	71.9431818181818	18.1590909090909	26.7045454545455	8.01136363636364	21.0681818181818	108.136363636364	120.068181818182	0.971022727272727
2018	2	21	69.8863636363636	19.3522727272727	28.0113636363636	7.82954545454545	23.6590909090909	93.6590909090909	117.340909090909	0.997159090909091
2018	2	22	66.4431818181818	20.6022727272727	29.4204545454545	8.22727272727273	27.7727272727273	81.4090909090909	112.375	0.99375
2018	2	23	61.8295454545455	21.5909090909091	30.2386363636364	8.65909090909091	30.6477272727273	70.2840909090909	105.636363636364	0.996022727272727
2018	2	24	57	21.625	31.0340909090909	8.53409090909091	30.5113636363636	63.2840909090909	97.7840909090909	0.967045454545455
2018	3	1	47.6470588235294	29.0980392156863	43.5490196078431	6.47058823529412	30.2156862745098	27.2745098039216	39.9019607843137	0.955882352941176
2018	3	2	42.5384615384615	25.2307692307692	37.3461538461538	5.94230769230769	29.6346153846154	28.2307692307692	28.25	0.890384615384615
2018	3	3	38.7547169811321	22.3396226415094	33.5660377358491	6.16981132075472	25.4339622641509	28.0188679245283	27.9433962264151	0.845283018867924
2018	3	4	34.8679245283019	19.5283018867925	29.9433962264151	6.37735849056604	22.9433962264151	27.8679245283019	27.8301886792453	0.819811320754717
2018	3	5	32.4705882352941	17.843137254902	27.8039215686275	5.98039215686275	23.1176470588235	26.8627450980392	27.0392156862745	0.798039215686275
2018	3	6	30.1836734693878	16.4081632653061	25.3265306122449	6.40816326530612	23.0408163265306	25.4285714285714	26.8367346938776	0.813265306122449
2018	3	7	29.74	15.62	24.88	7.24	26.78	24.08	26.2	0.882
2018	3	8	30.78	16.66	26	7.8	32.32	24.4	26.02	1.035
2018	3	9	33.9803921568627	18.8627450980392	30.0588235294118	10.2352941176471	34.156862745098	28.8823529411765	26.4313725490196	1.09019607843137
2018	3	10	38.1	21.84	35.22	13.3	30.56	40.46	27.9	1.021
2018	3	11	40.6274509803922	23.4901960784314	38.7058823529412	13.6470588235294	22.1176470588235	56.0980392156863	31.4117647058824	0.897058823529412
2018	3	12	37.74	21.14	34.98	10.72	12.22	71.62	37.94	0.755
2018	3	13	33.4081632653061	17.1836734693878	28.6122448979592	8.93877551020408	8.12244897959184	77.1428571428571	43.6938775510204	0.7
2018	3	14	32.5714285714286	14.1020408163265	24.1020408163265	9.12244897959184	7.85714285714286	80.265306122449	50.0408163265306	0.68265306122449
2018	3	15	32.4230769230769	11.4615384615385	19.5	8.48076923076923	8.82692307692308	81.2692307692308	57.8076923076923	0.679807692307692
2018	3	16	34.6862745098039	10.4313725490196	18.3725490196078	8.41176470588235	9.66666666666667	81.5882352941177	65.3529411764706	0.682352941176471
2018	3	17	37.6538461538462	10.921568627451	18.1153846153846	7.80769230769231	11.2884615384615	79.2884615384615	71.4807692307692	0.667307692307692
2018	3	18	39.0588235294118	10.4509803921569	17.1960784313725	6.47058823529412	17.6274509803922	71.8823529411765	74.6666666666667	0.704901960784314
2018	3	19	39.1538461538462	11.2692307692308	17.5769230769231	7.65384615384615	31.4230769230769	55.3461538461538	74.6153846153846	0.848076923076923
2018	3	20	38.5094339622642	14.8301886792453	22.7169811320755	8.50943396226415	41.9056603773585	40.5849056603774	71.2264150943396	1.04528301886792
2018	3	21	41.1538461538462	21.0769230769231	32.2692307692308	7.92307692307692	40.0769230769231	36.0576923076923	66.3461538461538	1.09230769230769
2018	3	22	48.1176470588235	29.0588235294118	43.2941176470588	7.56862745098039	37.7647058823529	32.843137254902	60.1960784313725	1.10490196078431
2018	3	23	53.1320754716981	33.6037735849057	50.5849056603774	7.18867924528302	33.811320754717	31.6037735849057	53.9245283018868	1.05754716981132
2018	3	24	53	33.6274509803922	49.7254901960784	7.54901960784314	30.6666666666667	30.6274509803922	46.9607843137255	0.986274509803922
2018	4	1	89.8253012048193	63.710843373494	82.4156626506024	15.8433734939759	33.6746987951807	35.4096385542169	45.9156626506024	1.20993975903614
2018	4	2	86.078313253012	61.0301204819277	78.5963855421687	13.4759036144578	31.6807228915663	35.0843373493976	35.0843373493976	1.13704819277108
2018	4	3	80.4698795180723	56.7951807228916	72.9759036144578	12.566265060241	28.9759036144578	36.4457831325301	35.9879518072289	1.07168674698795
2018	4	4	74.5301204819277	52.0361445783133	67.3253012048193	12.2048192771084	27.7228915662651	36.0963855421687	35.8795180722892	1.02861445783133
2018	4	5	70.3414634146341	48.7621951219512	62.4817073170732	11.6219512195122	27.4024390243902	35.9817073170732	36.2439024390244	0.991158536585366
2018	4	6	67.3575757575758	46.1575757575758	59.2848484848485	12.2666666666667	27.1575757575758	35.2787878787879	35.9272727272727	0.985151515151515
2018	4	7	64.530487804878	44.3435582822086	56.6463414634146	14.7865853658537	29.7621951219512	33.6524390243902	35.6219512195122	1.02256097560976
2018	4	8	63.6144578313253	43.7393939393939	56.5272727272727	18.8674698795181	34.0602409638554	31.9698795180723	34.933734939759	1.12969696969697
2018	4	9	67.4698795180723	46.9036144578313	60.4397590361446	21.8614457831325	36.789156626506	33.7710843373494	34.8493975903614	1.29367469879518
2018	4	10	77.1736526946108	54.7005988023952	69.9580838323353	23.1616766467066	33.748502994012	41.6347305389222	35.6407185628742	1.30299401197605
2018	4	11	86.7544910179641	62.185628742515	79.5149700598802	23.0718562874251	29.3592814371257	52.5389221556886	37.688622754491	1.12934131736527
2018	4	12	89.4491017964072	64.0898203592814	81.5209580838323	24.1197604790419	23.4071856287425	62.7904191616766	41.059880239521	0.936526946107785
2018	4	13	79.0787878787879	55.0909090909091	71.9575757575758	19.2181818181818	18.9757575757576	69.6666666666667	45.3454545454545	0.816060606060607
2018	4	14	65.5361445783133	44.1807228915663	58.1265060240964	15.3253012048193	17.2951807228916	73.4698795180723	50.0963855421687	0.754518072289157
2018	4	15	53.7771084337349	33.9819277108434	47.5602409638554	14.0963855421687	16.7757575757576	75.4698795180723	55.4879518072289	0.729819277108434
2018	4	16	48.3293413173653	29.1084337349398	42.4578313253012	18.2994011976048	17.1916167664671	75.940119760479	60.8802395209581	0.72814371257485
2018	4	17	48.4666666666667	28.4606060606061	41.1090909090909	18.3151515151515	18.8424242424242	74.0909090909091	65.9212121212121	0.747878787878788
2018	4	18	48.3353293413174	27.4251497005988	40.3832335329341	13.5269461077844	25.7305389221557	66.251497005988	68.4311377245509	0.831736526946108
2018	4	19	50.5903614457831	30.1566265060241	43.2951807228916	15.2349397590361	32.0240963855422	57.9819277108434	69.1204819277108	0.968072289156627
2018	4	20	56.0060240963855	35.421686746988	49.6626506024096	16.855421686747	36.5481927710843	50.5843373493976	67.3192771084337	1.12831325301205
2018	4	21	67.0242424242424	45.0060606060606	60.9575757575758	16.3151515151515	37.6969696969697	44.9272727272727	64.430303030303	1.25545454545455
2018	4	22	78.5575757575758	54.3515151515152	71.9939393939394	15.7636363636364	37.0848484848485	40.6121212121212	60.0484848484848	1.29848484848485
2018	4	23	87.6766467065868	61.8982035928144	80.748502994012	15.5508982035928	35.4431137724551	38.3952095808383	55.5748502994012	1.27155688622754
2018	4	24	90.7005988023952	64.4131736526946	83.311377245509	16.7005988023952	34.1736526946108	36.377245508982	50.6467065868263	1.23562874251497
2019	1	1	68.8888888888889	29.8222222222222	50.8444444444444	8.22222222222222	18.6444444444444	76.9555555555555	101.733333333333	0.644444444444445
2019	1	2	63.8	28.4444444444444	50.1111111111111	9.17777777777778	17.4888888888889	78.8444444444444	78.8444444444444	0.62
2019	1	3	63.7333333333333	27.4666666666667	49.6888888888889	10.0888888888889	15.2444444444444	79.8	79.2	0.602222222222222
2019	1	4	62.8444444444444	26.7333333333333	47.7111111111111	9.73333333333333	15.1111111111111	82.0666666666667	80.2	0.617777777777778
2019	1	5	59.3555555555556	25.5111111111111	43.6	9.71111111111111	16.0666666666667	76.9333333333333	79.4	0.613333333333333
2019	1	6	55.7555555555556	25.4	40.3777777777778	10.7111111111111	17.3777777777778	71.5333333333333	77.8222222222222	0.624444444444444
2019	1	7	54.4222222222222	25.4222222222222	39.3555555555556	12.3777777777778	19.2	71.8222222222222	76.8444444444444	0.68
2019	1	8	55.7333333333333	27.1111111111111	41.3111111111111	13.3777777777778	21.7777777777778	76.7555555555556	76.8	0.717777777777778
2019	1	9	57.6818181818182	28.2272727272727	43.9090909090909	14.0681818181818	18.7727272727273	87.1818181818182	77.9090909090909	0.713636363636364
2019	1	10	59.2727272727273	28.0909090909091	45.9090909090909	11.7954545454545	13.25	100.863636363636	80.6136363636364	0.636363636363636
2019	1	11	59.8181818181818	26.0909090909091	45.3636363636364	13.5581395348837	9.86046511627907	110.863636363636	84.3636363636364	0.588636363636364
2019	1	12	60.7333333333333	23.5909090909091	44.0681818181818	12.4888888888889	8.33333333333333	120.818181818182	91.1333333333333	0.563636363636364
2019	1	13	60.7777777777778	21.9545454545455	42.0227272727273	10.7777777777778	6.64444444444444	126.533333333333	97.2	0.542222222222222
2019	1	14	63.3636363636364	21.3636363636364	41.6590909090909	9.79545454545455	6.16279069767442	130.818181818182	104.840909090909	0.529545454545454
2019	1	15	66.6590909090909	19.7727272727273	41.1818181818182	8.97674418604651	6.17073170731707	131.295454545455	112.090909090909	0.531818181818182
2019	1	16	69.8863636363636	19.7209302325581	41.6279069767442	9.33333333333333	6.02380952380952	131.53488372093	117.340909090909	0.534146341463415
2019	1	17	72.5	18.4102564102564	38.974358974359	10.6744186046512	6.78048780487805	128.761904761905	122.409090909091	0.521428571428571
2019	1	18	74.075	19.3243243243243	41.0540540540541	14.05	6.79487179487179	127.25641025641	124.875	0.5275
2019	1	19	76.5813953488372	19.1904761904762	39.8571428571429	11.6046511627907	7.54761904761905	124.860465116279	127.953488372093	0.537209302325581
2019	1	20	78.7727272727273	20.2093023255814	42.2093023255814	9.30232558139535	10.093023255814	116.545454545455	130.363636363636	0.584090909090909
2019	1	21	75.7777777777778	21.3488372093023	41.4651162790698	9.97777777777778	16.3863636363636	102.6	125.911111111111	0.648888888888889
2019	1	22	73.2727272727273	23.6744186046512	42.4883720930233	12.4772727272727	20.25	93.5	121.227272727273	0.684090909090909
2019	1	23	72.7209302325581	28.8372093023256	48.7441860465116	8.58139534883721	18.5116279069767	86.1860465116279	115.767441860465	0.665116279069767
2019	1	24	70.6	30.0888888888889	50.5111111111111	7.97777777777778	18.5333333333333	80.5333333333333	107.911111111111	0.662222222222222
2019	2	1	40.2093023255814	25.7441860465116	37.1162790697674	8.36046511627907	23.906976744186	53.0232558139535	81.7790697674419	0.809302325581396
2019	2	2	38.7142857142857	24.3095238095238	35.7738095238095	8.02380952380952	23.4642857142857	48.5119047619048	48.5119047619048	0.783333333333333
2019	2	3	37.0823529411765	23.1058823529412	34.0705882352941	7.55294117647059	24.1764705882353	44.3176470588235	45.5764705882353	0.763529411764706
2019	2	4	34.9195402298851	21.9885057471264	31.2988505747126	7.64367816091954	23.8390804597701	44.6585365853659	44.4252873563218	0.748850574712643
2019	2	5	33.0952380952381	20.9880952380952	28.7857142857143	7.84523809523809	23.3928571428571	42.8	45.7037037037037	0.767261904761905
2019	2	6	32.3953488372093	21.1547619047619	27.4302325581395	7.59302325581395	23.1395348837209	41.1511627906977	42.6744186046512	0.786627906976744
2019	2	7	31.4512195121951	20.3086419753086	27.4390243902439	8.75609756097561	25.1585365853659	38.7439024390244	41.109756097561	0.849390243902439
2019	2	8	33.7976190476191	21.3855421686747	30.4642857142857	9.77380952380952	27.047619047619	43.0119047619048	43.5357142857143	0.892857142857142
2019	2	9	37.3448275862069	23.5348837209302	34.1264367816092	12.0574712643678	24.0459770114943	58.4022988505747	45.448275862069	0.906896551724138
2019	2	10	40.1058823529412	25.0238095238095	35.9882352941176	13.5176470588235	17.5529411764706	82.1882352941176	50.4705882352941	0.868823529411765
2019	2	11	41.0795454545455	24.8045977011494	36	14.1477272727273	13.6022727272727	99.2159090909091	56.0227272727273	0.836363636363636
2019	2	12	42.3095238095238	23.6265060240964	33.9166666666667	13.7529411764706	11.4117647058824	111.313953488372	65.1976744186046	0.803488372093023
2019	2	13	42.0843373493976	21.8915662650602	31.1686746987952	11.7294117647059	10.1807228915663	115.779069767442	74.0581395348837	0.773837209302325
2019	2	14	42.5882352941176	20.8941176470588	28.5882352941176	8.89411764705882	8.92771084337349	119.837209302326	83.3488372093023	0.756395348837209
2019	2	15	41.5294117647059	18.8705882352941	25.7764705882353	10.3809523809524	10.1807228915663	118.436781609195	92.7727272727273	0.731609195402299
2019	2	16	42.2168674698795	17.5853658536585	25.3012048192771	9.8125	10.6823529411765	120.511904761905	102.32183908046	0.746341463414634
2019	2	17	43.7073170731707	17.219512195122	26.6829268292683	10.2613636363636	12.1744186046512	118.927710843373	110.375	0.775
2019	2	18	43.1807228915663	17.2771084337349	27.8795180722892	9.89285714285714	13.4878048780488	115.592592592593	115.619047619048	0.792073170731707
2019	2	19	42.7176470588235	18.3058823529412	28.6352941176471	9.32941176470588	14.5952380952381	111.012345679012	116.976470588235	0.806470588235294
2019	2	20	39.8352941176471	18.9882352941176	28.7882352941176	8.81395348837209	17.2558139534884	101.447058823529	115.058139534884	0.828488372093023
2019	2	21	36.5731707317073	20.3292682926829	30.4878048780488	8.21686746987952	20	85.8072289156626	110.638554216867	0.856626506024096
2019	2	22	36.1954022988506	22.4942528735632	32.3103448275862	8.33333333333333	21.9885057471264	71.8505747126437	105.712643678161	0.862068965517241
2019	2	23	38.3218390804598	24.7325581395349	34.6666666666667	8.22988505747126	24.2988505747126	61.1379310344828	97.5977011494253	0.854597701149425
2019	2	24	40.0833333333333	26.1204819277108	36.4404761904762	9.69047619047619	23.5595238095238	58.0595238095238	90.1309523809524	0.830357142857143
2019	3	1	59.0392156862745	39.1372549019608	60.156862745098	11.8039215686275	39.1176470588235	26.5882352941176	46.8039215686275	0.830392156862745
2019	3	2	57.5714285714286	38.2448979591837	56.734693877551	11.5714285714286	36.0204081632653	24.6041666666667	24.6041666666667	0.797959183673469
2019	3	3	53.9791666666667	35.8333333333333	52.3541666666667	10.8775510204082	35.1020408163265	23.8163265306122	24.5102040816327	0.780612244897959
2019	3	4	51.8367346938776	34.1224489795918	49.9183673469388	11.2857142857143	33.0204081632653	23.265306122449	24.0408163265306	0.762244897959184
2019	3	5	50.5510204081633	33.5102040816327	47.6938775510204	11.6734693877551	32.734693877551	23.3265306122449	24.9591836734694	0.743877551020408
2019	3	6	50.8541666666667	33.8958333333333	47.25	11.6875	33.0208333333333	23.4166666666667	24.7708333333333	0.777083333333333
2019	3	7	51.4166666666667	34.0208333333333	46.9791666666667	12.8333333333333	34.8541666666667	21.7083333333333	24.0416666666667	0.85
2019	3	8	52.8695652173913	36	48.9130434782609	13.4347826086957	36.3695652173913	22.6739130434783	23.8260869565217	0.952173913043478
2019	3	9	54.6666666666667	36.6458333333333	51.625	17.5	37.2916666666667	29.9375	24.9166666666667	0.991666666666666
2019	3	10	56.7916666666667	37.9583333333333	55.5	24.0833333333333	36.4791666666667	46.1041666666667	27.25	0.914583333333333
2019	3	11	56.2857142857143	35.8571428571429	56.6122448979592	22.8	29.6122448979592	68.7	32.3	0.814
2019	3	12	53.4375	34.1276595744681	52.4468085106383	20.06	22.7959183673469	83.2	39.64	0.753
2019	3	13	48.6458333333333	28.5625	44.6875	18.4489795918367	19.25	90.6122448979592	46.6734693877551	0.705102040816326
2019	3	14	45.0217391304348	24.804347826087	39.4782608695652	14.1333333333333	14.4782608695652	94.7021276595745	53.7872340425532	0.671739130434783
2019	3	15	43.6458333333333	21.1666666666667	33.9791666666667	11.8367346938776	14.3617021276596	101.0625	66.469387755102	0.64375
2019	3	16	40	18.625	31.5833333333333	12.1489361702128	16.7	97.1632653061225	76.4117647058823	0.645
2019	3	17	40.2916666666667	16.7083333333333	28.0833333333333	12.28	17.8039215686275	99.2	84.3137254901961	0.645918367346939
2019	3	18	40.7142857142857	16.2040816326531	27.9591836734694	12.76	23.6666666666667	93.62	92.5294117647059	0.709183673469388
2019	3	19	38.7	18.36	29.46	14.02	41.2448979591837	70.3125	91.9	0.845
2019	3	20	40.5	20.875	34.8541666666667	16.875	52.4782608695652	48.5	85.5208333333333	0.985416666666667
2019	3	21	46.7555555555556	27.9777777777778	46.5333333333333	15.5111111111111	51.2222222222222	38.1162790697674	80.9555555555555	1.00777777777778
2019	3	22	54.8888888888889	34.8222222222222	57.5111111111111	16.5	46.3111111111111	35.2272727272727	73.2888888888889	0.966666666666666
2019	3	23	62.2040816326531	41.2857142857143	66.4081632653061	14.1020408163265	44.2040816326531	30.5625	64.530612244898	0.944897959183673
2019	3	24	62.1372549019608	41.8235294117647	65.4705882352941	13.5294117647059	42.2549019607843	28.52	55.6078431372549	0.9
2019	4	1	87.2369942196532	61.9884393063584	82.9132947976879	14.7341040462428	28.8554913294798	32.7861271676301	44.8728323699422	1.12080924855491
2019	4	2	83.3815028901734	58.6705202312139	79.2947976878613	13.9768786127168	27.4913294797688	32.6416184971098	32.6416184971098	1.06156069364162
2019	4	3	78.8720930232558	55.0406976744186	73.9883720930233	13.4244186046512	25.3546511627907	33.4941860465116	33.203488372093	1.00639534883721
2019	4	4	74.4393063583815	51.4739884393064	69.0404624277457	13.5606936416185	25.5086705202312	32.1907514450867	32.7052023121387	0.966184971098267
2019	4	5	69.5317919075144	47.4797687861272	63.9364161849711	13.728323699422	24.8150289017341	32.2890173410405	32.6011560693642	0.936416184971098
2019	4	6	66.1040462427746	44.4335260115607	60.4161849710983	14.7456647398844	24.485549132948	32.0115606936416	32.4682080924855	0.931791907514451
2019	4	7	63.2267441860465	42.2790697674419	57.9883720930233	16.6918604651163	26	29.7616279069767	31.9883720930233	0.963372093023256
2019	4	8	62.5639534883721	42.2616279069767	57.3895348837209	19.796511627907	29.8313953488372	27.4244186046512	31.2906976744186	1.05668604651163
2019	4	9	66.1046511627907	45.3837209302326	60.7383720930233	23.6279069767442	33.1337209302326	29.1052631578947	31.4360465116279	1.2328488372093
2019	4	10	75.2093023255814	53.1453488372093	69.953488372093	27.406976744186	30.75	39.4825581395349	31.953488372093	1.24011627906977
2019	4	11	85.859649122807	61.3099415204678	80.4502923976608	25.7134502923977	24.6491228070175	52.4235294117647	34.7543859649123	1.07280701754386
2019	4	12	88.7383720930233	63.25	83.0872093023256	23.1918604651163	19.0116279069767	63.3391812865497	38.703488372093	0.927616279069767
2019	4	13	80.8058823529412	56.3470588235294	75.6294117647059	20.6941176470588	15.0058823529412	70.9823529411765	43.2058823529412	0.819705882352941
2019	4	14	67.7267441860465	44.8895348837209	62.9418604651163	18.9883720930233	12.5523255813953	76.4825581395349	48.6860465116279	0.759011627906977
2019	4	15	57.6627906976744	36.3	52.3918128654971	18.1104651162791	11.9352941176471	77.6432748538012	54.8720930232558	0.72906976744186
2019	4	16	52.2023121387283	31.2470588235294	46.6802325581395	17.1907514450867	12.8208092485549	77.8197674418605	61.0173410404624	0.73421052631579
2019	4	17	51.1849710982659	29.6198830409357	44.5555555555556	16.140350877193	14.6081871345029	74.9590643274854	66.9942196531792	0.749418604651163
2019	4	18	52.3255813953488	30.4437869822485	46.396449704142	16.7777777777778	20.3372093023256	66.5352941176471	70.0930232558139	0.817251461988304
2019	4	19	55.2832369942197	33.4529411764706	48.9529411764706	17.3815028901734	27.6802325581395	55.8941176470588	70.8959537572254	0.953779069767442
2019	4	20	61.6046511627907	39.2631578947368	56.2163742690058	19.0581395348837	31.4795321637427	49.3157894736842	68.7209302325581	1.08779069767442
2019	4	21	70.6453488372093	47.6666666666667	65.6900584795322	18.9649122807018	32.0755813953488	44.6198830409357	65.3546511627907	1.16511627906977
2019	4	22	80.1098265895954	56.0693641618497	75.4682080924856	17.8720930232558	32.0404624277457	40.3197674418605	60.9248554913295	1.19884393063584
2019	4	23	87.6198830409357	62.2514619883041	82.4912280701754	16.9239766081871	31.3391812865497	37.187134502924	55.6900584795322	1.19912280701754
2019	4	24	88.7017543859649	63.1812865497076	83.9473684210526	15.6783625730994	29.4736842105263	35.4736842105263	50.5438596491228	1.16315789473684
2020	1	1	51.4222222222222	32.2444444444444	51.6888888888889	10.4	21.3111111111111	63.8666666666667	84.0222222222222	0.743333333333333
2020	1	2	50.195652173913	31.5652173913043	49.3260869565217	9.95652173913044	21.2826086956522	60.195652173913	60.195652173913	0.740217391304348
2020	1	3	49.8478260869565	31.6304347826087	47.6086956521739	9.65217391304348	21.7608695652174	58.9347826086956	59.5	0.745652173913043
2020	1	4	50.8260869565217	33.4782608695652	47.8695652173913	9.76086956521739	20.6521739130435	57.6739130434783	58.9347826086956	0.728260869565217
2020	1	5	50.8478260869565	34.5652173913044	47.804347826087	10.0217391304348	21.1739130434783	56.5217391304348	58.2826086956522	0.732608695652174
2020	1	6	51.4347826086956	36.1521739130435	49.2391304347826	9.84782608695652	20.9782608695652	57.1086956521739	58.1739130434783	0.746739130434782
2020	1	7	51.0217391304348	35.7608695652174	49.4565217391304	10.1304347826087	21.4782608695652	59.0217391304348	58.1739130434783	0.772826086956522
2020	1	8	52.5	37.2173913043478	51.0434782608696	12.1304347826087	22.8913043478261	64.5869565217391	59.1086956521739	0.81304347826087
2020	1	9	54.0869565217391	37.9347826086956	53.0652173913044	14.7608695652174	20.3478260869565	77.2173913043478	61.3260869565217	0.795652173913044
2020	1	10	55.2173913043478	37.4347826086956	53.7391304347826	15.195652173913	17	91.1304347826087	65.2391304347826	0.759782608695652
2020	1	11	55.1521739130435	36.2173913043478	52.4782608695652	12.2173913043478	12.6739130434783	101.695652173913	70.5869565217391	0.693478260869565
2020	1	12	52.9782608695652	30.9782608695652	48.0217391304348	9.23913043478261	10.1304347826087	108.434782608696	77.1739130434783	0.648913043478261
2020	1	13	48.5869565217391	25.0434782608696	41	10.5652173913043	9.80434782608696	112.760869565217	83.5434782608696	0.627173913043478
2020	1	14	46.1739130434783	20.7777777777778	37.2888888888889	10.0217391304348	8.91304347826087	116.021739130435	90.8695652173913	0.621739130434782
2020	1	15	44.3913043478261	18.304347826087	33.3478260869565	10.6739130434783	9.78260869565217	117.130434782609	98.6739130434783	0.610869565217391
2020	1	16	44.9565217391304	17.6521739130435	33.5217391304348	10.1739130434783	10.4347826086957	115.717391304348	105.021739130435	0.615217391304348
2020	1	17	45.2826086956522	17.5434782608696	34.695652173913	10.3260869565217	10.8913043478261	114.891304347826	109.760869565217	0.626086956521739
2020	1	18	44.5869565217391	18.0217391304348	35.6521739130435	10.7391304347826	11.9782608695652	111.086956521739	112.065217391304	0.630434782608696
2020	1	19	44.0434782608696	19.304347826087	37.3913043478261	10.0434782608696	13.7173913043478	106.413043478261	112.608695652174	0.648913043478261
2020	1	20	42.9565217391304	20.8260869565217	40.1086956521739	10.1521739130435	16.0869565217391	98.4347826086957	111.065217391304	0.679347826086957
2020	1	21	40.304347826087	21.8695652173913	41.4782608695652	9.58695652173913	20.0652173913043	83.3913043478261	107.45652173913	0.741304347826087
2020	1	22	42.9111111111111	25.2222222222222	44.7111111111111	9.53333333333333	22.2444444444444	73.6444444444444	102.155555555556	0.756666666666667
2020	1	23	46.5869565217391	27.695652173913	47.695652173913	10.0217391304348	21.0434782608696	71.1304347826087	96.4347826086957	0.747826086956522
2020	1	24	49.4347826086956	29.8913043478261	50.3478260869565	9.67391304347826	20.1086956521739	68.6304347826087	90.4565217391304	0.730434782608695
2020	2	1	35.5760869565217	20.5434782608696	33.7826086956522	8.82608695652174	27.4782608695652	48.3152173913044	81.75	0.786413043478261
2020	2	2	34.9891304347826	20.1630434782609	32.3586956521739	8.67391304347826	26.9130434782609	46.4021739130435	46.4021739130435	0.772282608695652
2020	2	3	33.7173913043478	19.3804347826087	30.75	9.26086956521739	26.3260869565217	42.8260869565217	44.5217391304348	0.759782608695652
2020	2	4	32.695652173913	18.9239130434783	29.6413043478261	9.6195652173913	25.9347826086957	39.3586956521739	42.8586956521739	0.763043478260869
2020	2	5	32.2391304347826	18.7391304347826	29.5652173913043	8.60869565217391	25.7065217391304	37.1521739130435	41.3695652173913	0.758152173913043
2020	2	6	31.8586956521739	19.1086956521739	29.5978260869565	8.59782608695652	25.2391304347826	35.7717391304348	40.2391304347826	0.779891304347826
2020	2	7	32.0869565217391	19.445652173913	29.6521739130435	9.26086956521739	25.3804347826087	37.2391304347826	39.7717391304348	0.831521739130435
2020	2	8	32.945652173913	20.2282608695652	30.5	11.0869565217391	25.2173913043478	45.5	40.6413043478261	0.865760869565217
2020	2	9	35.6043956043956	21.0549450549451	32.956043956044	16.5384615384615	21.2857142857143	62.2637362637363	42.5054945054945	0.877472527472527
2020	2	10	38.8478260869565	22.25	35.5869565217391	18.1630434782609	17.0434782608696	83.2608695652174	48.3695652173913	0.85054347826087
2020	2	11	41.3586956521739	21.8695652173913	35.6739130434783	15.0434782608696	13.9891304347826	97.6630434782609	55.1739130434783	0.825
2020	2	12	41.8901098901099	20.3846153846154	33.8461538461538	11.8901098901099	11.5274725274725	107.307692307692	63.6373626373626	0.80054945054945
2020	2	13	42.1413043478261	18.945652173913	30	12.5978260869565	10.6739130434783	113.467391304348	72.6086956521739	0.789673913043478
2020	2	14	41.9450549450549	18.1648351648352	28.1208791208791	10.3626373626374	9.45054945054945	116.252747252747	82.2307692307692	0.768681318681318
2020	2	15	43.8152173913044	17.6630434782609	27.6521739130435	10.2065217391304	10.2173913043478	119.478260869565	92.945652173913	0.765760869565217
2020	2	16	44.7934782608696	17.1847826086957	27.4130434782609	9.94565217391304	10.4239130434783	121.04347826087	102.641304347826	0.76304347826087
2020	2	17	43.4347826086956	16.9565217391304	26.25	9.80434782608696	10.8478260869565	120.239130434783	109.945652173913	0.769565217391304
2020	2	18	43.1868131868132	16.956043956044	26.1648351648352	9.12087912087912	12.0989010989011	119.10989010989	114.934065934066	0.757692307692308
2020	2	19	40.9565217391304	16.3695652173913	25.804347826087	9.07608695652174	13.7173913043478	112.478260869565	116.336956521739	0.773913043478261
2020	2	20	37.5326086956522	16.6847826086957	26.5434782608696	8.89130434782609	17.4673913043478	101.445652173913	115.445652173913	0.801086956521739
2020	2	21	33.9347826086956	17.75	27.8586956521739	8.82608695652174	22	85.6086956521739	111.913043478261	0.823369565217391
2020	2	22	34.445652173913	19.75	30.9565217391304	9.25	25.2173913043478	70.5434782608696	105.967391304348	0.823369565217391
2020	2	23	35.4239130434783	20.8478260869565	33.195652173913	8.96739130434783	26.9673913043478	59.4565217391304	98.4021739130435	0.8125
2020	2	24	35.9782608695652	21.1304347826087	34.1413043478261	9.53260869565217	27.804347826087	52.0652173913044	90.054347826087	0.798913043478261
2020	3	1	55.0754716981132	37.8867924528302	54.6981132075472	10.1132075471698	20.3207547169811	26.9811320754717	40.7169811320755	0.852830188679245
2020	3	2	53.1132075471698	36.4528301886792	51.8490566037736	9.84905660377358	18.5660377358491	26.9245283018868	26.9245283018868	0.816037735849056
2020	3	3	49.3018867924528	33.5849056603774	48.0754716981132	9.11320754716981	16.377358490566	27.7547169811321	27.2830188679245	0.768867924528302
2020	3	4	45.1509433962264	30.3396226415094	43.8867924528302	8.84905660377358	15.1132075471698	28.4716981132075	27.7735849056604	0.75566037735849
2020	3	5	41.9444444444444	27.8148148148148	40.3703703703704	8.25925925925926	14.6111111111111	27.8703703703704	27.4074074074074	0.737037037037037
2020	3	6	39.8490566037736	26.4150943396226	37.6037735849057	8.47169811320755	14.5094339622642	28.811320754717	28.0566037735849	0.747169811320755
2020	3	7	38.8679245283019	25.2641509433962	36.4339622641509	8.83018867924528	15.5471698113208	27.5094339622642	27.8490566037736	0.788679245283019
2020	3	8	37.4489795918367	24.9583333333333	35.4285714285714	9.51020408163265	18.8367346938776	23.734693877551	25.1428571428571	0.91734693877551
2020	3	9	41.0377358490566	26.1509433962264	40.1698113207547	15.5849056603774	20.6792452830189	29.6415094339623	27.6037735849057	0.971698113207547
2020	3	10	42.9056603773585	27.377358490566	42.2264150943396	20.188679245283	17.3396226415094	41.5471698113208	29.5283018867925	0.889622641509434
2020	3	11	42.8333333333333	27.1111111111111	42.1666666666667	20.462962962963	14.1666666666667	53.5925925925926	32.7777777777778	0.825925925925926
2020	3	12	39.2452830188679	24.5660377358491	38.3207547169811	16.9433962264151	10.7169811320755	64.8490566037736	37.4528301886792	0.740566037735849
2020	3	13	36.2777777777778	22.037037037037	34.2037037037037	10.7592592592593	7.40740740740741	75.6111111111111	42.9074074074074	0.704629629629629
2020	3	14	33.8148148148148	18.8148148148148	29.462962962963	11.7222222222222	5.92592592592593	81.7407407407407	49.6481481481481	0.675
2020	3	15	31.9444444444444	16.4074074074074	26.7407407407407	10.1481481481481	6.55555555555556	83.462962962963	56.7777777777778	0.658333333333333
2020	3	16	30.0740740740741	14.1666666666667	23.811320754717	11.5740740740741	7.05555555555556	83.5555555555556	64.1296296296296	0.652777777777778
2020	3	17	29.6851851851852	14.2777777777778	24.811320754717	10.7592592592593	8.01851851851852	82.1851851851852	70.7037037037037	0.662037037037037
2020	3	18	28.4814814814815	14.3888888888889	24.8333333333333	10.2037037037037	11.7407407407407	74.4814814814815	75	0.682407407407407
2020	3	19	27.7222222222222	15.3888888888889	26.6851851851852	9.25925925925926	23.7037037037037	55.6851851851852	75.2407407407407	0.809259259259259
2020	3	20	30.2075471698113	17.4905660377358	29.2641509433962	10.0188679245283	29.4528301886792	42.377358490566	72.5849056603774	0.933962264150943
2020	3	21	38.8518518518519	23.7777777777778	39.7037037037037	11.2777777777778	29.6851851851852	34.6481481481481	67.1666666666667	0.957407407407407
2020	3	22	45.4259259259259	29.7037037037037	47.1296296296296	11.0925925925926	26.9814814814815	30.4814814814815	60.2777777777778	0.963888888888889
2020	3	23	50.8703703703704	34.6851851851852	53.0185185185185	10.9259259259259	24.0555555555556	29.8148148148148	53.6111111111111	0.944444444444444
2020	3	24	54.5471698113208	37.1509433962264	55.1698113207547	11.3962264150943	21.8867924528302	28.9245283018868	47.0566037735849	0.889622641509434
2020	4	1	100.601156069364	74.4277456647399	96.0693641618497	18.9190751445087	29.2254335260116	40.3005780346821	53.8670520231214	1.13323699421965
2020	4	2	97.6994219653179	73.6705202312139	94.5086705202312	16.1965317919075	28.2369942196532	39.3179190751445	39.3179190751445	1.09104046242775
2020	4	3	92.4566473988439	70.1849710982659	90.0693641618497	15.2254335260116	26.8670520231214	39.0635838150289	39.121387283237	1.04884393063584
2020	4	4	87.7674418604651	66.2558139534884	84.9069767441861	14.7616279069767	26.3255813953488	38.296511627907	39.0116279069767	1.01656976744186
2020	4	5	83.7953216374269	62.1812865497076	79.7719298245614	14.6023391812865	25.7251461988304	37.5614035087719	38.5555555555556	0.988888888888889
2020	4	6	80.7906976744186	59.5290697674419	76.5290697674419	15.1802325581395	25.0523255813953	37.3720930232558	38.4186046511628	0.971802325581396
2020	4	7	78.3313953488372	57.406976744186	74.5930232558139	17.0116279069767	26.5813953488372	35.2151162790698	37.9476744186046	0.988953488372093
2020	4	8	78.2682926829268	57.5975609756098	74.9939024390244	18.969512195122	29.2256097560976	34.7621951219512	38.2560975609756	1.06768292682927
2020	4	9	78.9593023255814	58.2906976744186	76.5755813953488	21.5	30.0523255813953	38	37.4476744186046	1.18720930232558
2020	4	10	83.953216374269	62.7017543859649	82.2573099415205	24.6081871345029	27.2923976608187	47.4152046783626	38.5087719298246	1.19853801169591
2020	4	11	89.757225433526	67.5086705202312	87.849710982659	25.3872832369942	22.5780346820809	58.9364161849711	40.9537572254335	1.06849710982659
2020	4	12	91.6104651162791	67.9069767441861	89.2906976744186	24.6860465116279	18.5523255813953	68.9476744186046	44.6976744186046	0.944767441860465
2020	4	13	84.0578034682081	60.9306358381503	81.2601156069364	20.9826589595376	15.8265895953757	76.3526011560694	49.3005780346821	0.858381502890173
2020	4	14	73.2023121387283	51.2254335260116	70.0693641618497	18.9190751445087	13.1907514450867	82.5028901734104	55.0231213872832	0.782369942196531
2020	4	15	62.2023121387283	42.0982658959538	58.4508670520231	17.5028901734104	12.3352601156069	85.2254335260116	61.242774566474	0.739017341040462
2020	4	16	55.3081395348837	36.4767441860465	50.8953488372093	17.8197674418605	12.8779069767442	87.0930232558139	68.0116279069767	0.726453488372093
2020	4	17	50.1754385964912	32.3625730994152	46.1695906432749	17.1754385964912	14.1929824561404	84.5555555555556	74.0233918128655	0.733333333333334
2020	4	18	48.5813953488372	31.6162790697674	45.5755813953488	16.0290697674419	19.2674418604651	77.1802325581395	77.5697674418605	0.806395348837209
2020	4	19	51.4385964912281	33.766081871345	49.1520467836257	17.3216374269006	26.5730994152047	67.1228070175439	78.374269005848	0.937719298245614
2020	4	20	59.7134502923977	40.1520467836257	57.9707602339181	18.9356725146199	29.6608187134503	60.5789473684211	77.3391812865497	1.06549707602339
2020	4	21	72.1734104046243	49.757225433526	70.1618497109827	18.849710982659	31.9595375722543	53.121387283237	74.0809248554913	1.14479768786127
2020	4	22	84.1264367816092	60.0057471264368	82.2413793103448	17.8448275862069	32.3735632183908	48.816091954023	70.2816091954023	1.18563218390805
2020	4	23	93.6551724137931	67.9540229885057	90.4137931034483	18.6609195402299	32.632183908046	44.8390804597701	65.1206896551724	1.19396551724138
2020	4	24	99.8390804597701	73.3045977011494	95.8505747126437	18.5804597701149	30.3735632183908	43.1494252873563	59.7068965517241	1.15459770114943
2021	1	1	52.2608695652174	31.8478260869565	57.3913043478261	10.3913043478261	25.3478260869565	56.9565217391304	84.8913043478261	0.660869565217391
2021	1	2	52.8478260869565	32.1304347826087	57.6521739130435	10.4130434782609	24.3913043478261	56.0217391304348	56.0217391304348	0.653260869565218
2021	1	3	52.4782608695652	31.1739130434783	57.1521739130435	10.7826086956522	22.4347826086957	57.1304347826087	56.5434782608696	0.641304347826087
2021	1	4	51.6304347826087	30.7173913043478	54.9565217391304	10.195652173913	21.5	57.1304347826087	56.7826086956522	0.627173913043478
2021	1	5	49.8695652173913	29.4565217391304	52.6086956521739	9.54347826086956	20.4565217391304	57.5217391304348	56.8478260869565	0.622826086956522
2021	1	6	48.3913043478261	29.3913043478261	50.0434782608696	9.39130434782609	21.0217391304348	55.0434782608696	56.5652173913044	0.656521739130435
2021	1	7	48.6304347826087	28.4782608695652	50.5434782608696	9.80434782608696	21.5869565217391	55.8478260869565	56.3913043478261	0.709782608695652
2021	1	8	49.2608695652174	29.7391304347826	51.2608695652174	13.2391304347826	22.4130434782609	61.0434782608696	57.1304347826087	0.778260869565217
2021	1	9	51.5217391304348	31.4782608695652	54.8478260869565	15.5434782608696	21.6521739130435	71.1086956521739	58.8260869565217	0.785869565217391
2021	1	10	52.8478260869565	33.5652173913044	55.4565217391304	15.1521739130435	16.9565217391304	87.5652173913043	62.7826086956522	0.703260869565217
2021	1	11	51.9347826086956	32.0434782608696	53.4782608695652	12.195652173913	13.1304347826087	99.3260869565217	68.1086956521739	0.630434782608696
2021	1	12	49.8260869565217	28.3478260869565	50.1521739130435	10.2391304347826	11.6521739130435	104.369565217391	73.9782608695652	0.596739130434783
2021	1	13	46.8913043478261	24.1739130434783	45.6086956521739	10.1086956521739	9.23913043478261	108	79.8695652173913	0.561956521739131
2021	1	14	46.8260869565217	22.2173913043478	43.2826086956522	8.58695652173913	9.60869565217391	110.152173913043	86.8478260869565	0.53695652173913
2021	1	15	45.6086956521739	19.6521739130435	39.9130434782609	8.02173913043478	9.23913043478261	111.434782608696	93.8260869565217	0.516304347826087
2021	1	16	46.0652173913044	18.4130434782609	37.5217391304348	8.41304347826087	8.58695652173913	114.304347826087	100.521739130435	0.5
2021	1	17	46.0869565217391	17.695652173913	35.7391304347826	9.76086956521739	9.65217391304348	115.391304347826	105.95652173913	0.508695652173913
2021	1	18	46.304347826087	17.9347826086957	35.3260869565217	10.6086956521739	10.8913043478261	115.608695652174	109.804347826087	0.525
2021	1	19	45.7608695652174	18.5652173913043	36.695652173913	10.8695652173913	12.5434782608696	111.239130434783	111.217391304348	0.539130434782609
2021	1	20	44.804347826087	19.9782608695652	41.804347826087	11.3695652173913	15.8913043478261	101.586956521739	110.891304347826	0.602173913043478
2021	1	21	44.9565217391304	22.1739130434783	48.0869565217391	11.4782608695652	21.8695652173913	86.6521739130435	108.282608695652	0.670652173913043
2021	1	22	47.8913043478261	25.5652173913043	53.0652173913044	10.4565217391304	25.304347826087	73.9130434782609	103.739130434783	0.696739130434783
2021	1	23	49.8260869565217	28.5434782608696	54.9130434782609	11.2608695652174	26.5	66.5869565217391	97.9782608695652	0.706521739130435
2021	1	24	51.6739130434783	31.1304347826087	56.0217391304348	10.1739130434783	25.8913043478261	60.0217391304348	91.1086956521739	0.682608695652174
2021	2	1	33.0898876404494	20.2359550561798	30.4719101123596	9.28089887640449	22.3258426966292	43.0561797752809	69.1685393258427	0.730898876404494
2021	2	2	31.6043956043956	19.4065934065934	28.8131868131868	8.17582417582418	21.4175824175824	40.5384615384615	40.5384615384615	0.716483516483516
2021	2	3	29.9450549450549	18.6813186813187	27.4945054945055	8.03296703296703	21.2747252747253	36.8351648351648	38.6483516483517	0.71043956043956
2021	2	4	28.7692307692308	17.5274725274725	26.4065934065934	7.82417582417582	21.2417582417582	34.2417582417582	37.2087912087912	0.719230769230769
2021	2	5	28.1666666666667	17.1666666666667	25.7888888888889	7.46666666666667	20.7111111111111	33.1222222222222	36.2222222222222	0.735555555555556
2021	2	6	27.4175824175824	16.956043956044	25.4175824175824	7.63736263736264	20.1098901098901	32.4395604395604	35.4835164835165	0.756043956043956
2021	2	7	27.7555555555556	17.4333333333333	25.7444444444444	7.92222222222222	20.4666666666667	33.9555555555556	35.1333333333333	0.781666666666667
2021	2	8	28.5054945054945	17.7252747252747	26.8351648351648	10.3626373626374	20.9340659340659	40.4615384615385	35.8901098901099	0.818131868131868
2021	2	9	31.1098901098901	18.956043956044	28.6373626373626	14.6153846153846	18.4175824175824	55.8901098901099	38.4175824175824	0.815384615384615
2021	2	10	32.8666666666667	20.0222222222222	29.9555555555556	13.1	13.9777777777778	73.9777777777778	42.2888888888889	0.798888888888889
2021	2	11	34.1555555555556	20.4	29.8777777777778	12.0222222222222	10.5222222222222	87.4	48.5222222222222	0.747777777777778
2021	2	12	33.5760869565217	18.5054945054945	27.054347826087	10.6086956521739	8.69565217391304	94.1304347826087	56.0978260869565	0.714673913043479
2021	2	13	33.2065217391304	16.7472527472527	24.3586956521739	10.0978260869565	7.6304347826087	97.945652173913	64.1521739130435	0.684782608695652
2021	2	14	33.6888888888889	15.2333333333333	22.5222222222222	10.8111111111111	6.96666666666667	100.844444444444	72.7111111111111	0.662777777777778
2021	2	15	33.3913043478261	14.1086956521739	20.9347826086957	11.2717391304348	7.80434782608696	101.815217391304	81.445652173913	0.661413043478261
2021	2	16	33.7065217391304	13.6703296703297	19.8369565217391	10.7608695652174	8.31521739130435	103.130434782609	89.3478260869565	0.670108695652174
2021	2	17	33.6666666666667	13.5888888888889	19.6777777777778	11.5666666666667	9.08888888888889	102.466666666667	95.3111111111111	0.673888888888889
2021	2	18	32.4891304347826	13.3260869565217	19.945652173913	10.5217391304348	10.4782608695652	99.554347826087	98.5869565217391	0.677173913043479
2021	2	19	31.0217391304348	13.804347826087	20.9565217391304	10.5760869565217	13.0434782608696	93.5652173913043	99.1847826086957	0.70054347826087
2021	2	20	28.6777777777778	14	21.9111111111111	8.73333333333333	15.1777777777778	83.3333333333333	97.6	0.723888888888889
2021	2	21	28.2045454545455	15.5113636363636	23.8977272727273	8.69318181818182	18.5227272727273	71.5909090909091	95.0113636363636	0.767613636363636
2021	2	22	28.7333333333333	16.8	25.8222222222222	9.02222222222222	22.3333333333333	57.9555555555556	89.1111111111111	0.792222222222222
2021	2	23	31.0777777777778	18.7222222222222	29.0555555555556	9.7	22.8333333333333	50.5444444444444	82.5777777777778	0.776111111111111
2021	2	24	32.6222222222222	19.8222222222222	30.1888888888889	9.67777777777778	21.7777777777778	47.1111111111111	75.7111111111111	0.750555555555556
2021	3	1	42.8148148148148	26.7407407407407	42.8888888888889	8.7962962962963	21.2592592592593	23.8888888888889	40.6111111111111	0.70462962962963
2021	3	2	40.3518518518519	25.2777777777778	39.6481481481481	8.2962962962963	19.7407407407407	22.2222222222222	22.2222222222222	0.684259259259259
2021	3	3	37.4528301886792	22.8867924528302	36.4339622641509	8.41509433962264	17.9245283018868	21.6037735849057	22	0.653773584905661
2021	3	4	35.2777777777778	21.7222222222222	34.6296296296296	8	17.3518518518519	20.2037037037037	21.2222222222222	0.627777777777778
2021	3	5	32.7592592592593	19.9814814814815	31.7777777777778	8.51851851851852	16.0555555555556	20.2407407407407	20.9814814814815	0.612962962962963
2021	3	6	30.962962962963	18.9259259259259	30.0185185185185	8.05555555555556	16.0555555555556	19.2222222222222	20.6296296296296	0.617592592592593
2021	3	7	29.462962962963	18.0555555555556	28.1111111111111	7.75925925925926	16.7222222222222	17.6666666666667	20.0925925925926	0.657407407407408
2021	3	8	29.8333333333333	18.037037037037	29.0555555555556	8.66666666666667	19.5925925925926	17.3518518518519	19.7407407407407	0.747222222222222
2021	3	9	31.8888888888889	19.1481481481481	31.3518518518519	10.7962962962963	22.462962962963	22.7037037037037	20.1296296296296	0.800925925925926
2021	3	10	36.037037037037	21.3962264150943	36.1320754716981	15.8148148148148	22.3888888888889	35.3148148148148	21.6481481481481	0.762037037037037
2021	3	11	39.4814814814815	22.1666666666667	38.7222222222222	21.5	18.3333333333333	54.5925925925926	25.5925925925926	0.688888888888889
2021	3	12	39.7592592592593	21.1851851851852	39.2037037037037	12.962962962963	12.0185185185185	73.6666666666667	32.1851851851852	0.609259259259259
2021	3	13	32.3148148148148	16.8148148148148	29.5740740740741	12.1851851851852	8.96296296296296	81.5925925925926	40.1481481481481	0.572222222222222
2021	3	14	30.2641509433962	14.2830188679245	24.2075471698113	11.8490566037736	7.84905660377358	85.6603773584906	48.7735849056604	0.544339622641509
2021	3	15	29.0943396226415	11.9622641509434	20.4905660377358	10.4716981132075	8.20754716981132	86.6981132075472	57.7358490566038	0.525471698113208
2021	3	16	28.9433962264151	11.0754716981132	19.0566037735849	9.75471698113208	9.0188679245283	87.5094339622642	67.0943396226415	0.518867924528302
2021	3	17	28.4905660377358	11	19.0566037735849	10.3018867924528	10.7358490566038	84.9811320754717	74.7169811320755	0.527358490566038
2021	3	18	27.0188679245283	11.1320754716981	19.4528301886792	10.1132075471698	15.7735849056604	76.9622641509434	79.3396226415094	0.566981132075472
2021	3	19	25.5471698113208	12.3396226415094	21.3018867924528	9.20754716981132	26.7924528301887	58.9245283018868	79.4716981132076	0.692452830188679
2021	3	20	28.7735849056604	14.5283018867925	27.4905660377358	9.07547169811321	34.9811320754717	41.8301886792453	75.2452830188679	0.804716981132075
2021	3	21	36.537037037037	20.2962962962963	36.8333333333333	9.33333333333333	32	35.7222222222222	69.5925925925926	0.830555555555555
2021	3	22	43.0740740740741	25.3518518518519	45.4074074074074	8.77777777777778	28.7407407407407	31.9074074074074	63	0.820370370370371
2021	3	23	46.9444444444444	28.6481481481481	49.5	8.92592592592593	25.5925925925926	28.2777777777778	55.6851851851852	0.787962962962963
2021	3	24	46.2592592592593	29.1666666666667	48.0740740740741	8.66666666666667	22.5925925925926	27.0185185185185	48.1296296296296	0.73425925925926
2021	4	1	80.766081871345	58.7134502923977	80.4678362573099	14.2923976608187	27.093567251462	39.6549707602339	51.233918128655	0.980409356725145
2021	4	2	77.4883720930233	55.7674418604651	75.6162790697674	13.3604651162791	25.406976744186	39.2616279069767	39.2616279069767	0.93953488372093
2021	4	3	73.5847953216374	52.3801169590643	71.2631578947368	12.859649122807	24.0175438596491	39.5789473684211	39.3508771929825	0.896198830409357
2021	4	4	69.8313953488372	49.3837209302326	67.5174418604651	12.6860465116279	23.703488372093	38.906976744186	39.1744186046512	0.8625
2021	4	5	66.3720930232558	46.3604651162791	64.1162790697674	12.5174418604651	23.2325581395349	37.9941860465116	38.9244186046512	0.848546511627907
2021	4	6	64.4709302325581	45.0523255813954	62.4186046511628	13.296511627907	23.0232558139535	37.1918604651163	38.5116279069767	0.84796511627907
2021	4	7	62.4035087719298	43.3976608187134	60.2046783625731	14.5438596491228	24.4327485380117	34.7953216374269	37.8187134502924	0.855847953216374
2021	4	8	62.7687861271676	43.7919075144509	60.150289017341	16.1387283236994	27.5375722543353	33.393063583815	37.3410404624277	0.937861271676301
2021	4	9	64.0988372093023	45.0175438596491	62.1111111111111	18.6162790697674	30.1228070175439	34.8411764705882	37.1860465116279	1.08333333333333
2021	4	10	70.2982456140351	49.719298245614	68.0584795321637	21.3157894736842	26.7017543859649	44.4795321637427	37.8304093567251	1.0859649122807
2021	4	11	76.2080924855491	54.4244186046512	74.6686046511628	21.1907514450867	21.3294797687861	56.7398843930636	39.8323699421965	0.952023121387283
2021	4	12	77.8139534883721	55.0581395348837	75.6162790697674	21.1802325581395	16.6627906976744	67.5930232558139	43.2558139534884	0.828779069767442
2021	4	13	69.6300578034682	48.271676300578	67.728323699422	17.4913294797688	13.0867052023121	75.4508670520231	47.971098265896	0.736918604651163
2021	4	14	60.2674418604651	40.6802325581395	58.203488372093	15.6453488372093	11.5174418604651	80.25	53.3604651162791	0.699709302325582
2021	4	15	53.6315789473684	34.8888888888889	51.7836257309942	13.9298245614035	11.2631578947368	82.4736842105263	59.2690058479532	0.675730994152047
2021	4	16	50.3859649122807	31.7251461988304	49.0584795321637	13.4152046783626	11.7777777777778	82.8830409356725	65.6783625730994	0.666081871345029
2021	4	17	48.7325581395349	30.1104651162791	48.0406976744186	12.8953488372093	13.7151162790698	80.1453488372093	71.3081395348837	0.682558139534884
2021	4	18	49.1686046511628	30.6046511627907	48.9883720930233	13.703488372093	18.9709302325581	72.5290697674419	74.8837209302326	0.752325581395349
2021	4	19	52.1104651162791	32.453488372093	51.9186046511628	14.6046511627907	25.1976744186047	63.6511627906977	75.5581395348837	0.844767441860466
2021	4	20	57.6976744186046	37.1918604651163	58.3081395348837	15.453488372093	28.1918604651163	57.0523255813954	74.2383720930233	0.951744186046512
2021	4	21	65.635838150289	43.6705202312139	66.4393063583815	15.6473988439306	30.2254335260116	50.0231213872832	70.8092485549133	1.03121387283237
2021	4	22	73.3953488372093	50.4795321637427	73.8421052631579	15.5639534883721	30.7848837209302	45.656976744186	66.6686046511628	1.04941860465116
2021	4	23	81.1734104046243	57.6127167630058	81.9132947976879	14.8959537572254	29.6184971098266	42.7803468208093	61.6416184971098	1.04190751445087
2021	4	24	81.9942196531792	59.7745664739884	82.9364161849711	14.5722543352601	28.2138728323699	41.0693641618497	56.4624277456647	1.0121387283237
2022	1	1	49.0434782608696	29.1521739130435	45.0434782608696	10.9782608695652	15.7391304347826	79.8478260869565	102.369565217391	0.542391304347826
2022	1	2	48.4888888888889	29.6	43.3777777777778	10.1111111111111	14.3555555555556	78.8444444444444	78.8444444444444	0.524444444444444
2022	1	3	46.4444444444444	27.8666666666667	40.3333333333333	10.2	13.2888888888889	77.8	78.1111111111111	0.52
2022	1	4	43.2608695652174	26.5	37.0434782608696	9.8695652173913	13.1304347826087	75.0869565217391	77.6086956521739	0.521739130434783
2022	1	5	41.0434782608696	24.8478260869565	35.9130434782609	8.71739130434783	13.4347826086957	71.4782608695652	76.0869565217391	0.513043478260869
2022	1	6	40.4565217391304	24.2826086956522	35.2608695652174	9.56521739130435	13.5217391304348	70.0652173913043	74.8913043478261	0.521739130434782
2022	1	7	41	24.7826086956522	35.7173913043478	9.8695652173913	14.2608695652174	71	74.3260869565217	0.563043478260869
2022	1	8	41.2391304347826	25.3260869565217	36.6086956521739	11.7391304347826	16.695652173913	73.0869565217391	74.0652173913043	0.615217391304348
2022	1	9	44.4222222222222	27.7777777777778	39.4666666666667	12.4444444444444	14.7777777777778	85.1555555555556	75.5111111111111	0.606666666666667
2022	1	10	46.5	28.1739130434783	41.1086956521739	11.9565217391304	11.5869565217391	99.304347826087	77.8260869565217	0.576086956521739
2022	1	11	47.9565217391304	27.7391304347826	41.804347826087	10.3913043478261	9.26086956521739	111.652173913043	81.8913043478261	0.533695652173913
2022	1	12	48.7173913043478	25.5652173913043	41.2391304347826	9.23913043478261	7.67391304347826	119.586956521739	87.4130434782609	0.494565217391304
2022	1	13	49.1555555555556	23.5333333333333	39.8222222222222	8.51111111111111	6.2	125.555555555556	93.8444444444444	0.483333333333333
2022	1	14	49.4782608695652	21.0652173913043	37.5217391304348	8.28260869565217	5.82608695652174	130.739130434783	102.04347826087	0.470652173913043
2022	1	15	48.6739130434783	19.0869565217391	36.304347826087	8.56521739130435	6.43478260869565	131.173913043478	109.630434782609	0.459782608695652
2022	1	16	50.0217391304348	18.1086956521739	37.2826086956522	8.67391304347826	6.78260869565217	133.195652173913	117.239130434783	0.464130434782609
2022	1	17	49.2608695652174	17.7391304347826	36.1739130434783	8.6304347826087	6.93478260869565	132.152173913043	123.217391304348	0.463043478260869
2022	1	18	49.8260869565217	17.8695652173913	36.5869565217391	8.65217391304348	7.65217391304348	131.45652173913	127.239130434783	0.466304347826087
2022	1	19	48.9347826086956	18.5652173913043	37.7391304347826	8.84782608695652	9	127.739130434783	129.04347826087	0.475
2022	1	20	46.4347826086956	19.304347826087	39.2173913043478	8.47826086956522	10.304347826087	119.326086956522	129	0.494565217391304
2022	1	21	41.9782608695652	21.3695652173913	39.1739130434783	9.21739130434783	14.195652173913	103.260869565217	126.108695652174	0.543478260869565
2022	1	22	42.9130434782609	23.9347826086957	41.0869565217391	10.9130434782609	16.9782608695652	89.7391304347826	121.065217391304	0.591304347826087
2022	1	23	45.4782608695652	26.1739130434783	42.3478260869565	10.8478260869565	18.4347826086957	82.9565217391304	114.913043478261	0.566304347826087
2022	1	24	48.1304347826087	28.195652173913	44.2173913043478	10.9782608695652	17.7391304347826	80.5217391304348	108.5	0.545652173913043
2022	2	1	31.4945054945055	18.1868131868132	28.8021978021978	8.59340659340659	15.8791208791209	41.1868131868132	63.4835164835165	0.556593406593407
2022	2	2	30.6263736263736	17.2637362637363	27.967032967033	8.27472527472528	13.967032967033	40.2527472527473	40.2527472527473	0.547802197802198
2022	2	3	28.4725274725275	16.7142857142857	25.9010989010989	7.50549450549451	13.2527472527473	38.5494505494505	39.2967032967033	0.535714285714286
2022	2	4	26.3626373626374	15.4395604395604	23.6593406593407	7.3956043956044	12.7032967032967	36.6043956043956	38.4395604395604	0.528021978021978
2022	2	5	25.0989010989011	14.956043956044	22.1978021978022	6.91208791208791	12.8351648351648	34.8571428571429	37.5714285714286	0.528021978021978
2022	2	6	24.6703296703297	14.6373626373626	21.7472527472527	6.67032967032967	12.5714285714286	35.1758241758242	37.0879120879121	0.542307692307692
2022	2	7	25.1868131868132	14.6043956043956	22.6813186813187	7.46153846153846	13.1428571428571	36.7692307692308	37.032967032967	0.565934065934066
2022	2	8	25.956043956044	14.8241758241758	23.5384615384615	8.71428571428571	15.2637362637363	41.5384615384615	37.6483516483517	0.604395604395604
2022	2	9	27.6263736263736	15.4835164835165	25.1758241758242	11.2857142857143	14.9230769230769	53.0769230769231	39.6153846153846	0.615934065934066
2022	2	10	28.967032967033	15.5934065934066	25.4505494505494	12.2967032967033	12.5824175824176	69.2197802197802	43.8571428571429	0.588461538461539
2022	2	11	29.8913043478261	14.8586956521739	25.054347826087	11.6195652173913	10.0108695652174	80.8260869565217	48.8913043478261	0.577717391304348
2022	2	12	30.0217391304348	13.9673913043478	23.4239130434783	9.76086956521739	8.1304347826087	88.5978260869565	55.0326086956522	0.563586956521739
2022	2	13	30.5054945054945	13.5666666666667	21.7142857142857	8.25274725274725	6.91208791208791	93.3076923076923	62.3626373626374	0.552197802197802
2022	2	14	31.445652173913	13.4395604395604	20.8478260869565	10.25	5.67391304347826	96.6630434782609	70.2282608695652	0.534782608695652
2022	2	15	31.1758241758242	12.8461538461538	20.1868131868132	11.1428571428571	7.08791208791209	96.0659340659341	77.4835164835165	0.526373626373626
2022	2	16	31.2282608695652	12.4565217391304	19.8478260869565	9.04347826086956	7.52173913043478	96.3913043478261	84.6521739130435	0.521195652173913
2022	2	17	31.1758241758242	12.5111111111111	18.9340659340659	10.5604395604396	8.01098901098901	95.6043956043956	89.978021978022	0.521428571428571
2022	2	18	30.2888888888889	12.5168539325843	18.9	8.34444444444445	8.86666666666667	93.8666666666667	92.7444444444444	0.536666666666667
2022	2	19	29.2555555555556	12.6	19	7.11111111111111	11.0222222222222	89.2666666666667	93.7111111111111	0.555555555555556
2022	2	20	27.1666666666667	13.4777777777778	19.9555555555556	7.33333333333333	13.2222222222222	80.0111111111111	92.7222222222222	0.587777777777778
2022	2	21	25.8426966292135	14.4269662921348	21.8539325842697	7.02247191011236	16.5955056179775	63.8089887640449	89.1348314606742	0.623595505617978
2022	2	22	27.8888888888889	15.8111111111111	24.7111111111111	7.96666666666667	18.2	53.3555555555556	83.5	0.622222222222222
2022	2	23	30.1538461538462	17.5054945054945	27.5384615384615	8.83516483516484	18.6593406593407	46.5604395604396	77.3846153846154	0.604395604395604
2022	2	24	31.9213483146067	18.7272727272727	29.3258426966292	9.07865168539326	17.6067415730337	42.6179775280899	70.4943820224719	0.576966292134832
2022	3	1	47.4259259259259	29.3888888888889	49.9259259259259	9.16666666666667	23.9444444444444	31.7777777777778	48.6111111111111	0.610185185185185
2022	3	2	44.7592592592593	27.4444444444444	45.1851851851852	10.6296296296296	21.3703703703704	30.7222222222222	30.7222222222222	0.578703703703704
2022	3	3	41.3703703703704	25.537037037037	41.0185185185185	7.7037037037037	20.7592592592593	30.4259259259259	30.5740740740741	0.552777777777778
2022	3	4	37.8679245283019	23.4150943396226	37	10.8301886792453	17.7547169811321	32.3584905660377	31.5283018867925	0.544339622641509
2022	3	5	35.6111111111111	21.9444444444444	34.2962962962963	9.33333333333333	16.2962962962963	33.7037037037037	31.7592592592593	0.546296296296296
2022	3	6	34.5555555555556	20.9074074074074	32.5925925925926	11	16.3148148148148	33.5555555555556	32.0925925925926	0.541666666666667
2022	3	7	32.9259259259259	20.462962962963	31.4444444444444	7.87037037037037	16.7037037037037	32.0185185185185	32.0555555555556	0.572222222222222
2022	3	8	33.2777777777778	20.6666666666667	31.9444444444444	7.88888888888889	22.3888888888889	28.7407407407407	31.5740740740741	0.662962962962963
2022	3	9	35.4074074074074	22.1296296296296	34.7777777777778	10.2222222222222	25.0925925925926	33.5925925925926	31.7407407407407	0.714814814814815
2022	3	10	40.9444444444444	24.2037037037037	41.0185185185185	11.1851851851852	22.6481481481481	47.7037037037037	33.8518518518519	0.655555555555556
2022	3	11	43.6037735849057	25.0943396226415	43.6981132075472	10.2452830188679	16.7547169811321	66.5471698113208	38.6037735849057	0.579245283018868
2022	3	12	42.7962962962963	23.4444444444444	42.9259259259259	10.537037037037	11.7592592592593	80.037037037037	43.6666666666667	0.516666666666667
2022	3	13	39.3148148148148	20.1132075471698	37.5660377358491	9.18518518518519	8.35185185185185	86.6666666666667	50.4259259259259	0.49537037037037
2022	3	14	37.6666666666667	17.5185185185185	35.5740740740741	7.96296296296296	6.42592592592593	91.1851851851852	57.8703703703704	0.475
2022	3	15	36.3148148148148	16.0754716981132	32.2407407407407	7.57407407407407	7.2037037037037	92.3333333333333	65.7037037037037	0.457407407407407
2022	3	16	35.0555555555556	15.5283018867925	30.7777777777778	7.59259259259259	8.77777777777778	92	73.7592592592593	0.452777777777778
2022	3	17	34.7358490566038	14.7169811320755	31.1509433962264	7.69811320754717	9.90566037735849	90.5471698113208	80.7924528301887	0.468867924528302
2022	3	18	33.2407407407407	15.4716981132075	30.9811320754717	8.03703703703704	14.6481481481481	84.5740740740741	85.6296296296296	0.505555555555556
2022	3	19	32.9259259259259	16.537037037037	32.4814814814815	8.03703703703704	26.9259259259259	67.8518518518518	85.5740740740741	0.585185185185185
2022	3	20	36.5925925925926	19.3703703703704	37.6296296296296	12.6666666666667	35.8333333333333	51.5925925925926	82.0925925925926	0.684259259259259
2022	3	21	42.9259259259259	23.2037037037037	45.2777777777778	14.8333333333333	36.4259259259259	42.8518518518519	76.8333333333333	0.709259259259259
2022	3	22	47.8888888888889	28.2962962962963	51.5740740740741	11.8518518518519	35.2407407407407	36.7407407407407	69.8703703703704	0.706481481481481
2022	3	23	50.8148148148148	31.1666666666667	55.6666666666667	10.2037037037037	32.2407407407407	32.7407407407407	62.4444444444444	0.683333333333333
2022	3	24	50.4814814814815	31.7592592592593	54.3888888888889	10.4814814814815	27.9444444444444	32	54.9814814814815	0.664814814814815
2022	4	1	79.3699421965318	57.2138728323699	76.1098265895954	12.3063583815029	27.4161849710983	39.4393063583815	52.1618497109827	0.901445086705202
2022	4	2	79.0578034682081	57.6531791907514	75.9884393063584	11.5549132947977	25.7341040462428	38.7225433526012	38.7225433526012	0.859248554913295
2022	4	3	77.9826589595376	57.3005780346821	75.0751445086705	10.6184971098266	23.6705202312139	38.6242774566474	38.6242774566474	0.80635838150289
2022	4	4	75.1849710982659	54.7052023121387	72.242774566474	10.8034682080925	22.5433526011561	38.7687861271676	38.7109826589595	0.776011560693641
2022	4	5	71.3988439306358	50.8381502890173	68.4913294797688	10.242774566474	21.7803468208093	38.7803468208093	38.6936416184971	0.744508670520231
2022	4	6	67.3005780346821	47.5722543352601	64.2543352601156	10.4624277456647	21.5317919075144	38.3872832369942	38.635838150289	0.733815028901734
2022	4	7	65.0348837209302	45.8081395348837	61.593023255814	11.6453488372093	22.5174418604651	37.5581395348837	38.3023255813954	0.744767441860465
2022	4	8	63.728323699422	45.2369942196532	60.1734104046243	12.5433526011561	25.4393063583815	36.0924855491329	38.1040462427746	0.808092485549132
2022	4	9	65.7209302325581	46.6104651162791	62.3720930232558	14.2209302325581	26.6511627906977	39.0639534883721	38.3546511627907	0.922383720930233
2022	4	10	70.7745664739884	50.4161849710983	67.7919075144509	16.0867052023121	23.7225433526012	48.6242774566474	39.4450867052023	0.929768786127168
2022	4	11	74.7325581395349	52.9709302325581	72.3720930232558	17.3488372093023	19.0174418604651	60.1337209302326	42.0988372093023	0.793604651162791
2022	4	12	72.8255813953488	50.8837209302326	70.5697674418605	17.203488372093	14.7906976744186	68.5697674418605	45.1627906976744	0.677616279069767
2022	4	13	64.5895953757225	43.6763005780347	63.271676300578	14.0462427745665	11.2369942196532	75.9942196531792	50.3699421965318	0.590751445086705
2022	4	14	54.7630057803468	35.4624277456647	52.5838150289017	12.364161849711	9.71098265895954	80.0462427745665	55.7052023121387	0.5621387283237
2022	4	15	47.8720930232558	29.1744186046512	45.4360465116279	11.3604651162791	9.38372093023256	82.0174418604651	61.3895348837209	0.540988372093023
2022	4	16	44.187134502924	26.0643274853801	41.8888888888889	10.6374269005848	9.67251461988304	82.4619883040936	67.4502923976608	0.529239766081871
2022	4	17	42.9537572254335	24.7167630057803	40.9884393063584	10.3352601156069	10.7745664739884	80.9479768786127	72.514450867052	0.539017341040462
2022	4	18	43.3468208092486	25.0173410404624	41.6763005780347	10.2312138728324	16.150289017341	73.757225433526	75.6994219653179	0.603757225433526
2022	4	19	45.9883720930233	27.4210526315789	44.7368421052632	11.0755813953488	23.5290697674419	63.8313953488372	76.1104651162791	0.707848837209303
2022	4	20	50.5232558139535	31.9415204678363	49.6432748538012	12.093023255814	27.1453488372093	57.1279069767442	74.4069767441861	0.815988372093024
2022	4	21	58.2267441860465	39.4210526315789	57.5906432748538	11.8662790697674	28.3953488372093	52.093023255814	71.3779069767442	0.897093023255814
2022	4	22	67.4825581395349	47.2514619883041	66.2865497076023	12.0290697674419	28.656976744186	47.6453488372093	67.5116279069767	0.925581395348837
2022	4	23	74.5232558139535	52.8313953488372	72.5058139534884	12.3662790697674	28.2093023255814	44.7674418604651	62.843023255814	0.924127906976744
2022	4	24	77.5722543352601	55.3526011560694	75.0578034682081	12.4508670520231	27.7919075144509	42.3410404624277	57.8381502890173	0.908092485549133
2023	1	1	48.695652173913	27.0869565217391	50.4130434782609	14.6304347826087	26.1304347826087	61.2608695652174	89.695652173913	0.571739130434783
2023	1	2	46.9565217391304	25.9347826086957	47.5652173913044	12.4130434782609	23.4782608695652	61.8695652173913	61.8695652173913	0.554347826086957
2023	1	3	45.7826086956522	24.7826086956522	44.9782608695652	12.9347826086957	22.5217391304348	60.2173913043478	61.0217391304348	0.544565217391304
2023	1	4	45.1304347826087	23.804347826087	44.2826086956522	14.3478260869565	22.6086956521739	59	60.3695652173913	0.53804347826087
2023	1	5	44.2391304347826	23.195652173913	43.0652173913044	10.6304347826087	23.3913043478261	55.804347826087	59.1521739130435	0.530434782608696
2023	1	6	43.5434782608696	22.9782608695652	43.8478260869565	10.4347826086957	22.9347826086957	55.3913043478261	58.2826086956522	0.534782608695652
2023	1	7	43.6739130434783	23.5217391304348	44.7391304347826	16.3260869565217	23.695652173913	56	58	0.568478260869565
2023	1	8	45.8695652173913	24.9565217391304	49.7391304347826	10.5217391304348	26.9565217391304	59.1739130434783	58.1521739130435	0.610869565217391
2023	1	9	49.5652173913044	26.3260869565217	55.304347826087	14.5652173913043	23.4565217391304	73.6086956521739	59.9347826086956	0.605434782608696
2023	1	10	51.5869565217391	26.7608695652174	57.9347826086956	11.2173913043478	17.6086956521739	88.1521739130435	63.0652173913044	0.555434782608696
2023	1	11	50	24.7826086956522	55.2173913043478	9.67391304347826	12.8695652173913	101.521739130435	68.1304347826087	0.506521739130435
2023	1	12	49.8478260869565	22.7826086956522	52.8478260869565	10	9.80434782608696	110.695652173913	74.7391304347826	0.477173913043478
2023	1	13	50.5652173913044	20.7173913043478	50.8695652173913	9.45652173913044	7.8695652173913	115.608695652174	82.304347826087	0.465217391304348
2023	1	14	50.804347826087	19.4565217391304	49.8478260869565	9.67391304347826	7.26086956521739	119.45652173913	90.5652173913043	0.466304347826087
2023	1	15	52	18.4347826086957	49.3913043478261	10.804347826087	8.17391304347826	122.608695652174	99.0869565217391	0.467391304347826
2023	1	16	52.6521739130435	18.1739130434783	49.6521739130435	10.6304347826087	8.19565217391304	124.282608695652	107.347826086957	0.464130434782609
2023	1	17	52.2826086956522	17.3260869565217	48.3695652173913	11.804347826087	9	124.478260869565	113.717391304348	0.467391304347826
2023	1	18	51.195652173913	18.0666666666667	47.3777777777778	12.1086956521739	10.0869565217391	124.173913043478	118.021739130435	0.490217391304348
2023	1	19	48.8478260869565	19.0666666666667	46.0888888888889	10.7173913043478	12.1086956521739	119.782608695652	120.173913043478	0.505434782608695
2023	1	20	45.304347826087	20.5555555555556	45.1111111111111	12.2391304347826	15.4347826086957	109.869565217391	120.152173913043	0.533695652173913
2023	1	21	42.695652173913	21.8444444444444	45.1555555555556	16.3478260869565	21.695652173913	93.4130434782609	117.217391304348	0.58804347826087
2023	1	22	45.9333333333333	24.6136363636364	48.5909090909091	14.4888888888889	27.3333333333333	80.2888888888889	113.044444444444	0.621111111111111
2023	1	23	48.0217391304348	26.2666666666667	50.1304347826087	13.1521739130435	27.6521739130435	71.3695652173913	106.065217391304	0.619565217391304
2023	1	24	49.5434782608696	26.9782608695652	51.2826086956522	18.4565217391304	26.4347826086957	66.3695652173913	99	0.590217391304348
2023	2	1	28.9021739130435	15.4615384615385	26	8.39130434782609	25.2826086956522	48.2065217391304	83.7608695652174	0.690760869565218
2023	2	2	27.9565217391304	15.1847826086957	24.7717391304348	6.91304347826087	24.4891304347826	45.3478260869565	45.3478260869565	0.685326086956522
2023	2	3	27.054347826087	14.6304347826087	23.1630434782609	7.45652173913043	24.0978260869565	42.3586956521739	43.8695652173913	0.670652173913044
2023	2	4	25.8152173913043	14.2608695652174	21.695652173913	7.33695652173913	23.5217391304348	41.0760869565217	42.9565217391304	0.665760869565217
2023	2	5	25.2967032967033	13.9450549450549	21.3296703296703	7.3956043956044	23.010989010989	39.989010989011	42.4945054945055	0.678021978021978
2023	2	6	25.4505494505494	14.3846153846154	21.9120879120879	6.67032967032967	21.989010989011	40.9340659340659	42.1978021978022	0.687362637362637
2023	2	7	25.2747252747253	14.1208791208791	21.8461538461538	7.53846153846154	22.032967032967	42.7032967032967	42.2857142857143	0.713186813186813
2023	2	8	26.2666666666667	14.5111111111111	23.0333333333333	8.58888888888889	23.4555555555556	48.9222222222222	42.9111111111111	0.735555555555555
2023	2	9	28.5888888888889	15.0674157303371	24.4111111111111	13.1	21.1	63.1	45.3444444444444	0.742777777777778
2023	2	10	31.3956043956044	15.2857142857143	25.4175824175824	12.3516483516484	16.5384615384615	81.2417582417582	49.6263736263736	0.73021978021978
2023	2	11	34.989010989011	14.8111111111111	24.3333333333333	10.8791208791209	12.1428571428571	96.6593406593407	56.3076923076923	0.699450549450549
2023	2	12	37.2608695652174	14.0674157303371	22.8695652173913	10.8478260869565	10.2934782608696	105.652173913043	64.5108695652174	0.664673913043478
2023	2	13	39.5326086956522	12.5494505494505	20.9565217391304	8.32608695652174	7.98913043478261	113.369565217391	74	0.65
2023	2	14	42.1847826086956	11.9340659340659	21.2826086956522	8.92391304347826	7.10869565217391	117.554347826087	83.7608695652174	0.638586956521739
2023	2	15	42.8478260869565	11.5934065934066	20.1086956521739	7.85869565217391	7.89130434782609	120.20652173913	93.7826086956522	0.636413043478261
2023	2	16	43.9021739130435	11.7142857142857	19.9347826086957	7.65217391304348	8.3804347826087	121.95652173913	103.173913043478	0.642391304347827
2023	2	17	44.4347826086956	11.7717391304348	19.6413043478261	8.65217391304348	9.75	121.804347826087	110.304347826087	0.651630434782609
2023	2	18	43.7608695652174	12.2065217391304	20.7717391304348	9.16304347826087	10.9565217391304	119.554347826087	114.619565217391	0.661413043478261
2023	2	19	42.0989010989011	12.5555555555556	21.3406593406593	7.53846153846154	13.0769230769231	114.472527472527	116.648351648352	0.680769230769231
2023	2	20	39.1630434782609	13.2391304347826	23.4673913043478	9.17391304347826	14.8260869565217	105.173913043478	116.804347826087	0.703804347826087
2023	2	21	33.9891304347826	13.7173913043478	24.304347826087	10.0217391304348	18.8152173913043	88.804347826087	113.760869565217	0.730434782608696
2023	2	22	30.6521739130435	15.0652173913043	26.1413043478261	9.59782608695652	22.8478260869565	72.5326086956522	108.108695652174	0.7375
2023	2	23	29.8804347826087	15.2391304347826	26.4021739130435	10.3369565217391	24.5434782608696	61.2608695652174	100.782608695652	0.727173913043478
2023	2	24	29.7282608695652	15.7717391304348	26.6847826086957	9.01086956521739	24.9891304347826	53.6521739130435	92.2173913043478	0.71304347826087
2023	3	1	40.6851851851852	24.0925925925926	40.8703703703704	11.7592592592593	26.0555555555556	24.2222222222222	43.1851851851852	0.718518518518519
2023	3	2	36.2407407407407	21.6296296296296	36.1111111111111	9.81481481481481	22.9259259259259	25.037037037037	21.7551020408163	0.69537037037037
2023	3	3	34.7962962962963	20.2777777777778	34.2037037037037	9.05555555555556	21.0740740740741	24.9814814814815	21.5714285714286	0.669444444444444
2023	3	4	32.1851851851852	18.4259259259259	30.7037037037037	8.77777777777778	20.4444444444444	24.537037037037	21.5714285714286	0.651851851851852
2023	3	5	31.0555555555556	18.2222222222222	30.0555555555556	8.31481481481481	20.6111111111111	23.2592592592593	21.3469387755102	0.649074074074074
2023	3	6	28.6481481481481	17.2037037037037	27.6666666666667	7.92592592592593	20.1481481481481	23.2037037037037	21.2857142857143	0.658333333333333
2023	3	7	29.3518518518519	16.4814814814815	28.6481481481481	8.68518518518519	20.1296296296296	23.3148148148148	21.2040816326531	0.698148148148148
2023	3	8	29.7592592592593	17.1296296296296	28.962962962963	9.7037037037037	23.9074074074074	22.2592592592593	21.0204081632653	0.772222222222222
2023	3	9	33.6111111111111	18.5555555555556	33.3518518518519	14.0185185185185	27.462962962963	26.037037037037	24.1111111111111	0.823148148148148
2023	3	10	36.1851851851852	20.4814814814815	35.962962962963	16.2222222222222	25.6111111111111	40.7222222222222	25.7777777777778	0.792592592592593
2023	3	11	38.3703703703704	20.537037037037	38.3333333333333	18.5185185185185	20.1111111111111	60.2407407407407	30.2777777777778	0.722222222222222
2023	3	12	35.6111111111111	18.0925925925926	33.6851851851852	14.2962962962963	13.3518518518519	80.462962962963	37.3703703703704	0.634259259259259
2023	3	13	34.0925925925926	15.0555555555556	29.0185185185185	10.3703703703704	8.96296296296296	92.8888888888889	46.4074074074074	0.596296296296296
2023	3	14	32.4814814814815	12.3333333333333	23.6481481481481	9.01851851851852	7.11111111111111	96.9259259259259	55.8518518518519	0.575
2023	3	15	32.3333333333333	11.0377358490566	21.9444444444444	8.96296296296296	8.62962962962963	98.2962962962963	65.2962962962963	0.566666666666666
2023	3	16	32.1851851851852	10.4444444444444	19.962962962963	8.27777777777778	8.94444444444444	98.7592592592593	75.1111111111111	0.562962962962963
2023	3	17	32.037037037037	10.6851851851852	21	8.53703703703704	9.94444444444444	98.0925925925926	84.2222222222222	0.568518518518518
2023	3	18	29.6792452830189	11.2075471698113	20.7924528301887	8.30188679245283	14.5094339622642	90.3207547169811	90.3207547169811	0.585849056603773
2023	3	19	28.3148148148148	12.7407407407407	24.6666666666667	9.09259259259259	29.5185185185185	64.8888888888889	90.0740740740741	0.701851851851852
2023	3	20	32.0185185185185	15.962962962963	30.6666666666667	9.59259259259259	37.6296296296296	44.9259259259259	85.5925925925926	0.809259259259259
2023	3	21	39.962962962963	20.5740740740741	40.7407407407407	10.2962962962963	39.3703703703704	35.3888888888889	78.4444444444444	0.849074074074074
2023	3	22	45.0925925925926	24.9814814814815	46.6666666666667	9.72222222222222	37.0925925925926	30.462962962963	70.1296296296296	0.842592592592592
2023	3	23	47.8518518518519	27.3333333333333	49.5925925925926	10.3703703703704	32.2777777777778	28.6296296296296	61.2962962962963	0.826851851851852
2023	3	24	45.2777777777778	27.0925925925926	46.1296296296296	14.5740740740741	28.6296296296296	26.5925925925926	52.2962962962963	0.787962962962963
2023	4	1	80.9117647058823	56.0352941176471	82.2764705882353	15.3235294117647	32.9764705882353	41.3588235294118	61.9117647058824	0.962058823529412
2023	4	2	80.0705882352941	55.7	81.0588235294118	12.5058823529412	30.7647058823529	41.3529411764706	44.6346153846154	0.914705882352941
2023	4	3	79.1695906432749	54.9766081871345	79.5380116959064	13.2865497076023	28.7777777777778	40.4853801169591	43.5377358490566	0.873391812865498
2023	4	4	75.4069767441861	52.0872093023256	75.3953488372093	13.1337209302326	28.4825581395349	39.5639534883721	43.6915887850467	0.837790697674419
2023	4	5	72.7836257309941	50.140350877193	72.6666666666667	13.1169590643275	28.3918128654971	38.8654970760234	42.8971962616822	0.812865497076023
2023	4	6	69.8771929824561	48.233918128655	69.3450292397661	11.5614035087719	27.8771929824561	37.7543859649123	41.6509433962264	0.806140350877193
2023	4	7	68.280701754386	47.0350877192982	67.7602339181286	13.3508771929825	28.6081871345029	36.719298245614	41.9905660377358	0.814035087719299
2023	4	8	67.5116279069767	46.6046511627907	67.5058139534884	13.6453488372093	33.0755813953488	34.1279069767442	40.9065420560748	0.884011627906977
2023	4	9	70.1235294117647	48.4529411764706	70.7588235294118	15.7	34.2235294117647	37.9294117647059	38.5470588235294	0.997058823529412
2023	4	10	73.9767441860465	51.8837209302326	75.4127906976744	16.5348837209302	30	49.3255813953488	39.5581395348837	0.983430232558139
2023	4	11	77.6011560693642	53.8265895953757	80.2485549132948	16.0693641618497	23.757225433526	62.2543352601156	42.0520231213873	0.838728323699422
2023	4	12	75.5847953216374	50.8654970760234	79.8830409356725	14.4853801169591	18.5263157894737	72.5906432748538	46.1520467836257	0.709941520467836
2023	4	13	67.6941176470588	43.8764705882353	73.7705882352941	13.0941176470588	14.3117647058824	79.6294117647059	51.4117647058824	0.630882352941177
2023	4	14	59.8294117647059	36.7411764705882	64.9	11.9529411764706	11.6823529411765	84.2176470588235	57.2117647058824	0.569705882352941
2023	4	15	54.0818713450292	30.5847953216374	57.0116959064327	11.5672514619883	11.6783625730994	85.859649122807	63.5029239766082	0.5546783625731
2023	4	16	50.5523255813954	27.5174418604651	52.2732558139535	11.5697674418605	12.3081395348837	86.7441860465116	70.0523255813954	0.555232558139535
2023	4	17	50.0872093023256	27.2441860465116	52.156976744186	11.3779069767442	13.9767441860465	84.4709302325581	76.0813953488372	0.573837209302326
2023	4	18	50.5722543352601	28.7052023121387	53.150289017341	12.0751445086705	18.9132947976879	77.514450867052	79.4739884393064	0.649421965317919
2023	4	19	54.8461538461538	31.9940828402367	58.585798816568	12.5325443786982	25.7573964497041	69.2721893491124	81.094674556213	0.728402366863906
2023	4	20	59.796511627907	38.1228070175439	63.3859649122807	14.8255813953488	29.1976744186047	61.2616279069767	79.5581395348837	0.826162790697674
2023	4	21	67.4508670520231	44.3988439306358	70.2023121387283	13.1618497109827	31.9537572254335	54.7861271676301	77.2485549132948	0.913005780346821
2023	4	22	73.4705882352941	50.0117647058824	75.5411764705882	13.8529411764706	33.7882352941176	49.0705882352941	74.3176470588235	0.965294117647058
2023	4	23	78.1695906432749	53.8713450292398	79.9707602339181	13.3976608187135	33.4853801169591	46.140350877193	70.3684210526316	0.981286549707602
2023	4	24	78.8165680473373	54.3609467455621	80.9763313609467	14.3905325443787	32.6449704142012	43.7337278106509	66.3786982248521	0.959763313609467
2024	1	1	49.9347826086956	27.1739130434783	49.3478260869565	8.80434782608696	27.0869565217391	66.2826086956522	121.913043478261	0.656521739130435
2024	1	2	49.4347826086956	27.0217391304348	47.3913043478261	8.30434782608696	25.3913043478261	65.0869565217391	0	0.648913043478261
2024	1	3	47.695652173913	26.695652173913	45.6521739130435	8.23913043478261	24.3913043478261	63.6086956521739	0	0.630434782608696
2024	1	4	46.3478260869565	26.304347826087	45.1521739130435	8.08695652173913	24.1739130434783	60.9130434782609	48	0.630434782608696
2024	1	5	45.0434782608696	25.2391304347826	44.2608695652174	8.21739130434783	24.6739130434783	58.4782608695652	0	0.625
2024	1	6	45.5217391304348	24.6086956521739	45.3478260869565	7.97826086956522	24.2391304347826	58.695652173913	0	0.625
2024	1	7	45.9130434782609	24.5	45.5217391304348	8.34782608695652	24.3478260869565	60.6739130434783	0	0.654347826086956
2024	1	8	46.0652173913044	24.5869565217391	45.5217391304348	9.73913043478261	25.9565217391304	65.2173913043478	0	0.693478260869565
2024	1	9	46.2608695652174	24.4565217391304	44.0434782608696	10.3260869565217	23.3478260869565	76.1086956521739	63.5217391304348	0.694565217391304
2024	1	10	46.6739130434783	24.2173913043478	42.2173913043478	9.93478260869565	18.6086956521739	91.8695652173913	66.9347826086957	0.646739130434783
2024	1	11	45.9347826086956	22.3913043478261	40.6086956521739	9.89130434782609	14.8478260869565	102.54347826087	72.2173913043478	0.58804347826087
2024	1	12	45.0869565217391	19.6304347826087	38.1086956521739	9.26086956521739	12.8695652173913	108.826086956522	78.7173913043478	0.56304347826087
2024	1	13	44.5869565217391	18.0869565217391	36.7391304347826	8.52173913043478	11.6304347826087	113.239130434783	85.9565217391304	0.545652173913043
2024	1	14	44.4782608695652	17.5	34.8478260869565	8.65217391304348	10.5217391304348	117.021739130435	93.5434782608696	0.533695652173913
2024	1	15	45.5	17.304347826087	33.0869565217391	8.45652173913044	10.9130434782609	119.130434782609	101.152173913043	0.529347826086957
2024	1	16	45.804347826087	16.3695652173913	30.7608695652174	8.21739130434783	11.0434782608696	121.086956521739	108.521739130435	0.534782608695652
2024	1	17	45.7111111111111	16.1136363636364	30.8222222222222	8.2	11.4888888888889	121.377777777778	113.666666666667	0.537777777777778
2024	1	18	45.4347826086956	16.1739130434783	31.6521739130435	8.34782608695652	12.8478260869565	121.108695652174	117.782608695652	0.557608695652174
2024	1	19	44.2826086956522	17.1304347826087	34.0217391304348	8.28260869565217	14.8478260869565	116.54347826087	120.173913043478	0.564130434782608
2024	1	20	39.7777777777778	17.3555555555556	33.8222222222222	8.84444444444445	18.1555555555556	106.311111111111	120.333333333333	0.592222222222222
2024	1	21	40.3913043478261	21	38.9565217391304	9.34782608695652	27.0652173913043	87.1739130434783	121.304347826087	0.657608695652174
2024	1	22	44.0869565217391	24.5217391304348	42.2608695652174	11.4130434782609	29.8478260869565	77.0434782608696	121.413043478261	0.681521739130435
2024	1	23	46.2173913043478	25.8695652173913	44.9565217391304	9.47826086956522	31.8913043478261	68.2608695652174	121.5	0.692391304347826
2024	1	24	46.7173913043478	26.5	44.4565217391304	9.08695652173913	29.4130434782609	66.5869565217391	121.54347826087	0.658695652173913
2024	2	1	31.8461538461538	16.1318681318681	27.3516483516484	7.42857142857143	23.2417582417582	49.967032967033	117.318681318681	0.706593406593407
2024	2	2	30.5714285714286	16.2417582417582	26.2967032967033	6.8021978021978	22.8681318681319	47.021978021978	0	0.699450549450549
2024	2	3	30.7	15.6	26.6333333333333	6.61111111111111	22.1333333333333	44.6555555555556	52	0.697777777777778
2024	2	4	29.7252747252747	15.1868131868132	25.3516483516484	6.56043956043956	21.6263736263736	43.1538461538462	0	0.695604395604395
2024	2	5	28.9120879120879	14.2417582417582	24.4835164835165	6.25274725274725	21.1868131868132	42.2857142857143	0	0.697252747252747
2024	2	6	27.9120879120879	14.9120879120879	23.8241758241758	6.38461538461539	20.3076923076923	43.2527472527473	0	0.703296703296703
2024	2	7	28.6333333333333	14.9333333333333	24.3555555555556	6.67777777777778	20.0888888888889	45.5777777777778	0	0.735
2024	2	8	29.3333333333333	15.7	24.4777777777778	8.23333333333333	21.1111111111111	51.4111111111111	0	0.750555555555556
2024	2	9	31.4285714285714	16.2967032967033	25.7582417582418	9.07692307692308	20.0769230769231	63.9120879120879	47.9	0.754945054945055
2024	2	10	32.9222222222222	15.7888888888889	25.0666666666667	9.25555555555556	15.3444444444444	82.4	52.0561797752809	0.721666666666667
2024	2	11	34.8651685393258	14.1123595505618	24.1685393258427	8.01123595505618	10.7078651685393	98.1910112359551	59.1573033707865	0.695505617977528
2024	2	12	36	12.8	22.0222222222222	7.43333333333333	9.07777777777778	106.633333333333	67.0222222222222	0.676111111111111
2024	2	13	37.6444444444444	12.4666666666667	21.3333333333333	6.88888888888889	7.85555555555556	111.9	75.7222222222222	0.676666666666667
2024	2	14	39.1428571428571	12.4725274725275	21.2637362637363	6.6043956043956	6.98901098901099	115.802197802198	84.6813186813187	0.667032967032967
2024	2	15	40.6555555555556	12.7222222222222	21.5666666666667	6.64444444444444	7.71111111111111	117.522222222222	93.1555555555556	0.664444444444445
2024	2	16	42.0326086956522	13.1304347826087	22.4782608695652	7.01086956521739	7.67391304347826	119.195652173913	102.369565217391	0.677717391304348
2024	2	17	42.1428571428571	13.6373626373626	22.6703296703297	6.71428571428571	8.52747252747253	117.406593406593	109.725274725275	0.681868131868132
2024	2	18	41.8804347826087	13.9021739130435	23.8586956521739	6.53260869565217	9.58695652173913	114.532608695652	113.130434782609	0.68804347826087
2024	2	19	40.2391304347826	14.1521739130435	24.945652173913	6.58695652173913	11.8260869565217	109.902173913043	115.054347826087	0.701086956521739
2024	2	20	37.2391304347826	14.7608695652174	25.9347826086957	6.75	14.6413043478261	99.5652173913043	116.521739130435	0.71304347826087
2024	2	21	34.2717391304348	15.9021739130435	27.9239130434783	7.33695652173913	19.945652173913	82.4891304347826	116.989130434783	0.732065217391304
2024	2	22	33.75	16.8586956521739	28.8804347826087	7.54347826086957	23.25	68.5108695652174	117.25	0.739673913043478
2024	2	23	33.6373626373626	17.010989010989	29.6923076923077	8.64835164835165	24.8351648351648	59.5274725274725	117.747252747253	0.731318681318682
2024	2	24	32.5444444444444	16.7	28.1	7.5	24.7111111111111	54.3777777777778	117.4	0.713888888888889
2024	3	1	41.2264150943396	23.8867924528302	40.6792452830189	7.05660377358491	23.0943396226415	24.6415094339623	76.1698113207547	0.754716981132076
2024	3	2	36.3269230769231	21.5	35.6923076923077	7.26923076923077	19.8653846153846	25.8653846153846	0	0.717307692307692
2024	3	3	33.9795918367347	18.8775510204082	33.3877551020408	7.18367346938776	17.3673469387755	26.6326530612245	0	0.673469387755102
2024	3	4	30.5192307692308	16.1730769230769	29.5961538461538	7.38461538461539	16.5769230769231	26.8461538461538	0	0.663461538461538
2024	3	5	29.4807692307692	15.2115384615385	28.6153846153846	7.65384615384615	16.75	26.1346153846154	0	0.651923076923077
2024	3	6	27.2075471698113	14.8867924528302	26.2641509433962	7.07547169811321	17.3584905660377	23.4528301886792	0	0.656603773584906
2024	3	7	28.4150943396226	15.1320754716981	27.7358490566038	7.16981132075472	17.7547169811321	22.2830188679245	0	0.693396226415094
2024	3	8	29.5094339622642	15.9622641509434	28.9056603773585	8.33962264150943	20.8301886792453	21.9811320754717	0	0.75188679245283
2024	3	9	31.8333333333333	16.9444444444444	31.4814814814815	9.74074074074074	21.8148148148148	26.2592592592593	24.537037037037	0.781481481481482
2024	3	10	31.7407407407407	17.3333333333333	31.1666666666667	10.037037037037	20.3148148148148	36.5	26.3703703703704	0.73425925925926
2024	3	11	30.9245283018868	15.9811320754717	29.8679245283019	8.18867924528302	16.7547169811321	51.377358490566	30.3962264150943	0.65377358490566
2024	3	12	28.3137254901961	13.3137254901961	25.5294117647059	8.49019607843137	12.7647058823529	64.7647058823529	35.5686274509804	0.609803921568627
2024	3	13	27.078431372549	10.5686274509804	21.5882352941176	7.50980392156863	10.3137254901961	72	41.9607843137255	0.565686274509804
2024	3	14	27.2941176470588	8.84313725490196	19.5686274509804	7.11764705882353	8.64705882352941	77.0588235294118	48.5294117647059	0.53235294117647
2024	3	15	27.8888888888889	8.2962962962963	19.2777777777778	7.18518518518519	8.62962962962963	81.7037037037037	57.0555555555556	0.526851851851851
2024	3	16	27.7924528301887	7.9622641509434	18.3018867924528	7.16981132075472	9.18867924528302	82.811320754717	64.9056603773585	0.532075471698113
2024	3	17	28.7547169811321	8.58490566037736	19.9056603773585	7.41509433962264	11.3207547169811	82.4905660377358	71.9245283018868	0.559433962264151
2024	3	18	28.1764705882353	9.29411764705882	22.3137254901961	8.13725490196078	16.5098039215686	72.8235294117647	74.2745098039216	0.596078431372549
2024	3	19	28.1372549019608	11.8235294117647	27.8627450980392	10.156862745098	28.9607843137255	51.6078431372549	75.843137254902	0.701960784313726
2024	3	20	33.7307692307692	16.5384615384615	34.5192307692308	9.40384615384615	37.2115384615385	33.8269230769231	75.0576923076923	0.811538461538462
2024	3	21	42.3584905660377	22.9056603773585	44.8301886792453	8.56603773584906	39.811320754717	24.6415094339623	76.3584905660377	0.866037735849057
2024	3	22	47.1153846153846	27.8461538461538	50	8.09615384615385	35.6923076923077	24.1346153846154	76.5	0.880769230769231
2024	3	23	48.7777777777778	28.7777777777778	51.1296296296296	8.11111111111111	31.7962962962963	22.0185185185185	76.6111111111111	0.867592592592593
2024	3	24	46.0377358490566	27.8679245283019	46.5283018867925	7.47169811320755	27.4339622641509	23.622641509434	76.6603773584906	0.821698113207547
2024	4	1	69.5344827586207	49.9942528735632	68.4770114942529	10.5689655172414	30.2528735632184	40.5689655172414	80.9310344827586	0.933045977011494
2024	4	2	67.2068965517241	48.5	66.7701149425287	9.91379310344828	28.8103448275862	39.7413793103448	66.5	0.89396551724138
2024	4	3	63.8959537572254	45.8150289017341	62.5086705202312	9.44508670520231	27.5838150289017	38.7456647398844	90.5	0.841618497109827
2024	4	4	61.6531791907514	43.4508670520231	59.3583815028902	9.54913294797688	27.2947976878613	38.4046242774566	88	0.807803468208092
2024	4	5	58.5895953757225	40.8901734104046	55.1734104046243	9.79768786127168	26.9479768786127	37.5375722543353	88	0.804335260115607
2024	4	6	57.8837209302326	40.0058139534884	54.5523255813954	9.98837209302326	27.0058139534884	36.6162790697674	88	0.822383720930233
2024	4	7	57.3588235294118	39.3588235294118	54.2470588235294	10.9411764705882	28.0294117647059	35.0176470588235	88	0.842941176470589
2024	4	8	58.4327485380117	39.4736842105263	56.1228070175439	11.5789473684211	31.1578947368421	32.6959064327485	70.6666666666667	0.908187134502924
2024	4	9	61.8304093567251	42.5672514619883	59.672514619883	14.093567251462	31.5497076023392	35.9181286549708	37.203488372093	1.02456140350877
2024	4	10	69.8720930232558	48.2267441860465	67.3197674418605	14.8662790697674	28.9011627906977	44.2616279069767	38.0697674418605	1.03546511627907
2024	4	11	71.6976744186046	49.9415204678363	69.046783625731	15.6511627906977	24.1345029239766	56.3953488372093	40.2209302325581	0.890116279069768
2024	4	12	68.4127906976744	46.3662790697674	65.9651162790698	13.9360465116279	20.0877192982456	68.2732558139535	43.8895348837209	0.738081395348838
2024	4	13	56.9005847953216	36.4619883040936	54.4093567251462	12.5964912280702	14.8823529411765	77.2690058479532	48.6959064327485	0.624117647058824
2024	4	14	48.5290697674419	28.9767441860465	46.3372093023256	11.1337209302326	12.6802325581395	83.1279069767442	54.4476744186046	0.5625
2024	4	15	43.0174418604651	24.4476744186047	39.8604651162791	10.5116279069767	11.7790697674419	85.0813953488372	60.2674418604651	0.534883720930233
2024	4	16	40.6453488372093	22.9011627906977	37.6104651162791	10.2674418604651	12.5639534883721	85.9360465116279	67.2441860465116	0.536337209302326
2024	4	17	39.0872093023256	22.453488372093	36.1686046511628	10.3895348837209	14.4883720930233	84.3720930232558	73.9884393063584	0.552616279069768
2024	4	18	40.3872832369942	24.4508670520231	38.0982658959538	10.6416184971098	19.2485549132948	78.0751445086705	78.0751445086705	0.624566473988439
2024	4	19	43.948275862069	27.8793103448276	41.6724137931034	11.3620689655172	25.0804597701149	69.4310344827586	79.9942528735632	0.700287356321839
2024	4	20	52.8034682080925	35.4046242774566	50.7225433526012	12.1271676300578	28.6820809248555	61.6936416184971	80.5747126436782	0.797976878612717
2024	4	21	61.121387283237	42.1791907514451	58.8034682080925	11.6242774566474	31.3699421965318	54.514450867052	80.9826589595376	0.894797687861271
2024	4	22	68.9005847953216	48.3391812865497	67.0526315789474	11.8070175438596	32.672514619883	48.0760233918129	80.9883720930233	0.98391812865497
2024	4	23	71.7167630057804	50.3988439306358	70.0578034682081	11.5433526011561	32.8381502890173	43.8843930635838	80.7758620689655	1.01531791907514
2024	4	24	73.1569767441861	51.3604651162791	72.2732558139535	11.4244186046512	31.3604651162791	42.1860465116279	81.2209302325581	0.978779069767441
