# Supplementary material for: Source Analysis of Ozone Pollution in Liaoyuan City’s Atmosphere Based on Machine Learning Models and HYSPLIT Clustering Method
Source: Toxics. 2025 Jun 13;13(6):500. doi: 10.3390/toxics13060500 (PMC12197544; doi:10.3390/toxics13060500)
Supplement: Supplementary file 1 [file toxics-13-00500-s001.zip › toxics-3626334-supplementary/C212_LYSC20152024.csv]

Year	Season	Hour	AQI	PM2.5	PM10	SO2	NO2	O3	O3-8h	CO
2015	1	1	41	41	41	41	41	41	41	41
2015	1	2	42	42	42	42	42	42	42	42
2015	1	3	43	43	43	43	43	43	43	43
2015	1	4	43	43	43	43	43	43	43	43
2015	1	5	44	44	44	44	44	44	44	44
2015	1	6	44	44	44	44	44	44	44	44
2015	1	7	44	44	44	44	44	44	44	44
2015	1	8	45	45	45	45	45	45	45	45
2015	1	9	45	45	45	45	45	45	45	45
2015	1	10	43	43	43	43	43	43	43	43
2015	1	11	44	44	44	44	44	44	44	44
2015	1	12	41	41	41	41	41	41	41	41
2015	1	13	36	36	36	36	36	36	36	36
2015	1	14	40	40	40	40	40	40	40	40
2015	1	15	40	40	40	40	40	40	40	40
2015	1	16	41	41	41	41	41	41	41	41
2015	1	17	34	34	34	34	34	34	34	34
2015	1	18	39	39	39	39	39	39	39	39
2015	1	19	41	41	41	41	41	41	41	41
2015	1	20	43	43	43	43	43	43	43	43
2015	1	21	40	40	40	40	40	40	40	40
2015	1	22	42	42	42	42	42	42	42	42
2015	1	23	42	42	42	42	42	42	42	42
2015	1	24	41	41	41	41	41	41	41	41
2015	2	1	86	86	86	86	86	86	86	86
2015	2	2	88	88	88	88	88	88	88	88
2015	2	3	89	89	89	89	89	88	89	89
2015	2	4	90	90	90	90	90	90	90	90
2015	2	5	91	91	91	91	91	91	91	91
2015	2	6	91	91	91	91	91	91	91	91
2015	2	7	88	88	88	88	88	88	88	88
2015	2	8	88	88	88	88	88	88	88	88
2015	2	9	90	90	90	90	90	90	90	90
2015	2	10	81	81	81	81	81	81	81	81
2015	2	11	88	88	88	88	88	88	88	88
2015	2	12	82	81	82	82	82	82	82	82
2015	2	13	83	83	83	83	83	83	83	83
2015	2	14	79	79	79	79	79	79	79	79
2015	2	15	82	82	82	82	82	82	82	82
2015	2	16	86	86	86	86	86	86	86	86
2015	2	17	84	84	84	84	84	84	84	84
2015	2	18	84	84	84	84	84	84	84	84
2015	2	19	86	86	86	86	86	86	86	86
2015	2	20	88	88	88	88	88	88	88	88
2015	2	21	85	85	85	85	85	85	85	85
2015	2	22	86	86	86	86	86	86	86	86
2015	2	23	85	85	85	85	85	85	85	85
2015	2	24	90	90	90	90	90	90	90	90
2015	3	1	52	52	52	52	52	52	52	52
2015	3	2	50	50	50	50	50	50	50	50
2015	3	3	50	50	50	50	50	50	50	50
2015	3	4	50	50	50	50	50	50	50	50
2015	3	5	49	49	49	49	49	49	49	49
2015	3	6	52	52	52	52	52	52	52	52
2015	3	7	52	52	52	52	52	52	52	52
2015	3	8	52	52	52	52	52	52	52	52
2015	3	9	52	52	52	52	52	52	52	52
2015	3	10	53	53	53	53	53	53	53	53
2015	3	11	50	50	50	50	50	50	50	50
2015	3	12	47	47	47	47	47	47	47	47
2015	3	13	51	51	51	51	51	51	51	51
2015	3	14	49	49	49	49	49	49	49	49
2015	3	15	49	49	49	49	49	49	49	49
2015	3	16	45	45	45	45	45	45	45	45
2015	3	17	50	50	50	50	50	50	50	50
2015	3	18	49	49	49	49	49	49	49	49
2015	3	19	48	48	48	48	48	48	48	48
2015	3	20	50	50	50	50	50	50	50	50
2015	3	21	51	51	51	51	51	51	51	51
2015	3	22	51	51	51	51	51	51	51	51
2015	3	23	50	50	50	50	50	50	50	50
2015	3	24	52	52	52	52	52	52	52	52
2015	4	1	161	161	161	161	161	161	161	161
2015	4	2	160	160	160	160	160	160	160	160
2015	4	3	161	161	161	161	161	161	161	161
2015	4	4	162	162	162	162	162	162	162	162
2015	4	5	164	164	164	164	164	164	164	164
2015	4	6	162	162	162	162	162	162	162	162
2015	4	7	165	165	165	165	165	165	165	165
2015	4	8	164	164	164	164	164	164	164	164
2015	4	9	168	168	168	168	168	168	168	168
2015	4	10	166	166	166	166	166	166	166	166
2015	4	11	165	165	165	165	165	165	165	165
2015	4	12	165	165	165	165	165	165	165	165
2015	4	13	160	160	160	160	160	160	160	160
2015	4	14	164	164	164	164	164	164	164	164
2015	4	15	164	164	164	164	164	164	164	164
2015	4	16	165	165	165	165	165	165	165	165
2015	4	17	163	163	163	163	163	163	163	163
2015	4	18	167	167	167	167	167	167	167	167
2015	4	19	165	165	165	165	165	165	165	165
2015	4	20	167	167	167	167	167	167	167	167
2015	4	21	162	162	162	162	162	162	162	162
2015	4	22	164	164	164	164	164	164	164	164
2015	4	23	159	159	159	159	159	159	159	159
2015	4	24	166	166	166	166	166	166	166	166
2016	1	1	45	45	45	45	45	45	45	45
2016	1	2	45	45	45	45	45	45	45	45
2016	1	3	44	44	44	44	44	44	44	44
2016	1	4	41	41	41	41	41	41	41	41
2016	1	5	42	42	42	42	42	42	42	42
2016	1	6	42	42	42	42	42	42	42	42
2016	1	7	42	42	42	42	42	42	42	42
2016	1	8	45	45	45	45	45	45	45	45
2016	1	9	45	45	45	45	45	45	45	45
2016	1	10	45	45	45	45	45	45	45	45
2016	1	11	44	44	44	44	44	44	44	44
2016	1	12	45	45	45	45	45	45	45	45
2016	1	13	44	44	44	44	44	44	44	44
2016	1	14	45	45	45	45	45	45	45	45
2016	1	15	45	45	45	45	45	45	45	45
2016	1	16	46	46	46	46	46	46	46	46
2016	1	17	46	46	46	46	46	46	46	46
2016	1	18	44	44	44	44	44	44	44	44
2016	1	19	44	44	44	44	44	44	44	44
2016	1	20	45	45	45	45	45	45	45	45
2016	1	21	45	45	45	45	45	45	45	45
2016	1	22	45	45	45	45	45	45	45	45
2016	1	23	45	45	45	45	45	45	45	45
2016	1	24	45	45	45	45	45	45	45	45
2016	2	1	91	91	91	91	91	91	91	91
2016	2	2	89	89	89	89	89	89	89	89
2016	2	3	92	92	92	92	92	92	92	92
2016	2	4	90	89	90	90	90	89	90	90
2016	2	5	89	88	89	89	89	89	89	89
2016	2	6	91	91	91	91	91	91	91	91
2016	2	7	90	90	90	90	90	90	90	90
2016	2	8	89	88	89	89	89	89	89	89
2016	2	9	90	90	90	90	90	90	90	90
2016	2	10	90	90	90	90	90	90	90	90
2016	2	11	88	88	88	88	88	88	88	88
2016	2	12	90	90	90	90	90	90	90	90
2016	2	13	91	91	91	91	91	91	91	91
2016	2	14	91	91	91	91	91	91	91	91
2016	2	15	91	91	91	91	91	91	91	91
2016	2	16	91	91	91	91	91	91	91	91
2016	2	17	91	91	91	91	91	91	91	91
2016	2	18	91	91	91	91	91	91	91	91
2016	2	19	92	92	92	92	92	92	92	92
2016	2	20	92	92	92	92	92	92	92	92
2016	2	21	92	92	92	92	92	92	92	92
2016	2	22	92	92	92	92	92	92	92	92
2016	2	23	92	92	92	92	92	92	92	92
2016	2	24	92	92	92	92	92	92	92	92
2016	3	1	54	54	54	54	54	54	54	54
2016	3	2	54	54	54	54	54	54	54	54
2016	3	3	54	54	54	54	54	54	54	54
2016	3	4	54	54	54	54	54	54	54	54
2016	3	5	54	54	54	54	54	54	54	54
2016	3	6	54	54	54	54	54	54	54	54
2016	3	7	54	54	54	54	54	54	54	54
2016	3	8	54	54	54	54	54	54	54	54
2016	3	9	54	54	54	54	54	54	54	54
2016	3	10	53	53	53	53	53	53	53	53
2016	3	11	54	54	54	54	54	54	54	54
2016	3	12	52	52	52	52	52	52	52	52
2016	3	13	53	53	53	53	53	53	53	53
2016	3	14	52	52	52	52	52	52	52	52
2016	3	15	53	53	53	53	53	53	53	53
2016	3	16	51	51	51	51	51	51	51	51
2016	3	17	53	53	53	53	53	53	53	53
2016	3	18	52	52	52	52	52	52	52	52
2016	3	19	52	52	52	52	52	52	52	52
2016	3	20	53	53	53	53	53	53	53	53
2016	3	21	52	52	52	52	52	52	52	52
2016	3	22	53	53	53	53	53	53	53	53
2016	3	23	53	53	53	53	53	53	53	53
2016	3	24	54	54	54	54	54	54	54	54
2016	4	1	172	172	172	172	172	172	172	172
2016	4	2	167	167	167	167	167	167	167	167
2016	4	3	169	169	169	169	169	169	169	169
2016	4	4	167	167	167	167	167	167	167	167
2016	4	5	167	167	167	167	167	167	167	167
2016	4	6	166	166	166	166	166	166	166	166
2016	4	7	168	168	168	168	168	168	168	168
2016	4	8	165	165	165	165	165	165	165	165
2016	4	9	170	170	170	170	170	170	170	170
2016	4	10	171	171	171	171	171	171	171	171
2016	4	11	173	173	173	173	173	173	173	173
2016	4	12	169	169	169	169	169	169	169	169
2016	4	13	169	169	169	169	169	169	169	169
2016	4	14	169	169	169	169	169	169	169	169
2016	4	15	172	172	172	172	172	172	172	172
2016	4	16	171	171	171	171	171	171	171	171
2016	4	17	172	172	172	172	172	172	172	172
2016	4	18	171	171	171	171	171	171	171	171
2016	4	19	172	172	172	172	172	172	172	172
2016	4	20	173	173	173	173	173	173	173	173
2016	4	21	173	173	173	173	173	173	173	173
2016	4	22	172	172	172	172	172	172	172	172
2016	4	23	174	174	174	174	174	174	174	174
2016	4	24	174	174	174	174	174	174	174	174
2017	1	1	45	45	45	45	45	45	45	45
2017	1	2	46	46	46	46	46	46	46	46
2017	1	3	45	45	45	45	45	45	45	45
2017	1	4	44	44	44	44	44	44	44	44
2017	1	5	45	45	45	45	45	45	45	45
2017	1	6	45	45	45	45	45	45	45	45
2017	1	7	44	44	44	44	44	44	44	44
2017	1	8	44	44	44	44	44	44	44	44
2017	1	9	45	45	45	45	45	45	45	45
2017	1	10	45	45	45	45	45	45	45	45
2017	1	11	45	45	45	45	45	45	45	45
2017	1	12	46	46	46	46	46	46	46	46
2017	1	13	45	45	45	45	45	45	45	45
2017	1	14	45	45	45	45	45	45	45	45
2017	1	15	44	44	44	44	44	44	44	44
2017	1	16	46	46	46	46	46	46	46	46
2017	1	17	46	46	46	46	46	46	46	46
2017	1	18	45	45	45	45	45	45	45	45
2017	1	19	45	45	45	45	45	45	45	45
2017	1	20	44	44	44	44	44	44	44	44
2017	1	21	44	44	44	44	44	44	44	44
2017	1	22	45	45	45	45	45	45	45	45
2017	1	23	45	45	45	45	45	45	45	45
2017	1	24	46	46	46	46	46	46	46	46
2017	2	1	90	90	90	90	90	90	90	90
2017	2	2	91	91	91	91	91	90	90	91
2017	2	3	91	91	91	91	91	90	89	91
2017	2	4	89	89	89	89	89	88	89	89
2017	2	5	89	89	89	89	89	88	88	89
2017	2	6	89	89	89	89	89	89	88	89
2017	2	7	87	87	87	87	87	87	87	87
2017	2	8	89	89	89	89	89	89	89	89
2017	2	9	87	87	87	87	87	87	87	87
2017	2	10	89	89	89	89	89	89	89	89
2017	2	11	89	89	89	89	89	89	89	89
2017	2	12	90	90	90	90	90	90	90	90
2017	2	13	88	88	88	88	88	88	88	88
2017	2	14	90	90	90	90	90	90	90	90
2017	2	15	90	90	90	90	90	90	90	90
2017	2	16	90	90	90	90	90	90	90	90
2017	2	17	90	90	90	90	90	90	90	90
2017	2	18	89	89	89	89	89	89	89	89
2017	2	19	91	91	91	91	91	91	91	91
2017	2	20	90	90	90	90	90	90	90	90
2017	2	21	90	90	90	90	90	90	90	90
2017	2	22	90	90	90	90	90	90	90	90
2017	2	23	89	89	89	89	89	89	89	89
2017	2	24	90	90	90	90	90	90	90	90
2017	3	1	52	52	52	52	52	52	52	52
2017	3	2	52	52	52	52	52	52	52	52
2017	3	3	52	52	52	52	52	52	52	52
2017	3	4	53	53	53	53	53	53	53	53
2017	3	5	53	53	53	53	53	53	53	53
2017	3	6	53	53	53	53	53	53	53	53
2017	3	7	53	53	53	53	53	53	53	53
2017	3	8	53	53	53	53	53	53	53	53
2017	3	9	53	53	53	53	53	53	53	53
2017	3	10	52	52	52	52	52	52	52	52
2017	3	11	50	50	50	50	50	50	50	50
2017	3	12	52	52	52	52	52	52	52	52
2017	3	13	51	51	51	51	51	51	51	51
2017	3	14	49	48	49	49	49	49	49	49
2017	3	15	51	50	51	51	51	51	51	51
2017	3	16	51	51	51	51	51	51	51	51
2017	3	17	53	53	53	53	53	53	53	53
2017	3	18	53	53	53	53	53	53	53	53
2017	3	19	53	53	53	53	53	53	53	53
2017	3	20	53	53	53	53	53	53	53	53
2017	3	21	53	53	53	53	53	53	53	53
2017	3	22	53	53	53	53	53	53	53	53
2017	3	23	53	53	53	53	53	53	53	53
2017	3	24	53	53	53	53	53	53	53	53
2017	4	1	172	172	172	172	172	172	172	172
2017	4	2	172	172	172	172	172	172	172	172
2017	4	3	171	170	170	171	171	171	171	171
2017	4	4	172	172	172	172	172	172	172	172
2017	4	5	172	172	172	172	172	172	172	172
2017	4	6	173	173	173	173	173	173	173	173
2017	4	7	173	173	173	173	173	173	173	173
2017	4	8	173	173	173	173	173	173	173	173
2017	4	9	172	172	172	172	172	172	172	172
2017	4	10	173	173	173	173	173	173	173	173
2017	4	11	172	172	172	172	172	172	172	172
2017	4	12	173	173	173	173	173	173	173	173
2017	4	13	171	171	171	171	171	171	171	171
2017	4	14	171	171	171	171	171	171	171	171
2017	4	15	172	172	172	172	172	172	172	172
2017	4	16	172	172	172	172	172	172	172	172
2017	4	17	173	173	173	173	173	173	173	173
2017	4	18	171	171	171	171	171	171	171	171
2017	4	19	173	173	173	173	173	173	173	173
2017	4	20	173	173	173	173	173	173	173	173
2017	4	21	171	171	171	171	171	171	171	171
2017	4	22	172	172	172	172	172	172	172	172
2017	4	23	172	172	172	172	172	172	172	172
2017	4	24	171	171	171	171	171	171	171	171
2018	1	1	46	46	46	46	46	46	46	46
2018	1	2	45	45	45	45	45	45	45	45
2018	1	3	46	46	46	46	46	46	46	46
2018	1	4	46	46	46	46	46	46	46	46
2018	1	5	46	46	46	46	46	46	46	46
2018	1	6	46	46	46	46	46	46	46	46
2018	1	7	45	45	45	45	45	45	45	45
2018	1	8	45	45	45	45	45	45	45	45
2018	1	9	46	46	46	46	46	46	46	46
2018	1	10	45	45	45	45	45	45	45	45
2018	1	11	46	46	46	46	46	46	46	46
2018	1	12	46	46	46	46	46	46	46	46
2018	1	13	46	46	46	46	46	46	46	46
2018	1	14	46	46	46	46	46	46	46	46
2018	1	15	46	46	46	46	46	46	46	46
2018	1	16	46	46	46	46	46	46	46	46
2018	1	17	46	46	46	46	46	46	46	46
2018	1	18	46	46	46	46	46	46	46	46
2018	1	19	45	45	45	45	45	45	45	45
2018	1	20	46	46	46	46	46	46	46	46
2018	1	21	46	46	46	46	46	46	46	46
2018	1	22	46	46	46	46	46	46	46	46
2018	1	23	46	46	46	46	46	46	46	46
2018	1	24	46	46	46	46	46	46	46	46
2018	2	1	88	88	88	88	88	88	88	88
2018	2	2	88	88	88	88	88	88	88	88
2018	2	3	88	88	88	88	88	88	88	88
2018	2	4	88	88	88	88	88	88	88	88
2018	2	5	64	64	64	64	64	64	64	64
2018	2	6	64	64	64	64	64	64	64	64
2018	2	7	63	63	63	63	63	63	63	63
2018	2	8	85	85	85	85	85	85	85	85
2018	2	9	85	85	85	85	85	85	85	85
2018	2	10	89	89	89	89	89	89	89	89
2018	2	11	89	89	89	89	89	89	89	89
2018	2	12	88	88	88	88	88	88	88	88
2018	2	13	85	85	85	85	85	85	85	85
2018	2	14	87	87	87	87	87	87	87	87
2018	2	15	88	88	88	88	88	88	88	88
2018	2	16	88	88	88	88	88	88	88	88
2018	2	17	87	87	87	87	87	87	87	86
2018	2	18	87	87	87	87	87	87	87	87
2018	2	19	86	86	86	86	86	86	86	86
2018	2	20	88	88	88	88	88	88	88	88
2018	2	21	88	88	88	88	88	88	88	88
2018	2	22	88	88	88	88	88	88	88	88
2018	2	23	88	88	88	88	88	88	88	88
2018	2	24	88	88	88	88	88	88	88	88
2018	3	1	51	51	51	51	51	51	51	51
2018	3	2	52	52	52	52	52	52	52	52
2018	3	3	53	53	53	53	53	53	53	53
2018	3	4	53	53	53	53	53	53	53	53
2018	3	5	51	51	51	51	51	51	51	51
2018	3	6	49	49	49	49	49	49	49	49
2018	3	7	50	50	50	50	50	50	50	50
2018	3	8	50	50	50	50	50	50	50	50
2018	3	9	51	51	51	51	51	51	51	51
2018	3	10	50	50	50	50	50	50	50	50
2018	3	11	51	51	51	51	51	51	51	51
2018	3	12	50	50	50	50	50	50	50	50
2018	3	13	49	49	49	49	49	49	49	49
2018	3	14	49	49	49	49	49	49	49	49
2018	3	15	52	52	52	52	52	52	52	52
2018	3	16	51	51	51	51	51	51	51	51
2018	3	17	52	51	52	52	52	52	52	52
2018	3	18	51	51	51	51	51	51	51	51
2018	3	19	52	52	52	52	52	52	52	52
2018	3	20	53	53	53	53	53	53	53	53
2018	3	21	52	52	52	52	52	52	52	52
2018	3	22	51	51	51	51	51	51	51	51
2018	3	23	53	53	53	53	53	53	53	53
2018	3	24	51	51	51	51	51	51	51	51
2018	4	1	166	166	166	166	166	166	166	166
2018	4	2	166	166	166	166	166	166	166	166
2018	4	3	166	166	166	166	166	166	166	166
2018	4	4	166	166	166	166	166	166	166	166
2018	4	5	164	164	164	164	164	164	164	164
2018	4	6	165	165	165	165	165	165	165	165
2018	4	7	164	163	164	164	164	164	164	164
2018	4	8	166	165	165	166	166	166	166	165
2018	4	9	166	166	166	166	166	166	166	166
2018	4	10	167	167	167	167	167	167	167	167
2018	4	11	167	167	167	167	167	167	167	167
2018	4	12	167	167	167	167	167	167	167	167
2018	4	13	165	165	165	165	165	165	165	165
2018	4	14	166	166	166	166	166	166	166	166
2018	4	15	166	166	166	166	165	166	166	166
2018	4	16	167	166	166	167	167	167	167	167
2018	4	17	165	165	165	165	165	165	165	165
2018	4	18	167	167	167	167	167	167	167	167
2018	4	19	166	166	166	166	166	166	166	166
2018	4	20	166	166	166	166	166	166	166	166
2018	4	21	165	165	165	165	165	165	165	165
2018	4	22	165	165	165	165	165	165	165	165
2018	4	23	167	167	167	167	167	167	167	167
2018	4	24	167	167	167	167	167	167	167	167
2019	1	1	45	45	45	45	45	45	45	45
2019	1	2	45	45	45	45	45	45	45	45
2019	1	3	45	45	45	45	45	45	45	45
2019	1	4	45	45	45	45	45	45	45	45
2019	1	5	45	45	45	45	45	45	45	45
2019	1	6	45	45	45	45	45	45	45	45
2019	1	7	45	45	45	45	45	45	45	45
2019	1	8	45	45	45	45	45	45	45	45
2019	1	9	44	44	44	44	44	44	44	44
2019	1	10	44	44	44	44	44	44	44	44
2019	1	11	44	44	44	43	43	44	44	44
2019	1	12	45	44	44	45	45	44	45	44
2019	1	13	45	44	44	45	45	45	45	45
2019	1	14	44	44	44	44	43	44	44	44
2019	1	15	44	44	44	43	41	44	44	44
2019	1	16	44	43	43	42	42	43	44	41
2019	1	17	44	39	39	43	41	42	44	42
2019	1	18	40	37	37	40	39	39	40	40
2019	1	19	43	42	42	43	42	43	43	43
2019	1	20	44	43	43	43	43	44	44	44
2019	1	21	45	43	43	45	44	45	45	45
2019	1	22	44	43	43	44	44	44	44	44
2019	1	23	43	43	43	43	43	43	43	43
2019	1	24	45	45	45	45	45	45	45	45
2019	2	1	86	86	86	86	86	86	86	86
2019	2	2	84	84	84	84	84	84	84	84
2019	2	3	85	85	85	85	85	85	85	85
2019	2	4	87	87	87	87	87	82	87	87
2019	2	5	84	84	84	84	84	80	81	84
2019	2	6	86	84	86	86	86	86	86	86
2019	2	7	82	81	82	82	82	82	82	82
2019	2	8	84	83	84	84	84	84	84	84
2019	2	9	87	86	87	87	87	87	87	87
2019	2	10	85	84	85	85	85	85	85	85
2019	2	11	88	87	88	88	88	88	88	88
2019	2	12	84	83	84	85	85	86	86	86
2019	2	13	83	83	83	85	83	86	86	86
2019	2	14	85	85	85	85	83	86	86	86
2019	2	15	85	85	85	84	83	87	88	87
2019	2	16	83	82	83	80	85	84	87	82
2019	2	17	82	82	82	88	86	83	88	84
2019	2	18	83	83	83	84	82	81	84	82
2019	2	19	85	85	85	85	84	81	85	85
2019	2	20	85	85	85	86	86	85	86	86
2019	2	21	82	82	82	83	83	83	83	83
2019	2	22	87	87	87	87	87	87	87	87
2019	2	23	87	86	87	87	87	87	87	87
2019	2	24	84	83	84	84	84	84	84	84
2019	3	1	51	51	51	51	51	51	51	51
2019	3	2	49	49	49	49	49	48	48	49
2019	3	3	48	48	48	49	49	49	49	49
2019	3	4	49	49	49	49	49	49	49	49
2019	3	5	49	49	49	49	49	49	49	49
2019	3	6	48	48	48	48	48	48	48	48
2019	3	7	48	48	48	48	48	48	48	48
2019	3	8	46	46	46	46	46	46	46	46
2019	3	9	48	48	48	48	48	48	48	48
2019	3	10	48	48	48	48	48	48	48	48
2019	3	11	49	49	49	50	49	50	50	50
2019	3	12	48	47	47	50	49	50	50	50
2019	3	13	48	48	48	49	48	49	49	49
2019	3	14	46	46	46	45	46	47	47	46
2019	3	15	48	48	48	49	47	48	49	48
2019	3	16	48	48	48	47	50	49	51	50
2019	3	17	48	48	48	50	51	50	51	49
2019	3	18	49	49	49	50	51	50	51	49
2019	3	19	50	50	50	50	49	48	50	50
2019	3	20	48	48	48	48	46	48	48	48
2019	3	21	45	45	45	45	45	43	45	45
2019	3	22	45	45	45	44	45	44	45	45
2019	3	23	49	49	49	49	49	48	49	49
2019	3	24	51	51	51	51	51	50	51	51
2019	4	1	173	173	173	173	173	173	173	173
2019	4	2	173	173	173	173	173	173	173	173
2019	4	3	172	172	172	172	172	172	172	172
2019	4	4	173	173	173	173	173	173	173	173
2019	4	5	173	173	173	173	173	173	173	173
2019	4	6	173	173	173	173	173	173	173	173
2019	4	7	172	172	172	172	172	172	172	172
2019	4	8	172	172	172	172	172	172	172	172
2019	4	9	172	172	172	172	172	171	172	172
2019	4	10	172	172	172	172	172	172	172	172
2019	4	11	171	171	171	171	171	170	171	171
2019	4	12	172	172	172	172	172	171	172	172
2019	4	13	170	170	170	170	170	170	170	170
2019	4	14	172	172	172	172	172	172	172	172
2019	4	15	172	170	171	172	170	171	172	172
2019	4	16	173	170	172	173	173	172	173	171
2019	4	17	173	171	171	171	171	171	173	172
2019	4	18	172	169	169	171	172	170	172	171
2019	4	19	173	170	170	173	172	170	173	172
2019	4	20	172	171	171	172	171	171	172	172
2019	4	21	172	171	171	171	172	171	172	172
2019	4	22	173	173	173	172	173	172	173	173
2019	4	23	171	171	171	171	171	171	171	171
2019	4	24	171	171	171	171	171	171	171	171
2020	1	1	45	45	45	45	45	45	45	45
2020	1	2	46	46	46	46	46	46	46	46
2020	1	3	46	46	46	46	46	46	46	46
2020	1	4	46	46	46	46	46	46	46	46
2020	1	5	46	46	46	46	46	46	46	46
2020	1	6	46	46	46	46	46	46	46	46
2020	1	7	46	46	46	46	46	46	46	46
2020	1	8	46	46	46	46	46	46	46	46
2020	1	9	46	46	46	46	46	46	46	46
2020	1	10	46	46	46	46	46	46	46	46
2020	1	11	46	46	46	46	46	46	46	46
2020	1	12	46	46	46	46	46	46	46	46
2020	1	13	46	46	46	46	46	46	46	46
2020	1	14	46	45	45	46	46	46	46	46
2020	1	15	46	46	46	46	46	46	46	46
2020	1	16	46	46	46	46	46	46	46	46
2020	1	17	46	46	46	46	46	46	46	46
2020	1	18	46	46	46	46	46	46	46	46
2020	1	19	46	46	46	46	46	46	46	46
2020	1	20	46	46	46	46	46	46	46	46
2020	1	21	46	46	46	46	46	46	46	46
2020	1	22	45	45	45	45	45	45	45	45
2020	1	23	46	46	46	46	46	46	46	46
2020	1	24	46	46	46	46	46	46	46	46
2020	2	1	92	92	92	92	92	92	92	92
2020	2	2	92	92	92	92	92	92	92	92
2020	2	3	92	92	92	92	92	92	92	92
2020	2	4	92	92	92	92	92	92	92	92
2020	2	5	92	92	92	92	92	92	92	92
2020	2	6	92	92	92	92	92	92	92	92
2020	2	7	92	92	92	92	92	92	92	92
2020	2	8	92	92	92	92	92	92	92	92
2020	2	9	91	91	91	91	91	91	91	91
2020	2	10	92	92	92	92	92	92	92	92
2020	2	11	92	92	92	92	92	92	92	92
2020	2	12	91	91	91	91	91	91	91	91
2020	2	13	92	92	92	92	92	92	92	92
2020	2	14	91	91	91	91	91	91	91	91
2020	2	15	92	92	92	92	92	92	92	92
2020	2	16	92	92	92	92	92	92	92	92
2020	2	17	92	92	92	92	92	92	92	92
2020	2	18	91	91	91	91	91	91	91	91
2020	2	19	92	92	92	92	92	92	92	92
2020	2	20	92	92	92	92	92	92	92	92
2020	2	21	92	92	92	92	92	92	92	92
2020	2	22	92	92	92	92	92	92	92	92
2020	2	23	92	92	92	92	92	92	92	92
2020	2	24	92	92	92	92	92	92	92	92
2020	3	1	53	53	53	53	53	53	53	53
2020	3	2	53	53	53	53	53	53	53	53
2020	3	3	53	53	53	53	53	53	53	53
2020	3	4	53	53	53	53	53	53	53	53
2020	3	5	54	54	54	54	54	54	54	54
2020	3	6	53	53	53	53	53	53	53	53
2020	3	7	53	53	53	53	53	53	53	53
2020	3	8	49	48	49	49	49	49	49	49
2020	3	9	53	53	53	53	53	53	53	53
2020	3	10	53	53	53	53	53	53	53	53
2020	3	11	54	54	54	54	54	54	54	54
2020	3	12	53	53	53	53	53	53	53	53
2020	3	13	54	54	54	54	54	54	54	54
2020	3	14	54	54	54	54	54	54	54	54
2020	3	15	54	54	54	54	54	54	54	54
2020	3	16	54	54	53	54	54	54	54	54
2020	3	17	54	54	53	54	54	54	54	54
2020	3	18	54	54	54	54	54	54	54	54
2020	3	19	54	54	54	54	54	54	54	54
2020	3	20	53	53	53	53	53	53	53	53
2020	3	21	54	54	54	54	54	54	54	54
2020	3	22	54	54	54	54	54	54	54	54
2020	3	23	54	54	54	54	54	54	54	54
2020	3	24	53	53	53	53	53	53	53	53
2020	4	1	173	173	173	173	173	173	173	173
2020	4	2	173	173	173	173	173	173	173	173
2020	4	3	173	173	173	173	173	173	173	173
2020	4	4	172	172	172	172	172	172	172	172
2020	4	5	171	171	171	171	171	171	171	171
2020	4	6	172	172	172	172	172	172	172	172
2020	4	7	172	172	172	172	172	172	172	172
2020	4	8	164	164	164	164	164	164	164	164
2020	4	9	172	172	172	172	172	172	172	172
2020	4	10	171	171	171	171	171	171	171	171
2020	4	11	173	173	173	173	173	173	173	173
2020	4	12	172	172	172	172	172	172	172	172
2020	4	13	173	173	173	173	173	173	173	173
2020	4	14	173	173	173	173	173	173	173	173
2020	4	15	173	173	173	173	173	173	173	173
2020	4	16	172	172	172	172	172	172	172	172
2020	4	17	171	171	171	171	171	171	171	171
2020	4	18	172	172	172	172	172	172	172	172
2020	4	19	171	171	171	171	171	171	171	171
2020	4	20	171	171	171	171	171	171	171	171
2020	4	21	173	173	173	173	173	173	173	173
2020	4	22	174	174	174	174	174	174	174	174
2020	4	23	174	174	174	174	174	174	174	174
2020	4	24	174	174	174	174	174	174	174	174
2021	1	1	46	46	46	46	46	46	46	46
2021	1	2	46	46	46	46	46	46	46	46
2021	1	3	46	46	46	46	46	46	46	46
2021	1	4	46	46	46	46	46	46	46	46
2021	1	5	46	46	46	46	46	46	46	46
2021	1	6	46	46	46	46	46	46	46	46
2021	1	7	46	46	46	46	46	46	46	46
2021	1	8	46	46	46	46	46	46	46	46
2021	1	9	46	46	46	46	46	46	46	46
2021	1	10	46	46	46	46	46	46	46	46
2021	1	11	46	46	46	46	46	46	46	46
2021	1	12	46	46	46	46	46	46	46	46
2021	1	13	46	46	46	46	46	46	46	46
2021	1	14	46	46	46	46	46	46	46	46
2021	1	15	46	46	46	46	46	46	46	46
2021	1	16	46	46	46	46	46	46	46	46
2021	1	17	46	46	46	46	46	46	46	46
2021	1	18	46	46	46	46	46	46	46	46
2021	1	19	46	46	46	46	46	46	46	46
2021	1	20	46	46	46	46	46	46	46	46
2021	1	21	46	46	46	46	46	46	46	46
2021	1	22	46	46	46	46	46	46	46	46
2021	1	23	46	46	46	46	46	46	46	46
2021	1	24	46	46	46	46	46	46	46	46
2021	2	1	89	89	89	89	89	89	89	89
2021	2	2	91	91	91	91	91	91	91	91
2021	2	3	91	91	91	91	91	91	91	91
2021	2	4	91	91	91	91	91	91	91	91
2021	2	5	90	90	90	90	90	90	90	90
2021	2	6	91	91	91	91	91	91	91	91
2021	2	7	90	90	90	90	90	90	90	90
2021	2	8	91	91	91	91	91	91	91	91
2021	2	9	91	91	91	91	91	91	91	91
2021	2	10	90	90	90	90	90	90	90	90
2021	2	11	90	90	90	90	90	90	90	90
2021	2	12	92	91	92	92	92	92	92	92
2021	2	13	92	91	92	92	92	92	92	92
2021	2	14	90	90	90	90	90	90	90	90
2021	2	15	92	92	92	92	92	92	92	92
2021	2	16	92	91	92	92	92	92	92	92
2021	2	17	90	90	90	90	90	90	90	90
2021	2	18	92	92	92	92	92	92	92	92
2021	2	19	92	92	92	92	92	92	92	92
2021	2	20	90	90	90	90	90	90	90	90
2021	2	21	88	88	88	88	88	88	88	88
2021	2	22	90	90	90	90	90	90	90	90
2021	2	23	90	90	90	90	90	90	90	90
2021	2	24	90	90	90	90	90	90	90	90
2021	3	1	54	54	54	54	54	54	54	54
2021	3	2	54	54	54	54	54	54	54	54
2021	3	3	53	53	53	53	53	53	53	53
2021	3	4	54	54	54	54	54	54	54	54
2021	3	5	54	54	54	54	54	54	54	54
2021	3	6	54	54	54	54	54	54	54	54
2021	3	7	54	54	54	54	54	54	54	54
2021	3	8	54	54	54	54	54	54	54	54
2021	3	9	54	54	54	54	54	54	54	54
2021	3	10	54	53	53	54	54	54	54	54
2021	3	11	54	54	54	54	54	54	54	54
2021	3	12	54	54	54	54	54	54	54	54
2021	3	13	54	54	54	54	54	54	54	54
2021	3	14	53	53	53	53	53	53	53	53
2021	3	15	53	53	53	53	53	53	53	53
2021	3	16	53	53	53	53	53	53	53	53
2021	3	17	53	53	53	53	53	53	53	53
2021	3	18	53	53	53	53	53	53	53	53
2021	3	19	53	53	53	53	53	53	53	53
2021	3	20	53	53	53	53	53	53	53	53
2021	3	21	54	54	54	54	54	54	54	54
2021	3	22	54	54	54	54	54	54	54	54
2021	3	23	54	54	54	54	54	54	54	54
2021	3	24	54	54	54	54	54	54	54	54
2021	4	1	171	171	171	171	171	171	171	171
2021	4	2	172	172	172	172	172	172	172	172
2021	4	3	171	171	171	171	171	171	171	171
2021	4	4	172	172	172	172	172	172	172	172
2021	4	5	172	172	172	172	172	172	172	172
2021	4	6	172	172	172	172	172	172	172	172
2021	4	7	171	171	171	171	171	171	171	171
2021	4	8	173	173	173	173	173	173	173	173
2021	4	9	172	171	171	172	171	170	172	171
2021	4	10	171	171	171	171	171	171	171	171
2021	4	11	173	172	172	173	173	173	173	173
2021	4	12	172	172	172	172	172	172	172	172
2021	4	13	173	173	173	173	173	173	173	172
2021	4	14	172	172	172	172	172	172	172	172
2021	4	15	171	171	171	171	171	171	171	171
2021	4	16	171	171	171	171	171	171	171	171
2021	4	17	172	172	172	172	172	172	172	172
2021	4	18	172	172	172	172	172	172	172	172
2021	4	19	172	172	172	172	172	172	172	172
2021	4	20	172	172	172	172	172	172	172	172
2021	4	21	173	173	173	173	173	173	173	173
2021	4	22	172	171	171	172	172	172	172	172
2021	4	23	173	173	173	173	173	173	173	173
2021	4	24	173	173	173	173	173	173	173	173
2022	1	1	46	46	46	46	46	46	46	46
2022	1	2	45	45	45	45	45	45	45	45
2022	1	3	45	45	45	45	45	45	45	45
2022	1	4	46	46	46	46	46	46	46	46
2022	1	5	46	46	46	46	46	46	46	46
2022	1	6	46	46	46	46	46	46	46	46
2022	1	7	46	46	46	46	46	46	46	46
2022	1	8	46	46	46	46	46	46	46	46
2022	1	9	45	45	45	45	45	45	45	45
2022	1	10	46	46	46	46	46	46	46	46
2022	1	11	46	46	46	46	46	46	46	46
2022	1	12	46	46	46	46	46	46	46	46
2022	1	13	45	45	45	45	45	45	45	45
2022	1	14	46	46	46	46	46	46	46	46
2022	1	15	46	46	46	46	46	46	46	46
2022	1	16	46	46	46	46	46	46	46	46
2022	1	17	46	46	46	46	46	46	46	46
2022	1	18	46	46	46	46	46	46	46	46
2022	1	19	46	46	46	46	46	46	46	46
2022	1	20	46	46	46	46	46	46	46	46
2022	1	21	46	46	46	46	46	46	46	46
2022	1	22	46	46	46	46	46	46	46	46
2022	1	23	46	46	46	46	46	46	46	46
2022	1	24	46	46	46	46	46	46	46	46
2022	2	1	91	91	91	91	91	91	91	91
2022	2	2	91	91	91	91	91	91	91	91
2022	2	3	91	91	91	91	91	91	91	91
2022	2	4	91	91	91	91	91	91	91	91
2022	2	5	91	91	91	91	91	91	91	91
2022	2	6	91	91	91	91	91	91	91	91
2022	2	7	91	91	91	91	91	91	91	91
2022	2	8	91	91	91	91	91	91	91	91
2022	2	9	91	91	91	91	91	91	91	91
2022	2	10	91	91	91	91	91	91	91	91
2022	2	11	92	92	92	92	92	92	92	92
2022	2	12	92	92	92	92	92	92	92	92
2022	2	13	91	90	91	91	91	91	91	91
2022	2	14	92	91	92	92	92	92	92	92
2022	2	15	91	91	91	91	91	91	91	91
2022	2	16	92	92	92	92	92	92	92	92
2022	2	17	91	90	91	91	91	91	91	91
2022	2	18	90	89	90	90	90	90	90	90
2022	2	19	90	90	90	90	90	90	90	90
2022	2	20	90	90	90	90	90	90	90	90
2022	2	21	89	89	89	89	89	89	89	89
2022	2	22	90	90	90	90	90	90	90	90
2022	2	23	91	91	91	91	91	91	91	91
2022	2	24	89	88	89	89	89	89	89	89
2022	3	1	54	54	54	54	54	54	54	54
2022	3	2	54	54	54	54	54	54	54	54
2022	3	3	54	54	54	54	54	54	54	54
2022	3	4	53	53	53	53	53	53	53	53
2022	3	5	54	54	54	54	54	54	54	54
2022	3	6	54	54	54	54	54	54	54	54
2022	3	7	54	54	54	54	54	54	54	54
2022	3	8	54	54	54	54	54	54	54	54
2022	3	9	54	54	54	54	54	54	54	54
2022	3	10	54	54	54	54	54	54	54	54
2022	3	11	53	53	53	53	53	53	53	53
2022	3	12	54	54	54	54	54	54	54	54
2022	3	13	54	53	53	54	54	54	54	54
2022	3	14	54	54	54	54	54	54	54	54
2022	3	15	54	53	54	54	54	54	54	54
2022	3	16	54	53	54	54	54	54	54	54
2022	3	17	53	53	53	53	53	53	53	53
2022	3	18	54	53	53	54	54	54	54	54
2022	3	19	54	54	54	54	54	54	54	54
2022	3	20	54	54	54	54	54	54	54	54
2022	3	21	54	54	54	54	54	54	54	54
2022	3	22	54	54	54	54	54	54	54	54
2022	3	23	54	54	54	54	54	54	54	54
2022	3	24	54	54	54	54	54	54	54	54
2022	4	1	173	173	173	173	173	173	173	173
2022	4	2	173	173	173	173	173	173	173	173
2022	4	3	173	173	173	173	173	173	173	173
2022	4	4	173	173	173	173	173	173	173	173
2022	4	5	173	173	173	173	173	173	173	173
2022	4	6	173	173	173	173	173	173	173	173
2022	4	7	172	172	172	172	172	172	172	172
2022	4	8	173	173	173	173	173	173	173	173
2022	4	9	172	172	172	172	172	172	172	172
2022	4	10	173	173	173	173	173	173	173	173
2022	4	11	172	172	172	172	172	172	172	172
2022	4	12	172	172	172	172	172	172	172	172
2022	4	13	173	173	173	173	173	173	173	173
2022	4	14	173	173	173	173	173	173	173	173
2022	4	15	172	172	172	172	172	172	172	172
2022	4	16	171	171	171	171	171	171	171	171
2022	4	17	173	173	173	173	173	173	173	173
2022	4	18	173	173	173	173	173	173	173	173
2022	4	19	172	171	171	172	172	172	172	172
2022	4	20	172	171	171	172	172	172	172	172
2022	4	21	172	171	171	172	172	172	172	172
2022	4	22	172	171	171	172	172	172	172	172
2022	4	23	172	172	172	172	172	172	172	172
2022	4	24	173	173	173	173	173	173	173	173
2023	1	1	46	46	46	46	46	46	46	46
2023	1	2	46	46	46	46	46	46	46	46
2023	1	3	46	46	46	46	46	46	46	46
2023	1	4	46	46	46	46	46	46	46	46
2023	1	5	46	46	46	46	46	46	46	46
2023	1	6	46	46	46	46	46	46	46	46
2023	1	7	46	46	46	46	46	46	46	46
2023	1	8	46	46	46	46	46	46	46	46
2023	1	9	46	46	46	46	46	46	46	46
2023	1	10	46	46	46	46	46	46	46	46
2023	1	11	46	46	46	46	46	46	46	46
2023	1	12	46	46	46	46	46	46	46	46
2023	1	13	46	46	46	46	46	46	46	46
2023	1	14	46	46	46	46	46	46	46	46
2023	1	15	46	46	46	46	46	46	46	46
2023	1	16	46	46	46	46	46	46	46	46
2023	1	17	46	46	46	46	46	46	46	46
2023	1	18	46	45	45	46	46	46	46	46
2023	1	19	46	45	45	46	46	46	46	46
2023	1	20	46	45	45	46	46	46	46	46
2023	1	21	46	45	45	46	46	46	46	46
2023	1	22	45	44	44	45	45	45	45	45
2023	1	23	46	45	46	46	46	46	46	46
2023	1	24	46	46	46	46	46	46	46	46
2023	2	1	92	91	92	92	92	92	92	92
2023	2	2	92	92	92	92	92	92	92	92
2023	2	3	92	92	92	92	92	92	92	92
2023	2	4	92	92	92	92	92	92	92	92
2023	2	5	91	91	91	91	91	91	91	91
2023	2	6	91	91	91	91	91	91	91	91
2023	2	7	91	91	91	91	91	91	91	91
2023	2	8	90	90	90	90	90	90	90	90
2023	2	9	90	89	90	90	90	90	90	90
2023	2	10	91	91	91	91	91	91	91	91
2023	2	11	91	90	90	91	91	91	91	91
2023	2	12	92	89	92	92	92	92	92	92
2023	2	13	92	91	92	92	92	92	92	92
2023	2	14	92	91	92	92	92	92	92	92
2023	2	15	92	91	92	92	92	92	92	92
2023	2	16	92	91	92	92	92	92	92	92
2023	2	17	92	92	92	92	92	92	92	92
2023	2	18	92	92	92	92	92	92	92	92
2023	2	19	91	90	91	91	91	91	91	91
2023	2	20	92	92	92	92	92	92	92	92
2023	2	21	92	92	92	92	92	92	92	92
2023	2	22	92	92	92	92	92	92	92	92
2023	2	23	92	92	92	92	92	92	92	92
2023	2	24	92	92	92	92	92	92	92	92
2023	3	1	54	54	54	54	54	54	54	54
2023	3	2	54	54	54	54	54	54	49	54
2023	3	3	54	54	54	54	54	54	49	54
2023	3	4	54	54	54	54	54	54	49	54
2023	3	5	54	54	54	54	54	54	49	54
2023	3	6	54	54	54	54	54	54	49	54
2023	3	7	54	54	54	54	54	54	49	54
2023	3	8	54	54	54	54	54	54	49	54
2023	3	9	54	54	54	54	54	54	54	54
2023	3	10	54	54	54	54	54	54	54	54
2023	3	11	54	54	54	54	54	54	54	54
2023	3	12	54	54	54	54	54	54	54	54
2023	3	13	54	54	54	54	54	54	54	54
2023	3	14	54	54	54	54	54	54	54	54
2023	3	15	54	53	54	54	54	54	54	54
2023	3	16	54	54	54	54	54	54	54	54
2023	3	17	54	54	54	54	54	54	54	54
2023	3	18	53	53	53	53	53	53	53	53
2023	3	19	54	54	54	54	54	54	54	54
2023	3	20	54	54	54	54	54	54	54	54
2023	3	21	54	54	54	54	54	54	54	54
2023	3	22	54	54	54	54	54	54	54	54
2023	3	23	54	54	54	54	54	54	54	54
2023	3	24	54	54	54	54	54	54	54	54
2023	4	1	170	170	170	170	170	170	170	170
2023	4	2	170	170	170	170	170	170	104	170
2023	4	3	171	171	171	171	171	171	106	171
2023	4	4	172	172	172	172	172	172	107	172
2023	4	5	171	171	171	171	171	171	107	171
2023	4	6	171	171	171	171	171	171	106	171
2023	4	7	171	171	171	171	171	171	106	171
2023	4	8	172	172	172	172	172	172	107	172
2023	4	9	170	170	170	170	170	170	170	170
2023	4	10	172	172	172	172	172	172	172	172
2023	4	11	173	173	173	173	173	173	173	173
2023	4	12	171	171	171	171	171	171	171	171
2023	4	13	170	170	170	170	170	170	170	170
2023	4	14	170	170	170	170	170	170	170	170
2023	4	15	171	171	171	171	171	171	171	171
2023	4	16	172	172	172	172	172	172	172	172
2023	4	17	172	172	172	172	172	172	172	172
2023	4	18	173	173	173	173	173	173	173	173
2023	4	19	169	169	169	169	169	169	169	169
2023	4	20	172	171	171	172	172	172	172	172
2023	4	21	173	173	173	173	173	173	173	173
2023	4	22	170	170	170	170	170	170	170	170
2023	4	23	171	171	171	171	171	171	171	171
2023	4	24	169	169	169	169	169	169	169	169
2024	1	1	46	46	46	46	46	46	46	46
2024	1	2	46	46	46	46	46	46	0	46
2024	1	3	46	46	46	46	46	46	0	46
2024	1	4	46	46	46	46	46	46	1	46
2024	1	5	46	46	46	46	46	46	0	46
2024	1	6	46	46	46	46	46	46	0	46
2024	1	7	46	46	46	46	46	46	0	46
2024	1	8	46	46	46	46	46	46	0	46
2024	1	9	46	46	46	46	46	46	46	46
2024	1	10	46	46	46	46	46	46	46	46
2024	1	11	46	46	46	46	46	46	46	46
2024	1	12	46	46	46	46	46	46	46	46
2024	1	13	46	46	46	46	46	46	46	46
2024	1	14	46	46	46	46	46	46	46	46
2024	1	15	46	46	46	46	46	46	46	46
2024	1	16	46	46	46	46	46	46	46	46
2024	1	17	45	44	45	45	45	45	45	45
2024	1	18	46	46	46	46	46	46	46	46
2024	1	19	46	46	46	46	46	46	46	46
2024	1	20	45	45	45	45	45	45	45	45
2024	1	21	46	46	46	46	46	46	46	46
2024	1	22	46	46	46	46	46	46	46	46
2024	1	23	46	46	46	46	46	46	46	46
2024	1	24	46	46	46	46	46	46	46	46
2024	2	1	91	91	91	91	91	91	91	91
2024	2	2	91	91	91	91	91	91	0	91
2024	2	3	90	90	90	90	90	90	1	90
2024	2	4	91	91	91	91	91	91	0	91
2024	2	5	91	91	91	91	91	91	0	91
2024	2	6	91	91	91	91	91	91	0	91
2024	2	7	90	90	90	90	90	90	0	90
2024	2	8	90	90	90	90	90	90	0	90
2024	2	9	91	91	91	91	91	91	90	91
2024	2	10	90	90	90	90	90	90	89	90
2024	2	11	89	89	89	89	89	89	89	89
2024	2	12	90	90	90	90	90	90	90	90
2024	2	13	90	90	90	90	90	90	90	90
2024	2	14	91	91	91	91	91	91	91	91
2024	2	15	90	90	90	90	90	90	90	90
2024	2	16	92	92	92	92	92	92	92	92
2024	2	17	91	91	91	91	91	91	91	91
2024	2	18	92	92	92	92	92	92	92	92
2024	2	19	92	92	92	92	92	92	92	92
2024	2	20	92	92	92	92	92	92	92	92
2024	2	21	92	92	92	92	92	92	92	92
2024	2	22	92	92	92	92	92	92	92	92
2024	2	23	91	91	91	91	91	91	91	91
2024	2	24	90	90	90	90	90	90	90	90
2024	3	1	53	53	53	53	53	53	53	53
2024	3	2	52	52	52	52	52	52	0	52
2024	3	3	49	49	49	49	49	49	0	49
2024	3	4	52	52	52	52	52	52	0	52
2024	3	5	52	52	52	52	52	52	0	52
2024	3	6	53	53	53	53	53	53	0	53
2024	3	7	53	53	53	53	53	53	0	53
2024	3	8	53	53	53	53	53	53	0	53
2024	3	9	54	54	54	54	54	54	54	54
2024	3	10	54	54	54	54	54	54	54	54
2024	3	11	53	53	53	53	53	53	53	53
2024	3	12	51	51	51	51	51	51	51	51
2024	3	13	51	51	51	51	51	51	51	51
2024	3	14	51	51	51	51	51	51	51	51
2024	3	15	54	54	54	54	54	54	54	54
2024	3	16	53	53	53	53	53	53	53	53
2024	3	17	53	53	53	53	53	53	53	53
2024	3	18	51	51	51	51	51	51	51	51
2024	3	19	51	51	51	51	51	51	51	51
2024	3	20	52	52	52	52	52	52	52	52
2024	3	21	53	53	53	53	53	53	53	53
2024	3	22	52	52	52	52	52	52	52	52
2024	3	23	54	54	54	54	54	54	54	54
2024	3	24	53	53	53	53	53	53	53	53
2024	4	1	174	174	174	174	174	174	174	174
2024	4	2	174	174	174	174	174	174	2	174
2024	4	3	173	173	173	173	173	173	2	173
2024	4	4	173	173	173	173	173	173	2	173
2024	4	5	173	173	173	173	173	173	2	173
2024	4	6	172	172	172	172	172	172	2	172
2024	4	7	170	170	170	170	170	170	2	170
2024	4	8	171	171	171	171	171	171	3	171
2024	4	9	171	171	171	171	171	171	172	171
2024	4	10	172	172	172	172	172	172	172	172
2024	4	11	172	171	171	172	171	172	172	172
2024	4	12	172	172	172	172	171	172	172	172
2024	4	13	171	171	171	171	170	171	171	170
2024	4	14	172	172	172	172	172	172	172	172
2024	4	15	172	172	172	172	172	172	172	172
2024	4	16	172	172	172	172	172	172	172	172
2024	4	17	172	172	172	172	172	172	173	172
2024	4	18	173	173	173	173	173	173	173	173
2024	4	19	174	174	174	174	174	174	174	174
2024	4	20	173	173	173	173	173	173	174	173
2024	4	21	173	173	173	173	173	173	173	173
2024	4	22	171	171	171	171	171	171	172	171
2024	4	23	173	173	173	173	173	173	174	173
2024	4	24	172	172	172	172	172	172	172	172
