# Supplementary material for: Source Analysis of Ozone Pollution in Liaoyuan City’s Atmosphere Based on Machine Learning Models and HYSPLIT Clustering Method
Source: Toxics. 2025 Jun 13;13(6):500. doi: 10.3390/toxics13060500 (PMC12197544; doi:10.3390/toxics13060500)
Supplement: Supplementary file 1 [file toxics-13-00500-s001.zip › toxics-3626334-supplementary/C212_LYSV20152024.csv]

Year	Season	Hour	AQI	PM2.5	PM10	SO2	NO2	O3	O3-8h	CO
2015	1	1	3.78784158887869	3.04428192502344	5.92843756408208	1.04160406315943	2.70679474746019	6.63878340676597	5.58527572086184	3.49254881942938E-02
2015	1	2	4.21637245306722	3.16911644732155	6.66000630442331	1.08982952472548	2.69632385264603	7.32116900463711	6.06415588294186	3.19502743873478E-02
2015	1	3	4.57511271811784	3.16299881671307	7.65599947111436	1.29211727471884	2.34888707137681	6.79443301472334	6.01529541568257	3.01449870573371E-02
2015	1	4	4.53919107944914	3.14914301428352	7.53278093324793	1.16683050807867	2.27940135041386	6.47954647264506	6.09560578209927	2.92890669645421E-02
2015	1	5	3.77603716343198	2.9108810989646	5.64081631438743	1.0954271617499	2.23748575296349	6.22435147274054	6.1926983819984	3.01446116737357E-02
2015	1	6	3.46509499546509	2.90881759895382	4.75926179057103	1.37638183763719	2.30484145111001	6.07509911394942	6.17357148706046	3.03258861967328E-02
2015	1	7	3.35800073503951	2.85251089877871	4.54929001365052	1.64820850557222	2.22766376829968	5.84624751951982	6.18761604021881	3.35875118146493E-02
2015	1	8	3.62877048139057	3.126679530303	4.65139670168008	1.84788241549283	2.43438691859398	5.28306414484	5.91294940070041	3.99810469330898E-02
2015	1	9	4.3530437510999	3.61606392001656	5.26625778654826	1.78185296812055	2.67302101045129	5.17874266341947	5.62603525826783	4.49318188204759E-02
2015	1	10	5.24341821554752	4.43638494319819	6.3445412448044	2.41981571503095	1.74137268929143	5.23622487497498	5.45370703503439	3.46414481033828E-02
2015	1	11	4.49558376258733	3.83394697633855	5.80486393061563	2.45531128736706	0.957136063947439	5.20370244164999	5.0900490412995	0.028537860756086
2015	1	12	4.17417656550367	3.51255587578159	5.49044347135959	1.93255170630981	0.874799628625837	6.20081131591744	5.4147917330397	2.80595028683602E-02
2015	1	13	4.36600971326525	3.37991935928706	6.0991561068249	1.43765366919935	0.771957490634645	7.17949176758469	5.962779488546	3.21917170090526E-02
2015	1	14	4.3082722442344	2.74698747192996	6.53792858561976	1.2498257603743	0.675240722167369	6.30861859990388	5.16052475811256	2.91123215880248E-02
2015	1	15	3.92372836890527	2.93008606345453	4.21775582132374	1.23577374633739	0.675435428262006	6.53102140795479	5.7638022893774	2.89838647329621E-02
2015	1	16	5.53431093822669	2.73394426049841	8.58831984761153	1.39510249645313	0.693216258095412	6.95494428446411	5.88258850855434	2.83382358264606E-02
2015	1	17	8.59568083093052	3.10041877071034	12.0380087750952	2.05848821647678	1.24942594715687	6.97153350987319	6.38954068901706	3.64362673344846E-02
2015	1	18	11.0621384471831	2.55975535312653	15.1151098546936	1.4596035430961	1.13110023455332	6.49640800727185	6.2439828269081	3.12277945824774E-02
2015	1	19	10.9726336412181	2.57122325448224	14.7489458077187	1.77781038249234	1.55726072820506	6.53476397767375	6.17543570103041	3.25673841779643E-02
2015	1	20	10.696468512723	2.67746193337698	14.2531874071376	1.52001534837115	2.24826862434263	6.13458025747488	6.29490250963937	4.13581213213328E-02
2015	1	21	5.64966704086036	2.85594297149125	8.90476218728481	1.42604218668723	2.49969097366846	6.34960926388989	6.6359202234777	4.23489618063413E-02
2015	1	22	4.91568523818073	2.79453225035715	7.76323822678305	1.25579588858506	2.9680818124875	6.16475060518093	5.92617203833156	3.97811269122928E-02
2015	1	23	4.50056416017335	2.7321428224274	7.14504413985386	1.04063906425294	2.97365037067416	6.45934392882294	5.94410024277007	3.87290895998816E-02
2015	1	24	3.77969543230346	2.92980895073465	5.82143065560767	1.03936249222487	2.90543015580205	6.28500441430274	5.56922893905519	3.68219198370727E-02
2015	2	1	3.60085198648415	2.810289580945	3.25036905754096	0.233953086821926	1.78319001712129	2.54980295936144	2.77927963119353	2.55117288265038E-02
2015	2	2	3.61840833073499	2.85770099517781	3.37772635948218	0.240644250736701	1.66218138585651	2.3192482596611	2.54602123791935	2.43979348660773E-02
2015	2	3	3.8289556881973	2.99802899780317	3.59141331586169	0.182963704971232	1.60310877643865	2.27162958874939	2.31728474601477	2.57352858500616E-02
2015	2	4	3.98071509468683	3.11712408605394	3.65138556341355	0.219169937015466	1.40479347626803	2.23424359998699	2.22142405955313	2.47303437150622E-02
2015	2	5	4.07616004613992	3.15210304861484	3.59404570975819	0.224167311587388	1.33707959665154	2.03611271440335	2.16005094982042	2.45841816800015E-02
2015	2	6	4.20169549280347	3.2524772187685	3.70216655118376	0.269465370585757	1.27971027619212	1.90451483949153	2.11286797920372	2.45234937842962E-02
2015	2	7	4.38577657345285	3.39492138910232	3.96496066240821	0.233998593510419	1.39257596808993	1.84484426923709	2.12972965128481	2.41476608742321E-02
2015	2	8	4.41333592198606	3.41578541338172	3.99150766791811	0.577307361065068	1.39659096229133	1.81819671891226	2.08036703754259	2.41764834932597E-02
2015	2	9	4.17346388300288	3.26654913489938	3.96415028834576	1.54300798023448	1.30851368144875	2.14261017942051	1.93950941102645	2.54793029180555E-02
2015	2	10	4.47887445213914	3.5132706966094	4.48293360120798	3.8515964903779	1.10709168824124	3.0674195180966	2.09790000085329	2.85500345262596E-02
2015	2	11	3.20493436297996	2.53185781416732	2.949141674023	1.39958486105799	1.11000790486085	3.56043222044965	2.56718389804556	3.18736429165006E-02
2015	2	12	3.15073489561006	2.50718950787432	2.96956005510353	0.785385523615476	1.17640861711995	3.64451781477234	2.87795861495972	3.07278612418789E-02
2015	2	13	2.91710292496744	2.31543781316868	2.64967911983423	0.57648580838826	0.852889960885618	3.76093833415291	2.83590209445755	2.83593546773131E-02
2015	2	14	6.40274373137599	2.26014801363038	9.20335781774587	0.674840042502719	0.773524745647005	4.15853624651505	3.13080459832635	0.02927493389418
2015	2	15	6.19569871583409	2.13565930458871	9.29204793691239	0.415455710721163	0.790706650173266	3.98665623116321	3.22546304931303	2.86066992541682E-02
2015	2	16	2.58118708276958	2.07070521059956	2.35312447986408	1.15402668126585	0.850113242069642	3.73796332778491	3.26111200864865	2.74529716169216E-02
2015	2	17	5.38200609474333	2.19097667621856	6.37808427970351	1.01500129214537	1.00723094016327	3.90366470257997	3.49723471584455	2.97269967660255E-02
2015	2	18	2.82860643861259	2.21831806353413	2.42993887189597	0.292894538708655	0.995926388228828	4.08571113528533	3.69057732095128	3.28980477296464E-02
2015	2	19	3.01891891395392	2.15753138083557	3.48502250062845	0.31881530117953	1.15532919447142	3.8078193511711	3.65066345848708	2.99742620743112E-02
2015	2	20	2.74898804767779	2.1596129801369	2.54439437920681	0.524217154272303	1.26901397693426	3.35482209804456	3.49609455364099	3.07698291901409E-02
2015	2	21	3.20821503708157	2.53881433572692	2.98198707219859	0.438025965781345	1.48604620834392	2.93523756809663	3.60686758802136	3.18280670741219E-02
2015	2	22	2.89425666699795	2.28142759810843	2.71241494202778	0.299480519090773	1.61117446530182	2.22308458987675	3.35556812637028	3.07957954458088E-02
2015	2	23	3.39602559805013	2.68007085327573	3.02169250314567	0.250030010203577	1.75818841157489	2.07562840925762	3.06158553515369	3.27977377772917E-02
2015	2	24	3.27178372257292	2.58509024588041	2.89433612644965	0.240763093639003	1.54016853647968	1.86982594662822	2.67811999851079	3.04488615191094E-02
2015	3	1	11.6926004900322	10.1482384315912	11.4475849322364	1.44069927766324	2.20306339067111	3.71302491078515	3.51076332767294	6.61158213227222E-02
2015	3	2	11.9289944234633	10.2839766105876	11.313864585619	1.00321847751092	2.26780336705371	3.71857231899939	3.65871868381955	6.34191717485557E-02
2015	3	3	11.4522804365332	9.72589770736241	10.7520651716803	1.20944499027713	1.85151423334206	3.08645520745161	2.85028915577938	5.91240311018085E-02
2015	3	4	10.4304906576952	8.73209764963525	9.62063631291556	0.780803631333688	1.82033723665251	3.75683300831895	3.74566360409857	5.41252577225445E-02
2015	3	5	9.7328072439596	8.05347794089264	8.87250551798457	0.956890365891308	1.75256432626226	3.62710080653557	3.64636900826623	5.22915040515671E-02
2015	3	6	8.50611926818476	6.95265973710257	7.72633425957645	1.15545265188391	1.63598545452497	3.39551181532004	3.57563580133482	0.045209232306817
2015	3	7	7.96925514668326	6.453862816316	7.07532165765709	1.05185967585465	1.55066068061877	2.97724987165553	3.48674138850398	4.30504778999457E-02
2015	3	8	7.78173694391255	6.36023871878273	6.89252105395151	0.990685033766089	1.73457603739798	2.38740936563783	3.30857185792228	4.36368386022495E-02
2015	3	9	8.02060716501795	6.65906484789779	7.1619292382945	1.14297464234104	2.36321756665002	2.51294080692872	3.16387649142962	4.94729946944184E-02
2015	3	10	8.23880638616728	6.8786684469122	7.58545709346085	2.21836675395227	2.24609680922473	3.26529473636094	2.97842620587423	4.79576849367267E-02
2015	3	11	7.78714593518768	6.44297641023984	7.24906979627641	2.97934720829723	2.27152300076925	4.48236955392932	2.92924190575662	4.65632199566141E-02
2015	3	12	6.9273991473734	5.54133113993354	6.33112594197894	2.2048720609624	1.31767016951224	5.62660730185755	2.95149079493073	4.51581734378481E-02
2015	3	13	5.03539627897095	4.150188278271	4.88043874594705	1.65049725127629	1.00242842392763	5.41440055161542	2.90033939866544	3.65285424796319E-02
2015	3	14	4.6284709198131	3.86799665213234	4.59372083574743	1.50817993544772	0.933803179842951	5.39137705695816	3.25400394386157	3.51257323137644E-02
2015	3	15	4.39586456609467	3.71844718797994	4.47769810603598	1.60602915556539	0.951217667529577	5.21914014896686	3.5949424350205	3.32099827601878E-02
2015	3	16	4.38459560327108	3.86581340922811	4.64326086298085	4.81217464286038	1.06517414519691	5.42723169705148	4.32652569733888	3.89084885018976E-02
2015	3	17	3.83511038130821	3.41215823539983	4.45188165974455	1.34921267553158	1.0208162449306	4.97308373639832	4.48116889165857	3.49060709035338E-02
2015	3	18	4.02932446454608	3.60213486239666	4.71170150732241	1.30782492613307	1.23159638215045	4.91086760222427	4.6627511817345	3.68524155925452E-02
2015	3	19	4.89874846592143	4.22585432801101	5.32525890216917	1.43751906712806	2.24262956253609	4.54167696301005	4.79813966640584	4.32673472652212E-02
2015	3	20	6.18323565500683	5.27309659388704	6.23627789757855	2.08491937406099	3.33536575551049	4.02388123063634	4.61531052173036	5.27191170050541E-02
2015	3	21	7.58861376165169	6.23332725175335	7.12893138872146	1.83092819062236	3.43330630105482	3.76881528168349	4.14262207388736	5.92064805673878E-02
2015	3	22	9.83324971715862	8.18224476606296	9.39142120005608	1.72497229304262	2.93634693681338	3.81840332096658	3.87773331809635	0.063377535947251
2015	3	23	11.2631027865996	9.58759958518889	11.2496193651189	1.00569391047476	2.71440693299983	3.86807542543786	3.79146545929533	0.06729936006424
2015	3	24	11.9058079315344	10.3190930954002	11.8083288149887	1.02822958765917	2.52512732420182	3.78561860606192	3.56123058678105	6.42544403111208E-02
2015	4	1	6.64611987219536	5.95395484691473	6.82060233890878	2.33580750497779	1.46905433281549	1.91923341726271	1.67058726238477	5.36078562167529E-02
2015	4	2	6.86932961586971	6.33890975077325	7.46438817977087	1.96153271876352	1.42917998411695	1.99060727052986	1.72235714390648	5.28388520899006E-02
2015	4	3	6.41050477931505	6.21177050280378	7.23498092940908	1.85163063418026	1.32924452724048	1.99921083032765	1.74579449758413	4.79278674566292E-02
2015	4	4	6.2407448544926	6.17829936462842	7.29393203045686	1.90768871265398	1.3209016883728	2.03849927715767	1.78947746957118	4.64955315745917E-02
2015	4	5	6.07491712849862	5.70119647375487	6.72512525205	1.91776211359544	1.28473402929244	1.87445952445146	1.72447204322396	4.45564671739221E-02
2015	4	6	5.92896465289644	5.40934102258699	6.31394409187233	1.86457804289028	1.23509989247564	1.87651240568199	1.834052776943	4.36111299404353E-02
2015	4	7	5.79664224591549	5.21441847935853	6.09774179332787	2.25961472513284	1.2780538582523	1.81772013859735	1.83457139658909	4.40321473031266E-02
2015	4	8	5.76736421845067	4.92735894414039	5.97623289696976	2.70592131350399	1.32326637278429	1.74790642100162	1.82735316842661	4.50261425817065E-02
2015	4	9	5.9910428660259	4.88910321109112	6.57198887155137	2.64064129483286	1.42526763211549	1.69681889095007	1.78653379275233	5.22788812915955E-02
2015	4	10	5.48148602251371	4.15369434041995	6.39080043518432	2.79434952350586	1.47662631779229	1.67716082814704	1.74653612639865	5.80321158837056E-02
2015	4	11	5.85540023977733	4.50859792490961	7.03951146503763	2.9480428867126	1.50898796827774	1.74692082657121	1.6725215783502	5.56433467348548E-02
2015	4	12	6.23369728548192	4.84557432318554	7.24670919342588	3.46898605102907	1.39261720248299	1.74437619870468	1.61525983036132	5.03254871981119E-02
2015	4	13	6.2785048723894	4.8430480346218	7.44658229673061	3.25783188835646	1.17272147233483	1.79660778503443	1.52377871631106	4.50869094883751E-02
2015	4	14	5.69444531137869	4.29236165521844	6.81543169547321	2.75722701641452	1.03663227710348	1.72875043324334	1.45264032624071	4.05977260674929E-02
2015	4	15	5.15675475008218	3.75902829737401	6.22937646849686	2.22751726278542	0.961860555092694	1.73346263035048	1.48940339462048	3.96821382151383E-02
2015	4	16	4.9933710766874	3.68475350313301	5.84221527147087	2.4549434303886	1.06467061382603	1.8159520244456	1.53967825377901	4.03064286550137E-02
2015	4	17	5.0698746893726	3.8202384058995	5.41078380279396	2.171678776334	1.18815821030393	1.9138896579264	1.61124597264391	4.02022370578156E-02
2015	4	18	4.58526165380068	3.81882799730068	4.89392111263816	2.14521809820598	1.54457280389649	2.0551835610614	1.66749294069467	3.86769856973719E-02
2015	4	19	4.57307376098225	4.00752940648332	4.83272052356238	2.15107392920529	1.79471705843826	2.11356371734061	1.7648312069359	4.58909761597598E-02
2015	4	20	4.61638353734079	4.04413258621538	4.67244679366405	2.64211006169021	1.82780485518118	1.81306910521654	1.67533370536446	5.34939034377838E-02
2015	4	21	5.32807378129405	4.56220052667698	5.18551156600913	2.30543030675619	1.7669282185674	1.83804761703151	1.75867084230833	5.94943779049348E-02
2015	4	22	5.77435536127027	4.9404624668995	5.74704079087334	1.93383379918587	1.58993312778779	1.85554420482937	1.68492879793246	5.82154880546136E-02
2015	4	23	6.59316010940988	5.78246533670096	6.747643570815	1.94810388074053	1.61971616444434	1.92419570891801	1.70823834961876	5.84110538568213E-02
2015	4	24	6.48137157578564	5.76942300640293	6.7105190703214	2.47649300018428	1.46284030426546	1.9270995855646	1.66484569777704	5.34877602890206E-02
2016	1	1	3.33355026842297	2.09051379662615	4.50626285947432	1.91066553628621	3.63810879840302	6.96833814158467	5.55454008166514	2.96791419895831E-02
2016	1	2	3.05510682071027	2.00279304513335	3.98509908187718	0.811943105752417	3.55950337535381	7.38426932236093	5.72414135977645	2.75459870935619E-02
2016	1	3	2.97455282382012	1.97260790976861	3.69237190777483	0.944050386529972	3.16158376113251	7.24074844034107	5.89981420556277	2.52837654225527E-02
2016	1	4	3.24478004816592	1.95845571318011	3.70457857779051	0.716806093451888	3.22364076101813	7.98596329543891	6.69444163321242	2.37281157197481E-02
2016	1	5	3.13642658952963	1.95342500210061	3.2993222519439	0.722081477403784	2.84100852235533	7.97669564650759	6.92637122039876	2.37961037503067E-02
2016	1	6	3.17969117446755	1.84343718973612	3.18550342710174	1.08650385993746	2.77864570069191	7.82186739763151	7.14090679018604	2.11792320641044E-02
2016	1	7	3.15875518864684	1.7538902439408	3.07126205868639	1.36067959764647	2.53905501593153	7.44779570853829	7.21059282815622	2.42976584771635E-02
2016	1	8	3.02158594690389	1.76051217608127	3.31902230949252	1.58271337725031	2.5552750674516	6.56449426386467	6.98741653967973	2.96190311527558E-02
2016	1	9	2.96912486758958	1.95603067836176	3.56137000186367	2.06025509488866	2.49159744967755	5.94296236340872	6.75997884978842	3.56158813020017E-02
2016	1	10	3.05679705974453	2.25341797320947	3.94245801583372	1.54873389446005	1.85961008778836	5.69999718073811	6.25345267350455	3.08983630372847E-02
2016	1	11	3.25504936658079	2.33372780362852	4.00626844247582	4.08798098988684	1.4980853768895	5.31903638734279	5.66814520824713	2.90384785100845E-02
2016	1	12	3.35111647582221	2.23953027837728	3.91302949341623	3.0188115443823	1.11847536591959	5.02955680846966	5.24703773177568	2.63379106458748E-02
2016	1	13	3.57042848759553	2.17095630559222	3.87786775197205	3.07131263564385	1.26137578954196	5.36543408170277	4.93047563124915	2.65287663438916E-02
2016	1	14	3.63858202534837	2.10055963508123	3.57932859692639	2.63404199412492	0.770317096884177	5.36371554469888	4.60702491899317	0.027913598984446
2016	1	15	3.71517190661268	2.03343832994503	3.51084506320789	2.42503301502618	0.824094795157061	5.85863854034133	4.61778810061146	2.89286934842104E-02
2016	1	16	3.84691495834334	2.01400357827683	3.57021134076309	3.70362576407526	0.897548399453336	5.974449084891	4.78811935487429	0.037363518967719
2016	1	17	4.13519904908136	1.97520051368036	3.64166265932412	2.53188576321716	1.09193107515684	6.46127072050626	5.14041692910659	2.80014417618226E-02
2016	1	18	4.4078134054938	2.09779524129007	3.83278462302128	1.67758685460752	1.28413373881661	6.77406354918419	5.4900593583045	2.82815524113304E-02
2016	1	19	4.72073755842567	2.19639883783891	4.43321690917816	1.31743351014037	1.76425034538297	6.88642024671359	5.87092593011164	2.81581322973427E-02
2016	1	20	4.8698346230851	2.22398231490415	5.757031473476	1.21223484315864	1.83137260540686	6.04022520089295	5.88775869744497	2.83810568751064E-02
2016	1	21	4.93584879284051	2.24639799425139	6.63916157982406	1.16774841624228	2.43832086317045	5.84760748639714	5.87418204453849	3.14998003112886E-02
2016	1	22	4.75750820256998	2.23944314539781	6.5003937861928	1.24482399432992	3.2726325743875	6.35359597536559	5.84512189386041	3.49289265904924E-02
2016	1	23	4.33794520424605	2.18913440844059	5.6719570993623	1.55250915128708	3.49027903615593	6.82385790670833	5.74384327233866	3.25707783368657E-02
2016	1	24	3.8570204794478	2.18758707028604	5.21516384059959	2.20769586412315	3.52003644379665	6.99275172416763	5.72555489710003	3.07899970936742E-02
2016	2	1	2.29437977185815	1.61460990137922	2.27386453212585	0.998626108171006	2.25886036364582	4.18588016171741	3.54510942583359	2.09203258883166E-02
2016	2	2	2.20459284091317	1.63392257064075	2.210564584941	0.988248106871673	2.23705080397464	4.00902182740739	4.36548269693835	2.11196076783917E-02
2016	2	3	2.06578665951029	1.58001813824058	2.06678779973121	1.39846393225562	2.01758101233756	3.75433433921027	3.98355025769494	1.96566077050233E-02
2016	2	4	2.04451470988583	1.56486507327559	2.03776848188251	0.372468096985922	1.8841225914611	3.76866890090032	3.84640073790236	2.06306075267639E-02
2016	2	5	1.96453252920778	1.47243078028926	1.84197752069338	0.391422744934569	1.7840002286604	3.93201597216348	3.83271363357738	2.21147172323182E-02
2016	2	6	1.87758016747815	1.41987462687519	1.79484859569867	0.361432654815385	1.79370989778035	3.83929761981792	3.7787400914692	2.22147213225939E-02
2016	2	7	1.84838803173717	1.45897144587084	1.81840663815305	0.654760491999846	1.72028020893418	3.69922649707018	3.64472803085313	2.39814242909243E-02
2016	2	8	1.878202839129	1.50112358179831	1.90243150615752	0.662018874121151	1.41317388458767	3.85809026322002	3.63046316485177	0.022480123170507
2016	2	9	1.80042287672465	1.50260566606183	1.88372014287708	0.848319980801656	1.30724219474905	4.05909855179422	3.48666730313014	2.06001800607621E-02
2016	2	10	1.71768686777753	1.44545223201285	1.87001161158354	1.08819643036285	1.38722668423179	4.21382170924427	3.41242365734597	1.95770118622534E-02
2016	2	11	1.83533080062417	1.37364519283376	1.73921654424499	1.16780498435547	1.25863082879547	4.2060106929425	3.32101256833444	1.90949240790327E-02
2016	2	12	1.9560923251981	1.27075124877793	1.59362129589909	1.35025089846781	0.908565909216418	4.09540860160913	3.23635730611276	2.09309537630011E-02
2016	2	13	2.12421867494184	1.25074282635998	1.51497656147567	0.706957113118158	0.708257016645795	4.14455033957817	3.32049583330952	1.93567730138918E-02
2016	2	14	2.27319202460666	1.27010330019349	1.50897194705413	0.879293447314547	0.670082822501061	4.21005540872879	3.45359531222955	2.23435576375213E-02
2016	2	15	2.50930651441506	1.28383815240619	1.48030712510699	1.0047263157074	0.577000040088716	4.29824685908019	3.65129831411322	2.02073655659916E-02
2016	2	16	2.81799843525776	1.29111003931958	1.45469547425074	1.16614500809041	0.680118658197271	4.52421873350031	3.86025073644218	2.44893646537086E-02
2016	2	17	3.06057684875427	1.34823480066978	1.46737042352728	0.546276601260563	0.868418129407362	4.6704714415824	4.05342694234603	2.08040506293491E-02
2016	2	18	3.16169114077011	1.44042645820432	1.60607481959683	0.925667688857078	0.964925522729396	4.5188109822149	4.12948473129245	2.02231829663498E-02
2016	2	19	3.24759974798474	1.47184049909492	1.66225700316177	0.621775902086206	0.935029434773601	4.34343670028516	4.16941617995449	1.94838262451025E-02
2016	2	20	3.24307309329807	1.48194781781493	1.70894943830754	0.939133550965457	1.04423701803914	4.16450470610092	4.15541318902464	1.89071570253339E-02
2016	2	21	3.13398642539511	1.51665488551661	1.76903341303542	0.584369391323072	1.41748611694515	4.08012061940093	4.06959649619999	1.90546977578847E-02
2016	2	22	2.93689369148944	1.53120944475721	1.82884514276442	2.20242585790451	1.89412061000146	4.10340617993183	3.93579968442902	2.03385738693229E-02
2016	2	23	2.70802184938136	1.56832994977909	1.93071957549691	0.718053022283097	2.10814996324183	4.14078945462197	3.79659059077126	2.03066520104995E-02
2016	2	24	2.54548180927043	1.63645812692158	2.1436141115861	1.03627318548318	2.27455186978555	4.28567875810675	3.69112495418908	2.03924214258379E-02
2016	3	1	7.10117994345094	5.79875350731274	7.34756710410506	1.03633410187699	1.93317551449635	4.33547716196943	4.03344681649869	5.84715428590242E-02
2016	3	2	6.58843631757706	5.38224182742234	6.85465155254884	0.960748865167452	1.89207680688295	4.35063243497839	4.35063243497839	5.28159921526528E-02
2016	3	3	6.15189347140322	5.00429321372544	6.37060041611474	0.772433565677688	1.79309819563666	4.26033127626184	4.27902038165337	4.69905749114271E-02
2016	3	4	5.69407683269402	4.57494035399873	5.84428695769693	0.763389203719244	1.52334825395429	4.06221557786214	4.11299036476484	4.09789573997054E-02
2016	3	5	5.27125574713917	4.25452445483951	5.35662017927345	0.735266482641335	1.2773877536293	3.97093988788704	3.95173220083324	3.70313340281765E-02
2016	3	6	4.93131027466455	3.98288948132378	4.90033105672879	0.803588854209317	1.34797985695788	3.70867301086204	3.79767641624023	3.53397190871371E-02
2016	3	7	4.54462176812126	3.73175629385422	4.62302013595074	1.12586228851463	1.48109312842988	3.48289996185622	3.64788277933994	3.57682803964696E-02
2016	3	8	4.19979276855593	3.47740639848272	4.40319326921663	1.0951134640768	1.4510639340211	3.1884745570863	3.47277369933296	4.11641506182854E-02
2016	3	9	3.97467773587292	3.33381290802722	4.30576911750515	1.58276826692534	1.66560228660691	2.99742999587517	3.33041781439715	4.61155775569821E-02
2016	3	10	3.83963525978869	3.22291749261893	4.32689969353462	2.01409776774104	1.92779899208678	3.40415671014473	3.24638349637181	3.78124658319162E-02
2016	3	11	3.63207048018026	3.0474494314743	4.22773841841487	2.53085725656748	1.87911961894513	4.07951374470456	3.11067703097733	3.33642216761547E-02
2016	3	12	3.18846194783005	2.76510031096338	3.87813046428655	2.3662066355273	1.73653354515196	4.76291793726102	3.10301831780378	3.41279175262739E-02
2016	3	13	3.04936863977801	2.6765660472918	3.79825581508118	3.29289649930593	1.59635274260454	4.71543409932909	3.00538666410522	3.19474612660255E-02
2016	3	14	3.56489930896716	3.10905976538408	3.74908283424221	2.67067837713842	1.52850264970695	4.9052176209533	2.93130570907014	3.57672638569507E-02
2016	3	15	3.81696653906526	3.36257087433031	3.99938939740583	2.56424104609111	1.72102157505547	4.61963247915804	3.18643338374653	3.64347125324874E-02
2016	3	16	3.87141763567352	3.43963290334941	4.18479601020872	1.44454077104652	2.05330532193779	4.92585177266577	3.42150981465269	4.12800098799198E-02
2016	3	17	3.86919801929199	3.36244636402809	4.22248991983923	1.21964653897217	2.26573492748798	4.97534532163894	3.89844353651153	4.02227386690659E-02
2016	3	18	3.79703081305613	3.28582392509216	4.18738880475865	1.12445006883122	2.58574741025756	5.09426417836782	4.20719531447736	4.41392187918451E-02
2016	3	19	4.17968775458707	3.56601080042066	4.57844994360311	1.08545294031917	2.96644250732458	4.7313312316652	4.50889475392043	0.058633901237706
2016	3	20	4.78767676783998	3.98300964838206	5.07251342339291	1.496530355094	2.92543446293343	4.53177473497092	4.29916511649584	7.00705497046801E-02
2016	3	21	6.05493622459221	5.09466981705006	6.31715511153252	1.3278322325802	2.86004232006725	4.51754532628039	4.22393524563008	7.39663988230581E-02
2016	3	22	7.16009371841543	5.99709304929202	7.46922998449965	1.56048281647709	2.54435641790474	4.60561678044583	4.02415566907457	7.34951461510166E-02
2016	3	23	8.01069067001131	6.63125059288133	8.24306709145592	1.86984750348227	2.48418296641093	4.60411359627111	4.01618536577472	6.93878237908645E-02
2016	3	24	8.10591265172905	6.70332864539752	8.23951900321065	1.72676541946655	2.1811374555922	4.22842136293816	4.02105398824128	6.21842922217651E-02
2016	4	1	5.21252621116298	4.37179384809321	5.34651230005039	2.63502633949163	1.45159497566834	2.13920103381288	1.80629509777763	4.53674230589195E-02
2016	4	2	5.17487703360557	4.91186265733709	5.75175872511568	1.44254712040103	1.41132493376728	2.15133409077183	2.05828146764029	4.24899898559529E-02
2016	4	3	4.88510143463238	4.95020412621507	5.76074507487604	1.21885948072944	1.34795704152872	2.12681903220497	2.02474846864547	0.038500479790416
2016	4	4	4.6263097351676	4.05869421083263	4.67205639340531	1.18260856301903	1.31348696561676	2.1192772581374	2.07131769962632	3.70080851619341E-02
2016	4	5	3.99159209928477	3.30920307863806	3.83979709707045	1.17438954897527	1.28841085764929	1.97933235970436	1.97931215889979	3.51183936615351E-02
2016	4	6	3.7669800993198	3.13036337848237	3.6670449598018	1.28748412224828	1.3221135859034	2.03484574594138	2.02996160888797	3.45294154172697E-02
2016	4	7	3.60803401224066	2.98634718920928	3.51675879832016	1.63691779085362	1.33094685166178	1.94843968777382	1.95451802958014	3.43129264400492E-02
2016	4	8	3.52224755014714	2.91342806875064	3.42988129259927	2.24576778648303	1.36278956275466	1.84808479520602	1.98460365977845	3.65817096719526E-02
2016	4	9	3.5326637518376	2.88353611767854	3.36907668408483	2.50207348256312	1.4412941452917	1.78035140591521	1.88393953569798	4.46972230641948E-02
2016	4	10	4.01212442412066	3.24335206928555	3.77414360332052	2.78525253435358	1.61318902864659	1.79776712966448	1.81966044281827	5.26884624059343E-02
2016	4	11	4.80561684914642	3.91541086581142	4.48152460446009	2.69767383917929	1.67074128785648	1.86128231397221	1.72754609029124	4.70259928785322E-02
2016	4	12	5.35731258145092	4.44551864475651	5.03861203926096	2.86771884408652	1.61717385522584	1.73173389206908	1.65620648322201	4.04045369357952E-02
2016	4	13	5.0374455716696	4.20613955751878	4.73970584702495	2.80435287859637	1.6700753593917	1.6948728735061	1.57707489707493	3.62426130169904E-02
2016	4	14	4.17287571225629	3.48305538782089	4.01537401222475	2.40234167118364	1.40019408045717	1.68787017012555	1.51845971994799	3.34580103413772E-02
2016	4	15	3.38099857233198	2.81395409060973	3.40329612093966	1.91447658242875	0.904262943044856	1.70123227568333	1.48824637974687	3.25058996516013E-02
2016	4	16	2.80266810407306	2.3399137120003	3.08378479256849	1.50263654646921	1.78167668231913	1.81885226385788	1.55078670221889	0.032307191000453
2016	4	17	2.3521936372398	1.98676811257148	2.89706958855524	1.56411648218331	1.92546788456872	1.88936019474012	1.6089211138623	3.12074887283402E-02
2016	4	18	2.32190129892715	1.91898185230631	2.98984988437333	1.94872628831903	1.39494161806469	2.0604071750967	1.68929242506667	3.33855731789826E-02
2016	4	19	2.62403238927412	2.10069070672635	3.36658503916319	1.38927822067895	1.87523750917783	2.13762972654807	1.69925076018487	3.88640502445375E-02
2016	4	20	3.32770974367742	2.49710424175439	4.05868563056166	1.81785552802149	1.61048386068312	1.98067246061607	1.72486554713526	4.25936269788496E-02
2016	4	21	3.78041534566758	2.94346126110277	4.12668791603745	1.98801073937939	1.64592735206891	1.9600379939871	1.76283395131906	4.93755804229137E-02
2016	4	22	4.8488399170926	3.46520790791923	5.27541169514134	1.4496574371287	1.62265342952248	1.99936976246641	1.74747357581572	5.22656246695344E-02
2016	4	23	5.3374444216014	3.90433857416043	5.63305020235083	1.51097757295339	1.52479072657618	2.1237305606479	1.74354725116575	5.07184322212048E-02
2016	4	24	5.13837179943756	4.07371012518424	5.33386406496928	3.31317445680567	1.41921786319774	2.16316005343355	1.7826727237538	4.82952978617906E-02
2017	1	1	9.93681484461688	4.37515052869731	14.0652111711576	1.73348828508504	2.93058270107848	6.65500357202143	5.87580563219756	3.97109910467789E-02
2017	1	2	8.774259063583	4.67967017386103	12.227385821855	1.49144995681999	2.73909098626264	6.39711757420369	6.39711757420369	3.56102387466912E-02
2017	1	3	7.03304054591451	4.65013798584726	10.4593170928884	1.44512416019657	2.88280023416168	6.53399846223578	6.48442897255354	3.52757079861061E-02
2017	1	4	6.0212709064267	4.33701658596159	8.56204238151497	0.998763924588215	2.8974707152192	7.02220827913075	6.71574798196554	3.48427349072924E-02
2017	1	5	5.64354381367413	4.033326503193	7.41881836494517	1.00666967689696	2.80982795730959	7.06660721686101	6.63634979934907	3.23130705301906E-02
2017	1	6	5.71566283583038	4.05266919943347	7.23100405552756	1.0516614167769	2.7368015354841	6.95721873754042	6.64980132542206	3.31806074222166E-02
2017	1	7	5.63074007456437	3.97180652377405	6.83965651361594	1.5989381094435	2.6202342666214	6.79104791445254	6.74094385142491	3.70586936117697E-02
2017	1	8	5.35893430651275	3.77310799868137	6.00191207221023	1.4213011145611	2.63301903196229	6.53155739077328	6.6368759092587	4.26008490737729E-02
2017	1	9	5.09499520361749	3.73073564190121	5.52862573153029	1.9865826336065	2.12044358371911	6.20770722710464	6.30671148330892	3.85523447720064E-02
2017	1	10	4.70075604961761	3.44375641103565	5.43736139960358	1.48658679942109	1.7232608912099	6.3218105995196	6.08434177837119	3.28328473905112E-02
2017	1	11	4.43551386960064	3.17067674178846	5.30676275575062	3.63649936615376	1.1894373665108	6.17658535208332	5.83081015875479	2.92202380902276E-02
2017	1	12	4.10896274979794	2.5861371206214	4.61540281042975	1.81485490770397	1.86158729217214	5.70531388694589	5.45836630762864	2.92861023650086E-02
2017	1	13	4.61844676325824	2.39955708340322	6.1505970355308	1.02059823289304	2.42298736451411	5.57279236042205	5.36288087471653	3.10301032782397E-02
2017	1	14	5.31697733057837	2.36129448863866	8.20079589185534	2.33368749771824	2.21965818561628	5.8297647486664	5.30621765684889	3.11620663654593E-02
2017	1	15	10.9996910281152	2.62514588620155	14.420998232751	2.66131545126968	1.49198079299336	6.21855974278575	5.16712553479638	3.44725592759741E-02
2017	1	16	10.6358052947255	3.13383865456229	19.2995696068643	1.54300318529948	1.89221361278646	6.67172835220248	5.64673486185666	3.24504659887622E-02
2017	1	17	10.6673832287495	3.49146955235146	23.8120507883772	1.4209988699901	1.27979886369238	6.81180182641739	5.90531480006065	2.92879351519411E-02
2017	1	18	10.7801960215307	3.63043392792797	23.9103400603132	0.708679626905169	1.32064381716925	6.46488359729223	6.01503701898511	0.033805200071623
2017	1	19	10.8039100326064	3.25975262008775	21.7376707928146	0.879401562108015	1.61761850369851	6.39241867597278	6.10975337617835	3.51942660619079E-02
2017	1	20	10.9455158320536	3.31921617665024	19.5587877884388	0.531737691641774	1.741266054722	5.65851408507704	5.59961789204402	3.12614598683577E-02
2017	1	21	11.2629622785512	3.33106003573925	18.8420591856536	0.628415736259088	2.82182037689174	6.44474485306076	6.23126426252769	0.04006147250454
2017	1	22	11.2988069939161	3.17482275739342	17.9352197488076	0.891470653772803	3.16757997558779	6.41933059796636	6.03685307435275	0.042290101784073
2017	1	23	11.2878757372377	3.20832394188458	15.6349967102777	1.08718852077556	3.40554360898921	6.47461845314965	5.9008236650944	4.42400891870304E-02
2017	1	24	10.923239223149	3.67543819801077	14.7802482407062	1.50003399496279	3.04109622295181	6.42830228883906	5.75155326869915	3.81542058570743E-02
2017	2	1	2.24210535639667	1.39215251505487	1.81052307355774	0.498154092379577	2.20489407548425	4.33046334606296	3.9095196646381	2.16682123241647E-02
2017	2	2	1.78900681400194	1.3425919891091	1.74016218444271	0.377350185362565	2.1135921414987	4.30729278256752	4.30729278256752	2.04749599728706E-02
2017	2	3	1.7405488338003	1.31923251945002	1.65558628516686	0.311346500868904	1.89165566238357	4.23909502566857	4.24840744060755	2.11077370223155E-02
2017	2	4	1.68390464949899	1.25205282267851	1.48238194812731	0.307873285133895	1.82053999906555	4.38950713103251	4.26749422819173	2.15962844768178E-02
2017	2	5	1.70846671876023	1.22935523952574	1.48362252047709	0.337478482649304	1.72780353114899	4.5873917855081	4.32338396986252	2.05560838070847E-02
2017	2	6	1.76463952836184	1.20890282853665	1.48899548491271	0.425103020183959	1.77439289498939	4.4381623484397	4.31886444686314	2.08004391007567E-02
2017	2	7	1.79973384633857	1.1475315271085	1.40601819506526	0.567138757177106	1.56959764246443	4.35494206041989	4.2939579218872	2.12893177660528E-02
2017	2	8	1.75816994391217	1.09791835509666	1.4009016868651	0.647078461137909	1.46852126100685	3.9455895499466	4.14024171659304	2.32989577325581E-02
2017	2	9	1.85820415275898	1.11996240304698	1.78909310628776	1.08624273933649	1.55309640399468	3.91440895791299	4.04537464016765	0.023839572580902
2017	2	10	1.93429136285697	1.26800112939504	1.86308351499901	1.44080065841286	1.55174600392356	4.09627953018517	3.85310068359111	2.53451142092857E-02
2017	2	11	2.06967977720354	1.32869670315041	1.85825664141965	0.876960282444874	0.989483540370683	3.91308225278465	3.67333612619849	2.44240224396591E-02
2017	2	12	2.11213010414822	1.34278359927071	1.78840578850174	0.923899515897937	0.852192852947579	3.94914011053991	3.5143024811546	2.52652191630895E-02
2017	2	13	2.27167188649651	1.40626526770265	1.9717216629621	1.17037081000295	0.730845023194077	4.00245825055882	3.51853514120146	2.68702257537334E-02
2017	2	14	2.24371797788667	1.36018288862066	1.74914627398395	0.669253911575871	0.562178397888746	3.92892446074689	3.49798317918668	2.69574475716098E-02
2017	2	15	2.36854862397406	1.36112773635264	1.73165797468	0.760994866715753	0.607856053247635	4.02325577001766	3.54541042096592	2.46583068095332E-02
2017	2	16	2.4932933368922	1.33931924438462	1.75260090317077	0.6070836414946	0.610401869036397	4.07432611119812	3.61030991687109	2.46558178708279E-02
2017	2	17	2.71259216198965	1.37448795202888	1.95429692375928	0.501844708260736	0.716013384844766	4.30661794872	3.79008915091165	2.48738911358739E-02
2017	2	18	2.70701801552083	1.45686281979422	2.19185134587337	0.713128141186207	0.81193885670624	4.36263740906436	3.79816050102788	2.53398183369827E-02
2017	2	19	2.77874806008763	1.46384547551198	2.17884526925771	0.538840109570545	1.0544837434827	4.30333342948757	3.87473790256758	2.58335466794399E-02
2017	2	20	2.83539176806642	1.5042757726903	2.03789376157387	0.435334255596942	0.988880369959087	4.37376474727414	3.92102474438507	2.42244226238925E-02
2017	2	21	2.84008974831909	1.464079867132	1.89634496512081	0.481158994838115	1.48706590547431	4.28017957067285	3.9122362822548	2.42524908037939E-02
2017	2	22	2.8824309235937	1.39513988384226	2.32870300035775	0.453421796399257	2.02872386437681	4.48269407200221	4.00524088904124	2.25707097757321E-02
2017	2	23	2.71249614602231	1.38951650061738	2.34805886226301	1.25561812034834	2.26292639037777	4.67135149041034	4.02423860565934	2.13578084111677E-02
2017	2	24	2.52072334981193	1.40958577789913	2.33070802947109	0.474465467189184	2.22689996386444	4.46611837066482	3.9736682217408	2.15334635012206E-02
2017	3	1	9.38819438922757	7.76185778547271	8.38660463913732	1.11480878528415	1.83118254882056	4.17094270870376	2.87886225255095	5.21113955986374E-02
2017	3	2	9.46946045953674	7.68087622479588	8.3150607048405	0.86650763267214	1.66994398740373	4.85620500572624	4.85620500572624	4.88085577364602E-02
2017	3	3	8.95978711640984	7.28913035600402	7.98405458483593	0.73135698065509	1.58071090655447	5.14789047364365	4.98361183205667	4.58691615152809E-02
2017	3	4	8.04754922033555	6.47598103426392	7.14264088812815	0.592143211286569	1.48120034061375	5.12193481561828	4.88935577893584	4.32238513851997E-02
2017	3	5	7.44779193978897	5.99496807158313	6.65493669595376	0.803899450320311	1.57094693999071	5.08292021655639	4.9059395344006	4.32383779698428E-02
2017	3	6	6.92407165084017	5.50709500049013	6.08947074987807	0.787110776128437	1.55713450207154	4.85525816764789	4.85464877357242	3.96549255229606E-02
2017	3	7	6.63884985082084	5.23575996653322	5.80077972684028	0.938073630839385	1.5018317125427	4.61543148258739	4.78600186884405	4.12771135192381E-02
2017	3	8	6.34644521475647	5.04007192381308	5.48553061327602	0.773789106496748	1.70260506782106	4.13965248239545	4.63985109172693	4.27069987406196E-02
2017	3	9	6.36183904078036	5.0810322795022	5.47448459479553	0.901004550215349	1.85092513582661	3.79459270473095	4.4681320453345	0.048896140839912
2017	3	10	6.66513767844868	5.41377744174472	5.90000055138754	1.43644373266328	2.2503314555888	3.63393391582877	4.24070237345594	4.28317286030801E-02
2017	3	11	6.93889795810326	5.71093268972669	6.22615835782465	2.08284078586802	2.27223613639923	3.57354922462361	3.82368601751196	4.13697179228508E-02
2017	3	12	6.36626444953662	5.31054375920998	5.84932090526673	1.4469697128056	1.6170756337964	3.66014777701979	3.49311823711766	0.037878795944539
2017	3	13	5.58928807420682	4.77253580806008	5.14267192321306	1.48150956400399	1.00427322272495	4.07499885721144	3.15519615001953	3.79364794174187E-02
2017	3	14	3.94114150619869	3.4293498282407	3.71366085250628	0.802777385463894	0.87463549258989	3.68523293045374	2.99142529297436	0.035112741564586
2017	3	15	2.61473051886318	2.53348914811967	2.71440890181905	0.418587728289435	0.753564080572722	3.65910521581331	2.73768472382392	3.39694210817236E-02
2017	3	16	2.01720054511585	2.05848602275613	2.42294262837405	0.515242185582588	0.690995303749542	3.73282629610095	2.8677271180378	3.27527876376838E-02
2017	3	17	2.01867951560279	1.84406252495908	2.30021162944801	0.820412654142367	0.861890219502744	3.56583914040715	3.02342137510344	3.34351696980351E-02
2017	3	18	2.23458522021364	1.72638535271438	2.04046646754069	0.881122022625856	1.21350946636757	3.48911567772855	3.2705431498843	3.49384217229832E-02
2017	3	19	2.3764402917856	1.83500427944825	2.33129559552934	0.689125487630777	2.32932530824893	3.71218983282347	3.40945332854894	3.30869208908961E-02
2017	3	20	2.59001181748123	2.39165996766168	2.83710757863529	1.22173297468261	2.67212265390338	3.40155454088714	3.30221979532616	4.18262453442582E-02
2017	3	21	3.82325549398544	3.47515062648289	3.92024250889787	1.33817873995562	2.6388429738629	3.40334079870978	3.14183169460606	5.34331298318395E-02
2017	3	22	5.90653260266984	4.92181672686227	5.57311816552094	0.816114770161188	2.63602798145911	3.3019915771504	2.95930871897948	6.18545718119198E-02
2017	3	23	7.73869900693736	6.37250652845289	6.97001905082252	1.17531431449577	2.33042743713368	3.05697908633807	2.92941505957579	6.57430094819696E-02
2017	3	24	9.06759732856172	7.47691639490345	8.16742440922513	1.03297075515142	1.97906171558325	3.40634517498675	2.86073570134164	5.90296143198671E-02
2017	4	1	5.04567516408467	4.20930677670818	4.71235430649787	1.26172594639101	1.44016101008724	2.20702444829812	1.9265972461984	4.35382165158143E-02
2017	4	2	4.89674537928821	4.0685654822027	4.5217243540297	1.81232333969841	1.37176260411388	2.25606781695815	2.25606781695815	3.99566984874095E-02
2017	4	3	4.69167959080626	3.89762713063182	4.28218909090735	1.2677600101963	1.32113018790383	2.27434343365062	2.25674407637666	0.037764841444888
2017	4	4	5.0459899277217	4.80899464335242	5.26100950455143	1.13648115763993	1.2858747132041	2.26072296868136	2.23635996827018	3.49112419006403E-02
2017	4	5	4.79536034305861	4.27100437785519	4.64973322243843	1.09758565446101	1.30513106104851	2.23269789939311	2.21397953796867	3.44708902943848E-02
2017	4	6	4.34194723677287	3.66580344328277	4.00266703088129	1.37689776903367	1.27428040506905	2.1001612760381	2.16096821354547	3.46813679970148E-02
2017	4	7	4.18957391223164	3.54168854617939	3.87638049525041	1.45908132157625	1.28433943614732	2.02556842722355	2.12187548949768	3.49695503904336E-02
2017	4	8	4.43970335221012	3.83499041704896	4.21659024156798	2.10329559771808	1.27751451353041	1.90836978503093	2.06800914181574	3.77372252422419E-02
2017	4	9	4.83364333180128	4.27561537840066	4.70781993241174	2.60054964546648	1.38652192247663	1.91302662675661	2.02878659806881	4.50395930384713E-02
2017	4	10	5.17731578337253	4.53359722170332	5.02412348339971	2.64015275955474	1.56526403656761	2.03075570767044	1.97250569611242	5.15347874049802E-02
2017	4	11	5.55787049051854	4.81707251897338	5.34976394837786	2.79300424976707	1.6429803244244	2.05378453366547	1.89358527606215	5.08488519821496E-02
2017	4	12	5.81262839449828	5.03749210240754	5.58017095164473	2.95383242346715	1.55430641869062	2.08697474456215	1.78967346928198	4.25616396263858E-02
2017	4	13	5.67880731013572	4.96784687973066	5.45506703245135	1.96776888098359	1.22664638957689	2.03353957194731	1.71185755897853	3.41871171545647E-02
2017	4	14	4.92816623879358	4.27440489925333	4.71013357167462	2.00390207984319	1.04802794480845	2.082805044413	1.6763828968188	2.95207132463438E-02
2017	4	15	3.81478433018131	3.25210694076106	3.60585122526137	2.0249669790506	0.990476782619918	2.10823131953939	1.693571975727	2.59620340135649E-02
2017	4	16	2.94875344962257	2.50241456435755	2.85877539099965	2.32830191377154	0.934766408127867	2.16821881083763	1.78112248620919	2.67671653242534E-02
2017	4	17	2.54083828789969	2.17253653561398	2.5737760542336	2.56529904042487	1.00493639778707	2.26008108253295	1.89619788546528	0.025910853257789
2017	4	18	2.47923087390782	2.08444570558034	2.66676971208664	1.19440119930167	1.28446867246095	2.41783959754825	2.00689124188318	2.83797973543379E-02
2017	4	19	2.53742953503354	2.12262951120858	2.71455710584995	1.29437554344489	1.63238610454576	2.48380949543865	2.09207281148967	3.75551434277874E-02
2017	4	20	2.76630450703018	2.32736623268292	2.68436092115474	1.37844408244277	1.71758038397423	2.21298475839866	2.09763004764713	4.52532159073614E-02
2017	4	21	3.25075904791231	2.72104499740471	3.04238225130351	1.39385105998947	1.79490466420832	2.02304405743966	2.05507260653207	4.91278886636259E-02
2017	4	22	3.92625810699728	3.26236361804395	3.61522543232655	1.27524427035793	1.7652753194517	2.10442244119749	1.98171783768609	5.06746036080051E-02
2017	4	23	4.54967340582614	3.77745713515643	4.2090781505546	1.29991971044361	1.62793239254964	2.21085459566532	1.94344807382539	5.00493448465509E-02
2017	4	24	4.93501716954134	4.10775005990445	4.61383704307618	1.36238920002392	1.51370490369228	2.21298117013267	1.94870801279211	4.78261740554899E-02
2018	1	1	3.36891954404622	3.26036066882504	4.94864338887243	0.503812624389095	2.63211920888676	6.21135438065505	4.60416390692203	3.47728616240987E-02
2018	1	2	3.72287557825483	2.97084470709015	4.69917348104522	0.614748337797354	2.72117162688369	6.63656599940532	6.63656599940532	0.032339701454628
2018	1	3	3.42344541788735	2.65659329267867	3.99700370869768	2.05797090109092	2.43213633894755	6.60406355167218	6.4501265971007	2.99310354210162E-02
2018	1	4	3.22451026544485	2.34471344931962	3.66142650001738	0.863328141790793	2.42631175405353	7.04008307665812	6.57649158335155	2.69569546136006E-02
2018	1	5	3.08551931041149	2.22248549165145	3.26829956887783	0.696529237768252	2.72749464768313	7.25392891487733	6.69082017475008	2.59923808977612E-02
2018	1	6	3.05132337559597	2.09309885144786	3.07658725819263	0.590822638556454	2.39192594273163	7.05335315011417	6.72644455568531	2.72505521520683E-02
2018	1	7	3.12009762391122	2.05292127631785	3.15218160202707	1.08263910792864	2.05685933883706	6.51424059875841	6.70229460590844	0.03017491858584
2018	1	8	3.01189484546638	2.04153384062226	3.23440313448457	1.68922067327272	2.27805940161399	5.96569047218487	6.56927483827754	3.57869358149445E-02
2018	1	9	2.98820008944468	2.29071499783108	3.36457501070846	2.62978521233515	2.54592177014312	5.2317622799536	6.25985256695052	3.96146900972049E-02
2018	1	10	3.21871464515607	2.66137991783097	3.67495931775362	3.07172447924621	1.66470269959932	4.91207821565315	5.90687215532218	3.24698772602073E-02
2018	1	11	3.22386431588151	2.48708526781074	3.77919268757675	1.20649521473023	1.53212162442619	4.75194228165724	5.48064275256225	2.58406695728282E-02
2018	1	12	3.02379363807235	2.14216168455365	3.81034555204375	1.91115885795877	1.1794446321744	4.45761454467276	5.07433630033415	2.49185468568237E-02
2018	1	13	3.23605725525877	2.13284012011976	4.44095998674439	1.20295306707653	1.29937843846792	4.17484864938877	4.64276487671765	2.66626405978483E-02
2018	1	14	3.1862981615403	2.1372548498192	4.32887048771496	1.36316073619363	1.99776579448615	4.23855979753421	4.22172511693537	2.65076782240716E-02
2018	1	15	3.24472899288242	2.20027812617591	4.80329664034368	1.01503988006977	1.52460936277834	4.47640800904543	4.03407520359444	2.64224932235425E-02
2018	1	16	3.1704638645597	2.1060554770877	4.92688027271675	1.98097228848095	1.17170524580123	4.3487820741809	3.97891382584423	2.80938538998441E-02
2018	1	17	3.2889215300639	2.1170676202337	5.26141118570449	2.97667619684961	1.07607066357212	4.84716605728573	4.06863815362349	2.70682325050987E-02
2018	1	18	3.30354483561896	2.21988524460046	5.53519845174146	0.770079221583573	0.875159674105142	5.15812446409715	4.16464298682726	0.02639607072371
2018	1	19	3.46522803376447	2.46682301641336	6.1001117724484	0.589586709926182	0.770689529434864	4.98249230490238	4.28978702586419	2.50825084751298E-02
2018	1	20	3.69877611012464	2.48170979794221	6.37736957740295	1.03913750932445	1.46419422697247	4.80708012453209	4.2827808123752	2.77579639479114E-02
2018	1	21	3.92543627122957	2.46528664011471	6.6735045447865	0.997882890431858	2.55629058952613	4.83515929748946	4.2882818523627	3.33606973028192E-02
2018	1	22	3.67869641314062	2.43805929350085	5.64063167661375	0.706392861609532	2.92383361460676	5.08011711565288	4.27198742310998	3.95020671846751E-02
2018	1	23	3.41087427776238	2.81085236822632	4.98461508513619	1.73833355334156	2.84981565638241	5.67145672322309	4.321949620702	4.12043595815283E-02
2018	1	24	3.4150624646036	3.24525997294549	4.95464886313361	2.43160439757851	2.65624372058871	5.80569990343628	4.43352281265445	3.63069753260567E-02
2018	2	1	3.03442709766563	1.31628016523013	1.82982092954849	1.14978834391654	2.10334692071847	4.28137179988892	4.43130383935872	1.81068688613014E-02
2018	2	2	2.3978112003886	1.26779186312964	1.756791106812	1.2100396947572	2.079090732869	4.49147516161691	4.49147516161691	1.69670796119184E-02
2018	2	3	2.3189197119906	1.14106086680438	1.64249030888404	0.852559885084343	2.13245181349011	4.50282980189042	4.46298454647867	1.66962543194036E-02
2018	2	4	2.29808732104743	1.08412678924491	1.4915854134862	0.638450935217608	2.02412773980584	4.45380607554867	4.40270244732085	1.77929029659916E-02
2018	2	5	2.81403142008176	1.33632977736505	1.74921134552624	0.637247719560185	2.67195243333344	5.71377553663897	5.36907218227819	0.022500384924341
2018	2	6	2.74603174603175	1.3822616831831	1.71244757419941	1.43751608927646	2.57835068575928	5.33585976571774	5.29129876831584	2.38095238095238E-02
2018	2	7	2.70171244209105	1.44061659677867	1.68058457129166	2.10306472985234	2.2676247767376	4.9221530154715	5.16304293720016	2.86813146286932E-02
2018	2	8	2.14097956959121	1.1875973595157	1.50603472389224	1.29304632071516	1.73320366123138	4.11379702915269	4.19270455775308	2.68695389276073E-02
2018	2	9	2.14480381543301	1.1932698313833	1.54477545266175	1.62700917746195	1.64260035341378	4.2811884755566	4.10479553756685	2.33307964664483E-02
2018	2	10	2.11144198917609	1.11538474623717	1.5033160486011	1.28976133714985	1.34188365927811	4.36849386227751	3.88124479956733	0.019557417295476
2018	2	11	2.27814025972805	1.11052728326471	1.42394616826939	1.14600227877382	1.09877832952736	4.626318192233	3.80487407098738	1.64454317053773E-02
2018	2	12	2.56717688020201	1.06593034344998	1.39573499775426	1.3048238149834	1.10373056189847	4.86511758102688	3.81111091589324	1.50814168640777E-02
2018	2	13	2.81932546987905	1.03531577381039	1.38994464342219	1.15749409661568	0.943245753601543	5.08571061383222	3.92514620225586	1.53267945415548E-02
2018	2	14	2.94545715413813	1.01180993670582	1.415841235523	1.13533750639483	0.843666623953303	5.0822291658087	4.08084984371308	1.56318230286599E-02
2018	2	15	3.15390477454085	1.00887779651066	1.44669931274613	1.06881873915059	0.550089008563405	5.20121552692427	4.30213900203068	1.52704945466511E-02
2018	2	16	3.43027673581126	1.04389584199182	1.60685753447323	1.06666531546054	0.636298003008481	5.28911750573559	4.56508135209375	1.59729092333176E-02
2018	2	17	3.7224327025405	1.08127677821303	1.67691255210378	1.62718890490447	0.803816666657447	5.46279304757364	4.81515622505254	1.70355754600344E-02
2018	2	18	3.95002127954872	1.1404728040895	1.7871540702401	0.738929914503874	0.856638434599208	5.78241432050245	5.02394662203711	1.79972607458525E-02
2018	2	19	4.14876360842056	1.15464641197479	1.73682906446291	0.502983774325825	1.01420505493603	5.75204170230634	5.22380808588544	1.71601781696612E-02
2018	2	20	4.0925789899387	1.19527921157155	1.73689982564795	0.476836782346709	1.0778637747706	5.24329925055127	5.16568644133942	1.70239468035522E-02
2018	2	21	4.01132732973465	1.27953698488436	1.7315163437788	0.435940384989949	1.26800796410107	4.62620150365225	5.10880133369384	1.97480154909632E-02
2018	2	22	3.85470212672903	1.29508555855231	1.70361126548246	0.603580121935379	1.49714373522138	4.56084759524609	5.00517139093779	1.94862760870444E-02
2018	2	23	3.63557318920047	1.32375037867342	1.70394259027499	0.602080851053474	1.80016585697665	4.44626907905732	4.87232097099389	2.00610376388207E-02
2018	2	24	3.35305304529086	1.3448091658037	1.77186425456903	0.515565321156824	2.04300405973767	4.33185281771672	4.68476330570175	1.79340986852119E-02
2018	3	1	3.215938249334	2.82733159031066	3.81893322544296	0.314137474589035	2.21347034775534	2.92589520405261	2.45083739190682	3.13256144017489E-02
2018	3	2	2.81663940644064	2.51724011502785	3.25913787863372	0.280623052523183	2.36077598300821	2.88716623381481	2.88453632123828	0.026417465269001
2018	3	3	2.32078109625376	2.03627302625301	2.8573725664848	0.324921302552661	2.06970066046677	2.85931087898651	2.80985363260112	2.25198856463684E-02
2018	3	4	2.09466032464168	1.82309391699011	2.51054213574279	0.379997678962021	1.69305383340152	2.82738585116493	2.80897439761597	2.17290512698008E-02
2018	3	5	1.99386116691739	1.69147806347457	2.27385480765033	0.291876955004579	1.85744923135434	2.69918796794045	2.70406520399398	2.33221261600964E-02
2018	3	6	2.06022042994303	1.70805850618303	2.15247510856003	0.334526986936274	1.65253361446561	2.58753019306056	2.70614445822801	2.53780234841825E-02
2018	3	7	1.85496845121925	1.59128457194849	1.99617293147284	0.682719407410158	1.72066112842336	2.33775309774631	2.55729839747163	2.75230394571155E-02
2018	3	8	1.92795908646088	1.64424709865926	2.00312126288847	0.330334980739564	1.98084117950573	2.12441039668132	2.46279944193838	3.21469061265783E-02
2018	3	9	1.9990978357406	1.6951742347837	2.11005436227712	0.738424395747658	2.24310009567466	2.01070078506446	2.33465284819149	3.89876803065568E-02
2018	3	10	2.16254319869317	1.78576909536876	2.4823055612928	1.28595721708834	2.64018224100584	2.42044774032412	2.29412628472055	4.70957888539951E-02
2018	3	11	2.2734926055413	1.91214487924312	2.7994705381764	1.27650257482287	2.28046434899974	2.88849509633799	2.14647179726886	4.48199010419676E-02
2018	3	12	1.99891890814329	1.7050308977696	2.68760711166499	1.02976930571387	1.32395039486504	3.12583383294554	2.01894607992288	2.82138705361194E-02
2018	3	13	1.88352653123803	1.67100307465612	2.45865399153955	0.729111999894408	0.625439188094682	3.24117391284907	1.8870455858521	2.55580086383027E-02
2018	3	14	1.91372056186082	1.75427179464257	2.39415609732685	0.833141984834172	0.624305169323821	3.34746684778986	1.96297304624188	2.51536519710954E-02
2018	3	15	1.51230913973888	1.3982087564502	1.98427109928641	0.696280216328477	0.830836468787386	3.22214981506018	2.07121174167332	2.48509441663779E-02
2018	3	16	1.5498361709751	1.32823338369754	1.88381756745471	0.683623563425507	0.962773770588571	3.38599190437168	2.41492418587611	2.90456030893409E-02
2018	3	17	1.6467984423933	1.31326863581063	1.70771905768256	0.606917993961651	0.943761376169423	3.27096632723827	2.7058099428526	2.33606947577098E-02
2018	3	18	1.81359571342808	1.30362992463051	1.63389586151459	0.363706410365801	1.49504803516508	3.17006587424596	2.94518816603173	2.23720764329458E-02
2018	3	19	1.72691220713536	1.24602108277818	1.4838218041139	0.483391688307695	2.43379799229873	2.72427460765891	2.85307982227003	2.57513596338934E-02
2018	3	20	1.68609494245211	1.39226940264408	1.76868247325269	0.57924062811448	3.18270847671275	2.83253419610229	2.64779710680635	4.39216655552452E-02
2018	3	21	2.19141392149118	1.98414440761116	2.58810388623861	0.466358568460072	3.04039776554619	2.99100451450622	2.55367367211854	4.71279030433214E-02
2018	3	22	3.20507685509393	2.7997731000502	3.67132609476707	0.417856340826159	2.87591213152198	2.85648350935476	2.40765771784	4.62223950474396E-02
2018	3	23	3.82939017267279	3.35413941275234	4.6946269459285	0.345144472551894	2.61821913760007	2.94567926769152	2.2714866649588	4.24472398413166E-02
2018	3	24	3.98396787135639	3.52113172537623	4.84851139475799	0.644554869962331	2.43452938641811	3.01555444776761	2.41560936979698	3.71235351595871E-02
2018	4	1	3.72709994048845	3.07255465704816	3.46164246687737	0.988527909264848	1.28262291144506	2.3598582436945	2.13729675969722	4.23120158024944E-02
2018	4	2	3.61619651094805	2.97460848885812	3.3709609458017	0.636836869190127	1.23440245989454	2.38291145606035	2.38291145606035	3.87284836982661E-02
2018	4	3	3.40451463565822	2.79219057964215	3.15027891612524	0.614390366072256	1.1468790823572	2.35391171259972	2.35937436963927	0.037233005545609
2018	4	4	3.09111912178618	2.55244194736631	2.88384521474148	0.752663739683942	1.12357250336735	2.38002444471497	2.35208982638517	3.53165308170982E-02
2018	4	5	3.00087732318823	2.48427419224436	2.76090623281375	0.622829657128419	1.11125006156396	2.35355003215284	2.35597395304648	3.36416120202211E-02
2018	4	6	2.85386636093287	2.36297523406569	2.70905797219508	0.546004723460199	1.1320775622792	2.37641576010411	2.32621053983443	0.033548291311854
2018	4	7	2.68201919779503	2.19743342078482	2.56627671890779	0.572939476942994	1.16055922868131	2.29822525548351	2.31110540903278	3.43429666932676E-02
2018	4	8	2.56316583762256	2.09941950012019	2.50565338827393	0.748946841528929	1.15169691692	2.16740059108268	2.25555753663647	3.54757988494093E-02
2018	4	9	2.66532576064912	2.18268045108848	2.54944058460122	0.952341144149377	1.23052125967104	2.13797103685878	2.21296982427461	4.25607580323446E-02
2018	4	10	3.00298615154727	2.47478963844214	2.84526628460759	1.1252753204264	1.27783903184081	2.20433135824248	2.18675896237696	5.10179093964526E-02
2018	4	11	3.58435726496308	2.94685622106662	3.37082355889369	1.36076773984275	1.3360251110911	2.20550632035332	2.14939394671906	4.74227747546169E-02
2018	4	12	4.11901667284627	3.37230859495968	3.7750550549594	1.75102985675289	1.15499871928962	2.07286403372662	2.06556594655007	3.72896848886918E-02
2018	4	13	3.88782503627669	3.20803360935374	3.54908798763264	1.56822517984473	1.04806950926388	1.92855228097557	1.98506571983532	3.13683448553733E-02
2018	4	14	3.00934133739286	2.51650623109476	2.78267197152996	1.08669951673276	0.918907327019575	1.92698062773676	1.88786135340289	2.66626108801295E-02
2018	4	15	2.17406664276904	1.89772417741846	2.19409758001938	1.06615789917851	0.96072298876964	1.96960698533468	1.82144632088274	2.61590070228763E-02
2018	4	16	1.96177440028967	1.70734972764226	2.15419555458484	1.6856604712753	0.853932784160879	1.92798756671199	1.81291880191043	2.69626094916677E-02
2018	4	17	1.85859686648714	1.61842861950656	2.10559328106712	1.61159830980946	0.869536632706207	2.00714106935577	1.86943677712872	2.71302118110395E-02
2018	4	18	1.77845794743977	1.53994114318092	2.01020290042972	0.660446189372218	1.20284287067372	2.27799623419387	1.93527280067416	0.027521482660079
2018	4	19	1.85079978818692	1.56994180506445	2.02995506873134	0.677212385608249	1.3729901897454	2.38788606200348	1.98517545640352	3.09540867570281E-02
2018	4	20	1.97951858034992	1.66577917889102	2.05434975767491	0.752602588621447	1.6126806326923	2.31639122192404	1.99838390457269	3.97128941970223E-02
2018	4	21	2.26300773510777	1.9162160811682	2.30591587673389	0.714524156013999	1.62854939417572	2.25024890612735	2.00594417536569	4.67110944267529E-02
2018	4	22	2.85569491021405	2.40322517254787	2.78399566072087	0.640672963612175	1.49934067555629	2.24129268768428	2.01700839804806	0.048743172164862
2018	4	23	3.3727760580875	2.79321486139285	3.16436234300132	0.718695587544958	1.42096175077684	2.25594098136716	2.01342581770877	4.56511235766885E-02
2018	4	24	3.65663657895498	3.02343924973915	3.3962112063671	1.57620835844553	1.33270064803342	2.26816015712396	2.05809226789159	4.34635565044268E-02
2019	1	1	4.1725715734249	2.11040537234651	4.05144545621249	0.551939563638999	2.31062841519241	7.86901783513187	6.38942825207622	3.55818744418709E-02
2019	1	2	4.61946564116645	1.99419497302795	4.57357463482474	1.07626961778844	2.0692110880935	8.33461835822294	8.33461835822294	3.04240009648755E-02
2019	1	3	4.56092820769002	1.94437098116504	5.56737677132291	0.976914428093037	1.81367496984302	8.05998943870686	8.08749928148987	2.98911401106853E-02
2019	1	4	4.75081066979121	2.00835033656485	5.50540889390357	0.881630720467888	1.86978537190941	8.50287992048275	8.0987321729958	0.030371135588768
2019	1	5	4.36531165231704	1.85129567711748	4.00302055374676	0.93354729936245	2.17859610569181	7.86142901231719	7.86668359245506	0.02867601871925
2019	1	6	4.0072449310664	1.83779197376715	2.90149734941924	1.67862787772706	2.3551615745508	7.40850527523759	7.55771791560305	3.01777714215383E-02
2019	1	7	3.83619787568553	1.77752523458767	2.87608325901112	1.45216029188068	2.25254676802697	6.93031197412999	7.30673551173052	3.31849313608072E-02
2019	1	8	3.7133053151655	1.89039061462159	3.03489046703893	1.80113855431151	2.46502160168751	6.73741216501997	7.0816956460399	3.90074278909843E-02
2019	1	9	3.71435068390145	1.99915169580177	3.12404762025251	2.27441330842412	2.5553607817898	6.72774843077788	7.0874792044162	4.34567611877016E-02
2019	1	10	3.66341650414149	2.25373152066638	3.36331144956575	1.19426226312092	1.79390380453476	6.34117357628681	6.82424145233548	3.25732372122706E-02
2019	1	11	4.02940419126512	2.11303563920891	3.46302276528677	2.73183597728371	1.23790355446055	7.3244806045653	6.66960290649532	2.73621050499166E-02
2019	1	12	4.46235400946464	1.76232987221307	3.60913415564715	2.67827620918921	0.953462589245592	7.94935787803588	6.71879072157562	2.67372911417316E-02
2019	1	13	4.99037181336511	1.61622203193805	4.15329417452255	1.93085240267564	0.586659153470549	8.10861188964298	6.7057086818337	2.49977042104731E-02
2019	1	14	5.24438878678808	1.66115252173812	4.39318799866141	1.32193686891713	0.655458705039071	8.01548479257511	6.91209920314158	2.31578273972868E-02
2019	1	15	5.34690998463549	1.65029903262841	4.3447030128226	1.26055110329002	0.514663043923388	6.87755691538372	6.97083611720071	2.58490704511393E-02
2019	1	16	5.43073957187752	1.85449309788635	4.28796544789353	1.18721459097703	0.592926874655711	7.48288666130602	6.91804321988752	2.97089540579858E-02
2019	1	17	5.47569485824751	1.67171265403786	3.90210667930617	1.52333360508213	0.774202973323171	6.1598583004602	6.81766849928651	0.025237884114859
2019	1	18	5.51256856907892	1.85261495788579	4.52034938456736	3.33253442102616	0.599144689515278	6.40687800738772	6.9567261546125	2.66438511865055E-02
2019	1	19	5.39780678545729	1.75414461028364	3.85405546405518	2.46520905979289	0.606530375916521	6.06227895034731	6.76969315786683	2.63034911881347E-02
2019	1	20	5.74384366142423	1.609058167194	4.2086400359087	1.19025468592678	0.934240298813886	5.95988523937108	7.10122217019975	0.031707011509883
2019	1	21	5.55372789036852	1.48342456378099	3.48861914433933	1.13476655447263	2.10210327829887	6.53482406953965	6.597866408064	3.94463520794804E-02
2019	1	22	5.32465348231423	1.67132713375293	3.24480608748471	3.03120397721797	2.74677154511226	8.14660822227951	6.5506194420442	4.60374881713233E-02
2019	1	23	5.01418911648864	2.23579675099145	3.5863328725983	0.675311768211681	2.45373797244965	7.76623132512882	6.52648860607954	4.16338266407369E-02
2019	1	24	4.55798273489164	2.39334956293368	4.05840906191896	0.480496567450275	2.37379808647911	7.66503006846113	6.26950034110287	3.96639927797533E-02
2019	2	1	1.82479017358083	1.36776392128287	1.94707969454968	0.679693150937893	2.30724017087158	3.9972993216549	3.97818971411175	2.40171741882968E-02
2019	2	2	1.7750199227349	1.28345504069271	1.95947854268233	0.707255842035021	2.16656164986361	3.97694378681318	3.97694378681318	0.023614662731674
2019	2	3	1.72961169707222	1.18928792237411	1.90169308108061	0.386311223252899	2.19720604839441	3.74037736542732	3.71544458686412	2.35610281783187E-02
2019	2	4	1.58406225113443	1.18906299636404	1.61875458261492	0.397727798503033	2.09991588355694	3.62770670118593	3.4660382800176	2.40416222860672E-02
2019	2	5	1.48467949503143	1.14913412246697	1.4157596919902	0.493680207594851	1.85409261247424	3.82786986799785	3.71683015335499	2.40284289881051E-02
2019	2	6	1.4345493795708	1.13553741299941	1.35672521437273	0.281556674758083	1.72674165950516	3.62053036478281	3.36011376724784	2.36236995922604E-02
2019	2	7	1.38008484649171	1.11294120117999	1.31978687330154	0.539990735188338	1.67505611534145	3.1336539239824	3.26295180360666	2.71674219900976E-02
2019	2	8	1.4632260793927	1.08046734073298	1.58619813110639	0.751125577307886	1.65581840197463	3.09914995662622	3.42416533461911	2.59545989865368E-02
2019	2	9	1.55090542007363	1.15338498953954	1.72632753548954	0.964956041872987	1.72068729004691	3.44278192293371	3.24419682505043	2.56100845178422E-02
2019	2	10	1.53493183549928	1.15837921799382	1.70013122389755	1.31725120116	1.31659410399733	3.68553794481128	3.12542914220258	2.41636825302223E-02
2019	2	11	1.51691232855666	1.13975307361292	1.65381489668934	1.89181154564201	0.885361908041974	3.99022616390556	2.95113581671989	2.18349553382865E-02
2019	2	12	1.65117184711687	1.15779319453552	1.6974025166778	1.69841411642479	0.810974560983322	4.04217426256845	2.89640367712851	2.45342878165929E-02
2019	2	13	1.66785445849704	1.07455731490687	1.5043877207585	1.36965703157895	0.716953818322045	3.94587607992734	2.92694697399136	2.51875558908571E-02
2019	2	14	1.77706589221506	1.07486532529445	1.36912982337541	0.708713089360247	0.456880485106406	4.12221126754661	3.10043048431315	2.22877767115959E-02
2019	2	15	1.89802291777485	1.06875171364705	1.33687629518396	1.23796628982292	0.55968690212444	4.22845767224235	3.3057809884573	2.11729298246897E-02
2019	2	16	2.1201315573743	1.0766891988894	1.46562180502325	1.21731008997355	0.627734779755606	4.46841771464855	3.5281642933583	2.16803004448184E-02
2019	2	17	2.66160286270773	1.03894949908565	2.44668048676001	1.17876287601482	0.690457320082419	4.89429560066507	3.86433678968994	2.61684417216548E-02
2019	2	18	2.81985105242394	1.02892625992714	2.78889388234127	1.04576895459031	0.774585630961369	5.289428660598	4.20973250982745	0.024928942030008
2019	2	19	2.70616013095957	1.04097235764441	2.56153559136592	1.05977635236567	0.796479233250672	5.43603410778369	4.34841620471129	2.51524297942861E-02
2019	2	20	2.09813429829459	1.06525923804069	1.63672891848988	1.03348928616165	0.873791570328371	4.97626184393893	4.31837963495594	2.29267027898201E-02
2019	2	21	1.68698456711282	1.06789122639266	1.5262019709599	0.582831963086656	1.14100991616742	4.64272177779862	4.49540641720144	2.20824512955001E-02
2019	2	22	1.4579780965173	1.1017555148486	1.52802469767264	0.991672555970835	1.39073794886786	4.06160406306066	4.32357755679991	2.34002132877047E-02
2019	2	23	1.57166072328499	1.19450001627756	1.55350461858468	0.581790830473702	1.92315281511329	4.03832278925143	4.27851550284553	2.44550141611709E-02
2019	2	24	1.74937172915046	1.35320774633742	1.7953304045689	1.26923878928168	2.14906469884704	4.08294574830356	4.253158117629	2.35174096468539E-02
2019	3	1	4.17573569894587	3.42893798227301	4.48262178186111	0.906430188307136	2.31234029655214	4.57026707933689	4.51964773917996	3.56392601318419E-02
2019	3	2	4.19749015616608	3.48328481478432	4.25783341714577	0.963302335141408	2.23460974794786	4.26623489131575	4.26623489131575	3.51076959054761E-02
2019	3	3	4.02195081405611	3.32151216105926	4.08283287614771	0.648604707733011	2.11358143300013	3.88637147220317	4.0505832108565	3.48551169964899E-02
2019	3	4	3.67887962956091	3.04189962764573	3.71439541199426	0.720484019407941	1.93121511922797	3.66746860432626	3.88651505739824	3.44390379598633E-02
2019	3	5	3.70482760607062	3.09809563607949	3.60810287004981	1.0152430927689	1.90115450811312	3.61761553354224	3.92208835560356	3.39664053884325E-02
2019	3	6	3.86964947222295	3.11732836819014	3.63481231570405	0.66548909504738	1.90790440413854	3.82728444619431	3.93855472148095	3.60749161812753E-02
2019	3	7	3.95330752793685	3.18616429272825	3.61295009722108	0.815386958787505	1.62984544736137	3.53139682605642	3.86285468215645	3.90296517613705E-02
2019	3	8	4.08920393661309	3.24337882043395	3.83471164746664	0.629836093836565	1.61546803848302	3.43978959273636	3.9121594993648	4.39122728630374E-02
2019	3	9	4.00230053053786	3.23018941561972	3.77701525988801	1.37920926558654	1.58990657820456	3.5522875968403	3.67362879366659	4.58887719094199E-02
2019	3	10	4.24594268380785	3.36506138829212	4.34959398780617	2.37247558690119	1.75115291087837	4.45979368302911	3.64761777559673	4.38101157398009E-02
2019	3	11	3.774112294449	3.01860550033731	4.43557434025078	2.92029335617687	1.88879562011294	5.86856242955527	3.54188950389608	3.99927107060898E-02
2019	3	12	4.21984213895286	3.45653773872105	4.56478346909204	2.65296860120892	1.60023316222024	6.02576724468597	3.668336550068	4.02100378888416E-02
2019	3	13	3.87496866423269	3.10505746275163	4.09021801758989	2.39937441653089	1.49133607735107	5.70945976770152	3.69865165877655	3.80812846469603E-02
2019	3	14	4.04352726235611	3.23386701440881	4.40535466886085	1.30265146007913	0.985193660443246	5.98445646496927	3.71439444039028	3.75368847051209E-02
2019	3	15	3.33187543566937	2.61560822140644	3.44844846504273	0.742641528538027	0.975321929264414	6.18240953362576	4.41530069686813	0.032043181876232
2019	3	16	2.77396549422496	2.4486810595999	3.21168550711145	1.13000774685111	1.39082793053689	5.25828933377454	4.55808525331313	3.16902043944276E-02
2019	3	17	2.98190686016685	2.18599980354287	2.75855528897462	1.25507383409486	1.13349710466084	5.70582463968404	5.04384696009531	2.97499976180948E-02
2019	3	18	3.27580566850016	1.96187171290934	2.47556797349279	1.04204009688457	1.62053489111877	6.24989062794764	5.69338935546667	3.44435386602796E-02
2019	3	19	2.88950332889814	2.21928993450858	2.65309419131794	0.97383084890672	2.55623057793574	6.27072615923038	5.53706604393011	4.35141572657559E-02
2019	3	20	2.55354607466851	2.24780462283838	2.85058579405129	2.07479539152765	2.8883314215009	5.24725887180373	5.08328014775008	5.77603408839075E-02
2019	3	21	3.40365559974708	2.90295675873187	4.08340220327597	1.37293128459258	2.70423773820275	4.71611428008943	5.34279034136398	5.53668166806439E-02
2019	3	22	4.34075704424605	3.59813554923523	5.19432523937213	2.14823811239835	2.80547395529988	4.57529562493598	5.24440101108845	5.20002781302161E-02
2019	3	23	4.41066608803433	3.6521968274816	5.25643771690061	1.17269458301555	2.26326713357346	4.66621563547191	5.04984718903979	4.46155670556382E-02
2019	3	24	4.30386055609084	3.54566844274565	4.86837574073131	1.33606974104692	2.29291833910498	4.50528312206856	4.69621791925141	0.042166337284616
2019	4	1	4.19680981898631	3.48706359605593	3.92227632924554	0.452957679421805	1.06109648310547	1.96761818428577	1.71962554951994	3.65656016341013E-02
2019	4	2	3.88883880172989	3.21710912024691	3.60923360881975	0.468083107340565	1.0784724971285	2.02144884180928	2.02144884180928	3.38993269299451E-02
2019	4	3	3.65897411651487	3.01664111749467	3.40329763992242	0.458683025681839	1.03937997750152	2.13134424771045	2.06017239922375	0.033113549105701
2019	4	4	3.51565211394154	2.9097610674379	3.27974344042111	0.642082997654978	1.07098699749533	2.16952179311171	2.06559847088583	3.06680850175998E-02
2019	4	5	3.34762108058123	2.71501779607477	3.20498266639653	0.581285780776517	0.991173883201456	2.29219899105804	2.09793899295105	2.87014916533991E-02
2019	4	6	3.10896033568065	2.47345620237842	3.07090158468098	0.518675340908935	0.992760671957669	2.3083956339574	2.11075399349512	2.84112295057633E-02
2019	4	7	2.90600416302255	2.32738696676334	2.82581411776113	0.501448556744783	0.997071736026865	2.07948173147612	2.07836929267464	2.87409166914081E-02
2019	4	8	2.8833095761798	2.34230220710966	2.67475241999816	0.659494556643981	0.968504927313878	1.88465676053201	2.01345857358072	3.07447824613076E-02
2019	4	9	3.00190947450308	2.45629820168484	2.68782787473132	1.10456963368758	1.07360401187637	1.59612533939889	1.98823784299351	3.82815004436058E-02
2019	4	10	3.33269956587311	2.71625539545048	3.02024918343208	1.77174175007811	1.17222291510747	1.81720803864713	1.89644738961633	4.40340383659204E-02
2019	4	11	3.99693061984998	3.25882657198528	3.66128311260356	1.66995596013795	1.17224162525183	2.07672503550447	1.92034891050572	0.042037655154869
2019	4	12	4.47149824950596	3.66019392871103	4.17204512560609	2.17618257891176	1.11966508413246	1.96291153960052	1.86187183643299	3.72144567610316E-02
2019	4	13	4.47139445515311	3.67945781917963	4.18228792196531	1.63247236016727	0.912413643106642	1.98072843826133	1.68803816654379	2.98077387311472E-02
2019	4	14	3.83793358121562	3.16213112613565	3.68952285064762	1.31858023398631	0.67356970553061	1.83117473371246	1.62546851463098	2.46680585849642E-02
2019	4	15	3.20257775661216	2.63456313966319	3.14858538312209	1.46174151323797	0.612941447219685	1.70429175100063	1.71494841046691	2.27617267822005E-02
2019	4	16	2.61670486893682	2.12938531891241	2.73548857412296	1.05035961163843	0.70388334786248	1.80719177031257	1.61210088172827	0.024822810430801
2019	4	17	2.53677708869549	2.01837829655789	2.59641902866144	0.739274674430441	0.788339513259671	2.00386057718916	1.74188796493465	0.02475552766439
2019	4	18	2.76628442467617	2.25284617773206	2.87278973175785	0.913860126409978	1.02918065122077	2.05200316762433	1.80273069383997	2.67770548028473E-02
2019	4	19	2.96822181981217	2.47917077236456	2.95542804616879	0.756860206289649	1.37292970437084	1.95063633529901	1.83136883671868	0.033282018367959
2019	4	20	3.11423751520119	2.61651104162772	3.10310144081271	0.822327416358379	1.36116018042229	1.90312934216909	1.71462351957006	3.78039127389671E-02
2019	4	21	3.43232195103408	2.89816789759147	3.36866577501924	0.622857281294074	1.32906901754563	1.90809867863093	1.70197910816098	4.10881444813718E-02
2019	4	22	4.01835849812201	3.37115648397032	3.85757927976765	0.711991271209438	1.28808551881436	1.92774487258804	1.6800819028116	0.042993692225621
2019	4	23	4.47018687206691	3.7789719915094	4.25604693710827	0.673369148564869	1.18360085571669	1.98368790532702	1.71587915766723	4.19186757649988E-02
2019	4	24	4.44802273040079	3.73158862111903	4.18939395042131	0.568105878013884	1.14024570257788	2.02514155666488	1.73951054099605	3.99969266712247E-02
2020	1	1	6.19879761142147	4.64939740558688	7.52048320155961	0.834682104082766	2.23995051926197	4.90294227736842	4.49764503219507	4.18021214219075E-02
2020	1	2	6.31702536381866	5.13498310900734	6.7970258091098	0.630857947453947	2.16906717014953	4.87549879083915	4.87549879083915	4.43782719946161E-02
2020	1	3	7.34416488903521	6.26511869735938	7.54937513632797	0.664602278767208	2.42276951668366	5.33272238851795	5.03653319920227	5.49708359705404E-02
2020	1	4	9.05311101826129	7.98367093574791	9.15418591134185	0.762183207688717	2.2838601482133	5.72463201451033	5.21056876343002	5.36254079707764E-02
2020	1	5	9.98215530754778	9.42508615667013	10.4894359351326	0.714221759271635	2.34005473141144	5.79363116742282	5.27605006045928	6.05166519539411E-02
2020	1	6	10.8411949673417	10.6975925475034	11.869503813258	0.645567902964226	2.19595343458125	5.8648337423622	5.32177491489132	5.89287532557674E-02
2020	1	7	11.1483593048732	11.1206263604839	12.3077294401562	0.567088031272062	2.04148073358888	5.68771594943147	5.31341691907172	5.49232128788559E-02
2020	1	8	11.2289198935298	11.2233404522512	12.4416249393953	0.883097072891931	2.20957026398259	5.31752992754413	5.252651606534	0.053111454731773
2020	1	9	11.0378843064433	10.9099751467467	12.1379479289068	1.50001968138815	2.25820148939822	4.99697815286653	5.10328428239979	4.87327326040018E-02
2020	1	10	10.44689867352	10.1025679255467	11.3479398155303	1.73493361034752	2.08605008048024	4.84521998844702	5.0271543905846	4.86768017152742E-02
2020	1	11	9.8296586927575	9.26071821034074	10.5456439608294	1.31877722769042	1.11734002818912	4.68133879396892	4.7564460315781	3.23029141234899E-02
2020	1	12	8.21281679054131	7.20812224519424	8.34239442966961	0.488064742324158	0.652901365626321	4.90317631230448	4.50407819021073	2.39592828699325E-02
2020	1	13	5.72269263110299	4.68293002314979	5.92562962222185	0.849489126889944	0.675218896536078	5.02754730301545	4.34326002857206	2.27007652962381E-02
2020	1	14	3.96183077119421	2.87513723870951	4.53243843460148	0.621021961747429	0.598620708420325	5.30385269989258	4.29476956603442	2.51735788355615E-02
2020	1	15	3.26560500675114	1.91056053185805	3.67012865402437	1.0096102892327	0.671767922505179	5.53289678738935	4.5186094602923	2.46913311862441E-02
2020	1	16	3.43258985430688	1.71909174736433	3.94214194211566	0.635030356288958	0.719157376559398	5.64686413957718	4.73343652787194	2.42349388238557E-02
2020	1	17	3.42995706606369	1.72038081392683	4.24844134849155	0.913576257408127	0.657889075321008	5.81613152676771	4.96518096422625	2.59029113400087E-02
2020	1	18	3.46233006349756	1.78705610195666	4.50505531036372	0.867199142754289	0.739361840571727	5.80156012111996	5.18853457499933	2.52140594167328E-02
2020	1	19	3.82415410115387	1.87613197177687	5.77012127402087	0.732967263337911	0.978617338285677	5.53191200727681	5.31352602103043	2.49190853742338E-02
2020	1	20	4.53223914047009	2.19613675344415	7.62414800815419	0.910280049868984	1.29608187782683	4.927589466417	5.32660707090502	2.70607951557331E-02
2020	1	21	4.74337688381844	2.43180747606469	7.61432951453934	0.441742997688069	1.75017520785369	4.70570741047057	5.25626788893376	3.13996283624342E-02
2020	1	22	4.61960230281569	2.82511772754199	6.815804299281	0.473033117845371	2.08054634521372	4.79638676371539	5.21183050633974	3.26830509313592E-02
2020	1	23	4.84032200611902	3.08414817104423	6.94833630075307	0.638276328900229	1.94744695719816	4.72885637996889	4.91233289718374	3.18932061242946E-02
2020	1	24	5.02798609011434	3.33158891553166	7.04056797591717	0.498941445215929	1.98020531691921	4.82845052933385	4.60012952278618	3.18359320587337E-02
2020	2	1	1.48869537189893	1.16767361438059	1.71659650448831	0.310275146835308	1.84638134789178	4.09511150711726	3.80129650119074	1.68834855289656E-02
2020	2	2	1.51133818664476	1.19039723113992	1.66639078097929	0.324169750605117	1.81559295387509	4.34923508905023	4.34923508905023	1.72944154629126E-02
2020	2	3	1.50996577436951	1.1477960053599	1.5743556079374	0.587448634257438	1.74611952301014	4.10885009746666	4.21463967626431	1.63222723402035E-02
2020	2	4	1.46617780816569	1.13109262835078	1.50790546676129	1.29015317067117	1.68707656946686	4.00776873653651	4.11847787978862	1.65906693983107E-02
2020	2	5	1.41424511884644	1.07668415887756	1.47909837415942	0.379385644684425	1.58596504406454	3.804196095054	4.01204915663887	0.016118245399238
2020	2	6	1.43847635732586	1.076637831896	1.49418708490833	0.304163351157869	1.54663211556914	3.67595486752898	3.91654177770264	1.63927866102475E-02
2020	2	7	1.41375684279774	1.05635941480327	1.42852364946379	0.314627327297057	1.4947351464879	3.46937433576445	3.79125985825997	1.76973815553033E-02
2020	2	8	1.42352143173846	1.09550059147271	1.41928511763475	0.433934372582422	1.37013411780542	3.3686472186989	3.67922136489329	1.84033841359388E-02
2020	2	9	1.46142828166123	1.08244837214582	1.44169927926393	1.58941775909151	1.13380009062561	3.62511251983173	3.48826511148357	2.00349037448158E-02
2020	2	10	1.60461648205678	1.08280798448494	1.63519675127728	2.49163688347929	0.961511841826595	4.0128362317297	3.41295815878616	1.98486996106339E-02
2020	2	11	1.81572127374475	1.07245286527848	1.64835961138386	1.76214628572591	0.753127290801225	4.19346410602603	3.25870440151306	1.98183393372214E-02
2020	2	12	2.15952958694744	1.09699581132586	1.96970406230668	0.91171396714596	0.538021216558259	4.36565417460771	3.22235695057479	2.04802600758483E-02
2020	2	13	2.23871704518237	1.14921773222992	1.5296450673675	1.23430220773089	0.492452072542374	4.41445001532455	3.22496887262155	2.18476634491557E-02
2020	2	14	2.24308884460266	1.12604012123593	1.49557661903899	0.636253789630274	0.438083293355239	4.40397108698063	3.38850915625062	2.04524192122787E-02
2020	2	15	2.55195639203314	1.09860184649703	1.61231185531961	0.56984947568935	0.455699879986662	4.76070231182756	3.66774154095061	2.10222013025901E-02
2020	2	16	2.62444354311459	1.06110032910331	1.71943100579134	0.829850665276453	0.457130625272791	4.87587539428969	3.99533544960193	2.11073352707644E-02
2020	2	17	2.56396514090366	1.05298731387093	1.51717017421238	0.568725459970741	0.436233226881453	4.85160465837773	4.22548161457603	2.22640253842993E-02
2020	2	18	2.53887853573927	1.0761054709784	1.58925898846311	0.393413414583329	0.446952629592876	4.78623155325208	4.40722757112165	1.94511587918967E-02
2020	2	19	2.49708986731616	1.08838011813945	1.61596305188532	0.423678378145783	0.526171951306673	4.78632875430626	4.49156993721401	2.00903384939821E-02
2020	2	20	2.33347455758963	1.09039890574818	1.63831472013231	0.432765201392254	0.651501213297252	4.59394192501842	4.53768623158282	0.019688098378699
2020	2	21	1.93829484891858	1.07294904793351	1.43814052292721	0.395790156524861	1.02345397379121	4.42113346209549	4.51309067969315	1.83955368950624E-02
2020	2	22	1.63919538481065	1.09379307322849	1.46322409970757	0.388714421007121	1.51096512164584	4.2297676292195	4.38753245350292	1.77269316339372E-02
2020	2	23	1.50643539185077	1.0875162763825	1.50386846739016	0.397264856853875	1.64001194965593	3.97208022784379	4.18475216159007	1.69106740621015E-02
2020	2	24	1.54433558831601	1.15559442554232	1.67441529836879	0.476333024102494	1.79395320871726	3.94353346484356	3.96873313330033	1.67195240158615E-02
2020	3	1	5.45400679598257	4.32000818208861	5.68883631844271	0.763275203650531	1.90797407676125	3.68594108217569	3.0060807898092	4.07813637229959E-02
2020	3	2	5.56023101302136	4.40410362345574	5.53775344207543	0.873422596096592	1.7087292057236	3.51179848399115	3.51179848399115	3.62787731376475E-02
2020	3	3	4.85808854782477	3.90421881152964	4.86122877061036	0.604874416863863	1.5394771683896	3.57370674878544	3.52289399072545	0.034218515932823
2020	3	4	4.43721788222425	3.5353187753529	4.30121941370023	0.674118000582531	1.48205747592715	3.67399341904475	3.54573265367772	0.032455601710547
2020	3	5	3.83835143452234	3.05626297588529	3.79881155614305	0.379414385640223	1.44790064610855	3.83562643056418	3.53505745337475	3.23843393424645E-02
2020	3	6	3.78767038072598	3.02839544415384	3.6937436733535	0.426215433609371	1.35372121405288	3.97719614854165	3.63592925930271	3.25339801406726E-02
2020	3	7	3.56044983942478	2.86017220063843	3.41306979701869	0.466904581638986	1.42218424125597	3.86032223429544	3.65013943828809	3.34648956492806E-02
2020	3	8	3.23286900989622	2.5763064182715	3.33268222807596	0.465961566447165	1.88247282580899	3.16416780657462	3.07642807850634	4.17590387652075E-02
2020	3	9	3.05011910041868	2.46159799002766	3.1541669453478	1.92065885712733	1.82475044595665	3.56367421628847	3.62338921798786	4.69386290817931E-02
2020	3	10	3.04360131873151	2.43422745953905	3.4000567247959	3.24300072479424	1.63086524486636	3.98226152238208	3.64610554308975	4.20525191712722E-02
2020	3	11	2.82751445984772	2.25259103478665	3.21638626713856	3.76127359293544	1.45411606902126	4.03645884571924	3.50015680538401	3.93689258028365E-02
2020	3	12	2.81662247644858	2.32819568410029	3.33926939721532	2.81485060802833	1.05449774861881	3.74633906373736	3.37230782804339	3.50152281900695E-02
2020	3	13	2.44533203227531	2.04609796528956	2.89010534158545	0.856335751097767	0.555575332902193	3.77409587735499	3.07914683972755	0.032027392337615
2020	3	14	2.10173334931158	1.79157358257961	2.44304477154198	1.25678412969025	0.354849284692049	3.66068712803086	2.8491387477109	3.01222736624332E-02
2020	3	15	1.77326706639533	1.56922125124657	2.02216010625417	0.615688685768906	0.36844826455036	3.91832900818969	2.78398341669127	2.79140087273839E-02
2020	3	16	1.66740618852904	1.41867471586978	1.97750975352242	1.06719818350233	0.498067941530038	3.9296652398889	2.91239678525142	2.48676334432912E-02
2020	3	17	1.65389473645379	1.27813071796047	2.133845426587	0.745669918769251	0.608174257843667	3.96514487140701	3.19460537066512	2.49219209777466E-02
2020	3	18	1.77814362755891	1.28562905042568	2.34444876553956	0.805101051760263	0.94346610502905	3.83531961754182	3.46122291679454	0.024424942146789
2020	3	19	1.80727076049945	1.25961355985135	2.2590861707468	0.514084423728898	2.0897671707128	3.32651987485463	3.51287467620151	3.02497634975728E-02
2020	3	20	1.83900026114132	1.44720262745181	2.12378592944525	0.612064702243197	2.68358008990174	3.33544112026966	3.40133914219893	3.88150481160922E-02
2020	3	21	2.47197282175099	1.87632315561908	3.10612454744775	1.06546709277488	2.50251906892515	3.12173302721512	3.13965325638194	4.42975996649462E-02
2020	3	22	3.07860725121411	2.39980858819433	3.81664547683331	0.700032302829152	2.44155474291468	3.28472529288621	3.00745681390119	4.76469577804955E-02
2020	3	23	3.9483174398876	3.07272988953875	4.59568503338988	0.779705128082515	2.26484528137577	3.5174461262444	2.89158766451058	4.93580481968137E-02
2020	3	24	4.86417330906022	3.8575213002222	5.34246800508874	0.969329826532056	2.07436815384618	3.58197008045172	2.92363545958573	0.045819269886267
2020	4	1	5.5531001522573	4.80666067503663	5.38470396253417	1.75913042563124	1.33925788596389	1.92534378398414	1.89604372869865	4.17154251196885E-02
2020	4	2	5.49129175008753	5.55136123262203	6.24935701666679	0.887943513429016	1.27490446567549	1.9610656826784	1.9610656826784	0.039175699377806
2020	4	3	5.24248710702434	5.76581841638378	6.51348387075624	0.709736049543645	1.25098584970056	1.98360898101834	1.96181478262211	3.74514147071334E-02
2020	4	4	5.12114013868439	5.52125683288441	6.18797601930405	0.596641041391473	1.24210536560528	1.9705943143144	1.94693791444759	3.61133134554834E-02
2020	4	5	5.09723392067908	4.87776318679671	5.38076191612611	0.541973807265809	1.20092354702141	1.95015841130279	1.92397208633707	3.44501489738639E-02
2020	4	6	5.04508067300921	4.70497131319696	5.20349173229897	0.559371712907046	1.1146531580388	1.93304875132555	1.8935800784932	3.33644777449723E-02
2020	4	7	4.92694174749882	4.53394611859359	5.02476855381975	0.578030366697927	1.16768646843137	1.91188758498084	1.87667852043612	3.26146026959548E-02
2020	4	8	5.04547499376207	4.6127277089454	5.23399899950635	0.613890902979407	1.27357371394678	1.93400201467238	1.90015008888404	3.50116628392011E-02
2020	4	9	4.76311648543446	4.43132669074211	5.07315256032247	0.913760233749711	1.33095264364725	1.94093910833827	1.82905924340094	3.88049749651551E-02
2020	4	10	4.81259027050912	4.685971811236	5.35121717021999	1.10128500813157	1.44817484602857	2.01723988746826	1.82857685546324	4.52184756093497E-02
2020	4	11	4.91086656784122	4.81626740884009	5.46186225640316	1.35692059656364	1.27048116137759	2.05822411941905	1.78143965556242	4.30471371685397E-02
2020	4	12	5.20879297625115	4.69284495117607	5.24260269760281	1.35940759360894	1.16426461407009	2.05457605263318	1.74843316658194	3.80612770197527E-02
2020	4	13	5.02168574046111	4.20044023915907	4.74713946629074	1.16135009564231	0.961586387419894	2.01617220393449	1.69436969226802	3.27988129187748E-02
2020	4	14	4.51217450190471	3.68794522338337	4.20602936977691	1.08891588252563	0.731650998003603	2.0578541432248	1.67550743339387	2.61134731064346E-02
2020	4	15	3.68359686352887	2.97825026330457	3.42439803548301	0.904051045848804	0.591155143346565	2.01743522628496	1.71165203420227	2.31641601963751E-02
2020	4	16	2.8875548486251	2.34435762776699	2.66789827590879	0.87417439278967	0.643286444513112	2.21794380097465	1.82022630093276	2.17887364999672E-02
2020	4	17	2.37528171224585	1.93254337380061	2.19570264365521	0.840594962351242	0.67215069725856	2.27287466580181	1.93019986085982	2.19231119453932E-02
2020	4	18	2.12407015780145	1.72955798667384	2.0038949918588	0.618857549939253	0.915866727534369	2.44346081661026	2.03542514839487	2.23510922566846E-02
2020	4	19	2.21938693850537	1.76125784002817	2.37215717154076	0.706110500912554	1.44578897244657	2.56484363534962	2.08074087470514	0.029828930086658
2020	4	20	2.86678242810911	1.96734629534309	3.19256735100419	0.887675951614534	1.53090795012086	2.33688406544106	2.09648187332227	3.88642534845499E-02
2020	4	21	3.58578520263907	2.45264646822307	3.84024487139276	0.788730720498098	1.54553558948	2.03636533160413	2.05594472260503	4.20981293956947E-02
2020	4	22	3.92474574999942	3.11810464432885	4.0237021293231	0.627182556089604	1.56211365917872	1.90919627156882	2.02944676859377	4.56461074373954E-02
2020	4	23	4.58603154518698	3.77268332927029	4.43772629220683	0.761581133043844	1.5667668153038	1.89360398457943	1.97875773109026	4.55736135444476E-02
2020	4	24	5.25478194382841	4.44175501591792	5.01287764944061	1.4180166703759	1.46889882244144	1.92274628787353	1.93269465286375	4.39976374662572E-02
2021	1	1	3.17029963651585	2.01915943672556	4.91211435312155	1.0838788419693	2.31094388098052	5.76433963082463	5.33983199077908	2.65233669854078E-02
2021	1	2	3.14080549412178	2.29257711383202	4.74747157046773	1.12943822459085	2.28456512021723	6.16228986863818	6.16228986863818	2.52592568981067E-02
2021	1	3	3.30188709686285	2.50615131578403	5.04576266587129	1.2850183429457	2.11278347185093	6.46109792265032	6.22608661916713	2.44598107169971E-02
2021	1	4	3.16857388112543	2.55751867467992	4.73619699725206	0.787945956169798	2.10390583275165	6.83409092065325	6.38601195464876	2.47808429463902E-02
2021	1	5	3.00692348343153	2.40528359186047	4.75975704960129	0.589376336405858	2.0616921066101	7.12177943712431	6.5034818701874	2.46810029279346E-02
2021	1	6	2.97868614020452	2.35103933116001	4.48393087266669	0.622601678636948	2.06857477754756	6.9442902398338	6.56730789679242	2.61811682228189E-02
2021	1	7	2.84120626367444	2.28570201668358	4.19084322482373	0.486478467128957	1.77181669674677	6.51963548108531	6.51762876375246	2.83113014653199E-02
2021	1	8	2.78894374140102	2.21853800878048	4.13338527836042	1.01065180415569	1.96502155599185	6.13984811182537	6.42945449719557	3.49126661338749E-02
2021	1	9	2.88405392501678	2.35025380934287	4.22292010504981	1.54463037145905	2.14193114465632	5.50718751557662	6.24086922940977	3.69404941406274E-02
2021	1	10	2.8936656902991	2.3980758076369	4.04465280559	1.49103241763016	1.58976868314708	4.86566729200192	5.94077045703572	3.06474244749177E-02
2021	1	11	2.73439946216341	2.32494928058081	3.6018841613162	1.34058014536268	1.05437767996205	4.76158022818663	5.46632593887289	2.58904749571169E-02
2021	1	12	2.72714825916791	2.10284167319435	3.70344749516398	1.04901354372676	1.27316748631192	4.77238545271504	4.96113180340936	2.54054613508977E-02
2021	1	13	2.76614957432267	1.83983476118651	4.34448459894709	0.876710045888909	0.660104580273063	4.56654501054499	4.49994334072996	2.29430202737288E-02
2021	1	14	3.2011270157075	2.03133795073641	5.30461369589668	0.517902786012518	1.53300423549448	4.6927280113962	4.25309965587097	0.021684310913067
2021	1	15	3.3245036032867	1.95283077628207	5.18543316637289	0.407932614182006	0.796402269846085	4.96731560999468	4.21792814950612	2.16055747164903E-02
2021	1	16	3.29779607271251	1.63528261217609	4.40625135381789	0.667833118029726	0.48439967882519	5.23208237610401	4.41811524872843	1.98139494445856E-02
2021	1	17	3.18698372620071	1.3748605550723	3.44228387902727	0.932901901666003	0.57022186828113	5.48078378290303	4.6902006087017	2.08643086956736E-02
2021	1	18	3.44722032450013	1.53651912970958	3.39615677455548	1.25530115844354	0.601420754809493	5.86721194947976	4.89692466508556	2.13003216807565E-02
2021	1	19	3.5188641240554	1.56620235007983	3.50292569996481	0.944174442792168	0.686164161144145	5.90201344866779	5.09106339213082	2.12517562660305E-02
2021	1	20	3.81091603844359	1.50570573434988	5.31706960648577	1.17435927186256	1.03862599685963	5.63179475697121	5.22682806448362	2.61503970056557E-02
2021	1	21	4.29917666785987	1.52875462841566	7.2297619506911	1.55070326711839	1.63075645422295	5.71437151994468	5.30917333719883	3.09749435558438E-02
2021	1	22	4.84681168063352	1.61647449760137	7.82956739570359	0.81631906237341	2.22130415818673	5.78553548313583	5.36384188667904	2.96648844205827E-02
2021	1	23	3.85698716269079	1.76235154961594	6.6816000217998	1.26469038131915	2.37762200943571	5.79225332702235	5.37405648386649	2.74697901699426E-02
2021	1	24	3.2993907926754	1.94100869682182	5.31937888608837	0.82689623325359	2.35182687295749	5.52708162052413	5.31601152455992	2.82063556144315E-02
2021	2	1	1.35752802824799	1.01842814490784	1.4943151475635	0.813431405756571	1.52270821569646	3.19265037435227	2.5617495854993	1.64577787894288E-02
2021	2	2	1.25647745121122	0.958390886771377	1.37319237751209	0.398637620208236	1.56126459775844	3.19823669366699	3.19823669366699	1.56949104169753E-02
2021	2	3	1.18804358707116	0.912584056115559	1.24398539413974	0.323350724790216	1.50931804844913	3.02051682832402	3.07845454357903	1.64713834059702E-02
2021	2	4	1.1477381861599	0.881964790224204	1.14708196850256	0.339423406001386	1.46677951243832	2.94959049927569	3.00401034353714	0.017511358408597
2021	2	5	1.11753986125654	0.893841234507559	1.10255518546188	0.393483081898621	1.28023286888441	2.90717511643623	2.93513504709291	1.82258905337861E-02
2021	2	6	1.15663047590579	0.912453223954094	1.10900533056706	0.329427668119405	1.16708463935564	2.80529520425472	2.80882043857184	1.89839952870502E-02
2021	2	7	1.21818804009291	0.974235705669184	1.13994410801609	0.384075046905934	1.10378033086786	2.61002849295296	2.72671420065044	1.84360418867348E-02
2021	2	8	1.22740050778546	0.991328567831572	1.1572918298011	0.842177730210986	0.946181696042821	2.39110014930922	2.60168276738087	1.94764258185247E-02
2021	2	9	1.26963108761158	0.994045492651003	1.20354583980943	2.89238118958566	0.936774863141519	2.51825191914141	2.50540482099267	0.020225462312046
2021	2	10	1.23495362902834	0.997658890429625	1.29197958140233	1.31523561257145	0.834034549063243	2.72753718638031	2.36869519797346	2.05648333514398E-02
2021	2	11	1.22373025858121	1.01046162613514	1.29411941173575	1.22353078911591	0.573414233156944	2.87468347390052	2.24866399914085	1.85122565593248E-02
2021	2	12	1.12638527955936	0.958570647122241	1.18409988278349	1.08195243218396	0.412267837770941	2.75533831649214	2.11772011976123	1.68375540488642E-02
2021	2	13	1.01878717795548	0.865896154152535	1.00518899120508	0.896538955879991	0.336097564092485	2.64606458770432	2.04052262630968	1.56711759869405E-02
2021	2	14	1.08572638296927	0.812888540527416	0.906599932935488	2.00830836104227	0.294480642199489	2.68061307004326	2.04446496705151	1.51489909639487E-02
2021	2	15	1.10678016274293	0.671221982523125	0.767156441433975	1.62601000248017	0.329391504959334	2.71741730402393	2.13641545895635	1.55233785397454E-02
2021	2	16	1.35308045668043	0.616051734450719	0.700764185820206	1.32510974910474	0.332198855594832	2.97253122590425	2.33026297575904	1.57158183877303E-02
2021	2	17	1.44599364242642	0.628188258752423	0.772397794651252	1.34475654126813	0.374898696730345	3.2085370909272	2.57127384221935	1.69142698569417E-02
2021	2	18	1.31826866851395	0.673315041199341	0.796587961403091	1.32466392544116	0.405992505437695	3.12263393361371	2.64984008940834	1.55682339755094E-02
2021	2	19	1.24384520347154	0.715255323377464	0.829930538262305	1.36327826966438	0.520074735574459	3.08109232241514	2.7064633176621	1.65473957325362E-02
2021	2	20	1.24904485945103	0.723651334296837	0.918279961244082	0.806926209662271	0.732938801952519	2.95460756196514	2.70349313704095	1.83464219727783E-02
2021	2	21	1.29126654622883	0.80163565089595	1.08959694455308	1.32959821209785	1.06939520133494	3.04606967387298	2.78955331443281	1.79920816967736E-02
2021	2	22	1.15285498298417	0.85484871023133	1.23529888381372	1.23083492854651	1.45816552079128	3.20376116826894	2.68327425420012	1.88334032530127E-02
2021	2	23	1.25140776960469	0.936707788787409	1.35879458145236	0.858716640342118	1.52670542041586	3.12436984626876	2.62180738226471	0.017609071387728
2021	2	24	1.37037917854428	1.01280499718474	1.51096605454549	0.888966123957313	1.48797119255021	3.21715216191842	2.60539700137367	1.64654563066198E-02
2021	3	1	2.66780364195637	2.1859425286299	3.40853813153643	0.476862020616813	1.38372403068064	3.46653293641706	2.74609877871002	2.61533024106336E-02
2021	3	2	2.52437845501179	2.06263900107316	3.0465893959059	0.325305814581917	1.15486038854997	3.35654667791828	3.35654667791828	2.37849656075744E-02
2021	3	3	2.18496849085236	1.83845759119275	2.59216351943903	0.386948655547086	1.06617197252732	3.19118836060195	3.27725260170537	2.17081679864852E-02
2021	3	4	1.92700851404954	1.55964064346596	2.13220842736161	0.416806076120274	0.967303639695804	2.86995702923979	3.07641687833483	2.02628977277824E-02
2021	3	5	1.69537204020428	1.37993832850901	1.82730110013359	0.909872571262055	0.949945817969866	2.89583430265383	2.98846610884057	1.94341997230952E-02
2021	3	6	1.60232186525935	1.24495474571136	1.66091130795775	0.467845905344379	0.929488682486141	2.82233711741164	2.9287609414905	2.01081716680287E-02
2021	3	7	1.49490959278843	1.13910292618567	1.62037284728979	0.447241603332746	0.988512396502762	2.60062702957502	2.83976599882833	0.021776209228698
2021	3	8	1.55994495617215	1.07297391605646	1.67922761632994	0.483254659428894	1.07050109822213	2.17270642090949	2.70821242043415	2.45071268056786E-02
2021	3	9	1.64414593446058	1.07510997141142	1.81763001156964	0.736274492221335	1.0906616668143	2.26094578634537	2.63301143787224	2.78418824406118E-02
2021	3	10	1.82638448496161	1.32101237139768	2.16873932919447	2.09086471438965	1.29830424950817	2.86541897429279	2.54208540873063	2.70455486870356E-02
2021	3	11	1.77313136327461	1.39743700705228	2.28394128670495	3.41491191006541	1.3862468442809	2.81448707579821	2.41679163803128	0.025442564284489
2021	3	12	1.92433132273205	1.51604074721709	2.55190051677398	1.41596525727123	0.855318935324995	3.28995147454749	2.23392944807521	2.43489112769736E-02
2021	3	13	1.47648569945687	1.21667367011926	1.85128895892437	1.05392993015074	0.656843896107754	3.65750894403534	2.10804750862424	2.37041013145192E-02
2021	3	14	1.23680938035754	1.08423935055769	1.44611254302874	1.08799127732615	0.554297510004297	3.75043817915593	2.14914347694438	2.14429707278694E-02
2021	3	15	1.07322998320566	0.977544572203329	1.2173616592453	1.05947534101256	0.556270395920228	3.5710854872771	2.30450917379337	1.99677366206011E-02
2021	3	16	1.05906033708589	0.849577451796141	1.21699476301658	0.845675415607628	0.588656683353135	3.45658006427761	2.73310627933305	1.85567663725927E-02
2021	3	17	1.10927459155055	0.881684106642127	1.18777522327267	0.987565032560278	0.717052926192834	3.45699387209244	2.99029215272469	1.75499096901624E-02
2021	3	18	1.03542667863671	0.789650948957912	1.15178214038812	0.799713510720966	0.833223542319121	3.14385874818097	3.17114666186461	1.82410408131031E-02
2021	3	19	1.18220472680362	0.851357859134148	1.24052172935076	0.494315684538532	2.00413007189983	3.13784037223534	3.17832942582138	2.44539563424232E-02
2021	3	20	1.32696251597854	0.907970855885124	1.5383708246115	0.470937200272419	2.6945719278372	3.63535155843891	2.97535558766682	3.18692824940455E-02
2021	3	21	1.90924619909153	1.33486522497053	2.33181136686118	0.919315299251308	2.42450994780513	3.6587641520664	2.7247685200272	3.60820794716828E-02
2021	3	22	2.50948387691198	1.87925994678817	3.44157548332416	0.46955487936931	2.12684032265067	3.72824349875204	2.56451119964979	3.69377517639195E-02
2021	3	23	2.99868449461291	2.37543459251482	3.9559473456964	0.555147985460972	1.76322112889739	3.6162893076292	2.50493625506083	3.58722662003908E-02
2021	3	24	3.00494255072088	2.433413716159	3.96081301835361	0.542924323393893	1.55050687483123	3.66567315220121	2.57089527693231	3.24293485164484E-02
2021	4	1	4.33368811850512	4.17756803751994	5.05929742342402	0.600673788829527	1.15992039644501	2.2308674688313	1.85586737455365	3.42527100158019E-02
2021	4	2	4.03386275475443	3.52818556072746	4.12679361988902	0.524286248148173	1.07496629405647	2.26143630020358	2.26143630020358	0.032373670467531
2021	4	3	3.55407812188546	2.95131366210015	3.42649536923499	0.447547394754804	1.02806546195416	2.28272953389833	2.2672556110478	3.00863976437076E-02
2021	4	4	3.18761255315527	2.61511859498686	3.06825864795577	0.395550234592494	1.02340648121446	2.25051633233613	2.24174837417628	2.92693563725206E-02
2021	4	5	3.04701476290719	2.47821913791122	3.00282959029082	0.418238961216606	0.998523202041309	2.18277542108721	2.20924200323368	2.76850632642821E-02
2021	4	6	2.96283451800469	2.36766668420722	3.05152150093105	0.475085570831994	0.903653671772767	2.10736305770099	2.16294419235155	2.65948734706149E-02
2021	4	7	2.9498997572244	2.31690760870557	3.13779194319822	0.512150667596394	0.900364720566659	2.03855431046699	2.12612176877838	2.62863865768171E-02
2021	4	8	2.91090868646172	2.28425866258442	3.10602319481372	0.558825599427666	0.96695338217796	1.98715854164744	2.06295323463562	2.64962653562708E-02
2021	4	9	2.86444257818626	2.25771225244145	2.98432403182885	0.786167528590641	1.04580925193868	1.92391162371906	2.02617905002311	3.25236139924214E-02
2021	4	10	2.88662222520747	2.31570929978268	2.90018144763869	0.969659936973252	1.02366107120902	1.95662903361254	1.98161167735733	3.84164557938435E-02
2021	4	11	3.12579091489646	2.5444848155778	3.03190353688549	1.08303054043335	0.925938848916479	1.96361314809686	1.88687772675304	3.40758149583077E-02
2021	4	12	3.22704262881101	2.6412390507135	3.05747120575533	1.36277905215967	0.814492919675845	1.97644824111425	1.80748819724766	2.96693839468595E-02
2021	4	13	3.00828315936325	2.4455829268869	2.89504663136274	0.978528909920059	0.647980685749004	1.91644374759804	1.70842066618214	2.54826310150013E-02
2021	4	14	2.55891690613689	2.0788746813746	2.52750593248351	0.885059585676774	0.539691874113605	1.90359860012083	1.63759033397817	2.31363872194239E-02
2021	4	15	2.35057078744102	1.89077974879124	2.4471365524423	0.765229637260449	0.526697548671305	1.98393750232016	1.63843990411964	2.16465661914301E-02
2021	4	16	2.22080853068384	1.7343076146182	2.56451304728832	0.694554211361709	0.535570567126466	2.01243247275404	1.68655696388831	0.020990420334197
2021	4	17	2.28008461941686	1.71049283880662	2.82943482278298	0.603675242212158	0.598352808265956	2.06970760134009	1.77366279494026	2.04449951236981E-02
2021	4	18	2.46387053152952	1.67724269624493	3.21298054207552	0.597804937561772	0.848272870807581	2.14107659261667	1.86905629793254	2.20903054126302E-02
2021	4	19	3.20769110296769	1.70038356301711	3.87803903722295	0.635549471865133	1.25747692444488	2.26167706035115	1.92487775164168	2.67157972423277E-02
2021	4	20	3.37007695180964	1.74912142474788	4.43666859256909	0.871376974707326	1.36592801100032	2.09711327864684	1.89561407337216	3.26933938104262E-02
2021	4	21	3.47411844635372	1.97352867449539	4.80198282997803	0.960015438427242	1.37956440515159	2.04723747958349	1.83589061817292	3.69730166171395E-02
2021	4	22	3.751402123925	2.30453650972522	4.72961199767124	0.821680016203391	1.4305274668484	2.14501745476801	1.81898712204618	3.90938808004262E-02
2021	4	23	4.74496544301754	3.94501936618716	5.68850026543085	0.725140723358763	1.35400000331091	2.19719489338405	1.79943297836635	3.81683591271754E-02
2021	4	24	4.47111921690454	4.55091905597899	5.76542039715551	0.617001190050586	1.23164027234078	2.22471040487255	1.83294513403917	3.59688344750346E-02
2022	1	1	3.64579331701067	2.98522574224336	3.74508158400501	0.698138003574045	1.57556489030574	7.1372413933859	5.87620089712394	2.40353336253082E-02
2022	1	2	3.9414126529257	3.19193197798232	3.88460737681334	0.66356025577146	1.36823299343871	7.23334190247172	7.23334190247172	2.35434264560817E-02
2022	1	3	3.92380364927366	3.18029184169427	3.77245344022662	0.576395181241722	1.26074809805865	7.05531567960236	7.09405686413295	2.20583373791835E-02
2022	1	4	3.74804439972762	2.98270736242705	3.44536998629442	0.486467433244082	1.27137864148602	6.86330921780567	6.88741763937184	2.16966842726548E-02
2022	1	5	3.85053551148077	3.03412157301034	3.52035717701829	0.318426755309675	1.2853023562861	6.70417147681597	6.78726666102477	2.12820438200205E-02
2022	1	6	3.87517665346302	3.08315423599623	3.48774712847794	0.432794164759554	1.27646855843625	6.74775881761158	6.71436479338415	1.99166270827466E-02
2022	1	7	4.09624941370264	3.16943941664468	3.67677570013651	0.494521787361271	1.20428649337774	6.64076449562998	6.64069417372642	2.20232639404193E-02
2022	1	8	4.28009285495314	3.22736055407528	3.74686413884103	0.665506236428058	1.41800401023912	6.50149658645306	6.56819137583123	2.56216327010041E-02
2022	1	9	4.71474398410232	3.63123059430511	4.12693731116041	0.885229785009596	1.36131958074446	5.92785095091257	6.55000017524306	2.76302325735075E-02
2022	1	10	5.00357896601381	3.9901489000746	4.43468130561152	0.66440841354491	1.06785863352394	5.3193213681351	6.06404537165231	3.04995094247041E-02
2022	1	11	5.46051655149264	4.5273855080365	5.02759000903814	0.608968576188259	0.775192390366845	5.35516064853881	5.72076384961668	2.56786575081805E-02
2022	1	12	5.33117206611239	4.4420718304722	4.9716415335761	0.437935428589109	0.425199268115565	4.96979281054152	5.38700549786531	2.47070870459312E-02
2022	1	13	4.98343905652707	3.94232699668106	4.64841225102332	0.350062305880201	0.273861278752583	5.24597007427626	5.25093021624783	2.45307194828669E-02
2022	1	14	4.09018567967966	2.81344254201113	3.70034888317569	0.379295049136575	0.267229679408237	5.40209696665511	5.00951751174533	2.24200134886426E-02
2022	1	15	3.530754383467	2.21684373271228	3.61490324856849	0.402034546655185	0.313722648466812	5.29162434841765	4.92725939356843	2.28045677261978E-02
2022	1	16	3.61307490266688	2.01236382368684	3.83752274047754	0.432111494329806	0.329478515724786	5.65254183533521	4.95671982163919	2.28069213816614E-02
2022	1	17	3.75331093771474	1.95035540480335	3.98903489028081	0.408983920903625	0.387969928722742	5.93894594225204	5.07970185218966	2.25221308230725E-02
2022	1	18	3.82096934864506	1.97730548559401	4.57460257594671	0.522309582578835	0.411222076681169	5.87042863572582	5.19231956849171	2.10264000914363E-02
2022	1	19	3.94460433778123	2.03418978293583	5.0970274351019	0.490872130194641	0.419288050313627	5.78652626409365	5.27972656622134	2.04124145231932E-02
2022	1	20	4.12024836527109	2.14553675467162	5.51871456168118	0.378090237363925	0.464938137626551	5.67507475104529	5.36757526240023	1.98903327141707E-02
2022	1	21	3.98955291661904	2.28756352040842	5.04383788304556	0.501762861187851	1.0839432198775	6.07390165106203	5.47796738557305	2.15228099301489E-02
2022	1	22	3.68899947450796	2.38211487608744	4.20039105609878	0.873661847716031	1.46817738035378	6.24000908377059	5.56252027202636	0.02486031831516
2022	1	23	3.41423875873729	2.4684286695423	3.54264564474789	0.919993232022528	1.81724310906521	6.7697917630676	5.68192508560924	2.60130237004413E-02
2022	1	24	3.37903612462316	2.68210707020006	3.45752541830861	0.790367397260057	1.78593539003831	7.13307297070258	5.825423208279	2.48862144870927E-02
2022	2	1	1.29513559291793	0.921875716418164	1.4477074068529	0.428600369845396	0.930662204811968	3.33184826503442	2.71467719188469	1.25267316934229E-02
2022	2	2	1.26468151962698	0.893299496987055	1.38932886803954	0.41960179066864	0.8429007160682	3.41968135858015	3.41968135858015	1.19389415725038E-02
2022	2	3	1.05612156279131	0.768722800668796	1.10855872896709	0.298710655810472	0.790935281114676	3.32373669442877	3.34905531200041	0.012868895275371
2022	2	4	0.921956652996262	0.693035689532028	0.98259165754975	0.339163502898747	0.765698987610845	3.26367508976845	3.30761220020805	1.28430408500881E-02
2022	2	5	0.882624445820104	0.682571768561777	0.895423174695999	0.240189406561331	0.767433390564946	3.24218229465063	3.25372124498017	1.26493251469038E-02
2022	2	6	0.893329870785847	0.687366864059171	0.886746502475591	0.232567497200936	0.814701771860299	3.29074997668243	3.22450678979655	1.31215372133529E-02
2022	2	7	0.957995861728746	0.707609280637434	0.971301674778204	0.391675001426745	0.735950117165497	3.14442783360657	3.16748334690978	1.38750847151039E-02
2022	2	8	0.93067240896988	0.691499249099046	1.01547382266626	0.631339104804804	0.703226280221287	2.83532860866044	3.07881545388882	1.43941078404906E-02
2022	2	9	0.934476594987718	0.699622938545416	1.06197968018893	0.849587512737177	0.702065870292681	2.67236570505207	2.94353316006249	1.46118318554621E-02
2022	2	10	0.919131440438529	0.703953214981977	1.04919295689871	1.00744077490288	0.672395007007324	2.6459287243371	2.82386528849173	1.44247070936931E-02
2022	2	11	0.915781811869313	0.729024857120132	1.07640311852688	1.31811731448794	0.579089509590455	2.66929427290907	2.58531315437886	1.60071105297126E-02
2022	2	12	0.891394847974605	0.765051612507227	1.01602112389482	1.0325425320429	0.45261317530982	2.77868001415897	2.42438857559027	1.62083863028131E-02
2022	2	13	0.898609849062981	0.731986038225147	0.959717771565266	0.582161448607932	0.429368859712661	2.72667175167923	2.3569972780573	1.62524848605764E-02
2022	2	14	0.878346380049557	0.752970871702087	0.866242872171204	1.46039160159061	0.293679625876215	2.76893759018056	2.31114881175174	1.62388272726558E-02
2022	2	15	0.959885976586675	0.778717381168607	0.86893038944825	1.53265455415215	0.443234004926348	2.89732964316899	2.38691715204086	1.50172875553119E-02
2022	2	16	1.00621222938615	0.807436311898837	0.885544496393075	1.03727335286731	0.415692153399211	2.95209739090212	2.47223122926682	1.48297445460682E-02
2022	2	17	1.04734743213669	0.730292901765798	0.902096624783059	2.60622279024592	0.428172835038971	3.06625919679754	2.59410433278565	1.41888248746241E-02
2022	2	18	1.09459708156677	0.732247255558091	0.895647289767699	1.13978905007889	0.469281066207794	3.31063178148472	2.71973068722098	1.48595240117857E-02
2022	2	19	1.06375019482397	0.704522157759351	0.888138105409865	0.396756335882596	0.517092709324015	3.22038231656826	2.79552930209829	1.52089441979378E-02
2022	2	20	0.96984583013254	0.716855302344114	0.911693883345699	0.39470040607304	0.665824490147203	3.0906636183723	2.84085421387766	0.014130327230907
2022	2	21	0.937744303761264	0.765994674279897	0.960015517506215	0.266974133652951	0.946901087061692	2.98467488939342	2.84972228471641	0.014398446734384
2022	2	22	1.06527810137288	0.793849358856013	1.16510346696652	0.511069240627991	1.00725809382066	3.07534108520215	2.75971388090442	1.48448847809786E-02
2022	2	23	1.16172743631082	0.846105621398055	1.29522462824285	0.534088293496783	1.01412490771568	3.24331063869373	2.68667352405931	0.014351159277997
2022	2	24	1.26715752858403	0.883148751304956	1.50230326616763	0.656386441758875	0.990348305861921	3.34494598476666	2.71256086858552	0.014330265909347
2022	3	1	3.20739198868256	2.5339863816364	3.75797259557416	0.814058566219042	2.04182271280018	4.44912435068258	3.95114492526936	3.18353841939122E-02
2022	3	2	2.9507570255756	2.36153262931538	3.24759396373292	2.48316457338973	1.9143824862137	4.33045928916969	4.33045928916969	2.89732279614223E-02
2022	3	3	2.56704978603543	2.01767077236308	2.72528745247921	0.406102987698625	1.79273784927297	4.22655001906026	4.23958543046134	2.78075272836758E-02
2022	3	4	2.12846267407205	1.64744601564231	2.25926756733867	2.8852224808661	1.61467604889732	4.32261275392915	4.22916086330151	2.68770340278332E-02
2022	3	5	1.86141741884174	1.38017717960792	1.98779286924326	2.08659113976593	1.35865555330137	4.58002143989641	4.20487563763012	0.026511006864364
2022	3	6	1.81282694190609	1.30782580780156	1.89630029303536	3.80393455783975	1.40228772906891	4.61618082728189	4.24207581313163	0.025234746934142
2022	3	7	1.7197472745714	1.29233933201224	1.83119339600973	0.918170785209702	1.38615172713158	4.52031455481062	4.25063952775592	2.72987854266801E-02
2022	3	8	1.76057384627445	1.31237232168145	1.91459081895706	0.33077217087559	1.51635598370725	3.90098025902002	4.15168105382581	0.031885820717168
2022	3	9	1.93329827874962	1.44879279642076	2.0802118540046	0.83133140336394	1.58159324082915	4.06116623802823	4.07461426909666	3.89573442375383E-02
2022	3	10	2.21091770856317	1.57598107902057	2.51495926554029	1.17226585888687	1.78222652004413	4.47942407406758	4.06115649810564	3.89810285726828E-02
2022	3	11	2.55129906906729	1.7308256723582	2.89633323911413	0.951449245078047	1.65561302318133	5.17272418283617	4.04316023566998	3.61424379060978E-02
2022	3	12	2.6246605001267	1.71224032764063	3.01873252666318	1.02469089469162	1.38545955331044	5.66653520161526	3.95497982707096	3.02475840412856E-02
2022	3	13	2.75534033707984	1.64929166644496	2.98771021071765	0.858884037582246	1.10925342113579	5.69817568377595	3.92603398655018	2.89629868546829E-02
2022	3	14	2.80770946984729	1.6521538938481	3.3795820499315	0.472047389903468	0.694073909295078	5.62726630578618	4.0404722077129	2.50577829911197E-02
2022	3	15	2.61874613305977	1.59136191175181	2.83897192885125	0.536726528333614	0.636707683878244	5.45847458730191	4.24638389328987	2.43245312072794E-02
2022	3	16	2.33069151501757	1.55985219998167	3.03376825938753	0.503118447954847	0.972262765659122	5.17868677608649	4.56805936730099	2.55037068856746E-02
2022	3	17	2.38401837182236	1.51725220686562	3.14379216258798	0.591848539354269	1.14201114738734	5.17544026924994	4.99884294974522	2.58804436822331E-02
2022	3	18	2.30882579012487	1.37754706896272	3.16268584902353	0.644810023580406	1.68023235933336	4.87162371162307	5.12480730451042	2.66053347148899E-02
2022	3	19	2.11755816503542	1.27235103415725	2.63621311902679	0.600796293101819	2.3771865544073	4.72862016181037	5.11425888041884	3.28331605039025E-02
2022	3	20	2.25446331856736	1.43378755050252	2.74452706914099	2.43768911690705	3.21760354737958	4.44382832642581	4.87452152947801	3.68486284760528E-02
2022	3	21	2.48625296233174	1.77967233707831	3.0273955813819	3.41553734226676	3.5372806602107	4.14351027504029	4.50123593644014	4.17675097863442E-02
2022	3	22	3.0287182064581	2.3103200959998	3.6891112859807	1.70760604660455	3.40490873273249	4.30934351961938	4.18706804778805	0.041702942952094
2022	3	23	3.31926146465657	2.52882985194305	4.18842426556918	0.83973059710028	2.90258783704942	4.32245868890096	3.98677652861536	3.99581482727309E-02
2022	3	24	3.37970201613464	2.62812446883685	4.07786588189289	0.890894063645323	2.3999253380262	4.34609853152344	3.90948593437632	3.70366744441199E-02
2022	4	1	3.82067581363713	3.2150536533768	3.65299961802102	1.01384352077596	1.3450733708518	2.24194529594372	2.10581899541032	3.27275176466891E-02
2022	4	2	4.35398519283207	3.95711696831173	4.43128526557191	0.572157077257007	1.26866498463163	2.19427787610034	2.19427787610034	3.03776718095597E-02
2022	4	3	4.56801755054712	4.30420437427223	4.80583668286067	0.518806041081697	1.15324892683634	2.17067344767098	2.17706419422336	0.026717634557743
2022	4	4	4.37937018432552	3.96198627278382	4.44238476856714	0.524008435450268	1.05058839098022	2.19190481298889	2.1632247402439	2.45793078314831E-02
2022	4	5	3.76394773983146	3.13111202295184	3.67971007806229	0.35104935543731	0.997116807282794	2.21457184589416	2.15333613504051	2.20143053238672E-02
2022	4	6	3.28277031181991	2.6576594895329	3.19389210371371	0.369586661432987	0.937671476016225	2.18580722978465	2.13675294526922	2.06126438650008E-02
2022	4	7	3.02866276593789	2.43552100091534	2.84647890816262	0.429630233314636	0.948323604715129	2.19691980732317	2.12804662496083	2.11460651629146E-02
2022	4	8	2.85794835877999	2.3077315206489	2.64813166742337	0.442660110866578	1.00785538089187	2.26997860655773	2.10920847307638	2.30247757017049E-02
2022	4	9	2.82224551609639	2.3000446893685	2.66225259255025	0.487229782639597	1.001880345748	2.32763448721322	2.10803396511546	2.73583743958172E-02
2022	4	10	2.90904698429415	2.38665470824597	2.74766057057475	0.646936540085	1.01410886105763	2.32228383969487	2.10092764803492	3.15265297465671E-02
2022	4	11	3.11362569131301	2.55065205059755	3.01803220382337	1.19683287822039	1.04609647272739	2.31862255390376	2.11525665585388	2.90243321576289E-02
2022	4	12	3.19922470731227	2.60965313229567	3.13837459889155	1.34423925322006	0.920425203844879	1.96306794177213	2.01308467176875	2.32902199374709E-02
2022	4	13	2.93592482635055	2.36465626909489	3.02990230498509	1.00407549145639	0.683165096923887	1.93796603477338	1.99836266553489	0.018394711489101
2022	4	14	2.41760715144752	1.98356386701641	2.53464391522296	0.792108390214305	0.568685170885716	1.93108721323029	1.95393790956766	1.60695704209562E-02
2022	4	15	2.04009924419936	1.65917849409261	2.24171427121308	0.631407036458221	0.514575836053732	2.02069376682512	1.9427258039213	1.56519153890198E-02
2022	4	16	1.83633088830588	1.44572263031139	2.23395384655612	0.500502186142513	0.511245876920573	2.06507037945682	1.95416623062972	1.43411248003589E-02
2022	4	17	1.8202376060455	1.35500196809246	2.44123730198083	0.427969966345214	0.532864239125961	2.06918377411798	1.93981592228725	1.37326676097591E-02
2022	4	18	2.47455405097527	1.3246496620539	3.17661071359966	0.361717229167545	0.953490011441251	2.24115504639967	1.96774945660062	1.60016412205295E-02
2022	4	19	3.0837293507265	1.37102598677764	3.80065172837127	0.327068314304884	1.46554951824095	2.4472556547212	2.01922043367447	2.19254608288153E-02
2022	4	20	2.76197355092214	1.42692127755592	3.38751646667218	0.489222850619961	1.56859685509344	2.35988778292994	2.04552602658011	2.74284167567711E-02
2022	4	21	2.22136145977021	1.73254702009349	2.67534782545577	0.432112873526677	1.46246911718245	2.24680548031712	2.04735527561431	3.06828382336894E-02
2022	4	22	2.65999568065718	2.18107769252905	2.72591662031526	0.354795598813278	1.39390919854845	2.21824333139479	2.05371405408918	3.33525346668542E-02
2022	4	23	3.22423763387774	2.66990999073191	3.17902285617768	0.476955150090653	1.36685151550246	2.26520977502447	2.06288372576532	3.36510808011229E-02
2022	4	24	3.44609236036105	2.85022208466377	3.32374838675715	0.692588838060072	1.38037641379351	2.28381742245053	2.06959977933486	3.37578339165584E-02
2023	1	1	3.69422232451307	2.5034940692997	6.00769679882596	1.88518819066542	2.71176835305749	6.74475999866663	4.68903312734624	2.01017273327593E-02
2023	1	2	3.29518264492972	2.24706165863153	5.35132633139667	0.993597323586643	2.55018549418477	6.77640122237239	6.77640122237239	1.70566294961575E-02
2023	1	3	3.14346872077599	2.27295707616796	4.68298618778631	1.63553205717209	2.44459375916388	6.83230619514202	6.78498626729215	1.64225275020163E-02
2023	1	4	3.05805694714833	2.01466709934976	4.63498910393096	3.70107990797806	2.44191348991254	6.85100695491519	6.77951589339477	1.40707895141792E-02
2023	1	5	3.16277496264038	2.07456544673994	4.84254827048868	0.924486481764395	2.66934647957498	7.02325024579286	6.79810920635548	1.55934665702639E-02
2023	1	6	3.46747946621624	2.03001894546527	5.65379517604293	0.924109006403782	2.38190756087555	6.6776559989539	6.70924646969312	1.52242144047065E-02
2023	1	7	3.98838490753995	2.17158737649737	6.73354856880846	4.9039217712555	2.19738780164813	6.49755889584221	6.64202854630094	1.63570270814607E-02
2023	1	8	4.52445849109937	2.2838037410521	8.25987981753411	0.700433114992119	2.13864074098517	6.17228407592378	6.52735685763903	0.018319054606467
2023	1	9	4.88511492455264	2.56395804126337	8.90242688871168	3.66385780277107	1.94128798322568	5.61413368631104	6.34275339782284	1.80005665802164E-02
2023	1	10	5.114547259155	2.68110623614397	8.89613050430038	0.696313427000014	1.54870818677129	4.6397070353771	5.98536504648356	2.01982923657609E-02
2023	1	11	4.4616334272894	2.73756006412095	8.19454278169113	0.485904372877339	1.14249399950973	3.97904872686925	5.45206801363808	0.017819998174625
2023	1	12	4.5070005783929	2.83521297886668	8.32173814888285	0.797527041996727	0.627453851703196	3.7906798719455	4.87558136148429	1.59247087877035E-02
2023	1	13	4.31221660212214	2.66901064454964	8.11823788553133	0.634565290486723	0.56795817586598	3.82099182533199	4.36097956661822	1.60146202660308E-02
2023	1	14	4.1381834823444	2.59965933603733	7.91541502098119	0.627795946896239	0.495346027063009	3.77276877359342	3.98833511153331	1.62582816751148E-02
2023	1	15	4.13118223595458	2.54474082192633	7.97455696425623	1.3231535712283	0.498198579899039	3.89256692873559	3.80679393793294	1.72288439817942E-02
2023	1	16	4.50878072169738	2.80146422875849	8.66679301282857	1.31256367583187	0.570570055180806	3.95813437079421	3.73891347408847	0.017544514353408
2023	1	17	4.52031497247138	2.5985854362437	8.55502790266981	2.23255808882273	0.627753195192246	4.055752096356	3.72163020744488	1.74424904287322E-02
2023	1	18	4.00784657122579	2.33691185644504	7.42213637413718	2.55724161981096	0.620494495717986	4.20913813034475	3.75897137629922	1.97902311115952E-02
2023	1	19	3.4251023077526	2.01963502144192	5.81248142467682	1.1757479546306	1.03242648899562	4.27209296651494	3.81877161399163	2.03808346713318E-02
2023	1	20	3.30250478306845	2.14614673819264	5.04844528705078	1.52094343126068	1.44483829636059	4.0923425867781	3.85758414661324	1.81253759655234E-02
2023	1	21	3.32114357297505	2.33990613014453	4.48493294351268	2.42766308222422	2.08554568522317	4.86271540124829	3.8928758030857	2.00730014984624E-02
2023	1	22	3.53296167284874	2.60822344505004	4.83422517320227	2.32876865590142	2.65374365225823	5.95312458951841	4.02342771964942	2.18872538812199E-02
2023	1	23	3.50456339267375	2.51696721610397	5.60587070543695	1.72246375117962	2.98906936940503	6.46711405062985	4.20374931696862	2.34903847347501E-02
2023	1	24	3.79963695754279	2.47525813701801	6.20534719980292	5.63399790265756	2.87958367599808	6.53917793720826	4.47809483299911	2.11181020715563E-02
2023	2	1	1.17001334863671	0.900933355848762	1.31813175361528	0.799099318145516	2.20391052735738	3.56980649701787	3.8229873600158	1.77520890873212E-02
2023	2	2	1.1611920058311	0.908563207752684	1.1927105473134	0.302008801602122	2.32273977224385	3.55233900036749	3.55233900036749	1.80155785253782E-02
2023	2	3	1.10288991783284	0.834255924053924	1.11062723579081	0.527109088041893	2.2971007481226	3.38873666317994	3.44922692480094	1.82753591954083E-02
2023	2	4	1.07253302869959	0.858672847681152	1.07194849379294	0.449416203828373	2.13523458347105	3.28364570466899	3.33349119052737	1.86316299080646E-02
2023	2	5	1.04071372772971	0.830790585454399	1.04963896733208	0.459704446350962	2.03065971798466	3.26437918796793	3.28706306776281	1.88104382502354E-02
2023	2	6	1.04695487141575	0.81887746573809	1.07285799822606	0.190551470675326	1.80605938307239	3.4420350784004	3.20813856186933	1.87839142930532E-02
2023	2	7	1.05527083108075	0.795486521653346	1.10865540593857	0.595105072641278	1.66751463979733	3.41635480078013	3.17168357809803	0.018820712992673
2023	2	8	1.10773069357297	0.824790194474946	1.13671553468406	0.489478863687008	1.59662574315156	3.57463139241826	3.1619041390008	1.91711282358763E-02
2023	2	9	1.16517389664772	0.809262901919895	1.19121202933698	1.86002064732727	1.49425952019646	3.79269825194402	3.12537986020495	1.89944328868032E-02
2023	2	10	1.26098913956212	0.845070778580876	1.29138321229755	1.36557080059962	1.15001961253353	3.97555309171219	3.02286138468576	1.96556642305758E-02
2023	2	11	1.86067122532813	0.871477716895379	1.23001637603632	1.42541613285775	0.713290311712607	4.24985750756683	2.97589875656191	1.91565110855792E-02
2023	2	12	2.11102702685949	0.808464669673177	1.2009955809803	1.85124460218807	0.590047072081244	4.25691747667704	2.96754145277408	1.85765979455845E-02
2023	2	13	2.33802416213371	0.760322176069556	1.16191974399323	0.467028751280824	0.411022671600768	4.35765811543418	3.08695382260737	1.81734455038915E-02
2023	2	14	2.47137601260576	0.769768635723587	1.35332925830362	1.02560312934789	0.385229187375167	4.49767115282138	3.3038884909727	1.88278554820733E-02
2023	2	15	2.50269434728264	0.745021007571578	1.38448076458248	0.48714461016066	0.437207030063115	4.54274438164435	3.58406306465617	1.84880640952371E-02
2023	2	16	2.64869633353175	0.800352655957177	1.46560652945225	0.456919530880926	0.534260894931719	4.73165715253378	3.90685564089962	1.87930527758042E-02
2023	2	17	2.8295072756959	0.843810550197697	1.42582843351873	1.44816944130689	0.598800273799559	4.94750218151697	4.18546426686403	1.94485484622396E-02
2023	2	18	2.87640882102034	0.860031486952937	1.4114017455356	1.38681816528887	0.677392630686772	5.1007566756823	4.39056970982578	2.02344556882287E-02
2023	2	19	2.91446180979513	0.856016250140888	1.31751915957861	0.362197576635209	0.78145650167338	5.29897126422634	4.58923522035497	1.99500801503577E-02
2023	2	20	2.53287893693971	0.825181740012226	1.35467819863123	1.54547918265949	0.741022621909033	4.96352128842448	4.64262602013808	0.019476199881485
2023	2	21	2.02445468036707	0.806675159338181	1.28545494993569	2.51083767360183	1.15420500414853	4.55404660157602	4.64000158144545	1.97030932513893E-02
2023	2	22	1.23208669504441	0.859788021581112	1.26058676068704	0.997044271201912	1.68379009501602	3.86233491342292	4.49582066578945	1.99568578282022E-02
2023	2	23	1.20125949192396	0.874212888366479	1.38034049505434	1.17939041949729	1.89434824080779	3.53371019357989	4.27685266103549	1.91665024018701E-02
2023	2	24	1.23528442392303	0.965921346710138	1.42000213859719	0.816668306957181	2.02868539708292	3.4583601240532	4.02257324866387	1.87598473149993E-02
2023	3	1	2.22286638739283	1.91864964501582	2.55171450557763	0.941104834297761	1.54034774514782	3.83642643536866	3.60076670705799	0.021648684319036
2023	3	2	2.07168353866152	1.79181643048011	2.38373906663857	0.600269355745854	1.28989606681743	3.7740530806711	3.12882135969873	1.99353046953757E-02
2023	3	3	1.96505237858254	1.70844168515484	2.12352260616723	0.46784590534438	1.12856431978369	3.92566118814963	3.14852258121876	1.91217207412369E-02
2023	3	4	1.86077803371632	1.57896502367732	1.88407911120523	0.395476979176415	1.13918105485158	4.07719329142108	3.2029175068296	1.89602910342518E-02
2023	3	5	1.78945462587774	1.48006010160231	1.73203367949471	0.242838433652339	1.16811095737256	4.14649720584683	3.22971111275948	1.92180134558792E-02
2023	3	6	1.71794652673271	1.34144962572133	1.60876028281451	0.233919429815738	1.11669023730206	4.16322194539619	3.25373716755911	1.87614922654258E-02
2023	3	7	1.63077326332888	1.28793197504073	1.5160603155279	0.373398156176498	1.10439308410847	4.25895693637351	3.26531907682379	1.92398698899889E-02
2023	3	8	1.60342619660201	1.28718698546933	1.48109312842988	0.442193977971478	1.23905489957346	3.77077113824108	3.23373196048934	2.09963068963819E-02
2023	3	9	1.6019782774211	1.3214732995789	1.60923761933756	1.15587891372027	1.49776455307068	3.38067329297316	3.72120884620651	2.64391050901683E-02
2023	3	10	1.79534504975655	1.43315288497028	2.0187732234821	1.48126226243535	1.79084668191873	3.72348025500953	3.70327582143964	2.95452482389032E-02
2023	3	11	1.8417832104516	1.51642554431265	2.2103674936766	2.99456499975026	1.6811874854106	3.62744720407603	3.53273021131471	2.85107596393538E-02
2023	3	12	1.70698242858871	1.44589585473017	2.25482735564281	2.21336592102198	1.23585839184359	3.49547976050708	3.27447340411533	0.022634593050299
2023	3	13	1.42706097948652	1.19968450423227	1.92923780793694	0.93059094072797	0.776553422173104	3.53708589417336	3.04838383649584	2.23985332001705E-02
2023	3	14	1.24977484358534	1.08322264863451	1.73033525590669	0.472445250361721	0.61987186555138	3.62351128039951	2.84604456644575	2.37447414125532E-02
2023	3	15	1.19926404392986	1.08204901785211	1.5705587540896	0.518070030057139	0.782642008103904	3.77609629918031	2.77706489804227	2.20440027274489E-02
2023	3	16	1.17953176114933	1.10491528332064	1.5815244622677	0.433893896720168	0.734355846679679	3.73803396991788	2.89321848186651	2.33453946122106E-02
2023	3	17	1.21985559696176	1.10399903328095	1.55107652185393	0.465019101391084	0.73192794986431	3.71973545288611	3.15728281801417	2.22167826893471E-02
2023	3	18	1.274108803546	1.12606244721776	1.5931061010602	0.411183263015778	1.06955675769039	3.72598559147627	3.28669245992284	2.17731614456666E-02
2023	3	19	1.42320295064133	1.11757543635874	1.60166342865692	0.651021881250719	2.23020795265763	3.9122327952724	3.42979758360062	2.33750270268618E-02
2023	3	20	1.72525288042577	1.30365288002071	1.88584882063672	0.856162515605637	2.58680501714416	4.06119545765583	3.4371246602184	2.55962737751987E-02
2023	3	21	1.97257143482242	1.55144413067405	2.41615324444992	1.01733974481275	2.48846342009727	4.11791462244949	3.40623960648596	2.80330229393303E-02
2023	3	22	2.22805640149523	1.88386390475389	2.87994007294956	0.599879343906554	2.35724775081393	4.29142330286512	3.40523399790508	2.98747655250836E-02
2023	3	23	2.36089046312169	2.13149098684106	2.96142501256283	0.603948262642544	2.00487420767097	4.16834229192531	3.41156177450758	3.02685547942487E-02
2023	3	24	2.66437765172912	2.31979862473503	3.10250261254896	1.80947269162948	1.78803752048168	3.97961327717881	3.48097914780209	2.77279922508539E-02
2023	4	1	4.09262901873045	3.29621272370611	4.39503591227956	1.71668222455447	1.58241608963345	2.24478911599702	1.83452639099428	4.13790072443692E-02
2023	4	2	4.33848136292378	3.61222951842269	4.63667299370671	0.675968989714056	1.48468351924438	2.29146795194504	3.22055262677864	3.79936194421156E-02
2023	4	3	4.5556158805272	3.83514031824765	4.77981809285977	1.66740540903333	1.35306336475805	2.19474611288188	3.06445275093784	3.37282200637557E-02
2023	4	4	4.34237800796533	3.61937611288831	4.49282347196238	1.19495772173132	1.30849109961784	2.20066720991416	3.11376242096214	3.22350938859041E-02
2023	4	5	4.46334162738746	3.76091091621256	4.55777217478362	1.51887388647	1.29072749179007	2.22343531105541	3.08878166804509	3.01964134917682E-02
2023	4	6	4.38006818077723	3.68112478708503	4.49421251545562	0.540732082991566	1.21982500663163	2.16925420675241	2.98309803968049	2.77289479556278E-02
2023	4	7	4.25614364137867	3.57253939069276	4.39109341393672	1.44275960307451	1.17962442762204	2.19494958455702	3.04462636643731	2.61856003837192E-02
2023	4	8	3.99566716164211	3.28738785736724	4.21720147527922	0.750439978536175	1.25233638144591	2.0565779531414	2.97005143686229	2.80327064599122E-02
2023	4	9	3.82449251104841	3.14781845431121	4.11448635871275	0.709262373446351	1.30550173806089	1.97710321303369	2.09694761442031	0.031532704500124
2023	4	10	3.73149782561862	3.07782213667003	4.0964805500546	0.560146945893935	1.2414200596805	2.12789787514541	2.03682135780696	3.54586997207929E-02
2023	4	11	3.95445217291319	3.1936168637645	4.59686442316614	0.542948790710529	1.12541386336421	2.27329900369781	1.94249164467003	3.19002892718096E-02
2023	4	12	5.07139177633321	3.5929761662495	7.00644700845645	0.503644621587889	1.11629378719974	2.30641759266148	1.86984860316053	2.91269143987932E-02
2023	4	13	5.40163800639382	3.92327061327328	9.09190429707159	0.497903384661637	0.877865572270081	2.26837738781966	1.815798619605	2.49015903147798E-02
2023	4	14	5.39418504898991	3.66717193304456	8.52579421789969	0.497521025632894	0.602704101632201	2.20624336557223	1.78739734657848	1.73641019689384E-02
2023	4	15	4.65516364636464	2.76214850724028	6.18236686797611	0.36498929254746	0.571264303585373	2.19326297483457	1.82776309802221	1.66962040212049E-02
2023	4	16	3.9178167331097	2.05346401602626	4.95796825639769	0.424698429335879	0.604653154899235	2.23525528844223	1.9468022381696	1.67870798426996E-02
2023	4	17	3.70176682028373	1.84593257083053	4.74727304914044	0.35011789415498	0.669428642440703	2.32800586800635	2.09140059456454	1.81966912724714E-02
2023	4	18	3.57206930378364	1.76963951992679	4.66332020309294	0.618469754957369	0.926549748758367	2.42277434254638	2.17069334032791	2.03363268823844E-02
2023	4	19	3.61933152081933	1.77856698701835	4.86213345795217	0.419043856767352	1.26958932162317	2.52060302322527	2.20582489100973	2.46529688242317E-02
2023	4	20	2.99609242400372	1.92113019155231	4.11691811327495	1.35431283122575	1.38720154899663	2.26776377308008	2.14471177671964	2.77036668746278E-02
2023	4	21	3.10271710711654	2.19979195210152	3.75776606639279	0.368600442354213	1.44623340602079	2.15562929379917	2.04191734686232	3.30262430039268E-02
2023	4	22	3.46969833232228	2.51705416240398	3.95284967387622	0.528959781045448	1.52019626702033	2.16263206526453	1.95981161378557	3.72523792569902E-02
2023	4	23	3.76557012998733	2.81091034023725	4.1174069417433	0.487311637439175	1.50416622630024	2.16178376605401	1.88200170871744	3.93591030782376E-02
2023	4	24	3.78535541130613	2.90038569553113	4.23184524992316	1.24841488004961	1.55643890434394	2.14806755551452	1.83900409418985	4.15650932572667E-02
2024	1	1	5.67945417077546	3.82729693452356	8.14875389345531	0.510259740410551	2.54574466283485	6.29392519529182	4.27832043737906	2.40682514945595E-02
2024	1	2	6.06863233713914	4.16540592842733	8.37075911485234	0.369008769299113	2.520136829691	6.42155522003102	0	2.26344613494492E-02
2024	1	3	6.34115459091589	4.46504885740124	8.48831978262791	0.381271145678645	2.30393721212234	6.58404193173794	0	2.36996775968885E-02
2024	1	4	6.5213205805932	4.69965794029419	8.61654838467735	0.379507265932195	2.11690534619914	6.47676386857972	0	2.34903847347501E-02
2024	1	5	6.28837504942346	4.51643744478986	8.37022558408687	0.366381092129339	2.02674813379781	6.37717683041292	0	2.15309137500845E-02
2024	1	6	5.97771492163854	4.22765478120045	8.07356407850234	0.292269333650278	1.9080556408298	6.13879543942688	0	2.05330206806404E-02
2024	1	7	5.70707389399874	3.99255479951879	7.66313858470083	0.28668801178818	1.78559873868942	6.00872241286698	0	2.24887399510067E-02
2024	1	8	4.87942540372649	3.44388183031759	6.35009393381946	0.509111821725772	1.76606041917789	5.64286181167478	0	2.36543366760857E-02
2024	1	9	4.30439738201872	3.31501731135105	4.96913500898498	0.655502331418356	1.75940994354255	5.54222652239605	5.85990680669458	0.025250755317859
2024	1	10	4.14300592822527	3.31281284286184	4.28029225302859	0.538312107287574	1.50897831869478	4.94629016193715	5.75717713526583	0.026312564426503
2024	1	11	4.06337476646612	3.26212507588771	4.41204616575576	0.737180655862149	1.07403353802124	4.45528749780948	5.38134987365573	2.22324855526464E-02
2024	1	12	3.74480065393805	2.99997673993488	4.41515104794473	0.508140918151595	0.777846787828735	4.55271503288888	4.95666784163759	1.91443369190697E-02
2024	1	13	3.43656102678554	2.66181523265545	4.65304199264229	0.362077858668625	0.730539253321902	4.50231049410106	4.57496747845033	2.01736955584553E-02
2024	1	14	3.42535774545959	2.70523041623782	4.54583976311369	0.410019441037843	0.700433114992119	4.42076906670889	4.30947351735446	1.96295536716545E-02
2024	1	15	3.25565035887751	2.58387584558544	4.22944716195386	0.408195694703472	0.72133352978468	4.48135877714929	4.18674774529941	1.90240969323166E-02
2024	1	16	3.1756200234833	2.40870001220415	3.89252969669	0.369066949633617	0.689932200454387	4.59100850557137	4.19131837951427	1.88476389599315E-02
2024	1	17	2.96547318674507	2.06367431039242	3.65312739460984	0.293876906822629	0.561894506273181	4.79252268075451	4.31758369063297	1.79786629990198E-02
2024	1	18	2.78118052453227	1.97897700167576	3.38686167290778	0.366791078293087	0.702002350461647	4.73299198152238	4.34680675114852	0.019624083924792
2024	1	19	2.54474293125089	1.8889173058391	3.26802528518782	0.294246127726828	0.892751270465562	4.61534814938042	4.38192745772525	2.12952810792114E-02
2024	1	20	2.17562779219573	1.51410569967516	3.25060211982552	0.439472302312149	0.801571001090232	4.18414241514669	4.39935663966622	1.87383266386248E-02
2024	1	21	3.01870354984495	2.35974470265925	3.69931011542865	0.528886453126369	2.14427798407775	4.51732515061418	4.36392275284603	2.32521015274498E-02
2024	1	22	3.60764977180524	2.87479281150336	4.01594781120591	1.60787447669169	2.72925936524357	5.14077925800121	4.36139926430419	2.60274639208955E-02
2024	1	23	4.01108501604048	3.22070595675907	4.11296733130526	0.754731007880672	2.93135088916812	5.61799883378447	4.35325903175206	2.64326486906034E-02
2024	1	24	4.31588087153277	3.49104674953049	4.23258453823696	0.615700814755342	2.71540208458061	5.93700062170953	4.34598796357001	2.46107648747196E-02
2024	2	1	1.40298826380553	1.16822211561397	1.55407656884101	0.539808575385724	2.13294792000809	3.777138852815	3.98976713082879	0.015239017320494
2024	2	2	1.41597088422522	1.1381532214042	1.61218313035496	0.244555419364786	2.10632256866355	3.6740322660323	0	1.51228407395451E-02
2024	2	3	1.51759865197496	1.14218332797441	1.86038712979123	0.223420090665831	2.12696362114542	3.70248711473398	0	1.52807152812647E-02
2024	2	4	1.49848202484438	1.12523381251089	1.83231443918419	0.35804985900435	1.93688360814947	3.81876209911152	0	1.56277758353744E-02
2024	2	5	1.34748493215409	1.06299607554653	1.49190098613655	0.153633688590676	1.86083162663749	3.97387411539531	0	1.51405480714161E-02
2024	2	6	1.3764014946523	1.05930892352926	1.49018131356792	0.154575668288934	1.57720586721529	4.0562584902715	0	1.45254607840513E-02
2024	2	7	1.38867040882835	1.09396895972316	1.3930147586045	0.200886670932162	1.48320092207415	4.14361480936236	0	1.53536355459947E-02
2024	2	8	1.40238043158393	1.09508202700896	1.31956500636724	0.508245358340549	1.33962032472958	3.93835513798475	0	1.58601076620372E-02
2024	2	9	1.42526955277237	1.12090070765362	1.3421321400364	0.605984714233074	1.18792596198925	3.9440421814177	3.66109591241324	1.63687247905414E-02
2024	2	10	1.52355803356009	1.07636631074454	1.36569324544402	0.703044241805877	0.85366067686235	3.87093899016408	3.63417404072868	0.016552548756752
2024	2	11	1.61237074336484	1.08216645967621	1.30777987885313	0.519877206084889	0.59269882966278	3.80459149275984	3.48454004682316	1.48737900021402E-02
2024	2	12	1.62622740686567	0.916842916875882	1.1652912699903	0.378052738712904	0.51249450661459	3.853439546541	3.30512747671908	1.39032805684646E-02
2024	2	13	1.74199423040899	0.934977300637824	1.13154491278976	0.248943960417736	0.530489673131444	4.04819002075444	3.24787239761158	1.54305297978453E-02
2024	2	14	1.88375586401286	0.944815699493843	1.12905895097383	0.196185299709242	0.531360821235742	4.07852611299416	3.23437856801036	1.55400672937311E-02
2024	2	15	2.0567728690345	1.02746377174165	1.21275987600759	0.256864407028905	0.454534155964241	4.22589117669725	3.40499166135395	1.58551318724847E-02
2024	2	16	2.15437597693801	1.07571331369932	1.46145403878042	0.266240203963169	0.397768408391981	4.32144136645891	3.56117606652172	1.66178433415914E-02
2024	2	17	2.27474439907624	1.10838738197554	1.72011017053531	0.241541200782568	0.419682613570655	4.3803144940923	3.810837888945	1.66020317720691E-02
2024	2	18	2.37071669397922	1.13682471566753	2.03362516948665	0.194385066683696	0.450992056496647	4.45472470239442	3.89014768067893	1.61199758021895E-02
2024	2	19	2.26231522479952	1.14759529038565	2.02468548608883	0.19357645756977	0.564969560197117	4.41752937977589	3.98285675872184	1.63359375382231E-02
2024	2	20	2.01104122704187	1.13632639158321	2.04801701906489	0.216249106089609	0.82842589472162	4.33163073673993	4.00264006164392	1.53820556194135E-02
2024	2	21	1.59648079803751	1.06213890858493	1.66745224219192	0.437709612742372	1.42631809865289	3.88328993553084	3.99608837133481	1.59545439033016E-02
2024	2	22	1.47397214682872	1.062652876887	1.5145586120152	0.501997710271473	1.72206077067881	3.86443050199509	3.97518644008378	1.58968501253138E-02
2024	2	23	1.38604299396346	1.15827612493895	1.60205826774726	1.1380483213909	1.96200097760284	3.75983781694287	3.98821081846136	1.60755997842976E-02
2024	2	24	1.4254314590207	1.19887693101512	1.61188381189608	0.387681157282834	2.0809428274804	3.93510602221585	4.02644960569716	0.016224730340533
2024	3	1	2.70418280941602	2.33044240812187	2.95513463295578	0.273881661402117	1.57016943808853	3.85010319730503	3.14947349890551	0.028790463901363
2024	3	2	2.61744086047614	2.16158129140546	2.80269251296202	0.427896318305997	1.34768197652314	3.6350242984405	0	2.64482336756345E-02
2024	3	3	2.40685684914792	2.04519946329721	2.58128553354117	0.336796423772224	1.29960393190333	3.96815600077483	0	2.40758909716151E-02
2024	3	4	2.12842037815016	1.69870501683331	2.34840405948238	0.573108675005926	1.27204774375655	4.02150931738797	0	2.21453807059544E-02
2024	3	5	1.84157012739513	1.45715077469999	1.93535547236789	0.536183714853679	1.26158605923337	3.93214542754013	0	2.01380060984779E-02
2024	3	6	1.66728850369715	1.32222142997326	1.66945916183791	0.251987743614219	1.30460448211344	3.47694924659738	0	2.08029345410619E-02
2024	3	7	1.69894545308619	1.43060320993176	1.64221107250378	0.257628937467368	1.19320861135844	3.28417144343737	0	2.13728928097758E-02
2024	3	8	1.87332225559453	1.50884038513156	1.90865053302239	0.707600012912645	1.2512525821952	3.01751428008241	0	2.59423812563443E-02
2024	3	9	1.9449069050596	1.62755217150246	2.04727688455588	0.551502162491962	1.20047281360339	2.67235163966098	3.15875350711871	2.93605851309467E-02
2024	3	10	2.02901438739461	1.58355737798923	2.2194887464186	0.559689535921589	1.19385637309041	2.85021218598931	3.13267740252522	0.028733317758965
2024	3	11	2.03480242280543	1.62644804986315	2.25960110238515	0.428338440207227	1.27036827243772	3.22024687749136	3.00607614736036	2.83237653144814E-02
2024	3	12	1.72800236020173	1.37970727216419	2.07506201183029	0.776851362369717	1.19451688486823	3.77450269416188	2.8226590161705	2.61923503276486E-02
2024	3	13	1.51045506712511	1.24104952422078	1.72816121252347	0.336300519202225	1.02234639768659	3.71354278284228	2.60782833550274	2.45556590658215E-02
2024	3	14	1.20209620834509	1.02659536294281	1.52243355243131	0.275168397638289	0.852677444013509	3.33111534050755	2.28531887336126	1.94331433078524E-02
2024	3	15	1.10136543192685	0.908262625308512	1.27952261330318	0.284991957534028	0.722075395918912	3.4336128403633	2.45506671136579	1.58823192601652E-02
2024	3	16	1.13456925935124	0.830253696947551	1.23753695350372	0.288763750737678	0.731303753789016	3.54348061719659	2.69248133381576	1.69347828626173E-02
2024	3	17	1.3248047920224	0.828234185227822	1.51283076263614	0.300928005337757	0.926186103812144	3.70766264765401	2.91532994882325	1.88450060371419E-02
2024	3	18	1.51544208265521	0.994100243495417	2.03400888809827	1.02957063199885	1.40381552891243	3.19746222900011	2.80186772441135	1.96388969779314E-02
2024	3	19	1.88425467659616	1.22921304332583	2.37436637574628	1.57438814757216	2.20453365305476	3.01503942678998	3.22916367488792	0.023956660214384
2024	3	20	2.11185034228668	1.59209444928898	2.55120425004058	0.892645681809025	2.63144801891445	2.7398719375925	3.01022395504805	3.03324963005856E-02
2024	3	21	2.35764749920129	1.95592412043488	2.9669949544873	0.509894287949308	2.70915833943248	3.24175037864922	3.13185276322022	0.032230149184693
2024	3	22	2.96638268875977	2.49665437271811	3.76511435692501	0.517483348581297	2.57744907279048	3.54961850067166	3.17737822907681	3.72072410858838E-02
2024	3	23	2.97523499216005	2.61981205680977	3.75619069365346	0.494661184961904	2.06590929722759	3.37261084464125	3.0580495842935	3.60510053463872E-02
2024	3	24	3.06680575398182	2.64211981974705	3.619842155258	0.370514368981787	1.76682726247245	3.64413957822726	3.12379484409238	0.033736421604576
2024	4	1	4.11713005646928	4.52595248063402	5.04878604261053	0.793207498313126	1.17642304631846	2.24620344833169	1.89206541582626	0.031903370360119
2024	4	2	3.95015787777126	4.88917404620535	5.37353676924811	0.438076575637426	1.12639281772506	2.16590576558421	23.3345237791561	2.94690923617904E-02
2024	4	3	3.84864454994354	4.5468018736715	4.97732567305703	0.276192062322584	1.03925186502417	2.09223829958162	10.6066017177982	2.64744657566767E-02
2024	4	4	3.79011440954054	4.04534546301733	4.3848765531061	0.303376548160383	1.02829699860715	2.11463068550186	7.07106781186548	2.49675054626302E-02
2024	4	5	3.76578102420618	3.67154230084776	3.95903679439431	0.36742709875892	1.04580938634947	2.14282644445371	7.07106781186548	2.42269950169466E-02
2024	4	6	3.71344418850447	3.4298083296109	3.69176117133043	0.345770674480354	1.01183101193753	2.09445466522284	7.07106781186548	0.024880496619131
2024	4	7	3.5892786431252	3.1986346029013	3.54144668134468	0.404164612704001	0.96463956802906	2.09217370734572	7.07106781186548	2.46231563543201E-02
2024	4	8	3.30161948626991	2.88890390954415	3.29468703615093	0.327498868722857	0.999285849529246	2.05534316866704	21.5213072713222	2.65055573017953E-02
2024	4	9	3.35533496526238	2.83272996457241	3.49015253738451	0.546346877783925	1.01187289923192	2.05150677852261	2.00778109076051	3.24766842664605E-02
2024	4	10	4.1757382976234	3.07325469072468	4.38392706182325	0.535077314908742	1.03105435082869	2.02497341039841	2.00323908214722	3.54530989523335E-02
2024	4	11	4.49647247666593	3.30643398791279	4.85083243215116	0.727666572822919	0.99844007107469	1.96709635889831	1.97494310859272	3.36515017820954E-02
2024	4	12	4.42211106122773	3.18199555877695	4.85198934230858	0.677108553343382	1.02047692579185	1.91284535699049	1.90475387241574	2.46087450048951E-02
2024	4	13	3.81148015432779	2.42114747970393	4.26146873096077	0.635162238347051	0.663135095689745	1.84022363740784	1.82111972793598	1.71914802242055E-02
2024	4	14	3.27219427645924	1.72737399000987	3.91984095368256	0.408349823416242	0.77496772395887	1.75461193521823	1.7388643696924	1.38395553503378E-02
2024	4	15	3.01380694579162	1.46316361026748	3.57237983950248	0.385121208993971	0.488981378921605	1.77231443980784	1.62589609236174	1.30052190653448E-02
2024	4	16	2.64815679093081	1.3288799096028	3.21035535267804	0.370212745106921	0.568073694543047	1.91068209833584	1.65501977678374	0.012752551063558
2024	4	17	1.89236813041664	1.23080491811298	2.53283293066616	0.304144235701783	0.638498395101115	2.04892274223038	1.75024120332848	1.33562984160008E-02
2024	4	18	1.58251768508434	1.2402245175938	1.83957502859284	0.332351758758983	0.898595595755363	2.23240690440846	1.82963207032356	1.53856725079473E-02
2024	4	19	1.6463594173739	1.36088154537736	1.63760732356883	0.574096109419401	1.21333422627194	2.40547639702447	1.86074198340895	1.82676204938665E-02
2024	4	20	2.2265644313799	1.83049697696714	2.05784949080405	0.671585929447643	1.30982468269377	2.20593963034129	1.86466613903711	2.27353028048628E-02
2024	4	21	2.9941490789491	2.48360936491866	2.76128711434027	0.50713467092596	1.40079271986661	2.15420286342125	1.87909412379951	2.78768720368769E-02
2024	4	22	3.64473032850534	3.04493639165942	3.47739375776847	0.523517236439633	1.42483727983371	2.14198442816837	1.88791980594325	3.45200783326169E-02
2024	4	23	3.98869888733081	3.31808942118854	4.00017501461583	0.664138899484631	1.32985170247325	2.15277821071184	1.87413658488689	3.68082986420189E-02
2024	4	24	4.32113000062868	3.84221497152059	4.64788374741238	1.17536611224912	1.24683040796872	2.23123784058907	1.90590891388936	3.57371878537292E-02
