# Supplementary material for: Source Analysis of Ozone Pollution in Liaoyuan City’s Atmosphere Based on Machine Learning Models and HYSPLIT Clustering Method
Source: Toxics. 2025 Jun 13;13(6):500. doi: 10.3390/toxics13060500 (PMC12197544; doi:10.3390/toxics13060500)
Supplement: Supplementary file 1 [file toxics-13-00500-s001.zip › toxics-3626334-supplementary/cmaq setup/aqmLYD01.csv]

	ID	rownum	colnum	LAT	LON
0	0.0	0.0	0.0	38.29598597898711	115.39582060366614
1	1.0	0.0	1.0	38.31058058614469	115.60091830215742
2	2.0	0.0	2.0	38.32478410220575	115.80610523317397
3	3.0	0.0	3.0	38.3385962524577	116.01137902650402
4	4.0	0.0	4.0	38.35201676964382	116.21673730581574
5	5.0	0.0	5.0	38.36504539397786	116.4221776888171
6	6.0	0.0	6.0	38.37768187315839	116.62769778741674
7	7.0	0.0	7.0	38.38992596238238	116.83329520788625
8	8.0	0.0	8.0	38.401777424358926	117.03896755102284
9	9.0	0.0	9.0	38.41323602932204	117.24471241231346
10	10.0	0.0	10.0	38.42430155504347	117.45052738209962
11	11.0	0.0	11.0	38.43497378684477	117.65641004574319
12	12.0	0.0	12.0	38.445252517609276	117.86235798379305
13	13.0	0.0	13.0	38.45513754779343	118.06836877215262
14	14.0	0.0	14.0	38.46462868543776	118.27443998224815
15	15.0	0.0	15.0	38.473725746177564	118.48056918119788
16	16.0	0.0	16.0	38.482428553253065	118.68675393198188
17	17.0	0.0	17.0	38.49073693751919	118.89299179361277
18	18.0	0.0	18.0	38.49865073745489	119.09928032130696
19	19.0	0.0	19.0	38.50616979917211	119.30561706665672
20	20.0	0.0	20.0	38.51329397642437	119.51199957780271
21	21.0	0.0	21.0	38.52002313061481	119.71842539960745
22	22.0	0.0	22.0	38.52635713080384	119.92489207382897
23	23.0	0.0	23.0	38.532295853716484	120.13139713929537
24	24.0	0.0	24.0	38.53783918374924	120.33793813207961
25	25.0	0.0	25.0	38.542987012976404	120.54451258567511
26	26.0	0.0	26.0	38.54773924115621	120.75111803117146
27	27.0	0.0	27.0	38.5520957757362	120.95775199743085
28	28.0	0.0	28.0	38.55605653185864	121.16441201126472
29	29.0	0.0	29.0	38.559621432364956	121.37109559761095
30	30.0	0.0	30.0	38.56279040780024	121.57780027971113
31	31.0	0.0	31.0	38.56556339641709	121.78452357928845
32	32.0	0.0	32.0	38.56794034417893	121.99126301672557
33	33.0	0.0	33.0	38.569921204763126	122.19801611124292
34	34.0	0.0	34.0	38.5715059395635	122.40478038107716
35	35.0	0.0	35.0	38.57269451769263	122.6115533436598
36	36.0	0.0	36.0	38.573486915983345	122.81833251579596
37	37.0	0.0	37.0	38.573883118990175	123.02511541384324
38	38.0	0.0	38.0	38.573883118990175	123.23189955389074
39	39.0	0.0	39.0	38.573486915983345	123.43868245193802
40	40.0	0.0	40.0	38.57269451769263	123.64546162407417
41	41.0	0.0	41.0	38.5715059395635	123.85223458665683
42	42.0	0.0	42.0	38.569921204763126	124.05899885649106
43	43.0	0.0	43.0	38.56794034417893	124.26575195100841
44	44.0	0.0	44.0	38.56556339641709	124.47249138844555
45	45.0	0.0	45.0	38.56279040780024	124.67921468802285
46	46.0	0.0	46.0	38.559621432364956	124.88591937012305
47	47.0	0.0	47.0	38.55605653185864	125.09260295646926
48	48.0	0.0	48.0	38.5520957757362	125.29926297030313
49	49.0	0.0	49.0	38.54773924115621	125.50589693656252
50	50.0	0.0	50.0	38.542987012976404	125.71250238205887
51	51.0	0.0	51.0	38.53783918374924	125.91907683565437
52	52.0	0.0	52.0	38.532295853716484	126.1256178284386
53	53.0	0.0	53.0	38.52635713080384	126.33212289390502
54	54.0	0.0	54.0	38.52002313061481	126.53858956812654
55	55.0	0.0	55.0	38.51329397642437	126.74501538993128
56	56.0	0.0	56.0	38.50616979917211	126.95139790107727
57	57.0	0.0	57.0	38.49865073745489	127.15773464642703
58	58.0	0.0	58.0	38.49073693751919	127.36402317412121
59	59.0	0.0	59.0	38.482428553253065	127.5702610357521
60	60.0	0.0	60.0	38.473725746177564	127.77644578653612
61	61.0	0.0	61.0	38.46462868543776	127.98257498548584
62	62.0	0.0	62.0	38.45513754779343	128.18864619558138
63	63.0	0.0	63.0	38.445252517609276	128.39465698394093
64	64.0	0.0	64.0	38.43497378684477	128.6006049219908
65	65.0	0.0	65.0	38.42430155504347	128.80648758563436
66	66.0	0.0	66.0	38.41323602932204	129.01230255542052
67	67.0	0.0	67.0	38.401777424358926	129.21804741671116
68	68.0	0.0	68.0	38.38992596238238	129.42371975984773
69	69.0	0.0	69.0	38.37768187315839	129.62931718031726
70	70.0	0.0	70.0	38.36504539397786	129.8348372789169
71	71.0	0.0	71.0	38.35201676964382	130.04027766191825
72	72.0	0.0	72.0	38.3385962524577	130.24563594122998
73	73.0	0.0	73.0	38.32478410220575	130.45090973456004
74	74.0	0.0	74.0	38.31058058614469	130.65609666557657
75	75.0	0.0	75.0	38.29598597898711	130.86119436406787
76	76.0	1.0	0.0	38.45693031156696	115.37692952782245
77	77.0	1.0	1.0	38.471563529799546	115.5825228608763
78	78.0	1.0	2.0	38.485804628615	115.78820607872841
79	79.0	1.0	3.0	38.499653332060596	115.99397679420782
80	80.0	1.0	4.0	38.51310937167239	116.199832613949
81	81.0	1.0	5.0	38.52617248648998	116.40577113855377
82	82.0	1.0	6.0	38.53884242307089	116.61178996275406
83	83.0	1.0	7.0	38.55111893550455	116.81788667557583
84	84.0	1.0	8.0	38.56300178542572	117.02405886050414
85	85.0	1.0	9.0	38.57449074202777	117.23030409564882
86	86.0	1.0	10.0	38.58558558207529	117.43661995391149
87	87.0	1.0	11.0	38.59628608991661	117.64300400315324
88	88.0	1.0	12.0	38.606592057495526	117.84945380636327
89	89.0	1.0	13.0	38.61650328436294	118.0559669218285
90	90.0	1.0	14.0	38.62601957768791	118.26254090330383
91	91.0	1.0	15.0	38.63514075226841	118.46917330018331
92	92.0	1.0	16.0	38.64386663054149	118.67586165767219
93	93.0	1.0	17.0	38.65219704259327	118.88260351695952
94	94.0	1.0	18.0	38.66013182616823	119.0893964153915
95	95.0	1.0	19.0	38.66767082667838	119.29623788664578
96	96.0	1.0	20.0	38.67481389721176	119.50312546090595
97	97.0	1.0	21.0	38.68156089854069	119.71005666503709
98	98.0	1.0	22.0	38.68791169912942	119.91702902276171
99	99.0	1.0	23.0	38.69386617514162	120.12404005483627
100	100.0	1.0	24.0	38.6994242104471	120.33108727922827
101	101.0	1.0	25.0	38.70458569662841	120.53816821129375
102	102.0	1.0	26.0	38.70935053298693	120.74528036395549
103	103.0	1.0	27.0	38.713718626548335	120.9524212478813
104	104.0	1.0	28.0	38.71768989206789	121.15958837166302
105	105.0	1.0	29.0	38.72126425203529	121.36677924199583
106	106.0	1.0	30.0	38.72444163667877	121.57399136385771
107	107.0	1.0	31.0	38.72722198396926	121.78122224068944
108	108.0	1.0	32.0	38.72960523962367	121.98846937457486
109	109.0	1.0	33.0	38.73159135710804	122.19573026642114
110	110.0	1.0	34.0	38.73318029764001	122.40300241613956
111	111.0	1.0	35.0	38.73437203019117	122.61028332282636
112	112.0	1.0	36.0	38.73516653148865	122.81757048494357
113	113.0	1.0	37.0	38.735563786016506	123.0248614005003
114	114.0	1.0	38.0	38.735563786016506	123.2321535672337
115	115.0	1.0	39.0	38.73516653148865	123.4394444827904
116	116.0	1.0	40.0	38.73437203019117	123.64673164490763
117	117.0	1.0	41.0	38.73318029764001	123.85401255159444
118	118.0	1.0	42.0	38.73159135710804	124.06128470131284
119	119.0	1.0	43.0	38.72960523962367	124.26854559315913
120	120.0	1.0	44.0	38.72722198396926	124.47579272704454
121	121.0	1.0	45.0	38.72444163667877	124.68302360387626
122	122.0	1.0	46.0	38.72126425203529	124.89023572573817
123	123.0	1.0	47.0	38.71768989206789	125.09742659607096
124	124.0	1.0	48.0	38.713718626548335	125.30459371985269
125	125.0	1.0	49.0	38.70935053298693	125.5117346037785
126	126.0	1.0	50.0	38.70458569662841	125.71884675644023
127	127.0	1.0	51.0	38.6994242104471	125.92592768850572
128	128.0	1.0	52.0	38.69386617514162	126.13297491289771
129	129.0	1.0	53.0	38.68791169912942	126.33998594497228
130	130.0	1.0	54.0	38.68156089854069	126.5469583026969
131	131.0	1.0	55.0	38.67481389721176	126.75388950682805
132	132.0	1.0	56.0	38.66767082667838	126.9607770810882
133	133.0	1.0	57.0	38.66013182616823	127.16761855234247
134	134.0	1.0	58.0	38.65219704259327	127.37441145077447
135	135.0	1.0	59.0	38.64386663054149	127.5811533100618
136	136.0	1.0	60.0	38.63514075226841	127.78784166755067
137	137.0	1.0	61.0	38.62601957768791	127.99447406443016
138	138.0	1.0	62.0	38.61650328436294	128.20104804590548
139	139.0	1.0	63.0	38.606592057495526	128.40756116137072
140	140.0	1.0	64.0	38.59628608991661	128.61401096458076
141	141.0	1.0	65.0	38.58558558207529	128.8203950138225
142	142.0	1.0	66.0	38.57449074202777	129.02671087208518
143	143.0	1.0	67.0	38.56300178542572	129.23295610722985
144	144.0	1.0	68.0	38.55111893550455	129.43912829215816
145	145.0	1.0	69.0	38.53884242307089	129.64522500497995
146	146.0	1.0	70.0	38.52617248648998	129.85124382918022
147	147.0	1.0	71.0	38.51310937167239	130.05718235378498
148	148.0	1.0	72.0	38.499653332060596	130.26303817352618
149	149.0	1.0	73.0	38.485804628615	130.4688088890056
150	150.0	1.0	74.0	38.471563529799546	130.67449210685768
151	151.0	1.0	75.0	38.45693031156696	130.88008543991154
152	152.0	2.0	0.0	38.617904307845805	115.35794618527893
153	153.0	2.0	1.0	38.6325762171315	115.56403753373763
154	154.0	2.0	2.0	38.64685497661218	115.7702194256231
155	155.0	2.0	3.0	38.66074030908734	115.97648945664434
156	156.0	2.0	4.0	38.67423194487839	116.1828452162404
157	157.0	2.0	5.0	38.68732962184361	116.38928428774398
158	158.0	2.0	6.0	38.70003308539251	116.5958042485463
159	159.0	2.0	7.0	38.71234208849999	116.80240267026304
160	160.0	2.0	8.0	38.72425639171993	117.00907711890098
161	161.0	2.0	9.0	38.73577576319857	117.21582515502611
162	162.0	2.0	10.0	38.74689997868722	117.42264433393231
163	163.0	2.0	11.0	38.757628821554825	117.62953220581127
164	164.0	2.0	12.0	38.767962082799876	117.83648631592297
165	165.0	2.0	13.0	38.777899561062156	118.04350420476747
166	166.0	2.0	14.0	38.78744106263381	118.25058340825713
167	167.0	2.0	15.0	38.796586401470186	118.45772145788996
168	168.0	2.0	16.0	38.80533539920028	118.66491588092359
169	169.0	2.0	17.0	38.81368788513657	118.8721642005501
170	170.0	2.0	18.0	38.82164369628447	119.07946393607145
171	171.0	2.0	19.0	38.82920267735167	119.28681260307583
172	172.0	2.0	20.0	38.83636468075666	119.4942077136144
173	173.0	2.0	21.0	38.84312956663692	119.70164677637887
174	174.0	2.0	22.0	38.849497202856845	119.90912729687965
175	175.0	2.0	23.0	38.855467465015174	120.11664677762451
176	176.0	2.0	24.0	38.861040236451785	120.32420271829781
177	177.0	2.0	25.0	38.86621540825444	120.53179261594036
178	178.0	2.0	26.0	38.870992879264705	120.73941396512943
179	179.0	2.0	27.0	38.87537255608375	120.9470642581597
180	180.0	2.0	28.0	38.87935435307756	121.1547409852241
181	181.0	2.0	29.0	38.882938192381715	121.36244163459546
182	182.0	2.0	30.0	38.886124003905685	121.57016369280825
183	183.0	2.0	31.0	38.88891172533696	121.7779046448407
184	184.0	2.0	32.0	38.891301302144406	121.98566197429729
185	185.0	2.0	33.0	38.89329268758131	122.19343316359134
186	186.0	2.0	34.0	38.89488584268809	122.40121569412793
187	187.0	2.0	35.0	38.896080736294486	122.60900704648697
188	188.0	2.0	36.0	38.896877345021245	122.81680470060638
189	189.0	2.0	37.0	38.89727565328146	123.02460613596551
190	190.0	2.0	38.0	38.89727565328146	123.23240883176848
191	191.0	2.0	39.0	38.896877345021245	123.44021026712761
192	192.0	2.0	40.0	38.896080736294486	123.64800792124703
193	193.0	2.0	41.0	38.89488584268809	123.85579927360605
194	194.0	2.0	42.0	38.89329268758131	124.06358180414264
195	195.0	2.0	43.0	38.891301302144406	124.2713529934367
196	196.0	2.0	44.0	38.88891172533696	124.47911032289328
197	197.0	2.0	45.0	38.886124003905685	124.68685127492574
198	198.0	2.0	46.0	38.882938192381715	124.89457333313854
199	199.0	2.0	47.0	38.87935435307756	125.10227398250989
200	200.0	2.0	48.0	38.87537255608375	125.3099507095743
201	201.0	2.0	49.0	38.870992879264705	125.51760100260455
202	202.0	2.0	50.0	38.86621540825444	125.72522235179362
203	203.0	2.0	51.0	38.861040236451785	125.93281224943617
204	204.0	2.0	52.0	38.855467465015174	126.14036819010948
205	205.0	2.0	53.0	38.849497202856845	126.34788767085435
206	206.0	2.0	54.0	38.84312956663692	126.55536819135511
207	207.0	2.0	55.0	38.83636468075666	126.76280725411958
208	208.0	2.0	56.0	38.82920267735167	126.97020236465815
209	209.0	2.0	57.0	38.82164369628447	127.17755103166253
210	210.0	2.0	58.0	38.81368788513657	127.38485076718389
211	211.0	2.0	59.0	38.80533539920028	127.59209908681039
212	212.0	2.0	60.0	38.796586401470186	127.79929350984403
213	213.0	2.0	61.0	38.78744106263381	128.00643155947685
214	214.0	2.0	62.0	38.777899561062156	128.2135107629665
215	215.0	2.0	63.0	38.767962082799876	128.42052865181103
216	216.0	2.0	64.0	38.757628821554825	128.62748276192272
217	217.0	2.0	65.0	38.74689997868722	128.83437063380168
218	218.0	2.0	66.0	38.73577576319857	129.0411898127079
219	219.0	2.0	67.0	38.72425639171993	129.247937848833
220	220.0	2.0	68.0	38.71234208849999	129.45461229747096
221	221.0	2.0	69.0	38.70003308539251	129.6612107191877
222	222.0	2.0	70.0	38.68732962184361	129.86773067999002
223	223.0	2.0	71.0	38.67423194487839	130.0741697514936
224	224.0	2.0	72.0	38.66074030908734	130.28052551108965
225	225.0	2.0	73.0	38.64685497661218	130.48679554211088
226	226.0	2.0	74.0	38.6325762171315	130.69297743399636
227	227.0	2.0	75.0	38.617904307845805	130.89906878245506
228	228.0	3.0	0.0	38.77890675627013	115.3388699003513
229	229.0	3.0	1.0	38.79361743680932	115.5454616621001
230	230.0	3.0	2.0	38.807933935083376	115.75214463233698
231	231.0	3.0	3.0	38.82185597263633	115.95891638948831
232	232.0	3.0	4.0	38.8353832785675	116.16577450563393
233	233.0	3.0	5.0	38.84851558954642	116.37271654667273
234	234.0	3.0	6.0	38.861252649827485	116.57974007248936
235	235.0	3.0	7.0	38.87359421126428	116.78684263712216
236	236.0	3.0	8.0	38.885540033323046	116.99402178893193
237	237.0	3.0	9.0	38.89708988309641	117.20127507077186
238	238.0	3.0	10.0	38.90824353531605	117.40860002015845
239	239.0	3.0	11.0	38.91900077236543	117.61599416944316
240	240.0	3.0	12.0	38.92936138429191	117.82345504598527
241	241.0	3.0	13.0	38.93932516881837	118.03098017232553
242	242.0	3.0	14.0	38.94889193135459	118.23856706636053
243	243.0	3.0	15.0	38.95806148500814	118.44621324151817
244	244.0	3.0	16.0	38.966833650594765	118.65391620693374
245	245.0	3.0	17.0	38.97520825664847	118.86167346762682
246	246.0	3.0	18.0	38.98318513943106	119.06948252467889
247	247.0	3.0	19.0	38.990764142941465	119.27734087541178
248	248.0	3.0	20.0	38.99794511892428	119.48524601356672
249	249.0	3.0	21.0	39.004727926878346	119.69319542948391
250	250.0	3.0	22.0	39.01111243406435	119.90118661028295
251	251.0	3.0	23.0	39.017098515512515	120.10921704004366
252	252.0	3.0	24.0	39.022686054029535	120.3172841999876
253	253.0	3.0	25.0	39.02787494020512	120.52538556865993
254	254.0	3.0	26.0	39.032665072418325	120.73351862211193
255	255.0	3.0	27.0	39.037056356843046	120.94168083408388
256	256.0	3.0	28.0	39.04104870745346	121.14986967618846
257	257.0	3.0	29.0	39.044642046028855	121.35808261809427
258	258.0	3.0	30.0	39.04783630215797	121.56631712771012
259	259.0	3.0	31.0	39.050631413242996	121.77457067136928
260	260.0	3.0	32.0	39.05302732450319	121.98284071401423
261	261.0	3.0	33.0	39.05502398897781	122.19112471938146
262	262.0	3.0	34.0	39.056621367528905	122.39942015018686
263	263.0	3.0	35.0	39.057819428843466	122.60772446831074
264	264.0	3.0	36.0	39.05861814943515	122.81603513498362
265	265.0	3.0	37.0	39.05901751364566	123.02434961097165
266	266.0	3.0	38.0	39.05901751364566	123.23266535676233
267	267.0	3.0	39.0	39.05861814943515	123.44097983275037
268	268.0	3.0	40.0	39.057819428843466	123.64929049942324
269	269.0	3.0	41.0	39.056621367528905	123.85759481754714
270	270.0	3.0	42.0	39.05502398897781	124.06589024835252
271	271.0	3.0	43.0	39.05302732450319	124.27417425371976
272	272.0	3.0	44.0	39.050631413242996	124.4824442963647
273	273.0	3.0	45.0	39.04783630215797	124.69069784002387
274	274.0	3.0	46.0	39.044642046028855	124.89893234963972
275	275.0	3.0	47.0	39.04104870745346	125.10714529154554
276	276.0	3.0	48.0	39.037056356843046	125.3153341336501
277	277.0	3.0	49.0	39.032665072418325	125.52349634562206
278	278.0	3.0	50.0	39.02787494020512	125.73162939907407
279	279.0	3.0	51.0	39.022686054029535	125.93973076774638
280	280.0	3.0	52.0	39.017098515512515	126.14779792769033
281	281.0	3.0	53.0	39.01111243406435	126.35582835745103
282	282.0	3.0	54.0	39.004727926878346	126.56381953825007
283	283.0	3.0	55.0	38.99794511892428	126.77176895416727
284	284.0	3.0	56.0	38.990764142941465	126.97967409232221
285	285.0	3.0	57.0	38.98318513943106	127.1875324430551
286	286.0	3.0	58.0	38.97520825664847	127.39534150010718
287	287.0	3.0	59.0	38.966833650594765	127.60309876080025
288	288.0	3.0	60.0	38.95806148500814	127.81080172621583
289	289.0	3.0	61.0	38.94889193135459	128.01844790137346
290	290.0	3.0	62.0	38.93932516881837	128.22603479540845
291	291.0	3.0	63.0	38.92936138429191	128.43355992174872
292	292.0	3.0	64.0	38.91900077236543	128.64102079829084
293	293.0	3.0	65.0	38.90824353531605	128.84841494757555
294	294.0	3.0	66.0	38.89708988309641	129.05573989696214
295	295.0	3.0	67.0	38.885540033323046	129.26299317880205
296	296.0	3.0	68.0	38.87359421126428	129.47017233061183
297	297.0	3.0	69.0	38.861252649827485	129.67727489524464
298	298.0	3.0	70.0	38.84851558954642	129.88429842106126
299	299.0	3.0	71.0	38.8353832785675	130.09124046210005
300	300.0	3.0	72.0	38.82185597263633	130.29809857824569
301	301.0	3.0	73.0	38.807933935083376	130.50487033539702
302	302.0	3.0	74.0	38.79361743680932	130.71155330563388
303	303.0	3.0	75.0	38.77890675627013	130.91814506738268
304	304.0	4.0	0.0	38.93993644124344	115.31969999076071
305	305.0	4.0	1.0	38.95468597346282	115.52679458088926
306	306.0	4.0	2.0	38.96904028887975	115.73398105107856
307	307.0	4.0	3.0	38.98299910777492	115.9412569623078
308	308.0	4.0	4.0	38.99656215801796	116.14861986913195
309	309.0	4.0	5.0	39.00972917508235	116.35606731984926
310	310.0	4.0	6.0	39.02249990206022	116.56359685666999
311	311.0	4.0	7.0	39.03487408967668	116.77120601588634
312	312.0	4.0	8.0	39.04685149630368	116.9788923280432
313	313.0	4.0	9.0	39.058431887973555	117.18665331811019
314	314.0	4.0	10.0	39.06961503839209	117.39448650565441
315	315.0	4.0	11.0	39.08040072895106	117.60238940501449
316	316.0	4.0	12.0	39.090788748740714	117.81035952547539
317	317.0	4.0	13.0	39.100778894561316	118.01839437144397
318	318.0	4.0	14.0	39.110370970934746	118.22649144262583
319	319.0	4.0	15.0	39.1195647901154	118.4346482342025
320	320.0	4.0	16.0	39.12836017210072	118.64286223701006
321	321.0	4.0	17.0	39.13675694464131	118.8511309377179
322	322.0	4.0	18.0	39.144754943250746	119.05945181900867
323	323.0	4.0	19.0	39.15235401121459	119.26782235975888
324	324.0	4.0	20.0	39.1595539995995	119.47624003521997
325	325.0	4.0	21.0	39.16635476726143	119.68470231720043
326	326.0	4.0	22.0	39.17275618085365	119.89320667424816
327	327.0	4.0	23.0	39.17875811483429	120.10175057183353
328	328.0	4.0	24.0	39.184360451473424	120.3103314725333
329	329.0	4.0	25.0	39.18956308085966	120.51894683621464
330	330.0	4.0	26.0	39.194365900906476	120.7275941202198
331	331.0	4.0	27.0	39.19876881735784	120.9362707795515
332	332.0	4.0	28.0	39.2027717437937	121.14497426705822
333	333.0	4.0	29.0	39.20637460163476	121.35370203362044
334	334.0	4.0	30.0	39.20957732014691	121.56245152833687
335	335.0	4.0	31.0	39.21237983644537	121.77122019871113
336	336.0	4.0	32.0	39.214782095498094	121.9800054908387
337	337.0	4.0	33.0	39.216784050129036	122.18880484959423
338	338.0	4.0	34.0	39.21838566102066	122.39761571881893
339	339.0	4.0	35.0	39.219586896716294	122.60643554150815
340	340.0	4.0	36.0	39.22038773362191	122.81526175999927
341	341.0	4.0	37.0	39.220788156007345	123.02409181615961
342	342.0	4.0	38.0	39.220788156007345	123.23292315157437
343	343.0	4.0	39.0	39.22038773362191	123.44175320773472
344	344.0	4.0	40.0	39.219586896716294	123.65057942622585
345	345.0	4.0	41.0	39.21838566102066	123.85939924891507
346	346.0	4.0	42.0	39.216784050129036	124.06821011813976
347	347.0	4.0	43.0	39.214782095498094	124.27700947689527
348	348.0	4.0	44.0	39.21237983644537	124.48579476902286
349	349.0	4.0	45.0	39.20957732014691	124.69456343939711
350	350.0	4.0	46.0	39.20637460163476	124.90331293411354
351	351.0	4.0	47.0	39.2027717437937	125.11204070067576
352	352.0	4.0	48.0	39.19876881735784	125.32074418818249
353	353.0	4.0	49.0	39.194365900906476	125.52942084751419
354	354.0	4.0	50.0	39.18956308085966	125.73806813151936
355	355.0	4.0	51.0	39.184360451473424	125.94668349520067
356	356.0	4.0	52.0	39.17875811483429	126.15526439590045
357	357.0	4.0	53.0	39.17275618085365	126.36380829348583
358	358.0	4.0	54.0	39.16635476726143	126.57231265053355
359	359.0	4.0	55.0	39.1595539995995	126.780774932514
360	360.0	4.0	56.0	39.15235401121459	126.98919260797511
361	361.0	4.0	57.0	39.144754943250746	127.19756314872532
362	362.0	4.0	58.0	39.13675694464131	127.40588403001608
363	363.0	4.0	59.0	39.12836017210072	127.61415273072392
364	364.0	4.0	60.0	39.1195647901154	127.82236673353148
365	365.0	4.0	61.0	39.110370970934746	128.03052352510815
366	366.0	4.0	62.0	39.100778894561316	128.23862059629002
367	367.0	4.0	63.0	39.090788748740714	128.4466554422586
368	368.0	4.0	64.0	39.08040072895106	128.6546255627195
369	369.0	4.0	65.0	39.06961503839209	128.86252846207958
370	370.0	4.0	66.0	39.058431887973555	129.0703616496238
371	371.0	4.0	67.0	39.04685149630368	129.2781226396908
372	372.0	4.0	68.0	39.03487408967668	129.48580895184764
373	373.0	4.0	69.0	39.02249990206022	129.693418111064
374	374.0	4.0	70.0	39.00972917508235	129.90094764788472
375	375.0	4.0	71.0	38.99656215801796	130.10839509860205
376	376.0	4.0	72.0	38.98299910777492	130.31575800542618
377	377.0	4.0	73.0	38.96904028887975	130.52303391665544
378	378.0	4.0	74.0	38.95468597346282	130.73022038684474
379	379.0	4.0	75.0	38.93993644124344	130.93731497697328
380	380.0	5.0	0.0	39.10099214314668	115.30043576755341
381	381.0	5.0	1.0	39.115780607703634	115.50803561851924
382	382.0	5.0	2.0	39.130172818838254	115.7157280277094
383	383.0	5.0	3.0	39.144168495560244	115.92351053848957
384	384.0	5.0	4.0	39.1577673645018	116.13138068772211
385	385.0	5.0	5.0	39.170969159932866	116.33933600593595
386	386.0	5.0	6.0	39.18377362377602	116.54737401749712
387	387.0	5.0	7.0	39.19618050562094	116.75549224078077
388	388.0	5.0	8.0	39.20818956273833	116.96368818834395
389	389.0	5.0	9.0	39.219800560093695	117.17195936709975
390	390.0	5.0	10.0	39.23101327036029	117.38030327849215
391	391.0	5.0	11.0	39.24182747393214	117.58871741867203
392	392.0	5.0	12.0	39.25224295893623	117.79719927867424
393	393.0	5.0	13.0	39.262259521244516	118.0057463445952
394	394.0	5.0	14.0	39.27187696448528	118.21435609777195
395	395.0	5.0	15.0	39.28109510005438	118.42302601496155
396	396.0	5.0	16.0	39.289913747125816	118.63175356852162
397	397.0	5.0	17.0	39.298332732661855	118.84053622659164
398	398.0	5.0	18.0	39.30635189142296	119.04937145327487
399	399.0	5.0	19.0	39.31397106597702	119.25825670882118
400	400.0	5.0	20.0	39.321190106708265	119.46718944981046
401	401.0	5.0	21.0	39.328008871825794	119.67616712933685
402	402.0	5.0	22.0	39.33442722737159	119.88518719719337
403	403.0	5.0	23.0	39.34044504722803	120.09424710005742
404	404.0	5.0	24.0	39.34606221312515	120.30334428167666
405	405.0	5.0	25.0	39.35127861464729	120.51247618305553
406	406.0	5.0	26.0	39.356094149239354	120.7216402426422
407	407.0	5.0	27.0	39.36050872221274	120.93083389651602
408	408.0	5.0	28.0	39.364522246750546	121.14005457857552
409	409.0	5.0	29.0	39.368134643912605	121.34929972072658
410	410.0	5.0	30.0	39.37134584264002	121.5585667530711
411	411.0	5.0	31.0	39.37415577975904	121.76785310409613
412	412.0	5.0	32.0	39.3765643999849	121.97715620086299
413	413.0	5.0	33.0	39.37857165592469	122.18647346919691
414	414.0	5.0	34.0	39.38017750808026	122.3958023338768
415	415.0	5.0	35.0	39.38138192485037	122.60514021882527
416	416.0	5.0	36.0	39.382184882532556	122.81448454729869
417	417.0	5.0	37.0	39.38258636532435	123.0238327420775
418	418.0	5.0	38.0	39.38258636532435	123.23318222565649
419	419.0	5.0	39.0	39.382184882532556	123.44253042043529
420	420.0	5.0	40.0	39.38138192485037	123.65187474890872
421	421.0	5.0	41.0	39.38017750808026	123.86121263385718
422	422.0	5.0	42.0	39.37857165592469	124.07054149853708
423	423.0	5.0	43.0	39.3765643999849	124.279858766871
424	424.0	5.0	44.0	39.37415577975904	124.48916186363785
425	425.0	5.0	45.0	39.37134584264002	124.69844821466289
426	426.0	5.0	46.0	39.368134643912605	124.90771524700742
427	427.0	5.0	47.0	39.364522246750546	125.11696038915846
428	428.0	5.0	48.0	39.36050872221274	125.32618107121796
429	429.0	5.0	49.0	39.356094149239354	125.5353747250918
430	430.0	5.0	50.0	39.35127861464729	125.74453878467845
431	431.0	5.0	51.0	39.34606221312515	125.95367068605734
432	432.0	5.0	52.0	39.34044504722803	126.16276786767658
433	433.0	5.0	53.0	39.33442722737159	126.37182777054062
434	434.0	5.0	54.0	39.328008871825794	126.58084783839715
435	435.0	5.0	55.0	39.321190106708265	126.78982551792353
436	436.0	5.0	56.0	39.31397106597702	126.99875825891282
437	437.0	5.0	57.0	39.30635189142296	127.20764351445912
438	438.0	5.0	58.0	39.298332732661855	127.41647874114234
439	439.0	5.0	59.0	39.289913747125816	127.62526139921238
440	440.0	5.0	60.0	39.28109510005438	127.83398895277244
441	441.0	5.0	61.0	39.27187696448528	128.04265886996203
442	442.0	5.0	62.0	39.262259521244516	128.2512686231388
443	443.0	5.0	63.0	39.25224295893623	128.45981568905975
444	444.0	5.0	64.0	39.24182747393214	128.66829754906195
445	445.0	5.0	65.0	39.23101327036029	128.87671168924183
446	446.0	5.0	66.0	39.219800560093695	129.08505560063423
447	447.0	5.0	67.0	39.20818956273833	129.29332677939004
448	448.0	5.0	68.0	39.19618050562094	129.50152272695323
449	449.0	5.0	69.0	39.18377362377602	129.70964095023686
450	450.0	5.0	70.0	39.170969159932866	129.91767896179803
451	451.0	5.0	71.0	39.1577673645018	130.12563428001187
452	452.0	5.0	72.0	39.144168495560244	130.3335044292444
453	453.0	5.0	73.0	39.130172818838254	130.54128694002458
454	454.0	5.0	74.0	39.115780607703634	130.74897934921475
455	455.0	5.0	75.0	39.10099214314668	130.95657920018058
456	456.0	6.0	0.0	39.26207263835941	115.28107653501915
457	457.0	6.0	1.0	39.276900116145974	115.48918409681288
458	458.0	6.0	2.0	39.291330301802724	115.69738490166641
459	459.0	6.0	3.0	39.305362913060335	115.9056764751633
460	460.0	6.0	4.0	39.3189976753058	116.11405633630382
461	461.0	6.0	5.0	39.332234321598044	116.32252199767676
462	462.0	6.0	6.0	39.345072592682726	116.53107096563208
463	463.0	6.0	7.0	39.35751223700692	116.73970074045491
464	464.0	6.0	8.0	39.369553010733185	116.94840881654056
465	465.0	6.0	9.0	39.381194677753385	117.15719268257055
466	466.0	6.0	10.0	39.39243700970187	117.36604982168969
467	467.0	6.0	11.0	39.40327978596853	117.57497771168426
468	468.0	6.0	12.0	39.41372279371101	117.78397382516101
469	469.0	6.0	13.0	39.42376582786695	117.99303562972732
470	470.0	6.0	14.0	39.43340869116558	118.20216058817195
471	471.0	6.0	15.0	39.442651194138655	118.41134615864702
472	472.0	6.0	16.0	39.451493155131494	118.62058979485053
473	473.0	6.0	17.0	39.45993440031307	118.82988894620993
474	474.0	6.0	18.0	39.46797476368593	119.03924105806632
475	475.0	6.0	19.0	39.47561408709562	119.2486435718595
476	476.0	6.0	20.0	39.48285222023974	119.45809392531365
477	477.0	6.0	21.0	39.48968902067633	119.66758955262378
478	478.0	6.0	22.0	39.49612435383216	119.87712788464275
479	479.0	6.0	23.0	39.50215809301023	120.08670634906889
480	480.0	6.0	24.0	39.50779011939708	120.29632237063434
481	481.0	6.0	25.0	39.51302032206952	120.50597337129382
482	482.0	6.0	26.0	39.517848598000995	120.7156567704139
483	483.0	6.0	27.0	39.52227485206739	120.9253699849628
484	484.0	6.0	28.0	39.52629899705252	121.13511042970062
485	485.0	6.0	29.0	39.52992095365306	121.34487551737004
486	486.0	6.0	30.0	39.53314065048313	121.55466265888725
487	487.0	6.0	31.0	39.535958024078305	121.7644692635333
488	488.0	6.0	32.0	39.53837301889933	121.97429273914581
489	489.0	6.0	33.0	39.54038558733515	122.18413049231084
490	490.0	6.0	34.0	39.541995689705814	122.39397992855505
491	491.0	6.0	35.0	39.543203294264565	122.60383845253814
492	492.0	6.0	36.0	39.544008377199795	122.81370346824517
493	493.0	6.0	37.0	39.54441092263631	123.02357237917933
494	494.0	6.0	38.0	39.54441092263631	123.23344258855467
495	495.0	6.0	39.0	39.544008377199795	123.44331149948883
496	496.0	6.0	40.0	39.543203294264565	123.65317651519585
497	497.0	6.0	41.0	39.541995689705814	123.86303503917894
498	498.0	6.0	42.0	39.54038558733515	124.07288447542315
499	499.0	6.0	43.0	39.53837301889933	124.28272222858817
500	500.0	6.0	44.0	39.535958024078305	124.4925457042007
501	501.0	6.0	45.0	39.53314065048313	124.70235230884674
502	502.0	6.0	46.0	39.52992095365306	124.91213945036395
503	503.0	6.0	47.0	39.52629899705252	125.12190453803336
504	504.0	6.0	48.0	39.52227485206739	125.3316449827712
505	505.0	6.0	49.0	39.517848598000995	125.5413581973201
506	506.0	6.0	50.0	39.51302032206952	125.75104159644016
507	507.0	6.0	51.0	39.50779011939708	125.96069259709964
508	508.0	6.0	52.0	39.50215809301023	126.17030861866509
509	509.0	6.0	53.0	39.49612435383216	126.37988708309123
510	510.0	6.0	54.0	39.48968902067633	126.5894254151102
511	511.0	6.0	55.0	39.48285222023974	126.79892104242033
512	512.0	6.0	56.0	39.47561408709562	127.00837139587449
513	513.0	6.0	57.0	39.46797476368593	127.21777390966767
514	514.0	6.0	58.0	39.45993440031307	127.42712602152406
515	515.0	6.0	59.0	39.451493155131494	127.63642517288346
516	516.0	6.0	60.0	39.442651194138655	127.84566880908696
517	517.0	6.0	61.0	39.43340869116558	128.05485437956204
518	518.0	6.0	62.0	39.42376582786695	128.26397933800666
519	519.0	6.0	63.0	39.41372279371101	128.47304114257298
520	520.0	6.0	64.0	39.40327978596853	128.68203725604974
521	521.0	6.0	65.0	39.39243700970187	128.8909651460443
522	522.0	6.0	66.0	39.381194677753385	129.09982228516344
523	523.0	6.0	67.0	39.369553010733185	129.30860615119343
524	524.0	6.0	68.0	39.35751223700692	129.5173142272791
525	525.0	6.0	69.0	39.345072592682726	129.7259440021019
526	526.0	6.0	70.0	39.332234321598044	129.93449297005722
527	527.0	6.0	71.0	39.3189976753058	130.14295863143016
528	528.0	6.0	72.0	39.305362913060335	130.35133849257068
529	529.0	6.0	73.0	39.291330301802724	130.5596300660676
530	530.0	6.0	74.0	39.276900116145974	130.7678308709211
531	531.0	6.0	75.0	39.26207263835941	130.97593843271483
532	532.0	7.0	0.0	39.4231766992807	115.26162159060834
533	533.0	7.0	1.0	39.438043271427965	115.47023933092102
534	534.0	7.0	2.0	39.452511510644996	115.67895100588284
535	535.0	7.0	3.0	39.46658113337524	115.88775412312476
536	536.0	7.0	4.0	39.48025186375286	116.09664618361332
537	537.0	7.0	5.0	39.493523433617916	116.30562468182436
538	538.0	7.0	6.0	39.50639558253185	116.51468710591786
539	539.0	7.0	7.0	39.51886805779186	116.72383093791395
540	540.0	7.0	8.0	39.53094061444534	116.93305365387008
541	541.0	7.0	9.0	39.54261301530374	117.14235272405905
542	542.0	7.0	10.0	39.553885030955904	117.3517256131485
543	543.0	7.0	11.0	39.564756439781135	117.56116978038095
544	544.0	7.0	12.0	39.57522702796167	117.77068267975514
545	545.0	7.0	13.0	39.585296589494924	117.9802617602083
546	546.0	7.0	14.0	39.59496492620517	118.1899044657992
547	547.0	7.0	15.0	39.60423184775473	118.39960823589229
548	548.0	7.0	16.0	39.61309717165485	118.60937050534248
549	549.0	7.0	17.0	39.62156072327611	118.81918870468095
550	550.0	7.0	18.0	39.62962233585839	119.02906026030168
551	551.0	7.0	19.0	39.63728185052026	119.2389825946486
552	552.0	7.0	20.0	39.64453911626819	119.44895312640382
553	553.0	7.0	21.0	39.65139399000514	119.65896927067615
554	554.0	7.0	22.0	39.6578463365386	119.86902843919056
555	555.0	7.0	23.0	39.66389602858849	120.07912804047811
556	556.0	7.0	24.0	39.66954294679441	120.28926548006663
557	557.0	7.0	25.0	39.674786979722384	120.49943816067177
558	558.0	7.0	26.0	39.67962802387127	120.70964348238873
559	559.0	7.0	27.0	39.684065983678735	120.91987884288433
560	560.0	7.0	28.0	39.688100771526706	121.13014163758972
561	561.0	7.0	29.0	39.69173230774635	121.34042925989323
562	562.0	7.0	30.0	39.69496052062278	121.55073910133396
563	563.0	7.0	31.0	39.69778534639891	121.7610685517954
564	564.0	7.0	32.0	39.70020672927941	121.97141499969952
565	565.0	7.0	33.0	39.70222462143371	122.18177583220107
566	566.0	7.0	34.0	39.703838982998754	122.39214843538207
567	567.0	7.0	35.0	39.70504978208147	122.60253019444673
568	568.0	7.0	36.0	39.70585699476036	122.81291849391626
569	569.0	7.0	37.0	39.70626060508701	123.02331071782388
570	570.0	7.0	38.0	39.70626060508701	123.2337042499101
571	571.0	7.0	39.0	39.70585699476036	123.44409647381774
572	572.0	7.0	40.0	39.70504978208147	123.65448477328725
573	573.0	7.0	41.0	39.703838982998754	123.86486653235191
574	574.0	7.0	42.0	39.70222462143371	124.07523913553293
575	575.0	7.0	43.0	39.70020672927941	124.28559996803448
576	576.0	7.0	44.0	39.69778534639891	124.49594641593858
577	577.0	7.0	45.0	39.69496052062278	124.70627586640002
578	578.0	7.0	46.0	39.69173230774635	124.91658570784077
579	579.0	7.0	47.0	39.688100771526706	125.12687333014428
580	580.0	7.0	48.0	39.684065983678735	125.33713612484966
581	581.0	7.0	49.0	39.67962802387127	125.54737148534525
582	582.0	7.0	50.0	39.674786979722384	125.75757680706221
583	583.0	7.0	51.0	39.66954294679441	125.96774948766736
584	584.0	7.0	52.0	39.66389602858849	126.17788692725588
585	585.0	7.0	53.0	39.6578463365386	126.38798652854344
586	586.0	7.0	54.0	39.65139399000514	126.59804569705784
587	587.0	7.0	55.0	39.64453911626819	126.80806184133016
588	588.0	7.0	56.0	39.63728185052026	127.01803237308539
589	589.0	7.0	57.0	39.62962233585839	127.2279547074323
590	590.0	7.0	58.0	39.62156072327611	127.43782626305303
591	591.0	7.0	59.0	39.61309717165485	127.6476444623915
592	592.0	7.0	60.0	39.60423184775473	127.85740673184169
593	593.0	7.0	61.0	39.59496492620517	128.0671105019348
594	594.0	7.0	62.0	39.585296589494924	128.2767532075257
595	595.0	7.0	63.0	39.57522702796167	128.48633228797885
596	596.0	7.0	64.0	39.564756439781135	128.69584518735303
597	597.0	7.0	65.0	39.553885030955904	128.90528935458548
598	598.0	7.0	66.0	39.54261301530374	129.11466224367493
599	599.0	7.0	67.0	39.53094061444534	129.32396131386392
600	600.0	7.0	68.0	39.51886805779186	129.53318402982003
601	601.0	7.0	69.0	39.50639558253185	129.74232786181614
602	602.0	7.0	70.0	39.493523433617916	129.95139028590964
603	603.0	7.0	71.0	39.48025186375286	130.16036878412066
604	604.0	7.0	72.0	39.46658113337524	130.36926084460922
605	605.0	7.0	73.0	39.452511510644996	130.57806396185114
606	606.0	7.0	74.0	39.438043271427965	130.786775636813
607	607.0	7.0	75.0	39.4231766992807	130.99539337712565
608	608.0	8.0	0.0	39.58430309435029	115.24207022484812
609	609.0	8.0	1.0	39.59920884223281	115.45120062924049
610	610.0	8.0	2.0	39.61371521428617	115.66042566670842
611	611.0	8.0	3.0	39.62782192565862	115.86974282675777
612	612.0	8.0	4.0	39.64152869922336	116.07914959214769
613	613.0	8.0	5.0	39.65483526559406	116.28864343906615
614	614.0	8.0	6.0	39.667741363140266	116.4982218373072
615	615.0	8.0	7.0	39.680246738002076	116.70788225044882
616	616.0	8.0	8.0	39.69235114410463	116.91762213603242
617	617.0	8.0	9.0	39.704054343172075	117.12743894574294
618	618.0	8.0	10.0	39.71535610474104	117.33733012559037
619	619.0	8.0	11.0	39.72625620617381	117.54729311609228
620	620.0	8.0	12.0	39.73675443267101	117.7573253524572
621	621.0	8.0	13.0	39.74685057728379	117.96742426476908
622	622.0	8.0	14.0	39.75654444092571	118.17758727817267
623	623.0	8.0	15.0	39.76583583238397	118.38781181305978
624	624.0	8.0	16.0	39.77472456833054	118.59809528525659
625	625.0	8.0	17.0	39.783210473332424	118.80843510621143
626	626.0	8.0	18.0	39.791293379861884	119.0188286831838
627	627.0	8.0	19.0	39.79897312830587	119.22927341943388
628	628.0	8.0	20.0	39.80624956697534	119.4397667144129
629	629.0	8.0	21.0	39.813122552113754	119.65030596395411
630	630.0	8.0	22.0	39.81959194790557	119.86088856046463
631	631.0	8.0	23.0	39.825657626483796	120.07151189311764
632	632.0	8.0	24.0	39.83131946793747	120.28217334804555
633	633.0	8.0	25.0	39.83657736031857	120.4928703085332
634	634.0	8.0	26.0	39.841431199648326	120.7036001552123
635	635.0	8.0	27.0	39.84588088992338	120.91436026625568
636	636.0	8.0	28.0	39.84992634312112	121.12514801757241
637	637.0	8.0	29.0	39.85356747920491	121.33596078300324
638	638.0	8.0	30.0	39.85680422612855	121.54679593451637
639	639.0	8.0	31.0	39.85963651984059	121.75765084240365
640	640.0	8.0	32.0	39.8620643042879	121.96852287547706
641	641.0	8.0	33.0	39.864087531418924	122.17940940126549
642	642.0	8.0	34.0	39.865706161186445	122.39030778621155
643	643.0	8.0	35.0	39.866920161549984	122.60121539586915
644	644.0	8.0	36.0	39.86772950847753	122.81212959510044
645	645.0	8.0	37.0	39.86813418594694	123.02304774827363
646	646.0	8.0	38.0	39.86813418594694	123.23396721946037
647	647.0	8.0	39.0	39.86772950847753	123.44488537263354
648	648.0	8.0	40.0	39.866920161549984	123.65579957186485
649	649.0	8.0	41.0	39.865706161186445	123.86670718152243
650	650.0	8.0	42.0	39.864087531418924	124.0776055664685
651	651.0	8.0	43.0	39.8620643042879	124.28849209225692
652	652.0	8.0	44.0	39.85963651984059	124.49936412533033
653	653.0	8.0	45.0	39.85680422612855	124.71021903321761
654	654.0	8.0	46.0	39.85356747920491	124.92105418473075
655	655.0	8.0	47.0	39.84992634312112	125.13186695016158
656	656.0	8.0	48.0	39.84588088992338	125.34265470147831
657	657.0	8.0	49.0	39.841431199648326	125.5534148125217
658	658.0	8.0	50.0	39.83657736031857	125.76414465920078
659	659.0	8.0	51.0	39.83131946793747	125.97484161968845
660	660.0	8.0	52.0	39.825657626483796	126.18550307461634
661	661.0	8.0	53.0	39.81959194790557	126.39612640726936
662	662.0	8.0	54.0	39.813122552113754	126.60670900377987
663	663.0	8.0	55.0	39.80624956697534	126.81724825332108
664	664.0	8.0	56.0	39.79897312830587	127.02774154830011
665	665.0	8.0	57.0	39.791293379861884	127.23818628455018
666	666.0	8.0	58.0	39.783210473332424	127.44857986152256
667	667.0	8.0	59.0	39.77472456833054	127.65891968247739
668	668.0	8.0	60.0	39.76583583238397	127.86920315467421
669	669.0	8.0	61.0	39.75654444092571	128.07942768956133
670	670.0	8.0	62.0	39.74685057728379	128.28959070296492
671	671.0	8.0	63.0	39.73675443267101	128.4996896152768
672	672.0	8.0	64.0	39.72625620617381	128.70972185164172
673	673.0	8.0	65.0	39.71535610474104	128.91968484214362
674	674.0	8.0	66.0	39.704054343172075	129.12957602199106
675	675.0	8.0	67.0	39.69235114410463	129.33939283170156
676	676.0	8.0	68.0	39.680246738002076	129.54913271728518
677	677.0	8.0	69.0	39.667741363140266	129.7587931304268
678	678.0	8.0	70.0	39.65483526559406	129.96837152866783
679	679.0	8.0	71.0	39.64152869922336	130.17786537558632
680	680.0	8.0	72.0	39.62782192565862	130.38727214097622
681	681.0	8.0	73.0	39.61371521428617	130.59658930102557
682	682.0	8.0	74.0	39.59920884223281	130.8058143384935
683	683.0	8.0	75.0	39.58430309435029	131.01494474288586
684	684.0	9.0	0.0	39.74545058806995	115.22242172125702
685	685.0	9.0	1.0	39.76039559331014	115.4320672933308
686	686.0	9.0	2.0	39.774940177718214	115.64180820382806
687	687.0	9.0	3.0	39.78908405513905	115.8516419239551
688	688.0	9.0	4.0	39.80282694717687	116.06156591808774
689	689.0	9.0	5.0	39.816168583211116	116.27157764394934
690	690.0	9.0	6.0	39.82910870041186	116.48167455278976
691	691.0	9.0	7.0	39.8416470437547	116.6918540895657
692	692.0	9.0	8.0	39.853783366035366	116.90211369312203
693	693.0	9.0	9.0	39.86551742788371	117.11245079637442
694	694.0	9.0	10.0	39.87684899777742	117.32286282649288
695	695.0	9.0	11.0	39.88777785205531	117.53334720508649
696	696.0	9.0	12.0	39.89830377492996	117.74390134838909
697	697.0	9.0	13.0	39.90842655850023	117.954522667446
698	698.0	9.0	14.0	39.91814600276307	118.1652085683016
699	699.0	9.0	15.0	39.927461915624995	118.37595645218799
700	700.0	9.0	16.0	39.93637411291323	118.58676371571447
701	701.0	9.0	17.0	39.944882418386015	118.79762775105777
702	702.0	9.0	18.0	39.95298666374305	119.00854594615336
703	703.0	9.0	19.0	39.960686688634944	119.21951568488724
704	704.0	9.0	20.0	39.96798234067259	119.43053434728871
705	705.0	9.0	21.0	39.974873475435814	119.64159930972382
706	706.0	9.0	22.0	39.98135995648183	119.85270794508938
707	707.0	9.0	23.0	39.987441655352974	120.06385762300779
708	708.0	9.0	24.0	39.99311845158428	120.2750457100224
709	709.0	9.0	25.0	39.99839023271017	120.48626956979338
710	710.0	9.0	26.0	40.003256894271296	120.69752656329429
711	711.0	9.0	27.0	40.00771833982025	120.90881404900891
712	712.0	9.0	28.0	40.01177448092737	121.1201293831289
713	713.0	9.0	29.0	40.01542523718575	121.33146991975153
714	714.0	9.0	30.0	40.018670536215836	121.54283301107795
715	715.0	9.0	31.0	40.021510313669786	121.7542160076119
716	716.0	9.0	32.0	40.023944513234994	121.96561625835861
717	717.0	9.0	33.0	40.025973086637556	122.17703111102402
718	718.0	9.0	34.0	40.02759599364483	122.38845791221434
719	719.0	9.0	35.0	40.02881320206801	122.59989400763548
720	720.0	9.0	36.0	40.02962468776375	122.81133674229334
721	721.0	9.0	37.0	40.03003043463582	123.02278346069332
722	722.0	9.0	38.0	40.03003043463582	123.23423150704068
723	723.0	9.0	39.0	40.02962468776375	123.44567822544066
724	724.0	9.0	40.0	40.02881320206801	123.6571209600985
725	725.0	9.0	41.0	40.02759599364483	123.86855705551966
726	726.0	9.0	42.0	40.025973086637556	124.07998385670996
727	727.0	9.0	43.0	40.023944513234994	124.29139870937539
728	728.0	9.0	44.0	40.021510313669786	124.50279896012209
729	729.0	9.0	45.0	40.018670536215836	124.71418195665603
730	730.0	9.0	46.0	40.01542523718575	124.92554504798247
731	731.0	9.0	47.0	40.01177448092737	125.13688558460508
732	732.0	9.0	48.0	40.00771833982025	125.34820091872507
733	733.0	9.0	49.0	40.003256894271296	125.5594884044397
734	734.0	9.0	50.0	39.99839023271017	125.7707453979406
735	735.0	9.0	51.0	39.99311845158428	125.9819692577116
736	736.0	9.0	52.0	39.987441655352974	126.1931573447262
737	737.0	9.0	53.0	39.98135995648183	126.40430702264462
738	738.0	9.0	54.0	39.974873475435814	126.61541565801018
739	739.0	9.0	55.0	39.96798234067259	126.82648062044528
740	740.0	9.0	56.0	39.960686688634944	127.03749928284675
741	741.0	9.0	57.0	39.95298666374305	127.24846902158062
742	742.0	9.0	58.0	39.944882418386015	127.4593872166762
743	743.0	9.0	59.0	39.93637411291323	127.67025125201951
744	744.0	9.0	60.0	39.927461915624995	127.881058515546
745	745.0	9.0	61.0	39.91814600276307	128.0918063994324
746	746.0	9.0	62.0	39.90842655850023	128.30249230028798
747	747.0	9.0	63.0	39.89830377492996	128.5131136193449
748	748.0	9.0	64.0	39.88777785205531	128.7236677626475
749	749.0	9.0	65.0	39.87684899777742	128.9341521412411
750	750.0	9.0	66.0	39.86551742788371	129.14456417135958
751	751.0	9.0	67.0	39.853783366035366	129.35490127461196
752	752.0	9.0	68.0	39.8416470437547	129.5651608781683
753	753.0	9.0	69.0	39.82910870041186	129.77534041494422
754	754.0	9.0	70.0	39.816168583211116	129.98543732378465
755	755.0	9.0	71.0	39.80282694717687	130.19544904964627
756	756.0	9.0	72.0	39.78908405513905	130.4053730437789
757	757.0	9.0	73.0	39.774940177718214	130.61520676390592
758	758.0	9.0	74.0	39.76039559331014	130.82494767440318
759	759.0	9.0	75.0	39.74545058806995	131.03459324647696
760	760.0	10.0	0.0	39.906617941025004	115.20267535625864
761	761.0	10.0	1.0	39.921602285497535	115.41283861782973
762	762.0	10.0	2.0	39.93618516202546	115.62309793017951
763	763.0	10.0	3.0	39.95036628314179	115.83345074603798
764	764.0	10.0	4.0	39.964145369173764	116.0438945112199
765	765.0	10.0	5.0	39.97752214825866	116.2544266648048
766	766.0	10.0	6.0	39.99049635635941	116.46504463931818
767	767.0	10.0	7.0	40.00306773727969	116.6757458609139
768	768.0	10.0	8.0	40.01523604267841	116.88652774955796
769	769.0	10.0	9.0	40.02700103208419	117.09738771921297
770	770.0	10.0	10.0	40.03836247290896	117.30832317802431
771	771.0	10.0	11.0	40.04932014046137	117.51933152850691
772	772.0	10.0	12.0	40.05987381795972	117.73041016773318
773	773.0	10.0	13.0	40.07002329654435	117.94155648752212
774	774.0	10.0	14.0	40.079768375289675	118.1527678746292
775	775.0	10.0	15.0	40.08910886121585	118.36404171093734
776	776.0	10.0	16.0	40.098044569299745	118.5753753736486
777	777.0	10.0	17.0	40.106575322485824	118.78676623547697
778	778.0	10.0	18.0	40.114700951696015	118.99821166484186
779	779.0	10.0	19.0	40.122421295839885	119.20970902606244
780	780.0	10.0	20.0	40.12973620182367	119.42125567955269
781	781.0	10.0	21.0	40.136645524559256	119.63284898201728
782	782.0	10.0	22.0	40.14314912697256	119.84448628664803
783	783.0	10.0	23.0	40.14924688001141	120.05616494332118
784	784.0	10.0	24.0	40.15493866265305	120.26788229879512
785	785.0	10.0	25.0	40.16022436191124	120.4796356969087
786	786.0	10.0	26.0	40.16510387284267	120.69142247878047
787	787.0	10.0	27.0	40.169577098553205	120.90323998300772
788	788.0	10.0	28.0	40.17364395020331	121.11508554586678
789	789.0	10.0	29.0	40.1773043470134	121.32695650151311
790	790.0	10.0	30.0	40.180558216268466	121.53885018218226
791	791.0	10.0	31.0	40.18340549332225	121.75076391839083
792	792.0	10.0	32.0	40.18584612160108	121.96269503913814
793	793.0	10.0	33.0	40.18788005260712	122.1746408721077
794	794.0	10.0	34.0	40.18950724592118	122.38659874386946
795	795.0	10.0	35.0	40.19072766920508	122.5985659800818
796	796.0	10.0	36.0	40.19154129820357	122.81053990569406
797	797.0	10.0	37.0	40.19194811674568	123.02251784514891
798	798.0	10.0	38.0	40.19194811674568	123.23449712258508
799	799.0	10.0	39.0	40.19154129820357	123.44647506203994
800	800.0	10.0	40.0	40.19072766920508	123.65844898765219
801	801.0	10.0	41.0	40.18950724592118	123.87041622386454
802	802.0	10.0	42.0	40.18788005260712	124.08237409562629
803	803.0	10.0	43.0	40.18584612160108	124.29431992859584
804	804.0	10.0	44.0	40.18340549332225	124.50625104934315
805	805.0	10.0	45.0	40.180558216268466	124.71816478555174
806	806.0	10.0	46.0	40.1773043470134	124.93005846622088
807	807.0	10.0	47.0	40.17364395020331	125.14192942186722
808	808.0	10.0	48.0	40.169577098553205	125.35377498472627
809	809.0	10.0	49.0	40.16510387284267	125.56559248895351
810	810.0	10.0	50.0	40.16022436191124	125.77737927082528
811	811.0	10.0	51.0	40.15493866265305	125.98913266893886
812	812.0	10.0	52.0	40.14924688001141	126.2008500244128
813	813.0	10.0	53.0	40.14314912697256	126.41252868108596
814	814.0	10.0	54.0	40.136645524559256	126.62416598571671
815	815.0	10.0	55.0	40.12973620182367	126.83575928818131
816	816.0	10.0	56.0	40.122421295839885	127.04730594167155
817	817.0	10.0	57.0	40.114700951696015	127.25880330289213
818	818.0	10.0	58.0	40.106575322485824	127.47024873225702
819	819.0	10.0	59.0	40.098044569299745	127.6816395940854
820	820.0	10.0	60.0	40.08910886121585	127.89297325679665
821	821.0	10.0	61.0	40.079768375289675	128.1042470931048
822	822.0	10.0	62.0	40.07002329654435	128.31545848021187
823	823.0	10.0	63.0	40.05987381795972	128.5266048000008
824	824.0	10.0	64.0	40.04932014046137	128.73768343922708
825	825.0	10.0	65.0	40.03836247290896	128.94869178970967
826	826.0	10.0	66.0	40.02700103208419	129.15962724852102
827	827.0	10.0	67.0	40.01523604267841	129.37048721817604
828	828.0	10.0	68.0	40.00306773727969	129.5812691068201
829	829.0	10.0	69.0	39.99049635635941	129.7919703284158
830	830.0	10.0	70.0	39.97752214825866	130.00258830292918
831	831.0	10.0	71.0	39.964145369173764	130.21312045651408
832	832.0	10.0	72.0	39.95036628314179	130.423564221696
833	833.0	10.0	73.0	39.93618516202546	130.63391703755448
834	834.0	10.0	74.0	39.921602285497535	130.84417634990425
835	835.0	10.0	75.0	39.906617941025004	131.05433961147534
836	836.0	11.0	0.0	40.06780390990582	115.18283039909369
837	837.0	11.0	1.0	40.08282767574234	115.39351389036769
838	838.0	11.0	2.0	40.097448924406294	115.6042941518697
839	839.0	11.0	3.0	40.111667367110584	115.81516861767481
840	840.0	11.0	4.0	40.125482722897175	116.02613471485672
841	841.0	11.0	5.0	40.13889471865318	116.23718986366985
842	842.0	11.0	6.0	40.15190308912666	116.44833147773285
843	843.0	11.0	7.0	40.16450757694166	116.65955696421327
844	844.0	11.0	8.0	40.176707932613134	116.87086372401329
845	845.0	11.0	9.0	40.188503914561274	117.08224915195676
846	846.0	11.0	10.0	40.19989528912531	117.29371063697744
847	847.0	11.0	11.0	40.21088183057714	117.50524556230805
848	848.0	11.0	12.0	40.221463321134195	117.71685130567066
849	849.0	11.0	13.0	40.231639550972126	117.92852523946797
850	850.0	11.0	14.0	40.24141031823691	118.14026473097567
851	851.0	11.0	15.0	40.250775429056446	118.35206714253553
852	852.0	11.0	16.0	40.259734697551856	118.56392983174983
853	853.0	11.0	17.0	40.26828794584824	118.77585015167622
854	854.0	11.0	18.0	40.276435004085045	118.98782545102378
855	855.0	11.0	19.0	40.28417571042567	119.1998530743497
856	856.0	11.0	20.0	40.291509911067244	119.41193036225684
857	857.0	11.0	21.0	40.2984374602493	119.62405465159193
858	858.0	11.0	22.0	40.304958220262264	119.83622327564468
859	859.0	11.0	23.0	40.31107206145562	120.04843356434723
860	860.0	11.0	24.0	40.316778862245236	120.26068284447467
861	861.0	11.0	25.0	40.32207850912064	120.47296843984572
862	862.0	11.0	26.0	40.32697089665153	120.68528767152426
863	863.0	11.0	27.0	40.33145592749393	120.8976378580213
864	864.0	11.0	28.0	40.33553351239591	121.11001631549735
865	865.0	11.0	29.0	40.339203570202756	121.32242035796538
866	866.0	11.0	30.0	40.3424660278617	121.53484729749418
867	867.0	11.0	31.0	40.34532082042617	121.74729444441178
868	868.0	11.0	32.0	40.34776789105968	121.95975910750975
869	869.0	11.0	33.0	40.349807191039005	122.17223859424729
870	870.0	11.0	34.0	40.35143867975715	122.38473021095584
871	871.0	11.0	35.0	40.35266232472565	122.59723126304378
872	872.0	11.0	36.0	40.35347810157648	122.8097390552015
873	873.0	11.0	37.0	40.35388599406357	123.02225089160632
874	874.0	11.0	38.0	40.35388599406357	123.23476407612768
875	875.0	11.0	39.0	40.35347810157648	123.44727591253248
876	876.0	11.0	40.0	40.35266232472565	123.65978370469021
877	877.0	11.0	41.0	40.35143867975715	123.87228475677816
878	878.0	11.0	42.0	40.349807191039005	124.0847763734867
879	879.0	11.0	43.0	40.34776789105968	124.29725586022423
880	880.0	11.0	44.0	40.34532082042617	124.50972052332222
881	881.0	11.0	45.0	40.3424660278617	124.72216767023981
882	882.0	11.0	46.0	40.339203570202756	124.93459460976861
883	883.0	11.0	47.0	40.33553351239591	125.14699865223665
884	884.0	11.0	48.0	40.33145592749393	125.3593771097127
885	885.0	11.0	49.0	40.32697089665153	125.57172729620973
886	886.0	11.0	50.0	40.32207850912064	125.78404652788826
887	887.0	11.0	51.0	40.316778862245236	125.99633212325932
888	888.0	11.0	52.0	40.31107206145562	126.20858140338675
889	889.0	11.0	53.0	40.304958220262264	126.42079169208931
890	890.0	11.0	54.0	40.2984374602493	126.63296031614206
891	891.0	11.0	55.0	40.291509911067244	126.84508460547715
892	892.0	11.0	56.0	40.28417571042567	127.05716189338428
893	893.0	11.0	57.0	40.276435004085045	127.26918951671021
894	894.0	11.0	58.0	40.26828794584824	127.48116481605777
895	895.0	11.0	59.0	40.259734697551856	127.69308513598416
896	896.0	11.0	60.0	40.250775429056446	127.90494782519845
897	897.0	11.0	61.0	40.24141031823691	128.11675023675832
898	898.0	11.0	62.0	40.231639550972126	128.32848972826602
899	899.0	11.0	63.0	40.221463321134195	128.54016366206332
900	900.0	11.0	64.0	40.21088183057714	128.75176940542593
901	901.0	11.0	65.0	40.19989528912531	128.96330433075656
902	902.0	11.0	66.0	40.188503914561274	129.17476581577722
903	903.0	11.0	67.0	40.176707932613134	129.3861512437207
904	904.0	11.0	68.0	40.16450757694166	129.59745800352073
905	905.0	11.0	69.0	40.15190308912666	129.80868349000113
906	906.0	11.0	70.0	40.13889471865318	130.01982510406413
907	907.0	11.0	71.0	40.125482722897175	130.23088025287726
908	908.0	11.0	72.0	40.111667367110584	130.44184635005917
909	909.0	11.0	73.0	40.097448924406294	130.65272081586428
910	910.0	11.0	74.0	40.08282767574234	130.86350107736632
911	911.0	11.0	75.0	40.06780390990582	131.0741845686403
912	912.0	12.0	0.0	40.22900724752973	115.16288611173105
913	913.0	12.0	1.0	40.24407051712336	115.3740923914805
914	914.0	12.0	2.0	40.25873021819532	115.58539616808987
915	915.0	12.0	3.0	40.272986060629755	115.79679485679831
916	916.0	12.0	4.0	40.28683776217505	116.00828586575629
917	917.0	12.0	5.0	40.30028504846015	116.21986659620976
918	918.0	12.0	6.0	40.313327653010326	116.4315344426859
919	919.0	12.0	7.0	40.32596531726245	116.64328679317994
920	920.0	12.0	8.0	40.33819779057995	116.8551210293434
921	921.0	12.0	9.0	40.350024830267444	117.06703452667318
922	922.0	12.0	10.0	40.3614462015845	117.27902465470214
923	923.0	12.0	11.0	40.37246167775948	117.4910887771906
924	924.0	12.0	12.0	40.38307104000246	117.70322425231888
925	925.0	12.0	13.0	40.39327407751811	117.91542843288116
926	926.0	12.0	14.0	40.403070587517796	118.12769866647996
927	927.0	12.0	15.0	40.41246037523142	118.34003229572185
928	928.0	12.0	16.0	40.4214432539187	118.55242665841416
929	929.0	12.0	17.0	40.43001904488015	118.76487908776228
930	930.0	12.0	18.0	40.438187577467296	118.97738691256826
931	931.0	12.0	19.0	40.44594868909281	119.18994745742975
932	932.0	12.0	20.0	40.45330222523987	119.40255804294016
933	933.0	12.0	21.0	40.46024803947121	119.61521598588938
934	934.0	12.0	22.0	40.46678599343772	119.82791859946526
935	935.0	12.0	23.0	40.47291595688647	120.0406631934557
936	936.0	12.0	24.0	40.478637807668306	120.25344707445149
937	937.0	12.0	25.0	40.48395143174508	120.46626754604975
938	938.0	12.0	26.0	40.488856723196285	120.67912190905783
939	939.0	12.0	27.0	40.49335358422515	120.8920074616979
940	940.0	12.0	28.0	40.49744192516459	121.10492149981185
941	941.0	12.0	29.0	40.50112166448228	121.31786131706686
942	942.0	12.0	30.0	40.50439272878542	121.53082420516114
943	943.0	12.0	31.0	40.50725505282526	121.74380745403032
944	944.0	12.0	32.0	40.50970857950067	121.95680835205384
945	945.0	12.0	33.0	40.51175325986158	122.16982418626203
946	946.0	12.0	34.0	40.51338905311192	122.38285224254307
947	947.0	12.0	35.0	40.51461592661202	122.59588980585049
948	948.0	12.0	36.0	40.515433855880275	122.80893416041054
949	949.0	12.0	37.0	40.515842824594976	123.02198258993003
950	950.0	12.0	38.0	40.515842824594976	123.23503237780396
951	951.0	12.0	39.0	40.515433855880275	123.44808080732345
952	952.0	12.0	40.0	40.51461592661202	123.6611251618835
953	953.0	12.0	41.0	40.51338905311192	123.87416272519091
954	954.0	12.0	42.0	40.51175325986158	124.08719078147196
955	955.0	12.0	43.0	40.50970857950067	124.30020661568015
956	956.0	12.0	44.0	40.50725505282526	124.51320751370368
957	957.0	12.0	45.0	40.50439272878542	124.72619076257284
958	958.0	12.0	46.0	40.50112166448228	124.93915365066714
959	959.0	12.0	47.0	40.49744192516459	125.15209346792214
960	960.0	12.0	48.0	40.49335358422515	125.3650075060361
961	961.0	12.0	49.0	40.488856723196285	125.57789305867615
962	962.0	12.0	50.0	40.48395143174508	125.79074742168424
963	963.0	12.0	51.0	40.478637807668306	126.00356789328251
964	964.0	12.0	52.0	40.47291595688647	126.2163517742783
965	965.0	12.0	53.0	40.46678599343772	126.42909636826873
966	966.0	12.0	54.0	40.46024803947121	126.6417989818446
967	967.0	12.0	55.0	40.45330222523987	126.85445692479384
968	968.0	12.0	56.0	40.44594868909281	127.06706751030424
969	969.0	12.0	57.0	40.438187577467296	127.27962805516573
970	970.0	12.0	58.0	40.43001904488015	127.4921358799717
971	971.0	12.0	59.0	40.4214432539187	127.70458830931983
972	972.0	12.0	60.0	40.41246037523142	127.91698267201213
973	973.0	12.0	61.0	40.403070587517796	128.12931630125402
974	974.0	12.0	62.0	40.39327407751811	128.34158653485284
975	975.0	12.0	63.0	40.38307104000246	128.55379071541512
976	976.0	12.0	64.0	40.37246167775948	128.76592619054338
977	977.0	12.0	65.0	40.3614462015845	128.97799031303185
978	978.0	12.0	66.0	40.350024830267444	129.1899804410608
979	979.0	12.0	67.0	40.33819779057995	129.4018939383906
980	980.0	12.0	68.0	40.32596531726245	129.61372817455404
981	981.0	12.0	69.0	40.313327653010326	129.82548052504808
982	982.0	12.0	70.0	40.30028504846015	130.03714837152424
983	983.0	12.0	71.0	40.28683776217505	130.2487291019777
984	984.0	12.0	72.0	40.272986060629755	130.46022011093567
985	985.0	12.0	73.0	40.25873021819532	130.6716187996441
986	986.0	12.0	74.0	40.24407051712336	130.8829225762535
987	987.0	12.0	75.0	40.22900724752973	131.09412885600292
988	988.0	13.0	0.0	40.3902267028627	115.1428417487773
989	989.0	13.0	1.0	40.40532955887291	115.35457339452144
990	990.0	13.0	2.0	40.420027792885065	115.5664032710294
991	991.0	13.0	3.0	40.434321113445996	115.77832877452153
992	992.0	13.0	4.0	40.44820923700223	115.99034729404056
993	993.0	13.0	5.0	40.46169188791626	116.20245621163835
994	994.0	13.0	6.0	40.47476879848255	116.41465290256367
995	995.0	13.0	7.0	40.48743970894314	116.62693473545146
996	996.0	13.0	8.0	40.49970436750251	116.83929907251314
997	997.0	13.0	9.0	40.511562530342246	117.0517432697283
998	998.0	13.0	10.0	40.52301396163529	117.26426467703735
999	999.0	13.0	11.0	40.534058433559615	117.47686063853553
1000	1000.0	13.0	12.0	40.54469572631135	117.68952849266785
1001	1001.0	13.0	13.0	40.55492562811777	117.90226557242515
1002	1002.0	13.0	14.0	40.56474793524955	118.11506920554119
1003	1003.0	13.0	15.0	40.57416245203263	118.32793671469076
1004	1004.0	13.0	16.0	40.583168990859754	118.5408654176887
1005	1005.0	13.0	17.0	40.59176737220129	118.75385262768982
1006	1006.0	13.0	18.0	40.59995742461581	118.96689565338981
1007	1007.0	13.0	19.0	40.60773898476006	119.17999179922688
1008	1008.0	13.0	20.0	40.61511189739874	119.39313836558428
1009	1009.0	13.0	21.0	40.622076015413356	119.60633264899352
1010	1010.0	13.0	22.0	40.62863119981087	119.81957194233841
1011	1011.0	13.0	23.0	40.63477731973203	120.03285353505983
1012	1012.0	13.0	24.0	40.640514252458956	120.24617471336087
1013	1013.0	13.0	25.0	40.64584188342225	120.45953276041304
1014	1014.0	13.0	26.0	40.65076010620795	120.6729249565627
1015	1015.0	13.0	27.0	40.655268822563556	120.88634857953812
1016	1016.0	13.0	28.0	40.65936794240403	121.09980090465714
1017	1017.0	13.0	29.0	40.66305738381691	121.31327920503524
1018	1018.0	13.0	30.0	40.666337073067226	121.52678075179391
1019	1019.0	13.0	31.0	40.66920694460187	121.74030281426961
1020	1020.0	13.0	32.0	40.671666941053395	121.95384266022292
1021	1021.0	13.0	33.0	40.673717013243404	122.16739755604813
1022	1022.0	13.0	34.0	40.6753571201855	122.38096476698279
1023	1023.0	13.0	35.0	40.67658722908765	122.59454155731794
1024	1024.0	13.0	36.0	40.677407315354095	122.80812519060818
1025	1025.0	13.0	37.0	40.67781736258693	123.02171292988199
1026	1026.0	13.0	38.0	40.67781736258693	123.23530203785201
1027	1027.0	13.0	39.0	40.677407315354095	123.4488897771258
1028	1028.0	13.0	40.0	40.67658722908765	123.66247341041606
1029	1029.0	13.0	41.0	40.6753571201855	123.8760502007512
1030	1030.0	13.0	42.0	40.673717013243404	124.08961741168586
1031	1031.0	13.0	43.0	40.671666941053395	124.30317230751106
1032	1032.0	13.0	44.0	40.66920694460187	124.51671215346437
1033	1033.0	13.0	45.0	40.666337073067226	124.73023421594009
1034	1034.0	13.0	46.0	40.66305738381691	124.94373576269874
1035	1035.0	13.0	47.0	40.65936794240403	125.15721406307684
1036	1036.0	13.0	48.0	40.655268822563556	125.37066638819586
1037	1037.0	13.0	49.0	40.65076010620795	125.5840900111713
1038	1038.0	13.0	50.0	40.64584188342225	125.79748220732095
1039	1039.0	13.0	51.0	40.640514252458956	126.01084025437312
1040	1040.0	13.0	52.0	40.63477731973203	126.22416143267417
1041	1041.0	13.0	53.0	40.62863119981087	126.43744302539557
1042	1042.0	13.0	54.0	40.622076015413356	126.65068231874046
1043	1043.0	13.0	55.0	40.61511189739874	126.86387660214972
1044	1044.0	13.0	56.0	40.60773898476006	127.0770231685071
1045	1045.0	13.0	57.0	40.59995742461581	127.29011931434418
1046	1046.0	13.0	58.0	40.59176737220129	127.50316234004416
1047	1047.0	13.0	59.0	40.583168990859754	127.71614955004529
1048	1048.0	13.0	60.0	40.57416245203263	127.92907825304323
1049	1049.0	13.0	61.0	40.56474793524955	128.14194576219282
1050	1050.0	13.0	62.0	40.55492562811777	128.35474939530883
1051	1051.0	13.0	63.0	40.54469572631135	128.56748647506615
1052	1052.0	13.0	64.0	40.534058433559615	128.78015432919847
1053	1053.0	13.0	65.0	40.52301396163529	128.99275029069665
1054	1054.0	13.0	66.0	40.511562530342246	129.20527169800567
1055	1055.0	13.0	67.0	40.49970436750251	129.41771589522085
1056	1056.0	13.0	68.0	40.48743970894314	129.63008023228252
1057	1057.0	13.0	69.0	40.47476879848255	129.8423620651703
1058	1058.0	13.0	70.0	40.46169188791626	130.05455875609564
1059	1059.0	13.0	71.0	40.44820923700223	130.26666767369343
1060	1060.0	13.0	72.0	40.434321113445996	130.47868619321247
1061	1061.0	13.0	73.0	40.420027792885065	130.6906116967046
1062	1062.0	13.0	74.0	40.40532955887291	130.90244157321254
1063	1063.0	13.0	75.0	40.3902267028627	131.1141732189567
1064	1064.0	14.0	0.0	40.551461021041604	115.12269655738497
1065	1065.0	14.0	1.0	40.56660354639881	115.33495616557134
1066	1066.0	14.0	2.0	40.581340394148334	115.54731474578853
1067	1067.0	14.0	3.0	40.59567127149095	115.75976967505264
1068	1068.0	14.0	4.0	40.60959589356281	115.97231832311219
1069	1069.0	14.0	5.0	40.62311398345167	116.18495805263701
1070	1070.0	14.0	6.0	40.636225272213245	116.39768621940837
1071	1071.0	14.0	7.0	40.64892949888682	116.61050017251037
1072	1072.0	14.0	8.0	40.661226410510274	116.82339725452287
1073	1073.0	14.0	9.0	40.673115762134934	117.03637480171528
1074	1074.0	14.0	10.0	40.684597316839906	117.24943014424171
1075	1075.0	14.0	11.0	40.695670845745816	117.46256060633729
1076	1076.0	14.0	12.0	40.70633612802824	117.67576350651565
1077	1077.0	14.0	13.0	40.71659295093058	117.8890361577672
1078	1078.0	14.0	14.0	40.7264411097766	118.10237586775888
1079	1079.0	14.0	15.0	40.73588040798237	118.31577993903464
1080	1080.0	14.0	16.0	40.74491065706778	118.52924566921685
1081	1081.0	14.0	17.0	40.75353167666767	118.74277035120889
1082	1082.0	14.0	18.0	40.76174329454232	118.95635127339845
1083	1083.0	14.0	19.0	40.76954534658773	119.16998571986177
1084	1084.0	14.0	20.0	40.77693767684515	119.38367097056859
1085	1085.0	14.0	21.0	40.7839201375103	119.59740430158811
1086	1086.0	14.0	22.0	40.79049258894211	119.81118298529546
1087	1087.0	14.0	23.0	40.79665489967091	120.02500429057899
1088	1088.0	14.0	24.0	40.802406946406236	120.23886548304826
1089	1089.0	14.0	25.0	40.807748614044	120.45276382524251
1090	1090.0	14.0	26.0	40.81267979567345	120.66669657684004
1091	1091.0	14.0	27.0	40.817200392583324	120.88066099486765
1092	1092.0	14.0	28.0	40.821310314267805	121.09465433391105
1093	1093.0	14.0	29.0	40.825009478431824	121.30867384632553
1094	1094.0	14.0	30.0	40.82829781099591	121.52271678244696
1095	1095.0	14.0	31.0	40.83117524610061	121.73678039080353
1096	1096.0	14.0	32.0	40.8336417261103	121.95086191832739
1097	1097.0	14.0	33.0	40.835697201616796	122.16495861056693
1098	1098.0	14.0	34.0	40.83734163144204	122.37906771189922
1099	1099.0	14.0	35.0	40.83857498264073	122.59318646574263
1100	1100.0	14.0	36.0	40.839397230502115	122.8073121147697
1101	1101.0	14.0	37.0	40.83980835855159	123.02144190112013
1102	1102.0	14.0	38.0	40.83980835855159	123.23557306661387
1103	1103.0	14.0	39.0	40.839397230502115	123.44970285296428
1104	1104.0	14.0	40.0	40.83857498264073	123.66382850199136
1105	1105.0	14.0	41.0	40.83734163144204	123.87794725583477
1106	1106.0	14.0	42.0	40.835697201616796	124.09205635716705
1107	1107.0	14.0	43.0	40.8336417261103	124.30615304940659
1108	1108.0	14.0	44.0	40.83117524610061	124.52023457693046
1109	1109.0	14.0	45.0	40.82829781099591	124.73429818528703
1110	1110.0	14.0	46.0	40.825009478431824	124.94834112140846
1111	1111.0	14.0	47.0	40.821310314267805	125.16236063382294
1112	1112.0	14.0	48.0	40.817200392583324	125.37635397286633
1113	1113.0	14.0	49.0	40.81267979567345	125.59031839089394
1114	1114.0	14.0	50.0	40.807748614044	125.80425114249147
1115	1115.0	14.0	51.0	40.802406946406236	126.01814948468572
1116	1116.0	14.0	52.0	40.79665489967091	126.232010677155
1117	1117.0	14.0	53.0	40.79049258894211	126.44583198243853
1118	1118.0	14.0	54.0	40.7839201375103	126.65961066614588
1119	1119.0	14.0	55.0	40.77693767684515	126.8733439971654
1120	1120.0	14.0	56.0	40.76954534658773	127.08702924787222
1121	1121.0	14.0	57.0	40.76174329454232	127.30066369433554
1122	1122.0	14.0	58.0	40.75353167666767	127.5142446165251
1123	1123.0	14.0	59.0	40.74491065706778	127.72776929851715
1124	1124.0	14.0	60.0	40.73588040798237	127.94123502869934
1125	1125.0	14.0	61.0	40.7264411097766	128.1546390999751
1126	1126.0	14.0	62.0	40.71659295093058	128.3679788099668
1127	1127.0	14.0	63.0	40.70633612802824	128.58125146121833
1128	1128.0	14.0	64.0	40.695670845745816	128.7944543613967
1129	1129.0	14.0	65.0	40.684597316839906	129.00758482349227
1130	1130.0	14.0	66.0	40.673115762134934	129.2206401660187
1131	1131.0	14.0	67.0	40.661226410510274	129.4336177132111
1132	1132.0	14.0	68.0	40.64892949888682	129.64651479522362
1133	1133.0	14.0	69.0	40.636225272213245	129.85932874832562
1134	1134.0	14.0	70.0	40.62311398345167	130.07205691509697
1135	1135.0	14.0	71.0	40.60959589356281	130.2846966446218
1136	1136.0	14.0	72.0	40.59567127149095	130.49724529268136
1137	1137.0	14.0	73.0	40.581340394148334	130.70970022194547
1138	1138.0	14.0	74.0	40.56660354639881	130.92205880216264
1139	1139.0	14.0	75.0	40.551461021041604	131.134318410349
1140	1140.0	15.0	0.0	40.712708943396215	115.10244977715946
1141	1141.0	15.0	1.0	40.727891221306756	115.31523996334786
1142	1142.0	15.0	2.0	40.742666763860505	115.52812987028938
1143	1143.0	15.0	3.0	40.75703527690341	115.74111685560842
1144	1144.0	15.0	4.0	40.77099647425256	115.95419826957045
1145	1145.0	15.0	5.0	40.784550077712716	116.16737145527298
1146	1146.0	15.0	6.0	40.797695817092695	116.38063374883829
1147	1147.0	15.0	7.0	40.810433430221025	116.59398247960704
1148	1148.0	15.0	8.0	40.82276266296137	116.80741497033345
1149	1149.0	15.0	9.0	40.83468326922731	117.02092853738169
1150	1150.0	15.0	10.0	40.84619501099688	117.23452049092325
1151	1151.0	15.0	11.0	40.8572976583264	117.44818813513577
1152	1152.0	15.0	12.0	40.86799098936407	117.66192876840293
1153	1153.0	15.0	13.0	40.87827479036295	117.87573968351523
1154	1154.0	15.0	14.0	40.888148855693636	118.08961816787227
1155	1155.0	15.0	15.0	40.897612987856185	118.30356150368551
1156	1156.0	15.0	16.0	40.906666997491946	118.51756696818252
1157	1157.0	15.0	17.0	40.91531070339455	118.73163183381183
1158	1158.0	15.0	18.0	40.92354393252081	118.94575336844892
1159	1159.0	15.0	19.0	40.93136652000075	119.159928835603
1160	1160.0	15.0	20.0	40.93877830914742	119.37415549462452
1161	1161.0	15.0	21.0	40.945779151466255	119.58843060091377
1162	1162.0	15.0	22.0	40.9523689066637	119.80275140612983
1163	1163.0	15.0	23.0	40.95854744265561	120.01711515840071
1164	1164.0	15.0	24.0	40.96431463557516	120.23151910253374
1165	1165.0	15.0	25.0	40.969670369779905	120.44596048022686
1166	1166.0	15.0	26.0	40.97461453785905	120.66043653028044
1167	1167.0	15.0	27.0	40.97914704063948	120.87494448880965
1168	1168.0	15.0	28.0	40.9832677871918	121.08948158945735
1169	1169.0	15.0	29.0	40.986976694835725	121.3040450636075
1170	1170.0	15.0	30.0	40.990273689144935	121.51863214059892
1171	1171.0	15.0	31.0	40.99315870395165	121.73324004793953
1172	1172.0	15.0	32.0	40.995631681350275	121.94786601152094
1173	1173.0	15.0	33.0	40.99769257170127	122.16250725583323
1174	1174.0	15.0	34.0	40.9993413336336	122.37716100418025
1175	1175.0	15.0	35.0	41.000577934047705	122.59182447889486
1176	1176.0	15.0	36.0	41.00140234811702	122.80649490155456
1177	1177.0	15.0	37.0	41.00181455928974	123.02116949319719
1178	1178.0	15.0	38.0	41.00181455928974	123.2358454745368
1179	1179.0	15.0	39.0	41.00140234811702	123.45052006617944
1180	1180.0	15.0	40.0	41.000577934047705	123.66519048883913
1181	1181.0	15.0	41.0	40.9993413336336	123.87985396355373
1182	1182.0	15.0	42.0	40.99769257170127	124.09450771190076
1183	1183.0	15.0	43.0	40.995631681350275	124.30914895621305
1184	1184.0	15.0	44.0	40.99315870395165	124.52377491979446
1185	1185.0	15.0	45.0	40.990273689144935	124.73838282713507
1186	1186.0	15.0	46.0	40.986976694835725	124.95296990412648
1187	1187.0	15.0	47.0	40.9832677871918	125.16753337827664
1188	1188.0	15.0	48.0	40.97914704063948	125.38207047892433
1189	1189.0	15.0	49.0	40.97461453785905	125.59657843745354
1190	1190.0	15.0	50.0	40.969670369779905	125.81105448750714
1191	1191.0	15.0	51.0	40.96431463557516	126.02549586520026
1192	1192.0	15.0	52.0	40.95854744265561	126.23989980933328
1193	1193.0	15.0	53.0	40.9523689066637	126.45426356160417
1194	1194.0	15.0	54.0	40.945779151466255	126.66858436682023
1195	1195.0	15.0	55.0	40.93877830914742	126.88285947310948
1196	1196.0	15.0	56.0	40.93136652000075	127.097086132131
1197	1197.0	15.0	57.0	40.92354393252081	127.31126159928507
1198	1198.0	15.0	58.0	40.91531070339455	127.52538313392216
1199	1199.0	15.0	59.0	40.906666997491946	127.73944799955146
1200	1200.0	15.0	60.0	40.897612987856185	127.95345346404847
1201	1201.0	15.0	61.0	40.888148855693636	128.1673967998617
1202	1202.0	15.0	62.0	40.87827479036295	128.38127528421876
1203	1203.0	15.0	63.0	40.86799098936407	128.59508619933106
1204	1204.0	15.0	64.0	40.8572976583264	128.8088268325982
1205	1205.0	15.0	65.0	40.84619501099688	129.02249447681075
1206	1206.0	15.0	66.0	40.83468326922731	129.2360864303523
1207	1207.0	15.0	67.0	40.82276266296137	129.44959999740053
1208	1208.0	15.0	68.0	40.810433430221025	129.66303248812696
1209	1209.0	15.0	69.0	40.797695817092695	129.8763812188957
1210	1210.0	15.0	70.0	40.784550077712716	130.089643512461
1211	1211.0	15.0	71.0	40.77099647425256	130.30281669816353
1212	1212.0	15.0	72.0	40.75703527690341	130.51589811212557
1213	1213.0	15.0	73.0	40.742666763860505	130.72888509744462
1214	1214.0	15.0	74.0	40.727891221306756	130.94177500438613
1215	1215.0	15.0	75.0	40.712708943396215	131.15456519057454
1216	1216.0	16.0	0.0	40.873969207471525	115.08210064006444
1217	1217.0	16.0	1.0	40.88919132142254	115.29542403911312
1218	1218.0	16.0	2.0	40.90400564012188	115.5088479151862
1219	1219.0	16.0	3.0	40.91841186805174	115.72236960632662
1220	1220.0	16.0	4.0	40.93240971770151	115.93598644312559
1221	1221.0	16.0	5.0	40.94599890958442	116.14969574891589
1222	1222.0	16.0	6.0	40.95917917225414	116.363494839967
1223	1223.0	16.0	7.0	40.97195024232055	116.57738102568096
1224	1224.0	16.0	8.0	40.98431186446519	116.79135160879014
1225	1225.0	16.0	9.0	40.99626379145646	117.0054038855558
1226	1226.0	16.0	10.0	41.007805784163864	117.21953514596812
1227	1227.0	16.0	11.0	41.01893761157249	117.43374267394744
1228	1228.0	16.0	12.0	41.02965905079625	117.64802374754649
1229	1229.0	16.0	13.0	41.039969887091274	117.86237563915388
1230	1230.0	16.0	14.0	41.049869913868584	118.07679561569876
1231	1231.0	16.0	15.0	41.05935893270618	118.29128093885612
1232	1232.0	16.0	16.0	41.068436753360956	118.50582886525366
1233	1233.0	16.0	17.0	41.077103193779784	118.72043664667922
1234	1234.0	16.0	18.0	41.085358080110495	118.93510153028927
1235	1235.0	16.0	19.0	41.09320124671209	119.14982075881834
1236	1236.0	16.0	20.0	41.100632536164596	119.3645915707892
1237	1237.0	16.0	21.0	41.10765179927839	119.579411200724
1238	1238.0	16.0	22.0	41.1142588951031	119.79427687935596
1239	1239.0	16.0	23.0	41.12045369093604	120.00918583384205
1240	1240.0	16.0	24.0	41.12623606233003	120.2241352879762
1241	1241.0	16.0	25.0	41.13160589310082	120.43912246240319
1242	1242.0	16.0	26.0	41.13656307533407	120.65414457483313
1243	1243.0	16.0	27.0	41.14110750939167	120.86919884025664
1244	1244.0	16.0	28.0	41.14523910391787	121.08428247116034
1245	1245.0	16.0	29.0	41.14895777584454	121.29939267774304
1246	1246.0	16.0	30.0	41.15226345039624	121.51452666813229
1247	1247.0	16.0	31.0	41.15515606109463	121.72968164860117
1248	1248.0	16.0	32.0	41.15763554976254	121.94485482378586
1249	1249.0	16.0	33.0	41.159701866527286	122.16004339690299
1250	1250.0	16.0	34.0	41.16135496982373	122.3752445699678
1251	1251.0	16.0	35.0	41.16259482639689	122.59045554401204
1252	1252.0	16.0	36.0	41.16342141130366	122.80567351930247
1253	1253.0	16.0	37.0	41.16383470791456	123.0208956955593
1254	1254.0	16.0	38.0	41.16383470791456	123.23611927217469
1255	1255.0	16.0	39.0	41.16342141130366	123.4513414484315
1256	1256.0	16.0	40.0	41.16259482639689	123.66655942372194
1257	1257.0	16.0	41.0	41.16135496982373	123.88177039776618
1258	1258.0	16.0	42.0	41.159701866527286	124.09697157083099
1259	1259.0	16.0	43.0	41.15763554976254	124.31216014394813
1260	1260.0	16.0	44.0	41.15515606109463	124.52733331913281
1261	1261.0	16.0	45.0	41.15226345039624	124.7424882996017
1262	1262.0	16.0	46.0	41.14895777584454	124.95762228999094
1263	1263.0	16.0	47.0	41.14523910391787	125.17273249657366
1264	1264.0	16.0	48.0	41.14110750939167	125.38781612747735
1265	1265.0	16.0	49.0	41.13656307533407	125.60287039290087
1266	1266.0	16.0	50.0	41.13160589310082	125.8178925053308
1267	1267.0	16.0	51.0	41.12623606233003	126.0328796797578
1268	1268.0	16.0	52.0	41.12045369093604	126.24782913389194
1269	1269.0	16.0	53.0	41.1142588951031	126.46273808837803
1270	1270.0	16.0	54.0	41.10765179927839	126.67760376701
1271	1271.0	16.0	55.0	41.100632536164596	126.89242339694478
1272	1272.0	16.0	56.0	41.09320124671209	127.10719420891566
1273	1273.0	16.0	57.0	41.085358080110495	127.3219134374447
1274	1274.0	16.0	58.0	41.077103193779784	127.53657832105476
1275	1275.0	16.0	59.0	41.068436753360956	127.75118610248032
1276	1276.0	16.0	60.0	41.05935893270618	127.96573402887786
1277	1277.0	16.0	61.0	41.049869913868584	128.18021935203524
1278	1278.0	16.0	62.0	41.039969887091274	128.3946393285801
1279	1279.0	16.0	63.0	41.02965905079625	128.6089912201875
1280	1280.0	16.0	64.0	41.01893761157249	128.82327229378654
1281	1281.0	16.0	65.0	41.007805784163864	129.03747982176586
1282	1282.0	16.0	66.0	40.99626379145646	129.2516110821782
1283	1283.0	16.0	67.0	40.98431186446519	129.46566335894386
1284	1284.0	16.0	68.0	40.97195024232055	129.67963394205302
1285	1285.0	16.0	69.0	40.95917917225414	129.89352012776698
1286	1286.0	16.0	70.0	40.94599890958442	130.1073192188181
1287	1287.0	16.0	71.0	40.93240971770151	130.3210285246084
1288	1288.0	16.0	72.0	40.91841186805174	130.53464536140737
1289	1289.0	16.0	73.0	40.90400564012188	130.74816705254779
1290	1290.0	16.0	74.0	40.88919132142254	130.96159092862086
1291	1291.0	16.0	75.0	40.873969207471525	131.17491432766954
1292	1292.0	17.0	0.0	41.03524054705014	115.06164837032603
1293	1293.0	17.0	1.0	41.050502580814594	115.27550763657993
1294	1294.0	17.0	2.0	41.065355757280265	115.48946814377364
1295	1295.0	17.0	3.0	41.07979977955666	115.70352721017653
1296	1296.0	17.0	4.0	41.0938343587966	115.91768214651204
1297	1297.0	17.0	5.0	41.1074592142133	116.13193025615345
1298	1298.0	17.0	6.0	41.120674073096865	116.34626883532115
1299	1299.0	17.0	7.0	41.13347867083041	116.56069517328115
1300	1300.0	17.0	8.0	41.1458727509056	116.77520655254513
1301	1301.0	17.0	9.0	41.157856064937825	116.98980024907152
1302	1302.0	17.0	10.0	41.16942837268092	117.20447353246803
1303	1303.0	17.0	11.0	41.180589442041345	117.4192236661953
1304	1304.0	17.0	12.0	41.19133904909192	117.63404790777169
1305	1305.0	17.0	13.0	41.20167697808519	117.84894350897942
1306	1306.0	17.0	14.0	41.21160302146608	118.06390771607147
1307	1307.0	17.0	15.0	41.221116979884414	118.27893776997989
1308	1308.0	17.0	16.0	41.230218662206624	118.49403090652488
1309	1309.0	17.0	17.0	41.23890788552722	118.70918435662512
1310	1310.0	17.0	18.0	41.247184475179566	118.92439534650865
1311	1311.0	17.0	19.0	41.255048264746435	119.13966109792511
1312	1312.0	17.0	20.0	41.26249909606984	119.3549788283585
1313	1313.0	17.0	21.0	41.26953681926048	119.57034575124099
1314	1314.0	17.0	22.0	41.27616129270674	119.7857590761674
1315	1315.0	17.0	23.0	41.28237238308317	120.00121600911045
1316	1316.0	17.0	24.0	41.28816996535836	120.21671375263672
1317	1317.0	17.0	25.0	41.2935539228025	120.43224950612327
1318	1318.0	17.0	26.0	41.29852414699434	120.64782046597493
1319	1319.0	17.0	27.0	41.30308053782772	120.8634238258421
1320	1320.0	17.0	28.0	41.30722300351755	121.0790567768391
1321	1321.0	17.0	29.0	41.310951460605274	121.29471650776301
1322	1322.0	17.0	30.0	41.3142658339639	121.5104002053131
1323	1323.0	17.0	31.0	41.317166056802506	121.72610505431044
1324	1324.0	17.0	32.0	41.31965207067037	121.94182823791803
1325	1325.0	17.0	33.0	41.32172382546022	122.1575669378612
1326	1326.0	17.0	34.0	41.32338127941146	122.37331833464839
1327	1327.0	17.0	35.0	41.32462439911255	122.58907960779194
1328	1328.0	17.0	36.0	41.32545315950317	122.80484793602938
1329	1329.0	17.0	37.0	41.32586754387558	123.02062049754461
1330	1330.0	17.0	38.0	41.32586754387558	123.23639447018937
1331	1331.0	17.0	39.0	41.32545315950317	123.4521670317046
1332	1332.0	17.0	40.0	41.32462439911255	123.66793535994205
1333	1333.0	17.0	41.0	41.32338127941146	123.8836966330856
1334	1334.0	17.0	42.0	41.32172382546022	124.09944802987279
1335	1335.0	17.0	43.0	41.31965207067037	124.31518672981595
1336	1336.0	17.0	44.0	41.317166056802506	124.53090991342354
1337	1337.0	17.0	45.0	41.3142658339639	124.74661476242089
1338	1338.0	17.0	46.0	41.310951460605274	124.96229845997097
1339	1339.0	17.0	47.0	41.30722300351755	125.1779581908949
1340	1340.0	17.0	48.0	41.30308053782772	125.39359114189189
1341	1341.0	17.0	49.0	41.29852414699434	125.60919450175906
1342	1342.0	17.0	50.0	41.2935539228025	125.82476546161071
1343	1343.0	17.0	51.0	41.28816996535836	126.04030121509727
1344	1344.0	17.0	52.0	41.28237238308317	126.25579895862354
1345	1345.0	17.0	53.0	41.27616129270674	126.4712558915666
1346	1346.0	17.0	54.0	41.26953681926048	126.686669216493
1347	1347.0	17.0	55.0	41.26249909606984	126.9020361393755
1348	1348.0	17.0	56.0	41.255048264746435	127.11735386980888
1349	1349.0	17.0	57.0	41.247184475179566	127.33261962122535
1350	1350.0	17.0	58.0	41.23890788552722	127.54783061110888
1351	1351.0	17.0	59.0	41.230218662206624	127.7629840612091
1352	1352.0	17.0	60.0	41.221116979884414	127.9780771977541
1353	1353.0	17.0	61.0	41.21160302146608	128.19310725166252
1354	1354.0	17.0	62.0	41.20167697808519	128.40807145875456
1355	1355.0	17.0	63.0	41.19133904909192	128.6229670599623
1356	1356.0	17.0	64.0	41.180589442041345	128.8377913015387
1357	1357.0	17.0	65.0	41.16942837268092	129.05254143526597
1358	1358.0	17.0	66.0	41.157856064937825	129.26721471866247
1359	1359.0	17.0	67.0	41.1458727509056	129.48180841518885
1360	1360.0	17.0	68.0	41.13347867083041	129.69631979445285
1361	1361.0	17.0	69.0	41.120674073096865	129.91074613241284
1362	1362.0	17.0	70.0	41.1074592142133	130.12508471158054
1363	1363.0	17.0	71.0	41.0938343587966	130.33933282122194
1364	1364.0	17.0	72.0	41.07979977955666	130.55348775755746
1365	1365.0	17.0	73.0	41.065355757280265	130.76754682396034
1366	1366.0	17.0	74.0	41.050502580814594	130.98150733115406
1367	1367.0	17.0	75.0	41.03524054705014	131.19536659740797
1368	1368.0	18.0	0.0	41.19652169217485	115.04109218433534
1369	1369.0	18.0	1.0	41.21182372981658	115.25548999181684
1370	1370.0	18.0	2.0	41.22671584595378	115.46998981189417
1371	1371.0	18.0	3.0	41.241197742313936	115.68458894286874
1372	1372.0	18.0	4.0	41.255269128704576	115.89928467540041
1373	1373.0	18.0	5.0	41.26892972303015	116.11407429270567
1374	1374.0	18.0	6.0	41.28217925130885	116.32895507075719
1375	1375.0	18.0	7.0	41.295017447688764	116.54392427848512
1376	1376.0	18.0	8.0	41.30744405446371	116.75897917797921
1377	1377.0	18.0	9.0	41.31945882208842	116.97411702469257
1378	1378.0	18.0	10.0	41.33106150919347	117.18933506764681
1379	1379.0	18.0	11.0	41.34225188259949	117.40463054963796
1380	1380.0	18.0	12.0	41.353029717331275	117.62000070744405
1381	1381.0	18.0	13.0	41.36339479663084	117.83544277203374
1382	1382.0	18.0	14.0	41.37334691197077	118.0509539687758
1383	1383.0	18.0	15.0	41.382885863066214	118.26653151765005
1384	1384.0	18.0	16.0	41.392011457887314	118.48217263345914
1385	1385.0	18.0	17.0	41.40072351267028	118.69787452604126
1386	1386.0	18.0	18.0	41.40902185192861	118.91363440048414
1387	1387.0	18.0	19.0	41.416906308463524	119.12944945733958
1388	1388.0	18.0	20.0	41.4243767233741	119.34531689283908
1389	1389.0	18.0	21.0	41.43143294606661	119.56123389911035
1390	1390.0	18.0	22.0	41.43807483426365	119.7771976643945
1391	1391.0	18.0	23.0	41.44430225401282	119.99320537326403
1392	1392.0	18.0	24.0	41.450115079694434	120.20925420684152
1393	1393.0	18.0	25.0	41.45551319402952	120.42534134301914
1394	1394.0	18.0	26.0	41.46049648808646	120.64146395667855
1395	1395.0	18.0	27.0	41.46506486128776	120.85761921991153
1396	1396.0	18.0	28.0	41.46921822141612	121.07380430224124
1397	1397.0	18.0	29.0	41.47295648461989	121.29001637084377
1398	1398.0	18.0	30.0	41.476279575418154	121.50625259077033
1399	1399.0	18.0	31.0	41.47918742670531	121.72251012516985
1400	1400.0	18.0	32.0	41.48167997975513	121.93878613551179
1401	1401.0	18.0	33.0	41.4837571842242	122.15507778180941
1402	1402.0	18.0	34.0	41.48541899815509	122.37138222284344
1403	1403.0	18.0	35.0	41.4866653879788	122.58769661638567
1404	1404.0	18.0	36.0	41.487496328516805	122.80401811942309
1405	1405.0	18.0	37.0	41.48791180298258	123.02034388838196
1406	1406.0	18.0	38.0	41.48791180298258	123.23667107935202
1407	1407.0	18.0	39.0	41.487496328516805	123.4529968483109
1408	1408.0	18.0	40.0	41.4866653879788	123.66931835134831
1409	1409.0	18.0	41.0	41.48541899815509	123.88563274489054
1410	1410.0	18.0	42.0	41.4837571842242	124.10193718592458
1411	1411.0	18.0	43.0	41.48167997975513	124.3182288322222
1412	1412.0	18.0	44.0	41.47918742670531	124.53450484256413
1413	1413.0	18.0	45.0	41.476279575418154	124.75076237696365
1414	1414.0	18.0	46.0	41.47295648461989	124.96699859689022
1415	1415.0	18.0	47.0	41.46921822141612	125.18321066549274
1416	1416.0	18.0	48.0	41.46506486128776	125.39939574782245
1417	1417.0	18.0	49.0	41.46049648808646	125.61555101105544
1418	1418.0	18.0	50.0	41.45551319402952	125.83167362471484
1419	1419.0	18.0	51.0	41.450115079694434	126.04776076089246
1420	1420.0	18.0	52.0	41.44430225401282	126.26380959446995
1421	1421.0	18.0	53.0	41.43807483426365	126.47981730333949
1422	1422.0	18.0	54.0	41.43143294606661	126.69578106862365
1423	1423.0	18.0	55.0	41.4243767233741	126.9116980748949
1424	1424.0	18.0	56.0	41.416906308463524	127.12756551039442
1425	1425.0	18.0	57.0	41.40902185192861	127.34338056724984
1426	1426.0	18.0	58.0	41.40072351267028	127.55914044169272
1427	1427.0	18.0	59.0	41.392011457887314	127.77484233427485
1428	1428.0	18.0	60.0	41.382885863066214	127.99048345008394
1429	1429.0	18.0	61.0	41.37334691197077	128.20606099895818
1430	1430.0	18.0	62.0	41.36339479663084	128.42157219570026
1431	1431.0	18.0	63.0	41.353029717331275	128.63701426028993
1432	1432.0	18.0	64.0	41.34225188259949	128.85238441809602
1433	1433.0	18.0	65.0	41.33106150919347	129.06767990008717
1434	1434.0	18.0	66.0	41.31945882208842	129.2828979430414
1435	1435.0	18.0	67.0	41.30744405446371	129.4980357897548
1436	1436.0	18.0	68.0	41.295017447688764	129.71309068924887
1437	1437.0	18.0	69.0	41.28217925130885	129.9280598969768
1438	1438.0	18.0	70.0	41.26892972303015	130.1429406750283
1439	1439.0	18.0	71.0	41.255269128704576	130.35773029233357
1440	1440.0	18.0	72.0	41.241197742313936	130.57242602486525
1441	1441.0	18.0	73.0	41.22671584595378	130.7870251558398
1442	1442.0	18.0	74.0	41.21182372981658	131.00152497591714
1443	1443.0	18.0	75.0	41.19652169217485	131.21592278339864
1444	1444.0	19.0	0.0	41.35781136917117	115.0204312905497
1445	1445.0	19.0	1.0	41.3731534950501	115.23537033315152
1446	1446.0	19.0	2.0	41.38808463305328	115.45041216784382
1447	1447.0	19.0	3.0	41.40260448351717	115.66555407276329
1448	1448.0	19.0	4.0	41.4167127548948	115.88079331830792
1449	1449.0	19.0	5.0	41.430409163773156	116.09612716733771
1450	1450.0	19.0	6.0	41.44369343489	116.3115528753768
1451	1451.0	19.0	7.0	41.45656530115011	116.52706769081682
1452	1452.0	19.0	8.0	41.46902450364134	116.742668855122
1453	1453.0	19.0	9.0	41.481070791649984	116.9583536030352
1454	1454.0	19.0	10.0	41.49270392267575	117.17411916278562
1455	1455.0	19.0	11.0	41.50392366244621	117.38996275629734
1456	1456.0	19.0	12.0	41.51472978493088	117.60588159939954
1457	1457.0	19.0	13.0	41.52512207235463	117.8218729020375
1458	1458.0	19.0	14.0	41.535100315210855	118.03793386848507
1459	1459.0	19.0	15.0	41.54466431227394	118.25406169755803
1460	1460.0	19.0	16.0	41.55381387061143	118.47025358282852
1461	1461.0	19.0	17.0	41.56254880559558	118.68650671284067
1462	1462.0	19.0	18.0	41.57086894091434	118.90281827132705
1463	1463.0	19.0	19.0	41.5787741085822	119.11918543742598
1464	1464.0	19.0	20.0	41.58626414895005	119.33560538590011
1465	1465.0	19.0	21.0	41.59333891071499	119.55207528735541
1466	1466.0	19.0	22.0	41.5999982509294	119.76859230846125
1467	1467.0	19.0	23.0	41.606242035009465	119.98515361217119
1468	1468.0	19.0	24.0	41.61207013674347	120.20175635794449
1469	1469.0	19.0	25.0	41.61748243829926	120.41839770196827
1470	1470.0	19.0	26.0	41.622478830231444	120.63507479738044
1471	1471.0	19.0	27.0	41.62705921148804	120.85178479449306
1472	1472.0	19.0	28.0	41.63122348941651	121.06852484101641
1473	1473.0	19.0	29.0	41.63497157976944	121.28529208228339
1474	1474.0	19.0	30.0	41.638303406709525	121.50208366147473
1475	1475.0	19.0	31.0	41.6412189028144	121.71889671984418
1476	1476.0	19.0	32.0	41.64371800908038	121.9357283969444
1477	1477.0	19.0	33.0	41.64580067492636	122.15257583085311
1478	1478.0	19.0	34.0	41.647466858196665	122.36943615839947
1479	1479.0	19.0	35.0	41.648716525163714	122.58630651539075
1480	1480.0	19.0	36.0	41.64954965053005	122.80318403683931
1481	1481.0	19.0	37.0	41.64996621742979	123.02006585718942
1482	1482.0	19.0	38.0	41.64996621742979	123.23694911054457
1483	1483.0	19.0	39.0	41.64954965053005	123.45383093089468
1484	1484.0	19.0	40.0	41.648716525163714	123.67070845234323
1485	1485.0	19.0	41.0	41.647466858196665	123.88757880933453
1486	1486.0	19.0	42.0	41.64580067492636	124.10443913688088
1487	1487.0	19.0	43.0	41.64371800908038	124.3212865707896
1488	1488.0	19.0	44.0	41.6412189028144	124.53811824788981
1489	1489.0	19.0	45.0	41.638303406709525	124.75493130625925
1490	1490.0	19.0	46.0	41.63497157976944	124.9717228854506
1491	1491.0	19.0	47.0	41.63122348941651	125.18849012671758
1492	1492.0	19.0	48.0	41.62705921148804	125.40523017324092
1493	1493.0	19.0	49.0	41.622478830231444	125.62194017035354
1494	1494.0	19.0	50.0	41.61748243829926	125.8386172657657
1495	1495.0	19.0	51.0	41.61207013674347	126.0552586097895
1496	1496.0	19.0	52.0	41.606242035009465	126.27186135556279
1497	1497.0	19.0	53.0	41.5999982509294	126.48842265927274
1498	1498.0	19.0	54.0	41.59333891071499	126.70493968037857
1499	1499.0	19.0	55.0	41.58626414895005	126.92140958183387
1500	1500.0	19.0	56.0	41.5787741085822	127.137829530308
1501	1501.0	19.0	57.0	41.57086894091434	127.35419669640694
1502	1502.0	19.0	58.0	41.56254880559558	127.57050825489331
1503	1503.0	19.0	59.0	41.55381387061143	127.78676138490546
1504	1504.0	19.0	60.0	41.54466431227394	128.00295327017596
1505	1505.0	19.0	61.0	41.535100315210855	128.2190810992489
1506	1506.0	19.0	62.0	41.52512207235463	128.4351420656965
1507	1507.0	19.0	63.0	41.51472978493088	128.65113336833446
1508	1508.0	19.0	64.0	41.50392366244621	128.86705221143666
1509	1509.0	19.0	65.0	41.49270392267575	129.08289580494838
1510	1510.0	19.0	66.0	41.481070791649984	129.29866136469877
1511	1511.0	19.0	67.0	41.46902450364134	129.51434611261197
1512	1512.0	19.0	68.0	41.45656530115011	129.72994727691716
1513	1513.0	19.0	69.0	41.44369343489	129.9454620923572
1514	1514.0	19.0	70.0	41.430409163773156	130.16088780039627
1515	1515.0	19.0	71.0	41.4167127548948	130.37622164942607
1516	1516.0	19.0	72.0	41.40260448351717	130.5914608949707
1517	1517.0	19.0	73.0	41.38808463305328	130.80660279989016
1518	1518.0	19.0	74.0	41.3731534950501	131.02164463458246
1519	1519.0	19.0	75.0	41.35781136917117	131.23658367718429
1520	1520.0	20.0	0.0	41.5191083006703	114.99966488939214
1521	1521.0	20.0	1.0	41.534490599447565	115.21514788107271
1522	1522.0	20.0	2.0	41.54946084180577	115.4307344522765
1523	1523.0	20.0	3.0	41.564018726680864	115.64642186077626
1524	1524.0	20.0	4.0	41.57816396116245	115.86220735650755
1525	1525.0	20.0	5.0	41.591896260511064	116.07808818177178
1526	1526.0	20.0	6.0	41.60521534817536	116.29406157144082
1527	1527.0	20.0	7.0	41.61812095580854	116.51012475316313
1528	1528.0	20.0	8.0	41.630612823284224	116.72627494757107
1529	1529.0	20.0	9.0	41.64269069871245	116.94250936848981
1530	1530.0	20.0	10.0	41.65435433845435	117.15882522314726
1531	1531.0	20.0	11.0	41.665603507137	117.3752197123856
1532	1532.0	20.0	12.0	41.67643797766748	117.59169003087393
1533	1533.0	20.0	13.0	41.68685753124657	117.80823336732192
1534	1534.0	20.0	14.0	41.69686195738188	118.024846904695
1535	1535.0	20.0	15.0	41.706451053900544	118.24152782043039
1536	1536.0	20.0	16.0	41.71562462696145	118.45827328665429
1537	1537.0	20.0	17.0	41.724382491066876	118.67508047040018
1538	1538.0	20.0	18.0	41.73272446907368	118.891946533828
1539	1539.0	20.0	19.0	41.740650392204095	119.1088686344444
1540	1540.0	20.0	20.0	41.74816010005593	119.32584392532384
1541	1541.0	20.0	21.0	41.755253440612094	119.54286955533058
1542	1542.0	20.0	22.0	41.761930270250126	119.75994266934148
1543	1543.0	20.0	23.0	41.76819045375062	119.97706040846963
1544	1544.0	20.0	24.0	41.77403386430557	120.19421991028871
1545	1545.0	20.0	25.0	41.779460383525965	120.41141830905804
1546	1546.0	20.0	26.0	41.7844699014491	120.62865273594826
1547	1547.0	20.0	27.0	41.78906231654521	120.84592031926768
1548	1548.0	20.0	28.0	41.79323753572354	121.06321818468916
1549	1549.0	20.0	29.0	41.7969954743382	121.28054345547754
1550	1550.0	20.0	30.0	41.800336056193075	121.4978932527175
1551	1551.0	20.0	31.0	41.803259213546696	121.71526469554188
1552	1552.0	20.0	32.0	41.805764887116204	121.93265490136041
1553	1553.0	20.0	33.0	41.807853026081034	122.1500609860888
1554	1554.0	20.0	34.0	41.80952358808595	122.36748006437801
1555	1555.0	20.0	35.0	41.81077653924372	122.58490924984395
1556	1556.0	20.0	36.0	41.81161185413707	122.80234565529715
1557	1557.0	20.0	37.0	41.81202951582027	123.01978639297288
1558	1558.0	20.0	38.0	41.81202951582027	123.23722857476112
1559	1559.0	20.0	39.0	41.81161185413707	123.45466931243685
1560	1560.0	20.0	40.0	41.81077653924372	123.67210571789003
1561	1561.0	20.0	41.0	41.80952358808595	123.88953490335597
1562	1562.0	20.0	42.0	41.807853026081034	124.10695398164518
1563	1563.0	20.0	43.0	41.805764887116204	124.32436006637359
1564	1564.0	20.0	44.0	41.803259213546696	124.54175027219212
1565	1565.0	20.0	45.0	41.800336056193075	124.75912171501649
1566	1566.0	20.0	46.0	41.7969954743382	124.97647151225645
1567	1567.0	20.0	47.0	41.79323753572354	125.19379678304482
1568	1568.0	20.0	48.0	41.78906231654521	125.4110946484663
1569	1569.0	20.0	49.0	41.7844699014491	125.62836223178573
1570	1570.0	20.0	50.0	41.779460383525965	125.84559665867596
1571	1571.0	20.0	51.0	41.77403386430557	126.06279505744527
1572	1572.0	20.0	52.0	41.76819045375062	126.27995455926437
1573	1573.0	20.0	53.0	41.761930270250126	126.49707229839251
1574	1574.0	20.0	54.0	41.755253440612094	126.7141454124034
1575	1575.0	20.0	55.0	41.74816010005593	126.93117104241014
1576	1576.0	20.0	56.0	41.740650392204095	127.14814633328959
1577	1577.0	20.0	57.0	41.73272446907368	127.36506843390598
1578	1578.0	20.0	58.0	41.724382491066876	127.5819344973338
1579	1579.0	20.0	59.0	41.71562462696145	127.7987416810797
1580	1580.0	20.0	60.0	41.706451053900544	128.0154871473036
1581	1581.0	20.0	61.0	41.69686195738188	128.23216806303898
1582	1582.0	20.0	62.0	41.68685753124657	128.44878160041208
1583	1583.0	20.0	63.0	41.67643797766748	128.66532493686006
1584	1584.0	20.0	64.0	41.665603507137	128.88179525534838
1585	1585.0	20.0	65.0	41.65435433845435	129.09818974458673
1586	1586.0	20.0	66.0	41.64269069871245	129.31450559924417
1587	1587.0	20.0	67.0	41.630612823284224	129.5307400201629
1588	1588.0	20.0	68.0	41.61812095580854	129.74689021457087
1589	1589.0	20.0	69.0	41.60521534817536	129.9629533962932
1590	1590.0	20.0	70.0	41.591896260511064	130.1789267859622
1591	1591.0	20.0	71.0	41.57816396116245	130.39480761122644
1592	1592.0	20.0	72.0	41.564018726680864	130.61059310695774
1593	1593.0	20.0	73.0	41.54946084180577	130.82628051545748
1594	1594.0	20.0	74.0	41.534490599447565	131.04186708666128
1595	1595.0	20.0	75.0	41.5191083006703	131.25735007834186
1596	1596.0	21.0	0.0	41.680411205631685	114.97879217314976
1597	1597.0	21.0	1.0	41.69583376227506	115.1948218481308
1598	1598.0	21.0	2.0	41.710843191776966	115.41095589810692
1599	1599.0	21.0	3.0	41.72543919166351	115.62719156028537
1600	1600.0	21.0	4.0	41.73962146765151	115.84352606393598
1601	1601.0	21.0	5.0	41.7533897336662	116.05995663059704
1602	1602.0	21.0	6.0	41.76674371185836	116.27648047428217
1603	1603.0	21.0	7.0	41.77968313262098	116.49309480168918
1604	1604.0	21.0	8.0	41.792207734605455	116.70979681240982
1605	1605.0	21.0	9.0	41.80431726473733	116.92658369914132
1606	1606.0	21.0	10.0	41.81601147823151	117.1434526478991
1607	1607.0	21.0	11.0	41.82729013860706	117.36040083823069
1608	1608.0	21.0	12.0	41.83815301770136	117.57742544343124
1609	1609.0	21.0	13.0	41.848599895684096	117.79452363075987
1610	1610.0	21.0	14.0	41.85863056107035	118.01169256165744
1611	1611.0	21.0	15.0	41.868244810733536	118.22892939196541
1612	1612.0	21.0	16.0	41.87744244991755	118.44623127214581
1613	1613.0	21.0	17.0	41.88622329224884	118.66359534750215
1614	1614.0	21.0	18.0	41.89458715974742	118.88101875840165
1615	1615.0	21.0	19.0	41.902533882837865	119.09849864049808
1616	1616.0	21.0	20.0	41.91006330035956	119.31603212495571
1617	1617.0	21.0	21.0	41.9171752595765	119.5336163386743
1618	1618.0	21.0	22.0	41.923869616186636	119.75124840451453
1619	1619.0	21.0	23.0	41.93014623433058	119.96892544152472
1620	1620.0	21.0	24.0	41.93600498659993	120.1866445651679
1621	1621.0	21.0	25.0	41.94144575404501	120.40440288754984
1622	1622.0	21.0	26.0	41.94646842618218	120.6221975176476
1623	1623.0	21.0	27.0	41.951072901000586	120.84002556153885
1624	1624.0	21.0	28.0	41.95525908496828	121.05788412263166
1625	1625.0	21.0	29.0	41.95902689303805	121.2757703018948
1626	1626.0	21.0	30.0	41.962376248652554	121.49368119808864
1627	1627.0	21.0	31.0	41.96530708374902	121.71161390799638
1628	1628.0	21.0	32.0	41.967819338763434	121.9295655266558
1629	1629.0	21.0	33.0	41.969912962634126	122.14753314759118
1630	1630.0	21.0	34.0	41.97158791280494	122.36551386304566
1631	1631.0	21.0	35.0	41.97284415522785	122.58350476421396
1632	1632.0	21.0	36.0	41.97368166436496	122.80150294147491
1633	1633.0	21.0	37.0	41.974100423190166	123.01950548462459
1634	1634.0	21.0	38.0	41.974100423190166	123.2375094831094
1635	1635.0	21.0	39.0	41.97368166436496	123.45551202625909
1636	1636.0	21.0	40.0	41.97284415522785	123.67351020352004
1637	1637.0	21.0	41.0	41.97158791280494	123.89150110468832
1638	1638.0	21.0	42.0	41.969912962634126	124.10948182014282
1639	1639.0	21.0	43.0	41.967819338763434	124.3274494410782
1640	1640.0	21.0	44.0	41.96530708374902	124.5454010597376
1641	1641.0	21.0	45.0	41.962376248652554	124.76333376964536
1642	1642.0	21.0	46.0	41.95902689303805	124.9812446658392
1643	1643.0	21.0	47.0	41.95525908496828	125.19913084510233
1644	1644.0	21.0	48.0	41.951072901000586	125.41698940619514
1645	1645.0	21.0	49.0	41.94646842618218	125.63481745008639
1646	1646.0	21.0	50.0	41.94144575404501	125.85261208018416
1647	1647.0	21.0	51.0	41.93600498659993	126.0703704025661
1648	1648.0	21.0	52.0	41.93014623433058	126.28808952620926
1649	1649.0	21.0	53.0	41.923869616186636	126.50576656321947
1650	1650.0	21.0	54.0	41.9171752595765	126.72339862905967
1651	1651.0	21.0	55.0	41.91006330035956	126.94098284277827
1652	1652.0	21.0	56.0	41.902533882837865	127.15851632723592
1653	1653.0	21.0	57.0	41.89458715974742	127.37599620933234
1654	1654.0	21.0	58.0	41.88622329224884	127.59341962023184
1655	1655.0	21.0	59.0	41.87744244991755	127.81078369558819
1656	1656.0	21.0	60.0	41.868244810733536	128.02808557576859
1657	1657.0	21.0	61.0	41.85863056107035	128.24532240607655
1658	1658.0	21.0	62.0	41.848599895684096	128.46249133697413
1659	1659.0	21.0	63.0	41.83815301770136	128.67958952430274
1660	1660.0	21.0	64.0	41.82729013860706	128.8966141295033
1661	1661.0	21.0	65.0	41.81601147823151	129.1135623198349
1662	1662.0	21.0	66.0	41.80431726473733	129.33043126859266
1663	1663.0	21.0	67.0	41.792207734605455	129.54721815532417
1664	1664.0	21.0	68.0	41.77968313262098	129.7639201660448
1665	1665.0	21.0	69.0	41.76674371185836	129.9805344934518
1666	1666.0	21.0	70.0	41.7533897336662	130.19705833713695
1667	1667.0	21.0	71.0	41.73962146765151	130.413488903798
1668	1668.0	21.0	72.0	41.72543919166351	130.6298234074486
1669	1669.0	21.0	73.0	41.710843191776966	130.84605906962707
1670	1670.0	21.0	74.0	41.69583376227506	131.0621931196032
1671	1671.0	21.0	75.0	41.680411205631685	131.27822279458422
1672	1672.0	22.0	0.0	41.84171879936633	114.95781232587014
1673	1673.0	22.0	1.0	41.8571816991555	115.17439143883682
1674	1674.0	22.0	2.0	41.87223039889479	115.39107573041214
1675	1675.0	22.0	3.0	41.886864594690785	115.60786241703362
1676	1676.0	22.0	4.0	41.90108399087827	115.82474870709987
1677	1677.0	22.0	5.0	41.914888300038065	116.04173180117881
1678	1678.0	22.0	6.0	41.92827724301424	116.25880889221733
1679	1679.0	22.0	7.0	41.94125054893101	116.47597716575247
1680	1680.0	22.0	8.0	41.95380795520909	116.69323380012403
1681	1681.0	22.0	9.0	41.96594920758152	116.9105759666886
1682	1682.0	22.0	10.0	41.97767406010912	117.12800083003495
1683	1683.0	22.0	11.0	41.98898227519528	117.34550554820078
1684	1684.0	22.0	12.0	41.99987362360046	117.56308727289074
1685	1685.0	22.0	13.0	42.01034788445605	117.7807431496956
1686	1686.0	22.0	14.0	42.020404845277824	117.99847031831285
1687	1687.0	22.0	15.0	42.03004430197883	118.21626591276826
1688	1688.0	22.0	16.0	42.039266058881864	118.43412706163856
1689	1689.0	22.0	17.0	42.04806992873131	118.6520508882754
1690	1690.0	22.0	18.0	42.05645573270459	118.87003451103014
1691	1691.0	22.0	19.0	42.064423300423144	119.08807504347973
1692	1692.0	22.0	20.0	42.071972469962745	119.3061695946535
1693	1693.0	22.0	21.0	42.07910308786337	119.52431526926091
1694	1694.0	22.0	22.0	42.08581500913872	119.74250916792009
1695	1695.0	22.0	23.0	42.09210809728499	119.96074838738726
1696	1696.0	22.0	24.0	42.09798222428927	120.1790300207869
1697	1697.0	22.0	25.0	42.103437270637244	120.39735115784254
1698	1698.0	22.0	26.0	42.10847312532082	120.61570888510848
1699	1699.0	22.0	27.0	42.11308968584461	120.83410028620193
1700	1700.0	22.0	28.0	42.11728685823241	121.05252244203572
1701	1701.0	22.0	29.0	42.121064557032966	121.27097243105182
1702	1702.0	22.0	30.0	42.12442270532513	121.48944732945493
1703	1703.0	22.0	31.0	42.12736123472264	121.70794421144696
1704	1704.0	22.0	32.0	42.12988008537831	121.92646014946166
1705	1705.0	22.0	33.0	42.131979205987776	122.14499221439962
1706	1706.0	22.0	34.0	42.133658553792465	122.36353747586358
1707	1707.0	22.0	35.0	42.13491809458245	122.58209300239419
1708	1708.0	22.0	36.0	42.135757802698436	122.80065586170564
1709	1709.0	22.0	37.0	42.13617766103333	123.01922312092178
1710	1710.0	22.0	38.0	42.13617766103333	123.23779184681221
1711	1711.0	22.0	39.0	42.135757802698436	123.45635910602836
1712	1712.0	22.0	40.0	42.13491809458245	123.6749219653398
1713	1713.0	22.0	41.0	42.133658553792465	123.8934774918704
1714	1714.0	22.0	42.0	42.131979205987776	124.11202275333437
1715	1715.0	22.0	43.0	42.12988008537831	124.33055481827232
1716	1716.0	22.0	44.0	42.12736123472264	124.54907075628702
1717	1717.0	22.0	45.0	42.12442270532513	124.76756763827906
1718	1718.0	22.0	46.0	42.121064557032966	124.98604253668218
1719	1719.0	22.0	47.0	42.11728685823241	125.20449252569826
1720	1720.0	22.0	48.0	42.11308968584461	125.42291468153206
1721	1721.0	22.0	49.0	42.10847312532082	125.64130608262552
1722	1722.0	22.0	50.0	42.103437270637244	125.85966380989146
1723	1723.0	22.0	51.0	42.09798222428927	126.0779849469471
1724	1724.0	22.0	52.0	42.09210809728499	126.29626658034672
1725	1725.0	22.0	53.0	42.08581500913872	126.5145057998139
1726	1726.0	22.0	54.0	42.07910308786337	126.73269969847308
1727	1727.0	22.0	55.0	42.071972469962745	126.95084537308048
1728	1728.0	22.0	56.0	42.064423300423144	127.16893992425426
1729	1729.0	22.0	57.0	42.05645573270459	127.38698045670384
1730	1730.0	22.0	58.0	42.04806992873131	127.60496407945858
1731	1731.0	22.0	59.0	42.039266058881864	127.82288790609543
1732	1732.0	22.0	60.0	42.03004430197883	128.04074905496572
1733	1733.0	22.0	61.0	42.020404845277824	128.25854464942114
1734	1734.0	22.0	62.0	42.01034788445605	128.47627181803838
1735	1735.0	22.0	63.0	41.99987362360046	128.69392769484327
1736	1736.0	22.0	64.0	41.98898227519528	128.91150941953322
1737	1737.0	22.0	65.0	41.97767406010912	129.12901413769904
1738	1738.0	22.0	66.0	41.96594920758152	129.34643900104538
1739	1739.0	22.0	67.0	41.95380795520909	129.56378116760996
1740	1740.0	22.0	68.0	41.94125054893101	129.7810378019815
1741	1741.0	22.0	69.0	41.92827724301424	129.99820607551666
1742	1742.0	22.0	70.0	41.914888300038065	130.2152831665552
1743	1743.0	22.0	71.0	41.90108399087827	130.43226626063412
1744	1744.0	22.0	72.0	41.886864594690785	130.64915255070036
1745	1745.0	22.0	73.0	41.87223039889479	130.86593923732184
1746	1746.0	22.0	74.0	41.8571816991555	131.08262352889716
1747	1747.0	22.0	75.0	41.84171879936633	131.29920264186384
1748	1748.0	23.0	0.0	42.00302979355951	114.93672452325643
1749	1749.0	23.0	1.0	42.018533122091654	115.15385584955993
1750	1750.0	23.0	2.0	42.03362117547229	115.37109316633135
1751	1751.0	23.0	3.0	42.048293648378795	115.58843366903191
1752	1752.0	23.0	4.0	42.06255024375454	115.80587454498081
1753	1753.0	23.0	5.0	42.076390672826626	116.023412973566
1754	1754.0	23.0	6.0	42.08981465512356	116.2410461264563
1755	1755.0	23.0	7.0	42.10282191849207	116.45877116781546
1756	1756.0	23.0	8.0	42.11541219911372	116.67658525451722
1757	1757.0	23.0	9.0	42.127585241520855	116.89448553636218
1758	1758.0	23.0	10.0	42.13934079861223	117.11246915629577
1759	1759.0	23.0	11.0	42.15067863166794	117.33053325062777
1760	1760.0	23.0	12.0	42.16159851036402	117.54867494925303
1761	1761.0	23.0	13.0	42.17210021278644	117.76689137587363
1762	1762.0	23.0	14.0	42.182183525444735	117.98517964822196
1763	1763.0	23.0	15.0	42.19184824328501	118.20353687828533
1764	1764.0	23.0	16.0	42.20109416970239	118.42196017253139
1765	1765.0	23.0	17.0	42.20992111655325	118.640446632135
1766	1766.0	23.0	18.0	42.21832890416653	118.85899335320582
1767	1767.0	23.0	19.0	42.22631736135494	119.07759742701718
1768	1768.0	23.0	20.0	42.23388632542529	119.29625594023571
1769	1769.0	23.0	21.0	42.241035642188585	119.51496597515205
1770	1770.0	23.0	22.0	42.24776516596947	119.73372460991233
1771	1771.0	23.0	23.0	42.25407475961523	119.95252891875053
1772	1772.0	23.0	24.0	42.25996429450417	120.1713759722216
1773	1773.0	23.0	25.0	42.265433650553526	120.3902628374354
1774	1774.0	23.0	26.0	42.27048271622694	120.60918657829117
1775	1775.0	23.0	27.0	42.27511138854119	120.82814425571281
1776	1776.0	23.0	28.0	42.27931957307277	121.04713292788468
1777	1777.0	23.0	29.0	42.28310718396347	121.26614965048799
1778	1778.0	23.0	30.0	42.286474143925766	121.48519147693757
1779	1779.0	23.0	31.0	42.289420384247734	121.70425545861936
1780	1780.0	23.0	32.0	42.291945844797	121.923338645128
1781	1781.0	23.0	33.0	42.2940504740247	122.142438084505
1782	1782.0	23.0	34.0	42.295734228968605	122.36155082347715
1783	1783.0	23.0	35.0	42.29699707525569	122.58067390769517
1784	1784.0	23.0	36.0	42.29783898710435	122.79980438197262
1785	1785.0	23.0	37.0	42.298259947325974	123.01893929052503
1786	1786.0	23.0	38.0	42.298259947325974	123.23807567720895
1787	1787.0	23.0	39.0	42.29783898710435	123.45721058576137
1788	1788.0	23.0	40.0	42.29699707525569	123.67634106003882
1789	1789.0	23.0	41.0	42.295734228968605	123.89546414425683
1790	1790.0	23.0	42.0	42.2940504740247	124.11457688322898
1791	1791.0	23.0	43.0	42.291945844797	124.33367632260598
1792	1792.0	23.0	44.0	42.289420384247734	124.55275950911462
1793	1793.0	23.0	45.0	42.286474143925766	124.77182349079641
1794	1794.0	23.0	46.0	42.28310718396347	124.990865317246
1795	1795.0	23.0	47.0	42.27931957307277	125.2098820398493
1796	1796.0	23.0	48.0	42.27511138854119	125.42887071202118
1797	1797.0	23.0	49.0	42.27048271622694	125.64782838944282
1798	1798.0	23.0	50.0	42.265433650553526	125.8667521302986
1799	1799.0	23.0	51.0	42.25996429450417	126.0856389955124
1800	1800.0	23.0	52.0	42.25407475961523	126.30448604898345
1801	1801.0	23.0	53.0	42.24776516596947	126.52329035782166
1802	1802.0	23.0	54.0	42.241035642188585	126.74204899258194
1803	1803.0	23.0	55.0	42.23388632542529	126.96075902749827
1804	1804.0	23.0	56.0	42.22631736135494	127.1794175407168
1805	1805.0	23.0	57.0	42.21832890416653	127.39802161452818
1806	1806.0	23.0	58.0	42.20992111655325	127.616568335599
1807	1807.0	23.0	59.0	42.20109416970239	127.83505479520261
1808	1808.0	23.0	60.0	42.19184824328501	128.05347808944865
1809	1809.0	23.0	61.0	42.182183525444735	128.27183531951204
1810	1810.0	23.0	62.0	42.17210021278644	128.49012359186037
1811	1811.0	23.0	63.0	42.16159851036402	128.70834001848095
1812	1812.0	23.0	64.0	42.15067863166794	128.92648171710624
1813	1813.0	23.0	65.0	42.13934079861223	129.1445458114382
1814	1814.0	23.0	66.0	42.127585241520855	129.3625294313718
1815	1815.0	23.0	67.0	42.11541219911372	129.58042971321677
1816	1816.0	23.0	68.0	42.10282191849207	129.79824379991854
1817	1817.0	23.0	69.0	42.08981465512356	130.0159688412777
1818	1818.0	23.0	70.0	42.076390672826626	130.233601994168
1819	1819.0	23.0	71.0	42.06255024375454	130.45114042275318
1820	1820.0	23.0	72.0	42.048293648378795	130.66858129870207
1821	1821.0	23.0	73.0	42.03362117547229	130.88592180140265
1822	1822.0	23.0	74.0	42.018533122091654	131.10315911817406
1823	1823.0	23.0	75.0	42.00302979355951	131.32029044447756
1824	1824.0	24.0	0.0	42.16434289629429	114.91552793256075
1825	1825.0	24.0	1.0	42.179886739489575	115.13321426842319
1826	1826.0	24.0	2.0	42.195014230231166	115.35100741496433
1827	1827.0	24.0	3.0	42.209725061757595	115.56890454645993
1828	1828.0	24.0	4.0	42.22401893561113	115.78690282893899
1829	1829.0	24.0	5.0	42.23789556165595	116.00499942039713
1830	1830.0	24.0	6.0	42.25135465809588	116.22319147101139
1831	1831.0	24.0	7.0	42.26439595149137	116.44147612335692
1832	1832.0	24.0	8.0	42.277019176776285	116.65985051262469
1833	1833.0	24.0	9.0	42.28922407727397	116.8783117668412
1834	1834.0	24.0	10.0	42.301010404713104	117.096857007089
1835	1835.0	24.0	11.0	42.312377919242664	117.31548334772926
1836	1836.0	24.0	12.0	42.32332638944672	117.53418789662504
1837	1837.0	24.0	13.0	42.3338555923586	117.75296775536634
1838	1838.0	24.0	14.0	42.34396531347465	117.97182001949609
1839	1839.0	24.0	15.0	42.35365534676716	118.1907417787375
1840	1840.0	24.0	16.0	42.362925494697315	118.40973011722247
1841	1841.0	24.0	17.0	42.37177556822714	118.62878211372126
1842	1842.0	24.0	18.0	42.38020538683126	118.84789484187316
1843	1843.0	24.0	19.0	42.3882147785079	119.06706537041808
1844	1844.0	24.0	20.0	42.3958035797896	119.28629076342935
1845	1845.0	24.0	21.0	42.40297163575329	119.50556808054722
1846	1846.0	24.0	22.0	42.409718800029765	119.72489437721347
1847	1847.0	24.0	23.0	42.416044934812795	119.94426670490671
1848	1848.0	24.0	24.0	42.42194991086769	120.1636821113785
1849	1849.0	24.0	25.0	42.42743360753916	120.38313764089037
1850	1850.0	24.0	26.0	42.43249591275897	120.60263033445135
1851	1851.0	24.0	27.0	42.437136723052625	120.82215723005623
1852	1852.0	24.0	28.0	42.44135594354609	121.04171536292448
1853	1853.0	24.0	29.0	42.44515348797139	121.26130176573967
1854	1854.0	24.0	30.0	42.448529278672126	121.48091346888948
1855	1855.0	24.0	31.0	42.45148324660827	121.70054750070607
1856	1856.0	24.0	32.0	42.45401533136032	121.92020088770686
1857	1857.0	24.0	33.0	42.4561254811333	122.13987065483592
1858	1858.0	24.0	34.0	42.4578136527597	122.35955382570532
1859	1859.0	24.0	35.0	42.45907981170237	122.579247422837
1860	1860.0	24.0	36.0	42.45992393205652	122.79894846790484
1861	1861.0	24.0	37.0	42.46034599655139	123.0186539819768
1862	1862.0	24.0	38.0	42.46034599655139	123.2383609857572
1863	1863.0	24.0	39.0	42.45992393205652	123.45806649982914
1864	1864.0	24.0	40.0	42.45907981170237	123.677767544897
1865	1865.0	24.0	41.0	42.4578136527597	123.89746114202867
1866	1866.0	24.0	42.0	42.4561254811333	124.11714431289808
1867	1867.0	24.0	43.0	42.45401533136032	124.33681408002712
1868	1868.0	24.0	44.0	42.45148324660827	124.55646746702793
1869	1869.0	24.0	45.0	42.448529278672126	124.77610149884451
1870	1870.0	24.0	46.0	42.44515348797139	124.9957132019943
1871	1871.0	24.0	47.0	42.44135594354609	125.2152996048095
1872	1872.0	24.0	48.0	42.437136723052625	125.43485773767776
1873	1873.0	24.0	49.0	42.43249591275897	125.65438463328263
1874	1874.0	24.0	50.0	42.42743360753916	125.87387732684361
1875	1875.0	24.0	51.0	42.42194991086769	126.09333285635549
1876	1876.0	24.0	52.0	42.416044934812795	126.31274826282728
1877	1877.0	24.0	53.0	42.409718800029765	126.5321205905205
1878	1878.0	24.0	54.0	42.40297163575329	126.75144688718677
1879	1879.0	24.0	55.0	42.3958035797896	126.97072420430463
1880	1880.0	24.0	56.0	42.3882147785079	127.1899495973159
1881	1881.0	24.0	57.0	42.38020538683126	127.40912012586082
1882	1882.0	24.0	58.0	42.37177556822714	127.62823285401272
1883	1883.0	24.0	59.0	42.362925494697315	127.84728485051153
1884	1884.0	24.0	60.0	42.35365534676716	128.0662731889965
1885	1885.0	24.0	61.0	42.34396531347465	128.2851949482379
1886	1886.0	24.0	62.0	42.3338555923586	128.50404721236765
1887	1887.0	24.0	63.0	42.32332638944672	128.72282707110895
1888	1888.0	24.0	64.0	42.312377919242664	128.94153162000472
1889	1889.0	24.0	65.0	42.301010404713104	129.160157960645
1890	1890.0	24.0	66.0	42.28922407727397	129.3787032008928
1891	1891.0	24.0	67.0	42.277019176776285	129.5971644551093
1892	1892.0	24.0	68.0	42.26439595149137	129.81553884437707
1893	1893.0	24.0	69.0	42.25135465809588	130.0338234967226
1894	1894.0	24.0	70.0	42.23789556165595	130.25201554733687
1895	1895.0	24.0	71.0	42.22401893561113	130.470112138795
1896	1896.0	24.0	72.0	42.209725061757595	130.68811042127405
1897	1897.0	24.0	73.0	42.195014230231166	130.90600755276967
1898	1898.0	24.0	74.0	42.179886739489575	131.1238006993108
1899	1899.0	24.0	75.0	42.16434289629429	131.34148703517326
1900	1900.0	25.0	0.0	42.32565681207463	114.89422171247585
1901	1901.0	25.0	1.0	42.34124125618178	115.11246587519801
1902	1902.0	25.0	2.0	42.35640826832526	115.33081767726839
1903	1903.0	25.0	3.0	42.37115754029467	115.54927427156555
1904	1904.0	25.0	4.0	42.385488772221606	115.76783280261499
1905	1905.0	25.0	5.0	42.39940167259791	115.98649040680506
1906	1906.0	25.0	6.0	42.412895958293525	116.20524421260453
1907	1907.0	25.0	7.0	42.42597135457371	116.42409134078196
1908	1908.0	25.0	8.0	42.438627595116024	116.64302890462615
1909	1909.0	25.0	9.0	42.45086442202639	116.86205401016855
1910	1910.0	25.0	10.0	42.462681585855215	117.08116375640675
1911	1911.0	25.0	11.0	42.474078845612546	117.30035523552965
1912	1912.0	25.0	12.0	42.48505596878288	117.5196255331437
1913	1913.0	25.0	13.0	42.49561273133952	117.73897172850066
1914	1914.0	25.0	14.0	42.505748917758474	117.9583908947267
1915	1915.0	25.0	15.0	42.51546432103158	118.17788009905244
1916	1916.0	25.0	16.0	42.5247587426794	118.3974364030445
1917	1917.0	25.0	17.0	42.53363199276341	118.61705686283786
1918	1918.0	25.0	18.0	42.542083889897846	118.83673852936968
1919	1919.0	25.0	19.0	42.55011426126085	119.05647844861382
1920	1920.0	25.0	20.0	42.55772294260522	119.27627366181662
1921	1921.0	25.0	21.0	42.56490977826854	119.49612120573347
1922	1922.0	25.0	22.0	42.57167462118294	119.71601811286645
1923	1923.0	25.0	23.0	42.57801733288412	119.93596141170258
1924	1924.0	25.0	24.0	42.58393778352002	120.1559481269532
1925	1925.0	25.0	25.0	42.58943585185883	120.37597527979389
1926	1926.0	25.0	26.0	42.59451142529657	120.59603988810508
1927	1927.0	25.0	27.0	42.599164399864144	120.81613896671361
1928	1928.0	25.0	28.0	42.60339468023371	121.03626952763464
1929	1929.0	25.0	29.0	42.60720217972472	121.25642858031418
1930	1930.0	25.0	30.0	42.610586820309194	121.4766131318722
1931	1931.0	25.0	31.0	42.61354853261676	121.69682018734626
1932	1932.0	25.0	32.0	42.61608725593877	121.91704674993545
1933	1933.0	25.0	33.0	42.618202938232265	122.13728982124476
1934	1934.0	25.0	34.0	42.61989553612314	122.3575464015298
1935	1935.0	25.0	35.0	42.62116501490886	122.57781348994169
1936	1936.0	25.0	36.0	42.62201134856063	122.79808808477239
1937	1937.0	25.0	37.0	42.622434519725005	123.01836718369995
1938	1938.0	25.0	38.0	42.622434519725005	123.23864778403404
1939	1939.0	25.0	39.0	42.62201134856063	123.4589268829616
1940	1940.0	25.0	40.0	42.62116501490886	123.6792014777923
1941	1941.0	25.0	41.0	42.61989553612314	123.89946856620419
1942	1942.0	25.0	42.0	42.618202938232265	124.11972514648922
1943	1943.0	25.0	43.0	42.61608725593877	124.33996821779853
1944	1944.0	25.0	44.0	42.61354853261676	124.56019478038773
1945	1945.0	25.0	45.0	42.610586820309194	124.78040183586178
1946	1946.0	25.0	46.0	42.60720217972472	125.00058638741982
1947	1947.0	25.0	47.0	42.60339468023371	125.22074544009935
1948	1948.0	25.0	48.0	42.599164399864144	125.44087600102038
1949	1949.0	25.0	49.0	42.59451142529657	125.66097507962891
1950	1950.0	25.0	50.0	42.58943585185883	125.8810396879401
1951	1951.0	25.0	51.0	42.58393778352002	126.10106684078079
1952	1952.0	25.0	52.0	42.57801733288412	126.32105355603142
1953	1953.0	25.0	53.0	42.57167462118294	126.54099685486754
1954	1954.0	25.0	54.0	42.56490977826854	126.76089376200052
1955	1955.0	25.0	55.0	42.55772294260522	126.98074130591738
1956	1956.0	25.0	56.0	42.55011426126085	127.20053651912016
1957	1957.0	25.0	57.0	42.542083889897846	127.42027643836431
1958	1958.0	25.0	58.0	42.53363199276341	127.63995810489612
1959	1959.0	25.0	59.0	42.5247587426794	127.85957856468949
1960	1960.0	25.0	60.0	42.51546432103158	128.07913486868156
1961	1961.0	25.0	61.0	42.505748917758474	128.2986240730073
1962	1962.0	25.0	62.0	42.49561273133952	128.51804323923332
1963	1963.0	25.0	63.0	42.48505596878288	128.73738943459028
1964	1964.0	25.0	64.0	42.474078845612546	128.95665973220434
1965	1965.0	25.0	65.0	42.462681585855215	129.17585121132723
1966	1966.0	25.0	66.0	42.45086442202639	129.39496095756544
1967	1967.0	25.0	67.0	42.438627595116024	129.61398606310783
1968	1968.0	25.0	68.0	42.42597135457371	129.83292362695204
1969	1969.0	25.0	69.0	42.412895958293525	130.05177075512947
1970	1970.0	25.0	70.0	42.39940167259791	130.27052456092892
1971	1971.0	25.0	71.0	42.385488772221606	130.489182165119
1972	1972.0	25.0	72.0	42.37115754029467	130.70774069616843
1973	1973.0	25.0	73.0	42.35640826832526	130.9261972904656
1974	1974.0	25.0	74.0	42.34124125618178	131.14454909253598
1975	1975.0	25.0	75.0	42.32565681207463	131.36279325525814
1976	1976.0	26.0	0.0	42.486970241848674	114.87280501302544
1977	1977.0	26.0	1.0	42.502595373450816	115.09160984119663
1978	1978.0	26.0	2.0	42.51780199136381	115.31052314595337
1979	1979.0	26.0	3.0	42.53258978591843	115.52954205856265
1980	1980.0	26.0	4.0	42.54695845582578	115.74866370183041
1981	1981.0	26.0	5.0	42.560907708195785	115.96788519032012
1982	1982.0	26.0	6.0	42.574437258555264	116.18720363057311
1983	1983.0	26.0	7.0	42.58754683086532	116.40661612133059
1984	1984.0	26.0	8.0	42.60023615753828	116.62611975375702
1985	1985.0	26.0	9.0	42.61250497945431	116.84571161166524
1986	1986.0	26.0	10.0	42.62435304597724	117.06538877174276
1987	1987.0	26.0	11.0	42.63578011497023	117.28514830377978
1988	1988.0	26.0	12.0	42.64678595281045	117.5049872708984
1989	1989.0	26.0	13.0	42.65737033440385	117.72490272978328
1990	1990.0	26.0	14.0	42.66753304319884	117.94489173091353
1991	1991.0	26.0	15.0	42.6772738711999	118.16495131879584
1992	1992.0	26.0	16.0	42.68659261898037	118.38507853219885
1993	1993.0	26.0	17.0	42.69548909569484	118.60527040438878
1994	1994.0	26.0	18.0	42.70396311909112	118.82552396336591
1995	1995.0	26.0	19.0	42.71201451552142	119.04583623210235
1996	1996.0	26.0	20.0	42.719643119953275	119.26620422878088
1997	1997.0	26.0	21.0	42.72684877597982	119.48662496703443
1998	1998.0	26.0	22.0	42.73363133582947	119.70709545618693
[truncated: 2,637 more rows]
