# Supplementary material for: Source Analysis of Ozone Pollution in Liaoyuan City’s Atmosphere Based on Machine Learning Models and HYSPLIT Clustering Method
Source: Toxics. 2025 Jun 13;13(6):500. doi: 10.3390/toxics13060500 (PMC12197544; doi:10.3390/toxics13060500)
Supplement: Supplementary file 1 [file toxics-13-00500-s001.zip › toxics-3626334-supplementary/cmaq setup/aqmLYD02.csv]

	ID	rownum	colnum	LAT	LON
0	0.0	0.0	0.0	40.666337073067226	121.52678075179391
1	1.0	0.0	1.0	40.6673392352153	121.59795262799
2	2.0	0.0	2.0	40.66829585976842	121.66912668254687
3	3.0	0.0	3.0	40.66920694460187	121.74030281426961
4	4.0	0.0	4.0	40.67007248769205	121.81148092194553
5	5.0	0.0	5.0	40.67089248711638	121.88266090434514
6	6.0	0.0	6.0	40.671666941053395	121.95384266022292
7	7.0	0.0	7.0	40.67239584778285	122.02502608831823
8	8.0	0.0	8.0	40.67307920568553	122.09621108735607
9	9.0	0.0	9.0	40.673717013243404	122.16739755604813
10	10.0	0.0	10.0	40.67430926903964	122.23858539309346
11	11.0	0.0	11.0	40.67485597175851	122.30977449717948
12	12.0	0.0	12.0	40.6753571201855	122.38096476698279
13	13.0	0.0	13.0	40.67581271320727	122.45215610116998
14	14.0	0.0	14.0	40.67622274981163	122.52334839839858
15	15.0	0.0	15.0	40.67658722908765	122.59454155731794
16	16.0	0.0	16.0	40.676906150225555	122.66573547656998
17	17.0	0.0	17.0	40.67717951251682	122.73693005479011
18	18.0	0.0	18.0	40.677407315354095	122.80812519060818
19	19.0	0.0	19.0	40.67758955823129	122.87932078264927
20	20.0	0.0	20.0	40.67772624074347	122.95051672953448
21	21.0	0.0	21.0	40.67781736258693	123.02171292988199
22	22.0	0.0	22.0	40.677862923559296	123.09290928230769
23	23.0	0.0	23.0	40.677862923559296	123.16410568542629
24	24.0	0.0	24.0	40.67781736258693	123.23530203785201
25	25.0	0.0	25.0	40.67772624074347	123.30649823819951
26	26.0	0.0	26.0	40.67758955823129	123.37769418508472
27	27.0	0.0	27.0	40.677407315354095	123.4488897771258
28	28.0	0.0	28.0	40.67717951251682	123.52008491294387
29	29.0	0.0	29.0	40.676906150225555	123.59127949116402
30	30.0	0.0	30.0	40.67658722908765	123.66247341041606
31	31.0	0.0	31.0	40.67622274981163	123.7336665693354
32	32.0	0.0	32.0	40.67581271320727	123.80485886656402
33	33.0	0.0	33.0	40.6753571201855	123.8760502007512
34	34.0	0.0	34.0	40.67485597175851	123.94724047055452
35	35.0	0.0	35.0	40.67430926903964	124.01842957464052
36	36.0	0.0	36.0	40.673717013243404	124.08961741168586
37	37.0	0.0	37.0	40.67307920568553	124.16080388037793
38	38.0	0.0	38.0	40.67239584778285	124.23198887941577
39	39.0	0.0	39.0	40.671666941053395	124.30317230751106
40	40.0	0.0	40.0	40.67089248711638	124.37435406338885
41	41.0	0.0	41.0	40.67007248769205	124.44553404578845
42	42.0	0.0	42.0	40.66920694460187	124.51671215346437
43	43.0	0.0	43.0	40.66829585976842	124.58788828518712
44	44.0	0.0	44.0	40.6673392352153	124.65906233974398
45	45.0	0.0	45.0	40.666337073067226	124.73023421594009
46	46.0	0.0	46.0	40.66528937555009	124.8014038125991
47	47.0	0.0	47.0	40.66419614499066	124.87257102856418
48	48.0	0.0	48.0	40.66305738381691	124.94373576269874
49	49.0	0.0	49.0	40.661873094557755	125.01489791388747
50	50.0	0.0	50.0	40.66064327984315	125.08605738103698
51	51.0	0.0	51.0	40.65936794240403	125.15721406307684
52	52.0	0.0	52.0	40.65804708507233	125.22836785896042
53	53.0	0.0	53.0	40.65668071078091	125.29951866766562
54	54.0	0.0	54.0	40.655268822563556	125.37066638819586
55	55.0	0.0	55.0	40.65381142355508	125.44181091958094
56	56.0	0.0	56.0	40.65230851699103	125.51295216087775
57	57.0	0.0	57.0	40.65076010620795	125.5840900111713
58	58.0	0.0	58.0	40.64916619464318	125.65522436957546
59	59.0	0.0	59.0	40.64752678583497	125.72635513523393
60	60.0	0.0	60.0	40.64584188342225	125.79748220732095
61	61.0	0.0	61.0	40.644111491144855	125.86860548504224
62	62.0	0.0	62.0	40.64233561284333	125.93972486763589
63	63.0	0.0	63.0	40.640514252458956	126.01084025437312
64	64.0	0.0	64.0	40.638647414033706	126.0819515445592
65	65.0	0.0	65.0	40.63673510171028	126.15305863753424
66	66.0	0.0	66.0	40.63477731973203	126.22416143267417
67	67.0	0.0	67.0	40.6327740724429	126.2952598293914
68	68.0	0.0	68.0	40.63072536428746	126.3663537271358
69	69.0	0.0	69.0	40.62863119981087	126.43744302539557
70	70.0	0.0	70.0	40.62649158365876	126.50852762369796
71	71.0	0.0	71.0	40.62430652057736	126.57960742161025
72	72.0	0.0	72.0	40.622076015413356	126.65068231874046
73	73.0	0.0	73.0	40.619800073113815	126.72175221473842
74	74.0	0.0	74.0	40.61747869872631	126.7928170092963
75	75.0	0.0	75.0	40.61511189739874	126.86387660214972
76	76.0	0.0	76.0	40.61269967437943	126.93493089307846
77	77.0	0.0	77.0	40.610242035016924	127.00597978190736
78	78.0	0.0	78.0	40.60773898476006	127.0770231685071
79	79.0	0.0	79.0	40.60519052915802	127.14806095279509
80	80.0	0.0	80.0	40.602596673860106	127.21909303473635
81	81.0	0.0	81.0	40.59995742461581	127.29011931434418
82	82.0	0.0	82.0	40.59727278727473	127.36113969168117
83	83.0	0.0	83.0	40.59454276778663	127.43215406685997
84	84.0	0.0	84.0	40.59176737220129	127.50316234004416
85	85.0	0.0	85.0	40.588946606668515	127.57416441144898
86	86.0	0.0	86.0	40.58608047743812	127.64516018134228
87	87.0	0.0	87.0	40.583168990859754	127.71614955004529
88	88.0	0.0	88.0	40.58021215338314	127.78713241793346
89	89.0	0.0	89.0	40.57720997155766	127.8581086854373
90	90.0	0.0	90.0	40.57416245203263	127.92907825304323
91	91.0	0.0	91.0	40.57106960155716	128.0000410212943
92	92.0	0.0	92.0	40.56793142697998	128.07099689079115
93	93.0	0.0	93.0	40.56474793524955	128.14194576219282
94	94.0	0.0	94.0	40.56151913341399	128.21288753621738
95	95.0	0.0	95.0	40.55824502862097	128.28382211364305
96	96.0	0.0	96.0	40.55492562811777	128.35474939530883
97	97.0	0.0	97.0	40.55156093925106	128.42566928211536
98	98.0	0.0	98.0	40.548150969467045	128.49658167502565
99	99.0	0.0	99.0	40.54469572631135	128.56748647506615
100	100.0	0.0	100.0	40.541195217428815	128.63838358332725
101	101.0	0.0	101.0	40.53764945056375	128.70927290096432
102	102.0	0.0	102.0	40.534058433559615	128.78015432919847
103	103.0	0.0	103.0	40.53042217435906	128.85102776931723
104	104.0	0.0	104.0	40.52674068100399	128.92189312267558
105	105.0	0.0	105.0	40.52301396163529	128.99275029069665
106	106.0	0.0	106.0	40.519242024492975	129.0635991748724
107	107.0	0.0	107.0	40.51542487791598	129.1344396767646
108	108.0	0.0	108.0	40.511562530342246	129.20527169800567
109	109.0	0.0	109.0	40.50765499030853	129.27609514029933
110	110.0	0.0	110.0	40.50370226645049	129.34690990542143
111	111.0	0.0	111.0	40.49970436750251	129.41771589522085
112	112.0	0.0	112.0	40.49566130229767	129.48851301162014
113	113.0	0.0	113.0	40.49157307976776	129.55930115661653
114	114.0	0.0	114.0	40.48743970894314	129.63008023228252
115	115.0	0.0	115.0	40.483261198952746	129.7008501407668
116	116.0	0.0	116.0	40.47903755902394	129.77161078429495
117	117.0	0.0	117.0	40.47476879848255	129.8423620651703
118	118.0	0.0	118.0	40.47045492675279	129.91310388577477
119	119.0	0.0	119.0	40.4660959533571	129.98383614856948
120	120.0	0.0	120.0	40.46169188791626	130.05455875609564
121	121.0	0.0	121.0	40.457242740149134	130.12527161097543
122	122.0	0.0	122.0	40.452748519872735	130.19597461591263
123	123.0	0.0	123.0	40.44820923700223	130.26666767369343
124	124.0	0.0	124.0	40.44362490155062	130.33735068718724
125	125.0	0.0	125.0	40.43899552362891	130.40802355934753
126	126.0	0.0	126.0	40.434321113445996	130.47868619321247
127	127.0	0.0	127.0	40.429601681308505	130.54933849190573
128	128.0	0.0	128.0	40.424837237620864	130.6199803586374
129	129.0	0.0	129.0	40.420027792885065	130.6906116967046
130	130.0	0.0	130.0	40.41517335770078	130.7612324094922
131	131.0	0.0	131.0	40.41027394276517	130.83184240047387
132	132.0	0.0	132.0	40.40532955887291	130.90244157321254
133	133.0	0.0	133.0	40.40034021691597	130.97302983136132
134	134.0	0.0	134.0	40.39530592788369	131.04360707866414
135	135.0	0.0	135.0	40.3902267028627	131.1141732189567
136	136.0	1.0	0.0	40.72032222601516	121.52542838259507
137	137.0	1.0	1.0	40.721325267930446	121.59666032358311
138	138.0	1.0	2.0	40.72228273228503	121.66789444845318
139	139.0	1.0	3.0	40.72319461695094	121.7391306557541
140	140.0	1.0	4.0	40.72406091990133	121.81036884401684
141	141.0	1.0	5.0	40.7248816392107	121.88160891175546
142	142.0	1.0	6.0	40.725656773054794	121.95285075746797
143	143.0	1.0	7.0	40.72638631971057	122.02409427963714
144	144.0	1.0	8.0	40.72707027755642	122.09533937673142
145	145.0	1.0	9.0	40.727708645071914	122.16658594720573
146	146.0	1.0	10.0	40.728301420838	122.23783388950251
147	147.0	1.0	11.0	40.728848603536875	122.30908310205233
148	148.0	1.0	12.0	40.729350191952186	122.38033348327497
149	149.0	1.0	13.0	40.72980618496885	122.45158493158019
150	150.0	1.0	14.0	40.7302165815731	122.5228373453686
151	151.0	1.0	15.0	40.73058138085261	122.59409062303261
152	152.0	1.0	16.0	40.7309005819963	122.66534466295717
153	153.0	1.0	17.0	40.731174184294595	122.73659936352072
154	154.0	1.0	18.0	40.73140218713916	122.80785462309609
155	155.0	1.0	19.0	40.73158459002311	122.87911034005126
156	156.0	1.0	20.0	40.7317213925409	122.95036641275033
157	157.0	1.0	21.0	40.731812594388444	123.02162273955442
158	158.0	1.0	22.0	40.731858195362875	123.09287921882233
159	159.0	1.0	23.0	40.731858195362875	123.16413574891166
160	160.0	1.0	24.0	40.731812594388444	123.23539222817958
161	161.0	1.0	25.0	40.7317213925409	123.30664855498365
162	162.0	1.0	26.0	40.73158459002311	123.37790462768274
163	163.0	1.0	27.0	40.73140218713916	123.4491603446379
164	164.0	1.0	28.0	40.731174184294595	123.52041560421327
165	165.0	1.0	29.0	40.7309005819963	123.59167030477681
166	166.0	1.0	30.0	40.73058138085261	123.66292434470137
167	167.0	1.0	31.0	40.7302165815731	123.73417762236538
168	168.0	1.0	32.0	40.72980618496885	123.80543003615381
169	169.0	1.0	33.0	40.729350191952186	123.87668148445903
170	170.0	1.0	34.0	40.728848603536875	123.94793186568165
171	171.0	1.0	35.0	40.728301420838	124.01918107823148
172	172.0	1.0	36.0	40.727708645071914	124.09042902052825
173	173.0	1.0	37.0	40.72707027755642	124.16167559100258
174	174.0	1.0	38.0	40.72638631971057	124.23292068809685
175	175.0	1.0	39.0	40.725656773054794	124.30416421026602
176	176.0	1.0	40.0	40.7248816392107	124.37540605597853
177	177.0	1.0	41.0	40.72406091990133	124.44664612371716
178	178.0	1.0	42.0	40.72319461695094	124.51788431197988
179	179.0	1.0	43.0	40.72228273228503	124.58912051928081
180	180.0	1.0	44.0	40.721325267930446	124.66035464415087
181	181.0	1.0	45.0	40.72032222601516	124.73158658513893
182	182.0	1.0	46.0	40.71927360876853	124.80281624081245
183	183.0	1.0	47.0	40.71817941852098	124.87404350975844
184	184.0	1.0	48.0	40.71703965770419	124.94526829058434
185	185.0	1.0	49.0	40.71585432885104	125.01649048191881
186	186.0	1.0	50.0	40.714623434595545	125.08770998241269
187	187.0	1.0	51.0	40.71334697767293	125.15892669073979
188	188.0	1.0	52.0	40.712024960919514	125.2301405055978
189	189.0	1.0	53.0	40.710657387272676	125.30135132570912
190	190.0	1.0	54.0	40.70924425977099	125.37255904982169
191	191.0	1.0	55.0	40.70778558155402	125.44376357670996
192	192.0	1.0	56.0	40.70628135586248	125.51496480517565
193	193.0	1.0	57.0	40.70473158603801	125.58616263404865
194	194.0	1.0	58.0	40.70313627552333	125.65735696218792
195	195.0	1.0	59.0	40.701495427862106	125.72854768848222
196	196.0	1.0	60.0	40.69980904669904	125.79973471185112
197	197.0	1.0	61.0	40.698077135779705	125.87091793124574
198	198.0	1.0	62.0	40.69629969895062	125.94209724564976
199	199.0	1.0	63.0	40.694476740159146	126.01327255408005
200	200.0	1.0	64.0	40.69260826345361	126.08444375558769
201	201.0	1.0	65.0	40.6906942729831	126.15561074925886
202	202.0	1.0	66.0	40.68873477299755	126.22677343421553
203	203.0	1.0	67.0	40.68672976784766	126.29793170961645
204	204.0	1.0	68.0	40.684679261984904	126.36908547465796
205	205.0	1.0	69.0	40.68258325996144	126.44023462857479
206	206.0	1.0	70.0	40.68044176643017	126.51137907064101
207	207.0	1.0	71.0	40.67825478614468	126.58251870017084
208	208.0	1.0	72.0	40.676022323959124	126.65365341651942
209	209.0	1.0	73.0	40.6737443848283	126.72478311908382
210	210.0	1.0	74.0	40.67142097380761	126.79590770730371
211	211.0	1.0	75.0	40.66905209605294	126.86702708066237
212	212.0	1.0	76.0	40.66663775682067	126.93814113868741
213	213.0	1.0	77.0	40.6641779614677	127.0092497809517
214	214.0	1.0	78.0	40.66167271545136	127.08035290707414
215	215.0	1.0	79.0	40.65912202432936	127.15145041672054
216	216.0	1.0	80.0	40.65652589375977	127.22254220960451
217	217.0	1.0	81.0	40.65388432950104	127.2936281854882
218	218.0	1.0	82.0	40.65119733741181	127.36470824418328
219	219.0	1.0	83.0	40.64846492345105	127.43578228555157
220	220.0	1.0	84.0	40.64568709367791	127.50685020950608
221	221.0	1.0	85.0	40.642863854251736	127.5779119160118
222	222.0	1.0	86.0	40.63999521143197	127.6489673050864
223	223.0	1.0	87.0	40.63708117157823	127.72001627680126
224	224.0	1.0	88.0	40.634121741150054	127.79105873128219
225	225.0	1.0	89.0	40.63111692670707	127.86209456871022
226	226.0	1.0	90.0	40.62806673490892	127.93312368932263
227	227.0	1.0	91.0	40.62497117251502	128.0041459934135
228	228.0	1.0	92.0	40.6218302463848	128.07516138133474
229	229.0	1.0	93.0	40.61864396347746	128.14616975349693
230	230.0	1.0	94.0	40.61541233085203	128.21717101036998
231	231.0	1.0	95.0	40.61213535566724	128.2881650524841
232	232.0	1.0	96.0	40.60881304518151	128.35915178043058
233	233.0	1.0	97.0	40.60544540675297	128.43013109486256
234	234.0	1.0	98.0	40.602032447839285	128.501102896496
235	235.0	1.0	99.0	40.598574175997726	128.57206708611028
236	236.0	1.0	100.0	40.59507059888498	128.64302356454922
237	237.0	1.0	101.0	40.59152172425734	128.7139722327218
238	238.0	1.0	102.0	40.58792755997033	128.784912991603
239	239.0	1.0	103.0	40.58428811397897	128.85584574223455
240	240.0	1.0	104.0	40.58060339433747	128.92677038572586
241	241.0	1.0	105.0	40.57687340919937	128.99768682325478
242	242.0	1.0	106.0	40.57309816681735	129.06859495606835
243	243.0	1.0	107.0	40.56927767554329	129.13949468548367
244	244.0	1.0	108.0	40.56541194382807	129.21038591288877
245	245.0	1.0	109.0	40.56150098022171	129.2812685397432
246	246.0	1.0	110.0	40.55754479337311	129.35214246757914
247	247.0	1.0	111.0	40.55354339203019	129.42300759800187
248	248.0	1.0	112.0	40.54949678503961	129.49386383269098
249	249.0	1.0	113.0	40.545404981346984	129.56471107340062
250	250.0	1.0	114.0	40.54126798999657	129.63554922196087
251	251.0	1.0	115.0	40.53708582013134	129.70637818027814
252	252.0	1.0	116.0	40.53285848099297	129.7771978503362
253	253.0	1.0	117.0	40.52858598192155	129.8480081341967
254	254.0	1.0	118.0	40.52426833235588	129.91880893400037
255	255.0	1.0	119.0	40.51990554183309	129.98960015196735
256	256.0	1.0	120.0	40.51549761998866	130.0603816903984
257	257.0	1.0	121.0	40.51104457655656	130.13115345167535
258	258.0	1.0	122.0	40.506546421368874	130.20191533826204
259	259.0	1.0	123.0	40.50200316435598	130.27266725270522
260	260.0	1.0	124.0	40.497414815546335	130.343409097635
261	261.0	1.0	125.0	40.4927813850665	130.41414077576601
262	262.0	1.0	126.0	40.48810288314101	130.48486218989788
263	263.0	1.0	127.0	40.483379320092425	130.55557324291618
264	264.0	1.0	128.0	40.478610706341094	130.6262738377932
265	265.0	1.0	129.0	40.47379705240521	130.69696387758856
266	266.0	1.0	130.0	40.46893836890073	130.76764326545018
267	267.0	1.0	131.0	40.46403466654124	130.83831190461493
268	268.0	1.0	132.0	40.45908595613796	130.9089696984094
269	269.0	1.0	133.0	40.454092248599636	130.97961655025085
270	270.0	1.0	134.0	40.44905355493247	131.0502523636476
271	271.0	1.0	135.0	40.44396988624011	131.12087704220014
272	272.0	2.0	0.0	40.7743091541325	121.52407372807842
273	273.0	2.0	1.0	40.77531307643936	121.59536583529108
274	274.0	2.0	2.0	40.776271381191506	121.66666013192571
275	275.0	2.0	3.0	40.77718406625756	121.73795651627394
276	276.0	2.0	4.0	40.77805112960759	121.80925488660958
277	277.0	2.0	5.0	40.77887256931305	121.88055514118936
278	278.0	2.0	6.0	40.77964838354687	121.95185717825397
279	279.0	2.0	7.0	40.780378570583395	122.02316089602871
280	280.0	2.0	8.0	40.78106312879833	122.09446619272458
281	281.0	2.0	9.0	40.781702056669005	122.16577296653898
282	282.0	2.0	10.0	40.78229535277412	122.2370811156567
283	283.0	2.0	11.0	40.78284301579387	122.30839053825068
284	284.0	2.0	12.0	40.78334504450996	122.37970113248306
285	285.0	2.0	13.0	40.783801437805536	122.45101279650582
286	286.0	2.0	14.0	40.784212194665336	122.52232542846183
287	287.0	2.0	15.0	40.784577314175564	122.59363892648565
288	288.0	2.0	16.0	40.78489679552393	122.66495318870442
289	289.0	2.0	17.0	40.78517063799967	122.73626811323874
290	290.0	2.0	18.0	40.78539884099357	122.8075835982035
291	291.0	2.0	19.0	40.78558140399794	122.8788995417088
292	292.0	2.0	20.0	40.785718326606606	122.95021584186087
293	293.0	2.0	21.0	40.785809608514946	123.02153239676275
294	294.0	2.0	22.0	40.78585524951989	123.09284910451544
295	295.0	2.0	23.0	40.78585524951989	123.16416586321854
296	296.0	2.0	24.0	40.785809608514946	123.23548257097123
297	297.0	2.0	25.0	40.785718326606606	123.30679912587313
298	298.0	2.0	26.0	40.78558140399794	123.37811542602519
299	299.0	2.0	27.0	40.78539884099357	123.4494313695305
300	300.0	2.0	28.0	40.78517063799967	123.52074685449524
301	301.0	2.0	29.0	40.78489679552393	123.59206177902958
302	302.0	2.0	30.0	40.784577314175564	123.66337604124834
303	303.0	2.0	31.0	40.784212194665336	123.73468953927215
304	304.0	2.0	32.0	40.783801437805536	123.80600217122816
305	305.0	2.0	33.0	40.78334504450996	123.87731383525093
306	306.0	2.0	34.0	40.78284301579387	123.9486244294833
307	307.0	2.0	35.0	40.78229535277412	124.0199338520773
308	308.0	2.0	36.0	40.781702056669005	124.09124200119501
309	309.0	2.0	37.0	40.78106312879833	124.16254877500941
310	310.0	2.0	38.0	40.780378570583395	124.23385407170528
311	311.0	2.0	39.0	40.77964838354687	124.30515778948002
312	312.0	2.0	40.0	40.77887256931305	124.37645982654463
313	313.0	2.0	41.0	40.77805112960759	124.44776008112441
314	314.0	2.0	42.0	40.77718406625756	124.51905845146005
315	315.0	2.0	43.0	40.776271381191506	124.59035483580828
316	316.0	2.0	44.0	40.77531307643936	124.66164913244292
317	317.0	2.0	45.0	40.7743091541325	124.73294123965556
318	318.0	2.0	46.0	40.77325961650365	124.80423105575672
319	319.0	2.0	47.0	40.7721644658869	124.87551847907635
320	320.0	2.0	48.0	40.77102370471772	124.946803407965
321	321.0	2.0	49.0	40.76983733553295	125.01808574079459
322	322.0	2.0	50.0	40.76860536097065	125.08936537595916
323	323.0	2.0	51.0	40.76732778377033	125.16064221187598
324	324.0	2.0	52.0	40.76600460677267	125.2319161469862
325	325.0	2.0	53.0	40.76463583291973	125.30318707975576
326	326.0	2.0	54.0	40.76322146525469	125.37445490867637
327	327.0	2.0	55.0	40.76176150692207	125.44571953226627
328	328.0	2.0	56.0	40.760255961167566	125.51698084907107
329	329.0	2.0	57.0	40.758704831338065	125.5882387576648
330	330.0	2.0	58.0	40.75710812088161	125.65949315665044
331	331.0	2.0	59.0	40.75546583334738	125.73074394466119
332	332.0	2.0	60.0	40.75377797238573	125.80199102036094
333	333.0	2.0	61.0	40.75204454174805	125.87323428244547
334	334.0	2.0	62.0	40.75026554528683	125.94447362964301
335	335.0	2.0	63.0	40.74844098695563	126.0157089607154
336	336.0	2.0	64.0	40.74657087080899	126.08694017445868
337	337.0	2.0	65.0	40.74465520100247	126.15816716970409
338	338.0	2.0	66.0	40.7426939817926	126.22938984531893
339	339.0	2.0	67.0	40.740687217536866	126.30060810020737
340	340.0	2.0	68.0	40.738634912693605	126.3718218333113
341	341.0	2.0	69.0	40.7365370718221	126.4430309436113
342	342.0	2.0	70.0	40.73439369958244	126.51423533012732
343	343.0	2.0	71.0	40.7322048007356	126.58543489191962
344	344.0	2.0	72.0	40.72997038014327	126.6566295280897
345	345.0	2.0	73.0	40.72769044276796	126.72781913778095
346	346.0	2.0	74.0	40.72536499367286	126.79900362017979
347	347.0	2.0	75.0	40.722994038021895	126.8701828745162
348	348.0	2.0	76.0	40.72057758107963	126.94135680006485
349	349.0	2.0	77.0	40.718115628211265	127.01252529614574
350	350.0	2.0	78.0	40.71560818488254	127.08368826212515
351	351.0	2.0	79.0	40.71305525665983	127.15484559741651
352	352.0	2.0	80.0	40.71045684920999	127.22599720148119
353	353.0	2.0	81.0	40.70781296830037	127.2971429738293
354	354.0	2.0	82.0	40.7051236197987	127.36828281402067
355	355.0	2.0	83.0	40.70238880967324	127.43941662166559
356	356.0	2.0	84.0	40.69960854399247	127.51054429642565
357	357.0	2.0	85.0	40.69678282892533	127.58166573801464
358	358.0	2.0	86.0	40.69391167074095	127.65278084619935
359	359.0	2.0	87.0	40.69099507580873	127.72388952080041
360	360.0	2.0	88.0	40.68803305059832	127.7949916616931
361	361.0	2.0	89.0	40.685025601679484	127.8660871688083
362	362.0	2.0	90.0	40.68197273572212	127.93717594213315
363	363.0	2.0	91.0	40.6788744594962	128.008257881712
364	364.0	2.0	92.0	40.67573077987173	128.07933288764733
365	365.0	2.0	93.0	40.672541703818695	128.15040086010026
366	366.0	2.0	94.0	40.66930723840705	128.2214616992917
367	367.0	2.0	95.0	40.66602739080656	128.29251530550312
368	368.0	2.0	96.0	40.66270216828698	128.36356157907724
369	369.0	2.0	97.0	40.65933157821773	128.43460042041897
370	370.0	2.0	98.0	40.655915628068094	128.5056317299962
371	371.0	2.0	99.0	40.65245432540695	128.57665540834063
372	372.0	2.0	100.0	40.64894767790292	128.6476713560486
373	373.0	2.0	101.0	40.645395693324204	128.7186794737818
374	374.0	2.0	102.0	40.64179837953852	128.7896796622684
375	375.0	2.0	103.0	40.63815574451317	128.8606718223035
376	376.0	2.0	104.0	40.63446779631481	128.9316558547501
377	377.0	2.0	105.0	40.630734543109604	129.00263166053995
378	378.0	2.0	106.0	40.626955993162994	129.0735991406744
379	379.0	2.0	107.0	40.623132154839666	129.14455819622498
380	380.0	2.0	108.0	40.619263036603684	129.21550872833453
381	381.0	2.0	109.0	40.61534864701817	129.2864506382178
382	382.0	2.0	110.0	40.61138899474546	129.3573838271623
383	383.0	2.0	111.0	40.6073840885469	129.42830819652914
384	384.0	2.0	112.0	40.60333393728287	129.49922364775378
385	385.0	2.0	113.0	40.599238549912776	129.57013008234685
386	386.0	2.0	114.0	40.59509793549476	129.64102740189503
387	387.0	2.0	115.0	40.59091210318601	129.71191550806176
388	388.0	2.0	116.0	40.58668106224236	129.78279430258806
389	389.0	2.0	117.0	40.58240482201836	129.85366368729325
390	390.0	2.0	118.0	40.57808339196733	129.924523564076
391	391.0	2.0	119.0	40.57371678164112	129.9953738349148
392	392.0	2.0	120.0	40.56930500069005	130.06621440186893
393	393.0	2.0	121.0	40.56484805886309	130.13704516707926
394	394.0	2.0	122.0	40.560345966007496	130.20786603276898
395	395.0	2.0	123.0	40.55579873206885	130.2786769012444
396	396.0	2.0	124.0	40.55120636709113	130.34947767489575
397	397.0	2.0	125.0	40.54656888121648	130.42026825619791
398	398.0	2.0	126.0	40.54188628468519	130.4910485477113
399	399.0	2.0	127.0	40.53715858783564	130.56181845208255
400	400.0	2.0	128.0	40.53238580110426	130.63257787204532
401	401.0	2.0	129.0	40.52756793502542	130.7033267104211
402	402.0	2.0	130.0	40.52270500023135	130.77406487011996
403	403.0	2.0	131.0	40.51779700745216	130.84479225414128
404	404.0	2.0	132.0	40.51284396751569	130.91550876557463
405	405.0	2.0	133.0	40.50784589134742	130.98621430760042
406	406.0	2.0	134.0	40.50280278997051	131.05690878349074
407	407.0	2.0	135.0	40.497714674505566	131.12759209661013
408	408.0	3.0	0.0	40.82829781099591	121.52271678244696
409	409.0	3.0	1.0	40.82930261431952	121.59406915757397
410	410.0	3.0	2.0	40.83026176006595	121.66542372768161
411	411.0	3.0	3.0	40.83117524610061	121.73678039080353
412	412.0	3.0	4.0	40.83204307039027	121.80813904495544
413	413.0	3.0	5.0	40.832865231003495	121.87949958813591
414	414.0	3.0	6.0	40.8336417261103	121.95086191832739
415	415.0	3.0	7.0	40.834372553982334	122.02222593349691
416	416.0	3.0	8.0	40.835057712992885	122.09359153159708
417	417.0	3.0	9.0	40.835697201616796	122.16495861056693
418	418.0	3.0	10.0	40.83629101843059	122.23632706833276
419	419.0	3.0	11.0	40.83683916211241	122.30769680280902
420	420.0	3.0	12.0	40.83734163144204	122.37906771189922
421	421.0	3.0	13.0	40.837798425300974	122.45043969349682
422	422.0	3.0	14.0	40.83820954267227	122.521812645486
423	423.0	3.0	15.0	40.83857498264073	122.59318646574263
424	424.0	3.0	16.0	40.838894744392825	122.6645610521352
425	425.0	3.0	17.0	40.839168827216675	122.73593630252549
426	426.0	3.0	18.0	40.839397230502115	122.8073121147697
427	427.0	3.0	19.0	40.83957995374066	122.87868838671913
428	428.0	3.0	20.0	40.83971699652554	122.95006501622117
429	429.0	3.0	21.0	40.83980835855159	123.02144190112013
430	430.0	3.0	22.0	40.839854039615474	123.0928189392581
431	431.0	3.0	23.0	40.839854039615474	123.16419602847589
432	432.0	3.0	24.0	40.83980835855159	123.23557306661387
433	433.0	3.0	25.0	40.83971699652554	123.30694995151282
434	434.0	3.0	26.0	40.83957995374066	123.37832658101486
435	435.0	3.0	27.0	40.839397230502115	123.44970285296428
436	436.0	3.0	28.0	40.839168827216675	123.52107866520849
437	437.0	3.0	29.0	40.838894744392825	123.5924539155988
438	438.0	3.0	30.0	40.83857498264073	123.66382850199136
439	439.0	3.0	31.0	40.83820954267227	123.735202322248
440	440.0	3.0	32.0	40.837798425300974	123.80657527423718
441	441.0	3.0	33.0	40.83734163144204	123.87794725583477
442	442.0	3.0	34.0	40.83683916211241	123.94931816492496
443	443.0	3.0	35.0	40.83629101843059	124.02068789940124
444	444.0	3.0	36.0	40.835697201616796	124.09205635716705
445	445.0	3.0	37.0	40.835057712992885	124.16342343613691
446	446.0	3.0	38.0	40.834372553982334	124.23478903423708
447	447.0	3.0	39.0	40.8336417261103	124.30615304940659
448	448.0	3.0	40.0	40.832865231003495	124.37751537959808
449	449.0	3.0	41.0	40.83204307039027	124.44887592277856
450	450.0	3.0	42.0	40.83117524610061	124.52023457693046
451	451.0	3.0	43.0	40.83026176006595	124.59159124005238
452	452.0	3.0	44.0	40.82930261431952	124.66294581016002
453	453.0	3.0	45.0	40.82829781099591	124.73429818528703
454	454.0	3.0	46.0	40.82724735233135	124.80564826348586
455	455.0	3.0	47.0	40.82615124066357	124.87699594282877
456	456.0	3.0	48.0	40.825009478431824	124.94834112140846
457	457.0	3.0	49.0	40.823822068176874	125.01968369733919
458	458.0	3.0	50.0	40.822589012540966	125.09102356875742
459	459.0	3.0	51.0	40.821310314267805	125.16236063382294
460	460.0	3.0	52.0	40.81998597620253	125.23369479071948
461	461.0	3.0	53.0	40.81861600129169	125.30502593765578
462	462.0	3.0	54.0	40.817200392583324	125.37635397286633
463	463.0	3.0	55.0	40.81573915322676	125.44767879461234
464	464.0	3.0	56.0	40.81423228647279	125.51900030118249
465	465.0	3.0	57.0	40.81267979567345	125.59031839089394
466	466.0	3.0	58.0	40.81108168428217	125.66163296209307
467	467.0	3.0	59.0	40.809437955853696	125.73294391315638
468	468.0	3.0	60.0	40.807748614044	125.80425114249147
469	469.0	3.0	61.0	40.80601366261032	125.87555454853768
470	470.0	3.0	62.0	40.80423310541119	125.9468540297672
471	471.0	3.0	63.0	40.802406946406236	126.01814948468572
472	472.0	3.0	64.0	40.80053518965633	126.0894408118335
473	473.0	3.0	65.0	40.798617839323505	126.16072790978603
474	474.0	3.0	66.0	40.79665489967091	126.232010677155
475	475.0	3.0	67.0	40.79464637506277	126.30328901258918
476	476.0	3.0	68.0	40.79259226996439	126.37456281477522
477	477.0	3.0	69.0	40.79049258894211	126.44583198243853
478	478.0	3.0	70.0	40.7883473366633	126.51709641434418
479	479.0	3.0	71.0	40.78615651789626	126.58835600929766
480	480.0	3.0	72.0	40.7839201375103	126.65961066614588
481	481.0	3.0	73.0	40.7816382004756	126.73086028377784
482	482.0	3.0	74.0	40.77931071186325	126.80210476112569
483	483.0	3.0	75.0	40.77693767684515	126.8733439971654
484	484.0	3.0	76.0	40.77451910069406	126.94457789091774
485	485.0	3.0	77.0	40.7720549887835	127.01580634144908
486	486.0	3.0	78.0	40.76954534658773	127.08702924787222
487	487.0	3.0	79.0	40.766990179681734	127.15824650934732
488	488.0	3.0	80.0	40.76438949374115	127.22945802508266
489	489.0	3.0	81.0	40.76174329454232	127.30066369433554
490	490.0	3.0	82.0	40.75905158796204	127.37186341641308
491	491.0	3.0	83.0	40.75631437997785	127.44305709067315
492	492.0	3.0	84.0	40.75353167666767	127.5142446165251
493	493.0	3.0	85.0	40.75070348420993	127.58542589343074
494	494.0	3.0	86.0	40.74782980888353	127.65660082090507
495	495.0	3.0	87.0	40.74491065706778	127.72776929851715
496	496.0	3.0	88.0	40.74194603524232	127.79893122589097
497	497.0	3.0	89.0	40.7389359499871	127.87008650270626
498	498.0	3.0	90.0	40.73588040798237	127.94123502869934
499	499.0	3.0	91.0	40.7327794160086	128.012376703664
500	500.0	3.0	92.0	40.72963298094643	128.0835114274522
501	501.0	3.0	93.0	40.7264411097766	128.1546390999751
502	502.0	3.0	94.0	40.72320380958007	128.22575962120368
503	503.0	3.0	95.0	40.71992108753778	128.2968728911698
504	504.0	3.0	96.0	40.71659295093058	128.3679788099668
505	505.0	3.0	97.0	40.71321940713944	128.4390772777505
506	506.0	3.0	98.0	40.70980046364509	128.51016819473998
507	507.0	3.0	99.0	40.70633612802824	128.58125146121833
508	508.0	3.0	100.0	40.702826407969305	128.65232697753365
509	509.0	3.0	101.0	40.69927131124853	128.72339464409967
510	510.0	3.0	102.0	40.695670845745816	128.7944543613967
511	511.0	3.0	103.0	40.69202501944078	128.86550602997238
512	512.0	3.0	104.0	40.688333840412554	128.93654955044263
513	513.0	3.0	105.0	40.684597316839906	129.00758482349227
514	514.0	3.0	106.0	40.68081545700108	129.07861174987605
515	515.0	3.0	107.0	40.676988269273735	129.14963023041926
516	516.0	3.0	108.0	40.673115762134934	129.2206401660187
517	517.0	3.0	109.0	40.66919794416111	129.29164145764344
518	518.0	3.0	110.0	40.66523482402793	129.36263400633555
519	519.0	3.0	111.0	40.661226410510274	129.4336177132111
520	520.0	3.0	112.0	40.65717271248224	129.50459247946077
521	521.0	3.0	113.0	40.65307373891703	129.57555820635076
522	522.0	3.0	114.0	40.64892949888682	129.64651479522362
523	523.0	3.0	115.0	40.64474000156288	129.7174621474989
524	524.0	3.0	116.0	40.64050525621536	129.78840016467416
525	525.0	3.0	117.0	40.636225272213245	129.85932874832562
526	526.0	3.0	118.0	40.631900059024424	129.93024780010904
527	527.0	3.0	119.0	40.627529626215484	130.00115722176042
528	528.0	3.0	120.0	40.62311398345167	130.07205691509697
529	529.0	3.0	121.0	40.61865314049687	130.14294678201765
530	530.0	3.0	122.0	40.614147107213604	130.21382672450417
531	531.0	3.0	123.0	40.60959589356281	130.2846966446218
532	532.0	3.0	124.0	40.60499950960386	130.3555564445199
533	533.0	3.0	125.0	40.60035796549455	130.42640602643297
534	534.0	3.0	126.0	40.59567127149095	130.49724529268136
535	535.0	3.0	127.0	40.590939437947384	130.568074145672
536	536.0	3.0	128.0	40.58616247531632	130.6388924878992
537	537.0	3.0	129.0	40.581340394148334	130.70970022194547
538	538.0	3.0	130.0	40.57647320509206	130.78049725048228
539	539.0	3.0	131.0	40.571560918894036	130.85128347627077
540	540.0	3.0	132.0	40.56660354639881	130.92205880216264
541	541.0	3.0	133.0	40.561601098548664	130.99282313110083
542	542.0	3.0	134.0	40.55655358638368	131.06357636612037
543	543.0	3.0	135.0	40.551461021041604	131.134318410349
544	544.0	4.0	0.0	40.8822881501364	121.5213575398841
545	545.0	4.0	1.0	40.88329383510261	121.5927702848731
546	546.0	4.0	2.0	40.884253822440854	121.66418523042024
547	547.0	4.0	3.0	40.885168110013126	121.73560227430032
548	548.0	4.0	4.0	40.88603669578313	121.80702131427
549	549.0	4.0	5.0	40.88685957781635	121.87844224806894
550	550.0	4.0	6.0	40.88763675427998	121.94986497342036
551	551.0	4.0	7.0	40.88836822344298	122.0212893880322
552	552.0	4.0	8.0	40.88905398367604	122.09271538959783
553	553.0	4.0	9.0	40.88969403345174	122.16414287579695
554	554.0	4.0	10.0	40.890288371344255	122.23557174429656
555	555.0	4.0	11.0	40.89083699602978	122.30700189275173
556	556.0	4.0	12.0	40.891339906286156	122.37843321880649
557	557.0	4.0	13.0	40.891797100993124	122.44986562009483
558	558.0	4.0	14.0	40.892208579132166	122.52129899424142
559	559.0	4.0	15.0	40.89257433978667	122.59273323886264
560	560.0	4.0	16.0	40.89289438214183	122.66416825156725
561	561.0	4.0	17.0	40.89316870548464	122.73560392995753
562	562.0	4.0	18.0	40.893397309204005	122.80704017163002
563	563.0	4.0	19.0	40.89358019279063	122.87847687417634
564	564.0	4.0	20.0	40.89371735583712	122.94991393518421
565	565.0	4.0	21.0	40.89380879803785	123.02135125223825
566	566.0	4.0	22.0	40.89385451918916	123.09278872292086
567	567.0	4.0	23.0	40.89385451918916	123.16422624481314
568	568.0	4.0	24.0	40.89380879803785	123.23566371549575
569	569.0	4.0	25.0	40.89371735583712	123.30710103254977
570	570.0	4.0	26.0	40.89358019279063	123.37853809355765
571	571.0	4.0	27.0	40.893397309204005	123.44997479610396
572	572.0	4.0	28.0	40.89316870548464	123.52141103777645
573	573.0	4.0	29.0	40.89289438214183	123.59284671616675
574	574.0	4.0	30.0	40.89257433978667	123.66428172887136
575	575.0	4.0	31.0	40.892208579132166	123.73571597349256
576	576.0	4.0	32.0	40.891797100993124	123.80714934763917
577	577.0	4.0	33.0	40.891339906286156	123.87858174892749
578	578.0	4.0	34.0	40.89083699602978	123.95001307498227
579	579.0	4.0	35.0	40.890288371344255	124.02144322343743
580	580.0	4.0	36.0	40.88969403345174	124.09287209193704
581	581.0	4.0	37.0	40.88905398367604	124.16429957813615
582	582.0	4.0	38.0	40.88836822344298	124.23572557970179
583	583.0	4.0	39.0	40.88763675427998	124.30714999431363
584	584.0	4.0	40.0	40.88685957781635	124.37857271966504
585	585.0	4.0	41.0	40.88603669578313	124.44999365346398
586	586.0	4.0	42.0	40.885168110013126	124.52141269343366
587	587.0	4.0	43.0	40.884253822440854	124.59282973731375
588	588.0	4.0	44.0	40.88329383510261	124.66424468286088
589	589.0	4.0	45.0	40.8822881501364	124.7356574278499
590	590.0	4.0	46.0	40.88123676978184	124.80706787007445
591	591.0	4.0	47.0	40.880139696380404	124.87847590734798
592	592.0	4.0	48.0	40.878996932375074	124.94988143750463
593	593.0	4.0	49.0	40.87780848031061	125.0212843584001
594	594.0	4.0	50.0	40.87657434283336	125.09268456791243
595	595.0	4.0	51.0	40.875294522691256	125.16408196394298
596	596.0	4.0	52.0	40.87396902273392	125.23547644441733
597	597.0	4.0	53.0	40.8725978459125	125.30686790728596
598	598.0	4.0	54.0	40.871180995279744	125.37825625052544
599	599.0	4.0	55.0	40.86971847398988	125.44964137213898
600	600.0	4.0	56.0	40.86821028529876	125.52102317015752
601	601.0	4.0	57.0	40.866656432563694	125.59240154264045
602	602.0	4.0	58.0	40.86505691924343	125.66377638767663
603	603.0	4.0	59.0	40.86341174889827	125.73514760338517
604	604.0	4.0	60.0	40.86172092518983	125.80651508791628
605	605.0	4.0	61.0	40.85998445188127	125.87787873945221
606	606.0	4.0	62.0	40.858202332837024	125.94923845620809
607	607.0	4.0	63.0	40.85637457202301	126.02059413643275
608	608.0	4.0	64.0	40.85450117350632	126.09194567840964
609	609.0	4.0	65.0	40.85258214145551	126.16329298045768
610	610.0	4.0	66.0	40.85061748014033	126.23463594093218
611	611.0	4.0	67.0	40.84860719393179	126.30597445822558
612	612.0	4.0	68.0	40.846551287302155	126.37730843076842
613	613.0	4.0	69.0	40.844449764824866	126.44863775703016
614	614.0	4.0	70.0	40.84230263117456	126.51996233552006
615	615.0	4.0	71.0	40.84010989112692	126.59128206478802
616	616.0	4.0	72.0	40.83787154955884	126.66259684342546
617	617.0	4.0	73.0	40.83558761144821	126.73390657006617
618	618.0	4.0	74.0	40.83325808187403	126.80521114338715
619	619.0	4.0	75.0	40.83088296601624	126.87651046210955
620	620.0	4.0	76.0	40.828462269155764	126.94780442499936
621	621.0	4.0	77.0	40.825995996674486	127.01909293086847
622	622.0	4.0	78.0	40.823484154055166	127.09037587857537
623	623.0	4.0	79.0	40.82092674688147	127.16165316702606
624	624.0	4.0	80.0	40.818323780837815	127.23292469517494
625	625.0	4.0	81.0	40.8156752617095	127.30419036202554
626	626.0	4.0	82.0	40.81298119538253	127.37545006663157
627	627.0	4.0	83.0	40.81024158784362	127.44670370809753
628	628.0	4.0	84.0	40.80745644518015	127.51795118557973
629	629.0	4.0	85.0	40.804625773580206	127.58919239828718
630	630.0	4.0	86.0	40.801749579332416	127.66042724548218
631	631.0	4.0	87.0	40.79882786882591	127.73165562648144
632	632.0	4.0	88.0	40.795860648550466	127.80287744065676
633	633.0	4.0	89.0	40.792847925096204	127.87409258743597
634	634.0	4.0	90.0	40.789789705153744	127.9453009663037
635	635.0	4.0	91.0	40.78668599551403	128.01650247680223
636	636.0	4.0	92.0	40.78353680306842	128.0876970185324
637	637.0	4.0	93.0	40.780342134808535	128.15888449115437
638	638.0	4.0	94.0	40.77710199782618	128.23006479438843
639	639.0	4.0	95.0	40.77381639931348	128.30123782801599
640	640.0	4.0	96.0	40.77048534656262	128.37240349188016
641	641.0	4.0	97.0	40.76710884696591	128.44356168588692
642	642.0	4.0	98.0	40.76368690801577	128.51471231000568
643	643.0	4.0	99.0	40.76021953730457	128.5858552642701
644	644.0	4.0	100.0	40.75670674252468	128.65699044877917
645	645.0	4.0	101.0	40.753148531468334	128.72811776369775
646	646.0	4.0	102.0	40.74954491202768	128.79923710925763
647	647.0	4.0	103.0	40.74589589219466	128.87034838575823
648	648.0	4.0	104.0	40.74220148006095	128.9414514935674
649	649.0	4.0	105.0	40.73846168381792	129.0125463331223
650	650.0	4.0	106.0	40.734676511756646	129.08363280493023
651	651.0	4.0	107.0	40.73084597226777	129.1547108095694
652	652.0	4.0	108.0	40.72697007384143	129.2257802476898
653	653.0	4.0	109.0	40.72304882506731	129.29684102001397
654	654.0	4.0	110.0	40.71908223463453	129.36789302733783
655	655.0	4.0	111.0	40.7150703113315	129.43893617053155
656	656.0	4.0	112.0	40.71101306404609	129.5099703505402
657	657.0	4.0	113.0	40.70691050176531	129.5809954683847
658	658.0	4.0	114.0	40.70276263357539	129.65201142516273
659	659.0	4.0	115.0	40.69856946866171	129.72301812204918
660	660.0	4.0	116.0	40.69433101630875	129.79401546029732
661	661.0	4.0	117.0	40.69004728590003	129.86500334123943
662	662.0	4.0	118.0	40.68571828691797	129.9359816662876
663	663.0	4.0	119.0	40.681344028943975	130.0069503369346
664	664.0	4.0	120.0	40.67692452165816	130.07790925475462
665	665.0	4.0	121.0	40.672459774839524	130.14885832140408
666	666.0	4.0	122.0	40.66794979836576	130.21979743862238
667	667.0	4.0	123.0	40.663394602213195	130.29072650823284
668	668.0	4.0	124.0	40.65879419645671	130.36164543214338
669	669.0	4.0	125.0	40.654148591269724	130.43255411234716
670	670.0	4.0	126.0	40.64945779692416	130.50345245092376
671	671.0	4.0	127.0	40.644721823790256	130.57434035003956
672	672.0	4.0	128.0	40.639940682336565	130.64521771194882
673	673.0	4.0	129.0	40.63511438312998	130.71608443899427
674	674.0	4.0	130.0	40.630242936835444	130.78694043360795
675	675.0	4.0	131.0	40.62532635421617	130.8577855983121
676	676.0	4.0	132.0	40.620364646133254	130.92861983571967
677	677.0	4.0	133.0	40.615357823545914	130.99944304853545
678	678.0	4.0	134.0	40.61030589751114	131.07025513955648
679	679.0	4.0	135.0	40.60520887918386	131.14105601167316
680	680.0	5.0	0.0	40.93628012503941	121.51999599455345
681	681.0	5.0	1.0	40.93728669227488	121.59146921161093
682	682.0	5.0	2.0	40.93824752180311	121.66294463482296
683	683.0	5.0	3.0	40.93916261148277	121.73442216170459
684	684.0	5.0	4.0	40.94003195927442	121.80590168975267
685	685.0	5.0	5.0	40.940855563240504	121.87738311644686
686	686.0	5.0	6.0	40.94163342154531	121.94886633925053
687	687.0	5.0	7.0	40.94236553245519	122.02035125561144
688	688.0	5.0	8.0	40.94305189433829	122.09183776296294
689	689.0	5.0	9.0	40.94369250566473	122.16332575872453
690	690.0	5.0	10.0	40.94428736500654	122.23481514030298
691	691.0	5.0	11.0	40.944836471037796	122.30630580509312
692	692.0	5.0	12.0	40.94533982253446	122.37779765047866
693	693.0	5.0	13.0	40.94579741837451	122.4492905738332
694	694.0	5.0	14.0	40.94620925753785	122.52078447252104
695	695.0	5.0	15.0	40.94657533910646	122.59227924389808
696	696.0	5.0	16.0	40.94689566226422	122.66377478531268
697	697.0	5.0	17.0	40.947170226297054	122.73527099410661
698	698.0	5.0	18.0	40.947399030592884	122.80676776761584
699	699.0	5.0	19.0	40.947582074641645	122.87826500317149
700	700.0	5.0	20.0	40.94771935803528	122.9497625981007
701	701.0	5.0	21.0	40.94781088046773	123.02126044972756
702	702.0	5.0	22.0	40.947856641734965	123.09275845537385
703	703.0	5.0	23.0	40.947856641734965	123.16425651236014
704	704.0	5.0	24.0	40.94781088046773	123.23575451800643
705	705.0	5.0	25.0	40.94771935803528	123.30725236963329
706	706.0	5.0	26.0	40.947582074641645	123.37874996456249
707	707.0	5.0	27.0	40.947399030592884	123.45024720011816
708	708.0	5.0	28.0	40.947170226297054	123.52174397362738
709	709.0	5.0	29.0	40.94689566226422	123.59324018242131
710	710.0	5.0	30.0	40.94657533910646	123.66473572383592
711	711.0	5.0	31.0	40.94620925753785	123.73623049521294
712	712.0	5.0	32.0	40.94579741837451	123.8077243939008
713	713.0	5.0	33.0	40.94533982253446	123.87921731725532
714	714.0	5.0	34.0	40.944836471037796	123.95070916264088
715	715.0	5.0	35.0	40.94428736500654	124.02219982743101
716	716.0	5.0	36.0	40.94369250566473	124.09368920900945
717	717.0	5.0	37.0	40.94305189433829	124.16517720477106
718	718.0	5.0	38.0	40.94236553245519	124.23666371212255
719	719.0	5.0	39.0	40.94163342154531	124.30814862848347
720	720.0	5.0	40.0	40.940855563240504	124.37963185128713
721	721.0	5.0	41.0	40.94003195927442	124.4511132779813
722	722.0	5.0	42.0	40.93916261148277	124.52259280602941
723	723.0	5.0	43.0	40.93824752180311	124.59407033291102
724	724.0	5.0	44.0	40.93728669227488	124.66554575612305
725	725.0	5.0	45.0	40.93628012503941	124.73701897318054
726	726.0	5.0	46.0	40.935227822339876	124.80848988161745
727	727.0	5.0	47.0	40.93412978652129	124.87995837898765
728	728.0	5.0	48.0	40.93298602003055	124.95142436286577
729	729.0	5.0	49.0	40.93179652541631	125.02288773084803
730	730.0	5.0	50.0	40.93056130532903	125.09434838055321
731	731.0	5.0	51.0	40.929280362521	125.16580620962344
732	732.0	5.0	52.0	40.92795369984622	125.23726111572512
733	733.0	5.0	53.0	40.926581320260475	125.30871299654983
734	734.0	5.0	54.0	40.92516322682121	125.38016174981509
735	735.0	5.0	55.0	40.92369942268765	125.45160727326542
736	736.0	5.0	56.0	40.922189911120654	125.52304946467301
737	737.0	5.0	57.0	40.92063469548277	125.59448822183873
738	738.0	5.0	58.0	40.919033779238156	125.66592344259304
739	739.0	5.0	59.0	40.91738716595261	125.73735502479668
740	740.0	5.0	60.0	40.91569485929356	125.80878286634176
741	741.0	5.0	61.0	40.913956863029895	125.88020686515246
742	742.0	5.0	62.0	40.91217318103218	125.95162691918597
743	743.0	5.0	63.0	40.910343817272384	126.0230429264334
744	744.0	5.0	64.0	40.908468775824026	126.09445478492064
745	745.0	5.0	65.0	40.90654806086209	126.16586239270913
746	746.0	5.0	66.0	40.90458167666303	126.2372656478968
747	747.0	5.0	67.0	40.902569627604635	126.30866444861904
748	748.0	5.0	68.0	40.900511918166124	126.38005869304938
749	749.0	5.0	69.0	40.898408552928046	126.45144827940042
750	750.0	5.0	70.0	40.896259536572316	126.5228331059248
751	751.0	5.0	71.0	40.894064873882066	126.59421307091597
752	752.0	5.0	72.0	40.89182456974176	126.665588072709
753	753.0	5.0	73.0	40.88953862913703	126.73695800968157
754	754.0	5.0	74.0	40.88720705715477	126.80832278025476
755	755.0	5.0	75.0	40.884829858982975	126.87968228289391
756	756.0	5.0	76.0	40.882407039910774	126.95103641610949
757	757.0	5.0	77.0	40.87993860532845	127.02238507845803
758	758.0	5.0	78.0	40.877424560727256	127.0937281685428
759	759.0	5.0	79.0	40.87486491169956	127.16506558501484
760	760.0	5.0	80.0	40.87225966393861	127.23639722657379
761	761.0	5.0	81.0	40.86960882323867	127.30772299196865
762	762.0	5.0	82.0	40.86691239549491	127.37904277999871
763	763.0	5.0	83.0	40.864170386703314	127.4503564895144
764	764.0	5.0	84.0	40.8613828029608	127.52166401941813
765	765.0	5.0	85.0	40.85854965046495	127.59296526866508
766	766.0	5.0	86.0	40.85567093551424	127.66426013626422
767	767.0	5.0	87.0	40.85274666450771	127.73554852127899
768	768.0	5.0	88.0	40.84977684394518	127.80683032282816
769	769.0	5.0	89.0	40.846761480427055	127.87810544008678
770	770.0	5.0	90.0	40.84370058065426	127.94937377228696
771	771.0	5.0	91.0	40.840594151428355	128.02063521871875
772	772.0	5.0	92.0	40.83744219965137	128.09188967873087
773	773.0	5.0	93.0	40.834244732325736	128.16313705173167
774	774.0	5.0	94.0	40.831001756554315	128.23437723719002
775	775.0	5.0	95.0	40.82771327954035	128.3056101346359
776	776.0	5.0	96.0	40.824379308587304	128.3768356436616
777	777.0	5.0	97.0	40.82099985109904	128.44805366392214
778	778.0	5.0	98.0	40.817574914579495	128.51926409513652
779	779.0	5.0	99.0	40.81410450663287	128.5904668370882
780	780.0	5.0	100.0	40.81058863496341	128.66166178962624
781	781.0	5.0	101.0	40.8070273073755	128.73284885266582
782	782.0	5.0	102.0	40.80342053177344	128.80402792618932
783	783.0	5.0	103.0	40.79976831616159	128.87519891024706
784	784.0	5.0	104.0	40.796070668644106	128.9463617049581
785	785.0	5.0	105.0	40.792327597425135	129.01751621051108
786	786.0	5.0	106.0	40.78853911080849	129.08866232716508
787	787.0	5.0	107.0	40.78470521719785	129.15979995525038
788	788.0	5.0	108.0	40.78082592509648	129.23092899516934
789	789.0	5.0	109.0	40.77690124310737	129.3020493473972
790	790.0	5.0	110.0	40.77293117993308	129.3731609124828
791	791.0	5.0	111.0	40.76891574437564	129.4442635910497
792	792.0	5.0	112.0	40.764854945336566	129.51535728379648
793	793.0	5.0	113.0	40.76074879181684	129.5864418914981
794	794.0	5.0	114.0	40.75659729291674	129.6575173150064
795	795.0	5.0	115.0	40.75240045783584	129.7285834552509
796	796.0	5.0	116.0	40.74815829587298	129.79964021323983
797	797.0	5.0	117.0	40.74387081642612	129.8706874900606
798	798.0	5.0	118.0	40.73953802899238	129.94172518688094
799	799.0	5.0	119.0	40.73515994316792	130.0127532049495
800	800.0	5.0	120.0	40.730736568647856	130.0837714455967
801	801.0	5.0	121.0	40.726267915226245	130.1547798102356
802	802.0	5.0	122.0	40.721753992796046	130.22577820036256
803	803.0	5.0	123.0	40.71719481134895	130.29676651755813
804	804.0	5.0	124.0	40.712590380975385	130.36774466348788
805	805.0	5.0	125.0	40.70794071186453	130.43871253990307
806	806.0	5.0	126.0	40.703245814304026	130.50967004864154
807	807.0	5.0	127.0	40.698505698680215	130.58061709162845
808	808.0	5.0	128.0	40.693720375477724	130.65155357087718
809	809.0	5.0	129.0	40.688889855279726	130.72247938848983
810	810.0	5.0	130.0	40.68401414876765	130.7933944466584
811	811.0	5.0	131.0	40.67909326672123	130.86429864766524
812	812.0	5.0	132.0	40.674127220018356	130.93519189388397
813	813.0	5.0	133.0	40.66911601963502	131.0060740877803
814	814.0	5.0	134.0	40.66405967664531	131.07694513191265
815	815.0	5.0	135.0	40.658958202221314	131.1478049289332
816	816.0	6.0	0.0	40.990273689144935	121.51863214059892
817	817.0	6.0	1.0	40.99128113927702	121.59016593219103
818	818.0	6.0	2.0	40.99224281159415	121.66170193555311
819	819.0	6.0	3.0	40.99315870395165	121.73324004793953
820	820.0	6.0	4.0	40.99402881430687	121.80478016658647
821	821.0	6.0	5.0	40.994853140719265	121.87632218871278
822	822.0	6.0	6.0	40.995631681350275	121.94786601152094
823	823.0	6.0	7.0	40.99636443446354	122.01941153219784
824	824.0	6.0	8.0	40.99705139842461	122.09095864791577
825	825.0	6.0	9.0	40.99769257170127	122.16250725583323
826	826.0	6.0	10.0	40.99828795286331	122.23405725309588
827	827.0	6.0	11.0	40.99883754058275	122.30560853683738
828	828.0	6.0	12.0	40.9993413336336	122.37716100418025
829	829.0	6.0	13.0	40.999799330892124	122.44871455223685
830	830.0	6.0	14.0	41.00021153133669	122.5202690781102
831	831.0	6.0	15.0	41.000577934047705	122.59182447889486
832	832.0	6.0	16.0	41.00089853820787	122.66338065167785
833	833.0	6.0	17.0	41.00117334310198	122.73493749353955
834	834.0	6.0	18.0	41.00140234811702	122.80649490155456
835	835.0	6.0	19.0	41.001585552742085	122.87805277279254
836	836.0	6.0	20.0	41.00172295656849	122.94961100431922
837	837.0	6.0	21.0	41.00181455928974	123.02116949319719
838	838.0	6.0	22.0	41.001860360701436	123.09272813648684
839	839.0	6.0	23.0	41.001860360701436	123.16428683124715
840	840.0	6.0	24.0	41.00181455928974	123.2358454745368
841	841.0	6.0	25.0	41.00172295656849	123.30740396341477
842	842.0	6.0	26.0	41.001585552742085	123.37896219494144
843	843.0	6.0	27.0	41.00140234811702	123.45052006617944
844	844.0	6.0	28.0	41.00117334310198	123.52207747419443
845	845.0	6.0	29.0	41.00089853820787	123.59363431605614
846	846.0	6.0	30.0	41.000577934047705	123.66519048883913
847	847.0	6.0	31.0	41.00021153133669	123.73674588962378
848	848.0	6.0	32.0	40.999799330892124	123.80830041549713
849	849.0	6.0	33.0	40.9993413336336	123.87985396355373
850	850.0	6.0	34.0	40.99883754058275	123.9514064308966
851	851.0	6.0	35.0	40.99828795286331	124.0229577146381
852	852.0	6.0	36.0	40.99769257170127	124.09450771190076
853	853.0	6.0	37.0	40.99705139842461	124.16605631981822
854	854.0	6.0	38.0	40.99636443446354	124.23760343553614
855	855.0	6.0	39.0	40.995631681350275	124.30914895621305
856	856.0	6.0	40.0	40.994853140719265	124.3806927790212
857	857.0	6.0	41.0	40.99402881430687	124.45223480114753
858	858.0	6.0	42.0	40.99315870395165	124.52377491979446
859	859.0	6.0	43.0	40.99224281159415	124.59531303218088
860	860.0	6.0	44.0	40.99128113927702	124.66684903554297
861	861.0	6.0	45.0	40.990273689144935	124.73838282713507
862	862.0	6.0	46.0	40.98922046344459	124.80991430423063
863	863.0	6.0	47.0	40.98812146452461	124.88144336412303
864	864.0	6.0	48.0	40.986976694835725	124.95296990412648
865	865.0	6.0	49.0	40.98578615693055	125.02449382157695
866	866.0	6.0	50.0	40.984549853463726	125.096015013833
867	867.0	6.0	51.0	40.9832677871918	125.16753337827664
868	868.0	6.0	52.0	40.98193996097323	125.23904881231428
869	869.0	6.0	53.0	40.98056637776837	125.31056121337758
870	870.0	6.0	54.0	40.97914704063948	125.38207047892433
871	871.0	6.0	55.0	40.977681952750714	125.45357650643935
872	872.0	6.0	56.0	40.97617111736798	125.52507919343526
873	873.0	6.0	57.0	40.97461453785905	125.59657843745354
874	874.0	6.0	58.0	40.973012217693544	125.66807413606531
875	875.0	6.0	59.0	40.971364160442796	125.73956618687217
876	876.0	6.0	60.0	40.969670369779905	125.81105448750714
877	877.0	6.0	61.0	40.9679308494797	125.8825389356355
878	878.0	6.0	62.0	40.966145603418695	125.9540194289557
879	879.0	6.0	63.0	40.96431463557516	126.02549586520026
880	880.0	6.0	64.0	40.96243795002885	126.09696814213649
881	881.0	6.0	65.0	40.960515550961304	126.16843615756757
882	882.0	6.0	66.0	40.95854744265561	126.23989980933328
883	883.0	6.0	67.0	40.95653362949643	126.31135899531093
884	884.0	6.0	68.0	40.95447411596987	126.38281361341623
885	885.0	6.0	69.0	40.9523689066637	126.45426356160417
886	886.0	6.0	70.0	40.95021800626706	126.52570873786975
887	887.0	6.0	71.0	40.948021419570566	126.59714904024915
888	888.0	6.0	72.0	40.945779151466255	126.66858436682023
889	889.0	6.0	73.0	40.943491206947556	126.74001461570374
890	890.0	6.0	74.0	40.94115759110926	126.81143968506389
891	891.0	6.0	75.0	40.93877830914742	126.88285947310948
892	892.0	6.0	76.0	40.93635336635945	126.9542738780945
893	893.0	6.0	77.0	40.93388276814393	127.02568279831927
894	894.0	6.0	78.0	40.93136652000075	127.097086132131
895	895.0	6.0	79.0	40.92880462753087	127.16848377792496
896	896.0	6.0	80.0	40.926197096436475	127.23987563414511
897	897.0	6.0	81.0	40.92354393252081	127.31126159928507
898	898.0	6.0	82.0	40.9208451416882	127.3826415718889
899	899.0	6.0	83.0	40.91810072994401	127.45401545055206
900	900.0	6.0	84.0	40.91531070339455	127.52538313392216
901	901.0	6.0	85.0	40.91247506824711	127.5967445206999
902	902.0	6.0	86.0	40.90959383080988	127.6680995096399
903	903.0	6.0	87.0	40.906666997491946	127.73944799955146
904	904.0	6.0	88.0	40.9036945748031	127.81078988929961
905	905.0	6.0	89.0	40.90067656935405	127.8821250778057
906	906.0	6.0	90.0	40.897612987856185	127.95345346404847
907	907.0	6.0	91.0	40.894503837121555	128.02477494706483
908	908.0	6.0	92.0	40.89134912406295	128.09608942595068
909	909.0	6.0	93.0	40.888148855693636	128.1673967998617
910	910.0	6.0	94.0	40.884903039127515	128.23869696801438
911	911.0	6.0	95.0	40.88161168157901	128.3099898296866
912	912.0	6.0	96.0	40.87827479036295	128.38127528421876
913	913.0	6.0	97.0	40.87489237289465	128.45255323101432
914	914.0	6.0	98.0	40.87146443668969	128.52382356954092
915	915.0	6.0	99.0	40.86799098936407	128.59508619933106
916	916.0	6.0	100.0	40.864472038634	128.66634101998292
917	917.0	6.0	101.0	40.8609075923159	128.73758793116124
918	918.0	6.0	102.0	40.8572976583264	128.8088268325982
919	919.0	6.0	103.0	40.85364224468221	128.88005762409418
920	920.0	6.0	104.0	40.84994135950011	128.95128020551857
921	921.0	6.0	105.0	40.84619501099688	129.02249447681075
922	922.0	6.0	106.0	40.842403207489276	129.09370033798066
923	923.0	6.0	107.0	40.83856595739391	129.16489768910986
924	924.0	6.0	108.0	40.83468326922731	129.2360864303523
925	925.0	6.0	109.0	40.83075515160573	129.307266461935
926	926.0	6.0	110.0	40.82678161324519	129.3784376841591
927	927.0	6.0	111.0	40.82276266296137	129.44959999740053
928	928.0	6.0	112.0	40.818698309669564	129.52075330211073
929	929.0	6.0	113.0	40.814588562384664	129.5918974988178
930	930.0	6.0	114.0	40.810433430221025	129.66303248812696
931	931.0	6.0	115.0	40.806232922392475	129.73415817072154
932	932.0	6.0	116.0	40.80198704821217	129.80527444736381
933	933.0	6.0	117.0	40.797695817092695	129.8763812188957
934	934.0	6.0	118.0	40.793359238545754	129.94747838623965
935	935.0	6.0	119.0	40.78897732218241	130.01856585039945
936	936.0	6.0	120.0	40.784550077712716	130.089643512461
937	937.0	6.0	121.0	40.78007751494588	130.16071127359308
938	938.0	6.0	122.0	40.775559643790125	130.23176903504822
939	939.0	6.0	123.0	40.77099647425256	130.30281669816353
940	940.0	6.0	124.0	40.76638801643922	130.37385416436138
941	941.0	6.0	125.0	40.761734280555	130.44488133515023
942	942.0	6.0	126.0	40.75703527690341	130.51589811212557
943	943.0	6.0	127.0	40.752291015886776	130.58690439697043
944	944.0	6.0	128.0	40.747501508006	130.65790009145647
945	945.0	6.0	129.0	40.742666763860505	130.72888509744462
946	946.0	6.0	130.0	40.73778679414818	130.79985931688577
947	947.0	6.0	131.0	40.732861609665385	130.8708226518218
948	948.0	6.0	132.0	40.727891221306756	130.94177500438613
949	949.0	6.0	133.0	40.72287564006526	131.01271627680467
950	950.0	6.0	134.0	40.71781487703199	131.08364637139644
951	951.0	6.0	135.0	40.712708943396215	131.15456519057454
952	952.0	7.0	0.0	41.04426879584758	121.51726597214453
953	953.0	7.0	1.0	41.04527712950439	121.58886044099796
954	954.0	7.0	2.0	41.04623964521002	121.6604571272559
955	955.0	7.0	3.0	41.04715634081643	121.73205592791109
956	956.0	7.0	4.0	41.048027214277866	121.80365673993816
957	957.0	7.0	5.0	41.04885226365066	121.87525946029429
958	958.0	7.0	6.0	41.04963148709346	121.94686398592016
959	959.0	7.0	7.0	41.0503648828671	122.01847021374091
960	960.0	7.0	8.0	41.05105244933465	122.09007804066692
961	961.0	7.0	9.0	41.05169418496146	122.16168736359477
962	962.0	7.0	10.0	41.05229008831519	122.23329807940812
963	963.0	7.0	11.0	41.0528401580656	122.30491008497857
964	964.0	7.0	12.0	41.05334439298499	122.37652327716657
965	965.0	7.0	13.0	41.053802791947746	122.44813755282236
966	966.0	7.0	14.0	41.054215353930616	122.51975280878679
967	967.0	7.0	15.0	41.054582078012665	122.59136894189218
968	968.0	7.0	16.0	41.05490296337529	122.66298584896334
969	969.0	7.0	17.0	41.05517800930214	122.73460342681841
970	970.0	7.0	18.0	41.05540721517925	122.8062215722696
971	971.0	7.0	19.0	41.05559058049495	122.87784018212439
972	972.0	7.0	20.0	41.05572810483988	122.94945915318608
973	973.0	7.0	21.0	41.055819787907076	123.02107838225493
974	974.0	7.0	22.0	41.05586562949185	123.09269776612902
975	975.0	7.0	23.0	41.05586562949185	123.16431720160497
976	976.0	7.0	24.0	41.055819787907076	123.23593658547905
977	977.0	7.0	25.0	41.05572810483988	123.30755581454791
978	978.0	7.0	26.0	41.05559058049495	123.3791747856096
979	979.0	7.0	27.0	41.05540721517925	123.45079339546437
980	980.0	7.0	28.0	41.05517800930214	123.52241154091558
981	981.0	7.0	29.0	41.05490296337529	123.59402911877064
982	982.0	7.0	30.0	41.054582078012665	123.66564602584181
983	983.0	7.0	31.0	41.054215353930616	123.7372621589472
984	984.0	7.0	32.0	41.053802791947746	123.80887741491162
985	985.0	7.0	33.0	41.05334439298499	123.88049169056741
986	986.0	7.0	34.0	41.0528401580656	123.95210488275542
987	987.0	7.0	35.0	41.05229008831519	124.02371688832588
988	988.0	7.0	36.0	41.05169418496146	124.09532760413923
989	989.0	7.0	37.0	41.05105244933465	124.16693692706707
990	990.0	7.0	38.0	41.0503648828671	124.23854475399308
991	991.0	7.0	39.0	41.04963148709346	124.31015098181383
992	992.0	7.0	40.0	41.04885226365066	124.3817555074397
993	993.0	7.0	41.0	41.048027214277866	124.45335822779582
994	994.0	7.0	42.0	41.04715634081643	124.52495903982289
995	995.0	7.0	43.0	41.04623964521002	124.5965578404781
996	996.0	7.0	44.0	41.04527712950439	124.66815452673602
997	997.0	7.0	45.0	41.04426879584758	124.73974899558947
998	998.0	7.0	46.0	41.0432146464898	124.81134114405043
999	999.0	7.0	47.0	41.04211468378333	124.88293086915094
1000	1000.0	7.0	48.0	41.04096891018275	124.95451806794397
1001	1001.0	7.0	49.0	41.03977732824467	125.02610263750424
1002	1002.0	7.0	50.0	41.03853994062779	125.09768447492924
1003	1003.0	7.0	51.0	41.03725675009304	125.16926347734002
1004	1004.0	7.0	52.0	41.035927759503295	125.24083954188212
1005	1005.0	7.0	53.0	41.03455297182357	125.31241256572642
1006	1006.0	7.0	54.0	41.03313239012087	125.38398244607001
1007	1007.0	7.0	55.0	41.03166601756426	125.45554908013715
1008	1008.0	7.0	56.0	41.03015385742481	125.52711236518007
1009	1009.0	7.0	57.0	41.02859591307553	125.59867219847999
1010	1010.0	7.0	58.0	41.0269921879914	125.67022847734773
1011	1011.0	7.0	59.0	41.025342685749315	125.74178109912492
1012	1012.0	7.0	60.0	41.02364741002819	125.8133299611846
1013	1013.0	7.0	61.0	41.02190636460866	125.88487496093235
1014	1014.0	7.0	62.0	41.02011955337334	125.95641599580694
1015	1015.0	7.0	63.0	41.018286980306605	126.02795296328134
1016	1016.0	7.0	64.0	41.01640864949472	126.09948576086359
1017	1017.0	7.0	65.0	41.01448456512563	126.17101428609762
1018	1018.0	7.0	66.0	41.01251473148911	126.24253843656417
1019	1019.0	7.0	67.0	41.01049915297665	126.31405810988173
1020	1020.0	7.0	68.0	41.008437834081455	126.3855732037072
1021	1021.0	7.0	69.0	41.00633077939827	126.45708361573703
1022	1022.0	7.0	70.0	41.00417799362368	126.5285892437079
1023	1023.0	7.0	71.0	41.00197948155568	126.6000899853977
1024	1024.0	7.0	72.0	40.99973524809399	126.67158573862633
1025	1025.0	7.0	73.0	40.99744529823977	126.74307640125662
1026	1026.0	7.0	74.0	40.99510963709576	126.8145618711952
1027	1027.0	7.0	75.0	40.99272826986609	126.88604204639327
1028	1028.0	7.0	76.0	40.99030120185644	126.95751682484763
1029	1029.0	7.0	77.0	40.98782843847382	127.02898610460147
1030	1030.0	7.0	78.0	40.98530998522658	127.10044978374513
1031	1031.0	7.0	79.0	40.982745847724544	127.17190776041718
1032	1032.0	7.0	80.0	40.980136031678654	127.24335993280506
1033	1033.0	7.0	81.0	40.97748054290125	127.31480619914618
1034	1034.0	7.0	82.0	40.9747793873058	127.38624645772846
1035	1035.0	7.0	83.0	40.97203257090704	127.45768060689161
1036	1036.0	7.0	84.0	40.96924009982076	127.52910854502757
1037	1037.0	7.0	85.0	40.96640198026394	127.60053017058164
1038	1038.0	7.0	86.0	40.963518218554526	127.67194538205324
1039	1039.0	7.0	87.0	40.96058882111154	127.74335407799684
1040	1040.0	7.0	88.0	40.95761379445503	127.81475615702263
1041	1041.0	7.0	89.0	40.95459314520588	127.88615151779759
1042	1042.0	7.0	90.0	40.951526880085915	127.95754005904621
1043	1043.0	7.0	91.0	40.94841500591781	128.02892167955144
1044	1044.0	7.0	92.0	40.94525752962502	128.1002962781554
1045	1045.0	7.0	93.0	40.94205445823178	128.17166375376036
1046	1046.0	7.0	94.0	40.93880579886303	128.24302400532954
1047	1047.0	7.0	95.0	40.93551155874439	128.31437693188792
1048	1048.0	7.0	96.0	40.93217174520201	128.38572243252312
1049	1049.0	7.0	97.0	40.92878636566276	128.45706040638626
1050	1050.0	7.0	98.0	40.9253554276539	128.52839075269281
1051	1051.0	7.0	99.0	40.921878938803175	128.5997133707233
1052	1052.0	7.0	100.0	40.918356906838845	128.67102815982437
1053	1053.0	7.0	101.0	40.91478933958943	128.74233501940944
1054	1054.0	7.0	102.0	40.91117624498385	128.81363384895963
1055	1055.0	7.0	103.0	40.90751763105126	128.88492454802454
1056	1056.0	7.0	104.0	40.90381350592097	128.95620701622312
1057	1057.0	7.0	105.0	40.90006387782258	129.02748115324457
1058	1058.0	7.0	106.0	40.896268755085664	129.09874685884895
1059	1059.0	7.0	107.0	40.892428146139906	129.17000403286832
1060	1060.0	7.0	108.0	40.88854205951509	129.24125257520728
1061	1061.0	7.0	109.0	40.88461050384071	129.31249238584394
1062	1062.0	7.0	110.0	40.88063348784639	129.38372336483076
1063	1063.0	7.0	111.0	40.87661102036139	129.45494541229527
1064	1064.0	7.0	112.0	40.87254311031485	129.52615842844108
1065	1065.0	7.0	113.0	40.86842976673563	129.59736231354842
1066	1066.0	7.0	114.0	40.86427099875215	129.6685569679752
1067	1067.0	7.0	115.0	40.860066815592496	129.73974229215776
1068	1068.0	7.0	116.0	40.85581722658432	129.8109181866116
1069	1069.0	7.0	117.0	40.85152224115466	129.88208455193228
1070	1070.0	7.0	118.0	40.84718186883001	129.95324128879625
1071	1071.0	7.0	119.0	40.84279611923621	130.02438829796154
1072	1072.0	7.0	120.0	40.83836500209843	130.09552548026872
1073	1073.0	7.0	121.0	40.833888527240966	130.16665273664157
1074	1074.0	7.0	122.0	40.82936670458735	130.237769968088
1075	1075.0	7.0	123.0	40.82479954416021	130.30887707570076
1076	1076.0	7.0	124.0	40.820187056081174	130.37997396065833
1077	1077.0	7.0	125.0	40.815529250570854	130.4510605242256
1078	1078.0	7.0	126.0	40.81082613794874	130.52213666775475
1079	1079.0	7.0	127.0	40.80607772863316	130.59320229268607
1080	1080.0	7.0	128.0	40.80128403314122	130.66425730054874
1081	1081.0	7.0	129.0	40.79644506208872	130.73530159296146
1082	1082.0	7.0	130.0	40.791560826190064	130.80633507163353
1083	1083.0	7.0	131.0	40.78663133625826	130.87735763836545
1084	1084.0	7.0	132.0	40.78165660320476	130.94836919504965
1085	1085.0	7.0	133.0	40.77663663803941	131.0193696436714
1086	1086.0	7.0	134.0	40.77157145187045	131.09035888630967
1087	1087.0	7.0	135.0	40.766461055904415	131.16133682513768
1088	1088.0	8.0	0.0	41.09826539849666	121.5158974832943
1089	1089.0	8.0	1.0	41.09927461630704	121.58755273239726
1090	1090.0	8.0	2.0	41.10023797600148	121.6592102045583
1091	1091.0	8.0	3.0	41.101155475428676	121.73086979650787
1092	1092.0	8.0	4.0	41.10202711253954	121.80253140495803
1093	1093.0	8.0	5.0	41.10285288538746	121.87419492660344
1094	1094.0	8.0	6.0	41.10363279212813	121.94586025812208
1095	1095.0	8.0	7.0	41.10436683101975	122.01752729617641
1096	1096.0	8.0	8.0	41.10505500042281	122.08919593741408
1097	1097.0	8.0	9.0	41.10569729880023	122.16086607846881
1098	1098.0	8.0	10.0	41.10629372471741	122.23253761596139
1099	1099.0	8.0	11.0	41.106844276842146	122.30421044650048
1100	1100.0	8.0	12.0	41.107348953944715	122.37588446668359
1101	1101.0	8.0	13.0	41.10780775489775	122.44755957309788
1102	1102.0	8.0	14.0	41.10822067867645	122.51923566232111
1103	1103.0	8.0	15.0	41.10858772435843	122.59091263092262
1104	1104.0	8.0	16.0	41.10890889112376	122.66259037546403
1105	1105.0	8.0	17.0	41.10918417825502	122.73426879250026
1106	1106.0	8.0	18.0	41.10941358513729	122.80594777858045
1107	1107.0	8.0	19.0	41.10959711125806	122.87762723024878
1108	1108.0	8.0	20.0	41.10973475620736	122.94930704404538
1109	1109.0	8.0	21.0	41.10982651967774	123.02098711650727
1110	1110.0	8.0	22.0	41.10987240146416	123.09266734416926
1111	1111.0	8.0	23.0	41.10987240146416	123.16434762356472
1112	1112.0	8.0	24.0	41.10982651967774	123.23602785122672
1113	1113.0	8.0	25.0	41.10973475620736	123.30770792368861
1114	1114.0	8.0	26.0	41.10959711125806	123.37938773748522
1115	1115.0	8.0	27.0	41.10941358513729	123.45106718915355
1116	1116.0	8.0	28.0	41.10918417825502	123.52274617523372
1117	1117.0	8.0	29.0	41.10890889112376	123.59442459226995
1118	1118.0	8.0	30.0	41.10858772435843	123.66610233681138
1119	1119.0	8.0	31.0	41.10822067867645	123.73777930541287
1120	1120.0	8.0	32.0	41.10780775489775	123.80945539463612
1121	1121.0	8.0	33.0	41.107348953944715	123.88113050105041
1122	1122.0	8.0	34.0	41.106844276842146	123.95280452123352
1123	1123.0	8.0	35.0	41.10629372471741	124.02447735177259
1124	1124.0	8.0	36.0	41.10569729880023	124.09614888926518
1125	1125.0	8.0	37.0	41.10505500042281	124.1678190303199
1126	1126.0	8.0	38.0	41.10436683101975	124.23948767155757
1127	1127.0	8.0	39.0	41.10363279212813	124.31115470961191
1128	1128.0	8.0	40.0	41.10285288538746	124.38282004113056
1129	1129.0	8.0	41.0	41.10202711253954	124.45448356277596
1130	1130.0	8.0	42.0	41.101155475428676	124.52614517122612
1131	1131.0	8.0	43.0	41.10023797600148	124.59780476317567
1132	1132.0	8.0	44.0	41.09927461630704	124.66946223533674
1133	1133.0	8.0	45.0	41.09826539849666	124.74111748443968
1134	1134.0	8.0	46.0	41.09721032482399	124.81277040723418
1135	1135.0	8.0	47.0	41.09610939764516	124.88442090049003
1136	1136.0	8.0	48.0	41.09496261941846	124.95606886099797
1137	1137.0	8.0	49.0	41.0937699927045	125.02771418557072
1138	1138.0	8.0	50.0	41.092531520166254	125.09935677104379
1139	1139.0	8.0	51.0	41.09124720456876	125.17099651427635
1140	1140.0	8.0	52.0	41.08991704877952	125.24263331215215
1141	1141.0	8.0	53.0	41.0885410557681	125.31426706158044
1142	1142.0	8.0	54.0	41.08711922860633	125.38589765949676
1143	1143.0	8.0	55.0	41.08565157046822	125.45752500286395
1144	1144.0	8.0	56.0	41.08413808462992	125.52914898867292
1145	1145.0	8.0	57.0	41.082578774469724	125.60076951394366
1146	1146.0	8.0	58.0	41.080973643468035	125.67238647572599
1147	1147.0	8.0	59.0	41.07932269520735	125.74399977110052
1148	1148.0	8.0	60.0	41.07762593337228	125.8156092971796
1149	1149.0	8.0	61.0	41.07588336174936	125.88721495110806
1150	1150.0	8.0	62.0	41.074094984227294	125.95881663006419
1151	1151.0	8.0	63.0	41.072260804796684	126.03041423126058
1152	1152.0	8.0	64.0	41.07038082755012	126.10200765194503
1153	1153.0	8.0	65.0	41.068455056682126	126.17359678940142
1154	1154.0	8.0	66.0	41.06648349648917	126.24518154095055
1155	1155.0	8.0	67.0	41.06446615136951	126.31676180395112
1156	1156.0	8.0	68.0	41.06240302582341	126.38833747580051
1157	1157.0	8.0	69.0	41.060294124452845	126.4599084539357
1158	1158.0	8.0	70.0	41.058139451961615	126.53147463583412
1159	1159.0	8.0	71.0	41.055939013155275	126.60303591901459
1160	1160.0	8.0	72.0	41.05369281294109	126.67459220103808
1161	1161.0	8.0	73.0	41.05140085632812	126.74614337950871
1162	1162.0	8.0	74.0	41.049063148426974	126.81768935207455
1163	1163.0	8.0	75.0	41.046679694449956	126.88923001642851
1164	1164.0	8.0	76.0	41.04425049971094	126.96076527030922
1165	1165.0	8.0	77.0	41.04177556962542	127.03229501150186
1166	1166.0	8.0	78.0	41.03925490971034	127.10381913783908
1167	1167.0	8.0	79.0	41.036688525584196	127.17533754720182
1168	1168.0	8.0	80.0	41.034076422966855	127.24685013752027
1169	1169.0	8.0	81.0	41.03141860767973	127.31835680677462
1170	1170.0	8.0	82.0	41.028715085645445	127.38985745299595
1171	1171.0	8.0	83.0	41.025965862888114	127.46135197426719
1172	1172.0	8.0	84.0	41.02317094553309	127.53284026872386
1173	1173.0	8.0	85.0	41.020330339806975	127.60432223455499
1174	1174.0	8.0	86.0	41.017444052037604	127.67579777000397
1175	1175.0	8.0	87.0	41.01451208865394	127.74726677336942
1176	1176.0	8.0	88.0	41.01153445618615	127.81872914300605
1177	1177.0	8.0	89.0	41.00851116126548	127.89018477732553
1178	1178.0	8.0	90.0	41.00544221062418	127.96163357479725
1179	1179.0	8.0	91.0	41.002327611095524	128.0330754339493
1180	1180.0	8.0	92.0	40.99916736961377	128.10451025336928
1181	1181.0	8.0	93.0	40.99596149321401	128.17593793170514
1182	1182.0	8.0	94.0	40.9927099890323	128.24735836766595
1183	1183.0	8.0	95.0	40.989412864305464	128.318771460023
1184	1184.0	8.0	96.0	40.986070126371125	128.3901771076103
1185	1185.0	8.0	97.0	40.98268178266755	128.4615752093257
1186	1186.0	8.0	98.0	40.97924784073378	128.5329656641317
1187	1187.0	8.0	99.0	40.97576830820939	128.60434837105612
1188	1188.0	8.0	100.0	40.972243192834625	128.67572322919307
1189	1189.0	8.0	101.0	40.968672502450225	128.74709013770394
1190	1190.0	8.0	102.0	40.9650562449973	128.81844899581785
1191	1191.0	8.0	103.0	40.96139442851752	128.88979970283285
1192	1192.0	8.0	104.0	40.95768706115289	128.96114215811667
1193	1193.0	8.0	105.0	40.95393415114567	129.03247626110738
1194	1194.0	8.0	106.0	40.9501357068384	129.10380191131446
1195	1195.0	8.0	107.0	40.94629173667388	129.17511900831946
1196	1196.0	8.0	108.0	40.94240224919499	129.24642745177692
1197	1197.0	8.0	109.0	40.93846725304477	129.31772714141522
1198	1198.0	8.0	110.0	40.934486756966216	129.38901797703733
1199	1199.0	8.0	111.0	40.93046076980241	129.46029985852158
1200	1200.0	8.0	112.0	40.92638930049623	129.53157268582277
1201	1201.0	8.0	113.0	40.92227235809056	129.60283635897264
1202	1202.0	8.0	114.0	40.91810995172799	129.6740907780809
1203	1203.0	8.0	115.0	40.91390209065088	129.74533584333602
1204	1204.0	8.0	116.0	40.90964878420129	129.816571455006
1205	1205.0	8.0	117.0	40.905350041820846	129.8877975134392
1206	1206.0	8.0	118.0	40.90100587305084	129.95901391906523
1207	1207.0	8.0	119.0	40.89661628753199	130.0302205723956
1208	1208.0	8.0	120.0	40.892181295004484	130.10141737402475
1209	1209.0	8.0	121.0	40.88770090530783	130.17260422463062
1210	1210.0	8.0	122.0	40.88317512838094	130.2437810249757
1211	1211.0	8.0	123.0	40.878603974261885	130.31494767590763
1212	1212.0	8.0	124.0	40.87398745308797	130.38610407836012
1213	1213.0	8.0	125.0	40.86932557509559	130.4572501333537
1214	1214.0	8.0	126.0	40.86461835062017	130.5283857419966
1215	1215.0	8.0	127.0	40.85986579009617	130.59951080548535
1216	1216.0	8.0	128.0	40.85506790405691	130.67062522510594
1217	1217.0	8.0	129.0	40.85022470313456	130.7417289022342
1218	1218.0	8.0	130.0	40.845336198060096	130.81282173833685
1219	1219.0	8.0	131.0	40.8404023996632	130.88390363497226
1220	1220.0	8.0	132.0	40.83542331887216	130.95497449379113
1221	1221.0	8.0	133.0	40.83039896671382	131.02603421653743
1222	1222.0	8.0	134.0	40.825329354313574	131.09708270504908
1223	1223.0	8.0	135.0	40.820214492895175	131.1681198612587
1224	1224.0	9.0	0.0	41.15226345039624	121.51452666813229
1225	1225.0	9.0	1.0	41.153273552989866	121.58624280073522
1226	1226.0	9.0	2.0	41.15423775727424	121.65796116206916
1227	1227.0	9.0	3.0	41.15515606109463	121.72968164860117
1228	1228.0	9.0	4.0	41.156028462398865	121.80140415677995
1229	1229.0	9.0	5.0	41.156854959237215	121.87312858303667
1230	1230.0	9.0	6.0	41.15763554976254	121.94485482378586
1231	1231.0	9.0	7.0	41.15837023223026	122.01658277542631
1232	1232.0	9.0	8.0	41.15905900499833	122.08831233434202
1233	1233.0	9.0	9.0	41.159701866527286	122.16004339690299
1234	1234.0	9.0	10.0	41.160298815380244	122.23177585946625
1235	1235.0	9.0	11.0	41.16084985022299	122.30350961837665
1236	1236.0	9.0	12.0	41.16135496982373	122.3752445699678
1237	1237.0	9.0	13.0	41.16181417305351	122.44698061056295
1238	1238.0	9.0	14.0	41.16222745888584	122.51871763647594
1239	1239.0	9.0	15.0	41.16259482639689	122.59045554401204
1240	1240.0	9.0	16.0	41.16291627476546	122.66219422946888
1241	1241.0	9.0	17.0	41.16319180327304	122.73393358913735
1242	1242.0	9.0	18.0	41.16342141130366	122.80567351930247
1243	1243.0	9.0	19.0	41.163605098344114	122.87741391624436
1244	1244.0	9.0	20.0	41.16374286398371	122.949154676239
1245	1245.0	9.0	21.0	41.16383470791456	123.0208956955593
1246	1246.0	9.0	22.0	41.163880629931306	123.0926368704759
1247	1247.0	9.0	23.0	41.163880629931306	123.16437809725808
1248	1248.0	9.0	24.0	41.16383470791456	123.23611927217469
1249	1249.0	9.0	25.0	41.16374286398371	123.30786029149499
1250	1250.0	9.0	26.0	41.163605098344114	123.37960105148963
1251	1251.0	9.0	27.0	41.16342141130366	123.4513414484315
1252	1252.0	9.0	28.0	41.16319180327304	123.52308137859663
1253	1253.0	9.0	29.0	41.16291627476546	123.59482073826511
1254	1254.0	9.0	30.0	41.16259482639689	123.66655942372194
1255	1255.0	9.0	31.0	41.16222745888584	123.73829733125805
1256	1256.0	9.0	32.0	41.16181417305351	123.81003435717103
1257	1257.0	9.0	33.0	41.16135496982373	123.88177039776618
1258	1258.0	9.0	34.0	41.16084985022299	123.95350534935733
1259	1259.0	9.0	35.0	41.160298815380244	124.02523910826774
1260	1260.0	9.0	36.0	41.159701866527286	124.09697157083099
1261	1261.0	9.0	37.0	41.15905900499833	124.16870263339196
1262	1262.0	9.0	38.0	41.15837023223026	124.24043219230767
1263	1263.0	9.0	39.0	41.15763554976254	124.31216014394813
1264	1264.0	9.0	40.0	41.156854959237215	124.38388638469732
1265	1265.0	9.0	41.0	41.156028462398865	124.45561081095403
1266	1266.0	9.0	42.0	41.15515606109463	124.52733331913281
1267	1267.0	9.0	43.0	41.15423775727424	124.59905380566484
1268	1268.0	9.0	44.0	41.153273552989866	124.67077216699877
1269	1269.0	9.0	45.0	41.15226345039624	124.7424882996017
1270	1270.0	9.0	46.0	41.151207451750594	124.81420209996013
1271	1271.0	9.0	47.0	41.150105559412616	124.88591346458061
1272	1272.0	9.0	48.0	41.14895777584454	124.95762228999094
1273	1273.0	9.0	49.0	41.14776410361092	125.02932847274083
1274	1274.0	9.0	50.0	41.146524545378874	125.10103190940293
1275	1275.0	9.0	51.0	41.14523910391787	125.17273249657366
1276	1276.0	9.0	52.0	41.14390778209973	125.24443013087411
1277	1277.0	9.0	53.0	41.14253058289882	125.31612470895097
1278	1278.0	9.0	54.0	41.14110750939167	125.38781612747735
1279	1279.0	9.0	55.0	41.139638564757256	125.45950428315379
1280	1280.0	9.0	56.0	41.138123752276876	125.531189072709
1281	1281.0	9.0	57.0	41.13656307533407	125.60287039290087
1282	1282.0	9.0	58.0	41.13495653741467	125.67454814051727
1283	1283.0	9.0	59.0	41.1333041421068	125.74622221237705
1284	1284.0	9.0	60.0	41.13160589310082	125.8178925053308
1285	1285.0	9.0	61.0	41.12986179418918	125.88955891626183
1286	1286.0	9.0	62.0	41.12807184926664	125.96122134208707
1287	1287.0	9.0	63.0	41.12623606233003	126.0328796797578
1288	1288.0	9.0	64.0	41.124354437478324	126.1045338262607
1289	1289.0	9.0	65.0	41.12242697891261	126.17618367861876
1290	1290.0	9.0	66.0	41.12045369093604	126.24782913389194
1291	1291.0	9.0	67.0	41.11843457795381	126.31947008917832
1292	1292.0	9.0	68.0	41.1163696444731	126.3911064416148
1293	1293.0	9.0	69.0	41.1142588951031	126.46273808837803
1294	1294.0	9.0	70.0	41.112102334555	126.53436492668537
1295	1295.0	9.0	71.0	41.109899967641745	126.6059868537956
1296	1296.0	9.0	72.0	41.10765179927839	126.67760376701
1297	1297.0	9.0	73.0	41.10535783448167	126.74921556367305
1298	1298.0	9.0	74.0	41.10301807837028	126.82082214117342
1299	1299.0	9.0	75.0	41.100632536164596	126.89242339694478
1300	1300.0	9.0	76.0	41.098201213186805	126.96401922846675
1301	1301.0	9.0	77.0	41.09572411486077	127.0356095332657
1302	1302.0	9.0	78.0	41.09320124671209	127.10719420891566
1303	1303.0	9.0	79.0	41.09063261436802	127.17877315303912
1304	1304.0	9.0	80.0	41.08801822355736	127.25034626330809
1305	1305.0	9.0	81.0	41.085358080110495	127.3219134374447
1306	1306.0	9.0	82.0	41.08265218995943	127.39347457322235
1307	1307.0	9.0	83.0	41.07990055913754	127.46502956846629
1308	1308.0	9.0	84.0	41.077103193779784	127.53657832105476
1309	1309.0	9.0	85.0	41.07426010012242	127.60812072891967
1310	1310.0	9.0	86.0	41.07137128450313	127.67965669004754
1311	1311.0	9.0	87.0	41.068436753360956	127.75118610248032
1312	1312.0	9.0	88.0	41.06545651323617	127.82270886431633
1313	1313.0	9.0	89.0	41.06243057077032	127.89422487371101
1314	1314.0	9.0	90.0	41.05935893270618	127.96573402887786
1315	1315.0	9.0	91.0	41.056241605887664	128.0372362280893
1316	1316.0	9.0	92.0	41.05307859725977	128.1087313696775
1317	1317.0	9.0	93.0	41.049869913868584	128.18021935203524
1318	1318.0	9.0	94.0	41.04661556286125	128.2517000736167
1319	1319.0	9.0	95.0	41.04331555148578	128.32317343293838
1320	1320.0	9.0	96.0	41.039969887091274	128.3946393285801
1321	1321.0	9.0	97.0	41.03657857712757	128.4660976591855
1322	1322.0	9.0	98.0	41.03314162914539	128.53754832346323
1323	1323.0	9.0	99.0	41.02965905079625	128.6089912201875
1324	1324.0	9.0	100.0	41.02613084983231	128.6804262481993
1325	1325.0	9.0	101.0	41.02255703410656	128.75185330640682
1326	1326.0	9.0	102.0	41.01893761157249	128.82327229378654
1327	1327.0	9.0	103.0	41.015272590284184	128.89468310938418
1328	1328.0	9.0	104.0	41.01156197839626	128.96608565231517
1329	1329.0	9.0	105.0	41.007805784163864	129.03747982176586
1330	1330.0	9.0	106.0	41.00400401594246	129.10886551699414
1331	1331.0	9.0	107.0	41.000156682187935	129.1802426373304
1332	1332.0	9.0	108.0	40.99626379145646	129.2516110821782
1333	1333.0	9.0	109.0	40.99232535240439	129.3229707510153
1334	1334.0	9.0	110.0	40.9883413737884	129.39432154339437
1335	1335.0	9.0	111.0	40.98431186446519	129.46566335894386
1336	1336.0	9.0	112.0	40.980236833391594	129.53699609736879
1337	1337.0	9.0	113.0	40.97611628962447	129.6083196584516
1338	1338.0	9.0	114.0	40.97195024232055	129.67963394205302
1339	1339.0	9.0	115.0	40.96773870073653	129.75093884811284
1340	1340.0	9.0	116.0	40.96348167422899	129.8222342766507
1341	1341.0	9.0	117.0	40.95917917225414	129.89352012776698
1342	1342.0	9.0	118.0	40.954831204368084	129.96479630164364
1343	1343.0	9.0	119.0	40.950437780226416	130.03606269854484
1344	1344.0	9.0	120.0	40.94599890958442	130.1073192188181
1345	1345.0	9.0	121.0	40.941514602296884	130.17856576289472
1346	1346.0	9.0	122.0	40.93698486831802	130.2498022312909
1347	1347.0	9.0	123.0	40.93240971770151	130.3210285246084
1348	1348.0	9.0	124.0	40.92778916060026	130.3922445435354
1349	1349.0	9.0	125.0	40.92312320726653	130.46345018884728
1350	1350.0	9.0	126.0	40.91841186805174	130.53464536140737
1351	1351.0	9.0	127.0	40.913655153406474	130.6058299621679
1352	1352.0	9.0	128.0	40.90885307388031	130.67700389217063
1353	1353.0	9.0	129.0	40.90400564012188	130.74816705254779
1354	1354.0	9.0	130.0	40.89911286287871	130.81931934452282
1355	1355.0	9.0	131.0	40.89417475299723	130.89046066941114
1356	1356.0	9.0	132.0	40.88919132142254	130.96159092862086
1357	1357.0	9.0	133.0	40.88416257919857	131.03271002365392
1358	1358.0	9.0	134.0	40.8790885374679	131.10381785610636
1359	1359.0	9.0	135.0	40.873969207471525	131.17491432766954
1360	1360.0	10.0	0.0	41.20626290480543	121.51315352072234
1361	1361.0	10.0	1.0	41.20727389281268	121.58493064033901
1362	1362.0	10.0	2.0	41.20823894228875	121.65670999437887
1363	1363.0	10.0	3.0	41.2091580510756	121.72849147904476
1364	1364.0	10.0	4.0	41.210031217117745	121.80027499052116
1365	1365.0	10.0	5.0	41.21085843846248	121.87206042497483
1366	1366.0	10.0	6.0	41.211639713259764	121.94384767855587
1367	1367.0	10.0	7.0	41.21237503976226	122.01563664739861
1368	1368.0	10.0	8.0	41.21306441632538	122.0874272276225
1369	1369.0	10.0	9.0	41.2137078414073	122.15921931533289
1370	1370.0	10.0	10.0	41.21430531356881	122.23101280662213
1371	1371.0	10.0	11.0	41.214856831473575	122.30280759757038
1372	1372.0	10.0	12.0	41.21536239388805	122.37460358424644
1373	1373.0	10.0	13.0	41.21582199968131	122.44640066270878
1374	1374.0	10.0	14.0	41.21623564782536	122.51819872900637
1375	1375.0	10.0	15.0	41.2166033373949	122.58999767917959
1376	1376.0	10.0	16.0	41.21692506756751	122.66179740926114
1377	1377.0	10.0	17.0	41.21720083762345	122.73359781527698
1378	1378.0	10.0	18.0	41.217430646945864	122.8053987932471
1379	1379.0	10.0	19.0	41.217614495020705	122.87720023918664
1380	1380.0	10.0	20.0	41.21775238143667	122.94900204910658
1381	1381.0	10.0	21.0	41.21784430588535	123.02080411901481
1382	1382.0	10.0	22.0	41.2178902681611	123.0926063449169
1383	1383.0	10.0	23.0	41.2178902681611	123.16440862281708
1384	1384.0	10.0	24.0	41.21784430588535	123.23621084871918
1385	1385.0	10.0	25.0	41.21775238143667	123.30801291862741
1386	1386.0	10.0	26.0	41.217614495020705	123.37981472854736
1387	1387.0	10.0	27.0	41.217430646945864	123.45161617448689
1388	1388.0	10.0	28.0	41.21720083762345	123.52341715245701
1389	1389.0	10.0	29.0	41.21692506756751	123.59521755847285
1390	1390.0	10.0	30.0	41.2166033373949	123.6670172885544
1391	1391.0	10.0	31.0	41.21623564782536	123.73881623872761
1392	1392.0	10.0	32.0	41.21582199968131	123.81061430502521
1393	1393.0	10.0	33.0	41.21536239388805	123.88241138348754
1394	1394.0	10.0	34.0	41.214856831473575	123.95420737016362
1395	1395.0	10.0	35.0	41.21430531356881	124.02600216111185
1396	1396.0	10.0	36.0	41.2137078414073	124.0977956524011
1397	1397.0	10.0	37.0	41.21306441632538	124.1695877401115
1398	1398.0	10.0	38.0	41.21237503976226	124.24137832033537
1399	1399.0	10.0	39.0	41.211639713259764	124.31316728917812
1400	1400.0	10.0	40.0	41.21085843846248	124.38495454275916
1401	1401.0	10.0	41.0	41.210031217117745	124.45673997721283
1402	1402.0	10.0	42.0	41.2091580510756	124.52852348868923
1403	1403.0	10.0	43.0	41.20823894228875	124.60030497335511
1404	1404.0	10.0	44.0	41.20727389281268	124.67208432739498
1405	1405.0	10.0	45.0	41.20626290480543	124.74386144701164
1406	1406.0	10.0	46.0	41.20520598052776	124.81563622842748
1407	1407.0	10.0	47.0	41.20410312234311	124.88740856788506
1408	1408.0	10.0	48.0	41.202954332717475	124.95917836164817
1409	1409.0	10.0	49.0	41.2017596142195	125.03094550600272
1410	1410.0	10.0	50.0	41.20051896952041	125.10270989725755
1411	1411.0	10.0	51.0	41.19923240139401	125.17447143174549
1412	1412.0	10.0	52.0	41.1978999127167	125.24623000582405
1413	1413.0	10.0	53.0	41.19652150646737	125.31798551587649
1414	1414.0	10.0	54.0	41.195097185727434	125.38973785831261
1415	1415.0	10.0	55.0	41.19362695368082	125.4614869295697
1416	1416.0	10.0	56.0	41.19211081361396	125.53323262611342
1417	1417.0	10.0	57.0	41.19054876891567	125.60497484443866
1418	1418.0	10.0	58.0	41.18894082307724	125.6767134810705
1419	1419.0	10.0	59.0	41.18728697969243	125.74844843256504
1420	1420.0	10.0	60.0	41.18558724245729	125.8201795955103
1421	1421.0	10.0	61.0	41.183841615170245	125.8919068665272
1422	1422.0	10.0	62.0	41.18205010173215	125.96363014227032
1423	1423.0	10.0	63.0	41.180212706146044	126.03534931942883
1424	1424.0	10.0	64.0	41.17832943251734	126.10706429472746
1425	1425.0	10.0	65.0	41.176400285053646	126.17877496492727
1426	1426.0	10.0	66.0	41.17442526806488	126.25048122682662
1427	1427.0	10.0	67.0	41.172404385963084	126.32218297726205
1428	1428.0	10.0	68.0	41.17033764326249	126.39388011310908
1429	1429.0	10.0	69.0	41.16822504457948	126.4655725312832
1430	1430.0	10.0	70.0	41.16606659463258	126.53726012874075
1431	1431.0	10.0	71.0	41.16386229824231	126.6089428024797
1432	1432.0	10.0	72.0	41.16161216033132	126.68062044954063
1433	1433.0	10.0	73.0	41.15931618592426	126.75229296700756
1434	1434.0	10.0	74.0	41.15697438014771	126.82396025200892
1435	1435.0	10.0	75.0	41.15458674823027	126.89562220171824
1436	1436.0	10.0	76.0	41.15215329550238	126.96727871335526
1437	1437.0	10.0	77.0	41.14967402739643	127.03892968418666
1438	1438.0	10.0	78.0	41.14714894944657	127.11057501152693
1439	1439.0	10.0	79.0	41.144578067288826	127.18221459273934
1440	1440.0	10.0	80.0	41.14196138666098	127.25384832523673
1441	1441.0	10.0	81.0	41.13929891340254	127.32547610648247
1442	1442.0	10.0	82.0	41.13659065345464	127.3970978339912
1443	1443.0	10.0	83.0	41.13383661286018	127.46871340532982
1444	1444.0	10.0	84.0	41.13103679776358	127.54032271811832
1445	1445.0	10.0	85.0	41.1281912144109	127.61192567003064
1446	1446.0	10.0	86.0	41.125299869149664	127.68352215879555
1447	1447.0	10.0	87.0	41.12236276842892	127.75511208219754
1448	1448.0	10.0	88.0	41.1193799187992	127.82669533807757
1449	1449.0	10.0	89.0	41.11635132691231	127.89827182433409
1450	1450.0	10.0	90.0	41.11327699952159	127.96984143892386
1451	1451.0	10.0	91.0	41.11015694348156	128.0414040798627
1452	1452.0	10.0	92.0	41.10699116574806	128.1129596452265
1453	1453.0	10.0	93.0	41.10377967337818	128.18450803315199
1454	1454.0	10.0	94.0	41.100522473530084	128.25604914183765
1455	1455.0	10.0	95.0	41.09721957346318	128.32758286954447
1456	1456.0	10.0	96.0	41.093870980537936	128.399109114597
1457	1457.0	10.0	97.0	41.0904767022158	128.47062777538395
1458	1458.0	10.0	98.0	41.087036746059226	128.54213875035921
1459	1459.0	10.0	99.0	41.08355111973161	128.6136419380427
1460	1460.0	10.0	100.0	41.08001983099725	128.68513723702114
1461	1461.0	10.0	101.0	41.07644288772123	128.75662454594894
1462	1462.0	10.0	102.0	41.07282029786945	128.82810376354908
1463	1463.0	10.0	103.0	41.06915206950855	128.8995747886139
1464	1464.0	10.0	104.0	41.06543821080583	128.97103752000592
1465	1465.0	10.0	105.0	41.061678730029165	129.04249185665884
1466	1466.0	10.0	106.0	41.05787363554706	129.11393769757814
1467	1467.0	10.0	107.0	41.05402293582854	129.18537494184213
1468	1468.0	10.0	108.0	41.05012663944304	129.25680348860266
1469	1469.0	10.0	109.0	41.04618475506037	129.32822323708604
1470	1470.0	10.0	110.0	41.04219729145079	129.3996340865938
1471	1471.0	10.0	111.0	41.038164257484766	129.47103593650357
1472	1472.0	10.0	112.0	41.03408566213297	129.54242868626991
1473	1473.0	10.0	113.0	41.029961514466336	129.61381223542512
1474	1474.0	10.0	114.0	41.025791823655844	129.68518648358008
1475	1475.0	10.0	115.0	41.02157659897256	129.75655133042505
1476	1476.0	10.0	116.0	41.01731584978743	129.82790667573056
1477	1477.0	10.0	117.0	41.013009585571474	129.8992524193482
1478	1478.0	10.0	118.0	41.0086578158955	129.97058846121132
1479	1479.0	10.0	119.0	41.00426055043012	130.0419147013361
1480	1480.0	10.0	120.0	40.99981779894575	130.11323103982218
1481	1481.0	10.0	121.0	40.995329571312375	130.1845373768535
1482	1482.0	10.0	122.0	40.99079587749968	130.25583361269918
1483	1483.0	10.0	123.0	40.98621672757684	130.32711964771423
1484	1484.0	10.0	124.0	40.98159213171255	130.39839538234054
1485	1485.0	10.0	125.0	40.97692210017492	130.46966071710742
1486	1486.0	10.0	126.0	40.97220664333137	130.54091555263267
1487	1487.0	10.0	127.0	40.96744577164864	130.61215978962323
1488	1488.0	10.0	128.0	40.96263949569263	130.68339332887606
1489	1489.0	10.0	129.0	40.95778782612847	130.7546160712789
1490	1490.0	10.0	130.0	40.952890773720256	130.825827917811
1491	1491.0	10.0	131.0	40.947948349331135	130.8970287695441
1492	1492.0	10.0	132.0	40.94296056392326	130.9682185276431
1493	1493.0	10.0	133.0	40.9379274285575	131.0393970933668
1494	1494.0	10.0	134.0	40.932848954393634	131.1105643680689
1495	1495.0	10.0	135.0	40.92772515269012	131.18172025319853
1496	1496.0	11.0	0.0	41.26026371493823	121.51177803510814
1497	1497.0	11.0	1.0	41.26127558899026	121.5836162455164
1498	1498.0	11.0	2.0	41.262241484260606	121.65545669605942
1499	1499.0	11.0	3.0	41.263161398587734	121.72729928267496
1500	1500.0	11.0	4.0	41.264035329913064	121.7991439012823
1501	1501.0	11.0	5.0	41.264863276280785	121.87099044778294
1502	1502.0	11.0	6.0	41.26564523583794	121.94283881806172
1503	1503.0	11.0	7.0	41.266381206834495	122.01468890798748
1504	1504.0	11.0	8.0	41.26707118762326	122.08654061341424
1505	1505.0	11.0	9.0	41.26771517665999	122.15839383018188
1506	1506.0	11.0	10.0	41.26831317250326	122.23024845411715
1507	1507.0	11.0	11.0	41.26886517381461	122.30210438103452
1508	1508.0	11.0	12.0	41.26937117935856	122.37396150673723
1509	1509.0	11.0	13.0	41.269831188002456	122.44581972701793
1510	1510.0	11.0	14.0	41.27024519871666	122.51767893765991
1511	1511.0	11.0	15.0	41.27061321057443	122.58953903443769
1512	1512.0	11.0	16.0	41.27093522275204	122.66139991311817
1513	1513.0	11.0	17.0	41.271211234528664	122.73326146946144
1514	1514.0	11.0	18.0	41.27144124528647	122.80512359922164
1515	1515.0	11.0	19.0	41.271625254510575	122.87698619814797
1516	1516.0	11.0	20.0	41.27176326178907	122.94884916198554
1517	1517.0	11.0	21.0	41.27185526681303	123.02071238647622
1518	1518.0	11.0	22.0	41.27190126937648	123.09257576735972
1519	1519.0	11.0	23.0	41.27190126937648	123.16443920037428
1520	1520.0	11.0	24.0	41.27185526681303	123.23630258125777
1521	1521.0	11.0	25.0	41.27176326178907	123.30816580574844
1522	1522.0	11.0	26.0	41.271625254510575	123.380028769586
1523	1523.0	11.0	27.0	41.27144124528647	123.45189136851235
1524	1524.0	11.0	28.0	41.271211234528664	123.52375349827254
1525	1525.0	11.0	29.0	41.27093522275204	123.5956150546158
1526	1526.0	11.0	30.0	41.27061321057443	123.6674759332963
1527	1527.0	11.0	31.0	41.27024519871666	123.73933603007409
1528	1528.0	11.0	32.0	41.269831188002456	123.81119524071606
1529	1529.0	11.0	33.0	41.26937117935856	123.88305346099676
1530	1530.0	11.0	34.0	41.26886517381461	123.95491058669947
1531	1531.0	11.0	35.0	41.26831317250326	124.02676651361683
1532	1532.0	11.0	36.0	41.26771517665999	124.0986211375521
1533	1533.0	11.0	37.0	41.26707118762326	124.17047435431975
1534	1534.0	11.0	38.0	41.266381206834495	124.2423260597465
1535	1535.0	11.0	39.0	41.26564523583794	124.31417614967228
1536	1536.0	11.0	40.0	41.264863276280785	124.38602451995105
1537	1537.0	11.0	41.0	41.264035329913064	124.45787106645169
1538	1538.0	11.0	42.0	41.263161398587734	124.52971568505902
1539	1539.0	11.0	43.0	41.262241484260606	124.60155827167458
1540	1540.0	11.0	44.0	41.26127558899026	124.67339872221758
1541	1541.0	11.0	45.0	41.26026371493823	124.74523693262584
1542	1542.0	11.0	46.0	41.2592058643688	124.81707279885663
1543	1543.0	11.0	47.0	41.25810203964903	124.88890621688763
1544	1544.0	11.0	48.0	41.25695224324883	124.96073708271781
1545	1545.0	11.0	49.0	41.25575647774085	125.03256529236826
1546	1546.0	11.0	50.0	41.25451474580052	125.10439074188325
1547	1547.0	11.0	51.0	41.253227050205986	125.17621332733097
1548	1548.0	11.0	52.0	41.251893393838095	125.24803294480458
1549	1549.0	11.0	53.0	41.25051377968043	125.31984949042294
1550	1550.0	11.0	54.0	41.24908821081924	125.39166286033164
1551	1551.0	11.0	55.0	41.24761669044343	125.4634729507039
1552	1552.0	11.0	56.0	41.246099221844524	125.53527965774134
1553	1553.0	11.0	57.0	41.24453580841669	125.60708287767504
1554	1554.0	11.0	58.0	41.24292645365671	125.67888250676636
1555	1555.0	11.0	59.0	41.241271161163866	125.75067844130774
1556	1556.0	11.0	60.0	41.239569934640045	125.8224705776238
1557	1557.0	11.0	61.0	41.237822777889626	125.89425881207212
1558	1558.0	11.0	62.0	41.2360296948195	125.96604304104407
1559	1559.0	11.0	63.0	41.23419068943905	126.03782316096583
1560	1560.0	11.0	64.0	41.23230576586002	126.10959906829922
1561	1561.0	11.0	65.0	41.23037492829667	126.18137065954261
1562	1562.0	11.0	66.0	41.2283981810656	126.25313783123175
1563	1563.0	11.0	67.0	41.22637552858577	126.32490047994081
1564	1564.0	11.0	68.0	41.224306975378475	126.39665850228306
1565	1565.0	11.0	69.0	41.2221925260673	126.46841179491193
1566	1566.0	11.0	70.0	41.2200321853781	126.54016025452184
1567	1567.0	11.0	71.0	41.217825958138974	126.61190377784905
1568	1568.0	11.0	72.0	41.21557384928027	126.68364226167262
1569	1569.0	11.0	73.0	41.21327586383446	126.75537560281522
1570	1570.0	11.0	74.0	41.21093200693613	126.82710369814409
1571	1571.0	11.0	75.0	41.208542283822034	126.89882644457184
1572	1572.0	11.0	76.0	41.20610669983093	126.97054373905738
1573	1573.0	11.0	77.0	41.203625260403754	127.04225547860683
1574	1574.0	11.0	78.0	41.201097971083236	127.11396156027432
1575	1575.0	11.0	79.0	41.19852483751419	127.18566188116294
1576	1576.0	11.0	80.0	41.19590586544338	127.25735633842562
1577	1577.0	11.0	81.0	41.19324106071941	127.32904482926592
1578	1578.0	11.0	82.0	41.190530429292714	127.40072725093901
1579	1579.0	11.0	83.0	41.187773977215556	127.47240350075245
1580	1580.0	11.0	84.0	41.18497171064199	127.54407347606721
1581	1581.0	11.0	85.0	41.18212363582777	127.61573707429834
1582	1582.0	11.0	86.0	41.17922975913038	127.68739419291599
1583	1583.0	11.0	87.0	41.1762900870089	127.75904472944625
1584	1584.0	11.0	88.0	41.17330462602402	127.83068858147202
1585	1585.0	11.0	89.0	41.17027338283802	127.90232564663383
1586	1586.0	11.0	90.0	41.16719636421467	127.97395582263074
1587	1587.0	11.0	91.0	41.16407357701922	128.04557900722125
1588	1588.0	11.0	92.0	41.16090502821829	128.11719509822404
1589	1589.0	11.0	93.0	41.15769072488003	128.188803993519
1590	1590.0	11.0	94.0	41.154430674173724	128.26040559104797
1591	1591.0	11.0	95.0	41.15112488337011	128.33199978881564
1592	1592.0	11.0	96.0	41.14777335984105	128.40358648489033
1593	1593.0	11.0	97.0	41.144376111059636	128.47516557740505
1594	1594.0	11.0	98.0	41.14093314460014	128.54673696455814
1595	1595.0	11.0	99.0	41.13744446813786	128.6183005446142
1596	1596.0	11.0	100.0	41.13391008944913	128.689856215905
1597	1597.0	11.0	101.0	41.13033001641133	128.76140387683031
1598	1598.0	11.0	102.0	41.126704257002714	128.83294342585864
1599	1599.0	11.0	103.0	41.12303281930248	128.90447476152823
1600	1600.0	11.0	104.0	41.119315711490614	128.97599778244782
1601	1601.0	11.0	105.0	41.115552941847895	129.04751238729753
1602	1602.0	11.0	106.0	41.111744518755785	129.11901847482972
1603	1603.0	11.0	107.0	41.10789045069647	129.1905159438697
1604	1604.0	11.0	108.0	41.10399074625267	129.26200469331684
1605	1605.0	11.0	109.0	41.100045414107775	129.33348462214508
1606	1606.0	11.0	110.0	41.09605446304559	129.40495562940401
1607	1607.0	11.0	111.0	41.09201790195032	129.47641761421968
1608	1608.0	11.0	112.0	41.08793573980668	129.54787047579526
1609	1609.0	11.0	113.0	41.08380798569957	129.61931411341212
1610	1610.0	11.0	114.0	41.07963464881427	129.69074842643045
1611	1611.0	11.0	115.0	41.07541573843615	129.76217331429024
1612	1612.0	11.0	116.0	41.07115126395081	129.83358867651197
1613	1613.0	11.0	117.0	41.066841234843906	129.9049944126976
1614	1614.0	11.0	118.0	41.0624856607011	129.97639042253124
1615	1615.0	11.0	119.0	41.05808455120796	130.04777660578011
1616	1616.0	11.0	120.0	41.053637916150066	130.1191528622952
1617	1617.0	11.0	121.0	41.049145765412746	130.19051909201227
1618	1618.0	11.0	122.0	41.044608108981066	130.2618751949525
1619	1619.0	11.0	123.0	41.04002495693983	130.33322107122345
1620	1620.0	11.0	124.0	41.03539631947352	130.40455662101976
1621	1621.0	11.0	125.0	41.03072220686607	130.47588174462405
1622	1622.0	11.0	126.0	41.026002629501015	130.54719634240766
1623	1623.0	11.0	127.0	41.02123759786123	130.61850031483146
1624	1624.0	11.0	128.0	41.01642712252905	130.6897935624468
1625	1625.0	11.0	129.0	41.011571214186006	130.76107598589607
1626	1626.0	11.0	130.0	41.00666988361293	130.8323474859137
1627	1627.0	11.0	131.0	41.00172314168975	130.90360796332686
1628	1628.0	11.0	132.0	40.99673099939551	130.97485731905635
1629	1629.0	11.0	133.0	40.99169346780827	131.0460954541173
1630	1630.0	11.0	134.0	40.986610558104985	131.11732226961996
1631	1631.0	11.0	135.0	40.981482281561505	131.1885376667706
1632	1632.0	12.0	0.0	41.3142658339639	121.5104002053131
1633	1633.0	12.0	1.0	41.315278594692636	121.58229961055582
1634	1634.0	12.0	2.0	41.31624533636046	121.65420126166433
1635	1635.0	12.0	3.0	41.317166056802506	121.72610505431044
1636	1636.0	12.0	4.0	41.31804075395691	121.7980108841473
1637	1637.0	12.0	5.0	41.318869425864825	121.86991864681033
1638	1638.0	12.0	6.0	41.31965207067037	121.94182823791803
1639	1639.0	12.0	7.0	41.320388686620774	122.01373955307304
1640	1640.0	12.0	8.0	41.32107927206629	122.08565248786294
1641	1641.0	12.0	9.0	41.32172382546022	122.1575669378612
1642	1642.0	12.0	10.0	41.3223223453589	122.22948279862814
1643	1643.0	12.0	11.0	41.3228748304218	122.30139996571165
1644	1644.0	12.0	12.0	41.32338127941146	122.37331833464839
1645	1645.0	12.0	13.0	41.32384169119346	122.44523780096442
1646	1646.0	12.0	14.0	41.32425606473656	122.51715826017632
1647	1647.0	12.0	15.0	41.32462439911255	122.58907960779194
1648	1648.0	12.0	16.0	41.32494669349645	122.66100173931143
1649	1649.0	12.0	17.0	41.325222947166246	122.73292455022813
1650	1650.0	12.0	18.0	41.32545315950317	122.80484793602938
1651	1651.0	12.0	19.0	41.32563732999156	122.87677179219757
1652	1652.0	12.0	20.0	41.325775458218835	122.94869601421094
1653	1653.0	12.0	21.0	41.32586754387558	123.02062049754461
1654	1654.0	12.0	22.0	41.32591358675549	123.09254513767137
1655	1655.0	12.0	23.0	41.32591358675549	123.16446983006261
1656	1656.0	12.0	24.0	41.32586754387558	123.23639447018937
1657	1657.0	12.0	25.0	41.325775458218835	123.30831895352304
1658	1658.0	12.0	26.0	41.32563732999156	123.38024317553642
1659	1659.0	12.0	27.0	41.32545315950317	123.4521670317046
1660	1660.0	12.0	28.0	41.325222947166246	123.52409041750586
1661	1661.0	12.0	29.0	41.32494669349645	123.59601322842256
1662	1662.0	12.0	30.0	41.32462439911255	123.66793535994205
1663	1663.0	12.0	31.0	41.32425606473656	123.73985670755768
1664	1664.0	12.0	32.0	41.32384169119346	123.81177716676957
1665	1665.0	12.0	33.0	41.32338127941146	123.8836966330856
1666	1666.0	12.0	34.0	41.3228748304218	123.95561500202234
1667	1667.0	12.0	35.0	41.3223223453589	124.02753216910585
1668	1668.0	12.0	36.0	41.32172382546022	124.09944802987279
1669	1669.0	12.0	37.0	41.32107927206629	124.17136247987105
1670	1670.0	12.0	38.0	41.320388686620774	124.24327541466096
1671	1671.0	12.0	39.0	41.31965207067037	124.31518672981595
1672	1672.0	12.0	40.0	41.318869425864825	124.38709632092366
1673	1673.0	12.0	41.0	41.31804075395691	124.45900408358668
1674	1674.0	12.0	42.0	41.317166056802506	124.53090991342354
1675	1675.0	12.0	43.0	41.31624533636046	124.60281370606967
1676	1676.0	12.0	44.0	41.315278594692636	124.67471535717817
1677	1677.0	12.0	45.0	41.3142658339639	124.74661476242089
1678	1678.0	12.0	46.0	41.31320705644203	124.81851181748912
1679	1679.0	12.0	47.0	41.31210226449792	124.89040641809477
1680	1680.0	12.0	48.0	41.310951460605274	124.96229845997097
1681	1681.0	12.0	49.0	41.30975464734076	125.03418783887328
1682	1682.0	12.0	50.0	41.30851182738404	125.10607445058032
1683	1683.0	12.0	51.0	41.30722300351755	125.1779581908949
1684	1684.0	12.0	52.0	41.30588817862672	125.24983895564476
1685	1685.0	12.0	53.0	41.304507355699734	125.32171664068362
1686	1686.0	12.0	54.0	41.30308053782772	125.39359114189189
1687	1687.0	12.0	55.0	41.30160772820458	125.46546235517779
1688	1688.0	12.0	56.0	41.300088930126954	125.53733017647806
1689	1689.0	12.0	57.0	41.29852414699434	125.60919450175906
1690	1690.0	12.0	58.0	41.29691338230899	125.68105522701745
1691	1691.0	12.0	59.0	41.29525663967583	125.75291224828125
1692	1692.0	12.0	60.0	41.2935539228025	125.82476546161071
1693	1693.0	12.0	61.0	41.291805235499375	125.89661476309917
1694	1694.0	12.0	62.0	41.29001058167945	125.96846004887395
1695	1695.0	12.0	63.0	41.28816996535836	126.04030121509727
1696	1696.0	12.0	64.0	41.28628339065431	126.11213815796724
1697	1697.0	12.0	65.0	41.284350861788134	126.18397077371854
1698	1698.0	12.0	66.0	41.28237238308317	126.25579895862354
1699	1699.0	12.0	67.0	41.2803479589653	126.32762260899304
1700	1700.0	12.0	68.0	41.2782775939629	126.39944162117725
1701	1701.0	12.0	69.0	41.27616129270674	126.4712558915666
1702	1702.0	12.0	70.0	41.273999059930134	126.54306531659272
1703	1703.0	12.0	71.0	41.2717909004687	126.61486979272931
1704	1704.0	12.0	72.0	41.26953681926048	126.686669216493
1705	1705.0	12.0	73.0	41.26723682134577	126.7584634844442
1706	1706.0	12.0	74.0	41.26489091186724	126.83025249318811
1707	1707.0	12.0	75.0	41.26249909606984	126.9020361393755
1708	1708.0	12.0	76.0	41.26006137930062	126.9738143197036
1709	1709.0	12.0	77.0	41.257577767008996	127.04558693091712
1710	1710.0	12.0	78.0	41.255048264746435	127.11735386980888
1711	1711.0	12.0	79.0	41.25247287816652	127.18911503322099
1712	1712.0	12.0	80.0	41.249851613024994	127.26087031804548
1713	1713.0	12.0	81.0	41.247184475179566	127.33261962122535
1714	1714.0	12.0	82.0	41.24447147059001	127.40436283975532
1715	1715.0	12.0	83.0	41.24171260531801	127.47609987068286
1716	1716.0	12.0	84.0	41.23890788552722	127.54783061110888
1717	1717.0	12.0	85.0	41.23605731748318	127.61955495818879
1718	1718.0	12.0	86.0	41.23316090755327	127.69127280913325
1719	1719.0	12.0	87.0	41.230218662206624	127.7629840612091
1720	1720.0	12.0	88.0	41.22723058801425	127.8346886117402
1721	1721.0	12.0	89.0	41.22419669164872	127.90638635810836
1722	1722.0	12.0	90.0	41.221116979884414	127.9780771977541
1723	1723.0	12.0	91.0	41.21799145959728	128.04976102817767
1724	1724.0	12.0	92.0	41.21482013776479	128.1214377469398
1725	1725.0	12.0	93.0	41.21160302146608	128.19310725166252
1726	1726.0	12.0	94.0	41.20834011788167	128.26476944003025
1727	1727.0	12.0	95.0	41.20503143429357	128.33642420979047
1728	1728.0	12.0	96.0	41.20167697808519	128.40807145875456
1729	1729.0	12.0	97.0	41.198276756741194	128.47971108479885
1730	1730.0	12.0	98.0	41.1948307778477	128.55134298586523
1731	1731.0	12.0	99.0	41.19133904909192	128.6229670599623
1732	1732.0	12.0	100.0	41.18780157826234	128.69458320516588
1733	1733.0	12.0	101.0	41.18421837324857	128.76619131962028
1734	1734.0	12.0	102.0	41.180589442041345	128.8377913015387
1735	1735.0	12.0	103.0	41.17691479273233	128.90938304920445
1736	1736.0	12.0	104.0	41.173194433514304	128.98096646097162
1737	1737.0	12.0	105.0	41.16942837268092	129.05254143526597
1738	1738.0	12.0	106.0	41.165616618626665	129.12410787058573
1739	1739.0	12.0	107.0	41.161759179846925	129.19566566550264
1740	1740.0	12.0	108.0	41.157856064937825	129.26721471866247
1741	1741.0	12.0	109.0	41.15390728259614	129.33875492878613
1742	1742.0	12.0	110.0	41.14991284161939	129.41028619467042
1743	1743.0	12.0	111.0	41.1458727509056	129.48180841518885
1744	1744.0	12.0	112.0	41.14178701945337	129.55332148929256
1745	1745.0	12.0	113.0	41.13765565636184	129.62482531601094
1746	1746.0	12.0	114.0	41.13347867083041	129.69631979445285
1747	1747.0	12.0	115.0	41.129256072158995	129.767804823807
1748	1748.0	12.0	116.0	41.12498786974768	129.8392803033432
1749	1749.0	12.0	117.0	41.120674073096865	129.91074613241284
1750	1750.0	12.0	118.0	41.1163146918071	129.98220221045
1751	1751.0	12.0	119.0	41.111909735579	130.053648436972
1752	1752.0	12.0	120.0	41.1074592142133	130.12508471158054
1753	1753.0	12.0	121.0	41.102963137610644	130.19651093396223
1754	1754.0	12.0	122.0	41.0984215157716	130.26792700388964
1755	1755.0	12.0	123.0	41.0938343587966	130.33933282122194
1756	1756.0	12.0	124.0	41.089201676885914	130.41072828590583
1757	1757.0	12.0	125.0	41.08452348033939	130.48211329797627
1758	1758.0	12.0	126.0	41.07979977955666	130.55348775755746
1759	1759.0	12.0	127.0	41.075030585036906	130.6248515648634
1760	1760.0	12.0	128.0	41.07021590737874	130.69620462019893
1761	1761.0	12.0	129.0	41.065355757280265	130.76754682396034
1762	1762.0	12.0	130.0	41.06045014553904	130.83887807663646
1763	1763.0	12.0	131.0	41.05549908305182	130.91019827880908
1764	1764.0	12.0	132.0	41.050502580814594	130.98150733115406
1765	1765.0	12.0	133.0	41.04546064992254	131.05280513444202
1766	1766.0	12.0	134.0	41.040373301569986	131.12409158953915
1767	1767.0	12.0	135.0	41.03524054705014	131.19536659740797
1768	1768.0	13.0	0.0	41.36826921500671	121.5090200253402
1769	1769.0	13.0	1.0	41.36928286304492	121.58098072972614
1770	1770.0	13.0	2.0	41.37025045171425	121.6529436857285
1771	1771.0	13.0	3.0	41.37117197884651	121.72490878875222
1772	1772.0	13.0	4.0	41.372047442376584	121.7968759341834
1773	1773.0	13.0	5.0	41.37287684034249	121.86884501739037
1774	1774.0	13.0	6.0	41.37366017088554	121.94081593372454
1775	1775.0	13.0	7.0	41.374397432250234	122.01278857852134
1776	1776.0	13.0	8.0	41.37508862278412	122.08476284710106
1777	1777.0	13.0	9.0	41.37573374093812	122.15673863476985
1778	1778.0	13.0	10.0	41.37633278526635	122.22871583682058
1779	1779.0	13.0	11.0	41.37688575442614	122.30069434853382
1780	1780.0	13.0	12.0	41.377392647178084	122.37267406517863
1781	1781.0	13.0	13.0	41.37785346238604	122.44465488201361
1782	1782.0	13.0	14.0	41.37826819901709	122.5166366942877
1783	1783.0	13.0	15.0	41.37863685614163	122.58861939724117
1784	1784.0	13.0	16.0	41.378959432933286	122.66060288610655
1785	1785.0	13.0	17.0	41.37923592866899	122.73258705610941
1786	1786.0	13.0	18.0	41.37946634272901	122.8045718024695
1787	1787.0	13.0	19.0	41.37965067459683	122.87655702040142
1788	1788.0	13.0	20.0	41.37978892385923	122.94854260511572
1789	1789.0	13.0	21.0	41.37988109020632	123.02052845181971
1790	1790.0	13.0	22.0	41.37992717343154	123.09251445571844
1791	1791.0	13.0	23.0	41.37992717343154	123.16450051201555
1792	1792.0	13.0	24.0	41.37988109020632	123.23648651591428
1793	1793.0	13.0	25.0	41.37978892385923	123.30847236261828
1794	1794.0	13.0	26.0	41.37965067459683	123.38045794733257
1795	1795.0	13.0	27.0	41.37946634272901	123.4524431652645
1796	1796.0	13.0	28.0	41.37923592866899	123.52442791162457
1797	1797.0	13.0	29.0	41.378959432933286	123.59641208162745
1798	1798.0	13.0	30.0	41.37863685614163	123.66839557049282
1799	1799.0	13.0	31.0	41.37826819901709	123.74037827344628
1800	1800.0	13.0	32.0	41.37785346238604	123.81236008572037
1801	1801.0	13.0	33.0	41.377392647178084	123.88434090255535
1802	1802.0	13.0	34.0	41.37688575442614	123.95632061920016
1803	1803.0	13.0	35.0	41.37633278526635	124.0282991309134
1804	1804.0	13.0	36.0	41.37573374093812	124.10027633296414
1805	1805.0	13.0	37.0	41.37508862278412	124.17225212063293
1806	1806.0	13.0	38.0	41.374397432250234	124.24422638921264
1807	1807.0	13.0	39.0	41.37366017088554	124.31619903400946
1808	1808.0	13.0	40.0	41.37287684034249	124.38816995034361
1809	1809.0	13.0	41.0	41.372047442376584	124.46013903355059
1810	1810.0	13.0	42.0	41.37117197884651	124.53210617898176
1811	1811.0	13.0	43.0	41.37025045171425	124.60407128200548
1812	1812.0	13.0	44.0	41.36928286304492	124.67603423800784
1813	1813.0	13.0	45.0	41.36826921500671	124.74799494239377
1814	1814.0	13.0	46.0	41.36720950987106	124.8199532905878
1815	1815.0	13.0	47.0	41.366103750012485	124.89190917803502
1816	1816.0	13.0	48.0	41.364951937908586	124.96386250020193
1817	1817.0	13.0	49.0	41.3637540761401	125.03581315257756
1818	1818.0	13.0	50.0	41.36251016739086	125.10776103067404
1819	1819.0	13.0	51.0	41.36122021444769	125.17970603002786
1820	1820.0	13.0	52.0	41.359884220200506	125.25164804620049
1821	1821.0	13.0	53.0	41.358502187642195	125.32358697477947
1822	1822.0	13.0	54.0	41.35707411986873	125.39552271137929
1823	1823.0	13.0	55.0	41.355600020078946	125.46745515164217
1824	1824.0	13.0	56.0	41.354079891574735	125.53938419123915
1825	1825.0	13.0	57.0	41.352513737760916	125.61130972587085
1826	1826.0	13.0	58.0	41.350901562145175	125.68323165126849
1827	1827.0	13.0	59.0	41.34924336833811	125.75514986319465
1828	1828.0	13.0	60.0	41.34753916005318	125.82706425744433
1829	1829.0	13.0	61.0	41.3457889411067	125.89897472984572
1830	1830.0	13.0	62.0	41.34399271541782	125.9708811762612
1831	1831.0	13.0	63.0	41.34215048700842	126.04278349258824
1832	1832.0	13.0	64.0	41.34026226000316	126.11468157476016
1833	1833.0	13.0	65.0	41.33832803862952	126.1865753187472
1834	1834.0	13.0	66.0	41.33634782721757	126.25846462055738
1835	1835.0	13.0	67.0	41.33432163020013	126.3303493762373
1836	1836.0	13.0	68.0	41.33224945211263	126.40222948187312
1837	1837.0	13.0	69.0	41.330131297593134	126.47410483359148
1838	1838.0	13.0	70.0	41.32796717138233	126.54597532756031
1839	1839.0	13.0	71.0	41.32575707832341	126.61784085998983
1840	1840.0	13.0	72.0	41.32350102336214	126.6897013271333
1841	1841.0	13.0	73.0	41.321199011546696	126.7615566252881
1842	1842.0	13.0	74.0	41.31885104802781	126.83340665079643
1843	1843.0	13.0	75.0	41.316457138058574	126.90525130004632
1844	1844.0	13.0	76.0	41.314017286994485	126.97709046947253
1845	1845.0	13.0	77.0	41.311531500293384	127.04892405555732
1846	1846.0	13.0	78.0	41.30899978351546	127.12075195483148
1847	1847.0	13.0	79.0	41.30642214232318	127.19257406387511
1848	1848.0	13.0	80.0	41.30379858248119	127.2643902793186
1849	1849.0	13.0	81.0	41.3011291098564	127.3362004978434
1850	1850.0	13.0	82.0	41.29841373041788	127.40800461618302
1851	1851.0	13.0	83.0	41.29565245023679	127.4798025311238
1852	1852.0	13.0	84.0	41.29284527548642	127.55159413950587
1853	1853.0	13.0	85.0	41.289992212442094	127.62337933822405
1854	1854.0	13.0	86.0	41.28709326748112	127.69515802422863
1855	1855.0	13.0	87.0	41.28414844708275	127.76693009452633
1856	1856.0	13.0	88.0	41.28115775782819	127.83869544618113
1857	1857.0	13.0	89.0	41.27812120640052	127.91045397631522
1858	1858.0	13.0	90.0	41.27503879958463	127.98220558210974
1859	1859.0	13.0	91.0	41.27191054426718	128.0539501608058
1860	1860.0	13.0	92.0	41.26873644743661	128.12568760970524
1861	1861.0	13.0	93.0	41.26551651618301	128.19741782617155
1862	1862.0	13.0	94.0	41.26225075769817	128.26914070763075
1863	1863.0	13.0	95.0	41.25893917927541	128.3408561515722
1864	1864.0	13.0	96.0	41.25558178830963	128.4125640555496
1865	1865.0	13.0	97.0	41.252178592297234	128.48426431718158
1866	1866.0	13.0	98.0	41.24872959883607	128.55595683415294
1867	1867.0	13.0	99.0	41.24523481562542	128.62764150421518
1868	1868.0	13.0	100.0	41.24169425046589	128.69931822518757
1869	1869.0	13.0	101.0	41.23810791125935	128.77098689495784
1870	1870.0	13.0	102.0	41.23447580600893	128.84264741148323
1871	1871.0	13.0	103.0	41.230797942819024	128.91429967279117
1872	1872.0	13.0	104.0	41.22707432989508	128.9859435769803
1873	1873.0	13.0	105.0	41.22330497554367	129.05757902222115
1874	1874.0	13.0	106.0	41.21948988817236	129.12920590675708
1875	1875.0	13.0	107.0	41.21562907628975	129.20082412890514
1876	1876.0	13.0	108.0	41.21172254850535	129.27243358705692
1877	1877.0	13.0	109.0	41.20777031352943	129.34403417967934
1878	1878.0	13.0	110.0	41.20377238017326	129.41562580531559
1879	1879.0	13.0	111.0	41.199728757348645	129.48720836258587
1880	1880.0	13.0	112.0	41.195639454068214	129.55878175018827
1881	1881.0	13.0	113.0	41.19150447944521	129.63034586689963
1882	1882.0	13.0	114.0	41.18732384269337	129.70190061157643
1883	1883.0	13.0	115.0	41.183097553127	129.7734458831554
1884	1884.0	13.0	116.0	41.17882562016088	129.84498158065472
1885	1885.0	13.0	117.0	41.17450805331009	129.9165076031745
1886	1886.0	13.0	118.0	41.1701448621901	129.98802384989784
1887	1887.0	13.0	119.0	41.16573605651664	130.05953022009155
1888	1888.0	13.0	120.0	41.16128164610557	130.131026613107
1889	1889.0	13.0	121.0	41.15678164087297	130.20251292838097
1890	1890.0	13.0	122.0	41.15223605083488	130.2739890654365
1891	1891.0	13.0	123.0	41.14764488610745	130.34545492388358
1892	1892.0	13.0	124.0	41.14300815690668	130.41691040342016
1893	1893.0	13.0	125.0	41.13832587354851	130.48835540383283
1894	1894.0	13.0	126.0	41.13359804644863	130.5597898249976
1895	1895.0	13.0	127.0	41.12882468612246	130.631213566881
1896	1896.0	13.0	128.0	41.124005803185085	130.70262652954048
1897	1897.0	13.0	129.0	41.11914140835121	130.77402861312552
1898	1898.0	13.0	130.0	41.11423151243502	130.84541971787831
1899	1899.0	13.0	131.0	41.10927612635018	130.91679974413466
1900	1900.0	13.0	132.0	41.10427526110977	130.9881685923247
1901	1901.0	13.0	133.0	41.09922892782608	131.05952616297367
1902	1902.0	13.0	134.0	41.09413713771075	131.13087235670287
1903	1903.0	13.0	135.0	41.08899990207449	131.20220707423027
1904	1904.0	14.0	0.0	41.422273811146425	121.50763748917196
1905	1905.0	14.0	1.0	41.42328834712756	121.57965959727674
1906	1906.0	14.0	2.0	41.42425678340319	121.65168396276826
1907	1907.0	14.0	3.0	41.425179117801655	121.72371048078354
1908	1908.0	14.0	4.0	41.42605534825462	121.79573904644086
1909	1909.0	14.0	5.0	41.426885472797075	121.86776955484052
1910	1910.0	14.0	6.0	41.42766948956738	121.93980190106592
1911	1911.0	14.0	7.0	41.42840739680723	122.01183598018433
1912	1912.0	14.0	8.0	41.429099192861656	122.08387168724789
1913	1913.0	14.0	9.0	41.42974487617915	122.15590891729448
1914	1914.0	14.0	10.0	41.430344445311526	122.22794756534869
1915	1915.0	14.0	11.0	41.43089789891399	122.29998752642267
1916	1916.0	14.0	12.0	41.43140523574523	122.37202869551716
1917	1917.0	14.0	13.0	41.43186645466733	122.44407096762221
1918	1918.0	14.0	14.0	41.43228155464569	122.51611423771838
1919	1919.0	14.0	15.0	41.43265053474932	122.58815840077737
1920	1920.0	14.0	16.0	41.43297339415051	122.66020335176313
1921	1921.0	14.0	17.0	41.43325013212507	122.73224898563265
1922	1922.0	14.0	18.0	41.433480748052304	122.80429519733708
1923	1923.0	14.0	19.0	41.43366524141482	122.87634188182237
1924	1924.0	14.0	20.0	41.43380361179882	122.94838893403039
1925	1925.0	14.0	21.0	41.433895858893955	123.02043624889983
1926	1926.0	14.0	22.0	41.433941982493245	123.09248372136703
1927	1927.0	14.0	23.0	41.433941982493245	123.16453124636696
1928	1928.0	14.0	24.0	41.433895858893955	123.23657871883417
1929	1929.0	14.0	25.0	41.43380361179882	123.3086260337036
1930	1930.0	14.0	26.0	41.43366524141482	123.38067308591161
1931	1931.0	14.0	27.0	41.433480748052304	123.4527197703969
1932	1932.0	14.0	28.0	41.43325013212507	123.52476598210133
1933	1933.0	14.0	29.0	41.43297339415051	123.59681161597085
1934	1934.0	14.0	30.0	41.43265053474932	123.66885656695662
1935	1935.0	14.0	31.0	41.43228155464569	123.7409007300156
1936	1936.0	14.0	32.0	41.43186645466733	123.81294400011177
1937	1937.0	14.0	33.0	41.43140523574523	123.88498627221684
1938	1938.0	14.0	34.0	41.43089789891399	123.95702744131133
1939	1939.0	14.0	35.0	41.430344445311526	124.0290674023853
1940	1940.0	14.0	36.0	41.42974487617915	124.10110605043951
1941	1941.0	14.0	37.0	41.429099192861656	124.17314328048609
1942	1942.0	14.0	38.0	41.42840739680723	124.24517898754965
1943	1943.0	14.0	39.0	41.42766948956738	124.31721306666806
1944	1944.0	14.0	40.0	41.426885472797075	124.38924541289347
1945	1945.0	14.0	41.0	41.42605534825462	124.46127592129314
1946	1946.0	14.0	42.0	41.425179117801655	124.53330448695046
1947	1947.0	14.0	43.0	41.42425678340319	124.60533100496573
1948	1948.0	14.0	44.0	41.42328834712756	124.67735537045725
1949	1949.0	14.0	45.0	41.422273811146425	124.74937747856204
1950	1950.0	14.0	46.0	41.42121317773474	124.82139722443688
1951	1951.0	14.0	47.0	41.42010644927073	124.89341450325925
1952	1952.0	14.0	48.0	41.41895362823596	124.96542921022812
1953	1953.0	14.0	49.0	41.417754717215125	125.03744124056496
1954	1954.0	14.0	50.0	41.4165097188963	125.10945048951463
1955	1955.0	14.0	51.0	41.415218636070676	125.1814568523463
1956	1956.0	14.0	52.0	41.41388147163269	125.2534602243543
1957	1957.0	14.0	53.0	41.41249822857995	125.32546050085918
1958	1958.0	14.0	54.0	41.41106891001325	125.39745757720837
1959	1959.0	14.0	55.0	41.40959351913646	125.46945134877741
1960	1960.0	14.0	56.0	41.40807205925666	125.54144171097062
1961	1961.0	14.0	57.0	41.40650453378401	125.61342855922202
1962	1962.0	14.0	58.0	41.404890946231596	125.6854117889964
1963	1963.0	14.0	59.0	41.40323130021581	125.75739129579009
1964	1964.0	14.0	60.0	41.40152559945582	125.82936697513188
1965	1965.0	14.0	61.0	41.399773847774014	125.90133872258401
1966	1966.0	14.0	62.0	41.39797604909561	125.97330643374295
1967	1967.0	14.0	63.0	41.396132207448794	126.04527000424044
1968	1968.0	14.0	64.0	41.394242326964736	126.11722932974423
1969	1969.0	14.0	65.0	41.39230641187751	126.18918430595923
1970	1970.0	14.0	66.0	41.39032446652394	126.26113482862807
1971	1971.0	14.0	67.0	41.38829649534384	126.33308079353239
1972	1972.0	14.0	68.0	41.386222502879704	126.40502209649335
1973	1973.0	14.0	69.0	41.3841024937769	126.47695863337292
1974	1974.0	14.0	70.0	41.381936472783465	126.54889030007442
1975	1975.0	14.0	71.0	41.37972444475022	126.62081699254367
1976	1976.0	14.0	72.0	41.377466414630646	126.69273860676981
1977	1977.0	14.0	73.0	41.37516238748087	126.76465503878606
1978	1978.0	14.0	74.0	41.37281236845962	126.83656618467093
1979	1979.0	14.0	75.0	41.37041636282825	126.90847194054878
1980	1980.0	14.0	76.0	41.367974375950624	126.98037220259089
1981	1981.0	14.0	77.0	41.36548641329317	127.05226686701637
1982	1982.0	14.0	78.0	41.36295248042466	127.12415583009295
1983	1983.0	14.0	79.0	41.360372583016506	127.19603898813791
1984	1984.0	14.0	80.0	41.35774672684233	127.26791623751906
1985	1985.0	14.0	81.0	41.355074917778246	127.33978747465548
1986	1986.0	14.0	82.0	41.35235716180261	127.4116525960185
1987	1987.0	14.0	83.0	41.34959346499615	127.48351149813254
1988	1988.0	14.0	84.0	41.34678383354173	127.55536407757604
1989	1989.0	14.0	85.0	41.34392827372447	127.6272102309823
1990	1990.0	14.0	86.0	41.34102679193169	127.69904985504043
1991	1991.0	14.0	87.0	41.33807939465278	127.77088284649612
1992	1992.0	14.0	88.0	41.335086088479194	127.84270910215264
1993	1993.0	14.0	89.0	41.332046880104436	127.91452851887162
1994	1994.0	14.0	90.0	41.328961776324	127.98634099357399
1995	1995.0	14.0	91.0	41.325830784035325	128.0581464232408
1996	1996.0	14.0	92.0	41.32265391023776	128.12994470491424
1997	1997.0	14.0	93.0	41.31943116203241	128.20173573569826
1998	1998.0	14.0	94.0	41.31616254662233	128.27351941275967
[truncated: 12,825 more rows]
