# Supplementary material for: Source Analysis of Ozone Pollution in Liaoyuan City’s Atmosphere Based on Machine Learning Models and HYSPLIT Clustering Method
Source: Toxics. 2025 Jun 13;13(6):500. doi: 10.3390/toxics13060500 (PMC12197544; doi:10.3390/toxics13060500)
Supplement: Supplementary file 1 [file toxics-13-00500-s001.zip › toxics-3626334-supplementary/cmaq setup/aqmLYD03.csv]

	ID	rownum	colnum	LAT	LON
0	0.0	0.0	0.0	42.2324565234756	124.77040242007803
1	1.0	0.0	1.0	42.23210350037175	124.79472051223908
2	2.0	0.0	2.0	42.2317452878115	124.8190383275503
3	3.0	0.0	3.0	42.23138188588504	124.84335586197653
4	4.0	0.0	4.0	42.23101329468392	124.86767311148287
5	5.0	0.0	5.0	42.23063951430091	124.89199007203473
6	6.0	0.0	6.0	42.23026054483009	124.91630673959777
7	7.0	0.0	7.0	42.2298763863669	124.94062311013803
8	8.0	0.0	8.0	42.229487039008056	124.96493917962178
9	9.0	0.0	9.0	42.22909250285159	124.98925494401554
10	10.0	0.0	10.0	42.22869277799682	125.01357039928625
11	11.0	0.0	11.0	42.22828786454437	125.03788554140105
12	12.0	0.0	12.0	42.22787776259617	125.06220036632752
13	13.0	0.0	13.0	42.22746247225549	125.0865148700334
14	14.0	0.0	14.0	42.227041993626855	125.11082904848686
15	15.0	0.0	15.0	42.226616326816114	125.13514289765638
16	16.0	0.0	16.0	42.22618547193047	125.1594564135107
17	17.0	0.0	17.0	42.225749429078306	125.18376959201898
18	18.0	0.0	18.0	42.22530819836943	125.20808242915066
19	19.0	0.0	19.0	42.22486177991494	125.23239492087556
20	20.0	0.0	20.0	42.22441017382714	125.2567070631638
21	21.0	0.0	21.0	42.22395338021977	125.28101885198586
22	22.0	0.0	22.0	42.22349139920776	125.30533028331261
23	23.0	0.0	23.0	42.22302423090742	125.32964135311525
24	24.0	0.0	24.0	42.22255187543636	125.35395205736532
25	25.0	0.0	25.0	42.22207433291347	125.37826239203473
26	26.0	0.0	26.0	42.221591603458904	125.40257235309576
27	27.0	0.0	27.0	42.22110368719421	125.42688193652111
28	28.0	0.0	28.0	42.22061058424216	125.4511911382838
29	29.0	0.0	29.0	42.220112294726896	125.47549995435726
30	30.0	0.0	30.0	42.2196088187738	125.49980838071525
31	31.0	0.0	31.0	42.219100156509576	125.52411641333201
32	32.0	0.0	32.0	42.21858630806227	125.54842404818207
33	33.0	0.0	33.0	42.218067273561225	125.57273128124045
34	34.0	0.0	34.0	42.21754305313699	125.59703810848251
35	35.0	0.0	35.0	42.21701364692156	125.62134452588403
36	36.0	0.0	36.0	42.21647905504814	125.64565052942116
37	37.0	0.0	37.0	42.215939277651245	125.66995611507056
38	38.0	0.0	38.0	42.21539431486675	125.69426127880922
39	39.0	0.0	39.0	42.21484416683176	125.71856601661457
40	40.0	0.0	40.0	42.21428883368473	125.74287032446445
41	41.0	0.0	41.0	42.213728315565376	125.76717419833722
42	42.0	0.0	42.0	42.21316261261478	125.7914776342115
43	43.0	0.0	43.0	42.21259172497524	125.81578062806649
44	44.0	0.0	44.0	42.21201565279045	125.8400831758818
45	45.0	0.0	45.0	42.211434396205355	125.86438527363747
46	46.0	0.0	46.0	42.21084795536617	125.88868691731393
47	47.0	0.0	47.0	42.210256330420485	125.91298810289216
48	48.0	0.0	48.0	42.209659521517146	125.93728882635354
49	49.0	1.0	0.0	42.250462348381255	124.7708758371883
50	50.0	1.0	1.0	42.25010922248114	124.79520093750503
51	51.0	1.0	2.0	42.249750905614086	124.81952576073242
52	52.0	1.0	3.0	42.24938739787023	124.84385030283185
53	53.0	1.0	4.0	42.24901869934116	124.86817455976498
54	54.0	1.0	5.0	42.24864481011972	124.89249852749364
55	55.0	1.0	6.0	42.24826573030006	124.9168222019801
56	56.0	1.0	7.0	42.247881459977684	124.94114557918685
57	57.0	1.0	8.0	42.24749199924931	124.96546865507666
58	58.0	1.0	9.0	42.24709734821302	124.98979142561264
59	59.0	1.0	10.0	42.24669750696821	125.0141138867582
60	60.0	1.0	11.0	42.24629247561558	125.03843603447702
61	61.0	1.0	12.0	42.245882254257076	125.06275786473311
62	62.0	1.0	13.0	42.245466842996045	125.08707937349087
63	63.0	1.0	14.0	42.24504624193703	125.11140055671487
64	64.0	1.0	15.0	42.244620451186	125.13572141037015
65	65.0	1.0	16.0	42.244189470850095	125.160041930422
66	66.0	1.0	17.0	42.24375330103792	125.18436211283607
67	67.0	1.0	18.0	42.24331194185924	125.2086819535783
68	68.0	1.0	19.0	42.2428653934252	125.23300144861506
69	69.0	1.0	20.0	42.24241365584823	125.257320593913
70	70.0	1.0	21.0	42.24195672924205	125.28163938543909
71	71.0	1.0	22.0	42.241494613721734	125.30595781916072
72	72.0	1.0	23.0	42.24102730940363	125.33027589104563
73	73.0	1.0	24.0	42.24055481640536	125.35459359706188
74	74.0	1.0	25.0	42.24007713484589	125.37891093317792
75	75.0	1.0	26.0	42.23959426484549	125.40322789536255
76	76.0	1.0	27.0	42.239106206525726	125.42754447958497
77	77.0	1.0	28.0	42.23861296000947	125.45186068181472
78	78.0	1.0	29.0	42.23811452542088	125.47617649802179
79	79.0	1.0	30.0	42.237610902885436	125.50049192417646
80	80.0	1.0	31.0	42.23710209252993	125.52480695624944
81	81.0	1.0	32.0	42.236588094482435	125.54912159021188
82	82.0	1.0	33.0	42.236068908872376	125.57343582203524
83	83.0	1.0	34.0	42.23554453583039	125.59774964769147
84	84.0	1.0	35.0	42.23501497548851	125.62206306315285
85	85.0	1.0	36.0	42.23448022798002	125.6463760643921
86	86.0	1.0	37.0	42.23394029343953	125.67068864738236
87	87.0	1.0	38.0	42.23339517200293	125.69500080809716
88	88.0	1.0	39.0	42.23284486380747	125.71931254251047
89	89.0	1.0	40.0	42.23228936899163	125.74362384659668
90	90.0	1.0	41.0	42.23172868769524	125.76793471633061
91	91.0	1.0	42.0	42.231162820059396	125.79224514768751
92	92.0	1.0	43.0	42.230591766226524	125.81655513664309
93	93.0	1.0	44.0	42.23001552634038	125.84086467917345
94	94.0	1.0	45.0	42.22943410054598	125.86517377125517
95	95.0	1.0	46.0	42.22884748898961	125.88948240886529
96	96.0	1.0	47.0	42.22825569181895	125.91379058798124
97	97.0	1.0	48.0	42.227658709182904	125.93809830458098
98	98.0	2.0	0.0	42.2684682224531	124.77134952734899
99	99.0	2.0	1.0	42.268114993732084	124.79568163986032
100	100.0	2.0	2.0	42.26775657253312	124.82001347504259
101	101.0	2.0	3.0	42.26739295894643	124.84434502885361
102	102.0	2.0	4.0	42.26702415306369	124.86867629725157
103	103.0	2.0	5.0	42.2666501549777	124.89300727619484
104	104.0	2.0	6.0	42.26627096478271	124.9173379616422
105	105.0	2.0	7.0	42.26588658257427	124.94166834955264
106	106.0	2.0	8.0	42.26549700844915	124.96599843588547
107	107.0	2.0	9.0	42.26510224250548	124.99032821660023
108	108.0	2.0	10.0	42.2647022848427	125.01465768765694
109	109.0	2.0	11.0	42.26429713556156	125.03898684501574
110	110.0	2.0	12.0	42.26388679476409	125.06331568463717
111	111.0	2.0	13.0	42.263471262553644	125.0876442024821
112	112.0	2.0	14.0	42.26305053903488	125.1119723945117
113	113.0	2.0	15.0	42.26262462431379	125.13630025668743
114	114.0	2.0	16.0	42.2621935184976	125.16062778497115
115	115.0	2.0	17.0	42.261757221694886	125.18495497532503
116	116.0	2.0	18.0	42.26131573401556	125.2092818237115
117	117.0	2.0	19.0	42.26086905557077	125.23360832609346
118	118.0	2.0	20.0	42.260417186473056	125.25793447843407
119	119.0	2.0	21.0	42.259960126836184	125.28226027669683
120	120.0	2.0	22.0	42.25949787677528	125.30658571684565
121	121.0	2.0	23.0	42.259030436406704	125.33091079484474
122	122.0	2.0	24.0	42.25855780584825	125.35523550665874
123	123.0	2.0	25.0	42.25807998521885	125.37955984825258
124	124.0	2.0	26.0	42.25759697463887	125.40388381559161
125	125.0	2.0	27.0	42.25710877422996	125.42820740464154
126	126.0	2.0	28.0	42.25661538411502	125.45253061136842
127	127.0	2.0	29.0	42.25611680441831	125.47685343173875
128	128.0	2.0	30.0	42.25561303526538	125.50117586171937
129	129.0	2.0	31.0	42.25510407678301	125.52549789727752
130	130.0	2.0	32.0	42.25458992909946	125.54981953438079
131	131.0	2.0	33.0	42.254070592344114	125.57414076899727
132	132.0	2.0	34.0	42.25354606664775	125.59846159709535
133	133.0	2.0	35.0	42.25301635214245	125.62278201464389
134	134.0	2.0	36.0	42.25248144896156	125.6471020176121
135	135.0	2.0	37.0	42.25194135723976	125.67142160196966
136	136.0	2.0	38.0	42.25139607711305	125.69574076368664
137	137.0	2.0	39.0	42.25084560871868	125.72005949873352
138	138.0	2.0	40.0	42.25028995219527	125.74437780308122
139	139.0	2.0	41.0	42.24972910768268	125.76869567270113
140	140.0	2.0	42.0	42.249163075322116	125.79301310356496
141	141.0	2.0	43.0	42.24859185525606	125.81733009164498
142	142.0	2.0	44.0	42.24801544762835	125.84164663291382
143	143.0	2.0	45.0	42.24743385258404	125.8659627233446
144	144.0	2.0	46.0	42.24684707026957	125.89027835891085
145	145.0	2.0	47.0	42.24625510083261	125.9145935355866
146	146.0	2.0	48.0	42.24565794442223	125.93890824934631
147	147.0	3.0	0.0	42.286474143925766	124.77182349079641
148	148.0	3.0	1.0	42.2861208123592	124.79616261954476
149	149.0	3.0	2.0	42.28576228680329	124.82050147072397
150	150.0	3.0	3.0	42.28539856734837	124.84484004028846
151	151.0	3.0	4.0	42.28502965408609	124.86917832419282
152	152.0	3.0	5.0	42.28465554710945	124.89351631839202
153	153.0	3.0	6.0	42.28427624651263	124.91785401884131
154	154.0	3.0	7.0	42.283891752391234	124.94219142149612
155	155.0	3.0	8.0	42.28350206484212	124.96652852231232
156	156.0	3.0	9.0	42.28310718396347	124.990865317246
157	157.0	3.0	10.0	42.28270710985476	125.01520180225361
158	158.0	3.0	11.0	42.2823018426168	125.03953797329186
159	159.0	3.0	12.0	42.28189138235169	125.06387382631777
160	160.0	3.0	13.0	42.28147572916282	125.08820935728873
161	161.0	3.0	14.0	42.28105488315491	125.11254456216238
162	162.0	3.0	15.0	42.28062884443394	125.13687943689679
163	163.0	3.0	16.0	42.28019761310731	125.16121397745025
164	164.0	3.0	17.0	42.2797611892836	125.18554817978142
165	165.0	3.0	18.0	42.27931957307277	125.2098820398493
166	166.0	3.0	19.0	42.27887276458607	125.23421555361327
167	167.0	3.0	20.0	42.27842076393603	125.25854871703302
168	168.0	3.0	21.0	42.277963571236526	125.28288152606856
169	169.0	3.0	22.0	42.27750118660269	125.30721397668032
170	170.0	3.0	23.0	42.27703361015106	125.33154606482904
171	171.0	3.0	24.0	42.276560841999334	125.3558777864758
172	172.0	3.0	25.0	42.27608288226665	125.38020913758211
173	173.0	3.0	26.0	42.27559973107336	125.40454011410985
174	174.0	3.0	27.0	42.27511138854119	125.42887071202118
175	175.0	3.0	28.0	42.274617854793135	125.45320092727874
176	176.0	3.0	29.0	42.27411912995349	125.47753075584549
177	177.0	3.0	30.0	42.273615214147824	125.50186019368482
178	178.0	3.0	31.0	42.27310610750311	125.52618923676049
179	179.0	3.0	32.0	42.27259181014754	125.55051788103661
180	180.0	3.0	33.0	42.27207232221066	125.57484612247774
181	181.0	3.0	34.0	42.2715476438233	125.59917395704886
182	182.0	3.0	35.0	42.271017775117556	125.6235013807153
183	183.0	3.0	36.0	42.27048271622694	125.64782838944282
184	184.0	3.0	37.0	42.26994246728612	125.67215497919764
185	185.0	3.0	38.0	42.26939702843118	125.6964811459463
186	186.0	3.0	39.0	42.2688463997995	125.72080688565583
187	187.0	3.0	40.0	42.26829058152972	125.74513219429367
188	188.0	3.0	41.0	42.26772957376178	125.76945706782773
189	189.0	3.0	42.0	42.26716337663698	125.79378150222631
190	190.0	3.0	43.0	42.26659199029786	125.81810549345809
191	191.0	3.0	44.0	42.26601541488831	125.84242903749232
192	192.0	3.0	45.0	42.265433650553526	125.8667521302986
193	193.0	3.0	46.0	42.264846697439964	125.89107476784702
194	194.0	3.0	47.0	42.26425455569544	125.91539694610809
195	195.0	3.0	48.0	42.26365722546901	125.93971866105285
196	196.0	4.0	0.0	42.304480111033435	124.77229772776707
197	197.0	4.0	1.0	42.30412667659654	124.79664387679836
198	198.0	4.0	2.0	42.30376804665861	124.8209897480202
199	199.0	4.0	3.0	42.30340422131003	124.84533533738346
200	200.0	4.0	4.0	42.303035200642476	124.86968064083933
201	201.0	4.0	5.0	42.30266098474896	124.8940256543392
202	202.0	4.0	6.0	42.302281573723796	124.91837037383485
203	203.0	4.0	7.0	42.30189696766257	124.94271479527823
204	204.0	4.0	8.0	42.30150716666223	124.96705891462173
205	205.0	4.0	9.0	42.301112170821014	124.99140272781791
206	206.0	4.0	10.0	42.300711980238404	125.0157462308197
207	207.0	4.0	11.0	42.3003065950153	125.04008941958035
208	208.0	4.0	12.0	42.29989601525385	125.06443229005338
209	209.0	4.0	13.0	42.299480241057466	125.08877483819269
210	210.0	4.0	14.0	42.299059272530975	125.11311705995243
211	211.0	4.0	15.0	42.29863310978044	125.13745895128714
212	212.0	4.0	16.0	42.298201752913194	125.16180050815164
213	213.0	4.0	17.0	42.297765202038	125.1861417265011
214	214.0	4.0	18.0	42.2973234572648	125.21048260229108
215	215.0	4.0	19.0	42.296876518704934	125.2348231314774
216	216.0	4.0	20.0	42.296424386470974	125.25916331001623
217	217.0	4.0	21.0	42.29596706067689	125.28350313386419
218	218.0	4.0	22.0	42.29550454143786	125.30784259897813
219	219.0	4.0	23.0	42.295036828870444	125.33218170131529
220	220.0	4.0	24.0	42.294563923092454	125.35652043683338
221	221.0	4.0	25.0	42.294085824223075	125.38085880149033
222	222.0	4.0	26.0	42.29360253238273	125.40519679124452
223	223.0	4.0	27.0	42.293114047693194	125.42953440205468
224	224.0	4.0	28.0	42.2926203702775	125.45387162987993
225	225.0	4.0	29.0	42.29212150026004	125.47820847067975
226	226.0	4.0	30.0	42.291617437766504	125.50254492041404
227	227.0	4.0	31.0	42.29110818292385	125.52688097504304
228	228.0	4.0	32.0	42.29059373586035	125.55121663052746
229	229.0	4.0	33.0	42.29007409670566	125.57555188282831
230	230.0	4.0	34.0	42.28954926559063	125.59988672790712
231	231.0	4.0	35.0	42.2890192426475	125.6242211617257
232	232.0	4.0	36.0	42.28848402800972	125.64855518024636
233	233.0	4.0	37.0	42.28794362181218	125.6728887794318
234	234.0	4.0	38.0	42.28739802419095	125.69722195524511
235	235.0	4.0	39.0	42.28684723528348	125.72155470364987
236	236.0	4.0	40.0	42.286291255228505	125.74588702061
237	237.0	4.0	41.0	42.285730084166055	125.77021890208992
238	238.0	4.0	42.0	42.28516372223748	125.79455034405446
239	239.0	4.0	43.0	42.2845921695854	125.81888134246886
240	240.0	4.0	44.0	42.284015426353804	125.84321189329884
241	241.0	4.0	45.0	42.2834334926879	125.86754199251054
242	242.0	4.0	46.0	42.2828463687343	125.89187163607058
243	243.0	4.0	47.0	42.28225405464086	125.91620081994603
244	244.0	4.0	48.0	42.28165655055671	125.94052954010435
245	245.0	5.0	0.0	42.322486122009636	124.77277223849781
246	246.0	5.0	1.0	42.322132584677696	124.7971254118614
247	247.0	5.0	2.0	42.32177385033267	124.82147830717498
248	248.0	5.0	3.0	42.321409919064976	124.84583092038594
249	249.0	5.0	4.0	42.32104079096634	124.87018324744184
250	250.0	5.0	5.0	42.32066646612981	124.89453528429071
251	251.0	5.0	6.0	42.32028694464975	124.9188870268807
252	252.0	5.0	7.0	42.319902226621835	124.94323847116037
253	253.0	5.0	8.0	42.31951231214301	124.9675896130785
254	254.0	5.0	9.0	42.31911720131156	124.99194044858423
255	255.0	5.0	10.0	42.31871689422707	125.016290973627
256	256.0	5.0	11.0	42.31831139099047	125.04064118415651
257	257.0	5.0	12.0	42.31790069170398	125.06499107612281
258	258.0	5.0	13.0	42.31748479647106	125.08934064547626
259	259.0	5.0	14.0	42.31706370539655	125.11368988816757
260	260.0	5.0	15.0	42.316637418586616	125.13803880014774
261	261.0	5.0	16.0	42.31620593614866	125.16238737736813
262	262.0	5.0	17.0	42.31576925819142	125.1867356157804
263	263.0	5.0	18.0	42.31532738482499	125.21108351133658
264	264.0	5.0	19.0	42.314880316160696	125.23543105998903
265	265.0	5.0	20.0	42.314428052311264	125.2597782576904
266	266.0	5.0	21.0	42.3139705933906	125.28412510039385
267	267.0	5.0	22.0	42.31350793951403	125.30847158405268
268	268.0	5.0	23.0	42.31304009079817	125.33281770462075
269	269.0	5.0	24.0	42.312567047360886	125.35716345805216
270	270.0	5.0	25.0	42.312088809321374	125.38150884030138
271	271.0	5.0	26.0	42.31160537680021	125.4058538473233
272	272.0	5.0	27.0	42.311116749919144	125.43019847507317
273	273.0	5.0	28.0	42.31062292880136	125.4545427195066
274	274.0	5.0	29.0	42.310123913571246	125.47888657657961
275	275.0	5.0	30.0	42.30961970435458	125.50323004224859
276	276.0	5.0	31.0	42.3091103012784	125.5275731124703
277	277.0	5.0	32.0	42.30859570447109	125.5519157832019
278	278.0	5.0	33.0	42.30807591406224	125.57625805040104
279	279.0	5.0	34.0	42.307550930182906	125.60059991002562
280	280.0	5.0	35.0	42.307020752965315	125.62494135803406
281	281.0	5.0	36.0	42.30648538254305	125.64928239038518
282	282.0	5.0	37.0	42.30594481905101	125.67362300303816
283	283.0	5.0	38.0	42.30539906262536	125.69796319195261
284	284.0	5.0	39.0	42.30484811340367	125.72230295308862
285	285.0	5.0	40.0	42.30429197152466	125.74664228240664
286	286.0	5.0	41.0	42.30373063712852	125.7709811758676
287	287.0	5.0	42.0	42.303164110356605	125.79531962943281
288	288.0	5.0	43.0	42.302592391351666	125.81965763906412
289	289.0	5.0	44.0	42.30201548025772	125.8439952007237
290	290.0	5.0	45.0	42.3014333772201	125.86833231037423
291	291.0	5.0	46.0	42.300846082385455	125.89266896397882
292	292.0	5.0	47.0	42.30025359590172	125.91700515750108
293	293.0	5.0	48.0	42.29965591791816	125.94134088690507
294	294.0	6.0	0.0	42.34049217508742	124.7732470232257
295	295.0	6.0	1.0	42.34013853483574	124.79760722497453
296	296.0	6.0	2.0	42.33977969605852	124.8219671484325
297	297.0	6.0	3.0	42.33941565884627	124.84632678954344
298	298.0	6.0	4.0	42.33904642329072	124.8706861442515
299	299.0	6.0	5.0	42.338671989484986	124.89504520850107
300	300.0	6.0	6.0	42.33829235752351	124.91940397823694
301	301.0	6.0	7.0	42.33790752750197	124.94376244940403
302	302.0	6.0	8.0	42.337517499517375	124.96812061794773
303	303.0	6.0	9.0	42.337122273668086	124.99247847981361
304	304.0	6.0	10.0	42.33672185005377	125.01683603094757
305	305.0	6.0	11.0	42.33631622877532	125.0411932672959
306	306.0	6.0	12.0	42.33590540993503	125.0655501848051
307	307.0	6.0	13.0	42.33548939363648	125.08990677942204
308	308.0	6.0	14.0	42.33506817998454	125.1142630470939
309	309.0	6.0	15.0	42.334641769085366	125.13861898376821
310	310.0	6.0	16.0	42.334210161046514	125.1629745853928
311	311.0	6.0	17.0	42.33377335597673	125.18732984791585
312	312.0	6.0	18.0	42.333331353986175	125.21168476728589
313	313.0	6.0	19.0	42.33288415518625	125.23603933945174
314	314.0	6.0	20.0	42.33243175968967	125.26039356036264
315	315.0	6.0	21.0	42.33197416761048	125.28474742596813
316	316.0	6.0	22.0	42.33151137906404	125.30910093221813
317	317.0	6.0	23.0	42.331043394167025	125.33345407506293
318	318.0	6.0	24.0	42.33057021303737	125.35780685045313
319	319.0	6.0	25.0	42.33009183579434	125.38215925433977
320	320.0	6.0	26.0	42.329608262558516	125.40651128267419
321	321.0	6.0	27.0	42.329119493451806	125.43086293140814
322	322.0	6.0	28.0	42.32862552859737	125.45521419649377
323	323.0	6.0	29.0	42.328126368119776	125.47956507388356
324	324.0	6.0	30.0	42.32762201214476	125.50391555953044
325	325.0	6.0	31.0	42.32711246079947	125.52826564938765
326	326.0	6.0	32.0	42.326597714212326	125.55261533940893
327	327.0	6.0	33.0	42.32607777251304	125.57696462554834
328	328.0	6.0	34.0	42.32555263583271	125.60131350376035
329	329.0	6.0	35.0	42.32502230430364	125.62566196999988
330	330.0	6.0	36.0	42.324486778059466	125.65001002022221
331	331.0	6.0	37.0	42.32394605723514	125.67435765038307
332	332.0	6.0	38.0	42.32340014196701	125.69870485643862
333	333.0	6.0	39.0	42.322849032392554	125.7230516343454
334	334.0	6.0	40.0	42.32229272865072	125.7473979800604
335	335.0	6.0	41.0	42.32173123088162	125.77174388954106
336	336.0	6.0	42.0	42.32116453922682	125.7960893587452
337	337.0	6.0	43.0	42.32059265382908	125.82043438363118
338	338.0	6.0	44.0	42.32001557483251	125.84477896015767
339	339.0	6.0	45.0	42.31943330238252	125.86912308428388
340	340.0	6.0	46.0	42.318845836625826	125.89346675196951
341	341.0	6.0	47.0	42.31825317771042	125.91780995917455
342	342.0	6.0	48.0	42.317655325785694	125.94215270185963
343	343.0	7.0	0.0	42.358498268499325	124.77372208218809
344	344.0	7.0	1.0	42.35814452530316	124.79808931637861
345	345.0	7.0	2.0	42.357785582068665	124.82245627203707
346	346.0	7.0	3.0	42.357421438886334	124.84682294510391
347	347.0	7.0	4.0	42.35705209584806	124.87118933151966
348	348.0	7.0	5.0	42.356677553046964	124.89555542722526
349	349.0	7.0	6.0	42.356297810577466	124.91992122816194
350	350.0	7.0	7.0	42.35591286853539	124.9442867302712
351	351.0	7.0	8.0	42.35552272701779	124.96865192949481
352	352.0	7.0	9.0	42.35512738612301	124.99301682177493
353	353.0	7.0	10.0	42.35472684595083	125.01738140305389
354	354.0	7.0	11.0	42.354321106602164	125.04174566927449
355	355.0	7.0	12.0	42.35391016817936	125.0661096163797
356	356.0	7.0	13.0	42.3534940307861	125.09047324031296
357	357.0	7.0	14.0	42.35307269452724	125.11483653701785
358	358.0	7.0	15.0	42.35264615950906	125.13919950243844
359	359.0	7.0	16.0	42.35221442583911	125.16356213251908
360	360.0	7.0	17.0	42.35177749362625	125.18792442320436
361	361.0	7.0	18.0	42.35133536298065	125.21228637043939
362	362.0	7.0	19.0	42.35088803401378	125.23664797016947
363	363.0	7.0	20.0	42.350435506838465	125.2610092183403
364	364.0	7.0	21.0	42.34997778156874	125.28537011089796
365	365.0	7.0	22.0	42.349514858320106	125.30973064378887
366	366.0	7.0	23.0	42.3490467372092	125.33409081295976
367	367.0	7.0	24.0	42.34857341835407	125.35845061435779
368	368.0	7.0	25.0	42.34809490187407	125.38281004393043
369	369.0	7.0	26.0	42.34761118788985	125.40716909762561
370	370.0	7.0	27.0	42.34712227652331	125.43152777139152
371	371.0	7.0	28.0	42.34662816789773	125.45588606117683
372	372.0	7.0	29.0	42.34612886213771	125.48024396293052
373	373.0	7.0	30.0	42.345624359369104	125.504601472602
374	374.0	7.0	31.0	42.34511465971908	125.52895858614107
375	375.0	7.0	32.0	42.344599763316154	125.55331529949791
376	376.0	7.0	33.0	42.3440796702901	125.5776716086231
377	377.0	7.0	34.0	42.343554380772055	125.60202750946766
378	378.0	7.0	35.0	42.343023894894436	125.62638299798294
379	379.0	7.0	36.0	42.34248821279094	125.65073807012078
380	380.0	7.0	37.0	42.34194733459662	125.67509272183342
381	381.0	7.0	38.0	42.34140126044779	125.69944694907349
382	382.0	7.0	39.0	42.34084999048211	125.72380074779403
383	383.0	7.0	40.0	42.34029352483854	125.7481541139486
384	384.0	7.0	41.0	42.33973186365733	125.77250704349109
385	385.0	7.0	42.0	42.339165007080034	125.79685953237586
386	386.0	7.0	43.0	42.33859295524954	125.82121157655776
387	387.0	7.0	44.0	42.33801570831004	125.845563171992
388	388.0	7.0	45.0	42.33743326640702	125.86991431463429
389	389.0	7.0	46.0	42.33684562968724	125.89426500044077
390	390.0	7.0	47.0	42.336252798298794	125.91861522536807
391	391.0	7.0	48.0	42.335654772391145	125.94296498537327
392	392.0	8.0	0.0	42.37650440047736	124.7741974156226
393	393.0	8.0	1.0	42.376150554311934	124.79857168631474
394	394.0	8.0	2.0	42.375791506595014	124.8229456782334
395	395.0	8.0	3.0	42.37542725741722	124.84731938731547
396	396.0	8.0	4.0	42.375057806870345	124.871692809498
397	397.0	8.0	5.0	42.37468315504764	124.89606594071842
398	398.0	8.0	6.0	42.374303302043614	124.92043877691444
399	399.0	8.0	7.0	42.37391824795409	124.94481131402404
400	400.0	8.0	8.0	42.373527992876134	124.9691835479855
401	401.0	8.0	9.0	42.373132536908244	124.9935554747374
402	402.0	8.0	10.0	42.372731880150134	125.01792709021865
403	403.0	8.0	11.0	42.3723260227029	125.04229839036847
404	404.0	8.0	12.0	42.371914964668875	125.0666693711264
405	405.0	8.0	13.0	42.37149870615177	125.09104002843222
406	406.0	8.0	14.0	42.37107724725652	125.11541035822617
407	407.0	8.0	15.0	42.37065058808948	125.13978035644871
408	408.0	8.0	16.0	42.37021872875826	125.16415001904068
409	409.0	8.0	17.0	42.36978166937174	125.18851934194323
410	410.0	8.0	18.0	42.36933941004018	125.2128883210979
411	411.0	8.0	19.0	42.36889195087512	125.2372569524465
412	412.0	8.0	20.0	42.3684392919894	125.26162523193122
413	413.0	8.0	21.0	42.36798143349718	125.28599315549465
414	414.0	8.0	22.0	42.36751837551391	125.31036071907964
415	415.0	8.0	23.0	42.36705011815641	125.33472791862951
416	416.0	8.0	24.0	42.36657666154274	125.35909475008783
417	417.0	8.0	25.0	42.366098005792324	125.38346120939867
418	418.0	8.0	26.0	42.36561415102584	125.40782729250633
419	419.0	8.0	27.0	42.3651250973653	125.43219299535558
420	420.0	8.0	28.0	42.36463084493404	125.45655831389155
421	421.0	8.0	29.0	42.364131393856724	125.48092324405972
422	422.0	8.0	30.0	42.36362674425926	125.50528778180606
423	423.0	8.0	31.0	42.36311689626888	125.52965192307678
424	424.0	8.0	32.0	42.36260185001417	125.55401566381857
425	425.0	8.0	33.0	42.36208160562501	125.57837899997858
426	426.0	8.0	34.0	42.361556163232564	125.60274192750427
427	427.0	8.0	35.0	42.361025522969314	125.6271044423435
428	428.0	8.0	36.0	42.36048968496905	125.65146654044464
429	429.0	8.0	37.0	42.359948649366885	125.67582821775638
430	430.0	8.0	38.0	42.359402416299254	125.70018947022788
431	431.0	8.0	39.0	42.35885098590381	125.72455029380875
432	432.0	8.0	40.0	42.35829435831965	125.74891068444893
433	433.0	8.0	41.0	42.35773253368705	125.77327063809888
434	434.0	8.0	42.0	42.35716551214767	125.7976301507095
435	435.0	8.0	43.0	42.356593293844476	125.82198921823206
436	436.0	8.0	44.0	42.35601587892169	125.84634783661834
437	437.0	8.0	45.0	42.35543326752492	125.87070600182055
438	438.0	8.0	46.0	42.35484545980102	125.89506370979132
439	439.0	8.0	47.0	42.35425245589814	125.9194209564838
440	440.0	8.0	48.0	42.35365425596581	125.94377773785153
441	441.0	9.0	0.0	42.39451056925296	124.77467302376719
442	442.0	9.0	1.0	42.39415662009354	124.79905433502438
443	443.0	9.0	2.0	42.39379746786909	124.8234353672664
444	444.0	9.0	3.0	42.39343311267028	124.84781611642656
445	445.0	9.0	4.0	42.39306355458898	124.8721965784385
446	446.0	9.0	5.0	42.39268879371849	124.89657674923606
447	447.0	9.0	6.0	42.39230883015335	124.92095662475342
448	448.0	9.0	7.0	42.391923663989395	124.94533620092504
449	449.0	9.0	8.0	42.3915332953238	124.96971547368574
450	450.0	9.0	9.0	42.3911377242551	124.99409443897058
451	451.0	9.0	10.0	42.390736950883074	125.0184730927149
452	452.0	9.0	11.0	42.39033097530884	125.04285143085444
453	453.0	9.0	12.0	42.38991979763484	125.06722944932517
454	454.0	9.0	13.0	42.38950341796476	125.09160714406345
455	455.0	9.0	14.0	42.38908183640368	125.11598451100596
456	456.0	9.0	15.0	42.388655053057946	125.14036154608962
457	457.0	9.0	16.0	42.388223068035224	125.16473824525177
458	458.0	9.0	17.0	42.3877858814445	125.18911460443007
459	459.0	9.0	18.0	42.38734349339605	125.21349061956252
460	460.0	9.0	19.0	42.38689590400147	125.23786628658745
461	461.0	9.0	20.0	42.38644311337371	125.2622416014435
462	462.0	9.0	21.0	42.385985121626916	125.28661656006977
463	463.0	9.0	22.0	42.385521928876706	125.31099115840563
464	464.0	9.0	23.0	42.38505353523986	125.33536539239084
465	465.0	9.0	24.0	42.384579940834534	125.3597392579655
466	466.0	9.0	25.0	42.38410114578021	125.38411275107012
467	467.0	9.0	26.0	42.38361715019764	125.40848586764552
468	468.0	9.0	27.0	42.3831279542089	125.43285860363298
469	469.0	9.0	28.0	42.38263355793742	125.45723095497411
470	470.0	9.0	29.0	42.38213396150786	125.48160291761091
471	471.0	9.0	30.0	42.38162916504622	125.50597448748577
472	472.0	9.0	31.0	42.38111916867986	125.53034566054146
473	473.0	9.0	32.0	42.38060397253739	125.55471643272115
474	474.0	9.0	33.0	42.38008357674874	125.57908679996845
475	475.0	9.0	34.0	42.379557981445146	125.60345675822737
476	476.0	9.0	35.0	42.379027186759195	125.62782630344228
477	477.0	9.0	36.0	42.37849119282474	125.65219543155796
478	478.0	9.0	37.0	42.377949999776924	125.67656413851967
479	479.0	9.0	38.0	42.377403607752264	125.70093242027306
480	480.0	9.0	39.0	42.37685201688855	125.72530027276417
481	481.0	9.0	40.0	42.37629522732487	125.74966769193956
482	482.0	9.0	41.0	42.37573323920164	125.77403467374612
483	483.0	9.0	42.0	42.37516605266055	125.79840121413125
484	484.0	9.0	43.0	42.374593667844685	125.82276730904273
485	485.0	9.0	44.0	42.3740160848983	125.84713295442883
486	486.0	9.0	45.0	42.37343330396708	125.8714981462383
487	487.0	9.0	46.0	42.372845325197964	125.89586288042024
488	488.0	9.0	47.0	42.372252148739236	125.92022715292431
489	489.0	9.0	48.0	42.37165377474038	125.9445909597006
490	490.0	10.0	0.0	42.412516773057106	124.77514890686003
491	491.0	10.0	1.0	42.41216272087891	124.79953726274921
492	492.0	10.0	2.0	42.41180346412182	124.82392533938129
493	493.0	10.0	3.0	42.41143900287646	124.84831313268596
494	494.0	10.0	4.0	42.41106933723491	124.8727006385934
495	495.0	10.0	5.0	42.410694467290384	124.8970878530339
496	496.0	10.0	6.0	42.410314393137504	124.92147477193815
497	497.0	10.0	7.0	42.40992911487218	124.94586139123709
498	498.0	10.0	8.0	42.409538632591676	124.97024770686194
499	499.0	10.0	9.0	42.409142946394475	124.99463371474428
500	500.0	10.0	10.0	42.40874205638052	125.01901941081599
501	501.0	10.0	11.0	42.40833596265087	125.04340479100922
502	502.0	10.0	12.0	42.40792466530809	125.06778985125646
503	503.0	10.0	13.0	42.407508164455926	125.09217458749056
504	504.0	10.0	14.0	42.40708646019948	125.11655899564461
505	505.0	10.0	15.0	42.406659552645195	125.14094307165206
506	506.0	10.0	16.0	42.406227441900775	125.16532681144676
507	507.0	10.0	17.0	42.40579012807524	125.18971021096283
508	508.0	10.0	18.0	42.405347611278955	125.21409326613473
509	509.0	10.0	19.0	42.404899891623586	125.23847597289728
510	510.0	10.0	20.0	42.404446969222064	125.26285832718567
511	511.0	10.0	21.0	42.40398884418873	125.28724032493538
512	512.0	10.0	22.0	42.40352551663913	125.31162196208236
513	513.0	10.0	23.0	42.40305698669015	125.33600323456277
514	514.0	10.0	24.0	42.40258325446004	125.36038413831326
515	515.0	10.0	25.0	42.40210432006836	125.38476466927081
516	516.0	10.0	26.0	42.40162018363584	125.40914482337274
517	517.0	10.0	27.0	42.40113084528472	125.4335245965568
518	518.0	10.0	28.0	42.40063630513843	125.45790398476109
519	519.0	10.0	29.0	42.40013656332169	125.48228298392408
520	520.0	10.0	30.0	42.399631619960616	125.50666158998469
521	521.0	10.0	31.0	42.399121475182596	125.53103979888218
522	522.0	10.0	32.0	42.39860612911634	125.55541760655618
523	523.0	10.0	33.0	42.398085581891785	125.57979500894683
524	524.0	10.0	34.0	42.39755983364035	125.60417200199457
525	525.0	10.0	35.0	42.39702888449456	125.6285485816403
526	526.0	10.0	36.0	42.39649273458842	125.65292474382531
527	527.0	10.0	37.0	42.39595138405715	125.67730048449135
528	528.0	10.0	38.0	42.3954048330373	125.70167579958053
529	529.0	10.0	39.0	42.39485308166673	125.72605068503545
530	530.0	10.0	40.0	42.39429613008463	125.75042513679908
531	531.0	10.0	41.0	42.39373397843148	125.77479915081486
532	532.0	10.0	42.0	42.393166626849066	125.79917272302669
533	533.0	10.0	43.0	42.39259407548048	125.82354584937885
534	534.0	10.0	44.0	42.392016324470156	125.84791852581608
535	535.0	10.0	45.0	42.39143337396377	125.87229074828363
536	536.0	10.0	46.0	42.39084522410839	125.89666251272713
537	537.0	10.0	47.0	42.39025187505231	125.92103381509273
538	538.0	10.0	48.0	42.38965332694521	125.94540465132698
539	539.0	11.0	0.0	42.43052301012021	124.77562506513955
540	540.0	11.0	1.0	42.430168854898426	124.80002046973127
541	541.0	11.0	2.0	42.42980949358353	124.82441559482355
542	542.0	11.0	3.0	42.42944492626619	124.84881043634272
543	543.0	11.0	4.0	42.42907515303843	124.87320499021529
544	544.0	11.0	5.0	42.428700173993626	124.89759925236807
545	545.0	11.0	6.0	42.428319989226424	124.92199321872826
546	546.0	11.0	7.0	42.42793459883278	124.94638688522322
547	547.0	11.0	8.0	42.42754400291	124.9707802477807
548	548.0	11.0	9.0	42.42714820155664	124.99517330232872
549	549.0	11.0	10.0	42.42674719487263	125.01956604479562
550	550.0	11.0	11.0	42.42634098295919	125.04395847111006
551	551.0	11.0	12.0	42.42592956591886	125.068350577201
552	552.0	11.0	13.0	42.42551294385547	125.09274235899774
553	553.0	11.0	14.0	42.42509111687418	125.11713381242988
554	554.0	11.0	15.0	42.424664085081446	125.14152493342735
555	555.0	11.0	16.0	42.42423184858509	125.16591571792046
556	556.0	11.0	17.0	42.423794407494164	125.19030616183981
557	557.0	11.0	18.0	42.42335176191907	125.21469626111633
558	558.0	11.0	19.0	42.422903911971574	125.23908601168135
559	559.0	11.0	20.0	42.42245085776463	125.26347540946654
560	560.0	11.0	21.0	42.421992599412675	125.28786445040384
561	561.0	11.0	22.0	42.42152913703127	125.31225313042566
562	562.0	11.0	23.0	42.42106047073744	125.33664144546469
563	563.0	11.0	24.0	42.420586600649415	125.36102939145405
564	564.0	11.0	25.0	42.42010752688682	125.38541696432719
565	565.0	11.0	26.0	42.419623249570535	125.4098041600179
566	566.0	11.0	27.0	42.419133768822775	125.43419097446044
567	567.0	11.0	28.0	42.41863908476707	125.45857740358939
568	568.0	11.0	29.0	42.41813919752823	125.48296344333973
569	569.0	11.0	30.0	42.417634107232416	125.50734908964681
570	570.0	11.0	31.0	42.41712381400705	125.5317343384464
571	571.0	11.0	32.0	42.416608317980945	125.55611918567465
572	572.0	11.0	33.0	42.416087619284156	125.58050362726816
573	573.0	11.0	34.0	42.41556171804804	125.60488765916384
574	574.0	11.0	35.0	42.41503061440533	125.6292712772991
575	575.0	11.0	36.0	42.41449430849003	125.65365447761172
576	576.0	11.0	37.0	42.413952800437436	125.67803725603994
577	577.0	11.0	38.0	42.41340609038418	125.70241960852236
578	578.0	11.0	39.0	42.412854178468194	125.72680153099807
579	579.0	11.0	40.0	42.41229706482877	125.75118301940654
580	580.0	11.0	41.0	42.41173474960638	125.77556406968769
581	581.0	11.0	42.0	42.41116723294298	125.79994467778187
582	582.0	11.0	43.0	42.41059451498169	125.82432483962994
583	583.0	11.0	44.0	42.41001659586699	125.8487045511731
584	584.0	11.0	45.0	42.409433475744706	125.87308380835307
585	585.0	11.0	46.0	42.40884515476194	125.897462607112
586	586.0	11.0	47.0	42.40825163306708	125.92184094339254
587	587.0	11.0	48.0	42.40765291080989	125.94621881313775
588	588.0	12.0	0.0	42.448529278672126	124.77610149884451
589	589.0	12.0	1.0	42.44817502038203	124.80050395621272
590	590.0	12.0	2.0	42.44781555448413	124.82490613383902
591	591.0	12.0	3.0	42.447450881069244	124.8493080276461
592	592.0	12.0	4.0	42.447081000229446	124.87370963355696
593	593.0	12.0	5.0	42.44670591205813	124.89811094749494
594	594.0	12.0	6.0	42.446325616649965	124.9225119653836
595	595.0	12.0	7.0	42.445940114101035	124.94691268314688
596	596.0	12.0	8.0	42.44554940450863	124.97131309670895
597	597.0	12.0	9.0	42.44515348797139	124.9957132019943
598	598.0	12.0	10.0	42.44475236458929	125.02011299492777
599	599.0	12.0	11.0	42.444346034463614	125.04451247143444
600	600.0	12.0	12.0	42.44393449769693	125.0689116274398
601	601.0	12.0	13.0	42.44351775439316	125.09331045886958
602	602.0	12.0	14.0	42.44309580465749	125.11770896164987
603	603.0	12.0	15.0	42.44266864859644	125.14210713170709
604	604.0	12.0	16.0	42.44223628631788	125.16650496496797
605	605.0	12.0	17.0	42.44179871793092	125.19090245735964
606	606.0	12.0	18.0	42.44135594354609	125.2152996048095
607	607.0	12.0	19.0	42.44090796327511	125.23969640324538
608	608.0	12.0	20.0	42.440454777231075	125.26409284859531
609	609.0	12.0	21.0	42.43999638552838	125.28848893678784
610	610.0	12.0	22.0	42.43953278828278	125.31288466375179
611	611.0	12.0	23.0	42.43906398561127	125.33728002541638
612	612.0	12.0	24.0	42.438589977632205	125.36167501771114
613	613.0	12.0	25.0	42.438110764465215	125.386069636566
614	614.0	12.0	26.0	42.43762634623125	125.41046387791131
615	615.0	12.0	27.0	42.437136723052625	125.43485773767776
616	616.0	12.0	28.0	42.4366418950529	125.45925121179638
617	617.0	12.0	29.0	42.43614186235698	125.48364429619869
618	618.0	12.0	30.0	42.43563662509111	125.5080369868165
619	619.0	12.0	31.0	42.435126183382735	125.53242927958205
620	620.0	12.0	32.0	42.43461053736071	125.55682117042797
621	621.0	12.0	33.0	42.43408968715524	125.58121265528735
622	622.0	12.0	34.0	42.43356363289771	125.60560373009359
623	623.0	12.0	35.0	42.43303237472093	125.62999439078061
624	624.0	12.0	36.0	42.43249591275897	125.65438463328263
625	625.0	12.0	37.0	42.43195424714716	125.6787744535344
626	626.0	12.0	38.0	42.43140737802231	125.70316384747099
627	627.0	12.0	39.0	42.43085530552231	125.72755281102799
628	628.0	12.0	40.0	42.43029802978657	125.75194134014134
629	629.0	12.0	41.0	42.429735550955655	125.77632943074751
630	630.0	12.0	42.0	42.4291678691716	125.80071707878328
631	631.0	12.0	43.0	42.428594984577536	125.825104280186
632	632.0	12.0	44.0	42.42801689731811	125.84949103089338
633	633.0	12.0	45.0	42.42743360753916	125.87387732684361
634	634.0	12.0	46.0	42.42684511538788	125.89826316397539
635	635.0	12.0	47.0	42.426251421012765	125.92264853822775
636	636.0	12.0	48.0	42.42565252456361	125.94703344554034
637	637.0	13.0	0.0	42.466535576942285	124.77657820821389
638	638.0	13.0	1.0	42.46618121555898	124.8009877224362
639	639.0	13.0	2.0	42.46582164505297	124.82539695667376
640	640.0	13.0	3.0	42.46545686551501	124.84980590684572
641	641.0	13.0	4.0	42.46508687703726	124.87421456887158
642	642.0	13.0	5.0	42.46471167971314	124.89862293867114
643	643.0	13.0	6.0	42.46433127363745	124.92303101216444
644	644.0	13.0	7.0	42.463945658906205	124.94743878527181
645	645.0	13.0	8.0	42.46355483561681	124.97184625391397
646	646.0	13.0	9.0	42.46315880386799	124.99625341401186
647	647.0	13.0	10.0	42.46275756375972	125.02066026148673
648	648.0	13.0	11.0	42.46235111539336	125.04506679226023
649	649.0	13.0	12.0	42.46193945887154	125.06947300225421
650	650.0	13.0	13.0	42.46152259429819	125.09387888739093
651	651.0	13.0	14.0	42.4611005217786	125.11828444359297
652	652.0	13.0	15.0	42.460673241419364	125.14268966678316
653	653.0	13.0	16.0	42.460240753328335	125.16709455288479
654	654.0	13.0	17.0	42.45980305761474	125.19149909782134
655	655.0	13.0	18.0	42.45936015438913	125.21590329751677
656	656.0	13.0	19.0	42.45891204376331	125.24030714789532
657	657.0	13.0	20.0	42.45845872585048	125.26471064488157
658	658.0	13.0	21.0	42.45800020076502	125.28911378440048
659	659.0	13.0	22.0	42.457536468622756	125.31351656237736
660	660.0	13.0	23.0	42.457067529540765	125.3379189747379
661	661.0	13.0	24.0	42.456593383637454	125.36232101740812
662	662.0	13.0	25.0	42.456114031032556	125.38672268631447
663	663.0	13.0	26.0	42.45562947184704	125.41112397738367
664	664.0	13.0	27.0	42.45513970620328	125.43552488654295
665	665.0	13.0	28.0	42.45464473422494	125.4599254097198
666	666.0	13.0	29.0	42.454144556036965	125.48432554284223
667	667.0	13.0	30.0	42.453639171765644	125.5087252818385
668	668.0	13.0	31.0	42.45312858153856	125.53312462263736
669	669.0	13.0	32.0	42.4526127854846	125.55752356116791
670	670.0	13.0	33.0	42.45209178373397	125.58192209335971
671	671.0	13.0	34.0	42.45156557641825	125.60632021514267
672	672.0	13.0	35.0	42.45103416367022	125.63071792244715
673	673.0	13.0	36.0	42.45049754562407	125.65511521120389
674	674.0	13.0	37.0	42.44995572241522	125.67951207734409
675	675.0	13.0	38.0	42.44940869418047	125.70390851679932
676	676.0	13.0	39.0	42.44885646105787	125.72830452550163
677	677.0	13.0	40.0	42.44829902318685	125.75270009938349
678	678.0	13.0	41.0	42.44773638070811	125.77709523437777
679	679.0	13.0	42.0	42.447168533763644	125.80148992641782
680	680.0	13.0	43.0	42.44659548249681	125.82588417143744
681	681.0	13.0	44.0	42.446017227052224	125.85027796537085
682	682.0	13.0	45.0	42.44543376757582	125.87467130415273
683	683.0	13.0	46.0	42.44484510421492	125.8990641837182
684	684.0	13.0	47.0	42.44425123711803	125.92345660000287
685	685.0	13.0	48.0	42.443652166435065	125.94784854894282
686	686.0	14.0	0.0	42.48454190315946	124.77705519348702
687	687.0	14.0	1.0	42.484187438658175	124.80147176864449
688	688.0	14.0	2.0	42.48382776351881	124.8258880635741
689	689.0	14.0	3.0	42.48346287783225	124.85030407419147
690	690.0	14.0	4.0	42.48309278169064	124.87471979641259
691	691.0	14.0	5.0	42.48271747518747	124.89913522615365
692	692.0	14.0	6.0	42.48233695841756	124.92355035933122
693	693.0	14.0	7.0	42.48195123147704	124.94796519186205
694	694.0	14.0	8.0	42.4815602944633	124.97237971966332
695	695.0	14.0	9.0	42.48116414747515	124.99679393865244
696	696.0	14.0	10.0	42.48076279061263	125.02120784474718
697	697.0	14.0	11.0	42.48035622397712	125.04562143386553
698	698.0	14.0	12.0	42.4799444476713	125.07003470192596
699	699.0	14.0	13.0	42.47952746179923	125.0944476448471
700	700.0	14.0	14.0	42.47910526646616	125.11886025854795
701	701.0	14.0	15.0	42.478677861778785	125.14327253894793
702	702.0	14.0	16.0	42.47824524784504	125.16768448196667
703	703.0	14.0	17.0	42.477807424774205	125.19209608352423
704	704.0	14.0	18.0	42.47736439267682	125.21650733954098
705	705.0	14.0	19.0	42.476916151664796	125.24091824593762
706	706.0	14.0	20.0	42.47646270185138	125.26532879863521
707	707.0	14.0	21.0	42.47600404335109	125.2897389935552
708	708.0	14.0	22.0	42.47554017627973	125.31414882661934
709	709.0	14.0	23.0	42.475071100754434	125.33855829374981
710	710.0	14.0	24.0	42.4745968168937	125.36296739086909
711	711.0	14.0	25.0	42.4741173248173	125.38737611390009
712	712.0	14.0	26.0	42.47363262464635	125.41178445876602
713	713.0	14.0	27.0	42.47314271650318	125.43619242139059
714	714.0	14.0	28.0	42.472647600511586	125.46059999769776
715	715.0	14.0	29.0	42.47214727679657	125.48500718361196
716	716.0	14.0	30.0	42.47164174548444	125.50941397505797
717	717.0	14.0	31.0	42.471131006702905	125.53382036796101
718	718.0	14.0	32.0	42.47061506058091	125.5582263582467
719	719.0	14.0	33.0	42.47009390724874	125.58263194184099
720	720.0	14.0	34.0	42.46956754683798	125.60703711467033
721	721.0	14.0	35.0	42.46903597948154	125.63144187266151
722	722.0	14.0	36.0	42.468499205313655	125.65584621174177
723	723.0	14.0	37.0	42.46795722446983	125.68025012783878
724	724.0	14.0	38.0	42.46741003708694	125.7046536168806
725	725.0	14.0	39.0	42.46685764330313	125.72905667479579
726	726.0	14.0	40.0	42.46630004325787	125.75345929751323
727	727.0	14.0	41.0	42.46573723709192	125.77786148096234
728	728.0	14.0	42.0	42.46516922494739	125.8022632210729
729	729.0	14.0	43.0	42.46459600696767	125.8266645137752
730	730.0	14.0	44.0	42.46401758329748	125.85106535499995
731	731.0	14.0	45.0	42.46343395408286	125.8754657406783
732	732.0	14.0	46.0	42.462845119471154	125.8998656667419
733	733.0	14.0	47.0	42.462251079610965	125.92426512912279
734	734.0	14.0	48.0	42.4616518346523	125.94866412375353
735	735.0	15.0	0.0	42.502548255552	124.77753245490342
736	736.0	15.0	1.0	42.5021936879079	124.80195609508073
737	737.0	15.0	2.0	42.501833908110015	124.82637945478673
738	738.0	15.0	3.0	42.50146891624926	124.85080252993357
739	739.0	15.0	4.0	42.50109871241786	124.87522531643371
740	740.0	15.0	5.0	42.50072329670935	124.89964781019974
741	741.0	15.0	6.0	42.50034266921858	124.92407000714472
742	742.0	15.0	7.0	42.499956830041754	124.94849190318189
743	743.0	15.0	8.0	42.49956577927634	124.97291349422484
744	744.0	15.0	9.0	42.499169517021095	124.99733477618747
745	745.0	15.0	10.0	42.49876804337622	125.02175574498399
746	746.0	15.0	11.0	42.49836135844308	125.04617639652889
747	747.0	15.0	12.0	42.49794946232445	125.07059672673702
748	748.0	15.0	13.0	42.49753235512441	125.09501673152353
749	749.0	15.0	14.0	42.49711003694833	125.1194364068039
750	750.0	15.0	15.0	42.49668250790292	125.14385574849393
751	751.0	15.0	16.0	42.49624976809615	125.16827475250982
752	752.0	15.0	17.0	42.49581181763738	125.192693414768
753	753.0	15.0	18.0	42.495368656637226	125.21711173118534
754	754.0	15.0	19.0	42.494920285207655	125.24152969767903
755	755.0	15.0	20.0	42.49446670346193	125.26594731016655
756	756.0	15.0	21.0	42.49400791151465	125.29036456456585
757	757.0	15.0	22.0	42.49354390948169	125.31478145679509
758	758.0	15.0	23.0	42.493074697480296	125.33919798277297
759	759.0	15.0	24.0	42.49260027562896	125.36361413841843
760	760.0	15.0	25.0	42.4921206440475	125.38802991965082
761	761.0	15.0	26.0	42.49163580285715	125.41244532238986
762	762.0	15.0	27.0	42.491145752180316	125.43686034255568
763	763.0	15.0	28.0	42.490650492140816	125.46127497606872
764	764.0	15.0	29.0	42.49015002286372	125.4856892188499
765	765.0	15.0	30.0	42.489644344475444	125.51010306682048
766	766.0	15.0	31.0	42.489133457103705	125.53451651590215
767	767.0	15.0	32.0	42.48861736087757	125.55892956201693
768	768.0	15.0	33.0	42.488096055927365	125.58334220108732
769	769.0	15.0	34.0	42.487569542384755	125.60775442903619
770	770.0	15.0	35.0	42.487037820382724	125.63216624178685
771	771.0	15.0	36.0	42.48650089005556	125.65657763526298
772	772.0	15.0	37.0	42.48595875153887	125.68098860538872
773	773.0	15.0	38.0	42.48541140496957	125.70539914808866
774	774.0	15.0	39.0	42.4848588504859	125.72980925928775
775	775.0	15.0	40.0	42.484301088227355	125.7542189349114
776	776.0	15.0	41.0	42.48373811833483	125.77862817088548
777	777.0	15.0	42.0	42.4831699409505	125.80303696313631
778	778.0	15.0	43.0	42.48259655621781	125.8274453075906
779	779.0	15.0	44.0	42.4820179642816	125.85185320017551
780	780.0	15.0	45.0	42.48143416528793	125.87626063681873
781	781.0	15.0	46.0	42.480845159384224	125.90066761344836
782	782.0	15.0	47.0	42.480250946719224	125.92507412599294
783	783.0	15.0	48.0	42.47965152744296	125.9494801703815
784	784.0	16.0	0.0	42.52055463234768	124.77800999270299
785	785.0	16.0	1.0	42.52019996153593	124.80244070198825
786	786.0	16.0	2.0	42.51984007705431	124.82687113055853
787	787.0	16.0	3.0	42.51947497899382	124.85130127432248
788	788.0	16.0	4.0	42.5191046674467	124.87573112918889
789	789.0	16.0	5.0	42.51872914250655	124.90016069106697
790	790.0	16.0	6.0	42.51834840426828	124.92458995586608
791	791.0	16.0	7.0	42.5179624528281	124.94901891949601
792	792.0	16.0	8.0	42.517571288283555	124.97344757786676
793	793.0	16.0	9.0	42.51717491073351	124.9978759268887
794	794.0	16.0	10.0	42.51677332027813	125.02230396247249
795	795.0	16.0	11.0	42.516366517018895	125.04673168052906
796	796.0	16.0	12.0	42.515954501058616	125.07115907696976
797	797.0	16.0	13.0	42.51553727250144	125.09558614770616
798	798.0	16.0	14.0	42.51511483145276	125.12001288865021
799	799.0	16.0	15.0	42.514687178019344	125.14443929571418
800	800.0	16.0	16.0	42.514254312309255	125.16886536481071
801	801.0	16.0	17.0	42.51381623443189	125.1932910918527
802	802.0	16.0	18.0	42.513372944497924	125.21771647275345
803	803.0	16.0	19.0	42.512924442619386	125.24214150342664
804	804.0	16.0	20.0	42.5124707289096	125.2665661797862
805	805.0	16.0	21.0	42.51201180348324	125.29099049774652
806	806.0	16.0	22.0	42.51154766645622	125.3154144532223
807	807.0	16.0	23.0	42.51107831794582	125.33983804212862
808	808.0	16.0	24.0	42.51060375807065	125.36426126038089
809	809.0	16.0	25.0	42.510123986950624	125.38868410389496
810	810.0	16.0	26.0	42.50963900470691	125.413106568587
811	811.0	16.0	27.0	42.50914881146213	125.43752865037357
812	812.0	16.0	28.0	42.50865340734004	125.46195034517164
813	813.0	16.0	29.0	42.50815279246583	125.48637164889853
814	814.0	16.0	30.0	42.50764696696598	125.510792557472
815	815.0	16.0	31.0	42.50713593096835	125.53521306681017
816	816.0	16.0	32.0	42.50661968460192	125.55963317283162
817	817.0	16.0	33.0	42.506098227997214	125.58405287145521
818	818.0	16.0	34.0	42.50557156128591	125.60847215860034
819	819.0	16.0	35.0	42.505039684601066	125.63289103018676
820	820.0	16.0	36.0	42.50450259807707	125.65730948213462
821	821.0	16.0	37.0	42.50396030184956	125.68172751036458
822	822.0	16.0	38.0	42.50341279605554	125.70614511079762
823	823.0	16.0	39.0	42.50286008083333	125.73056227935521
824	824.0	16.0	40.0	42.50230215632253	125.75497901195922
825	825.0	16.0	41.0	42.501739022664054	125.77939530453202
826	826.0	16.0	42.0	42.50117068000017	125.80381115299633
827	827.0	16.0	43.0	42.5005971284744	125.8282265532754
828	828.0	16.0	44.0	42.500018368231665	125.85264150129284
829	829.0	16.0	45.0	42.499434399418135	125.87705599297286
830	830.0	16.0	46.0	42.49884522218125	125.90147002423994
831	831.0	16.0	47.0	42.49825083666985	125.92588359101916
832	832.0	16.0	48.0	42.49765124303407	125.95029668923605
833	833.0	17.0	0.0	42.53856103177375	124.77848780712583
834	834.0	17.0	1.0	42.53820625776951	124.80292558961072
835	835.0	17.0	2.0	42.53784626857897	124.82736309113676
836	836.0	17.0	3.0	42.53748106429315	124.85180030760894
837	837.0	17.0	4.0	42.53711064500435	124.87623723493253
838	838.0	17.0	5.0	42.53673501080625	124.90067386901316
839	839.0	17.0	6.0	42.53635416179378	124.9251102057567
840	840.0	17.0	7.0	42.53596809806323	124.94954624106933
841	841.0	17.0	8.0	42.53557681971218	124.97398197085755
842	842.0	17.0	9.0	42.53518032683955	124.99841739102814
843	843.0	17.0	10.0	42.534778619545556	125.02285249748823
844	844.0	17.0	11.0	42.53437169793172	125.0472872861452
845	845.0	17.0	12.0	42.53395956210094	125.07172175290685
846	846.0	17.0	13.0	42.53354221215736	125.0961558936812
847	847.0	17.0	14.0	42.5331196482065	125.12058970437667
848	848.0	17.0	15.0	42.53269187035513	125.14502318090196
849	849.0	17.0	16.0	42.53225887871141	125.16945631916616
850	850.0	17.0	17.0	42.53182067338477	125.19388911507866
851	851.0	17.0	18.0	42.53137725448595	125.2183215645492
852	852.0	17.0	19.0	42.530928622127036	125.24275366348787
853	853.0	17.0	20.0	42.53047477642143	125.26718540780516
854	854.0	17.0	21.0	42.530015717483835	125.29161679341183
855	855.0	17.0	22.0	42.52955144543025	125.31604781621904
856	856.0	17.0	23.0	42.529081960378036	125.34047847213836
857	857.0	17.0	24.0	42.528607262445796	125.36490875708164
858	858.0	17.0	25.0	42.52812735175357	125.38933866696118
859	859.0	17.0	26.0	42.52764222842259	125.41376819768963
860	860.0	17.0	27.0	42.52715189257545	125.43819734518003
861	861.0	17.0	28.0	42.52665634433612	125.46262610534576
862	862.0	17.0	29.0	42.526155583829784	125.48705447410065
863	863.0	17.0	30.0	42.52564961118299	125.5114824473589
864	864.0	17.0	31.0	42.52513842652362	125.53591002103505
865	865.0	17.0	32.0	42.524622029980804	125.5603371910442
866	866.0	17.0	33.0	42.52410042168509	125.58476395330166
867	867.0	17.0	34.0	42.52357360176823	125.60919030372328
868	868.0	17.0	35.0	42.52304157036337	125.63361623822527
869	869.0	17.0	36.0	42.52250432760492	125.6580417527243
870	870.0	17.0	37.0	42.52196187362865	125.68246684313742
871	871.0	17.0	38.0	42.52141420857161	125.70689150538212
872	872.0	17.0	39.0	42.520861332572174	125.7313157353763
873	873.0	17.0	40.0	42.520303245770066	125.75573952903837
874	874.0	17.0	41.0	42.51973994830626	125.78016288228709
875	875.0	17.0	42.0	42.51917144032307	125.80458579104169
876	876.0	17.0	43.0	42.518597721964106	125.82900825122186
877	877.0	17.0	44.0	42.51801879337435	125.85343025874775
878	878.0	17.0	45.0	42.51743465470007	125.87785180953992
879	879.0	17.0	46.0	42.51684530608882	125.90227289951945
880	880.0	17.0	47.0	42.51625074768946	125.92669352460784
881	881.0	17.0	48.0	42.515650979652214	125.95111368072705
882	882.0	18.0	0.0	42.55656745205701	124.77896589841228
883	883.0	18.0	1.0	42.55621257483537	124.80341075819214
884	884.0	18.0	2.0	42.555852480910666	124.82785533676889
885	885.0	18.0	3.0	42.55548717037394	124.85229963004399
886	886.0	18.0	4.0	42.55511664331751	124.87674363391919
887	887.0	18.0	5.0	42.55474089983514	124.9011873442965
888	888.0	18.0	6.0	42.5543599400218	124.92563075707828
889	889.0	18.0	7.0	42.55397376397382	124.95007386816712
890	890.0	18.0	8.0	42.55358237178884	124.974516673466
891	891.0	18.0	9.0	42.553185763565835	124.99895916887816
892	892.0	18.0	10.0	42.55278393940505	125.0234013503071
893	893.0	18.0	11.0	42.552376899408145	125.04784321365673
894	894.0	18.0	12.0	42.55196464367796	125.07228475483127
895	895.0	18.0	13.0	42.55154717231877	125.09672596973517
896	896.0	18.0	14.0	42.55112448543612	125.12116685427333
897	897.0	18.0	15.0	42.55069658313684	125.1456074043509
898	898.0	18.0	16.0	42.550263465529156	125.17004761587339
899	899.0	18.0	17.0	42.54982513272253	125.19448748474665
900	900.0	18.0	18.0	42.54938158482782	125.21892700687687
901	901.0	18.0	19.0	42.54893282195713	125.2433661781706
902	902.0	18.0	20.0	42.54847884422388	125.26780499453479
903	903.0	18.0	21.0	42.548019651742905	125.29224345187663
904	904.0	18.0	22.0	42.547555244630225	125.31668154610375
905	905.0	18.0	23.0	42.547085623003284	125.34111927312416
906	906.0	18.0	24.0	42.54661078698078	125.36555662884619
907	907.0	18.0	25.0	42.546130736682734	125.38999360917859
908	908.0	18.0	26.0	42.5456454722305	125.41443021003042
909	909.0	18.0	27.0	42.54515499374675	125.43886642731121
910	910.0	18.0	28.0	42.544659301355445	125.46330225693082
911	911.0	18.0	29.0	42.54415839518191	125.48773769479949
912	912.0	18.0	30.0	42.54365227535272	125.5121727368279
913	913.0	18.0	31.0	42.543140941995844	125.53660737892709
914	914.0	18.0	32.0	42.5426243952405	125.5610416170085
915	915.0	18.0	33.0	42.54210263521724	125.585475446984
916	916.0	18.0	34.0	42.541575662057944	125.60990886476588
917	917.0	18.0	35.0	42.54104347589584	125.63434186626682
918	918.0	18.0	36.0	42.54050607686535	125.65877444739994
919	919.0	18.0	37.0	42.53996346510234	125.68320660407873
920	920.0	18.0	38.0	42.53941564074396	125.70763833221717
921	921.0	18.0	39.0	42.538862603928635	125.73206962772962
922	922.0	18.0	40.0	42.538304354796125	125.75650048653091
923	923.0	18.0	41.0	42.53774089348755	125.78093090453632
924	924.0	18.0	42.0	42.53717222014526	125.80536087766153
925	925.0	18.0	43.0	42.53659833491297	125.82979040182269
926	926.0	18.0	44.0	42.536019237935726	125.85421947293642
927	927.0	18.0	45.0	42.53543492935982	125.87864808691975
928	928.0	18.0	46.0	42.53484540933296	125.9030762396902
929	929.0	18.0	47.0	42.53425067800404	125.92750392716576
930	930.0	18.0	48.0	42.53365073552338	125.95193114526484
931	931.0	19.0	0.0	42.57457389142362	124.77944426680308
932	932.0	19.0	1.0	42.57421891095975	124.80389620797673
933	933.0	19.0	2.0	42.57385871227564	124.82834786770275
934	934.0	19.0	3.0	42.573493295462356	124.85279924187904
935	935.0	19.0	4.0	42.573122660612356	124.87725032640377
936	936.0	19.0	5.0	42.57274680781938	124.90170111717545
937	937.0	19.0	6.0	42.572365737178444	124.92615161009282
938	938.0	19.0	7.0	42.571979448785996	124.95060180105496
939	939.0	19.0	8.0	42.571587942739676	124.97505168596126
940	940.0	19.0	9.0	42.57119121913849	124.99950126071138
941	941.0	19.0	10.0	42.570789278082806	125.02395052120534
942	942.0	19.0	11.0	42.57038211967426	125.04839946334347
943	943.0	19.0	12.0	42.569969744015786	125.07284808302637
944	944.0	19.0	13.0	42.569552151211745	125.09729637615499
945	945.0	19.0	14.0	42.56912934136768	125.12174433863066
946	946.0	19.0	15.0	42.56870131459052	125.14619196635496
947	947.0	19.0	16.0	42.56826807098852	125.17063925522987
948	948.0	19.0	17.0	42.56782961067122	125.1950862011577
949	949.0	19.0	18.0	42.56738593374952	125.21953280004105
950	950.0	19.0	19.0	42.56693704033557	125.24397904778297
951	951.0	19.0	20.0	42.56648293054293	125.26842494028679
952	952.0	19.0	21.0	42.566023604486396	125.29287047345619
953	953.0	19.0	22.0	42.56555906228213	125.31731564319524
954	954.0	19.0	23.0	42.56508930404759	125.3417604454084
955	955.0	19.0	24.0	42.56461432990148	125.36620487600045
956	956.0	19.0	25.0	42.56413413996403	125.39064893087658
957	957.0	19.0	26.0	42.56364873435656	125.41509260594232
958	958.0	19.0	27.0	42.56315811320181	125.43953589710364
959	959.0	19.0	28.0	42.56266227662385	125.46397880026686
960	960.0	19.0	29.0	42.56216122474804	125.48842131133867
961	961.0	19.0	30.0	42.561654957701045	125.51286342622619
962	962.0	19.0	31.0	42.56114347561085	125.5373051408369
963	963.0	19.0	32.0	42.56062677860679	125.56174645107876
964	964.0	19.0	33.0	42.56010486681947	125.58618735286007
965	965.0	19.0	34.0	42.559577740380846	125.61062784208954
966	966.0	19.0	35.0	42.5590453994242	125.63506791467631
967	967.0	19.0	36.0	42.55850784408407	125.65950756652997
968	968.0	19.0	37.0	42.557965074496344	125.68394679356048
969	969.0	19.0	38.0	42.55741709079826	125.70838559167825
970	970.0	19.0	39.0	42.55686389312834	125.73282395679416
971	971.0	19.0	40.0	42.556305481626374	125.75726188481944
972	972.0	19.0	41.0	42.55574185643361	125.78169937166584
973	973.0	19.0	42.0	42.55517301769243	125.8061364132455
974	974.0	19.0	43.0	42.55459896554662	125.83057300547105
975	975.0	19.0	44.0	42.55401970014132	125.85500914425555
976	976.0	19.0	45.0	42.553435221622955	125.87944482551251
977	977.0	19.0	46.0	42.55284553013918	125.90388004515592
978	978.0	19.0	47.0	42.55225062583911	125.92831479910019
979	979.0	19.0	48.0	42.55165050887309	125.95274908326029
980	980.0	20.0	0.0	42.59258034809929	124.77992291253918
981	981.0	20.0	1.0	42.59222526436831	124.80438193920898
982	982.0	20.0	2.0	42.59186496089953	124.82884068418636
983	983.0	20.0	3.0	42.59149943778411	124.85329914336565
984	984.0	20.0	4.0	42.591128695114556	124.87775731264148
985	985.0	20.0	5.0	42.5907527329846	124.90221518790872
986	986.0	20.0	6.0	42.59037155148942	124.92667276506262
987	987.0	20.0	7.0	42.58998515072538	124.95113003999869
988	988.0	20.0	8.0	42.58959353079027	124.9755870086127
989	989.0	20.0	9.0	42.58919669178311	125.00004366680085
990	990.0	20.0	10.0	42.58879463380433	125.02450001045952
991	991.0	20.0	11.0	42.588387356955614	125.04895603548545
992	992.0	20.0	12.0	42.58797486133999	125.07341173777574
993	993.0	20.0	13.0	42.58755714706178	125.09786711322782
994	994.0	20.0	14.0	42.58713421422668	125.12232215773938
995	995.0	20.0	15.0	42.58670606294165	125.14677686720846
996	996.0	20.0	16.0	42.58627269331498	125.17123123753352
997	997.0	20.0	17.0	42.58583410545629	125.19568526461326
998	998.0	20.0	18.0	42.585390299476515	125.2201389443468
999	999.0	20.0	19.0	42.584941275487886	125.24459227263353
1000	1000.0	20.0	20.0	42.58448703360401	125.26904524537326
1001	1001.0	20.0	21.0	42.584027573939764	125.29349785846614
1002	1002.0	20.0	22.0	42.583562896611326	125.31795010781272
1003	1003.0	20.0	23.0	42.58309300173624	125.34240198931381
1004	1004.0	20.0	24.0	42.58261788943335	125.3668534988707
1005	1005.0	20.0	25.0	42.58213755982281	125.39130463238502
1006	1006.0	20.0	26.0	42.581652013026115	125.41575538575873
1007	1007.0	20.0	27.0	42.58116124916601	125.44020575489428
1008	1008.0	20.0	28.0	42.58066526836666	125.46465573569438
1009	1009.0	20.0	29.0	42.58016407075348	125.4891053240622
1010	1010.0	20.0	30.0	42.57965765645319	125.51355451590132
1011	1011.0	20.0	31.0	42.57914602559388	125.5380033071157
1012	1012.0	20.0	32.0	42.57862917830492	125.56245169360966
1013	1013.0	20.0	33.0	42.578107114717	125.58689967128802
1014	1014.0	20.0	34.0	42.57757983496213	125.61134723605593
1015	1015.0	20.0	35.0	42.57704733917369	125.63579438381899
1016	1016.0	20.0	36.0	42.57650962748625	125.66024111048321
1017	1017.0	20.0	37.0	42.575966700035835	125.68468741195504
1018	1018.0	20.0	38.0	42.575418556959676	125.70913328414132
1019	1019.0	20.0	39.0	42.57486519839641	125.73357872294939
1020	1020.0	20.0	40.0	42.574306624485935	125.75802372428691
1021	1021.0	20.0	41.0	42.573742835369465	125.78246828406216
1022	1022.0	20.0	42.0	42.57317383118957	125.80691239818368
1023	1023.0	20.0	43.0	42.57259961209011	125.83135606256054
1024	1024.0	20.0	44.0	42.57202017821622	125.8557992731023
1025	1025.0	20.0	45.0	42.571435529714435	125.88024202571893
1026	1026.0	20.0	46.0	42.57084566673256	125.90468431632083
1027	1027.0	20.0	47.0	42.57025058941968	125.92912614081894
1028	1028.0	20.0	48.0	42.56965029792626	125.95356749512459
1029	1029.0	21.0	0.0	42.610586820309194	124.78040183586178
1030	1030.0	21.0	1.0	42.61023163328616	124.80486795213373
1031	1031.0	21.0	2.0	42.60987122500747	124.82933378646813
1032	1032.0	21.0	3.0	42.60950559556431	124.8537993347558
1033	1033.0	21.0	4.0	42.60913474504916	124.87826459288779
1034	1034.0	21.0	5.0	42.608758673555904	124.9027295567554
1035	1035.0	21.0	6.0	42.60837738117972	124.92719422225034
1036	1036.0	21.0	7.0	42.60799086801702	124.95165858526448
1037	1037.0	21.0	8.0	42.60759913416566	124.97612264169014
1038	1038.0	21.0	9.0	42.60720217972472	125.00058638741982
1039	1039.0	21.0	10.0	42.606800004794664	125.02504981834642
1040	1040.0	21.0	11.0	42.606392609477254	125.04951293036312
1041	1041.0	21.0	12.0	42.60597999387553	125.07397571936346
1042	1042.0	21.0	13.0	42.605562158093925	125.09843818124122
1043	1043.0	21.0	14.0	42.605139102238155	125.1229003118906
1044	1044.0	21.0	15.0	42.60471082641522	125.14736210720609
1045	1045.0	21.0	16.0	42.6042773307335	125.17182356308253
1046	1046.0	21.0	17.0	42.603838615302685	125.19628467541513
1047	1047.0	21.0	18.0	42.60339468023371	125.22074544009935
1048	1048.0	21.0	19.0	42.60294552563894	125.24520585303112
1049	1049.0	21.0	20.0	42.602491151632	125.26966591010662
1050	1050.0	21.0	21.0	42.60203155832784	125.29412560722251
1051	1051.0	21.0	22.0	42.601566745842675	125.31858494027568
1052	1052.0	21.0	23.0	42.601096714294165	125.34304390516348
1053	1053.0	21.0	24.0	42.60062146380116	125.3675024977836
1054	1054.0	21.0	25.0	42.60014099448392	125.3919607140341
1055	1055.0	21.0	26.0	42.59965530646396	125.41641854981343
1056	1056.0	21.0	27.0	42.599164399864144	125.44087600102038
1057	1057.0	21.0	28.0	42.598668274808645	125.4653330635542
1058	1058.0	21.0	29.0	42.598166931422966	125.4897897333145
1059	1059.0	21.0	30.0	42.59766036983394	125.51424600620126
1060	1060.0	21.0	31.0	42.597148590169674	125.53870187811492
1061	1061.0	21.0	32.0	42.59663159255958	125.56315734495627
1062	1062.0	21.0	33.0	42.5961093771345	125.58761240262649
1063	1063.0	21.0	34.0	42.59558194402649	125.61206704702725
1064	1064.0	21.0	35.0	42.59504929336893	125.63652127406057
1065	1065.0	21.0	36.0	42.59451142529657	125.66097507962891
1066	1066.0	21.0	37.0	42.593968339945405	125.68542845963519
1067	1067.0	21.0	38.0	42.593420037452795	125.70988140998269
1068	1068.0	21.0	39.0	42.59286651795746	125.73433392657518
1069	1069.0	21.0	40.0	42.59230778159934	125.75878600531682
1070	1070.0	21.0	41.0	42.59174382851973	125.78323764211225
1071	1071.0	21.0	42.0	42.5911746588613	125.80768883286655
1072	1072.0	21.0	43.0	42.59060027276794	125.83213957348525
1073	1073.0	21.0	44.0	42.590020670384924	125.85658985987429
1074	1074.0	21.0	45.0	42.58943585185883	125.8810396879401
1075	1075.0	21.0	46.0	42.5888458173375	125.90548905358963
1076	1076.0	21.0	47.0	42.58825056697015	125.92993795273017
1077	1077.0	21.0	48.0	42.58765010090737	125.9543863812696
1078	1078.0	22.0	0.0	42.628593306278006	124.78088103701245
1079	1079.0	22.0	1.0	42.62823801593804	124.80535424699602
1080	1080.0	22.0	2.0	42.62787750282414	124.82982717479669
1081	1081.0	22.0	3.0	42.627511767027556	124.85429981630169
1082	1082.0	22.0	4.0	42.627140808640874	124.8787721673985
1083	1083.0	22.0	5.0	42.62676462775791	124.90324422397484
1084	1084.0	22.0	6.0	42.626383224473976	124.92771598191884
1085	1085.0	22.0	7.0	42.62599659888551	124.95218743711885
1086	1086.0	22.0	8.0	42.62560475109045	124.97665858546355
1087	1087.0	22.0	9.0	42.625207681187895	125.00112942284194
1088	1088.0	22.0	10.0	42.62480538927838	125.02559994514328
1089	1089.0	22.0	11.0	42.624397875463686	125.05007014825726
1090	1090.0	22.0	12.0	42.62398513984696	125.07454002807376
1091	1091.0	22.0	13.0	42.623567182532646	125.09900958048307
1092	1092.0	22.0	14.0	42.62314400362653	125.12347880137578
1093	1093.0	22.0	15.0	42.6227156032357	125.14794768664282
1094	1094.0	22.0	16.0	42.62228198146855	125.1724162321755
1095	1095.0	22.0	17.0	42.62184313843484	125.19688443386536
1096	1096.0	22.0	18.0	42.6213990742456	125.22135228760443
1097	1097.0	22.0	19.0	42.62094978901318	125.24581978928501
1098	1098.0	22.0	20.0	42.62049528285135	125.27028693479973
1099	1099.0	22.0	21.0	42.62003555587504	125.29475372004164
1100	1100.0	22.0	22.0	42.619570608200604	125.31922014090411
1101	1101.0	22.0	23.0	42.6191004399457	125.34368619328092
1102	1102.0	22.0	24.0	42.6186250512293	125.36815187306618
1103	1103.0	22.0	25.0	42.61814444217166	125.39261717615442
1104	1104.0	22.0	26.0	42.61765861289441	125.4170820984405
1105	1105.0	22.0	27.0	42.61716756352046	125.44154663581969
1106	1106.0	22.0	28.0	42.61667129417407	125.46601078418765
1107	1107.0	22.0	29.0	42.61616980498079	125.49047453944041
1108	1108.0	22.0	30.0	42.61566309606751	125.51493789747443
1109	1109.0	22.0	31.0	42.615151167562445	125.53940085418655
1110	1110.0	22.0	32.0	42.614634019595066	125.56386340547404
1111	1111.0	22.0	33.0	42.61411165229624	125.58832554723453
1112	1112.0	22.0	34.0	42.613584065798086	125.61278727536606
1113	1113.0	22.0	35.0	42.61305126023413	125.63724858576718
1114	1114.0	22.0	36.0	42.61251323573914	125.66170947433679
1115	1115.0	22.0	37.0	42.61196999244918	125.6861699369742
1116	1116.0	22.0	38.0	42.61142153050175	125.71062996957916
1117	1117.0	22.0	39.0	42.61086785003557	125.73508956805186
1118	1118.0	22.0	40.0	42.61030895119067	125.75954872829298
1119	1119.0	22.0	41.0	42.609744834108454	125.78400744620356
1120	1120.0	22.0	42.0	42.60917549893162	125.80846571768511
1121	1121.0	22.0	43.0	42.60860094580415	125.83292353863965
1122	1122.0	22.0	44.0	42.60802117487141	125.85738090496953
1123	1123.0	22.0	45.0	42.60743618628001	125.8818378125777
1124	1124.0	22.0	46.0	42.60684598017796	125.90629425736746
1125	1125.0	22.0	47.0	42.60625055671452	125.93075023524264
1126	1126.0	22.0	48.0	42.60564991604027	125.9552057421075
1127	1127.0	23.0	0.0	42.64659980422982	124.78136051623294
1128	1128.0	23.0	1.0	42.64624441054801	124.80584082404123
1129	1129.0	23.0	2.0	42.64588379257364	124.83032084942099
1130	1130.0	23.0	3.0	42.64551795039798	124.85480058825584
1131	1131.0	23.0	4.0	42.64514688411371	124.87928003642969
1132	1132.0	23.0	5.0	42.6447705938147	124.9037591898267
1133	1133.0	23.0	6.0	42.64438907959625	124.92823804433141
1134	1134.0	23.0	7.0	42.64400234155495	124.95271659582859
1135	1135.0	23.0	8.0	42.64361037978868	124.97719484020335
1136	1136.0	23.0	9.0	42.64321319439665	125.00167277334111
1137	1137.0	23.0	10.0	42.64281078547946	125.02615039112762
1138	1138.0	23.0	11.0	42.64240315313893	125.05062768944889
1139	1139.0	23.0	12.0	42.64199029747822	125.0751046641913
1140	1140.0	23.0	13.0	42.641572218601915	125.09958131124155
1141	1141.0	23.0	14.0	42.64114891661581	125.12405762648667
1142	1142.0	23.0	15.0	42.640720391627035	125.14853360581402
1143	1143.0	23.0	16.0	42.64028664374404	125.17300924511127
1144	1144.0	23.0	17.0	42.639847673076694	125.1974845402665
1145	1145.0	23.0	18.0	42.63940347973604	125.22195948716809
1146	1146.0	23.0	19.0	42.638954063834525	125.2464340817048
1147	1147.0	23.0	20.0	42.63849942548589	125.27090831976568
1148	1148.0	23.0	21.0	42.63803956480524	125.29538219724024
1149	1149.0	23.0	22.0	42.63757448190891	125.31985571001825
1150	1150.0	23.0	23.0	42.63710417691471	125.34432885398995
1151	1151.0	23.0	24.0	42.636628649941535	125.36880162504586
1152	1152.0	23.0	25.0	42.636147901109844	125.39327401907697
1153	1153.0	23.0	26.0	42.635661930541254	125.41774603197453
1154	1154.0	23.0	27.0	42.635170738358774	125.4422176596303
1155	1155.0	23.0	28.0	42.63467432468672	125.46668889793632
1156	1156.0	23.0	29.0	42.63417268965072	125.49115974278511
1157	1157.0	23.0	30.0	42.63366583337767	125.51563019006954
1158	1158.0	23.0	31.0	42.633153755995906	125.54010023568291
1159	1159.0	23.0	32.0	42.63263645763496	125.56456987551887
1160	1160.0	23.0	33.0	42.63211393842579	125.58903910547154
1161	1161.0	23.0	34.0	42.631586198500585	125.61350792143539
1162	1162.0	23.0	35.0	42.63105323799293	125.63797631930541
1163	1163.0	23.0	36.0	42.63051505703759	125.66244429497692
1164	1164.0	23.0	37.0	42.629971655770845	125.68691184434569
1165	1165.0	23.0	38.0	42.629423034330145	125.71137896330792
1166	1166.0	23.0	39.0	42.62886919285433	125.73584564776024
1167	1167.0	23.0	40.0	42.628310131483495	125.76031189359976
1168	1168.0	23.0	41.0	42.62774585035916	125.78477769672396
1169	1169.0	23.0	42.0	42.62717634962405	125.80924305303081
1170	1170.0	23.0	43.0	42.62660162942225	125.83370795841874
1171	1171.0	23.0	44.0	42.62602168989919	125.85817240878663
1172	1172.0	23.0	45.0	42.62543653120155	125.88263640003377
1173	1173.0	23.0	46.0	42.624846153477435	125.90709992805996
1174	1174.0	23.0	47.0	42.6242505568762	125.93156298876549
1175	1175.0	23.0	48.0	42.623649741548455	125.95602557805107
1176	1176.0	24.0	0.0	42.664606312388244	124.78184027376533
1177	1177.0	24.0	1.0	42.66425081533965	124.80632768351502
1178	1178.0	24.0	2.0	42.66389009247949	124.83081481059024
1179	1179.0	24.0	3.0	42.66352414389914	124.85530165087104
1180	1180.0	24.0	4.0	42.66315296969124	124.87978820023771
1181	1181.0	24.0	5.0	42.66277656994978	124.9042744545709
1182	1182.0	24.0	6.0	42.66239494477007	124.92876040975152
1183	1183.0	24.0	7.0	42.66200809424878	124.95324606166078
1184	1184.0	24.0	8.0	42.66161601848383	124.97773140618021
1185	1185.0	24.0	9.0	42.661218717574485	125.00221643919164
1186	1186.0	24.0	10.0	42.660816191621386	125.02670115657722
1187	1187.0	24.0	11.0	42.660408440726414	125.05118555421944
1188	1188.0	24.0	12.0	42.65999546499282	125.07566962800107
1189	1189.0	24.0	13.0	42.65957726452518	125.10015337380524
1190	1190.0	24.0	14.0	42.65915383942937	125.12463678751539
1191	1191.0	24.0	15.0	42.658725189812614	125.14911986501531
1192	1192.0	24.0	16.0	42.65829131578341	125.17360260218915
1193	1193.0	24.0	17.0	42.65785221745162	125.19808499492133
1194	1194.0	24.0	18.0	42.65740789492839	125.22256703909672
1195	1195.0	24.0	19.0	42.656958348326235	125.24704873060044
1196	1196.0	24.0	20.0	42.65650357775898	125.27153006531805
1197	1197.0	24.0	21.0	42.656043583341734	125.29601103913542
1198	1198.0	24.0	22.0	42.65557836519095	125.32049164793881
1199	1199.0	24.0	23.0	42.655107923424396	125.34497188761483
1200	1200.0	24.0	24.0	42.654632258161186	125.36945175405046
1201	1201.0	24.0	25.0	42.65415136952172	125.39393124313308
1202	1202.0	24.0	26.0	42.653665257627736	125.41841035075046
1203	1203.0	24.0	27.0	42.65317392260232	125.44288907279069
1204	1204.0	24.0	28.0	42.652677364569776	125.46736740514231
1205	1205.0	24.0	29.0	42.652175583655875	125.49184534369425
1206	1206.0	24.0	30.0	42.65166857998755	125.51632288433582
1207	1207.0	24.0	31.0	42.65115635369324	125.54080002295669
1208	1208.0	24.0	32.0	42.65063890490251	125.56527675544704
1209	1209.0	24.0	33.0	42.65011623374639	125.58975307769741
1210	1210.0	24.0	34.0	42.649588340357106	125.61422898559866
1211	1211.0	24.0	35.0	42.64905522486834	125.63870447504222
1212	1212.0	24.0	36.0	42.648516887415035	125.66317954191987
1213	1213.0	24.0	37.0	42.64797332813337	125.68765418212381
1214	1214.0	24.0	38.0	42.64742454716099	125.71212839154664
1215	1215.0	24.0	39.0	42.64687054463674	125.73660216608152
1216	1216.0	24.0	40.0	42.64631132070084	125.7610755016219
1217	1217.0	24.0	41.0	42.645746875494844	125.78554839406176
1218	1218.0	24.0	42.0	42.64517720916155	125.81002083929552
1219	1219.0	24.0	43.0	42.64460232184516	125.834492833218
1220	1220.0	24.0	44.0	42.64402221369116	125.85896437172451
1221	1221.0	24.0	45.0	42.64343688484631	125.88343545071086
1222	1222.0	24.0	46.0	42.6428463354588	125.90790606607324
1223	1223.0	24.0	47.0	42.64225056567802	125.93237621370838
1224	1224.0	24.0	48.0	42.641649575654725	125.95684588951343
1225	1225.0	25.0	0.0	42.6826128289764	124.782320309852
1226	1226.0	25.0	1.0	42.682257228536066	124.80681482566334
1227	1227.0	25.0	2.0	42.681896400764835	124.831309058554
1228	1228.0	25.0	3.0	42.68153034575406	124.8558030044004
1229	1229.0	25.0	4.0	42.68115906359651	124.88029665907932
1230	1230.0	25.0	5.0	42.680782554386184	124.90479001846775
1231	1231.0	25.0	6.0	42.68040081821847	124.92928307844306
1232	1232.0	25.0	7.0	42.680013855190055	124.95377583488286
1233	1233.0	25.0	8.0	42.679621665398905	124.9782682836651
1234	1234.0	25.0	9.0	42.67922424894439	125.00276042066805
1235	1235.0	25.0	10.0	42.678821605927155	125.02725224177026
1236	1236.0	25.0	11.0	42.678413736449144	125.05174374285063
1237	1237.0	25.0	12.0	42.67800064061368	125.07623491978835
1238	1238.0	25.0	13.0	42.677582318525374	125.100725768463
1239	1239.0	25.0	14.0	42.67715877029019	125.12521628475439
1240	1240.0	25.0	15.0	42.67672999601536	125.14970646454279
1241	1241.0	25.0	16.0	42.676295995809504	125.1741963037087
1242	1242.0	25.0	17.0	42.67585676978246	125.19868579813304
1243	1243.0	25.0	18.0	42.67541231804554	125.22317494369705
1244	1244.0	25.0	19.0	42.674962640711236	125.24766373628226
1245	1245.0	25.0	20.0	42.67450773789344	125.27215217177071
1246	1246.0	25.0	21.0	42.67404760970734	125.29664024604467
1247	1247.0	25.0	22.0	42.67358225626946	125.32112795498678
1248	1248.0	25.0	23.0	42.673111677697634	125.34561529448013
1249	1249.0	25.0	24.0	42.67263587411101	125.37010226040813
1250	1250.0	25.0	25.0	42.67215484563006	125.39458884865454
1251	1251.0	25.0	26.0	42.671668592376626	125.41907505510356
1252	1252.0	25.0	27.0	42.67117711447375	125.44356087563975
1253	1253.0	25.0	28.0	42.670680412045954	125.46804630614807
1254	1254.0	25.0	29.0	42.67017848521897	125.49253134251381
1255	1255.0	25.0	30.0	42.669671334119855	125.5170159806228
1256	1256.0	25.0	31.0	42.669158958877055	125.54150021636113
1257	1257.0	25.0	32.0	42.668641359620295	125.56598404561534
1258	1258.0	25.0	33.0	42.66811853648055	125.5904674642724
1259	1259.0	25.0	34.0	42.66759048959024	125.61495046821969
1260	1260.0	25.0	35.0	42.667057219083055	125.63943305334502
1261	1261.0	25.0	36.0	42.666518725093994	125.6639152155366
1262	1262.0	25.0	37.0	42.665975007759364	125.68839695068304
1263	1263.0	25.0	38.0	42.66542606721682	125.71287825467347
1264	1264.0	25.0	39.0	42.664871903605324	125.73735912339735
1265	1265.0	25.0	40.0	42.66431251706516	125.76183955274466
1266	1266.0	25.0	41.0	42.663747907737964	125.78631953860578
1267	1267.0	25.0	42.0	42.6631780757666	125.81079907687156
1268	1268.0	25.0	43.0	42.66260302129535	125.83527816343324
1269	1269.0	25.0	44.0	42.66202274446976	125.85975679418266
1270	1270.0	25.0	45.0	42.661437245436716	125.88423496501197
1271	1271.0	25.0	46.0	42.660846524344414	125.90871267181383
1272	1272.0	25.0	47.0	42.66025058134241	125.93318991048143
1273	1273.0	25.0	48.0	42.65964941658145	125.95766667690833
1274	1274.0	26.0	0.0	42.70061935221681	124.78280062473557
1275	1275.0	26.0	1.0	42.7002636483598	124.8073022507324
1276	1276.0	26.0	2.0	42.699902715652165	124.83180359356204
1277	1277.0	26.0	3.0	42.69953655418531	124.85630464909732
1278	1278.0	26.0	4.0	42.69916516405204	124.88080541321142
1279	1279.0	26.0	5.0	42.69878854534644	124.90530588177779
1280	1280.0	26.0	6.0	42.698406698163915	124.92980605067014
1281	1281.0	26.0	7.0	42.69801962260121	124.95430591576255
1282	1282.0	26.0	8.0	42.69762731875635	124.97880547292937
1283	1283.0	26.0	9.0	42.697229786728776	125.00330471804526
1284	1284.0	26.0	10.0	42.69682702661915	125.0278036469852
1285	1285.0	26.0	11.0	42.6964190385295	125.05230225562451
1286	1286.0	26.0	12.0	42.69600582256319	125.0768005398388
1287	1287.0	26.0	13.0	42.6955873788249	125.10129849550403
1288	1288.0	26.0	14.0	42.695163707420626	125.12579611849647
1289	1289.0	26.0	15.0	42.69473480845767	125.15029340469277
1290	1290.0	26.0	16.0	42.694300682044684	125.1747903499699
1291	1291.0	26.0	17.0	42.69386132829163	125.19928695020513
1292	1292.0	26.0	18.0	42.693416747309804	125.22378320127615
1293	1293.0	26.0	19.0	42.69296693921181	125.24827909906098
1294	1294.0	26.0	20.0	42.69251190411157	125.27277463943794
1295	1295.0	26.0	21.0	42.69205164212438	125.29726981828578
1296	1296.0	26.0	22.0	42.69158615336676	125.3217646314836
1297	1297.0	26.0	23.0	42.691115437956626	125.34625907491088
1298	1298.0	26.0	24.0	42.690639496013226	125.37075314444742
1299	1299.0	26.0	25.0	42.69015832765709	125.39524683597345
1300	1300.0	26.0	26.0	42.689671933010054	125.41974014536957
1301	1301.0	26.0	27.0	42.68918031219534	125.44423306851678
1302	1302.0	26.0	28.0	42.68868346533746	125.46872560129641
1303	1303.0	26.0	29.0	42.6881813925622	125.49321773959029
1304	1304.0	26.0	30.0	42.68767409399674	125.51770947928051
1305	1305.0	26.0	31.0	42.687161569769536	125.54220081624972
1306	1306.0	26.0	32.0	42.6866438200104	125.56669174638081
1307	1307.0	26.0	33.0	42.68612084485045	125.59118226555725
1308	1308.0	26.0	34.0	42.68559264442207	125.61567236966278
1309	1309.0	26.0	35.0	42.6850592188591	125.64016205458165
1310	1310.0	26.0	36.0	42.68452056829653	125.66465131619852
1311	1311.0	26.0	37.0	42.68397669287082	125.6891401503984
1312	1312.0	26.0	38.0	42.683427592719674	125.71362855306687
1313	1313.0	26.0	39.0	42.68287326798209	125.73811652008985
1314	1314.0	26.0	40.0	42.68231371879849	125.76260404735368
1315	1315.0	26.0	41.0	42.6817489453105	125.78709113074521
1316	1316.0	26.0	42.0	42.681178947661145	125.81157776615171
1317	1317.0	26.0	43.0	42.68060372599472	125.83606394946091
1318	1318.0	26.0	44.0	42.680023280456915	125.86054967656099
1319	1319.0	26.0	45.0	42.67943761119463	125.8850349433406
1320	1320.0	26.0	46.0	42.67884671835617	125.90951974568881
1321	1321.0	26.0	47.0	42.678250602091154	125.93400407949522
1322	1322.0	26.0	48.0	42.677649262550474	125.95848794064989
1323	1323.0	27.0	0.0	42.71862588033158	124.78328121865898
1324	1324.0	27.0	1.0	42.718270073032905	124.80778995896871
1325	1325.0	27.0	2.0	42.71790903536351	124.83229841586447
1326	1326.0	27.0	3.0	42.71754276741488	124.85680658521548
1327	1327.0	27.0	4.0	42.71717126927985	124.88131446289134
1328	1328.0	27.0	5.0	42.716794541052536	124.90582204476186
1329	1329.0	27.0	6.0	42.716412582828404	124.93032932669723
1330	1330.0	27.0	7.0	42.71602539470426	124.95483630456788
1331	1331.0	27.0	8.0	42.71563297677818	124.97934297424459
1332	1332.0	27.0	9.0	42.71523532914963	125.00384933159846
1333	1333.0	27.0	10.0	42.71483245191935	125.02835537250083
1334	1334.0	27.0	11.0	42.71442434518944	125.05286109282345
1335	1335.0	27.0	12.0	42.71401100906328	125.07736648843834
1336	1336.0	27.0	13.0	42.713592443645645	125.10187155521788
1337	1337.0	27.0	14.0	42.71316864904254	125.12637628903477
1338	1338.0	27.0	15.0	42.71273962536135	125.15088068576203
1339	1339.0	27.0	16.0	42.7123053727108	125.17538474127305
1340	1340.0	27.0	17.0	42.71186589120092	125.19988845144154
1341	1341.0	27.0	18.0	42.71142118094301	125.22439181214156
1342	1342.0	27.0	19.0	42.710971242049766	125.24889481924758
1343	1343.0	27.0	20.0	42.710516074635194	125.27339746863431
1344	1344.0	27.0	21.0	42.71005567881457	125.29789975617699
1345	1345.0	27.0	22.0	42.7095900547046	125.32240167775103
1346	1346.0	27.0	23.0	42.70911920242319	125.34690322923238
1347	1347.0	27.0	24.0	42.708643122089605	125.37140440649728
1348	1348.0	27.0	25.0	42.708161813824525	125.39590520542234
1349	1349.0	27.0	26.0	42.707675277749836	125.42040562188458
1350	1350.0	27.0	27.0	42.707183513988774	125.44490565176142
1351	1351.0	27.0	28.0	42.70668652266591	125.46940529093062
1352	1352.0	27.0	29.0	42.70618430390721	125.4939045352704
1353	1353.0	27.0	30.0	42.70567685783981	125.51840338065934
1354	1354.0	27.0	31.0	42.7051641845923	125.54290182297643
1355	1355.0	27.0	32.0	42.704646284294505	125.56739985810106
1356	1356.0	27.0	33.0	42.70412315707765	125.59189748191304
1357	1357.0	27.0	34.0	42.70359480307421	125.6163946902926
1358	1358.0	27.0	35.0	42.70306122241803	125.64089147912037
1359	1359.0	27.0	36.0	42.702522415244225	125.66538784427745
1360	1360.0	27.0	37.0	42.70197838168931	125.68988378164529
1361	1361.0	27.0	38.0	42.70142912189103	125.71437928710587
1362	1362.0	27.0	39.0	42.700874635988534	125.73887435654152
1363	1363.0	27.0	40.0	42.70031492412223	125.76336898583506
1364	1364.0	27.0	41.0	42.69974998643391	125.78786317086974
1365	1365.0	27.0	42.0	42.699179823066615	125.81235690752926
1366	1366.0	27.0	43.0	42.698604434164736	125.83685019169778
1367	1367.0	27.0	44.0	42.69802381987401	125.86134301925989
1368	1368.0	27.0	45.0	42.69743798034146	125.88583538610067
1369	1369.0	27.0	46.0	42.69684691571547	125.91032728810566
1370	1370.0	27.0	47.0	42.6962506261457	125.93481872116085
1371	1371.0	27.0	48.0	42.6956491117831	125.95930968115275
1372	1372.0	28.0	0.0	42.73663241154215	124.7837620918654
1373	1373.0	28.0	1.0	42.73627650077685	124.80827795061907
1374	1374.0	28.0	2.0	42.7359153581204	124.83279352571166
1375	1375.0	28.0	3.0	42.73554898366429	124.85730881300887
1376	1376.0	28.0	4.0	42.73517737750139	124.8818238083766
1377	1377.0	28.0	5.0	42.73480053972592	124.90633850768114
1378	1378.0	28.0	6.0	42.734418470433376	124.93085290678907
1379	1379.0	28.0	7.0	42.7340311697206	124.95536700156721
1380	1380.0	28.0	8.0	42.733638637685765	124.97988078788275
1381	1381.0	28.0	9.0	42.73324087442835	125.00439426160317
1382	1382.0	28.0	10.0	42.73283788004913	125.02890741859628
1383	1383.0	28.0	11.0	42.73242965465031	125.05342025473016
1384	1384.0	28.0	12.0	42.732016198335316	125.07793276587331
1385	1385.0	28.0	13.0	42.731597511208946	125.10244494789445
1386	1386.0	28.0	14.0	42.73117359337728	125.12695679666274
1387	1387.0	28.0	15.0	42.730744444947796	125.15146830804757
1388	1388.0	28.0	16.0	42.7303100660292	125.17597947791874
1389	1389.0	28.0	17.0	42.729870456731604	125.20049030214643
1390	1390.0	28.0	18.0	42.72942561716641	125.22500077660105
1391	1391.0	28.0	19.0	42.72897554744637	125.24951089715347
1392	1392.0	28.0	20.0	42.72852024768553	125.27402065967489
1393	1393.0	28.0	21.0	42.7280597179992	125.29853006003684
1394	1394.0	28.0	22.0	42.72759395850419	125.32303909411127
1395	1395.0	28.0	23.0	42.72712296931842	125.34754775777044
1396	1396.0	28.0	24.0	42.72664675056135	125.37205604688702
1397	1397.0	28.0	25.0	42.726165302353515	125.3965639573341
1398	1398.0	28.0	26.0	42.725678624817014	125.42107148498506
1399	1399.0	28.0	27.0	42.72518671807514	125.44557862571374
1400	1400.0	28.0	28.0	42.724689582252495	125.47008537539435
1401	1401.0	28.0	29.0	42.72418721747509	125.49459172990146
1402	1402.0	28.0	30.0	42.72367962387021	125.5190976851101
1403	1403.0	28.0	31.0	42.72316680156641	125.5436032368957
1404	1404.0	28.0	32.0	42.72264875069368	125.56810838113404
1405	1405.0	28.0	33.0	42.72212547138321	125.59261311370135
1406	1406.0	28.0	34.0	42.721596963767624	125.61711743047425
1407	1407.0	28.0	35.0	42.72106322798083	125.64162132732989
1408	1408.0	28.0	36.0	42.720524264158016	125.66612480014567
1409	1409.0	28.0	37.0	42.719980072435746	125.69062784479955
1410	1410.0	28.0	38.0	42.71943065295187	125.71513045716985
1411	1411.0	28.0	39.0	42.71887600584558	125.7396326331354
1412	1412.0	28.0	40.0	42.71831613125737	125.7641343685754
1413	1413.0	28.0	41.0	42.717751029329094	125.78863565936953
1414	1414.0	28.0	42.0	42.71718070020388	125.8131365013979
1415	1415.0	28.0	43.0	42.716605144026204	125.83763689054112
1416	1416.0	28.0	44.0	42.71602436094188	125.86213682268017
1417	1417.0	28.0	45.0	42.715438351098015	125.88663629369661
1418	1418.0	28.0	46.0	42.714847114643035	125.91113529947236
1419	1419.0	28.0	47.0	42.714250651726694	125.93563383588989
1420	1420.0	28.0	48.0	42.71364896250008	125.96013189883206
1421	1421.0	29.0	0.0	42.7546389440696	124.78424324459833
1422	1422.0	29.0	1.0	42.75428292981269	124.80876622593058
1423	1423.0	29.0	2.0	42.75392168214376	124.83328892335436
1424	1424.0	29.0	3.0	42.75355520115446	124.85781133273173
1425	1425.0	29.0	4.0	42.75318348693763	124.88233344992511
1426	1426.0	29.0	5.0	42.75280653958755	124.90685527079714
1427	1427.0	29.0	6.0	42.75242435919979	124.93137679121075
1428	1428.0	29.0	7.0	42.75203694587121	124.9558980070292
1429	1429.0	29.0	8.0	42.751644299700025	124.98041891411609
1430	1430.0	29.0	9.0	42.75124642078583	125.00493950833528
1431	1431.0	29.0	10.0	42.75084330922942	125.02945978555098
1432	1432.0	29.0	11.0	42.75043496513303	125.05397974162771
1433	1433.0	29.0	12.0	42.75002138860017	125.0784993724303
1434	1434.0	29.0	13.0	42.74960257973567	125.10301867382397
1435	1435.0	29.0	14.0	42.74917853864571	125.1275376416742
1436	1436.0	29.0	15.0	42.748749265437745	125.15205627184683
1437	1437.0	29.0	16.0	42.74831476022067	125.17657456020805
1438	1438.0	29.0	17.0	42.74787502310455	125.20109250262442
1439	1439.0	29.0	18.0	42.747430054200855	125.2256100949628
1440	1440.0	29.0	19.0	42.74697985362243	125.25012733309045
1441	1441.0	29.0	20.0	42.74652442148332	125.27464421287497
1442	1442.0	29.0	21.0	42.74606375789902	125.2991607301843
1443	1443.0	29.0	22.0	42.74559786298627	125.32367688088678
1444	1444.0	29.0	23.0	42.74512673686315	125.34819266085111
1445	1445.0	29.0	24.0	42.74465037964907	125.37270806594637
1446	1446.0	29.0	25.0	42.74416879146478	125.39722309204201
1447	1447.0	29.0	26.0	42.74368197243234	125.4217377350079
1448	1448.0	29.0	27.0	42.7431899226751	125.4462519907142
1449	1449.0	29.0	28.0	42.7426926423178	125.47076585503157
1450	1450.0	29.0	29.0	42.74219013148647	125.49527932383104
1451	1451.0	29.0	30.0	42.741682390308455	125.51979239298399
1452	1452.0	29.0	31.0	42.74116941891244	125.54430505836227
1453	1453.0	29.0	32.0	42.740651217428386	125.56881731583809
1454	1454.0	29.0	33.0	42.74012778598766	125.59332916128407
1455	1455.0	29.0	34.0	42.739599124722886	125.61784059057331
1456	1456.0	29.0	35.0	42.73906523376805	125.64235159957927
1457	1457.0	29.0	36.0	42.738526113258416	125.66686218417587
1458	1458.0	29.0	37.0	42.73798176333062	125.69137234023742
1459	1459.0	29.0	38.0	42.737432184122625	125.71588206363869
1460	1460.0	29.0	39.0	42.73687737577364	125.74039135025488
1461	1461.0	29.0	40.0	42.73631733842428	125.76490019596166
1462	1462.0	29.0	41.0	42.735752072216435	125.7894085966351
1463	1463.0	29.0	42.0	42.73518157729334	125.81391654815178
1464	1464.0	29.0	43.0	42.73460585379953	125.83842404638865
1465	1465.0	29.0	44.0	42.73402490188091	125.8629310872232
1466	1466.0	29.0	45.0	42.73343872168462	125.8874376665333
1467	1467.0	29.0	46.0	42.73284731335924	125.91194378019739
1468	1468.0	29.0	47.0	42.73225067705455	125.9364494240943
1469	1469.0	29.0	48.0	42.731648812921726	125.96095459410337
1470	1470.0	30.0	0.0	42.77264547613439	124.78472467710155
1471	1471.0	30.0	1.0	42.77228935836086	124.80925478515056
1472	1472.0	30.0	2.0	42.77192800565414	124.83378460904345
1473	1473.0	30.0	3.0	42.771561418105875	124.8583141446387
1474	1474.0	30.0	4.0	42.77118959580901	124.88284338779505
1475	1475.0	30.0	5.0	42.77081253885788	124.90737233437157
1476	1476.0	30.0	6.0	42.77043024734803	124.93190098022761
1477	1477.0	30.0	7.0	42.77004272137644	124.95642932122281
1478	1478.0	30.0	8.0	42.76964996104139	124.98095735321714
1479	1479.0	30.0	9.0	42.76925196644243	125.00548507207091
1480	1480.0	30.0	10.0	42.768848737680536	125.0300124736447
1481	1481.0	30.0	11.0	42.768440274857916	125.05453955379942
1482	1482.0	30.0	12.0	42.76802657807814	125.07906630839634
1483	1483.0	30.0	13.0	42.76760764744614	125.10359273329696
1484	1484.0	30.0	14.0	42.76718348306811	125.1281188243633
1485	1485.0	30.0	15.0	42.766754085051566	125.15264457745754
1486	1486.0	30.0	16.0	42.76631945350548	125.17716998844227
1487	1487.0	30.0	17.0	42.76587958853994	125.20169505318046
1488	1488.0	30.0	18.0	42.76543449026655	125.22621976753535
1489	1489.0	30.0	19.0	42.76498415879812	125.25074412737064
1490	1490.0	30.0	20.0	42.76452859424884	125.2752681285503
1491	1491.0	30.0	21.0	42.7640677967342	125.29979176693865
1492	1492.0	30.0	22.0	42.76360176637104	125.32431503840053
1493	1493.0	30.0	23.0	42.76313050327748	125.34883793880094
1494	1494.0	30.0	24.0	42.762654007573026	125.37336046400542
1495	1495.0	30.0	25.0	42.762172279378476	125.39788260987979
1496	1496.0	30.0	26.0	42.76168531881591	125.42240437229033
1497	1497.0	30.0	27.0	42.76119312600881	125.44692574710368
1498	1498.0	30.0	28.0	42.760695701082	125.47144673018681
1499	1499.0	30.0	29.0	42.76019304416148	125.4959673174072
1500	1500.0	30.0	30.0	42.75968515537471	125.52048750463263
1501	1501.0	30.0	31.0	42.75917203485045	125.54500728773138
1502	1502.0	30.0	32.0	42.758653682718766	125.56952666257202
1503	1503.0	30.0	33.0	42.75813009911104	125.59404562502364
1504	1504.0	30.0	34.0	42.75760128416001	125.61856417095572
1505	1505.0	30.0	35.0	42.75706723799968	125.64308229623813
1506	1506.0	30.0	36.0	42.75652796076541	125.66759999674117
1507	1507.0	30.0	37.0	42.75598345259393	125.69211726833564
1508	1508.0	30.0	38.0	42.75543371362326	125.71663410689266
1509	1509.0	30.0	39.0	42.75487874399267	125.74115050828387
1510	1510.0	30.0	40.0	42.75431854384288	125.76566646838133
1511	1511.0	30.0	41.0	42.75375311331583	125.79018198305756
1512	1512.0	30.0	42.0	42.75318245255484	125.81469704818551
1513	1513.0	30.0	43.0	42.752606561704546	125.83921165963861
1514	1514.0	30.0	44.0	42.75202544091086	125.86372581329069
1515	1515.0	30.0	45.0	42.75143909032109	125.88823950501612
1516	1516.0	30.0	46.0	42.75084751008383	125.91275273068969
1517	1517.0	30.0	47.0	42.750250700348964	125.93726548618666
1518	1518.0	30.0	48.0	42.74964866126777	125.96177776738284
1519	1519.0	31.0	0.0	42.79065200595651	124.78520638961912
1520	1520.0	31.0	1.0	42.790295784641344	124.80974362852672
1521	1521.0	31.0	2.0	42.78993432687143	124.83428058303025
1522	1522.0	31.0	3.0	42.78956763273848	124.85881724898458
1523	1523.0	31.0	4.0	42.78919570233548	124.88335362224485
1524	1524.0	31.0	5.0	42.78881853575675	124.90788969866654
1525	1525.0	31.0	6.0	42.788436133098	124.93242547410534
1526	1526.0	31.0	7.0	42.788048494456206	124.95696094441732
1527	1527.0	31.0	8.0	42.78765561992967	124.98149610545885
1528	1528.0	31.0	9.0	42.787257509618065	125.00603095308658
1529	1529.0	31.0	10.0	42.78685416362235	125.03056548315753
1530	1530.0	31.0	11.0	42.78644558204481	125.05509969152901
1531	1531.0	31.0	12.0	42.78603176498909	125.07963357405862
1532	1532.0	31.0	13.0	42.78561271256016	125.10416712660437
1533	1533.0	31.0	14.0	42.78518842486429	125.12870034502457
1534	1534.0	31.0	15.0	42.784758902009045	125.15323322517781
1535	1535.0	31.0	16.0	42.78432414410341	125.17776576292313
1536	1536.0	31.0	17.0	42.78388415125759	125.20229795411981
1537	1537.0	31.0	18.0	42.783438923583226	125.22682979462759
1538	1538.0	31.0	19.0	42.7829884611932	125.25136128030651
1539	1539.0	31.0	20.0	42.78253276420174	125.27589240701694
1540	1540.0	31.0	21.0	42.782071832724434	125.30042317061962
1541	1541.0	31.0	22.0	42.78160566687814	125.32495356697574
1542	1542.0	31.0	23.0	42.78113426678107	125.34948359194678
1543	1543.0	31.0	24.0	42.7806576325528	125.3740132413946
1544	1544.0	31.0	25.0	42.78017576431415	125.39854251118147
1545	1545.0	31.0	26.0	42.77968866218731	125.42307139717005
1546	1546.0	31.0	27.0	42.77919632629584	125.44759989522338
1547	1547.0	31.0	28.0	42.77869875676454	125.47212800120487
1548	1548.0	31.0	29.0	42.778195953719596	125.49665571097836
1549	1549.0	31.0	30.0	42.77768791728846	125.52118302040806
1550	1550.0	31.0	31.0	42.77717464759997	125.54570992535862
1551	1551.0	31.0	32.0	42.77665614478426	125.57023642169506
1552	1552.0	31.0	33.0	42.776132408972806	125.59476250528284
1553	1553.0	31.0	34.0	42.77560344029841	125.61928817198786
1554	1554.0	31.0	35.0	42.77506923889513	125.6438134176764
1555	1555.0	31.0	36.0	42.77452980489843	125.66833823821518
1556	1556.0	31.0	37.0	42.773985138445084	125.69286262947135
1557	1557.0	31.0	38.0	42.77343523967317	125.71738658731252
1558	1558.0	31.0	39.0	42.77288010872205	125.74191010760667
1559	1559.0	31.0	40.0	42.77231974573254	125.76643318622233
1560	1560.0	31.0	41.0	42.77175415084663	125.79095581902837
1561	1561.0	31.0	42.0	42.77118332420773	125.8154780018942
1562	1562.0	31.0	43.0	42.77060726596055	125.83999973068963
1563	1563.0	31.0	44.0	42.77002597625109	125.86452100128494
1564	1564.0	31.0	45.0	42.76943945522669	125.88904180955086
1565	1565.0	31.0	46.0	42.7688477030361	125.91356215135865
1566	1566.0	31.0	47.0	42.76825071982923	125.93808202257996
1567	1567.0	31.0	48.0	42.76764850575743	125.96260141908697
1568	1568.0	32.0	0.0	42.808658531755356	124.78568838239534
1569	1569.0	32.0	1.0	42.80830220687357	124.81023275630695
1570	1570.0	32.0	2.0	42.807940644015076	124.8347768455663
1571	1571.0	32.0	3.0	42.80757384327169	124.85932064602457
1572	1572.0	32.0	4.0	42.8072018047364	124.88386415353334
1573	1573.0	32.0	5.0	42.80682452850363	124.90840736394443
1574	1574.0	32.0	6.0	42.80644201466911	124.93295027310995
1575	1575.0	32.0	7.0	42.806054263329855	124.95749287688236
1576	1576.0	32.0	8.0	42.80566127458426	124.98203517111439
1577	1577.0	32.0	9.0	42.80526304853204	125.00657715165912
1578	1578.0	32.0	10.0	42.80485958527416	125.0311188143699
1579	1579.0	32.0	11.0	42.804450884913	125.05566015510048
1580	1580.0	32.0	12.0	42.80403694755229	125.08020116970486
1581	1581.0	32.0	13.0	42.80361777329703	125.1047418540374
1582	1582.0	32.0	14.0	42.80319336225349	125.12928220395278
1583	1583.0	32.0	15.0	42.80276371452939	125.15382221530606
1584	1584.0	32.0	16.0	42.80232883023368	125.17836188395262
1585	1585.0	32.0	17.0	42.80188870947671	125.20290120574816
1586	1586.0	32.0	18.0	42.80144335237011	125.2274401765488
1587	1587.0	32.0	19.0	42.80099275902687	125.2519787922109
1588	1588.0	32.0	20.0	42.80053692956127	125.27651704859136
1589	1589.0	32.0	21.0	42.800075864088896	125.30105494154725
1590	1590.0	32.0	22.0	42.79960956272675	125.3255924669361
1591	1591.0	32.0	23.0	42.79913802559312	125.35012962061587
1592	1592.0	32.0	24.0	42.79866125280754	125.37466639844479
1593	1593.0	32.0	25.0	42.79817924449098	125.39920279628151
1594	1594.0	32.0	26.0	42.79769200076569	125.42373880998512
1595	1595.0	32.0	27.0	42.79719952175527	125.44827443541502
1596	1596.0	32.0	28.0	42.79670180758458	125.47280966843101
1597	1597.0	32.0	29.0	42.796198858379896	125.49734450489338
1598	1598.0	32.0	30.0	42.795690674268755	125.52187894066272
1599	1599.0	32.0	31.0	42.79517725538001	125.54641297160003
1600	1600.0	32.0	32.0	42.79465860184393	125.57094659356682
1601	1601.0	32.0	33.0	42.79413471379198	125.5954798024249
1602	1602.0	32.0	34.0	42.793605591357085	125.62001259403657
1603	1603.0	32.0	35.0	42.79307123467338	125.64454496426448
1604	1604.0	32.0	36.0	42.792531643876394	125.66907690897185
1605	1605.0	32.0	37.0	42.79198681910295	125.69360842402214
1606	1606.0	32.0	38.0	42.79143676049122	125.71813950527941
1607	1607.0	32.0	39.0	42.79088146818066	125.74267014860807
1608	1608.0	32.0	40.0	42.79032094231212	125.76720034987298
1609	1609.0	32.0	41.0	42.7897551830277	125.7917301049395
1610	1610.0	32.0	42.0	42.78918419047086	125.81625940967338
1611	1611.0	32.0	43.0	42.78860796478635	125.84078825994085
1612	1612.0	32.0	44.0	42.78802650612036	125.86531665160862
1613	1613.0	32.0	45.0	42.787439814620214	125.88984458054385
1614	1614.0	32.0	46.0	42.786847890434764	125.91437204261413
1615	1615.0	32.0	47.0	42.786250733714006	125.93889903368759
1616	1616.0	32.0	48.0	42.785648344609385	125.96342554963283
1617	1617.0	33.0	0.0	42.82666505174994	124.78617065567482
1618	1618.0	33.0	1.0	42.82630862327645	124.81072216873955
1619	1619.0	33.0	2.0	42.825946955304005	124.83527339690343
1620	1620.0	33.0	3.0	42.82558004792438	124.85982433601414
1621	1621.0	33.0	4.0	42.82520790123069	124.88437498191955
1622	1622.0	33.0	5.0	42.82483051531736	124.90892533046791
1623	1623.0	33.0	6.0	42.82444789028019	124.93347537750773
1624	1624.0	33.0	7.0	42.82406002621627	124.9580251188878
1625	1625.0	33.0	8.0	42.82366692322401	124.98257455045729
1626	1626.0	33.0	9.0	42.82326858140316	125.00712366806562
1627	1627.0	33.0	10.0	42.8228650008548	125.03167246756259
1628	1628.0	33.0	11.0	42.822456181681346	125.05622094479821
1629	1629.0	33.0	12.0	42.822042123986584	125.08076909562298
1630	1630.0	33.0	13.0	42.821622827875494	125.10531691588763
1631	1631.0	33.0	14.0	42.8211982934545	125.12986440144317
1632	1632.0	33.0	15.0	42.82076852083134	125.15441154814113
1633	1633.0	33.0	16.0	42.82033351011505	125.17895835183319
1634	1634.0	33.0	17.0	42.81989326141601	125.20350480837152
1635	1635.0	33.0	18.0	42.819447774845926	125.22805091360853
1636	1636.0	33.0	19.0	42.81899705051781	125.2525966633971
1637	1637.0	33.0	20.0	42.81854108854602	125.27714205359038
1638	1638.0	33.0	21.0	42.818079889046274	125.30168708004194
1639	1639.0	33.0	22.0	42.817613452135525	125.32623173860566
1640	1640.0	33.0	23.0	42.81714177793218	125.35077602513587
1641	1641.0	33.0	24.0	42.81666486655586	125.37531993548721
1642	1642.0	33.0	25.0	42.81618271812757	125.39986346551477
1643	1643.0	33.0	26.0	42.815695332769614	125.42440661107395
1644	1644.0	33.0	27.0	42.815202710605654	125.44894936802058
1645	1645.0	33.0	28.0	42.814704851760666	125.47349173221087
1646	1646.0	33.0	29.0	42.814201756360944	125.49803369950149
1647	1647.0	33.0	30.0	42.81369342453411	125.52257526574942
1648	1648.0	33.0	31.0	42.813179856409086	125.5471164268121
1649	1649.0	33.0	32.0	42.81266105211621	125.57165717854734
1650	1650.0	33.0	33.0	42.812137011787044	125.59619751681345
1651	1651.0	33.0	34.0	42.81160773555452	125.62073743746905
1652	1652.0	33.0	35.0	42.81107322355287	125.64527693637325
1653	1653.0	33.0	36.0	42.81053347591772	125.66981600938561
1654	1654.0	33.0	37.0	42.80998849278597	125.69435465236607
1655	1655.0	33.0	38.0	42.80943827429582	125.71889286117501
1656	1656.0	33.0	39.0	42.80888282058687	125.74343063167329
1657	1657.0	33.0	40.0	42.80832213179996	125.76796795972214
1658	1658.0	33.0	41.0	42.80775620807732	125.79250484118334
1659	1659.0	33.0	42.0	42.80718504956248	125.81704127191902
1660	1660.0	33.0	43.0	42.80660865640026	125.84157724779186
1661	1661.0	33.0	44.0	42.80602702873692	125.86611276466493
1662	1662.0	33.0	45.0	42.80544016671991	125.89064781840183
1663	1663.0	33.0	46.0	42.80484807049805	125.91518240486653
1664	1664.0	33.0	47.0	42.804250740221555	125.93971651992356
1665	1665.0	33.0	48.0	42.803648176041854	125.96425015943797
1666	1666.0	34.0	0.0	42.84467156415865	124.78665320970254
1667	1667.0	34.0	1.0	42.84431503206841	124.81121186607301
1668	1668.0	34.0	2.0	42.8439532589566	124.83577023729381
1669	1669.0	34.0	3.0	42.84358624491496	124.86032831920903
1670	1670.0	34.0	4.0	42.84321399003669	124.8848861076629
1671	1671.0	34.0	5.0	42.84283649441631	124.90944359850002
1672	1672.0	34.0	6.0	42.84245375814962	124.9340007875653
1673	1673.0	34.0	7.0	42.84206578133377	124.95855767070393
1674	1674.0	34.0	8.0	42.8416725640672	124.9831142437614
1675	1675.0	34.0	9.0	42.84127410644979	125.00767050258358
1676	1676.0	34.0	10.0	42.84087040858259	125.0322264430166
1677	1677.0	34.0	11.0	42.84046147056813	125.05678206090688
1678	1678.0	34.0	12.0	42.84004729251016	125.08133735210131
1679	1679.0	34.0	13.0	42.83962787451382	125.10589231244695
1680	1680.0	34.0	14.0	42.839203216685576	125.13044693779126
1681	1681.0	34.0	15.0	42.83877331913318	125.1550012239821
1682	1682.0	34.0	16.0	42.83833818196577	125.17955516686757
1683	1683.0	34.0	17.0	42.83789780529371	125.2041087622962
1684	1684.0	34.0	18.0	42.83745218922881	125.22866200611679
1685	1685.0	34.0	19.0	42.8370013338842	125.25321489417861
1686	1686.0	34.0	20.0	42.83654523937423	125.2777674223312
1687	1687.0	34.0	21.0	42.83608390581468	125.30231958642449
1688	1688.0	34.0	22.0	42.83561733332262	125.3268713823088
1689	1689.0	34.0	23.0	42.83514552201642	125.35142280583479
1690	1690.0	34.0	24.0	42.834668472015856	125.37597385285352
1691	1691.0	34.0	25.0	42.83418618344197	125.40052451921643
1692	1692.0	34.0	26.0	42.83369865641715	125.42507480077538
1693	1693.0	34.0	27.0	42.83320589106507	125.44962469338252
1694	1694.0	34.0	28.0	42.83270788751083	125.47417419289052
1695	1695.0	34.0	29.0	42.83220464588073	125.49872329515235
1696	1696.0	34.0	30.0	42.83169616630252	125.52327199602145
1697	1697.0	34.0	31.0	42.83118244890519	125.54782029135161
1698	1698.0	34.0	32.0	42.83066349381909	125.57236817699707
1699	1699.0	34.0	33.0	42.83013930117588	125.59691564881254
1700	1700.0	34.0	34.0	42.8296098711086	125.62146270265298
1701	1701.0	34.0	35.0	42.829075203751515	125.64600933437397
1702	1702.0	34.0	36.0	42.82853529924034	125.67055553983137
1703	1703.0	34.0	37.0	42.827990157712	125.6951013148816
1704	1704.0	34.0	38.0	42.82743977930483	125.71964665538137
1705	1705.0	34.0	39.0	42.82688416415848	125.74419155718796
1706	1706.0	34.0	40.0	42.82632331241388	125.76873601615905
1707	1707.0	34.0	41.0	42.825757224213305	125.79328002815275
1708	1708.0	34.0	42.0	42.82518589970037	125.81782358902761
1709	1709.0	34.0	43.0	42.82460933902004	125.8423666946427
1710	1710.0	34.0	44.0	42.82402754231855	125.86690934085753
1711	1711.0	34.0	45.0	42.82344050974348	125.89145152353204
1712	1712.0	34.0	46.0	42.822848241443715	125.91599323852668
1713	1713.0	34.0	47.0	42.82225073756956	125.94053448170231
1714	1714.0	34.0	48.0	42.82164799827251	125.96507524892039
1715	1715.0	35.0	0.0	42.862678067199354	124.78713604472364
1716	1716.0	35.0	1.0	42.86232143146735	124.81170184855611
1717	1717.0	35.0	2.0	42.86195955319069	124.8362673669899
1718	1718.0	35.0	3.0	42.86159243246128	124.86083259586529
1719	1719.0	35.0	4.0	42.861220069372294	124.88539753102303
1720	1720.0	35.0	5.0	42.860842464018326	124.909962168304
1721	1721.0	35.0	6.0	42.8604596164952	124.93452650354956
1722	1722.0	35.0	7.0	42.860071526900136	124.95909053260121
1723	1723.0	35.0	8.0	42.85967819533168	124.98365425130088
1724	1724.0	35.0	9.0	42.85927962188966	125.00821765549075
1725	1725.0	35.0	10.0	42.858875806675265	125.03278074101335
1726	1726.0	35.0	11.0	42.858466749791056	125.05734350371152
1727	1727.0	35.0	12.0	42.8580524513408	125.08190593942845
1728	1728.0	35.0	13.0	42.857632911429754	125.10646804400764
1729	1729.0	35.0	14.0	42.857208130164416	125.13102981329293
1730	1730.0	35.0	15.0	42.85677810765258	125.1555912431285
1731	1731.0	35.0	16.0	42.856342844003436	125.18015232935888
1732	1732.0	35.0	17.0	42.85590233932746	125.20471306782895
1733	1733.0	35.0	18.0	42.855456593736484	125.22927345438394
1734	1734.0	35.0	19.0	42.85500560734366	125.25383348486942
1735	1735.0	35.0	20.0	42.854549380263485	125.27839315513138
1736	1736.0	35.0	21.0	42.85408791261173	125.30295246101612
1737	1737.0	35.0	22.0	42.853621204505565	125.32751139837029
1738	1738.0	35.0	23.0	42.85314925606342	125.35206996304102
1739	1739.0	35.0	24.0	42.8526720674051	125.3766281508757
1740	1740.0	35.0	25.0	42.85218963865175	125.40118595772218
1741	1741.0	35.0	26.0	42.851701969925784	125.42574337942864
1742	1742.0	35.0	27.0	42.85120906135102	125.45030041184371
1743	1743.0	35.0	28.0	42.85071091305253	125.47485705081635
1744	1744.0	35.0	29.0	42.85020752515676	125.49941329219604
1745	1745.0	35.0	30.0	42.84969889779146	125.52396913183246
1746	1746.0	35.0	31.0	42.84918503108571	125.54852456557589
1747	1747.0	35.0	32.0	42.84866592516997	125.57307958927694
1748	1748.0	35.0	33.0	42.848141580175955	125.59763419878666
1749	1749.0	35.0	34.0	42.84761199623672	125.62218838995649
1750	1750.0	35.0	35.0	42.84707717348669	125.64674215863829
1751	1751.0	35.0	36.0	42.846537112061554	125.67129550068442
1752	1752.0	35.0	37.0	42.84599181209841	125.6958484119476
1753	1753.0	35.0	38.0	42.8454412737356	125.72040088828098
1754	1754.0	35.0	39.0	42.84488549711284	125.74495292553823
1755	1755.0	35.0	40.0	42.8443244823712	125.76950451957342
1756	1756.0	35.0	41.0	42.84375822965298	125.79405566624104
1757	1757.0	35.0	42.0	42.84318673910189	125.81860636139604
1758	1758.0	35.0	43.0	42.84261001086291	125.84315660089392
1759	1759.0	35.0	44.0	42.84202804508244	125.86770638059053
1760	1760.0	35.0	45.0	42.84144084190812	125.89225569634223
1761	1761.0	35.0	46.0	42.84084840148893	125.91680454400586
1762	1762.0	35.0	47.0	42.84025072397516	125.94135291943873
1763	1763.0	35.0	48.0	42.8396478095185	125.9659008184986
1764	1764.0	36.0	0.0	42.88068455908949	124.78761916098357
1765	1765.0	36.0	1.0	42.88032781969062	124.81219211643803
1766	1766.0	36.0	2.0	42.87996583622372	124.83676478624436
1767	1767.0	36.0	3.0	42.879598608780675	124.86133716623931
1768	1768.0	36.0	4.0	42.879226137454815	124.88590925225992
1769	1769.0	36.0	5.0	42.878848422340695	124.91048104014352
1770	1770.0	36.0	6.0	42.87846546353423	124.93505252572774
1771	1771.0	36.0	7.0	42.87807726113271	124.95962370485056
1772	1772.0	36.0	8.0	42.87768381523469	124.9841945733502
1773	1773.0	36.0	9.0	42.87728512594008	125.00876512706523
1774	1774.0	36.0	10.0	42.8768811933501	125.0333353618346
1775	1775.0	36.0	11.0	42.87647201756737	125.05790527349747
1776	1776.0	36.0	12.0	42.876057598695766	125.08247485789342
1777	1777.0	36.0	13.0	42.875637936840526	125.1070441108623
1778	1778.0	36.0	14.0	42.87521303210821	125.13161302824436
1779	1779.0	36.0	15.0	42.87478288460674	125.15618160588014
1780	1780.0	36.0	16.0	42.87434749444528	125.18074983961054
1781	1781.0	36.0	17.0	42.873906861734454	125.20531772527683
1782	1782.0	36.0	18.0	42.873460986586046	125.22988525872059
1783	1783.0	36.0	19.0	42.87300986911338	125.25445243578382
1784	1784.0	36.0	20.0	42.872553509430915	125.27901925230883
1785	1785.0	36.0	21.0	42.872091907654536	125.30358570413831
1786	1786.0	36.0	22.0	42.87162506390146	125.32815178711536
1787	1787.0	36.0	23.0	42.871152978290205	125.35271749708336
1788	1788.0	36.0	24.0	42.87067565094064	125.37728282988616
1789	1789.0	36.0	25.0	42.870193081973945	125.40184778136798
1790	1790.0	36.0	26.0	42.869705271512615	125.42641234737339
1791	1791.0	36.0	27.0	42.86921221968053	125.45097652374736
1792	1792.0	36.0	28.0	42.86871392660281	125.4755403063353
1793	1793.0	36.0	29.0	42.868210392406	125.50010369098297
1794	1794.0	36.0	30.0	42.867701617217904	125.52466667353656
1795	1795.0	36.0	31.0	42.86718760116766	125.54922924984263
1796	1796.0	36.0	32.0	42.866668344385815	125.57379141574825
1797	1797.0	36.0	33.0	42.866143847004174	125.59835316710077
1798	1798.0	36.0	34.0	42.865614109155814	125.62291449974806
1799	1799.0	36.0	35.0	42.86507913097525	125.64747540953842
1800	1800.0	36.0	36.0	42.86453891259827	125.6720358923205
1801	1801.0	36.0	37.0	42.86399345416201	125.69659594394344
1802	1802.0	36.0	38.0	42.863442755804904	125.72115556025682
1803	1803.0	36.0	39.0	42.86288681766676	125.74571473711066
1804	1804.0	36.0	40.0	42.86232563988863	125.7702734703554
1805	1805.0	36.0	41.0	42.86175922261304	125.79483175584198
1806	1806.0	36.0	42.0	42.86118756598367	125.81938958942173
1807	1807.0	36.0	43.0	42.86061067014562	125.84394696694648
1808	1808.0	36.0	44.0	42.860028535245334	125.86850388426849
1809	1809.0	36.0	45.0	42.85944116143054	125.89306033724057
1810	1810.0	36.0	46.0	42.85884854885031	125.9176163217159
1811	1811.0	36.0	47.0	42.85825069765506	125.94217183354819
1812	1812.0	36.0	48.0	42.857647607996476	125.96672686859164
1813	1813.0	37.0	0.0	42.89869103804592	124.78810255872814
1814	1814.0	37.0	1.0	42.898334194955105	124.81268266996811
1815	1815.0	37.0	2.0	42.89797210627248	124.83726249531026
1816	1816.0	37.0	3.0	42.89760477209005	124.86184203058772
1817	1817.0	37.0	4.0	42.897232192501114	124.88642127163389
1818	1818.0	37.0	5.0	42.89685436760027	124.91100021428244
1819	1819.0	37.0	6.0	42.89647129748358	124.93557885436742
1820	1820.0	37.0	7.0	42.896082982248295	124.9601571877231
1821	1821.0	37.0	8.0	42.89568942199305	124.98473521018417
1822	1822.0	37.0	9.0	42.895290616817796	125.00931291758549
1823	1823.0	37.0	10.0	42.894886566823864	125.03389030576237
1824	1824.0	37.0	11.0	42.89447727211385	125.0584673705504
1825	1825.0	37.0	12.0	42.89406273279177	125.08304410778547
1826	1826.0	37.0	13.0	42.89364294896284	125.10762051330386
1827	1827.0	37.0	14.0	42.89321792073371	125.13219658294213
1828	1828.0	37.0	15.0	42.89278764821234	125.15677231253721
1829	1829.0	37.0	16.0	42.89235213150799	125.18134769792637
1830	1830.0	37.0	17.0	42.89191137073131	125.2059227349473
1831	1831.0	37.0	18.0	42.891465365994186	125.2304974194379
1832	1832.0	37.0	19.0	42.89101411740992	125.25507174723651
1833	1833.0	37.0	20.0	42.89055762509313	125.2796457141819
1834	1834.0	37.0	21.0	42.89009588915971	125.30421931611308
1835	1835.0	37.0	22.0	42.88962890972694	125.32879254886949
1836	1836.0	37.0	23.0	42.8891566869134	125.35336540829097
1837	1837.0	37.0	24.0	42.88867922083904	125.37793789021768
1838	1838.0	37.0	25.0	42.88819651162509	125.40250999049026
1839	1839.0	37.0	26.0	42.8877085593941	125.42708170494961
1840	1840.0	37.0	27.0	42.887215364270034	125.45165302943714
1841	1841.0	37.0	28.0	42.88671692637812	125.47622395979457
1842	1842.0	37.0	29.0	42.88621324584491	125.50079449186407
1843	1843.0	37.0	30.0	42.885704322798276	125.52536462148821
1844	1844.0	37.0	31.0	42.885190157367475	125.54993434450995
1845	1845.0	37.0	32.0	42.88467074968307	125.57450365677265
1846	1846.0	37.0	33.0	42.88414609987691	125.59907255412016
1847	1847.0	37.0	34.0	42.883616208082245	125.62364103239666
1848	1848.0	37.0	35.0	42.883081074433605	125.64820908744684
1849	1849.0	37.0	36.0	42.88254069906683	125.67277671511576
1850	1850.0	37.0	37.0	42.881995082119154	125.69734391124891
1851	1851.0	37.0	38.0	42.88144422372911	125.7219106716923
1852	1852.0	37.0	39.0	42.880888124036495	125.74647699229227
1853	1853.0	37.0	40.0	42.88032678318258	125.77104286889566
1854	1854.0	37.0	41.0	42.87976020130979	125.79560829734983
1855	1855.0	37.0	42.0	42.87918837856201	125.82017327350248
1856	1856.0	37.0	43.0	42.87861131508438	125.8447377932018
1857	1857.0	37.0	44.0	42.878029011023415	125.86930185229652
1858	1858.0	37.0	45.0	42.87744146652693	125.89386544663573
1859	1859.0	37.0	46.0	42.87684868174409	125.91842857206905
1860	1860.0	37.0	47.0	42.87625065682534	125.9429912244466
1861	1861.0	37.0	48.0	42.87564739192249	125.96755339961891
1862	1862.0	38.0	0.0	42.91669750228495	124.78858623820338
1863	1863.0	38.0	1.0	42.91634055547709	124.81317350939604
1864	1864.0	38.0	2.0	42.91597836155332	124.8377604944409
1865	1865.0	38.0	3.0	42.91561092060562	124.86234718916747
1866	1866.0	38.0	4.0	42.915238232727425	124.88693358940549
1867	1867.0	38.0	5.0	42.91486029801335	124.91151969098502
1868	1868.0	38.0	6.0	42.91447711655944	124.93610548973642
1869	1869.0	38.0	7.0	42.9140886884631	124.96069098149039
1870	1870.0	38.0	8.0	42.91369501382295	124.9852761620779
1871	1871.0	38.0	9.0	42.91329609273905	125.00986102733025
1872	1872.0	38.0	10.0	42.91289192531275	125.03444557307907
1873	1873.0	38.0	11.0	42.912482511646715	125.05902979515632
1874	1874.0	38.0	12.0	42.91206785184497	125.08361368939428
1875	1875.0	38.0	13.0	42.911647946012835	125.10819725162557
1876	1876.0	38.0	14.0	42.91122279425702	125.13278047768311
1877	1877.0	38.0	15.0	42.9107923966855	125.15736336340024
1878	1878.0	38.0	16.0	42.91035675340769	125.18194590461057
1879	1879.0	38.0	17.0	42.90991586453415	125.2065280971481
1880	1880.0	38.0	18.0	42.90946973017695	125.23110993684719
1881	1881.0	38.0	19.0	42.90901835044941	125.25569141954252
1882	1882.0	38.0	20.0	42.90856172546619	125.2802725410692
1883	1883.0	38.0	21.0	42.90809985534328	125.30485329726262
1884	1884.0	38.0	22.0	42.907632740198004	125.32943368395863
1885	1885.0	38.0	23.0	42.90716038014902	125.35401369699338
1886	1886.0	38.0	24.0	42.9066827753163	125.37859333220347
1887	1887.0	38.0	25.0	42.906199925821184	125.4031725854258
1888	1888.0	38.0	26.0	42.905711831786284	125.42775145249776
1889	1889.0	38.0	27.0	42.90521849333561	125.45232992925708
1890	1890.0	38.0	28.0	42.904719910594444	125.47690801154185
1891	1891.0	38.0	29.0	42.904216083689406	125.50148569519061
1892	1892.0	38.0	30.0	42.903707012748505	125.52606297604231
1893	1893.0	38.0	31.0	42.90319269790103	125.55063984993633
1894	1894.0	38.0	32.0	42.902673139277546	125.57521631271236
1895	1895.0	38.0	33.0	42.90214833701007	125.5997923602106
1896	1896.0	38.0	34.0	42.901618291231856	125.62436798827169
1897	1897.0	38.0	35.0	42.90108300207755	125.64894319273661
1898	1898.0	38.0	36.0	42.90054246968305	125.67351796944683
1899	1899.0	38.0	37.0	42.89999669418564	125.69809231424428
1900	1900.0	38.0	38.0	42.89944567572395	125.72266622297123
1901	1901.0	38.0	39.0	42.89888941443787	125.74723969147048
1902	1902.0	38.0	40.0	42.898327910468666	125.77181271558527
1903	1903.0	38.0	41.0	42.89776116395892	125.79638529115927
1904	1904.0	38.0	42.0	42.897189175052596	125.8209574140366
1905	1905.0	38.0	43.0	42.89661194389488	125.84552908006185
1906	1906.0	38.0	44.0	42.89602947063235	125.87010028508008
1907	1907.0	38.0	45.0	42.895441755412946	125.89467102493683
1908	1908.0	38.0	46.0	42.89484879838585	125.91924129547806
1909	1909.0	38.0	47.0	42.89425059970164	125.9438110925503
1910	1910.0	38.0	48.0	42.89364715951222	125.96838041200046
1911	1911.0	39.0	0.0	42.93470395002247	124.78907019965561
1912	1912.0	39.0	1.0	42.93434689947248	124.8136646349718
1913	1913.0	39.0	2.0	42.933984600282066	124.83825878388991
1914	1914.0	39.0	3.0	42.933617052543276	124.86285264223582
1915	1915.0	39.0	4.0	42.93324425634958	124.88744620583562
1916	1916.0	39.0	5.0	42.93286621179566	124.91203947051575
1917	1917.0	39.0	6.0	42.932482918977634	124.93663243210291
1918	1918.0	39.0	7.0	42.932094377992904	124.96122508642414
1919	1919.0	39.0	8.0	42.93170058894021	124.98581742930683
1920	1920.0	39.0	9.0	42.931301551919596	125.01040945657857
1921	1921.0	39.0	10.0	42.930897267032485	125.0350011640674
1922	1922.0	39.0	11.0	42.93048773438162	125.0595925476016
1923	1923.0	39.0	12.0	42.93007295407107	125.08418360300982
1924	1924.0	39.0	13.0	42.929652926206224	125.10877432612106
1925	1925.0	39.0	14.0	42.92922765089382	125.13336471276462
1926	1926.0	39.0	15.0	42.92879712824195	125.15795475877012
1927	1927.0	39.0	16.0	42.92836135835997	125.1825444599676
1928	1928.0	39.0	17.0	42.92792034135865	125.20713381218745
1929	1929.0	39.0	18.0	42.927474077350006	125.2317228112603
1930	1930.0	39.0	19.0	42.927022566447434	125.25631145301728
1931	1931.0	39.0	20.0	42.9265658087657	125.2808997332898
1932	1932.0	39.0	21.0	42.92610380442084	125.30548764790966
1933	1933.0	39.0	22.0	42.925636553530225	125.33007519270905
1934	1934.0	39.0	23.0	42.92516405621258	125.35466236352053
1935	1935.0	39.0	24.0	42.92468631258795	125.37924915617701
1936	1936.0	39.0	25.0	42.924203322777736	125.40383556651182
1937	1937.0	39.0	26.0	42.92371508690462	125.42842159035864
1938	1938.0	39.0	27.0	42.92322160509263	125.45300722355158
1939	1939.0	39.0	28.0	42.9227228774672	125.47759246192517
1940	1940.0	39.0	29.0	42.922218904154974	125.50217730131429
1941	1941.0	39.0	30.0	42.921709685284036	125.52676173755424
1942	1942.0	39.0	31.0	42.92119522098371	125.55134576648074
1943	1943.0	39.0	32.0	42.920675511384694	125.5759293839299
1944	1944.0	39.0	33.0	42.920150556619014	125.60051258573831
1945	1945.0	39.0	34.0	42.91962035682002	125.62509536774293
1946	1946.0	39.0	35.0	42.91908491212244	125.64967772578115
1947	1947.0	39.0	36.0	42.918544222662234	125.6742596556908
1948	1948.0	39.0	37.0	42.91799828857676	125.69884115331016
1949	1949.0	39.0	38.0	42.91744711000471	125.72342221447795
1950	1950.0	39.0	39.0	42.91689068708609	125.74800283503326
1951	1951.0	39.0	40.0	42.91632901996219	125.77258301081574
1952	1952.0	39.0	41.0	42.91576210877572	125.79716273766545
1953	1953.0	39.0	42.0	42.915189953670655	125.82174201142287
1954	1954.0	39.0	43.0	42.91461255479229	125.846320827929
1955	1955.0	39.0	44.0	42.914029912287305	125.87089918302524
1956	1956.0	39.0	45.0	42.91344202630372	125.89547707255352
1957	1957.0	39.0	46.0	42.91284889699076	125.92005449235621
1958	1958.0	39.0	47.0	42.912250524499086	125.94463143827616
1959	1959.0	39.0	48.0	42.91164690898067	125.96920790615671
1960	1960.0	40.0	0.0	42.952710379473764	124.78955444333148
1961	1961.0	40.0	1.0	42.95235322515652	124.81415604694564
1962	1962.0	40.0	2.0	42.95199082067398	124.8387573639112
1963	1963.0	40.0	3.0	42.95162316611827	124.86335839005031
1964	1964.0	40.0	4.0	42.95125026158284	124.8879591211855
1965	1965.0	40.0	5.0	42.95087210716252	124.91255955313949
1966	1966.0	40.0	6.0	42.95048870295339	124.93715968173538
1967	1967.0	40.0	7.0	42.95010004905297	124.96175950279655
1968	1968.0	40.0	8.0	42.94970614556	124.9863590121467
1969	1969.0	40.0	9.0	42.949306992574606	125.0109582056099
1970	1970.0	40.0	10.0	42.948902590198266	125.03555707901039
1971	1971.0	40.0	11.0	42.94849293853377	125.0601556281729
1972	1972.0	40.0	12.0	42.948078037685256	125.08475384892243
1973	1973.0	40.0	13.0	42.947657887758176	125.1093517370843
1974	1974.0	40.0	14.0	42.94723248885929	125.13394928848419
1975	1975.0	40.0	15.0	42.94680184109674	125.1585464989481
1976	1976.0	40.0	16.0	42.94636594458001	125.1831433643024
1977	1977.0	40.0	17.0	42.94592479941984	125.20773988037378
1978	1978.0	40.0	18.0	42.94547840572838	125.23233604298936
1979	1979.0	40.0	19.0	42.94502676361907	125.25693184797653
1980	1980.0	40.0	20.0	42.94456987320671	125.28152729116312
1981	1981.0	40.0	21.0	42.94410773460743	125.30612236837726
1982	1982.0	40.0	22.0	42.943640347938604	125.3307170754475
1983	1983.0	40.0	23.0	42.943167713319085	125.35531140820274
1984	1984.0	40.0	24.0	42.94268983086897	125.37990536247229
1985	1985.0	40.0	25.0	42.942206700709676	125.40449893408582
1986	1986.0	40.0	26.0	42.94171832296403	125.42909211887341
1987	1987.0	40.0	27.0	42.9412246977561	125.45368491266552
1988	1988.0	40.0	28.0	42.94072582521134	125.47827731129304
1989	1989.0	40.0	29.0	42.9402217054565	125.5028693105872
1990	1990.0	40.0	30.0	42.93971233861972	125.52746090637964
1991	1991.0	40.0	31.0	42.9391977248304	125.55205209450253
1992	1992.0	40.0	32.0	42.93867786421931	125.57664287078829
1993	1993.0	40.0	33.0	42.938152756918555	125.60123323106988
1994	1994.0	40.0	34.0	42.93762240306155	125.62582317118066
1995	1995.0	40.0	35.0	42.93708680278308	125.65041268695434
1996	1996.0	40.0	36.0	42.93654595621919	125.67500177422515
1997	1997.0	40.0	37.0	42.9359998635073	125.69959042882772
1998	1998.0	40.0	38.0	42.93544852478617	125.72417864659715
[truncated: 990 more rows]
