# Supplementary material for: Source Analysis of Ozone Pollution in Liaoyuan City’s Atmosphere Based on Machine Learning Models and HYSPLIT Clustering Method
Source: Toxics. 2025 Jun 13;13(6):500. doi: 10.3390/toxics13060500 (PMC12197544; doi:10.3390/toxics13060500)
Supplement: Supplementary file 1 [file toxics-13-00500-s001.zip › toxics-3626334-supplementary/cmaq setup/aqm_LYD01.prj]

PROJCS["unknown",GEOGCS["GCS_unknown",DATUM["D_unknown",SPHEROID["unknown",6370000.0,0.0]],PRIMEM["Greenwich",0.0],UNIT["Degree",0.0174532925199433]],PROJECTION["Lambert_Conformal_Conic"],PARAMETER["False_Easting",0.0],PARAMETER["False_Northing",0.0],PARAMETER["Central_Meridian",123.128507483867],PARAMETER["Standard_Parallel_1",40.0],PARAMETER["Standard_Parallel_2",45.5],PARAMETER["Latitude_Of_Origin",43.4329224835622],UNIT["Meter",1.0]]
