# Supplementary material for: Source Analysis of Ozone Pollution in Liaoyuan City’s Atmosphere Based on Machine Learning Models and HYSPLIT Clustering Method
Source: Toxics. 2025 Jun 13;13(6):500. doi: 10.3390/toxics13060500 (PMC12197544; doi:10.3390/toxics13060500)
Supplement: Supplementary file 1 [file toxics-13-00500-s001.zip › toxics-3626334-supplementary/HYSPLIT MEAN TRAJECTORY AND OZONE CONCENTRATION STAT.xls]

## Sheet: Chart
HYSPLIT	TrajClus	Jan	Feb	Mar	Apr	May	Jun	Jul	Aug	Sep	Oct	Nov	Dec	Ozone
1	2	82	81	84	45	100	89	57	87	125	74	53	64	53.5963
2	3	82	102	23	52	19	91	137	142	120	96	47	58	60.8013
3	4	62	42	74	119	127	147	152	118	52	80	88	20	82.7875
4	1	54	56	29	49	82	17	26	21	55	42	47	28	55.9641
5	5	92	55	162	95	44	16	0	4	8	80	125	214	56.3818

## Sheet: C21220240101002024123123
ID	date	hour	O3	cat 1	cat 2	cat 3	cat 4	cat 5	55.9641	53.5963	60.8013	82.7875	56.3818
1	20240101	0	19	1	5	17	29	69	19	24	94	46	22
2	20240101	1	28	3	11	19	31	73	25	47	78	48	11
3	20240101	2	25	7	13	21	33	75	31	60	67	48	18
4	20240101	3	24	9	15	23	35	93	18	81	56	60	83
5	20240101	4	24	65	117	25	37	95	68	19	59	69	65
6	20240101	5	31	67	119	27	39	97	41	15	50	74	70
7	20240101	6	31	71	121	125	41	99	20	12	12	63	64
8	20240101	7	21	165	177	127	43	101	27	17	17	15	72
9	20240101	8	18	167	215	175	45	103	17	15	20	14	56
10	20240101	9	35	169	217	183	47	105	16	16	63	13	15
11	20240101	10	47	171	229	185	49	107	17	69	60	12	46
12	20240101	11	53	173	303	187	51	129	15	76	57	13	13
13	20240101	12	60	219	307	199	53	131	19	50	16	33	26
14	20240101	13	67	221	309	201	55	133	16	45	12	55	61
15	20240101	14	81	223	311	203	57	135	13	23	24	44	67
16	20240101	15	95	251	313	205	59	137	47	29	51	48	66
17	20240101	16	94	281	345	207	61	139	77	11	71	60	52
18	20240101	17	85	283	347	209	63	141	48	37	64	68	42
19	20240101	18	78	285	371	211	77	143	62	-99	52	23	47
20	20240101	19	70	293	403	213	79	145	19	29	33	41	45
21	20240101	20	67	295	425	231	81	147	21	76	76	18	50
22	20240101	21	64	297	427	233	83	149	14	63	76	70	50
23	20240101	22	56	299	429	235	85	151	31	51	70	82	49
24	20240101	23	58	301	431	237	87	153	68	34	62	85	45
25	20240102	0	59	315	433	239	89	155	51	25	62	84	45
26	20240102	1	57	405	435	241	91	157	42	18	62	82	49
27	20240102	2	50	407	437	349	109	159	38	18	74	66	52
28	20240102	3	44	409	445	351	111	161	62	73	78	69	52
29	20240102	4	46	411	447	353	113	163	69	79	69	68	50
30	20240102	5	49	413	461	355	115	225	64	63	48	47	11
31	20240102	6	48	415	463	537	123	227	43	61	17	12	22
32	20240102	7	48	421	465	539	179	253	69	59	32	36	61
33	20240102	8	48	423	483	585	181	255	80	48	16	62	73
34	20240102	9	51	439	485	587	189	257	10	49	33	58	72
35	20240102	10	60	441	487	589	191	259	14	48	67	56	59
36	20240102	11	65	443	489	591	193	261	32	49	83	46	48
37	20240102	12	69	449	491	593	195	263	76	50	85	39	34
38	20240102	13	74	451	493	595	197	265	72	52	56	43	33
39	20240102	14	74	457	495	597	243	267	68	61	29	62	26
40	20240102	15	72	459	497	599	245	269	66	62	17	59	7
41	20240102	16	63	467	499	601	247	271	63	58	14	56	9
42	20240102	17	44	469	501	603	249	273	72	59	16	49	12
43	20240102	18	15	471	503	605	305	275	78	56	13	67	30
44	20240102	19	16	473	505	607	375	277	75	53	12	73	73
45	20240102	20	14	475	507	609	377	279	73	47	14	61	78
46	20240102	21	14	477	509	631	379	287	67	47	14	26	56
47	20240102	22	13	479	511	633	381	289	68	43	15	49	46
48	20240102	23	12	481	513	635	383	291	60	41	27	74	29
49	20240103	0	12	521	515	637	385	317	70	54	71	77	62
50	20240103	1	17	523	517	639	387	319	64	58	83	76	63
51	20240103	2	13	559	519	641	389	321	38	67	86	76	58
52	20240103	3	19	561	525	643	391	323	35	49	44	73	63
53	20240103	4	33	563	527	645	393	325	51	38	27	69	71
54	20240103	5	51	565	529	647	395	327	72	27	16	69	70
55	20240103	6	55	1011	531	649	397	329	45	31	16	74	69
56	20240103	7	50	1059	533	651	399	331	58	24	20	67	55
57	20240103	8	44	1061	535	653	401	333	55	16	13	56	50
58	20240103	9	41	1081	567	655	699	335	50	81	14	12	38
59	20240103	10	48	1101	569	657	701	337	60	75	14	13	38
60	20240103	11	53	1103	571	659	703	339	45	59	42	23	24
61	20240103	12	60	1105	573	661	705	341	31	33	73	22	38
62	20240103	13	64	1107	575	663	707	343	41	17	92	42	17
63	20240103	14	68	1109	577	665	1001	357	40	20	96	105	26
64	20240103	15	68	1171	579	667	1017	359	47	18	80	52	14
65	20240103	16	68	1173	581	669	1019	361	42	16	44	91	14
66	20240103	17	60	1175	583	671	1021	363	45	16	15	110	12
67	20240103	18	41	1177	611	673	1023	365	58	26	13	119	13
68	20240103	19	33	1179	711	675	1025	367	61	42	16	123	11
69	20240103	20	22	1181	713	677	1027	369	63	36	13	121	15
70	20240103	21	21	1183	715	679	1029	373	66	19	11	114	54
71	20240103	22	20	1185	717	681	1031	417	67	27	14	113	18
72	20240103	23	13	1187	719	683	1033	419	71	28	29	110	45
73	20240104	0	11	1189	721	685	1039	453	76	14	67	113	66
74	20240104	1	17	1223	723	687	1041	455	64	55	81	93	64
75	20240104	2	18	1225	725	689	1043	541	57	38	75	113	65
76	20240104	3	17	1227	727	691	1045	543	52	49	51	118	70
77	20240104	4	23	1247	729	693	1055	545	65	51	17	66	69
78	20240104	5	33	1249	731	695	1057	547	54	61	15	65	59
79	20240104	6	41	1253	733	697	1117	549	29	77	14	95	54
80	20240104	7	29	1259	735	709	1119	551	46	83	49	100	38
81	20240104	8	18	1261	737	741	1121	553	81	83	39	107	44
82	20240104	9	34	1263	739	743	1123	555	90	72	25	104	53
83	20240104	10	70	1265	753	745	1125	557	89	22	18	98	38
84	20240104	11	75	1267	761	747	1127	613	78	74	27	96	78
85	20240104	12	82	1269	763	749	1129	615	76	41	18	102	83
86	20240104	13	83	1271	765	751	1131	617	74	24	19	102	82
87	20240104	14	85	1273	767	781	1133	619	40	19	73	97	61
88	20240104	15	85	1297	769	783	1135	621	50	22	83	74	43
89	20240104	16	84	1299	771	785	1137	623	32	17	85	92	32
90	20240104	17	81	1301	773	787	1139	625	34	14	75	96	17
91	20240104	18	82	1303	775	789	1141	627	26	12	30	102	20
92	20240104	19	83	1305	777	791	1143	629	35	18	21	104	16
93	20240104	20	83	1307	779	793	1145	755	65	38	21	102	29
94	20240104	21	81	1309	829	795	1147	757	85	74	18	93	63
95	20240104	22	65	1345	831	797	1149	759	65	92	17	93	75
96	20240104	23	67	1347	833	799	1151	1003	46	93	12	94	101
97	20240105	0	70	1349	835	801	1153	1005	31	82	18	94	68
98	20240105	1	66	1363	837	803	1155	1007	79	46	31	94	57
99	20240105	2	64	1365	839	805	1157	1009	55	25	67	89	42
100	20240105	3	69	1367	841	807	1159	1013	24	19	102	91	45
101	20240105	4	72	1369	843	809	1161	1015	16	18	108	91	52
102	20240105	5	60	1371	845	811	1163	1063	26	18	96	84	49
103	20240105	6	56	1373	847	813	1167	1065	19	27	57	81	48
104	20240105	7	43	1375	849	815	1385	1067	35	23	33	94	45
105	20240105	8	15	1377	851	817	1659	1069	44	56	26	14	69
106	20240105	9	25	1379	853	819	1661	1071	60	87	30	20	76
107	20240105	10	46	1399	855	821	1665	1073	52	97	36	25	77
108	20240105	11	62	1401	857	823	1667	1075	47	98	33	67	74
109	20240105	12	66	1403	859	825	1669	1077	59	91	20	104	71
110	20240105	13	69	1405	861	827	1671	1079	72	95	45	118	64
111	20240105	14	69	1423	863	889	1673	1083	40	83	57	126	44
112	20240105	15	70	1427	865	891	1675	1087	82	74	35	111	33
113	20240105	16	68	1461	867	893	1677	1089	68	74	45	73	24
114	20240105	17	59	1479	869	895	1679	1091	95	68	45	37	58
115	20240105	18	47	1487	871	899	1681	1093	32	60	45	43	84
116	20240105	19	31	1493	873	901	1683	1095	65	59	82	19	87
117	20240105	20	19	1519	875	903	1685	1099	8	75	102	18	73
118	20240105	21	17	1693	877	905	1687	1111	100	91	105	31	48
119	20240105	22	15	1759	879	907	1761	1113	46	102	93	53	54
120	20240105	23	14	1823	881	909	1763	1191	86	-9	92	93	82
121	20240106	0	12	1829	883	911	1765	1193	72	102	58	107	78
122	20240106	1	11	1831	885	913	1767	1195	78	109	38	127	75
123	20240106	2	12	1833	887	915	1769	1197	78	71	35	136	68
124	20240106	3	12	1835	897	917	1771	1199	83	31	29	143	60
125	20240106	4	12	1847	1085	919	1773	1201	57	34	29	138	61
126	20240106	5	14	1849	1097	921	1775	1203	46	85	33	140	61
127	20240106	6	17	1851	1115	923	1777	1205	72	85	55	133	60
128	20240106	7	18	1853	1229	925	1803	1207	79	49	90	16	57
129	20240106	8	13	1855	1231	927	1805	1209	67	53	109	39	56
130	20240106	9	18	1857	1233	929	1807	1211	54	56	110	72	66
131	20240106	10	26	1913	1251	931	1809	1213	95	36	80	59	65
132	20240106	11	49	2021	1255	933	1811	1215	33	20	43	62	70
133	20240106	12	61	2023	1257	935	1813	1217	24	24	39	162	73
134	20240106	13	64	2025	1275	937	1815	1219	35	29	37	159	73
135	20240106	14	67	2027	1277	939	1923	1221	79	19	39	19	71
136	20240106	15	69	2029	1279	941	1925	1235	98	18	31	8	68
137	20240106	16	66	2031	1281	943	1927	1237	108	23	36	18	75
138	20240106	17	60	2035	1283	945	1929	1239	112	55	31	29	80
139	20240106	18	52	2037	1285	947	1931	1241	87	87	58	75	83
140	20240106	19	53	2231	1311	949	1933	1243	74	102	107	99	79
141	20240106	20	42	2253	1313	951	1935	1245	42	106	111	110	74
142	20240106	21	52	2255	1315	953	1937	1351	29	98	109	112	20
143	20240106	22	47	2257	1317	955	1939	1353	58	60	108	101	15
144	20240106	23	44	2259	1319	957	1941	1355	34	56	79	90	52
145	20240107	0	45	2261	1321	959	1943	1357	30	76	49	78	83
146	20240107	1	48	2263	1323	961	1945	1359	15	68	30	79	91
147	20240107	2	50	2277	1325	963	1947	1361	64	53	23	64	91
148	20240107	3	47	2283	1327	965	1949	1425	16	49	21	58	31
149	20240107	4	50	2323	1329	967	1951	1429	105	43	23	82	89
150	20240107	5	49	2331	1331	969	1953	1431	10	71	28	91	93
151	20240107	6	49	2333	1333	971	1955	1433	10	102	46	100	92
152	20240107	7	46	2335	1335	973	1957	1435	9	115	88	94	90
153	20240107	8	45	2337	1337	975	1959	1437	31	114	95	92	84
154	20240107	9	46	2339	1339	977	1961	1439	94	108	98	78	76
155	20240107	10	45	2341	1341	979	1969	1441	143	88	93	29	79
156	20240107	11	46	2343	1343	981	1971	1443	119	68	82	51	77
157	20240107	12	49	2345	1381	983	1973	1445	128	72	66	76	77
158	20240107	13	51	2351	1383	985	1975	1447	80	90	44	76	77
159	20240107	14	52	2353	1407	987	1977	1449	75	82	39	73	76
160	20240107	15	52	2359	1409	989	1979	1451	78	89	32	74	77
161	20240107	16	52	2361	1411	991	1981	1453	76	95	54	85	85
162	20240107	17	48	2363	1413	993	1983	1455	98	92	74	98	88
163	20240107	18	50	2375	1415	995	1985	1457	89	88	84	103	90
164	20240107	19	41	2377	1417	997	2065	1459	75	73	94	23	84
165	20240107	20	27	2379	1419	999	2067	1463	53	55	103	19	60
166	20240107	21	15	2391	1421	1035	2069	1465	118	50	114	9	29
167	20240107	22	17	2397	1491	1037	2071	1467	48	31	117	54	51
168	20240107	23	19	2563	1561	1047	2073	1469	69	45	127	66	42
169	20240108	0	16	2565	1563	1049	2075	1471	25	34	129	103	19
170	20240108	1	13	2567	1565	1051	2077	1473	10	17	116	116	31
171	20240108	2	17	2569	1567	1053	2079	1475	12	14	73	124	82
172	20240108	3	19	2601	1569	1165	2081	1477	47	16	84	134	92
173	20240108	4	15	2603	1571	1169	2083	1481	113	57	84	122	95
174	20240108	5	19	2605	1573	1287	2085	1483	120	83	93	124	88
175	20240108	6	20	2609	1575	1289	2087	1485	127	90	91	-9	65
176	20240108	7	16	2635	1577	1291	2089	1489	129	90	85	114	32
177	20240108	8	17	2637	1579	1293	2091	1495	112	83	81	-9	57
178	20240108	9	29	2643	1581	1295	2093	1497	93	24	73	98	71
179	20240108	10	36	2809	1583	1387	2297	1499	94	23	71	136	85
180	20240108	11	48	2813	1585	1389	2299	1501	51	12	83	139	93
181	20240108	12	62	2815	1611	1391	2301	1503	48	42	71	97	92
182	20240108	13	63	2853	1613	1393	2303	1505	74	23	61	106	94
183	20240108	14	63	2855	1615	1395	2305	1507	56	29	61	110	90
184	20240108	15	63	2859	1617	1397	2309	1509	57	49	69	122	64
185	20240108	16	60	2861	1619	1543	2311	1511	56	63	8	125	28
186	20240108	17	58	2863	1621	1545	2313	1513	54	71	14	136	18
187	20240108	18	57	2865	1623	1547	2409	1515	52	83	40	27	26
188	20240108	19	58	2867	1625	1587	2411	1517	60	86	13	64	9
189	20240108	20	58	3035	1627	1589	2413	1521	96	79	16	121	15
190	20240108	21	58	3037	1629	1591	2415	1523	104	67	13	126	60
191	20240108	22	56	3039	1631	1635	2417	1525	113	34	26	143	100
192	20240108	23	54	3081	1633	1637	2419	1527	25	31	26	126	100
193	20240109	0	46	3113	1689	1639	2421	1529	121	23	13	97	92
194	20240109	1	33	3163	1691	1641	2423	1531	76	77	18	101	81
195	20240109	2	39	3169	1695	1643	2425	1533	69	111	64	99	61
196	20240109	3	37	3171	1697	1645	2427	1535	68	106	89	104	36
197	20240109	4	43	3173	1699	1647	2429	1537	60	92	93	117	17
198	20240109	5	33	3175	1701	1649	2431	1539	60	83	95	117	15
199	20240109	6	16	3177	1703	1651	2433	1541	80	67	81	126	13
200	20240109	7	11	3179	1705	1653	2435	1549	92	39	30	128	66
201	20240109	8	12	3181	1707	1655	2437	1551	102	31	22	134	84
202	20240109	9	18	3183	1709	1657	2439	1553	104	20	15	130	93
203	20240109	10	24	3185	1711	1663	2441	1555	107	10	13	128	85
204	20240109	11	39	3191	1713	1963	2443	1557	23	18	59	125	74
205	20240109	12	51	3193	1801	1965	2445	1559	26	10	57	112	67
206	20240109	13	63	3201	1825	1967	2447	1593	88	92	42	113	18
207	20240109	14	71	3203	1827	2063	2449	1595	97	86	21	123	56
208	20240109	15	68	3223	1837	2219	2451	1597	146	88	108	126	92
209	20240109	16	64	3225	1839	2285	2453	1599	133	92	16	129	95
210	20240109	17	53	3233	1841	2287	2455	1601	83	94	11	128	95
211	20240109	18	52	3235	1873	2289	2457	1603	79	33	34	133	78
212	20240109	19	46	3237	1875	2291	2459	1605	60	24	94	145	75
213	20240109	20	33	3239	1877	2293	2461	1607	45	10	128	142	60
214	20240109	21	23	3247	1879	2307	2463	1609	18	14	122	-99	56
215	20240109	22	15	3249	1881	2405	2465	1715	59	20	10	149	74
216	20240109	23	13	3251	1883	2407	2467	1717	82	74	14	148	94
217	20240110	0	16	3255	1885	2503	2469	1719	88	107	70	144	110
218	20240110	1	19	3261	1887	2505	2471	1721	71	107	91	139	108
219	20240110	2	19	3263	1889	2507	2473	1723	11	103	104	129	97
220	20240110	3	18	3265	1891	2523	2475	1725	7	92	25	101	82
221	20240110	4	16	3279	1893	2529	2477	1727	104	86	15	95	82
222	20240110	5	15	3281	1895	2577	2479	1729	110	61	20	87	96
223	20240110	6	13	3283	1897	2579	2481	1731	110	44	90	100	93
224	20240110	7	10	3285	1899	2581	2483	1733	44	52	116	115	87
225	20240110	8	11	3287	1901	2585	2485	1735	9	52	128	135	70
226	20240110	9	17	3289	1903	2587	2487	1737	6	43	120	151	72
227	20240110	10	22	3291	1905	2589	2489	1739	6	54	37	162	84
228	20240110	11	54	3321	1907	2591	2491	1741	161	78	15	144	95
229	20240110	12	69	3339	1909	2593	2493	1743	83	84	18	112	99
230	20240110	13	73	3341	1911	2595	2495	1745	72	92	8	76	103
231	20240110	14	76	3343	1915	2663	2497	1747	73	89	69	97	97
232	20240110	15	78	3351	1917	2665	2499	1749	65	67	35	86	68
233	20240110	16	76	3353	1919	2671	2501	1751	66	20	12	85	30
234	20240110	17	69	3355	1921	2673	2509	1753	66	19	21	112	19
235	20240110	18	70	3357	2033	2675	2511	1755	71	173	105	117	21
236	20240110	19	68	3359	2039	2677	2513	1757	76	84	163	125	45
237	20240110	20	62	3361	2041	2679	2515	1779	81	49	164	124	120
238	20240110	21	63	3363	2043	2681	2517	1781	78	38	-99	119	96
239	20240110	22	62	3365	2045	2685	2519	1783	72	31	49	71	63
240	20240110	23	60	3367	2047	2687	2521	1785	72	12	16	39	60
241	20240111	0	62	3369	2049	2689	2525	1787	74	32	20	30	91
242	20240111	1	63	3371	2051	2697	2527	1789	81	70	54	27	100
243	20240111	2	62	3373	2053	2713	2531	1791	93	106	79	60	103
244	20240111	3	60	3375	2055	2715	2533	1793	106	127	64	60	100
245	20240111	4	59	3377	2057	2733	2535	1795	114	133	70	113	85
246	20240111	5	57	3379	2059	2735	2537	1797	117	128	62	96	64
247	20240111	6	56	3381	2061	2739	2539	1799	64	54	65	95	13
248	20240111	7	53	3383	2217	2741	2541	1817	60	43	53	63	144
249	20240111	8	49	3433	2221	2743	2543	1819	104	114	49	52	123
250	20240111	9	46	3449	2223	2745	2545	1821	91	123	92	34	111
251	20240111	10	47	3451	2225	2759	2583	1843	97	116	59	123	87
252	20240111	11	52	3453	2227	2761	2597	1845	47	134	53	53	66
253	20240111	12	61	3455	2229	2771	2599	1859	13	78	116	37	95
254	20240111	13	69	3465	2265	2773	2667	1861	29	39	123	17	117
255	20240111	14	73	3467	2267	2799	2669	1863	81	89	140	14	115
256	20240111	15	75	3469	2269	2801	2683	1865	88	107	139	157	105
257	20240111	16	72	3471	2271	2803	2691	1867	97	120	80	19	89
258	20240111	17	66	3473	2273	2805	2693	1869	107	133	99	17	73
259	20240111	18	59	3475	2275	2807	2695	1871	105	137	84	16	43
260	20240111	19	61	3477	2279	2885	2699	1987	83	39	23	107	95
261	20240111	20	48	3479	2281	2917	2701	1989	33	23	117	116	26
262	20240111	21	36	3487	2295	2919	2703	1991	10	129	121	125	10
263	20240111	22	34	3489	2381	2921	2705	1993	53	19	128	132	22
264	20240111	23	51	3521	2383	3009	2707	1995	81	13	106	140	42
265	20240112	0	33	3523	2385	3097	2709	1997	89	46	104	126	52
266	20240112	1	23	3525	2387	3115	2711	1999	83	88	118	72	71
267	20240112	2	26	3527	2389	3117	2717	2001	89	109	57	59	75
268	20240112	3	14	3529	2393	3295	2719	2003	91	122	17	54	83
269	20240112	4	7	3531	2395	3297	2721	2005	92	127	49	64	93
270	20240112	5	7	3587	2399	3299	2723	2007	58	22	130	109	99
271	20240112	6	9	3637	2401	3315	2725	2009	63	13	151	103	101
272	20240112	7	9	3639	2403	3319	2727	2011	77	11	139	118	93
273	20240112	8	12	3641	2547	3385	2729	2013	83	38	37	109	78
274	20240112	9	20	3851	2571	3421	2731	2015	107	7	159	95	76
275	20240112	10	30	3985	2573	3509	2737	2017	80	6	80	70	78
276	20240112	11	48	3993	2575	3517	2747	2019	65	8	78	100	40
277	20240112	12	73	3995	2645	3577	2749	2095	88	121	8	99	94
278	20240112	13	78	4063	2647	3579	2751	2097	9	111	8	104	83
279	20240112	14	78	4065	2649	3671	2753	2099	32	126	23	110	76
280	20240112	15	79	4067	2651	3673	2755	2101	90	150	12	101	73
281	20240112	16	77	4069	2653	3675	2757	2103	170	162	11	72	74
282	20240112	17	61	4173	2655	3677	2763	2105	110	157	12	69	82
283	20240112	18	48	4175	2657	3685	2765	2107	113	150	84	96	84
284	20240112	19	63	4177	2659	3687	2767	2109	93	109	92	119	70
285	20240112	20	62	4179	2661	3729	2769	2111	76	83	52	120	79
286	20240112	21	60	4181	2857	3731	2775	2113	-99	60	144	137	56
287	20240112	22	56	4225	2869	3733	2777	2115	53	75	152	149	60
288	20240112	23	49	4357	2871	3735	2779	2117	146	80	173	162	66
289	20240113	0	46	4359	2873	3737	2781	2119	165	96	190	141	69
290	20240113	1	38	4361	2875	3739	2783	2121	116	102	190	126	76
291	20240113	2	29	4363	2877	3749	2785	2123	135	98	41	120	90
292	20240113	3	28	4375	2879	3751	2787	2125	56	96	46	118	91
293	20240113	4	19	4377	2881	3773	2789	2127	68	83	108	100	93
294	20240113	5	20	4379	2883	3775	2791	2129	97	51	106	89	92
295	20240113	6	21	4381	2887	3829	2793	2131	122	46	108	81	87
296	20240113	7	14	4389	2889	3831	2795	2133	147	43	135	91	85
297	20240113	8	14	4391	2891	3853	2797	2135	65	111	108	112	76
298	20240113	9	21	4393	2893	3855	2923	2137	22	111	115	125	81
299	20240113	10	31	4395	2895	3865	2925	2139	10	110	6	64	78
300	20240113	11	46	4397	2897	3867	2927	2141	6	107	5	58	80
301	20240113	12	68	4399	2899	3869	2929	2143	14	108	6	103	82
302	20240113	13	72	4401	2901	3879	2931	2145	73	73	147	121	83
303	20240113	14	76	4403	3041	3881	2933	2147	113	114	164	120	91
304	20240113	15	74	4545	3043	3883	2935	2149	62	101	187	118	89
305	20240113	16	67	4561	3045	3917	2937	2151	79	94	117	123	84
306	20240113	17	56	4563	3047	3919	2939	2153	69	92	155	138	82
307	20240113	18	50	4565	3049	3921	2941	2155	55	79	134	151	74
308	20240113	19	42	4567	3051	3923	2943	2157	31	68	127	165	65
309	20240113	20	45	4569	3053	3925	2945	2159	65	44	132	181	51
310	20240113	21	34	4593	3055	3927	2947	2161	22	24	151	173	29
311	20240113	22	23	4595	3057	3929	2949	2163	92	71	170	151	20
312	20240113	23	33	4597	3059	3931	2951	2165	133	100	157	126	11
313	20240114	0	29	4779	3061	3945	2953	2167	44	116	84	75	10
314	20240114	1	33	5405	3063	3947	2955	2169	33	123	126	119	61
315	20240114	2	51	5407	3065	3949	2957	2171	29	126	178	113	89
316	20240114	3	60	5427	3067	3951	2959	2173	13	123	191	86	96
317	20240114	4	62	5431	3069	3953	2961	2175	10	84	191	158	98
318	20240114	5	64	5441	3071	3955	2963	2177	70	15	162	166	98
319	20240114	6	63	5443	3073	3957	2965	2179	70	14	131	180	87
320	20240114	7	59	5651	3075	3959	2967	2181	88	10	102	186	59
321	20240114	8	58	5653	3077	3961	2969	2183	98	7	114	189	28
322	20240114	9	59	5655	3079	3963	2971	2185	100	13	86	190	23
323	20240114	10	63	5657	3083	3965	2973	2187	99	90	88	162	19
324	20240114	11	69	5659	3085	3967	2975	2189	94	108	106	114	9
325	20240114	12	71	5661	3087	3969	2977	2191	70	113	122	160	9
326	20240114	13	71	5663	3089	3971	2979	2193	19	113	128	154	39
327	20240114	14	70	5665	3091	3973	2981	2195	15	117	125	120	77
328	20240114	15	72	5667	3093	3975	2983	2197	11	87	140	126	95
329	20240114	16	69	5735	3095	3977	2985	2199	12	85	136	168	107
330	20240114	17	64	5737	3187	3979	2987	2201	11	112	112	163	118
331	20240114	18	55	5741	3189	4009	2989	2203	6	66	61	153	107
332	20240114	19	61	5749	3195	4011	2991	2205	81	22	32	165	80
333	20240114	20	50	5751	3197	4013	2993	2207	81	15	28	168	45
334	20240114	21	42	5761	3241	4015	2995	2209	8	30	35	156	28
335	20240114	22	38	5867	3243	4017	2997	2211	65	30	66	100	17
336	20240114	23	40	5869	3245	4019	2999	2213	78	17	93	71	21
337	20240115	0	38	5873	3267	4021	3001	2215	67	7	110	70	17
338	20240115	1	30	5875	3269	4023	3003	2233	62	7	113	104	75
339	20240115	2	24	5877	3271	4025	3005	2235	-99	11	130	104	69
340	20240115	3	37	5879	3273	4073	3007	2237	67	31	209	104	64
341	20240115	4	38	5881	3275	4123	3011	2239	54	89	192	134	60
342	20240115	5	27	5883	3277	4137	3013	2241	34	98	37	138	58
343	20240115	6	17	5885	3293	4149	3015	2243	20	6	153	134	88
344	20240115	7	11	5887	3345	4159	3017	2245	8	73	98	128	117
345	20240115	8	11	5889	3347	4161	3019	2247	16	57	94	114	140
346	20240115	9	15	5891	3349	4165	3021	2249	52	58	125	103	156
347	20240115	10	37	5893	3387	4241	3023	2251	77	32	120	91	120
348	20240115	11	62	5895	3389	4243	3025	2315	84	11	125	99	136
349	20240115	12	74	5897	3391	4245	3027	2317	83	23	98	95	134
350	20240115	13	75	5899	3393	4247	3029	2319	71	48	29	98	138
351	20240115	14	78	5901	3395	4249	3031	2321	14	76	27	95	117
352	20240115	15	78	5907	3397	4251	3033	2325	7	111	13	103	53
353	20240115	16	69	5973	3457	4253	3119	2327	33	9	8	42	19
354	20240115	17	61	5979	3459	4255	3121	2329	6	8	15	52	13
355	20240115	18	48	6101	3461	4257	3123	2347	-99	6	73	57	121
356	20240115	19	32	6113	3463	4259	3125	2349	45	9	103	62	70
357	20240115	20	26	6119	3481	4265	3127	2355	6	9	184	112	87
358	20240115	21	14	6121	3483	4293	3129	2357	5	7	213	121	89
359	20240115	22	14	6123	3485	4303	3131	2365	5	6	107	145	125
360	20240115	23	13	6145	3491	4305	3133	2367	5	94	146	153	136
361	20240116	0	14	6147	3493	4307	3135	2369	5	116	165	153	147
362	20240116	1	12	6151	3495	4329	3137	2371	14	128	114	135	147
363	20240116	2	12	6153	3497	4331	3139	2373	58	131	131	141	116
364	20240116	3	18	6155	3519	4333	3141	2549	68	84	141	109	29
365	20240116	4	13	6157	3533	4335	3143	2551	75	93	157	130	21
366	20240116	5	11	6159	3535	4337	3145	2553	81	90	151	128	45
367	20240116	6	11	6161	3537	4339	3147	2555	79	87	143	114	49
368	20240116	7	-99	6163	3539	4341	3149	2557	69	83	110	97	55
369	20240116	8	15	6165	3541	4343	3205	2559	60	87	59	110	62
370	20240116	9	24	6167	3543	4345	3207	2561	57	91	17	120	70
371	20240116	10	-99	6169	3545	4347	3209	2607	55	99	6	137	121
372	20240116	11	44	6207	3547	4405	3211	2611	89	102	122	133	108
373	20240116	12	54	6209	3549	4407	3213	2613	85	52	122	114	83
374	20240116	13	69	6211	3551	4461	3215	2615	54	14	102	125	80
375	20240116	14	73	6303	3553	4463	3217	2617	86	18	84	145	43
376	20240116	15	68	6305	3555	4465	3219	2619	87	12	123	158	29
377	20240116	16	61	6307	3557	4467	3221	2621	65	14	93	154	20
378	20240116	17	39	6309	3559	4469	3301	2623	63	20	95	149	35
379	20240116	18	26	6311	3561	4477	3303	2625	53	55	110	156	48
380	20240116	19	24	6313	3563	4479	3305	2627	59	100	116	194	118
381	20240116	20	49	6315	3565	4483	3307	2629	57	115	111	185	134
382	20240116	21	68	6317	3567	4485	3309	2631	52	126	80	135	141
383	20240116	22	74	6319	3569	4501	3311	2633	48	146	82	128	141
384	20240116	23	77	6373	3571	4517	3313	2639	75	148	99	145	95
385	20240117	0	77	6375	3573	4519	3317	2641	82	100	102	146	92
386	20240117	1	77	6387	3575	4521	3399	2811	-99	14	93	128	77
387	20240117	2	76	6389	3581	4523	3401	2817	4	11	103	156	84
388	20240117	3	76	6391	3583	4525	3403	2819	5	22	95	154	110
389	20240117	4	76	6393	3585	4527	3405	2821	10	45	102	96	124
390	20240117	5	74	6567	3589	4529	3407	2823	37	85	103	102	120
391	20240117	6	73	6569	3621	4531	3409	2825	30	132	92	100	114
392	20240117	7	70	6571	3623	4533	3411	2827	27	101	74	92	106
393	20240117	8	69	6573	3625	4535	3413	2829	28	109	52	86	90
394	20240117	9	69	6575	3627	4537	3415	2831	26	85	42	107	74
395	20240117	10	69	6577	3629	4539	3417	2833	22	64	34	124	63
396	20240117	11	72	6609	3631	4615	3419	2835	31	65	10	140	58
397	20240117	12	74	6611	3633	4617	3423	2837	47	57	23	182	47
398	20240117	13	72	6617	3635	4619	3425	2839	77	59	99	178	38
399	20240117	14	67	6619	3643	4621	3427	2841	48	85	126	158	49
400	20240117	15	61	6703	3645	4623	3429	2843	8	65	132	133	59
401	20240117	16	56	6705	3647	4625	3431	2845	11	54	139	121	78
402	20240117	17	44	6711	3649	4627	3499	2847	58	30	138	99	82
403	20240117	18	29	6801	3651	4629	3501	2849	50	23	93	100	82
404	20240117	19	37	6815	3653	4631	3503	2851	7	23	25	87	81
405	20240117	20	42	6817	3655	4633	3505	2903	13	22	14	101	34
406	20240117	21	43	6819	3657	4635	3507	2905	15	34	14	97	16
407	20240117	22	38	6821	3659	4637	3511	2907	20	58	5	98	11
408	20240117	23	44	6937	3661	4639	3513	2909	6	70	10	86	9
409	20240118	0	62	6939	3663	4641	3515	2911	8	73	23	85	18
410	20240118	1	71	6941	3665	4643	3591	2913	8	64	111	81	61
411	20240118	2	69	6989	3667	4645	3593	2915	102	59	162	73	111
412	20240118	3	65	6991	3669	4647	3595	3099	100	54	167	83	113
413	20240118	4	64	7027	3679	4649	3597	3101	38	17	173	87	106
414	20240118	5	54	7029	3681	4651	3599	3103	10	37	156	86	73
415	20240118	6	43	7099	3683	4653	3601	3105	43	62	132	88	76
416	20240118	7	27	7101	3689	4655	3603	3107	37	98	75	66	90
417	20240118	8	18	7103	3691	4657	3605	3109	45	97	55	53	108
418	20240118	9	30	7105	3693	4659	3607	3111	36	63	56	80	118
419	20240118	10	45	7107	3695	4661	3609	3151	32	49	19	63	83
420	20240118	11	57	7109	3697	4663	3611	3153	25	11	21	122	80
421	20240118	12	69	7175	3699	4665	3613	3155	13	7	27	128	90
422	20240118	13	77	7185	3701	4667	3615	3157	23	6	152	141	99
423	20240118	14	80	7187	3703	4669	3617	3159	35	8	188	158	99
424	20240118	15	80	7189	3705	4671	3619	3161	63	28	191	156	93
425	20240118	16	76	7191	3707	4673	3741	3165	95	80	173	128	74
426	20240118	17	67	7193	3709	4675	3743	3167	75	100	166	63	74
427	20240118	18	63	7195	3711	4677	3745	3199	51	116	123	50	53
428	20240118	19	58	7197	3713	4679	3747	3227	28	127	35	61	122
429	20240118	20	51	7215	3715	4681	3753	3229	59	125	17	128	121
430	20240118	21	43	7243	3717	4683	3755	3231	15	33	11	172	97
431	20240118	22	34	7247	3719	4685	3757	3253	11	7	7	160	85
432	20240118	23	30	7327	3721	4687	3759	3257	66	6	11	182	91
433	20240119	0	25	7329	3723	4689	3761	3259	29	6	43	186	89
434	20240119	1	24	7391	3725	4691	3763	3323	30	6	134	166	177
435	20240119	2	18	7399	3727	4693	3765	3325	31	7	177	176	171
436	20240119	3	19	7417	3857	4695	3767	3327	41	129	172	142	148
437	20240119	4	18	7429	3859	4697	3769	3329	57	125	170	135	107
438	20240119	5	13	7431	3861	4699	3771	3331	57	77	141	117	93
439	20240119	6	10	7433	3863	4701	3777	3333	59	13	81	121	90
440	20240119	7	11	7435	3871	4703	3779	3335	42	10	23	139	103
441	20240119	8	14	7571	3981	4705	3781	3337	37	100	10	147	90
442	20240119	9	23	7589	3987	4707	3783	3435	35	65	5	152	88
443	20240119	10	32	7611	3989	4709	3785	3437	6	48	4	165	92
444	20240119	11	55	7613	3991	4711	3787	3439	7	49	9	158	89
445	20240119	12	73	7615	3997	4713	3789	3441	6	96	49	126	68
446	20240119	13	76	7621	3999	4715	3791	3443	53	103	128	115	81
447	20240119	14	79	7623	4001	4717	3793	3445	87	104	143	114	74
448	20240119	15	79	7745	4003	4719	3795	3447	69	101	146	98	83
449	20240119	16	76	7747	4005	4723	3797	3847	42	72	80	106	26
450	20240119	17	72	7749	4007	4735	3799	3849	11	85	38	105	97
451	20240119	18	72	7751	4071	4737	3801	3873	16	200	75	122	40
452	20240119	19	70	7753	4169	4739	3803	3983	15	141	97	132	62
453	20240119	20	66	7755	4171	4741	3805	4039	24	135	111	124	147
454	20240119	21	66	7757	4183	4763	3807	4041	27	52	44	131	156
455	20240119	22	64	7823	4185	4765	3809	4043	22	46	43	125	157
456	20240119	23	67	7825	4187	4767	3811	4045	20	44	49	96	158
457	20240120	0	68	7827	4189	4769	3813	4047	21	51	83	50	139
458	20240120	1	68	7829	4191	4773	3815	4049	39	46	104	23	138
459	20240120	2	66	7831	4193	4805	3817	4051	30	41	153	50	120
460	20240120	3	63	7833	4195	4807	3819	4053	24	42	111	44	96
461	20240120	4	63	7835	4197	4843	3821	4055	43	40	96	34	55
462	20240120	5	61	7837	4199	4845	3823	4057	54	42	80	77	9
463	20240120	6	61	7839	4201	4847	3825	4059	53	33	53	79	8
464	20240120	7	61	7841	4203	4849	3827	4061	49	36	27	98	6
465	20240120	8	59	7843	4205	4851	3833	5729	28	43	15	122	92
466	20240120	9	61	7845	4207	4853	3835	5731	14	48	14	112	77
467	20240120	10	63	7847	4209	4891	3837	5733	8	52	78	96	44
468	20240120	11	67	7849	4211	4897	3839	5739	7	55	57	76	8
469	20240120	12	72	7851	4213	4909	3841	6005	7	57	126	42	21
470	20240120	13	77	7853	4215	4911	3843	6007	7	64	121	42	15
471	20240120	14	78	7855	4217	4913	3845	6111	7	66	144	58	47
472	20240120	15	76	7857	4219	4923	3875	6115	8	66	126	117	20
473	20240120	16	75	7867	4221	4925	3877	6117	16	67	109	134	6
474	20240120	17	74	7921	4223	4927	3885	6149	73	56	103	125	5
475	20240120	18	73	7991	4227	4929	3887	6287	29	47	92	88	6
476	20240120	19	68	7993	4229	4935	3889	6289	43	40	122	90	6
477	20240120	20	67	7995	4231	4937	3891	6557	48	43	109	54	78
478	20240120	21	70	7999	4233	4939	3893	6559	35	67	102	50	37
479	20240120	22	68	8033	4235	4941	3895	6561	62	78	74	81	35
480	20240120	23	64	8047	4237	4943	3897	6563	7	86	53	135	40
481	20240121	0	60	8049	4239	4945	3899	6565	10	102	44	182	37
482	20240121	1	54	8133	4353	4947	3901	6579	56	47	31	160	20
483	20240121	2	48	8135	4355	4955	3903	6581	57	124	66	134	14
484	20240121	3	46	8137	4365	4961	3905	6583	55	101	74	149	11
485	20240121	4	49	8139	4367	4963	3907	6585	57	87	62	159	12
486	20240121	5	51	8141	4369	4965	3909	6587	54	85	64	155	39
487	20240121	6	48	8143	4371	4967	3911	6589	-99	61	71	120	55
488	20240121	7	49	8267	4373	4969	3913	6597	16	44	65	75	24
489	20240121	8	49	8371	4383	4981	3915	6599	58	147	51	64	10
490	20240121	9	50	8373	4385	4983	3933	6603	61	179	59	112	11
491	20240121	10	50	8375	4387	4985	3935	6607	61	168	56	44	18
492	20240121	11	50	8377	4423	4987	3937	6613	60	82	58	8	58
493	20240121	12	52	8379	4425	4989	3939	6615	60	75	102	6	66
494	20240121	13	59	8511	4427	5029	3941	6621	55	71	31	7	9
495	20240121	14	61	8559	4429	5031	3943	6623	69	87	27	37	9
496	20240121	15	62	8641	4431	5033	4027	6625	46	110	23	133	7
497	20240121	16	62	8707	4433	5061	4029	6627	39	110	48	116	-99
498	20240121	17	58	8723	4435	5063	4031	6629	22	116	35	128	-99
499	20240121	18	58	8725	4437	5071	4033	6631	41	113	33	114	7
500	20240121	19	59	8745	4439	5073	4035	6633	21	116	53	117	19
501	20240121	20	59	8747	4441	5075	4037	6635	36	111	77	143	75
502	20240121	21	58	8749	4443	5077	4075	6637	54	109	89	190	90
503	20240121	22	56	8751	4445	5079	4077	6639	68	110	82	62	93
504	20240121	23	55	8753	4503	5081	4079	6707	65	92	73	55	36
505	20240122	0	53	8781	4505	5083	4081	6709	42	87	59	96	49
506	20240122	1	51	8783	4507	5085	4083	6803	17	77	30	43	57
507	20240122	2	47		4509	5135	4085	6805	55.9641	97	77	94	65
508	20240122	3	41		4511	5137	4087	6807		110	62	167	71
509	20240122	4	47		4513	5141	4089	6809		102	39	182	76
510	20240122	5	46		4515	5157	4091	6811		100	58	195	53
511	20240122	6	43		4541	5159	4093	6813		33	39	224	15
512	20240122	7	40		4543	5161	4095	6823		38	21	233	16
513	20240122	8	41		4547	5163	4097	6825		-99	18	194	25
514	20240122	9	44		4549	5165	4099	6911		71	10	193	100
515	20240122	10	54		4551	5167	4101	6913		97	10	126	80
516	20240122	11	55		4553	5169	4103	6915		95	26	110	45
517	20240122	12	58		4555	5171	4105	6917		136	66	81	44
518	20240122	13	63		4557	5173	4107	6919		116	78	117	49
519	20240122	14	67		4559	5175	4109	6921		88	84	94	47
520	20240122	15	70		4571	5177	4111	6923		91	85	113	57
521	20240122	16	70		4573	5179	4113	6925		112	76	144	60
522	20240122	17	66		4575	5181	4115	6927		118	20	164	67
523	20240122	18	64		4577	5183	4117	6929		118	23	172	69
524	20240122	19	61		4579	5185	4119	6931		114	17	184	46
525	20240122	20	49		4581	5189	4121	6933		98	14	199	16
526	20240122	21	52		4583	5191	4125	6935		60	19	131	6
527	20240122	22	38		4585	5193	4127	6949		18	45	41	74
528	20240122	23	32		4587	5195	4129	6995		9	92	16	52
529	20240123	0	27		4589	5213	4131	6997		5	51	4	44
530	20240123	1	27		4591	5215	4133	6999		9	42	6	39
531	20240123	2	31		4599	5217	4135	7001		143	44	10	53
532	20240123	3	22		4601	5219	4139	7003		133	57	154	44
533	20240123	4	24		4603	5287	4141	7005		116	27	144	61
534	20240123	5	19		4605	5289	4143	7007		43	68	153	58
535	20240123	6	16		4607	5293	4145	7009		18	104	164	59
536	20240123	7	14		4609	5295	4147	7011		13	129	177	52
537	20240123	8	17		4611	5297	4151	7013		12	138	142	52
538	20240123	9	25		4613	5299	4153	7015		8	125	88	46
539	20240123	10	32		5143	5301	4155	7017		44	80	118	47
540	20240123	11	56		5145	5303	4157	7019		69	72	109	53
541	20240123	12	65		5147	5369	4163	7021		85	-99	107	55
542	20240123	13	70		5149	5371	4167	7023		87	61	139	56
543	20240123	14	70		5151	5373	4261	7025		86	86	138	55
544	20240123	15	70		5153	5383	4263	7031		84	19	157	8
545	20240123	16	69		5155	5457	4267	7033		76	20	201	7
546	20240123	17	65		5315	5459	4269	7035		106	69	137	7
547	20240123	18	59		5317	5461	4271	7037		119	109	49	6
548	20240123	19	50		5319	5463	4273	7039		119	119	33	9
549	20240123	20	54		5321	5465	4275	7041		111	102	13	13
550	20240123	21	48		5323	5467	4277	7085		97	90	18	17
551	20240123	22	38		5325	5469	4279	7087		33	64	34	8
552	20240123	23	45		5385	5471	4281	7089		31	19	107	11
553	20240124	0	44		5387	5473	4283	7091		76	13	174	45
554	20240124	1	50		5389	5475	4285	7093		102	11	183	61
555	20240124	2	53		5391	5477	4287	7095		90	6	210	61
556	20240124	3	56		5393	5479	4289	7097		80	8	229	48
557	20240124	4	38		5395	5481	4291	7325		73	38	228	79
558	20240124	5	33		5397	5483	4295	7331		69	107	151	54
559	20240124	6	38		5399	5485	4297	7333		59	131	95	77
560	20240124	7	35		5401	5487	4299	7335		46	115	61	98
561	20240124	8	35		5403	5489	4301	7337		40	110	45	84
562	20240124	9	37		5409	5491	4309	7339		30	103	178	38
563	20240124	10	51		5411	5493	4311	7341		44	71	164	24
564	20240124	11	61		5413	5495	4313	7343		78	19	167	14
565	20240124	12	72		5415	5497	4315	7345		80	9	171	10
566	20240124	13	76		5417	5499	4317	7347		79	7	132	8
567	20240124	14	81		5419	5501	4319	7349		73	5	100	6
568	20240124	15	80		5421	5503	4321	7409		60	-99	98	57
569	20240124	16	75		5423	5505	4323	7411		46	21	105	28
570	20240124	17	70		5425	5507	4325	7413		14	-99	115	35
571	20240124	18	59		5429	5509	4327	7415		11	-99	103	31
572	20240124	19	43		5433	5511	4349	7419		41	129	5	31
573	20240124	20	33		5435	5513	4351	7421		78	122	9	29
574	20240124	21	22		5437	5515	4409	7425		86	103	119	38
575	20240124	22	17		5439	5517	4411	7427		-99	49	94	54
576	20240124	23	18		5445	5519	4413	7471		61	16	72	6
577	20240125	0	20		5447	5521	4415	7473		21	7	62	13
578	20240125	1	21		5449	5523	4417	7475		16	6	67	37
579	20240125	2	18		5451	5525	4419	7545		12	6	93	98
580	20240125	3	16		5453	5527	4421	7547		9	6	90	75
581	20240125	4	16		5455	5529	4447	7549		9	20	104	70
582	20240125	5	13		5613	5531	4449	7551		36	99	112	63
583	20240125	6	16		5621	5533	4451	7553		13	147	109	60
584	20240125	7	13		5625	5535	4453	7555		40	149	117	47
585	20240125	8	16		5627	5537	4455	7557		39	126	136	42
586	20240125	9	27		5629	5539	4457	7559		46	104	151	24
587	20240125	10	33		5631	5543	4459	7561		43	71	144	10
588	20240125	11	42		5633	5545	4471	7563		43	55	96	6
589	20240125	12	67		5635	5547	4473	7565		45	42	105	5
590	20240125	13	78		5637	5549	4475	7567		52	33	99	6
591	20240125	14	83		5639	5551	4481	7569		53	21	111	9
592	20240125	15	85		5641	5553	4487	7591		44	29	46	18
593	20240125	16	85		5643	5555	4489	7593		39	67	78	10
594	20240125	17	71		5645	5557	4491	7595		33	70	84	45
595	20240125	18	56		5647	5559	4493	7597		24	74	76	70
596	20240125	19	38		5649	5561	4495	7599		46	71	73	78
597	20240125	20	29		5669	5563	4497	7601		5	74	73	69
598	20240125	21	20		5671	5565	4499	7603		5	55	79	15
599	20240125	22	17		5673	5567	4721	7605		32	51	139	10
600	20240125	23	16		5675	5569	4725	7607		76	41	42	8
601	20240126	0	14		5677	5587	4727	7609		109	50	68	6
602	20240126	1	13		5679	5589	4729	7619		115	57	45	28
603	20240126	2	16		5681	5591	4731	7689		113	57	32	64
604	20240126	3	16		5683	5593	4733	7691		97	45	40	71
605	20240126	4	13		5743	5595	4743	7693		6	29	117	65
606	20240126	5	12		5745	5597	4745	7695		20	22	104	63
607	20240126	6	12		5747	5599	4747	7697		71	9	96	66
608	20240126	7	11		5753	5601	4749	7699		86	59	82	63
609	20240126	8	14		5755	5603	4751	7701		82	48	78	52
610	20240126	9	18		5757	5619	4753	7703		32	17	53	46
611	20240126	10	26		5759	5623	4755	7705		6	25	52	40
612	20240126	11	62		5763	5685	4757	7707		-9	35	56	38
613	20240126	12	78		5765	5687	4759	7709		5	11	52	39
614	20240126	13	82		5767	5689	4761	7711		6	33	52	28
615	20240126	14	83		5769	5691	4771	7713		21	80	115	33
616	20240126	15	83		5771	5693	4775	7715		82	74	77	59
617	20240126	16	82		5773	5695	4777	7717		108	70	64	68
618	20240126	17	73		5775	5697	4781	7719		112	107	40	65
619	20240126	18	61		5777	5699	4783	7721		112	129	24	64
620	20240126	19	55		5779	5701	4785	7723		100	130	80	60
621	20240126	20	43		5781	5703	4787	7725		28	113	125	50
622	20240126	21	43		5783	5705	4789	7727		10	101	140	32
623	20240126	22	32		5785	5707	4791	7729		10	86	132	25
624	20240126	23	15		5787	5709	4793	7731		7	52	123	22
625	20240127	0	17		5819	5719	4795	7733		127	12	124	25
626	20240127	1	19		5865	5721	4797	7735		79	16	84	29
627	20240127	2	20		5871	5723	4799	7737		75	72	54	26
628	20240127	3	20		5903	5725	4801	7739		6	88	86	52
629	20240127	4	16		5905	5727	4803	7741		9	91	74	62
630	20240127	5	15		5909	5789	4809	7743		5	9	123	68
631	20240127	6	14		5911	5791	4811	7807		6	6	140	6
632	20240127	7	11		5913	5793	4813	7809		18	19	159	10
633	20240127	8	15		5915	5795	4815	7811		50	91	154	41
634	20240127	9	21		5917	5797	4817	7813		98	111	150	64
635	20240127	10	27		5919	5799	4819	7815		105	111	122	60
636	20240127	11	41		5921	5801	4821	7817		99	104	105	42
637	20240127	12	71		5923	5803	4823	7819		82	93	107	56
638	20240127	13	80		5963	5805	4825	7821		69	48	113	51
639	20240127	14	83		5965	5807	4827	7923		75	17	129	60
640	20240127	15	86		5967	5809	4829	7925		79	14	105	27
641	20240127	16	86		5969	5811	4831	7927		78	14	115	39
642	20240127	17	79		5971	5815	4833	7929		62	33	86	45
643	20240127	18	44		5975	5821	4835	7931		9	141	125	49
644	20240127	19	31		5977	5823	4837	7933		6	-99	115	54
645	20240127	20	27		5981	5825	4839	7935		7	103	118	52
646	20240127	21	19		5983	5827	4841	7937		6	68	94	56
647	20240127	22	16		6093	5829	4855	7939		11	33	24	60
648	20240127	23	15		6095	5831	4857	7941		8	23	68	57
649	20240128	0	16		6097	5833	4859	7943		5	-99	103	56
650	20240128	1	16		6099	5835	4861	7945		9	-99	123	55
651	20240128	2	20		6103	5837	4863	7947		7	5	125	54
652	20240128	3	13		6105	5839	4865	7949		8	-99	150	56
653	20240128	4	13		6125	5841	4867	7951		5	-99	134	61
654	20240128	5	12		6127	5843	4869	7953		7	-99	126	55
655	20240128	6	14		6129	5845	4871	7955		8	-99	101	51
656	20240128	7	12		6131	5847	4873	7957		33	96	98	52
657	20240128	8	14		6133	5849	4875	7959		71	90	90	59
658	20240128	9	27		6135	5851	4877	7961		81	45	101	61
659	20240128	10	42		6137	5853	4879	7963		77	34	96	56
660	20240128	11	48		6139	5855	4881	7965		41	-9	92	58
661	20240128	12	73		6141	5857	4883	7967		6	38	97	56
662	20240128	13	88		6143	5859	4885	7969		5	-99	97	57
663	20240128	14	92		6171	5939	4887	7971		47	73	91	58
664	20240128	15	94		6173	5941	4889	7973		45	66	81	57
665	20240128	16	96		6175	5955	4893	7975		29	95	81	56
666	20240128	17	90		6177	5957	4895	7977		24	102	75	54
667	20240128	18	80		6179	5959	4899	7979		34	64	52	53
668	20240128	19	75		6181	5961	4901	7981		55	76	73	-99
669	20240128	20	44		6183	5985	4903	7983		48	18	60	61
670	20240128	21	37		6185	5987	4905	7985		65	65	46	58
671	20240128	22	15		6187	5989	4907	7987		55	83	83	52
672	20240128	23	15		6189	5991	4915	7989		8	83	145	38
673	20240129	0	13		6191	5993	4917	7997		5	88	107	45
674	20240129	1	16		6193	5995	4919	8001		5	63	146	24
675	20240129	2	16		6195	5997	4921	8003		5	28	149	43
676	20240129	3	15		6197	5999	4931	8005		5	15	106	51
677	20240129	4	13		6199	6001	4933	8007		5	11	121	63
678	20240129	5	14		6201	6003	4949	8009		10	24	20	60
679	20240129	6	11		6203	6009	4951	8011		47	15	28	41
680	20240129	7	11		6205	6011	4953	8013		81	44	32	16
681	20240129	8	14		6225	6013	4957	8015		14	81	99	11
682	20240129	9	17		6229	6015	4959	8017		19	87	80	10
683	20240129	10	29		6231	6017	4971	8019		36	92	67	10
684	20240129	11	49		6301	6019	4973	8021		86	-99	78	6
685	20240129	12	67		6321	6029	4975	8023		35	5	64	6
686	20240129	13	79		6323	6031	4977	8025		35	6	50	7
687	20240129	14	81		6325	6033	4979	8027		35	20	51	16
688	20240129	15	80		6327	6035	4991	8029		36	50	94	55
689	20240129	16	75		6329	6037	4993	8031		32	104	69	62
690	20240129	17	65		6331	6039	4995	8035		24	109	56	17
691	20240129	18	51		6333	6041	4997	8037		23	120	47	11
692	20240129	19	30		6335	6043	4999	8039		22	69	42	9
693	20240129	20	17		6337	6045	5001	8041		24	18	38	7
694	20240129	21	16		6339	6047	5003	8043		22	12	46	6
695	20240129	22	15		6341	6051	5005	8045		21	9	51	6
696	20240129	23	13		6343	6053	5007	8059		18	6	49	47
697	20240130	0	14		6345	6073	5009	8061		20	98	59	55
698	20240130	1	12		6347	6075	5011	8063		26	96	52	54
699	20240130	2	12		6349	6077	5013	8065		44	87	32	62
700	20240130	3	14		6351	6079	5015	8067		52	52	33	67
701	20240130	4	13		6353	6081	5017	8069		58	31	29	63
702	20240130	5	19		6355	6083	5019	8071		47	37	35	58
703	20240130	6	23		6357	6085	5021	8073		15	53	34	41
704	20240130	7	18		6359	6087	5023	8075		6	61	27	58
705	20240130	8	22		6361	6089	5025	8077		6	67	18	65
706	20240130	9	28		6363	6107	5027	8079		6	13	33	71
707	20240130	10	42		6365	6109	5035	8081		5	20	74	69
708	20240130	11	49		6367	6227	5037	8083		5	12	63	54
709	20240130	12	49		6369	6233	5039	8085		10	32	47	51
710	20240130	13	53		6371	6235	5041	8087		36	19	33	64
711	20240130	14	42		6377	6237	5043	8089		87	15	44	55
712	20240130	15	37		6379	6239	5045	8091		56	6	58	63
713	20240130	16	36		6381	6241	5047	8093		8	5	64	60
714	20240130	17	21		6383	6243	5049	8095		7	4	72	43
715	20240130	18	19		6385	6245	5051	8097		6	4	87	26
716	20240130	19	30		6395	6247	5053	8099		38	5	85	50
717	20240130	20	27		6397	6249	5055	8101		74	10	101	60
718	20240130	21	23		6399	6251	5057	8103		88	58	99	62
719	20240130	22	28		6401	6259	5059	8105		88	65	77	64
720	20240130	23	18		6445	6261	5065	8107		59	31	26	54
721	20240131	0	14		6447	6263	5067	8109		67	14	11	59
722	20240131	1	39		6449	6265	5069	8111		76	6	5	57
723	20240131	2	55		6451	6267	5087	8113		44	6	19	57
724	20240131	3	54		6453	6269	5089	8115		11	9	19	58
725	20240131	4	38		6455	6271	5091	8117		5	7	31	58
726	20240131	5	43		6457	6273	5093	8119		6	15	32	59
727	20240131	6	49		6459	6275	5095	8121		5	64	45	54
728	20240131	7	52		6461	6277	5097	8123		6	80	60	61
729	20240131	8	51		6463	6279	5099	8125		5	89	78	67
730	20240131	9	58		6465	6281	5101	8127		9	96	79	70
731	20240131	10	61		6467	6283	5103	8129		19	58	81	66
732	20240131	11	69		6469	6285	5105	8131		66	7	79	61
733	20240131	12	77		6471	6291	5107	8145		93	5	69	38
734	20240131	13	83		6473	6293	5109	8147		90	5	62	59
735	20240131	14	83		6475	6295	5111	8149		-99	6	66	67
736	20240131	15	81		6477	6297	5113	8151		7	9	67	68
737	20240131	16	83		6479	6299	5115	8153		7	49	61	69
738	20240131	17	79		6481	6403	5117	8155		5	48	65	62
739	20240131	18	72		6483	6405	5119	8157		5	9	40	57
740	20240131	19	50		6485	6411	5121	8159		5	8	56	58
741	20240131	20	39		6487	6413	5123	8161		5	15	90	54
742	20240131	21	28		6489	6415	5125	8163		7	-99	94	52
743	20240131	22	25		6491	6417	5127	8165		43	23	101	46
744	20240131	23	17		6493	6423	5129	8167		-99	93	98	35
745	20240201	0	18		6495	6425	5131	8169		91	96	112	26
746	20240201	1	26		6497	6427	5133	8171		93	47	97	49
747	20240201	2	27		6499	6429	5139	8173		39	8	49	55
748	20240201	3	24		6501	6431	5187	8175		6	12	16	62
749	20240201	4	18		6503	6433	5197	8177		6	18	103	56
750	20240201	5	18		6505	6435	5199	8179		5	39	100	43
751	20240201	6	19		6591	6441	5201	8181		67	77	88	-99
752	20240201	7	17		6593	6507	5203	8183		-99	-99	73	29
753	20240201	8	22		6595	6509	5205	8185		43	4	60	19
754	20240201	9	25		6601	6511	5207	8197		9	5	62	58
755	20240201	10	29		6605	6513	5209	8199		14	14	67	61
756	20240201	11	49		6697	6515	5211	8201		16	-99	68	62
757	20240201	12	63		6699	6517	5221	8203		18	105	60	49
758	20240201	13	70		6701	6519	5223	8205		14	116	73	43
759	20240201	14	75		6713	6521	5225	8207		51	115	81	34
760	20240201	15	74		6715	6523	5227	8209		35	-99	74	32
761	20240201	16	74		6717	6525	5229	8211		39	6	68	31
762	20240201	17	68		6719	6527	5231	8213		29	8	75	10
763	20240201	18	41		6721	6529	5233	8233		25	-99	90	7
764	20240201	19	33		6723	6535	5235	8235		22	19	70	8
765	20240201	20	24		6725	6537	5237	8237		20	22	59	7
766	20240201	21	20		6727	6539	5239	8239		23	53	55	6
767	20240201	22	19		6729	6541	5241	8269		20	114	54	47
768	20240201	23	23		6731	6547	5243	8271		32	52	92	59
769	20240202	0	22		6733	6647	5245	8273		76	7	95	51
770	20240202	1	22		6775	6649	5247	8275		5	7	102	38
771	20240202	2	17		6777	6651	5249	8277		12	7	104	19
772	20240202	3	14		6827	6677	5251	8279		73	45	99	13
773	20240202	4	14		6943	6679	5253	8281		6	50	56	11
774	20240202	5	13		6945	6681	5255	8283		10	54	24	9
775	20240202	6	12		6947	6683	5257	8285		48	140	18	10
776	20240202	7	11		6951	6685	5259	8287		85	151	17	10
777	20240202	8	18		6993	6687	5261	8289		52	156	19	9
778	20240202	9	26		7043	6695	5263	8291		37	19	10	29
779	20240202	10	38		7111	6735	5265	8293		23	83	34	50
780	20240202	11	55		7113	6737	5267	8295		26	86	108	60
781	20240202	12	73		7115	6739	5269	8297		44	47	115	55
782	20240202	13	78		7117	6741	5271	8299		63	8	112	41
783	20240202	14	83		7119	6743	5273	8301		71	8	118	30
784	20240202	15	86		7121	6745	5275	8303		72	9	125	16
785	20240202	16	85		7123	6747	5277	8361		35	6	95	12
786	20240202	17	78		7125	6749	5279	8363		20	6	59	49
787	20240202	18	75		7127	6751	5281	8365		12	6	39	61
788	20240202	19	54		7129	6753	5283	8367		10	11	27	67
789	20240202	20	30		7131	6755	5285	8369		19	39	29	63
790	20240202	21	24		7133	6757	5291	8381		21	83	100	64
791	20240202	22	21		7135	6759	5305	8383		20	92	32	63
792	20240202	23	25		7169	6761	5307	8385		138	97	18	50
793	20240203	0	21		7171	6763	5309	8387		94	33	17	63
794	20240203	1	19		7173	6765	5311	8389		34	9	17	70
795	20240203	2	18		7177	6767	5313	8391		32	7	36	74
796	20240203	3	17		7179	6769	5327	8393		41	5	16	68
797	20240203	4	17		7181	6771	5329	8395		39	6	26	55
798	20240203	5	13		7183	6773	5331	8397		22	5	34	37
799	20240203	6	12		7199	6779	5333	8399		16	38	43	30
800	20240203	7	14		7201	6781	5335	8401		18	93	30	47
801	20240203	8	18		7203	6785	5337	8403		24	94	30	44
802	20240203	9	23		7205	6787	5339	8405		36	41	48	53
803	20240203	10	31		7207	6791	5341	8407		56	9	56	36
804	20240203	11	52		7209	6833	5343	8409		54	107	66	25
805	20240203	12	67		7211	6835	5345	8411		49	77	72	48
806	20240203	13	89		7213	6839	5347	8413		54	13	62	60
807	20240203	14	102		7217	6841	5349	8415		57	106	61	63
808	20240203	15	117		7219	6845	5351	8417		51	46	79	57
809	20240203	16	108		7221	6857	5353	8419		25	96	65	28
810	20240203	17	100		7223	6859	5355	8421		18	24	76	14
811	20240203	18	96		7225	6861	5357	8423		12	12	51	10
812	20240203	19	75		7227	6863	5359	8425		20	8	55	9
813	20240203	20	57		7229	6865	5361	8427		12	6	54	8
814	20240203	21	39		7231	6869	5363	8429		7	6	63	10
815	20240203	22	33		7233	6871	5365	8431		12	7	92	8
816	20240203	23	31		7235	6873	5367	8545		34	13	100	10
817	20240204	0	26		7237	6875	5375	8547		74	70	69	9
818	20240204	1	25		7239	6877	5377	8549		82	141	78	9
819	20240204	2	30		7241	6879	5379	8551		79	132	59	16
820	20240204	3	36		7245	6895	5381	8553		14	32	35	21
821	20240204	4	36		7249	6897	5541	8555		6	62	78	48
822	20240204	5	33		7289	6899	5571	8557		79	106	24	65
823	20240204	6	33		7291	6901	5573	8561		11	-99	30	59
824	20240204	7	22		7293	6903	5575	8563		10	113	21	39
825	20240204	8	20		7351	6953	5577	8565		7	91	23	11
826	20240204	9	33		7353	6955	5579	8567		7	25	39	10
827	20240204	10	45		7355	6957	5581	8569		26	7	65	9
828	20240204	11	57		7357	6959	5583	8571		53	9	74	8
829	20240204	12	74		7359	6961	5585	8573		71	7	82	8
830	20240204	13	90		7361	6963	5605	8575		77	4	40	8
831	20240204	14	92		7363	6965	5607	8577		40	4	53	10
832	20240204	15	93		7365	6987	5609	8579		28	78	50	20
833	20240204	16	93		7393	7045	5611	8581		30	52	35	55
834	20240204	17	93		7395	7047	5615	8583		27	64	18	69
835	20240204	18	82		7397	7049	5617	8585		29	56	23	65
836	20240204	19	84		7401	7051	5711	8587		37	15	29	61
837	20240204	20	46		7403	7053	5713	8627		49	11	11	-99
838	20240204	21	32		7405	7055	5715	8629		57	25	12	-99
839	20240204	22	25		7407	7057	5717	8631		61	63	11	68
840	20240204	23	26		7423	7059	5813	8633		38	72	15	66
841	20240205	0	19		7437	7061	5817	8635		45	62	96	65
842	20240205	1	19		7439	7063	5861	8637		37	54	84	58
843	20240205	2	18		7441	7065	5863	8639		26	50	90	50
844	20240205	3	14		7443	7069	5925	8643		17	52	10	53
845	20240205	4	18		7445	7071	5927	8645		10	64	12	41
846	20240205	5	31		7447	7073	5929	8647		8	73	7	-99
847	20240205	6	27		7449	7075	5931	8649		10	61	16	51
848	20240205	7	24		7451	7137	5933	8651		43	23	13	62
849	20240205	8	23		7453	7139	5935	8653		60	24	14	68
850	20240205	9	36		7455	7141	5937	8655		66	54	43	73
851	20240205	10	56		7457	7143	5943	8657		67	101	66	66
852	20240205	11	72		7459	7145	5945	8659		39	103	44	50
853	20240205	12	87		7573	7147	5947	8661		75	38	57	53
854	20240205	13	93		7575	7149	5949	8663		72	8	83	49
855	20240205	14	97		7577	7257	5951	8665		61	10	101	44
856	20240205	15	97		7579	7259	5953	8667		72	22	87	57
857	20240205	16	98		7581	7261	6021	8669		60	77	15	53
858	20240205	17	98		7583	7271	6023	8671		59	68	13	41
859	20240205	18	91		7585	7277	6025	8673		44	38	6	32
860	20240205	19	92		7617	7279	6027	8675		10	26	7	55
861	20240205	20	95		7625	7281	6049	8677		85	23	7	60
862	20240205	21	97		7627	7283	6055	8679		34	32	11	65
863	20240205	22	83		7661	7285	6057	8681		48	43	38	63
864	20240205	23	74		7663	7287	6059	8683		27	77	75	47
865	20240206	0	74		7665	7297	6061	8685		8	11	86	17
866	20240206	1	76		7683	7309	6063	8687		73	91	110	18
867	20240206	2	74		7685	7311	6065	8689		74	107	81	14
868	20240206	3	69		7687	7313	6067	8691		51	107	65	21
869	20240206	4	68		7859	7315	6069	8693		22	101	75	27
870	20240206	5	63		7861	7367	6071	8695		46	18	60	28
871	20240206	6	60		7863	7369	6091	8697		55	15	54	30
872	20240206	7	59		7865	7371	6213	8699		48	14	8	52
873	20240206	8	59		7869	7373	6215	8701		12	13	7	58
874	20240206	9	61		7871	7375	6217	8703		10	8	10	62
875	20240206	10	75		7873	7377	6219	8705		6	-9	31	63
876	20240206	11	83		7875	7379	6221	8709		6	5	34	12
877	20240206	12	91		7877	7381	6223	8711		7	21	18	11
878	20240206	13	99		8187	7383	6253	8713		12	44	-99	7
879	20240206	14	102		8189	7385	6255	8715		19	53	102	8
880	20240206	15	102		8191	7387	6257	8717		9	56	92	8
881	20240206	16	-9		8193	7389	6407	8719		8	46	5	7
882	20240206	17	104		8195	7461	6409	8721		23	26	5	9
883	20240206	18	102		8265	7463	6419	8727		8	7	82	70
884	20240206	19	103		8305	7465	6421	8755		10	6	89	56
885	20240206	20	109		8307	7467	6437	8757		7	5	55	49
886	20240206	21	90		8335	7483	6439	8759		7	36	50	56
887	20240206	22	71		8337	7489	6443	8761		-99	12	79	54
888	20240206	23	52		8433	7491	6531	8763		9	15	7	60
889	20240207	0	57		8435	7503	6533	8765		29	97	7	55
890	20240207	1	46		8437	7509	6543	8767		41	31	111	38
891	20240207	2	35		8439	7511	6545	8769		49	38	108	16
892	20240207	3	35		8441	7519	6549	8771		48	40	82	48
893	20240207	4	45		8443	7635	6551	8773		51	45	84	61
894	20240207	5	41		8445	7637	6553	8775		42	57	73	64
895	20240207	6	45		8447	7645	6555	8779		23	70	83	37
896	20240207	7	30		8449	7647	6641			15	71	95	56.3818
897	20240207	8	31		8451	7649	6643			12	65	57
898	20240207	9	39		8453	7651	6645			18	63	12
899	20240207	10	45		8455	7653	6653			-99	52	6
900	20240207	11	61		8457	7675	6655			11	44	6
901	20240207	12	82		8459	7677	6657			25	35	25
902	20240207	13	96		8461	7759	6659			56	24	93
903	20240207	14	102		8471	7761	6661			12	20	117
904	20240207	15	106		8473	7763	6663			17	43	132
905	20240207	16	105		8475	7765	6665			12	63	141
906	20240207	17	102		8477	7767	6667			13	59	108
907	20240207	18	93		8479	7769	6669			9	51	36
908	20240207	19	79		8481	7771	6671			11	40	34
909	20240207	20	92		8483	7773	6673			26	40	30
910	20240207	21	66		8485	7803	6675			56	6	-99
911	20240207	22	58		8487	7889	6689			70	51	168
912	20240207	23	43		8505	8215	6691			17	7	125
913	20240208	0	38		8507	8217	6693			33	8	19
914	20240208	1	40		8509	8219	6783			42	24	96
915	20240208	2	35		8513	8221	6789			51	57	10
916	20240208	3	30		8515	8223	6793			53	62	20
917	20240208	4	29		8517	8225	6795			52	56	71
918	20240208	5	29		8519	8247	6797			40	66	83
919	20240208	6	29		8521	8249	6799			26	62	86
920	20240208	7	25		8523	8251	6829			33	20	89
921	20240208	8	33		8525	8253	6831			26	11	98
922	20240208	9	37		8527	8255	6837			22	8	17
923	20240208	10	55		8529	8257	6843			12	7	87
924	20240208	11	71		8531	8259	6847			39	6	17
925	20240208	12	90		8533	8261	6849			67	6	14
926	20240208	13	105		8535	8263	6851			68	6	41
927	20240208	14	109		8537	8309	6853			63	7	66
928	20240208	15	111		8539	8311	6855			54	7	86
929	20240208	16	110		8541	8313	6867			38	9	5
930	20240208	17	105		8543	8315	6881			14	17	132
931	20240208	18	80		8589	8317	6883			33	54	62
932	20240208	19	61		8591	8319	6885			22	61	75
933	20240208	20	43		8593	8321	6887			14	55	39
934	20240208	21	42		8595	8323	6889			15	20	13
935	20240208	22	39		8597	8325	6891			13	11	33
936	20240208	23	32		8599	8327	6893			9	10	25
937	20240209	0	37		8601	8329	6905			11	9	109
938	20240209	1	33		8603	8331	6907			25	7	91
939	20240209	2	39		8605	8333	6909			-99	7	92
940	20240209	3	29		8607	8339	6967			-99	15	7
941	20240209	4	31		8777	8341	6969			66	36	8
942	20240209	5	34			8343	6971			53.5963	62	15
943	20240209	6	36			8345	6973				65	38
944	20240209	7	30			8347	6975				48	77
945	20240209	8	31			8349	6977				31	73
946	20240209	9	45			8351	6979				13	28
947	20240209	10	58			8353	6981				11	19
948	20240209	11	81			8355	6983				15	20
949	20240209	12	107			8357	6985				10	48
950	20240209	13	119			8359	7067				9	53
951	20240209	14	111			8463	7077				71	46
952	20240209	15	107			8465	7079				65	50
953	20240209	16	109			8467	7081				33	70
954	20240209	17	113			8469	7083				23	44
955	20240209	18	108			8489	7151				64	7
956	20240209	19	82			8491	7153				17	5
957	20240209	20	79			8493	7155				14	6
958	20240209	21	68			8495	7157				13	-99
959	20240209	22	49			8497	7159				21	8
960	20240209	23	34			8499	7161				16	17
961	20240210	0	30			8501	7163				11	69
962	20240210	1	17			8503	7165				17	126
963	20240210	2	23			8609	7167				-99	144
964	20240210	3	21			8611	7251				29	5
965	20240210	4	21			8613	7253				29	8
966	20240210	5	22			8615	7255				37	8
967	20240210	6	23			8617	7263				63	101
968	20240210	7	21			8619	7265				63	109
969	20240210	8	28			8621	7267				59	74
970	20240210	9	36				7269				60.8013	65
971	20240210	10	46				7273					98
972	20240210	11	69				7275					79
973	20240210	12	88				7295					8
974	20240210	13	92				7299					6
975	20240210	14	95				7301					9
976	20240210	15	97				7303					9
977	20240210	16	98				7305					9
978	20240210	17	97				7307					24
979	20240210	18	93				7317					81
980	20240210	19	91				7319					107
981	20240210	20	82				7321					101
982	20240210	21	74				7323					73
983	20240210	22	66				7469					5
984	20240210	23	53				7477					56
985	20240211	0	44				7479					64
986	20240211	1	40				7481					56
987	20240211	2	39				7485					26
988	20240211	3	35				7487					22
989	20240211	4	32				7493					11
990	20240211	5	43				7495					13
991	20240211	6	54				7497					13
992	20240211	7	64				7499					40
993	20240211	8	74				7501					86
994	20240211	9	77				7505					76
995	20240211	10	84				7507					26
996	20240211	11	89				7513					11
997	20240211	12	94				7515					21
998	20240211	13	99				7517					35
999	20240211	14	103				7521					30
1000	20240211	15	104				7523					56
1001	20240211	16	105				7525					111
1002	20240211	17	106				7527					120
1003	20240211	18	101				7529					113
1004	20240211	19	89				7531					59
1005	20240211	20	68				7533					93
1006	20240211	21	58				7535					97
1007	20240211	22	57				7537					118
1008	20240211	23	48				7539					106
1009	20240212	0	42				7541					116
1010	20240212	1	44				7543					110
1011	20240212	2	45				7587					33
1012	20240212	3	47				7629					28
1013	20240212	4	45				7631					15
1014	20240212	5	50				7633					22
1015	20240212	6	52				7639					54
1016	20240212	7	52				7641					41
1017	20240212	8	52				7643					60
1018	20240212	9	69				7655					64
1019	20240212	10	91				7657					68
1020	20240212	11	99				7659					51
1021	20240212	12	110				7667					41
1022	20240212	13	116				7669					68
1023	20240212	14	119				7671					80
1024	20240212	15	119				7673					74
1025	20240212	16	123				7679					11
1026	20240212	17	124				7681					27
1027	20240212	18	121				7775					43
1028	20240212	19	116				7777					26
1029	20240212	20	114				7779					29
1030	20240212	21	112				7781					5
1031	20240212	22	113				7783					7
1032	20240212	23	112				7785					6
1033	20240213	0	110				7787					34
1034	20240213	1	110				7789					51
1035	20240213	2	114				7791					68
1036	20240213	3	116				7793					67
1037	20240213	4	117				7795					28
1038	20240213	5	114				7797					10
1039	20240213	6	113				7799					7
1040	20240213	7	107				7801					6
1041	20240213	8	93				7805					5
1042	20240213	9	102				7879					7
1043	20240213	10	113				7881					8
1044	20240213	11	112				7883					15
1045	20240213	12	118				7885					30
1046	20240213	13	123				7887					47
1047	20240213	14	127				7891					40
1048	20240213	15	129				7893					40
1049	20240213	16	129				7895					42
1050	20240213	17	125				7897					42
1051	20240213	18	116				7899					45
1052	20240213	19	102				7901					52
1053	20240213	20	73				7903					42
1054	20240213	21	55				7905					41
1055	20240213	22	66				7907					67
1056	20240213	23	69				7909					79
1057	20240214	0	65				7911					83
1058	20240214	1	62				7913					60
1059	20240214	2	58				7915					60
1060	20240214	3	53				7917					69
1061	20240214	4	55				7919					67
1062	20240214	5	52				8051					26
1063	20240214	6	49				8053					65
1064	20240214	7	48				8055					69
1065	20240214	8	48				8057					56
1066	20240214	9	45				8227					20
1067	20240214	10	45				8229					11
1068	20240214	11	62				8231					9
1069	20240214	12	69				8241					9
1070	20240214	13	73				8243					22
1071	20240214	14	76				8245					54
1072	20240214	15	77				8623					-99
1073	20240214	16	77				8625					-99
1074	20240214	17	75				8729					52
1075	20240214	18	74				8731					51
1076	20240214	19	75				8733					54
1077	20240214	20	71				8735					60
1078	20240214	21	70				8737					62
1079	20240214	22	64				8739					56
1080	20240214	23	58				8741					56
1081	20240215	0	50				8743					29
1082	20240215	1	46									82.7875
1083	20240215	2	44
1084	20240215	3	38
1085	20240215	4	34
1086	20240215	5	34
1087	20240215	6	33
1088	20240215	7	25
1089	20240215	8	24
1090	20240215	9	32
1091	20240215	10	58
1092	20240215	11	77
1093	20240215	12	84
1094	20240215	13	86
1095	20240215	14	87
1096	20240215	15	86
1097	20240215	16	85
1098	20240215	17	82
1099	20240215	18	73
1100	20240215	19	66
1101	20240215	20	60
1102	20240215	21	60
1103	20240215	22	45
1104	20240215	23	38
1105	20240216	0	31
1106	20240216	1	36
1107	20240216	2	41
1108	20240216	3	47
1109	20240216	4	40
1110	20240216	5	45
1111	20240216	6	48
1112	20240216	7	47
1113	20240216	8	54
1114	20240216	9	71
1115	20240216	10	85
1116	20240216	11	90
1117	20240216	12	95
1118	20240216	13	98
1119	20240216	14	100
1120	20240216	15	104
1121	20240216	16	107
1122	20240216	17	107
1123	20240216	18	104
1124	20240216	19	102
1125	20240216	20	98
1126	20240216	21	95
1127	20240216	22	96
1128	20240216	23	101
1129	20240217	0	102
1130	20240217	1	102
1131	20240217	2	102
1132	20240217	3	100
1133	20240217	4	97
1134	20240217	5	84
1135	20240217	6	74
1136	20240217	7	92
1137	20240217	8	92
1138	20240217	9	92
1139	20240217	10	96
1140	20240217	11	99
1141	20240217	12	102
1142	20240217	13	104
1143	20240217	14	104
1144	20240217	15	104
1145	20240217	16	102
1146	20240217	17	98
1147	20240217	18	93
1148	20240217	19	94
1149	20240217	20	93
1150	20240217	21	94
1151	20240217	22	94
1152	20240217	23	94
1153	20240218	0	94
1154	20240218	1	93
1155	20240218	2	94
1156	20240218	3	92
1157	20240218	4	89
1158	20240218	5	92
1159	20240218	6	91
1160	20240218	7	94
1161	20240218	8	91
1162	20240218	9	84
1163	20240218	10	84
1164	20240218	11	87
1165	20240218	12	84
1166	20240218	13	83
1167	20240218	14	81
1168	20240218	15	87
1169	20240218	16	84
1170	20240218	17	72
1171	20240218	18	47
1172	20240218	19	49
1173	20240218	20	42
1174	20240218	21	33
1175	20240218	22	45
1176	20240218	23	52
1177	20240219	0	58
1178	20240219	1	60
1179	20240219	2	61
1180	20240219	3	61
1181	20240219	4	63
1182	20240219	5	67
1183	20240219	6	66
1184	20240219	7	67
1185	20240219	8	67
1186	20240219	9	68
1187	20240219	10	71
1188	20240219	11	71
1189	20240219	12	76
1190	20240219	13	80
1191	20240219	14	82
1192	20240219	15	80
1193	20240219	16	78
1194	20240219	17	79
1195	20240219	18	75
1196	20240219	19	71
1197	20240219	20	68
1198	20240219	21	66
1199	20240219	22	60
1200	20240219	23	64
1201	20240220	0	61
1202	20240220	1	59
1203	20240220	2	61
1204	20240220	3	59
1205	20240220	4	60
1206	20240220	5	57
1207	20240220	6	57
1208	20240220	7	53
1209	20240220	8	56
1210	20240220	9	63
1211	20240220	10	66
1212	20240220	11	64
1213	20240220	12	65
1214	20240220	13	68
1215	20240220	14	70
1216	20240220	15	71
1217	20240220	16	73
1218	20240220	17	74
1219	20240220	18	73
1220	20240220	19	72
1221	20240220	20	71
1222	20240220	21	68
1223	20240220	22	64
1224	20240220	23	61
1225	20240221	0	57
1226	20240221	1	54
1227	20240221	2	52
1228	20240221	3	52
1229	20240221	4	49
1230	20240221	5	51
1231	20240221	6	53
1232	20240221	7	55
1233	20240221	8	56
1234	20240221	9	61
1235	20240221	10	68
1236	20240221	11	73
1237	20240221	12	75
1238	20240221	13	73
1239	20240221	14	80
1240	20240221	15	85
1241	20240221	16	83
1242	20240221	17	81
1243	20240221	18	79
1244	20240221	19	76
1245	20240221	20	74
1246	20240221	21	71
1247	20240221	22	65
1248	20240221	23	61
1249	20240222	0	54
1250	20240222	1	48
1251	20240222	2	36
1252	20240222	3	28
1253	20240222	4	29
1254	20240222	5	20
1255	20240222	6	20
1256	20240222	7	17
1257	20240222	8	24
1258	20240222	9	27
1259	20240222	10	46
1260	20240222	11	68
1261	20240222	12	81
1262	20240222	13	87
1263	20240222	14	90
1264	20240222	15	90
1265	20240222	16	89
1266	20240222	17	83
1267	20240222	18	78
1268	20240222	19	77
1269	20240222	20	76
1270	20240222	21	72
1271	20240222	22	74
1272	20240222	23	49
1273	20240223	0	40
1274	20240223	1	35
1275	20240223	2	29
1276	20240223	3	28
1277	20240223	4	19
1278	20240223	5	27
1279	20240223	6	18
1280	20240223	7	21
1281	20240223	8	23
1282	20240223	9	34
1283	20240223	10	55
1284	20240223	11	73
1285	20240223	12	87
1286	20240223	13	94
1287	20240223	14	93
1288	20240223	15	91
1289	20240223	16	91
1290	20240223	17	89
1291	20240223	18	85
1292	20240223	19	86
1293	20240223	20	81
1294	20240223	21	79
1295	20240223	22	73
1296	20240223	23	66
1297	20240224	0	50
1298	20240224	1	39
1299	20240224	2	32
1300	20240224	3	33
1301	20240224	4	34
1302	20240224	5	33
1303	20240224	6	26
1304	20240224	7	19
1305	20240224	8	35
1306	20240224	9	47
1307	20240224	10	65
1308	20240224	11	73
1309	20240224	12	85
1310	20240224	13	92
1311	20240224	14	102
1312	20240224	15	104
1313	20240224	16	106
1314	20240224	17	103
1315	20240224	18	98
1316	20240224	19	79
1317	20240224	20	60
1318	20240224	21	62
1319	20240224	22	56
1320	20240224	23	65
1321	20240225	0	76
1322	20240225	1	74
1323	20240225	2	68
1324	20240225	3	62
1325	20240225	4	53
1326	20240225	5	52
1327	20240225	6	49
1328	20240225	7	45
1329	20240225	8	43
1330	20240225	9	54
1331	20240225	10	71
1332	20240225	11	91
1333	20240225	12	102
1334	20240225	13	111
1335	20240225	14	115
1336	20240225	15	116
1337	20240225	16	114
1338	20240225	17	114
1339	20240225	18	108
1340	20240225	19	104
1341	20240225	20	88
1342	20240225	21	75
1343	20240225	22	68
1344	20240225	23	64
1345	20240226	0	65
1346	20240226	1	53
1347	20240226	2	46
1348	20240226	3	36
1349	20240226	4	31
1350	20240226	5	24
1351	20240226	6	20
1352	20240226	7	11
1353	20240226	8	15
1354	20240226	9	24
1355	20240226	10	52
1356	20240226	11	77
1357	20240226	12	83
1358	20240226	13	87
1359	20240226	14	91
1360	20240226	15	91
1361	20240226	16	91
1362	20240226	17	86
1363	20240226	18	79
1364	20240226	19	72
1365	20240226	20	55
1366	20240226	21	33
1367	20240226	22	24
1368	20240226	23	24
1369	20240227	0	16
1370	20240227	1	17
1371	20240227	2	26
1372	20240227	3	24
1373	20240227	4	19
1374	20240227	5	29
1375	20240227	6	35
1376	20240227	7	31
1377	20240227	8	44
1378	20240227	9	59
1379	20240227	10	60
1380	20240227	11	65
1381	20240227	12	72
1382	20240227	13	83
1383	20240227	14	90
1384	20240227	15	96
1385	20240227	16	94
1386	20240227	17	88
1387	20240227	18	71
1388	20240227	19	65
1389	20240227	20	83
1390	20240227	21	77
1391	20240227	22	71
1392	20240227	23	66
1393	20240228	0	61
1394	20240228	1	57
1395	20240228	2	61
1396	20240228	3	71
1397	20240228	4	69
1398	20240228	5	61
1399	20240228	6	52
1400	20240228	7	49
1401	20240228	8	47
1402	20240228	9	53
1403	20240228	10	59
1404	20240228	11	64
1405	20240228	12	72
1406	20240228	13	79
1407	20240228	14	82
1408	20240228	15	86
1409	20240228	16	89
1410	20240228	17	89
1411	20240228	18	95
1412	20240228	19	95
1413	20240228	20	92
1414	20240228	21	91
1415	20240228	22	88
1416	20240228	23	80
1417	20240229	0	73
1418	20240229	1	66
1419	20240229	2	55
1420	20240229	3	54
1421	20240229	4	50
1422	20240229	5	43
1423	20240229	6	40
1424	20240229	7	32
1425	20240229	8	31
1426	20240229	9	42
1427	20240229	10	82
1428	20240229	11	90
1429	20240229	12	89
1430	20240229	13	91
1431	20240229	14	93
1432	20240229	15	94
1433	20240229	16	92
1434	20240229	17	93
1435	20240229	18	90
1436	20240229	19	90
1437	20240229	20	84
1438	20240229	21	80
1439	20240229	22	76
1440	20240229	23	82
1441	20240301	0	79
1442	20240301	1	80
1443	20240301	2	77
1444	20240301	3	77
1445	20240301	4	77
1446	20240301	5	79
1447	20240301	6	77
1448	20240301	7	71
1449	20240301	8	76
1450	20240301	9	77
1451	20240301	10	77
1452	20240301	11	80
1453	20240301	12	85
1454	20240301	13	87
1455	20240301	14	88
1456	20240301	15	90
1457	20240301	16	90
1458	20240301	17	87
1459	20240301	18	84
1460	20240301	19	80
1461	20240301	20	68
1462	20240301	21	60
1463	20240301	22	60
1464	20240301	23	46
1465	20240302	0	29
1466	20240302	1	33
1467	20240302	2	51
1468	20240302	3	48
1469	20240302	4	42
1470	20240302	5	29
1471	20240302	6	19
1472	20240302	7	17
1473	20240302	8	31
1474	20240302	9	70
1475	20240302	10	82
1476	20240302	11	90
1477	20240302	12	92
1478	20240302	13	94
1479	20240302	14	95
1480	20240302	15	94
1481	20240302	16	95
1482	20240302	17	93
1483	20240302	18	88
1484	20240302	19	81
1485	20240302	20	65
1486	20240302	21	43
1487	20240302	22	32
1488	20240302	23	39
1489	20240303	0	32
1490	20240303	1	22
1491	20240303	2	31
1492	20240303	3	55
1493	20240303	4	65
1494	20240303	5	63
1495	20240303	6	57
1496	20240303	7	55
1497	20240303	8	71
1498	20240303	9	79
1499	20240303	10	85
1500	20240303	11	91
1501	20240303	12	93
1502	20240303	13	93
1503	20240303	14	92
1504	20240303	15	93
1505	20240303	16	94
1506	20240303	17	92
1507	20240303	18	90
1508	20240303	19	83
1509	20240303	20	64
1510	20240303	21	36
1511	20240303	22	28
1512	20240303	23	25
1513	20240304	0	18
1514	20240304	1	16
1515	20240304	2	26
1516	20240304	3	16
1517	20240304	4	9
1518	20240304	5	6
1519	20240304	6	8
1520	20240304	7	12
1521	20240304	8	15
1522	20240304	9	26
1523	20240304	10	60
1524	20240304	11	92
1525	20240304	12	100
1526	20240304	13	101
1527	20240304	14	100
1528	20240304	15	101
1529	20240304	16	92
1530	20240304	17	86
1531	20240304	18	81
1532	20240304	19	75
1533	20240304	20	61
1534	20240304	21	39
1535	20240304	22	36
1536	20240304	23	27
1537	20240305	0	17
1538	20240305	1	19
1539	20240305	2	15
1540	20240305	3	13
1541	20240305	4	13
1542	20240305	5	9
1543	20240305	6	8
1544	20240305	7	9
1545	20240305	8	14
1546	20240305	9	22
1547	20240305	10	40
1548	20240305	11	59
1549	20240305	12	66
1550	20240305	13	78
1551	20240305	14	84
1552	20240305	15	91
1553	20240305	16	93
1554	20240305	17	91
1555	20240305	18	85
1556	20240305	19	81
1557	20240305	20	74
1558	20240305	21	70
1559	20240305	22	67
1560	20240305	23	55
1561	20240306	0	45
1562	20240306	1	40
1563	20240306	2	34
1564	20240306	3	26
1565	20240306	4	17
1566	20240306	5	14
1567	20240306	6	14
1568	20240306	7	10
1569	20240306	8	16
1570	20240306	9	26
1571	20240306	10	57
1572	20240306	11	75
1573	20240306	12	83
1574	20240306	13	86
1575	20240306	14	90
1576	20240306	15	92
1577	20240306	16	90
1578	20240306	17	90
1579	20240306	18	83
1580	20240306	19	55
1581	20240306	20	24
1582	20240306	21	13
1583	20240306	22	23
1584	20240306	23	11
1585	20240307	0	12
1586	20240307	1	13
1587	20240307	2	13
1588	20240307	3	16
1589	20240307	4	16
1590	20240307	5	16
1591	20240307	6	13
1592	20240307	7	12
1593	20240307	8	18
1594	20240307	9	27
1595	20240307	10	56
1596	20240307	11	87
1597	20240307	12	92
1598	20240307	13	94
1599	20240307	14	95
1600	20240307	15	95
1601	20240307	16	95
1602	20240307	17	91
1603	20240307	18	78
1604	20240307	19	77
1605	20240307	20	75
1606	20240307	21	67
1607	20240307	22	60
1608	20240307	23	56
1609	20240308	0	56
1610	20240308	1	48
1611	20240308	2	42
1612	20240308	3	37
1613	20240308	4	23
1614	20240308	5	23
1615	20240308	6	29
1616	20240308	7	47
1617	20240308	8	49
1618	20240308	9	52
1619	20240308	10	63
1620	20240308	11	74
1621	20240308	12	71
1622	20240308	13	76
1623	20240308	14	83
1624	20240308	15	87
1625	20240308	16	86
1626	20240308	17	84
1627	20240308	18	79
1628	20240308	19	73
1629	20240308	20	67
1630	20240308	21	55
1631	20240308	22	34
1632	20240308	23	31
1633	20240309	0	31
1634	20240309	1	27
1635	20240309	2	26
1636	20240309	3	27
1637	20240309	4	26
1638	20240309	5	17
1639	20240309	6	13
1640	20240309	7	11
1641	20240309	8	18
1642	20240309	9	29
1643	20240309	10	64
1644	20240309	11	86
1645	20240309	12	89
1646	20240309	13	91
1647	20240309	14	93
1648	20240309	15	94
1649	20240309	16	95
1650	20240309	17	93
1651	20240309	18	81
1652	20240309	19	58
1653	20240309	20	30
1654	20240309	21	17
1655	20240309	22	22
1656	20240309	23	14
1657	20240310	0	15
1658	20240310	1	15
1659	20240310	2	14
1660	20240310	3	18
1661	20240310	4	20
1662	20240310	5	18
1663	20240310	6	13
1664	20240310	7	13
1665	20240310	8	25
1666	20240310	9	40
1667	20240310	10	67
1668	20240310	11	94
1669	20240310	12	104
1670	20240310	13	110
1671	20240310	14	118
1672	20240310	15	127
1673	20240310	16	126
1674	20240310	17	117
1675	20240310	18	111
1676	20240310	19	94
1677	20240310	20	73
1678	20240310	21	51
1679	20240310	22	37
1680	20240310	23	32
1681	20240311	0	43
1682	20240311	1	18
1683	20240311	2	19
1684	20240311	3	15
1685	20240311	4	18
1686	20240311	5	25
1687	20240311	6	31
1688	20240311	7	18
1689	20240311	8	23
1690	20240311	9	39
1691	20240311	10	77
1692	20240311	11	95
1693	20240311	12	100
1694	20240311	13	106
1695	20240311	14	111
1696	20240311	15	112
1697	20240311	16	106
1698	20240311	17	101
1699	20240311	18	92
1700	20240311	19	87
1701	20240311	20	83
1702	20240311	21	78
1703	20240311	22	67
1704	20240311	23	46
1705	20240312	0	39
1706	20240312	1	38
1707	20240312	2	31
1708	20240312	3	25
1709	20240312	4	20
1710	20240312	5	15
1711	20240312	6	10
1712	20240312	7	11
1713	20240312	8	18
1714	20240312	9	38
1715	20240312	10	74
1716	20240312	11	90
1717	20240312	12	94
1718	20240312	13	104
1719	20240312	14	110
1720	20240312	15	109
1721	20240312	16	108
1722	20240312	17	101
1723	20240312	18	97
1724	20240312	19	91
1725	20240312	20	82
1726	20240312	21	83
1727	20240312	22	82
1728	20240312	23	85
1729	20240313	0	96
1730	20240313	1	100
1731	20240313	2	93
1732	20240313	3	89
1733	20240313	4	87
1734	20240313	5	76
1735	20240313	6	70
1736	20240313	7	64
1737	20240313	8	72
1738	20240313	9	78
1739	20240313	10	84
1740	20240313	11	87
1741	20240313	12	95
1742	20240313	13	98
1743	20240313	14	99
1744	20240313	15	100
1745	20240313	16	103
1746	20240313	17	102
1747	20240313	18	97
1748	20240313	19	87
1749	20240313	20	68
1750	20240313	21	46
1751	20240313	22	30
1752	20240313	23	27
1753	20240314	0	19
1754	20240314	1	18
1755	20240314	2	21
1756	20240314	3	33
1757	20240314	4	45
1758	20240314	5	34
1759	20240314	6	46
1760	20240314	7	55
1761	20240314	8	53
1762	20240314	9	64
1763	20240314	10	93
1764	20240314	11	100
1765	20240314	12	107
1766	20240314	13	112
1767	20240314	14	127
1768	20240314	15	135
1769	20240314	16	136
1770	20240314	17	140
1771	20240314	18	143
1772	20240314	19	141
1773	20240314	20	138
1774	20240314	21	138
1775	20240314	22	140
1776	20240314	23	132
1777	20240315	0	133
1778	20240315	1	131
1779	20240315	2	120
1780	20240315	3	108
1781	20240315	4	96
1782	20240315	5	77
1783	20240315	6	63
1784	20240315	7	52
1785	20240315	8	60
1786	20240315	9	81
1787	20240315	10	91
1788	20240315	11	97
1789	20240315	12	100
1790	20240315	13	102
1791	20240315	14	103
1792	20240315	15	102
1793	20240315	16	100
1794	20240315	17	96
1795	20240315	18	85
1796	20240315	19	72
1797	20240315	20	64
1798	20240315	21	27
1799	20240315	22	13
1800	20240315	23	16
1801	20240316	0	10
1802	20240316	1	10
1803	20240316	2	16
1804	20240316	3	20
1805	20240316	4	39
1806	20240316	5	49
1807	20240316	6	72
1808	20240316	7	63
1809	20240316	8	59
1810	20240316	9	56
1811	20240316	10	62
1812	20240316	11	120
1813	20240316	12	162
1814	20240316	13	159
1815	20240316	14	159
1816	20240316	15	154
1817	20240316	16	144
1818	20240316	17	133
1819	20240316	18	123
1820	20240316	19	119
1821	20240316	20	111
1822	20240316	21	96
1823	20240316	22	86
1824	20240316	23	88
1825	20240317	0	92
1826	20240317	1	90
1827	20240317	2	86
1828	20240317	3	74
1829	20240317	4	72
1830	20240317	5	75
1831	20240317	6	78
1832	20240317	7	78
1833	20240317	8	78
1834	20240317	9	79
1835	20240317	10	83
1836	20240317	11	85
1837	20240317	12	88
1838	20240317	13	91
1839	20240317	14	92
1840	20240317	15	92
1841	20240317	16	94
1842	20240317	17	94
1843	20240317	18	87
1844	20240317	19	66
1845	20240317	20	66
1846	20240317	21	58
1847	20240317	22	57
1848	20240317	23	51
1849	20240318	0	46
1850	20240318	1	55
1851	20240318	2	72
1852	20240318	3	74
1853	20240318	4	79
1854	20240318	5	77
1855	20240318	6	67
1856	20240318	7	47
1857	20240318	8	54
1858	20240318	9	80
1859	20240318	10	95
1860	20240318	11	107
1861	20240318	12	117
1862	20240318	13	120
1863	20240318	14	115
1864	20240318	15	113
1865	20240318	16	105
1866	20240318	17	96
1867	20240318	18	89
1868	20240318	19	81
1869	20240318	20	73
1870	20240318	21	66
1871	20240318	22	43
1872	20240318	23	37
1873	20240319	0	33
1874	20240319	1	23
1875	20240319	2	24
1876	20240319	3	23
1877	20240319	4	10
1878	20240319	5	24
1879	20240319	6	14
1880	20240319	7	13
1881	20240319	8	20
1882	20240319	9	28
1883	20240319	10	74
1884	20240319	11	97
1885	20240319	12	107
1886	20240319	13	109
1887	20240319	14	107
1888	20240319	15	107
1889	20240319	16	103
1890	20240319	17	94
1891	20240319	18	92
1892	20240319	19	92
1893	20240319	20	86
1894	20240319	21	77
1895	20240319	22	61
1896	20240319	23	50
1897	20240320	0	44
1898	20240320	1	49
1899	20240320	2	52
1900	20240320	3	48
1901	20240320	4	52
1902	20240320	5	46
1903	20240320	6	43
1904	20240320	7	39
1905	20240320	8	54
1906	20240320	9	67
1907	20240320	10	78
1908	20240320	11	78
1909	20240320	12	84
1910	20240320	13	91
1911	20240320	14	92
1912	20240320	15	94
1913	20240320	16	95
1914	20240320	17	96
1915	20240320	18	89
1916	20240320	19	75
1917	20240320	20	67
1918	20240320	21	51
1919	20240320	22	20
1920	20240320	23	20
1921	20240321	0	19
1922	20240321	1	28
1923	20240321	2	19
1924	20240321	3	14
1925	20240321	4	8
1926	20240321	5	17
1927	20240321	6	18
1928	20240321	7	16
1929	20240321	8	29
1930	20240321	9	55
1931	20240321	10	75
1932	20240321	11	93
1933	20240321	12	99
1934	20240321	13	105
1935	20240321	14	110
1936	20240321	15	114
1937	20240321	16	112
1938	20240321	17	106
1939	20240321	18	101
1940	20240321	19	95
1941	20240321	20	90
1942	20240321	21	86
1943	20240321	22	78
1944	20240321	23	76
1945	20240322	0	79
1946	20240322	1	71
1947	20240322	2	64
1948	20240322	3	59
1949	20240322	4	58
1950	20240322	5	73
1951	20240322	6	82
1952	20240322	7	84
1953	20240322	8	91
1954	20240322	9	104
1955	20240322	10	100
1956	20240322	11	95
1957	20240322	12	94
1958	20240322	13	98
1959	20240322	14	92
1960	20240322	15	83
1961	20240322	16	78
1962	20240322	17	70
1963	20240322	18	59
1964	20240322	19	57
1965	20240322	20	57
1966	20240322	21	50
1967	20240322	22	42
1968	20240322	23	40
1969	20240323	0	29
1970	20240323	1	54
1971	20240323	2	51
1972	20240323	3	58
1973	20240323	4	76
1974	20240323	5	72
1975	20240323	6	76
1976	20240323	7	72
1977	20240323	8	73
1978	20240323	9	72
1979	20240323	10	74
1980	20240323	11	76
1981	20240323	12	85
1982	20240323	13	92
1983	20240323	14	98
1984	20240323	15	100
1985	20240323	16	103
1986	20240323	17	103
1987	20240323	18	95
1988	20240323	19	61
1989	20240323	20	26
1990	20240323	21	12
1991	20240323	22	10
1992	20240323	23	9
1993	20240324	0	22
1994	20240324	1	37
1995	20240324	2	42
1996	20240324	3	42
1997	20240324	4	52
1998	20240324	5	71
1999	20240324	6	71
[truncated: 6,785 more rows]
