# Supplementary material for: Source Analysis of Ozone Pollution in Liaoyuan City’s Atmosphere Based on Machine Learning Models and HYSPLIT Clustering Method
Source: Toxics. 2025 Jun 13;13(6):500. doi: 10.3390/toxics13060500 (PMC12197544; doi:10.3390/toxics13060500)
Supplement: Supplementary file 1 [file toxics-13-00500-s001.zip › toxics-3626334-supplementary/ISOPRENE from CMAQ.xls]

## Sheet: ISOPRENE
COL	ROW	ISOP_AVG
1	1	1.4488
1	2	1.3016
1	3	1.2052
1	4	1.1876
1	5	1.1652
1	6	1.2218
1	7	1.2848
1	8	1.4122
1	9	1.4272
1	10	1.4764
1	11	1.5822
1	12	1.4515
1	13	1.3081
1	14	1.2319
1	15	1.2508
1	16	1.2508
1	17	1.3203
1	18	1.0847
1	19	0.99382
1	20	0.95903
1	21	0.85315
1	22	0.77923
1	23	0.75434
1	24	0.67683
1	25	0.60984
1	26	0.59084
1	27	0.5328
1	28	0.47831
1	29	0.45289
1	30	0.4344
1	31	0.41855
1	32	0.40788
1	33	0.40161
1	34	0.39603
1	35	0.39074
1	36	0.38279
1	37	0.38111
1	38	0.37008
1	39	0.35693
1	40	0.35826
1	41	0.35866
1	42	0.40282
1	43	0.44221
1	44	0.44824
1	45	0.43349
1	46	0.4313
1	47	0.41373
1	48	0.35956
1	49	0.32622
1	50	0.32363
1	51	0.31514
1	52	0.31096
1	53	0.30509
1	54	0.27409
1	55	0.27528
1	56	0.27006
1	57	0.25662
1	58	0.25385
1	59	0.27145
1	60	0.27652
1	61	0.25947
2	1	1.3338
2	2	1.0564
2	3	0.96783
2	4	0.93507
2	5	0.91265
2	6	0.9183
2	7	0.94577
2	8	1.108
2	9	1.3459
2	10	1.422
2	11	1.5414
2	12	1.4352
2	13	1.1687
2	14	0.98069
2	15	0.97072
2	16	0.97837
2	17	1.1132
2	18	1.0323
2	19	0.91425
2	20	0.83945
2	21	0.80775
2	22	0.75417
2	23	0.724
2	24	0.68554
2	25	0.61259
2	26	0.56344
2	27	0.51501
2	28	0.4772
2	29	0.43977
2	30	0.41181
2	31	0.3882
2	32	0.36967
2	33	0.34406
2	34	0.34462
2	35	0.33898
2	36	0.33347
2	37	0.34399
2	38	0.33454
2	39	0.32801
2	40	0.33451
2	41	0.32841
2	42	0.33167
2	43	0.35674
2	44	0.38637
2	45	0.40719
2	46	0.41188
2	47	0.39848
2	48	0.37055
2	49	0.3341
2	50	0.31577
2	51	0.33979
2	52	0.33707
2	53	0.33526
2	54	0.30212
2	55	0.29638
2	56	0.27707
2	57	0.27158
2	58	0.27184
2	59	0.2846
2	60	0.29765
2	61	0.28599
3	1	1.4027
3	2	1.0267
3	3	0.89659
3	4	0.83357
3	5	0.81379
3	6	0.80786
3	7	0.81162
3	8	0.86457
3	9	1.1224
3	10	1.3176
3	11	1.4858
3	12	1.4991
3	13	1.2293
3	14	0.99131
3	15	1.0367
3	16	0.93572
3	17	0.94357
3	18	0.90674
3	19	0.86285
3	20	0.81715
3	21	0.789
3	22	0.76266
3	23	0.7385
3	24	0.6912
3	25	0.61559
3	26	0.55419
3	27	0.51088
3	28	0.48316
3	29	0.4463
3	30	0.4209
3	31	0.39841
3	32	0.37428
3	33	0.34762
3	34	0.32957
3	35	0.32588
3	36	0.31549
3	37	0.32052
3	38	0.33274
3	39	0.32367
3	40	0.31801
3	41	0.31127
3	42	0.31701
3	43	0.32983
3	44	0.36101
3	45	0.38217
3	46	0.38646
3	47	0.38982
3	48	0.3746
3	49	0.34748
3	50	0.31395
3	51	0.3506
3	52	0.35455
3	53	0.33746
3	54	0.32273
3	55	0.3205
3	56	0.28846
3	57	0.28773
3	58	0.28405
3	59	0.29085
3	60	0.30669
3	61	0.29565
4	1	1.4162
4	2	1.0308
4	3	0.87725
4	4	0.82399
4	5	0.78151
4	6	0.74204
4	7	0.74724
4	8	0.76598
4	9	0.87769
4	10	1.0668
4	11	1.3594
4	12	1.4212
4	13	1.282
4	14	1.0516
4	15	1.1401
4	16	0.97396
4	17	0.86931
4	18	0.8389
4	19	0.83661
4	20	0.8134
4	21	0.78013
4	22	0.74556
4	23	0.73088
4	24	0.68209
4	25	0.61517
4	26	0.56895
4	27	0.52479
4	28	0.49328
4	29	0.4587
4	30	0.43384
4	31	0.40854
4	32	0.3832
4	33	0.36072
4	34	0.33147
4	35	0.32114
4	36	0.31057
4	37	0.31614
4	38	0.3402
4	39	0.31946
4	40	0.30782
4	41	0.30324
4	42	0.31175
4	43	0.32082
4	44	0.33667
4	45	0.36893
4	46	0.37764
4	47	0.37386
4	48	0.36338
4	49	0.3501
4	50	0.31628
4	51	0.33367
4	52	0.34121
4	53	0.32843
4	54	0.33945
4	55	0.32313
4	56	0.2989
4	57	0.28538
4	58	0.2954
4	59	0.30898
4	60	0.3167
4	61	0.30128
5	1	1.3973
5	2	1.0038
5	3	0.87006
5	4	0.80444
5	5	0.75506
5	6	0.71235
5	7	0.69833
5	8	0.7161
5	9	0.74721
5	10	0.86311
5	11	1.1013
5	12	1.1996
5	13	1.2396
5	14	1.0295
5	15	1.1151
5	16	1.0634
5	17	0.92153
5	18	0.89379
5	19	0.91162
5	20	0.83343
5	21	0.7808
5	22	0.74032
5	23	0.71395
5	24	0.67164
5	25	0.61801
5	26	0.58647
5	27	0.55262
5	28	0.51292
5	29	0.48063
5	30	0.44064
5	31	0.41533
5	32	0.3973
5	33	0.37421
5	34	0.34523
5	35	0.32208
5	36	0.31048
5	37	0.31087
5	38	0.33381
5	39	0.31298
5	40	0.30346
5	41	0.30587
5	42	0.30508
5	43	0.3043
5	44	0.32353
5	45	0.35266
5	46	0.36343
5	47	0.35854
5	48	0.34564
5	49	0.36852
5	50	0.36592
5	51	0.35229
5	52	0.33583
5	53	0.29875
5	54	0.29723
5	55	0.30774
5	56	0.30271
5	57	0.28594
5	58	0.29246
5	59	0.30797
5	60	0.31202
5	61	0.29757
6	1	1.287
6	2	0.95696
6	3	0.83552
6	4	0.7688
6	5	0.71859
6	6	0.69508
6	7	0.67259
6	8	0.67685
6	9	0.68297
6	10	0.75466
6	11	0.87858
6	12	0.91181
6	13	1.0935
6	14	1.1199
6	15	1.1155
6	16	1.0932
6	17	1.0129
6	18	0.99116
6	19	1.0542
6	20	0.92457
6	21	0.80353
6	22	0.73534
6	23	0.70313
6	24	0.66648
6	25	0.61913
6	26	0.57303
6	27	0.5465
6	28	0.52892
6	29	0.50602
6	30	0.47821
6	31	0.43921
6	32	0.43559
6	33	0.40212
6	34	0.35494
6	35	0.32285
6	36	0.30998
6	37	0.29913
6	38	0.30056
6	39	0.29532
6	40	0.29227
6	41	0.30346
6	42	0.29954
6	43	0.2971
6	44	0.30701
6	45	0.32828
6	46	0.33366
6	47	0.33632
6	48	0.33919
6	49	0.3356
6	50	0.33105
6	51	0.31954
6	52	0.29616
6	53	0.26484
6	54	0.2574
6	55	0.27952
6	56	0.29759
6	57	0.2826
6	58	0.28327
6	59	0.28675
6	60	0.29983
6	61	0.29527
7	1	1.2673
7	2	0.93721
7	3	0.81145
7	4	0.73904
7	5	0.69491
7	6	0.66706
7	7	0.65475
7	8	0.65898
7	9	0.65494
7	10	0.71206
7	11	0.78494
7	12	0.78991
7	13	1.0175
7	14	1.2636
7	15	1.2151
7	16	1.1573
7	17	1.1866
7	18	1.2659
7	19	1.228
7	20	1.0155
7	21	0.88438
7	22	0.76603
7	23	0.6938
7	24	0.65854
7	25	0.6095
7	26	0.57284
7	27	0.54416
7	28	0.52675
7	29	0.50614
7	30	0.48564
7	31	0.45795
7	32	0.45788
7	33	0.42099
7	34	0.36791
7	35	0.33694
7	36	0.32378
7	37	0.3043
7	38	0.28648
7	39	0.2882
7	40	0.30226
7	41	0.29901
7	42	0.29545
7	43	0.29374
7	44	0.29828
7	45	0.3096
7	46	0.32272
7	47	0.31119
7	48	0.31932
7	49	0.32552
7	50	0.3144
7	51	0.30619
7	52	0.28697
7	53	0.26292
7	54	0.24991
7	55	0.2569
7	56	0.28346
7	57	0.28113
7	58	0.27688
7	59	0.27497
7	60	0.28527
7	61	0.28084
8	1	1.2693
8	2	0.94341
8	3	0.80855
8	4	0.72548
8	5	0.67967
8	6	0.64838
8	7	0.63647
8	8	0.66359
8	9	0.65187
8	10	0.67108
8	11	0.70858
8	12	0.73959
8	13	0.83807
8	14	1.1813
8	15	1.2137
8	16	1.2001
8	17	1.2308
8	18	1.0825
8	19	0.98409
8	20	0.94701
8	21	1.033
8	22	0.93211
8	23	0.73886
8	24	0.65563
8	25	0.62196
8	26	0.57465
8	27	0.5289
8	28	0.50753
8	29	0.4893
8	30	0.4805
8	31	0.47053
8	32	0.46406
8	33	0.43343
8	34	0.41151
8	35	0.38377
8	36	0.34994
8	37	0.32942
8	38	0.31761
8	39	0.29386
8	40	0.30368
8	41	0.29723
8	42	0.28896
8	43	0.28004
8	44	0.28574
8	45	0.29044
8	46	0.31157
8	47	0.30201
8	48	0.29835
8	49	0.32436
8	50	0.32036
8	51	0.30319
8	52	0.28355
8	53	0.26367
8	54	0.24692
8	55	0.24204
8	56	0.25317
8	57	0.26868
8	58	0.26649
8	59	0.25824
8	60	0.26912
8	61	0.26829
9	1	1.2003
9	2	0.92803
9	3	0.81494
9	4	0.74806
9	5	0.72039
9	6	0.67709
9	7	0.64755
9	8	0.63728
9	9	0.61879
9	10	0.61972
9	11	0.62624
9	12	0.66062
9	13	0.77547
9	14	0.93565
9	15	1.1719
9	16	1.2266
9	17	1.1433
9	18	1.0439
9	19	0.97154
9	20	0.94039
9	21	1.0675
9	22	1.0019
9	23	0.81916
9	24	0.69088
9	25	0.64069
9	26	0.60021
9	27	0.55628
9	28	0.52405
9	29	0.50087
9	30	0.47696
9	31	0.45204
9	32	0.45971
9	33	0.45764
9	34	0.45557
9	35	0.43824
9	36	0.3976
9	37	0.36685
9	38	0.35621
9	39	0.32458
9	40	0.30435
9	41	0.30721
9	42	0.29579
9	43	0.27817
9	44	0.28901
9	45	0.27845
9	46	0.28246
9	47	0.29345
9	48	0.2847
9	49	0.29754
9	50	0.31783
9	51	0.31049
9	52	0.28328
9	53	0.27235
9	54	0.25269
9	55	0.24366
9	56	0.24206
9	57	0.2562
9	58	0.26377
9	59	0.26268
9	60	0.26525
9	61	0.27445
10	1	1.1988
10	2	0.93137
10	3	0.83416
10	4	0.77511
10	5	0.75551
10	6	0.74589
10	7	0.69979
10	8	0.64657
10	9	0.60694
10	10	0.58417
10	11	0.59641
10	12	0.67485
10	13	0.86486
10	14	0.89965
10	15	1.0746
10	16	1.1017
10	17	0.97889
10	18	0.93868
10	19	0.93487
10	20	0.93026
10	21	1.0256
10	22	0.99587
10	23	0.90326
10	24	0.77239
10	25	0.68637
10	26	0.64979
10	27	0.59667
10	28	0.54341
10	29	0.5121
10	30	0.48826
10	31	0.46797
10	32	0.47416
10	33	0.48298
10	34	0.48894
10	35	0.48124
10	36	0.46018
10	37	0.43246
10	38	0.39493
10	39	0.3636
10	40	0.32774
10	41	0.32251
10	42	0.3137
10	43	0.28742
10	44	0.29756
10	45	0.28371
10	46	0.28906
10	47	0.30707
10	48	0.29291
10	49	0.29455
10	50	0.3042
10	51	0.3109
10	52	0.28685
10	53	0.27792
10	54	0.26782
10	55	0.25811
10	56	0.25513
10	57	0.26208
10	58	0.26321
10	59	0.26509
10	60	0.2582
10	61	0.26136
11	1	1.2093
11	2	0.9495
11	3	0.86055
11	4	0.82801
11	5	0.81948
11	6	0.76987
11	7	0.71118
11	8	0.65452
11	9	0.61797
11	10	0.58556
11	11	0.6089
11	12	0.71425
11	13	0.99835
11	14	1.1171
11	15	1.1035
11	16	1.0192
11	17	0.96422
11	18	0.83174
11	19	0.81089
11	20	0.8467
11	21	0.95117
11	22	0.93142
11	23	0.84632
11	24	0.82944
11	25	0.70257
11	26	0.64679
11	27	0.61702
11	28	0.58434
11	29	0.53875
11	30	0.49926
11	31	0.49507
11	32	0.51104
11	33	0.52132
11	34	0.52625
11	35	0.51041
11	36	0.48426
11	37	0.46828
11	38	0.42815
11	39	0.40356
11	40	0.37902
11	41	0.37131
11	42	0.35636
11	43	0.33149
11	44	0.31364
11	45	0.29966
11	46	0.30684
11	47	0.33358
11	48	0.31703
11	49	0.30678
11	50	0.30952
11	51	0.31923
11	52	0.29712
11	53	0.27921
11	54	0.28363
11	55	0.27738
11	56	0.27105
11	57	0.27862
11	58	0.27772
11	59	0.27382
11	60	0.25864
11	61	0.24296
12	1	1.054
12	2	0.87275
12	3	0.79295
12	4	0.76312
12	5	0.77613
12	6	0.72549
12	7	0.67707
12	8	0.64318
12	9	0.61031
12	10	0.58779
12	11	0.61347
12	12	0.7272
12	13	1.0019
12	14	1.156
12	15	1.1853
12	16	1.0815
12	17	0.88847
12	18	0.84941
12	19	0.83532
12	20	0.82721
12	21	0.86151
12	22	0.83729
12	23	0.7579
12	24	0.86888
12	25	0.75489
12	26	0.67706
12	27	0.64639
12	28	0.61339
12	29	0.56728
12	30	0.51238
12	31	0.51632
12	32	0.52584
12	33	0.53527
12	34	0.53531
12	35	0.53238
12	36	0.50522
12	37	0.49368
12	38	0.45864
12	39	0.43074
12	40	0.41922
12	41	0.40466
12	42	0.37294
12	43	0.34682
12	44	0.31876
12	45	0.30237
12	46	0.30638
12	47	0.33732
12	48	0.33081
12	49	0.3282
12	50	0.32928
12	51	0.32899
12	52	0.31287
12	53	0.29064
12	54	0.29447
12	55	0.28965
12	56	0.28403
12	57	0.29055
12	58	0.29486
12	59	0.28786
12	60	0.26886
12	61	0.24448
13	1	1.0136
13	2	0.81897
13	3	0.73008
13	4	0.68155
13	5	0.65819
13	6	0.66758
13	7	0.65323
13	8	0.61861
13	9	0.60399
13	10	0.5979
13	11	0.5929
13	12	0.67701
13	13	0.96363
13	14	1.0395
13	15	1.0793
13	16	1.0207
13	17	0.85764
13	18	0.81488
13	19	0.77141
13	20	0.74691
13	21	0.82534
13	22	0.87115
13	23	0.7593
13	24	0.78412
13	25	0.79979
13	26	0.76301
13	27	0.68705
13	28	0.66708
13	29	0.61015
13	30	0.54859
13	31	0.53543
13	32	0.54537
13	33	0.55153
13	34	0.53911
13	35	0.53913
13	36	0.52038
13	37	0.50147
13	38	0.47661
13	39	0.44204
13	40	0.43748
13	41	0.42634
13	42	0.40291
13	43	0.40683
13	44	0.33313
13	45	0.31885
13	46	0.31615
13	47	0.32733
13	48	0.33946
13	49	0.33871
13	50	0.33407
13	51	0.32689
13	52	0.31708
13	53	0.30496
13	54	0.30045
13	55	0.2904
13	56	0.28727
13	57	0.29286
13	58	0.29551
13	59	0.29612
13	60	0.28299
13	61	0.25678
14	1	1.007
14	2	0.8206
14	3	0.72888
14	4	0.6637
14	5	0.61554
14	6	0.61274
14	7	0.60283
14	8	0.58865
14	9	0.58326
14	10	0.57684
14	11	0.56332
14	12	0.60003
14	13	0.78826
14	14	1.0159
14	15	0.97277
14	16	0.80932
14	17	0.83597
14	18	0.82823
14	19	0.80912
14	20	0.79053
14	21	0.77745
14	22	0.76475
14	23	0.69381
14	24	0.65411
14	25	0.67912
14	26	0.68751
14	27	0.66856
14	28	0.65631
14	29	0.62869
14	30	0.55739
14	31	0.54807
14	32	0.54432
14	33	0.56776
14	34	0.54666
14	35	0.54086
14	36	0.53206
14	37	0.50521
14	38	0.49134
14	39	0.44286
14	40	0.4103
14	41	0.40424
14	42	0.41124
14	43	0.40643
14	44	0.3384
14	45	0.31188
14	46	0.31945
14	47	0.32931
14	48	0.34227
14	49	0.35369
14	50	0.34999
14	51	0.34095
14	52	0.33704
14	53	0.3271
14	54	0.31541
14	55	0.30008
14	56	0.29897
14	57	0.31308
14	58	0.30256
14	59	0.30296
14	60	0.29465
14	61	0.27283
15	1	0.8754
15	2	0.77531
15	3	0.71395
15	4	0.65952
15	5	0.61131
15	6	0.61658
15	7	0.58346
15	8	0.58077
15	9	0.57725
15	10	0.57332
15	11	0.57361
15	12	0.56492
15	13	0.63464
15	14	0.85042
15	15	0.86515
15	16	0.74999
15	17	0.79189
15	18	0.80171
15	19	0.83543
15	20	0.91123
15	21	0.87484
15	22	0.76469
15	23	0.6837
15	24	0.61685
15	25	0.62767
15	26	0.62716
15	27	0.62348
15	28	0.61327
15	29	0.60019
15	30	0.5464
15	31	0.53241
15	32	0.51473
15	33	0.52214
15	34	0.53382
15	35	0.53611
15	36	0.53667
15	37	0.52337
15	38	0.49475
15	39	0.46336
15	40	0.41277
15	41	0.39738
15	42	0.39823
15	43	0.39613
15	44	0.35739
15	45	0.30756
15	46	0.32258
15	47	0.34303
15	48	0.35101
15	49	0.35499
15	50	0.35629
15	51	0.3699
15	52	0.35419
15	53	0.33942
15	54	0.32838
15	55	0.319
15	56	0.31207
15	57	0.31199
15	58	0.29968
15	59	0.29953
15	60	0.30269
15	61	0.28813
16	1	0.82981
16	2	0.7189
16	3	0.67313
16	4	0.63966
16	5	0.61534
16	6	0.6251
16	7	0.57577
16	8	0.54123
16	9	0.54612
16	10	0.55623
16	11	0.57596
16	12	0.55598
16	13	0.57861
16	14	0.69609
16	15	0.80094
16	16	0.78214
16	17	0.82836
16	18	0.86237
16	19	0.9569
16	20	1.0761
16	21	1.0102
16	22	0.78329
16	23	0.6807
16	24	0.62192
16	25	0.60943
16	26	0.60575
16	27	0.59552
16	28	0.58768
16	29	0.5646
16	30	0.52266
16	31	0.51123
16	32	0.48971
16	33	0.47444
16	34	0.50366
16	35	0.52254
16	36	0.52626
16	37	0.52603
16	38	0.50634
16	39	0.47685
16	40	0.44115
16	41	0.40577
16	42	0.38506
16	43	0.37256
16	44	0.36226
16	45	0.33484
16	46	0.3396
16	47	0.35916
16	48	0.37206
16	49	0.36273
16	50	0.33025
16	51	0.35783
16	52	0.35842
16	53	0.35036
16	54	0.34052
16	55	0.33402
16	56	0.33291
16	57	0.32756
16	58	0.29816
16	59	0.26828
16	60	0.28719
16	61	0.2955
17	1	0.82274
17	2	0.69507
17	3	0.64532
17	4	0.6141
17	5	0.58965
17	6	0.60023
17	7	0.56914
17	8	0.51874
17	9	0.5062
17	10	0.51547
17	11	0.53656
17	12	0.52976
17	13	0.56747
17	14	0.64294
17	15	0.73022
17	16	0.77608
17	17	0.84001
17	18	0.9409
17	19	0.96909
17	20	0.99617
17	21	0.94998
17	22	0.77362
17	23	0.67752
17	24	0.62605
17	25	0.6065
17	26	0.57555
17	27	0.55742
17	28	0.54132
17	29	0.52602
17	30	0.50184
17	31	0.48051
17	32	0.45452
17	33	0.43904
17	34	0.45753
17	35	0.48459
17	36	0.52253
17	37	0.53946
17	38	0.51353
17	39	0.47784
17	40	0.47316
17	41	0.43528
17	42	0.40386
17	43	0.38701
17	44	0.37118
17	45	0.35384
17	46	0.34948
17	47	0.3655
17	48	0.36472
17	49	0.35973
17	50	0.33597
17	51	0.34472
17	52	0.36253
17	53	0.36341
17	54	0.35744
17	55	0.34925
17	56	0.3479
17	57	0.35125
17	58	0.33747
17	59	0.30368
17	60	0.30493
17	61	0.29673
18	1	0.79388
18	2	0.67818
18	3	0.62246
18	4	0.5891
18	5	0.56763
18	6	0.57082
18	7	0.56689
18	8	0.52847
18	9	0.49924
18	10	0.49183
18	11	0.49644
18	12	0.50118
18	13	0.58264
18	14	0.6862
18	15	0.70404
18	16	0.66056
18	17	0.67181
18	18	0.7494
18	19	0.75743
18	20	0.75085
18	21	0.79085
18	22	0.74998
18	23	0.68369
18	24	0.62328
18	25	0.59223
18	26	0.55781
18	27	0.53334
18	28	0.509
18	29	0.49917
18	30	0.47899
18	31	0.4435
18	32	0.43805
18	33	0.43366
18	34	0.44268
18	35	0.48286
18	36	0.52414
18	37	0.56143
18	38	0.51883
18	39	0.49267
18	40	0.48784
18	41	0.46939
18	42	0.43778
18	43	0.41177
18	44	0.39259
18	45	0.37866
18	46	0.36542
18	47	0.37948
18	48	0.36538
18	49	0.35142
18	50	0.34867
18	51	0.34886
18	52	0.37198
18	53	0.38674
18	54	0.37672
18	55	0.36674
18	56	0.36362
18	57	0.36659
18	58	0.35975
18	59	0.34732
18	60	0.32894
18	61	0.30066
19	1	0.77906
19	2	0.65323
19	3	0.60283
19	4	0.56274
19	5	0.54077
19	6	0.55247
19	7	0.5573
19	8	0.5315
19	9	0.5079
19	10	0.48904
19	11	0.50438
19	12	0.50703
19	13	0.53761
19	14	0.58621
19	15	0.61334
19	16	0.57364
19	17	0.5358
19	18	0.56648
19	19	0.56645
19	20	0.57348
19	21	0.61912
19	22	0.66304
19	23	0.64931
19	24	0.60333
19	25	0.58463
19	26	0.54782
19	27	0.51607
19	28	0.50082
19	29	0.48826
19	30	0.46171
19	31	0.44576
19	32	0.4566
19	33	0.44948
19	34	0.44473
19	35	0.48049
19	36	0.55947
19	37	0.55871
19	38	0.55123
19	39	0.51852
19	40	0.50274
19	41	0.4867
19	42	0.47354
19	43	0.45056
19	44	0.416
19	45	0.39925
19	46	0.38274
19	47	0.38833
19	48	0.38731
19	49	0.36249
19	50	0.35245
19	51	0.35692
19	52	0.36947
19	53	0.38693
19	54	0.38397
19	55	0.38175
19	56	0.38538
19	57	0.38343
19	58	0.37253
19	59	0.35864
19	60	0.3439
19	61	0.31248
20	1	0.77683
20	2	0.6454
20	3	0.58898
20	4	0.54745
20	5	0.51868
20	6	0.51426
20	7	0.52088
20	8	0.51767
20	9	0.52161
20	10	0.50159
20	11	0.50711
20	12	0.50467
20	13	0.49921
20	14	0.54275
20	15	0.5335
20	16	0.51383
20	17	0.47913
20	18	0.48098
20	19	0.48457
20	20	0.4925
20	21	0.5113
20	22	0.55701
20	23	0.60091
20	24	0.58751
20	25	0.571
20	26	0.5318
20	27	0.52033
20	28	0.51903
20	29	0.49738
20	30	0.44144
20	31	0.43522
20	32	0.44872
20	33	0.43727
20	34	0.42944
20	35	0.47315
20	36	0.5216
20	37	0.52889
20	38	0.57714
20	39	0.55506
20	40	0.51153
20	41	0.4924
20	42	0.48386
20	43	0.47562
20	44	0.44663
20	45	0.42389
20	46	0.40502
20	47	0.41038
20	48	0.40322
20	49	0.39402
20	50	0.37582
20	51	0.37605
20	52	0.37213
20	53	0.37971
20	54	0.39079
20	55	0.40355
20	56	0.40822
20	57	0.40571
20	58	0.39088
20	59	0.36711
20	60	0.35268
20	61	0.32466
21	1	0.69471
21	2	0.6169
21	3	0.57239
21	4	0.53797
21	5	0.50643
21	6	0.48701
21	7	0.4781
21	8	0.475
21	9	0.49353
21	10	0.51939
21	11	0.62567
21	12	0.54567
21	13	0.48773
21	14	0.49501
21	15	0.46621
21	16	0.4561
21	17	0.4508
21	18	0.45684
21	19	0.44783
21	20	0.4375
21	21	0.45442
21	22	0.48986
21	23	0.53607
21	24	0.57135
21	25	0.55993
21	26	0.53138
21	27	0.52053
21	28	0.49601
21	29	0.45271
21	30	0.42328
21	31	0.42253
21	32	0.45002
21	33	0.44938
21	34	0.42442
21	35	0.44998
21	36	0.4784
21	37	0.48858
21	38	0.53104
21	39	0.61453
21	40	0.57904
21	41	0.52418
21	42	0.49299
21	43	0.48201
21	44	0.45855
21	45	0.4361
21	46	0.42187
21	47	0.41912
21	48	0.41526
21	49	0.41649
21	50	0.40606
21	51	0.38687
21	52	0.35908
21	53	0.3762
21	54	0.42509
21	55	0.46285
21	56	0.44114
21	57	0.42402
21	58	0.40747
21	59	0.38774
21	60	0.37588
21	61	0.34529
22	1	0.67461
22	2	0.589
22	3	0.55274
22	4	0.5267
22	5	0.49872
22	6	0.47777
22	7	0.46115
22	8	0.45117
22	9	0.45081
22	10	0.49258
22	11	0.57536
22	12	0.63155
22	13	0.52726
22	14	0.45896
22	15	0.42211
22	16	0.41082
22	17	0.41844
22	18	0.44969
22	19	0.45797
22	20	0.44086
22	21	0.43555
22	22	0.46376
22	23	0.49269
22	24	0.53246
22	25	0.533
22	26	0.51573
22	27	0.49288
22	28	0.44282
22	29	0.4021
22	30	0.41816
22	31	0.42757
22	32	0.45607
22	33	0.46813
22	34	0.44095
22	35	0.42768
22	36	0.44818
22	37	0.47134
22	38	0.52377
22	39	0.59111
22	40	0.66508
22	41	0.59362
22	42	0.51057
22	43	0.47979
22	44	0.46902
22	45	0.44554
22	46	0.4372
22	47	0.43452
22	48	0.42672
22	49	0.42353
22	50	0.41297
22	51	0.3975
22	52	0.37443
22	53	0.38469
22	54	0.43055
22	55	0.46933
22	56	0.47643
22	57	0.47189
22	58	0.44177
22	59	0.41351
22	60	0.40759
22	61	0.37374
23	1	0.66414
23	2	0.57633
23	3	0.53625
23	4	0.50723
23	5	0.48724
23	6	0.46859
23	7	0.45402
23	8	0.44244
23	9	0.43253
23	10	0.44444
23	11	0.48158
23	12	0.58446
23	13	0.50468
23	14	0.43754
23	15	0.40317
23	16	0.39074
23	17	0.3929
23	18	0.40888
23	19	0.42537
23	20	0.42415
23	21	0.43096
23	22	0.46295
23	23	0.48328
23	24	0.51499
23	25	0.54476
23	26	0.5137
23	27	0.4592
23	28	0.42178
23	29	0.38034
23	30	0.38888
23	31	0.41495
23	32	0.44596
23	33	0.45983
23	34	0.44599
23	35	0.4379
23	36	0.44873
23	37	0.48266
23	38	0.51075
23	39	0.53049
23	40	0.55689
23	41	0.58282
23	42	0.552
23	43	0.49919
23	44	0.46936
23	45	0.46351
23	46	0.45124
23	47	0.43864
23	48	0.43316
23	49	0.42797
23	50	0.41059
23	51	0.39636
23	52	0.39194
23	53	0.40762
23	54	0.44993
23	55	0.50128
23	56	0.50319
23	57	0.52602
23	58	0.495
23	59	0.44463
23	60	0.43326
23	61	0.39479
24	1	0.64974
24	2	0.57362
24	3	0.53523
24	4	0.49873
24	5	0.47532
24	6	0.45621
24	7	0.44505
24	8	0.43691
24	9	0.42414
24	10	0.41122
24	11	0.42594
24	12	0.46964
24	13	0.44784
24	14	0.42223
24	15	0.40287
24	16	0.38902
24	17	0.39726
24	18	0.38601
24	19	0.38575
24	20	0.40225
24	21	0.42322
24	22	0.45624
24	23	0.46713
24	24	0.49068
24	25	0.5224
24	26	0.49034
24	27	0.44413
24	28	0.42516
24	29	0.37484
24	30	0.37781
24	31	0.40293
24	32	0.42716
24	33	0.44415
24	34	0.45122
24	35	0.44371
24	36	0.43677
24	37	0.47617
24	38	0.4815
24	39	0.45914
24	40	0.44708
24	41	0.49574
24	42	0.55948
24	43	0.52757
24	44	0.48642
24	45	0.4748
24	46	0.45923
24	47	0.43572
24	48	0.43219
24	49	0.43634
24	50	0.41878
24	51	0.44464
24	52	0.42729
24	53	0.46146
24	54	0.50441
24	55	0.54206
24	56	0.59925
24	57	0.61047
24	58	0.58285
24	59	0.52678
24	60	0.50011
24	61	0.4316
25	1	0.64152
25	2	0.55727
25	3	0.52218
25	4	0.49437
25	5	0.46986
25	6	0.44954
25	7	0.43515
25	8	0.4263
25	9	0.41304
25	10	0.39821
25	11	0.39749
25	12	0.41224
25	13	0.41213
25	14	0.41011
25	15	0.4038
25	16	0.38622
25	17	0.3849
25	18	0.37948
25	19	0.3739
25	20	0.37707
25	21	0.39983
25	22	0.44291
25	23	0.45003
25	24	0.47638
25	25	0.50305
25	26	0.46046
25	27	0.41822
25	28	0.4195
25	29	0.36795
25	30	0.36638
25	31	0.38213
25	32	0.41152
25	33	0.42236
25	34	0.42817
25	35	0.42772
25	36	0.44077
25	37	0.45055
25	38	0.43626
25	39	0.40402
25	40	0.39974
25	41	0.42709
25	42	0.49328
25	43	0.49995
25	44	0.49873
25	45	0.47823
25	46	0.43537
25	47	0.42472
25	48	0.41055
25	49	0.4186
25	50	0.43249
25	51	0.50044
25	52	0.5416
25	53	0.59218
25	54	0.65472
25	55	0.63665
25	56	0.68775
25	57	0.69723
25	58	0.66048
25	59	0.60659
25	60	0.57547
25	61	0.48149
26	1	0.64069
26	2	0.54473
26	3	0.5065
26	4	0.48278
26	5	0.46275
26	6	0.44443
26	7	0.42885
26	8	0.41929
26	9	0.40707
26	10	0.38934
26	11	0.37876
26	12	0.38532
26	13	0.3889
26	14	0.38783
26	15	0.39359
26	16	0.38381
26	17	0.37201
26	18	0.36657
26	19	0.36366
26	20	0.37334
26	21	0.37438
26	22	0.41725
26	23	0.43255
26	24	0.45619
26	25	0.46602
26	26	0.41995
26	27	0.40557
26	28	0.40677
26	29	0.36681
26	30	0.35418
26	31	0.37356
26	32	0.40211
26	33	0.39465
26	34	0.41075
26	35	0.4299
26	36	0.42956
26	37	0.41396
26	38	0.41124
26	39	0.4073
26	40	0.40183
26	41	0.40689
26	42	0.40891
26	43	0.42972
26	44	0.44478
26	45	0.43614
26	46	0.40865
26	47	0.39724
26	48	0.40522
26	49	0.4095
26	50	0.43742
26	51	0.50496
26	52	0.65491
26	53	0.80555
26	54	0.82717
26	55	0.79088
26	56	0.78189
26	57	0.80098
26	58	0.78793
26	59	0.70444
26	60	0.65303
26	61	0.56536
27	1	0.73086
27	2	0.5667
27	3	0.50574
27	4	0.47278
27	5	0.45274
27	6	0.43657
27	7	0.42278
27	8	0.41331
27	9	0.4031
27	10	0.3854
27	11	0.36911
27	12	0.35851
27	13	0.35399
27	14	0.37059
27	15	0.39043
27	16	0.38118
27	17	0.36923
27	18	0.35847
27	19	0.35155
27	20	0.35795
27	21	0.35843
27	22	0.38138
27	23	0.41432
27	24	0.43733
27	25	0.45319
27	26	0.39956
27	27	0.3888
27	28	0.41622
27	29	0.3773
27	30	0.36036
27	31	0.36296
27	32	0.38371
27	33	0.39336
27	34	0.40372
27	35	0.40779
27	36	0.40286
27	37	0.40013
27	38	0.40038
27	39	0.4074
27	40	0.40957
27	41	0.42091
27	42	0.39646
27	43	0.38377
27	44	0.3974
27	45	0.39004
27	46	0.37683
27	47	0.38233
27	48	0.40516
27	49	0.40552
27	50	0.43762
27	51	0.50617
27	52	0.68188
27	53	0.90165
27	54	0.91454
27	55	0.89382
27	56	0.86202
27	57	0.86963
27	58	0.89714
27	59	0.80898
27	60	0.73143
27	61	0.60631
28	1	0.74514
28	2	0.58825
28	3	0.52381
28	4	0.47737
28	5	0.44883
28	6	0.43166
28	7	0.41909
28	8	0.41061
28	9	0.40073
28	10	0.38547
28	11	0.36846
28	12	0.35006
28	13	0.3348
28	14	0.34436
28	15	0.37128
28	16	0.37664
28	17	0.37225
28	18	0.35672
28	19	0.34135
28	20	0.34573
28	21	0.35579
28	22	0.35945
28	23	0.37751
28	24	0.403
28	25	0.42037
28	26	0.38219
28	27	0.37229
28	28	0.39538
28	29	0.38989
28	30	0.38608
28	31	0.36056
28	32	0.36964
28	33	0.39532
28	34	0.39668
28	35	0.39312
28	36	0.40375
28	37	0.38114
28	38	0.37228
28	39	0.38971
28	40	0.41388
28	41	0.43082
28	42	0.43389
28	43	0.39326
28	44	0.38625
28	45	0.37304
28	46	0.35962
28	47	0.3763
28	48	0.40222
28	49	0.41735
28	50	0.47471
28	51	0.53342
28	52	0.70963
28	53	0.96978
28	54	0.9956
28	55	0.92925
28	56	0.85811
28	57	0.89287
28	58	0.94036
28	59	0.90519
28	60	0.8192
28	61	0.70423
29	1	0.74391
29	2	0.59906
29	3	0.5857
29	4	0.51876
29	5	0.46165
29	6	0.43531
29	7	0.41884
29	8	0.40867
29	9	0.40016
29	10	0.3896
29	11	0.37209
29	12	0.35068
29	13	0.32881
29	14	0.31494
29	15	0.31984
29	16	0.34718
29	17	0.387
29	18	0.37356
29	19	0.34779
29	20	0.34639
29	21	0.353
29	22	0.34852
29	23	0.34681
29	24	0.35618
29	25	0.39602
29	26	0.38947
29	27	0.37207
29	28	0.3837
29	29	0.37944
29	30	0.37189
29	31	0.35642
29	32	0.34564
29	33	0.38073
29	34	0.37251
29	35	0.35335
29	36	0.35978
29	37	0.35373
29	38	0.34791
29	39	0.38028
29	40	0.40014
29	41	0.41306
29	42	0.41307
29	43	0.39478
29	44	0.38652
29	45	0.37042
29	46	0.36498
29	47	0.37402
29	48	0.39414
29	49	0.42448
29	50	0.56422
29	51	0.6159
29	52	0.72002
29	53	0.91938
29	54	1.0104
29	55	1.0227
29	56	0.97907
29	57	0.99016
29	58	1.0035
29	59	0.93627
29	60	0.8822
29	61	0.78329
30	1	0.82509
30	2	0.61697
30	3	0.68099
30	4	0.59787
30	5	0.49429
30	6	0.47105
30	7	0.44172
30	8	0.41302
30	9	0.39953
30	10	0.39143
30	11	0.37876
30	12	0.35701
30	13	0.3328
30	14	0.30813
30	15	0.2967
30	16	0.31751
30	17	0.35799
30	18	0.35908
30	19	0.35258
30	20	0.3516
30	21	0.3568
30	22	0.34917
30	23	0.3368
30	24	0.33919
30	25	0.35745
30	26	0.37819
30	27	0.36274
30	28	0.39125
30	29	0.38465
30	30	0.35701
30	31	0.33814
30	32	0.3287
30	33	0.35672
30	34	0.36755
30	35	0.33616
30	36	0.33167
30	37	0.32818
30	38	0.33825
30	39	0.36555
30	40	0.3745
30	41	0.38564
30	42	0.37488
30	43	0.37389
30	44	0.38021
30	45	0.37088
30	46	0.36507
30	47	0.36542
30	48	0.39646
30	49	0.41926
30	50	0.52977
30	51	0.56771
30	52	0.66814
30	53	0.83863
30	54	0.92544
30	55	1.0189
30	56	1.1121
30	57	1.1329
30	58	1.1057
30	59	1.0104
30	60	0.97977
30	61	0.88248
31	1	0.86889
31	2	0.65101
31	3	0.66984
31	4	0.61959
31	5	0.53143
31	6	0.49964
31	7	0.48072
31	8	0.45125
31	9	0.42566
31	10	0.39863
31	11	0.38339
31	12	0.36545
31	13	0.34147
31	14	0.31466
31	15	0.29733
31	16	0.3172
31	17	0.34241
31	18	0.34765
31	19	0.36418
31	20	0.36764
31	21	0.35902
31	22	0.34904
31	23	0.33451
31	24	0.33126
31	25	0.32652
31	26	0.35433
31	27	0.34366
31	28	0.35718
31	29	0.36526
31	30	0.3617
31	31	0.33591
31	32	0.33839
31	33	0.33342
31	34	0.33164
31	35	0.32529
31	36	0.31678
31	37	0.323
31	38	0.33216
31	39	0.33858
31	40	0.36365
31	41	0.37038
31	42	0.342
31	43	0.34747
31	44	0.3726
31	45	0.37049
31	46	0.36272
31	47	0.38041
31	48	0.40835
31	49	0.42487
31	50	0.47171
31	51	0.51179
31	52	0.60603
31	53	0.74851
31	54	0.8173
31	55	0.92333
31	56	0.99555
31	57	1.0983
31	58	1.1175
31	59	1.0683
31	60	1.0089
31	61	0.93923
32	1	0.86725
32	2	0.68516
32	3	0.61919
32	4	0.62577
32	5	0.59211
32	6	0.53892
32	7	0.51628
32	8	0.48382
32	9	0.45636
32	10	0.41377
32	11	0.39084
32	12	0.37399
32	13	0.3542
32	14	0.32988
32	15	0.3127
32	16	0.33384
32	17	0.37911
32	18	0.37156
32	19	0.37065
32	20	0.41883
32	21	0.4062
32	22	0.39393
32	23	0.36441
32	24	0.336
32	25	0.32103
32	26	0.33898
32	27	0.34224
32	28	0.35911
32	29	0.36621
32	30	0.35506
32	31	0.3306
32	32	0.32579
32	33	0.3066
32	34	0.29944
32	35	0.3027
32	36	0.30406
32	37	0.30751
32	38	0.31923
32	39	0.32374
32	40	0.34311
32	41	0.34138
32	42	0.31407
32	43	0.31797
32	44	0.34494
32	45	0.3659
32	46	0.36302
32	47	0.36984
32	48	0.3908
32	49	0.41164
32	50	0.47356
32	51	0.52763
32	52	0.62399
32	53	0.70826
32	54	0.77209
32	55	0.85456
32	56	0.94684
32	57	1.0389
32	58	1.1288
32	59	1.1915
32	60	1.1549
32	61	1.0566
33	1	0.85256
33	2	0.69169
33	3	0.61487
33	4	0.59541
33	5	0.57891
33	6	0.5591
33	7	0.53174
33	8	0.5199
33	9	0.49275
33	10	0.4594
33	11	0.4173
33	12	0.38628
33	13	0.36763
33	14	0.34933
33	15	0.33933
33	16	0.35783
33	17	0.39774
33	18	0.39461
33	19	0.37579
33	20	0.38938
33	21	0.38815
33	22	0.38461
33	23	0.36287
33	24	0.33702
33	25	0.32
33	26	0.31919
33	27	0.32422
33	28	0.32829
33	29	0.32497
33	30	0.31262
33	31	0.30406
33	32	0.30414
33	33	0.29414
33	34	0.28895
33	35	0.29298
33	36	0.29827
33	37	0.29279
33	38	0.29974
33	39	0.31073
33	40	0.31738
33	41	0.32484
33	42	0.31229
33	43	0.31401
33	44	0.32856
33	45	0.35227
33	46	0.35638
33	47	0.36148
[truncated: 990 more rows]
