# Supplementary material for: Source Analysis of Ozone Pollution in Liaoyuan City’s Atmosphere Based on Machine Learning Models and HYSPLIT Clustering Method
Source: Toxics. 2025 Jun 13;13(6):500. doi: 10.3390/toxics13060500 (PMC12197544; doi:10.3390/toxics13060500)
Supplement: Supplementary file 1 [file toxics-13-00500-s001.zip › toxics-3626334-supplementary/meteorologicaldata-2024-LY.xlsx]

## Sheet: 2024年逐时气象数据
	ALBBCK	ALBEDO	EMISS	GLW	GRDFLX	HFX	HGT	LAI	LH	MU	MUB	OLR	P	PB	PBLH	PH	PHB	PSFC	Q2	QCLOUD	QFX	QRAIN	QVAPOR	SST	SWDOWN	T	T2	TH2	TSK	U	U10	V	V10	VEGFRA	W	WS	WD
1	0.15	0.4005	0.88	0	0	0	276.432	0.1	0	2380.66	95785.4	0	2410.77	96501.3	0	0	2711.8	99202.9	0.0009	0	0	0	0.00091	257.831	0	-41.7086	257.346	258.151	257.831	-1.35152	-1.37474	2.09323	2.17467	13.4516	0.00385	2.57276	327.701
2	0.15	0.49271	0.9297	181.554	4.92893	28.0034	276.432	1	13.0766	2380.78	95785.4	205.315	2386.93	96501.3	175.317	0	2711.8	99207	0.00106	0	0	0	0.00102	257.831	216.387	-39.9782	259.651	260.243	260.417	-2.89805	-2.04918	2.27438	1.98781	13.4516	0.00588	2.85491	314.129
3	0.15	0.49026	0.92966	184.99	-20.1181	53.3243	276.432	1	22.3173	2164.05	95785.4	209.621	2173.94	96501.3	270.079	0	2711.8	98988.3	0.00128	0	1e-05	0	0.00122	257.831	345.588	-37.8337	261.767	262.528	263.068	-3.2432	-2.43542	3.22378	2.5212	13.4516	0.0074	3.50538	315.991
4	0.15	0.48815	0.9296	187.933	-47.5768	53.0491	276.432	1	28.9349	2136.24	95785.4	212.984	2145.48	96501.3	541.819	0	2711.8	98962.1	0.0016	0	1e-05	0	0.00152	257.831	427.757	-34.9864	264.612	265.402	266.077	-1.5339	-1.21588	3.15031	2.39926	13.4516	0.00451	2.68976	333.125
5	0.15	0.4862	0.92953	196.012	-74.9509	16.761	276.432	1	45.5487	2003.95	95785.4	218.488	2016.01	96501.3	729.612	0	2711.8	98831	0.00192	0	2e-05	0	0.00183	257.831	451.938	-30.3981	268.831	269.735	269.291	2.49526	1.80915	3.72978	2.59716	13.4516	-0.00177	3.16516	34.8606
6	0.15	0.48422	0.92944	201.129	-66.5087	15.3327	276.432	1	43.5733	1975.66	95785.4	222.933	1987.22	96501.3	729.476	0	2711.8	98802.7	0.00212	0	2e-05	0	0.00202	257.831	420.686	-29.9461	269.238	270.166	269.627	4.04504	2.85578	3.15369	2.36288	13.4516	-0.00385	3.70657	50.3956
7	0.15	0.48247	0.92936	212.529	-48.0062	-9.5046	276.432	1	35.9393	1942.98	95785.4	204.412	1947.38	96501.3	545.413	0	2711.8	98769.5	0.00224	0	1e-05	0	0.00215	257.831	294.661	-29.8448	269.109	270.062	268.916	5.74764	4.11218	5.43161	3.8684	13.4516	-0.00502	5.64575	46.7497
8	0.15	0.48094	0.9293	229.057	-23.3125	-33.4654	276.432	1	25.7166	1887.87	95785.4	185.852	1889.49	96501.3	544.125	0	2711.8	98712.4	0.00206	0	1e-05	0	0.002	257.831	139.059	-30.7017	268.069	269.063	267.424	6.59449	4.80741	5.38119	3.90627	13.4516	-0.006	6.19436	50.9044
9	0.15	0.47965	0.92927	229.542	-0.03879	-46.1575	276.432	1	13.2254	1903.87	95785.4	184.358	1906.94	96501.3	543.232	0	2711.8	98730.7	0.00188	0	0	0	0.00185	257.831	31.8079	-32.0045	266.676	267.651	265.745	6.32691	4.50489	5.02999	3.6511	13.4516	-0.0055	5.79867	50.9761
10	0.15	0.47858	0.92926	196.412	18.452	-58.5015	276.432	1	2.73051	1852.45	95785.4	214.422	1860.68	96501.3	393.437	0	2711.8	98684	0.00176	0	0	0	0.00175	257.831	0	-33.2063	265.369	266.376	264.217	6.74731	4.59844	5.46019	3.912	13.4516	-0.00559	6.03733	49.6114
11	0.15	0.47757	0.92925	197.029	20.5496	-56.7183	276.432	1	4.88056	1845.47	95785.4	212.593	1863.7	96501.3	393.134	0	2711.8	98683.3	0.00169	0	0	0	0.00168	257.831	0	-33.6706	264.952	265.958	263.89	7.27776	5.00991	5.66419	4.08818	13.4516	-0.00632	6.46625	50.7849
12	0.15	0.4939	0.92923	223.03	13.2895	-43.359	276.432	1	6.60968	1879.46	95785.4	186.596	1906.39	96501.3	392.905	0	2711.8	98725.3	0.00174	0	0	0	0.00173	257.831	0	-33.565	265.171	266.145	264.353	7.54224	5.27599	5.05377	3.5039	13.4516	-0.00797	6.33351	56.411
13	0.15	0.49384	0.92923	244.685	8.46417	-25.8943	276.432	1	3.0222	1859.9	95785.4	168.705	1892.55	96501.3	393.429	0	2711.8	98712.3	0.00184	0	0	0	0.00183	257.831	0	-33.4906	265.29	266.275	264.715	5.44017	3.82318	4.02181	3.0256	13.4516	-0.00437	4.87555	51.6425
14	0.15	0.49387	0.92923	254.895	0.7116	-25.4159	276.432	1	1.74689	1842.75	95785.4	163.8	1874.28	96501.3	393.897	0	2711.8	98697.2	0.00196	0	0	0	0.00196	257.831	0	-32.7114	266.004	267.002	265.361	4.89479	3.31892	3.44779	2.42275	13.4516	-0.00481	4.10913	53.8712
15	0.15	0.49388	0.92923	273.294	-3.41264	-15.0902	276.432	1	2.61185	1812.67	95785.4	168.218	1846.51	96501.3	393.674	0	2711.8	98664.9	0.00201	0	0	0	0.002	257.831	0	-32.3558	266.336	267.36	265.812	3.60547	2.36888	2.15755	1.4447	13.4516	-0.00378	2.77466	58.6224
16	0.15	0.49389	0.92923	273.289	-1.09361	-11.8442	276.432	1	1.90843	1836.5	95785.4	169.092	1867.31	96501.3	393.476	0	2711.8	98684	0.00201	0	0	0	0.002	257.831	0	-32.5106	266.215	267.224	265.753	2.93723	2.1384	1.51084	1.15116	13.4516	-0.00254	2.42856	61.7052
17	0.15	0.49389	0.92923	258.842	3.94247	-17.5223	276.432	1	0.43729	1811.64	95785.4	166.145	1838.48	96501.3	393.467	0	2711.8	98654.3	0.002	0	0	0	0.002	257.831	0	-32.6734	266.006	267.038	265.439	3.50742	2.62127	2.08831	1.501	13.4516	-0.00306	3.02061	60.2035
18	0.15	0.49393	0.92924	240.319	13.1038	-19.9655	276.432	1	-2.30195	1811.89	95785.4	175.911	1826.94	96501.3	274.443	0	2711.8	98650.9	0.00191	0	0	0	0.00192	257.831	0	-33.2143	265.395	266.427	264.71	4.22967	2.79806	1.47848	0.93563	13.4516	-0.00483	2.95035	71.5108
19	0.15	0.494	0.92925	219.117	33.9555	-11.3873	276.432	1	-2.91269	1828.29	95785.4	201.019	1843.45	96501.3	179.253	0	2711.8	98664.1	0.00176	0	0	0	0.00181	257.831	0	-34.1113	264.253	265.27	262.96	3.40963	1.81806	0.62494	0.34815	13.4516	-0.00352	1.85109	79.1594
20	0.15	0.49404	0.92925	221.66	39.2593	-3.25074	276.432	1	-0.74655	1851.92	95785.4	187.674	1867.2	96501.3	178.67	0	2711.8	98684.7	0.00169	0	0	0	0.00172	257.831	0	-35.0635	263.6	264.599	262.266	2.17409	1.1815	-0.18608	-0.19716	13.4516	-0.00205	1.19784	99.4738
21	0.15	0.49407	0.92926	260.752	14.933	0.74935	276.432	1	0.33457	1893.38	95785.4	219.209	1906.48	96501.3	178.36	0	2711.8	98723.3	0.00176	0	0	0	0.00176	257.831	0	-35.0201	264.011	264.982	264.057	1.49988	0.85412	0.31653	0.20216	13.4516	-0.00012	0.877718	76.6838
22	0.15	0.49411	0.92926	271.244	5.78074	0.01066	276.432	1	-1.25057	1888.09	95785.4	219.477	1899.22	96501.3	45.7371	0	2711.8	98715.7	0.00192	0	0	0	0.00193	257.831	0	-34.1953	264.805	265.785	264.806	2.03238	1.19962	0.97168	0.85722	13.4516	-0.00117	1.47442	54.4513
23	0.15	0.49417	0.92927	273.439	6.35716	5.81304	276.432	1	-4.67042	1889.9	95785.4	219.932	1901.96	96501.3	272.233	0	2711.8	98715.2	0.00197	0	0	0	0.002	257.831	0	-34.4298	264.66	265.639	264.867	1.82702	1.44884	1.84609	1.39282	13.4516	-0.00146	2.00975	46.1294
24	0.15	0.49313	0.92928	272.886	8.19767	6.27834	276.432	1	-3.56506	1907.99	95785.4	220.059	1917.79	96501.3	272.181	0	2711.8	98732.3	0.00195	0	0	0	0.00197	257.831	0	-34.5778	264.543	265.509	264.805	1.34051	1.05083	1.18399	0.97237	13.4516	-0.00153	1.43169	47.2208
25	0.15	0.48966	0.92929	268.018	7.25523	14.3612	276.432	1	-0.83885	1914.98	95785.4	219.917	1925.8	96501.3	178.045	0	2711.8	98738.6	0.00193	2e-05	0	0	0.00193	257.831	32.9354	-34.8491	264.363	265.324	264.945	1.70023	1.16438	0.59655	0.45421	13.4516	-0.00297	1.24983	68.6899
26	0.15	0.49423	0.92928	269.587	-4.1315	36.8084	276.432	1	5.27404	1927.48	95785.4	219.375	1938.61	96501.3	271.854	0	2711.8	98751.3	0.00196	1e-05	0	0	0.00194	257.831	117.323	-34.8156	264.559	265.511	265.988	0.79752	0.69489	-0.30933	-0.15701	13.4516	-0.0015	0.712407	102.732
27	0.15	0.49408	0.92926	270.842	-14.4231	55.9227	276.432	1	13.3186	1900.61	95785.4	218.924	1912.49	96501.3	271.919	0	2711.8	98724.4	0.00197	0	0	0	0.00194	257.831	197.16	-34.4136	265.041	266.015	267.039	0.59368	0.39037	-1.05039	-0.73731	13.4516	-0.00137	0.834275	152.101
28	0.15	0.49383	0.92922	271.1	-21.9109	72.1021	276.432	1	20.5208	1897.35	95785.4	218.012	1909.92	96501.3	390.298	0	2711.8	98721.1	0.00201	0	1e-05	0	0.00195	257.831	264.668	-34.0254	265.506	266.484	267.944	1.18821	0.79431	-0.50218	-0.56794	13.4516	-0.00317	0.976465	125.565
29	0.15	0.49358	0.92919	269.907	-24.864	78.9055	276.432	1	24.0452	1861.16	95785.4	219.035	1874.54	96501.3	390.557	0	2711.8	98685	0.00205	0	1e-05	0	0.00199	257.831	297.481	-33.6795	265.851	266.858	268.511	1.07491	0.57644	-0.74025	-0.64181	13.4516	-0.00269	0.862672	138.071
30	0.15	0.49332	0.92915	270.559	-20.5531	68.9446	276.432	1	21.152	1838.47	95785.4	219.348	1851.98	96501.3	272.733	0	2711.8	98662.2	0.00209	0	1e-05	0	0.00204	257.831	261.855	-33.4101	266.056	267.082	268.46	0.44526	0.21936	-1.19482	-0.71741	13.4516	-0.00101	0.750197	162.998
31	0.15	0.49306	0.92911	271.294	-12.7622	54.5099	276.432	1	16.6547	1819.38	95785.4	219.439	1834.35	96501.3	272.8	0	2711.8	98643.6	0.0021	0	1e-05	0	0.00205	257.831	204.573	-33.3469	266.03	267.07	268.06	-0.10642	0.01719	-0.84727	-0.40464	13.4516	0.00031	0.405005	177.567
32	0.15	0.49291	0.92909	270.595	-0.95256	31.2875	276.432	1	9.52709	1801.72	95785.4	219.414	1817.12	96501.3	272.866	0	2711.8	98626.5	0.00209	0	0	0	0.00205	257.831	116.201	-33.3053	265.93	266.983	267.229	-0.40137	-0.12239	-0.68383	-0.33822	13.4516	0.00118	0.359683	199.893
33	0.15	0.49289	0.92909	269.27	10.7488	7.09631	276.432	1	3.007	1822.6	95785.4	219.174	1839.07	96501.3	45.9133	0	2711.8	98648.1	0.00206	0	0	0	0.00204	257.831	27.7624	-33.157	265.911	266.947	266.296	-0.0196	-0.45206	0.74708	0.15361	13.4516	-0.00214	0.477446	288.768
34	0.15	0.49292	0.92909	276.704	13.0202	4.44369	276.432	1	1.83333	1788.08	95785.4	217.836	1805.2	96501.3	390.895	0	2711.8	98614.6	0.00205	0	0	0	0.00204	257.831	0	-33.2224	265.79	266.851	266.025	-0.86006	-0.73693	-0.42232	-0.35134	13.4516	-0.0003	0.816398	244.51
35	0.15	0.49293	0.9291	277.427	13.0195	6.38988	276.432	1	0.87511	1800.32	95785.4	217.458	1818.86	96501.3	272.808	0	2711.8	98627.6	0.00207	0	0	0	0.00207	257.831	0	-33.44	265.607	266.658	265.946	-1.80365	-0.6028	-0.04805	0.24381	13.4516	0.00371	0.650239	292.021
36	0.15	0.49294	0.9291	277.093	12.5649	5.70312	276.432	1	0.9318	1791.74	95785.4	217.48	1811.23	96501.3	273.131	0	2711.8	98619.7	0.00207	0	0	0	0.00206	257.831	0	-33.3877	265.642	266.699	265.912	-1.74412	-0.75899	-1.39936	-0.75841	13.4516	0.00266	1.07296	225.022
37	0.15	0.49294	0.9291	276.226	9.55144	0.96949	276.432	1	1.08553	1794.56	95785.4	217.631	1815.26	96501.3	539.163	0	2711.8	98622.9	0.00208	0	0	0	0.00207	257.831	0	-32.9326	266.029	267.085	266.102	-0.81607	-0.48706	-0.40906	-0.05017	13.4516	0.00184	0.489637	264.119
38	0.15	0.49299	0.9291	278.102	8.65538	1.28009	276.432	1	1.35992	1812.83	95785.4	217.448	1834	96501.3	45.955	0	2711.8	98641.5	0.00208	0	0	0	0.00207	257.831	0	-32.907	266.078	267.12	266.167	0.34539	0.05913	0.43538	0.54574	13.4516	0.00015	0.548934	6.18378
39	0.15	0.49316	0.92913	276.276	11.4516	3.16777	276.432	1	1.49699	1779.97	95785.4	216.056	1801.26	96501.3	45.8896	0	2711.8	98608.4	0.00204	0	0	0	0.00203	257.831	0	-33.2451	265.747	266.813	265.933	0.84458	0.58458	0.5715	0.30245	13.4516	-0.00208	0.658187	62.6439
40	0.15	0.49325	0.92914	275.498	13.1232	4.36056	276.432	1	1.90125	1781.44	95785.4	215.929	1802.73	96501.3	45.8557	0	2711.8	98609.5	0.00201	0	0	0	0.002	257.831	0	-33.4321	265.573	266.638	265.771	1.33908	1.09759	0.89467	0.60613	13.4516	-0.00202	1.25383	61.0909
41	0.15	0.49327	0.92914	274.628	19.2481	12.0859	276.432	1	1.61733	1751.89	95785.4	215.582	1773.3	96501.3	271.828	0	2711.8	98578.9	0.00194	0	0	0	0.00193	257.831	0	-34.243	264.816	265.901	265.233	0.51025	0.95353	2.16601	1.76141	13.4516	0.0015	2.00294	28.4287
42	0.15	0.49344	0.92917	273.275	18.776	10.1841	276.432	1	2.0037	1741.79	95785.4	214.887	1762.97	96501.3	45.6902	0	2711.8	98568.5	0.00191	0	0	0	0.0019	257.831	0	-34.3125	264.734	265.826	265.171	0.998	0.66016	2.27596	0.96614	13.4516	-0.00164	1.17014	34.3447
43	0.15	0.49395	0.92924	271.907	22.5525	14.1062	276.432	1	2.11308	1746.1	95785.4	214.134	1766.72	96501.3	45.5876	0	2711.8	98572.4	0.00184	0	0	0	0.00183	257.831	0	-34.8905	264.198	265.286	264.778	2.15262	1.1481	0.74305	-0.3372	13.4516	-0.00494	1.19659	106.368
44	0.15	0.49459	0.92933	269.235	26.1427	16.9008	276.432	1	2.1016	1747.63	95785.4	213.491	1768.47	96501.3	177.443	0	2711.8	98572.9	0.00178	0	0	0	0.00177	257.831	0	-35.3499	263.756	264.841	264.348	2.61664	1.76844	-0.78614	-0.39292	13.4516	-0.00323	1.81156	102.527
45	0.15	0.49488	0.92937	267.742	26.5658	15.8959	276.432	1	2.877	1758.94	95785.4	212.967	1778.66	96501.3	270.486	0	2711.8	98583.1	0.00173	0	0	0	0.00172	257.831	0	-35.5137	263.593	264.67	264.172	1.1351	1.26222	1.93105	1.08147	13.4516	-0.00109	1.66216	49.41
46	0.15	0.49507	0.9294	265.131	30.2811	18.1608	276.432	1	3.61791	1739.55	95785.4	212.932	1758.5	96501.3	270.029	0	2711.8	98562.4	0.00166	0	0	0	0.00164	257.831	0	-35.9104	263.181	264.272	263.73	2.17814	1.82541	1.91452	1.72732	13.4516	-0.00074	2.51312	46.5815
47	0.15	0.49504	0.9294	265.046	30.7942	20.0618	276.432	1	2.89184	1745.11	95785.4	212.775	1763.88	96501.3	269.606	0	2711.8	98567.1	0.00164	0	0	0	0.00163	257.831	0	-36.2186	262.902	263.989	263.541	1.93199	1.79667	1.294	1.2922	13.4516	-0.001	2.2131	54.2756
48	0.15	0.49512	0.92941	263.615	30.8038	17.4652	276.432	1	4.69104	1750.51	95785.4	212.756	1769	96501.3	385.718	0	2711.8	98571.7	0.00157	0	0	0	0.00155	257.831	0	-36.3481	262.767	263.849	263.394	1.77181	1.6331	1.09023	0.3696	13.4516	-0.0031	1.6744	77.2478
49	0.15	0.49547	0.92946	259.905	32.0722	29.6833	276.432	1	6.04243	1762.73	95785.4	212.01	1780.53	96501.3	384.897	0	2711.8	98583.4	0.00152	0	0	0	0.0015	257.831	29.2311	-36.9347	262.265	263.336	263.139	3.24425	2.47115	0.2042	-0.30239	13.4516	-0.00679	2.48958	96.9765
50	0.15	0.49554	0.92947	259.193	20.3074	47.547	276.432	1	13.5641	1748.55	95785.4	211.788	1764.66	96501.3	384.926	0	2711.8	98567.8	0.00149	0	0	0	0.00145	257.831	111.038	-36.7987	262.513	263.597	264.039	1.96722	1.49059	2.05829	0.8892	13.4516	-0.00419	1.73567	59.1821
51	0.15	0.49547	0.92946	253.674	9.28184	73.882	276.432	1	20.2706	1734.72	95785.4	212.497	1749.08	96501.3	530.613	0	2711.8	98553	0.00152	0	1e-05	0	0.00147	257.831	215.642	-36.6781	262.755	263.851	264.995	2.2382	1.65514	1.3308	0.68152	13.4516	-0.00391	1.78996	67.6201
52	0.15	0.49519	0.92942	219.673	-1.55741	88.1523	276.432	1	27.531	1719.57	95785.4	216.492	1733.44	96501.3	386.035	0	2711.8	98536.1	0.00155	0	1e-05	0	0.00148	257.831	350.374	-36.1197	263.356	264.468	266.049	1.9177	1.45201	1.1466	0.59519	13.4516	-0.0034	1.56926	67.7109
53	0.15	0.49483	0.92937	183.547	-11.1405	85.0618	276.432	1	37.9161	1676.49	95785.4	221.396	1690.59	96501.3	387.741	0	2711.8	98491.5	0.00156	0	1e-05	0	0.00148	257.831	458.253	-34.8559	264.576	265.728	267.096	2.47167	1.80526	0.90592	0.5656	13.4516	-0.00389	1.89179	72.6039
54	0.15	0.4943	0.92929	183.314	-10.2341	71.6208	276.432	1	37.6085	1645.88	95785.4	223.435	1659.25	96501.3	388.54	0	2711.8	98459.5	0.0016	0	1e-05	0	0.00152	257.831	430.852	-34.2088	265.136	266.315	267.294	2.41116	1.77781	1.12438	0.73836	13.4516	-0.00363	1.92504	67.4459
55	0.15	0.49068	0.92922	184.125	-0.69897	47.139	276.432	1	31.7387	1628.68	95785.4	224.279	1641.47	96501.3	535.178	0	2711.8	98441.9	0.00161	0	1e-05	0	0.00153	257.831	343.622	-33.9204	265.28	266.473	266.716	2.18331	1.65161	1.9894	1.36037	13.4516	-0.00271	2.13972	50.523
56	0.15	0.49118	0.92918	184.393	18.3927	17.6864	276.432	1	18.1269	1626.39	95785.4	223.247	1637.55	96501.3	271.545	0	2711.8	98438.8	0.00162	0	1e-05	0	0.00155	257.831	209.731	-34.3135	264.674	265.867	265.212	1.93323	1.69539	2.37826	1.85595	13.4516	-0.00072	2.51374	42.4114
57	0.15	0.48824	0.92916	182.879	47.7336	-8.8671	276.432	1	2.52293	1645.21	95785.4	219.624	1654.98	96501.3	177.555	0	2711.8	98457.5	0.0015	0	0	0	0.00147	257.831	52.1003	-35.5625	263.035	264.205	262.637	2.10655	1.48349	1.97366	1.43637	13.4516	-0.00063	2.06492	45.9245
58	0.15	0.48629	0.92917	181.153	68.6734	-5.45437	276.432	1	0.04106	1641.17	95785.4	213.756	1652.41	96501.3	103.035	0	2711.8	98455.4	0.00128	0	0	0	0.00128	257.831	0	-37.5964	260.927	262.09	260.447	2.00423	1.0607	1.62853	1.01651	13.4516	-8e-05	1.46914	46.2187
59	0.15	0.48467	0.92917	179.977	70.9577	-1.55771	276.432	1	0.08184	1634.2	95785.4	210.636	1645.98	96501.3	270.242	0	2711.8	98450	0.0012	0	0	0	0.0012	257.831	0	-38.8647	259.849	261.012	259.705	-0.14977	-0.31031	1.37531	0.94907	13.4516	0.00431	0.998512	341.894
60	0.15	0.48325	0.92917	179.966	68.6415	-3.20701	276.432	1	0.60605	1608.63	95785.4	208.648	1622.12	96501.3	270.017	0	2711.8	98426.2	0.00115	0	0	0	0.00114	257.831	0	-39.1929	259.529	260.708	259.379	-1.22799	-0.86581	1.9305	1.40188	13.4516	0.0062	1.64769	328.3
61	0.15	0.48196	0.92916	180.187	67.0584	-3.11064	276.432	1	0.31022	1603.21	95785.4	207.5	1615.7	96501.3	269.911	0	2711.8	98422	0.00112	0	0	0	0.00111	257.831	0	-39.2524	259.345	260.526	259.058	-1.15763	-0.74757	1.37371	0.97117	13.4516	0.00549	1.22557	322.412
62	0.15	0.48077	0.92916	180.74	63.8249	-5.3449	276.432	1	0.26683	1570.9	95785.4	206.925	1586.04	96501.3	269.854	0	2711.8	98390.3	0.00111	0	0	0	0.00111	257.831	0	-39.3004	259.268	260.473	258.938	-1.48296	-1.0629	1.68428	1.16568	13.4516	0.0058	1.57752	317.641
63	0.15	0.47967	0.92916	180.45	63.0319	-5.24681	276.432	1	0.06148	1496.8	95785.4	206.496	1507.86	96501.3	269.804	0	2711.8	98316.6	0.00109	0	0	0	0.00109	257.831	0	-39.5374	258.988	260.248	258.676	-1.67855	-1.1516	1.725	1.09925	13.4516	0.00487	1.59202	313.668
64	0.15	0.47863	0.92916	180.713	61.9198	-5.15738	276.432	1	-0.16314	1477.85	95785.4	205.847	1489.26	96501.3	270.243	0	2711.8	98298.6	0.00108	0	0	0	0.00109	257.831	0	-39.1129	259.201	260.475	258.479	-1.45584	-0.94159	1.6097	1.03627	13.4516	0.00668	1.40016	317.741
65	0.15	0.47764	0.92916	182.053	56.3425	-10.5718	276.432	1	0.10553	1405.54	95785.4	205.711	1413.65	96501.3	389.738	0	2711.8	98227.4	0.00109	0	0	0	0.00109	257.831	0	-38.9711	259.322	260.65	258.701	-2.01391	-1.34912	2.09846	1.40392	13.4516	0.00656	1.94708	316.14
66	0.15	0.4767	0.92916	182.317	52.4967	-14.8617	276.432	1	0.26274	1354.35	95785.4	206.111	1363.45	96501.3	390.53	0	2711.8	98175	0.0011	0	0	0	0.0011	257.831	0	-38.6169	259.587	260.956	258.849	-2.29778	-1.48854	2.59112	1.69295	13.4516	0.00688	2.25429	318.676
67	0.15	0.4758	0.92916	183.224	46.5918	-20.5936	276.432	1	-0.41142	1282.36	95785.4	206.924	1290.09	96501.3	391.54	0	2711.8	98102.6	0.00115	0	0	0	0.00116	257.831	0	-37.5617	260.387	261.817	259.224	-2.46113	-1.62977	2.55775	1.77291	13.4516	0.00705	2.40819	317.409
68	0.15	0.47495	0.92917	185.725	41.8949	-23.2099	276.432	1	-1.37153	1184.88	95785.4	208.109	1191.85	96501.3	541.464	0	2711.8	98005.2	0.00122	0	0	0	0.00123	257.831	0	-36.0078	261.608	263.118	259.578	-1.85628	-1.39792	2.79424	1.93507	13.4516	0.00711	2.38719	324.155
69	0.15	0.47413	0.92917	188.408	26.427	-43.1784	276.432	1	0.77911	1148.15	95785.4	209.702	1156.69	96501.3	541.801	0	2711.8	97969.6	0.00128	0	0	0	0.00128	257.831	0	-34.6468	262.88	264.426	260.884	-0.26765	-0.38546	4.91652	3.14535	13.4516	0.00392	3.16888	353.013
70	0.15	0.47327	0.92916	191.22	14.4938	-62.569	276.432	1	6.37431	1069.37	95785.4	211.58	1082.5	96501.3	726.262	0	2711.8	97895.8	0.00136	0	0	0	0.00133	257.831	0	-33.8389	263.799	265.407	262.06	1.32318	0.71071	6.1714	4.24355	13.4516	0.00237	4.30265	9.50766
71	0.15	0.47237	0.92914	195.319	6.32716	-75.2024	276.432	1	10.9364	1037.87	95785.4	213.019	1052.57	96501.3	726.315	0	2711.8	97869.8	0.00146	0	0	0	0.00143	257.831	0	-33.0882	264.655	266.288	263.029	2.75015	1.72467	7.31961	5.26347	13.4516	0.00111	5.53883	18.1423
72	0.15	0.47144	0.92912	198.167	4.19701	-78.0153	276.432	1	12.3117	1015.01	95785.4	213.296	1037.51	96501.3	726.092	0	2711.8	97850.8	0.00153	0	0	0	0.0015	257.831	0	-32.6462	265.121	266.772	263.535	3.48707	2.20504	7.77782	5.56604	13.4516	4e-05	5.9869	21.6115
73	0.15	0.47046	0.92908	232.789	-12.3845	-60.8489	276.432	1	25.1641	989.216	95785.4	178.913	1015.88	96501.3	949.903	0	2711.8	97826.8	0.00167	0	1e-05	0	0.00161	257.831	39.7924	-31.5194	266.392	268.07	265.23	4.22338	2.70331	7.80828	5.83827	13.4516	-0.00039	6.43376	24.8457
74	0.15	0.46923	0.929	240.908	-29.7977	-46.2606	276.432	1	42.1277	960.039	95785.4	168.804	986.156	96501.3	951.274	0	2711.8	97799	0.00186	0	1e-05	0	0.00178	257.831	132.333	-30.0066	268.001	269.711	267.173	4.7032	3.37764	8.17218	6.25429	13.4516	-0.00068	7.10807	28.3713
75	0.15	0.46778	0.92889	205.866	-48.986	-13.8335	276.432	1	61.5268	865.692	95785.4	219.985	884.18	96501.3	952.987	0	2711.8	97705.2	0.00211	0	2e-05	0	0.00201	257.831	343.294	-28.4983	269.604	271.399	269.36	4.9968	3.6753	8.29551	6.29871	13.4516	-0.00119	7.29257	30.2636
76	0.15	0.46614	0.92874	209.49	-60.2595	5.34685	276.432	1	72.2212	803.182	95785.4	224.29	833.523	96501.3	954.253	0	2711.8	97644.5	0.00241	0	3e-05	0	0.0023	257.831	425.588	-27.2655	270.888	272.74	270.981	5.42984	3.95341	8.65138	6.47275	13.4516	-0.00209	7.58459	31.4156
77	0.15	0.46445	0.92858	213.243	-65.8103	6.95487	276.432	1	78.6231	718.675	95785.4	227.396	754.328	96501.3	1222.74	0	2711.8	97563.8	0.0027	0	3e-05	0	0.00258	257.831	452.025	-26.0793	272.008	273.931	272.123	6.39551	4.8097	8.74301	6.65193	13.4516	-0.003	8.20862	35.8689
78	0.15	0.48807	0.9284	217.414	-61.7912	-25.233	276.432	1	90.1595	698.943	95785.4	228.473	717.375	96501.3	735.107	0	2711.8	97547.9	0.00273	0	3e-05	0	0.0026	257.831	419.714	-25.0963	272.822	274.764	272.437	8.61581	6.55289	9.31397	6.98918	13.4516	-0.00601	9.58066	43.1547
79	0.15	0.48697	0.92824	220.83	-51.2791	-38.2623	276.432	1	71.2716	670.416	95785.4	227.436	695	96501.3	957.724	0	2711.8	97524.9	0.00281	0	3e-05	0	0.00269	257.831	327.217	-25.1124	272.722	274.682	272.118	8.66558	6.57783	8.32825	6.19722	13.4516	-0.00681	9.03733	46.7065
80	0.15	0.48655	0.92818	298.611	-39.7857	-51.362	276.432	1	48.6379	644.925	95785.4	220.941	669.516	96501.3	735.171	0	2711.8	97501.5	0.00288	0	2e-05	0	0.00279	257.831	89.9075	-25.3028	272.436	274.413	271.59	8.40346	6.19621	7.7152	5.70077	13.4516	-0.00668	8.41973	47.3847
81	0.15	0.48671	0.9282	298.441	-33.1831	-64.0532	276.432	1	34.2081	655	95785.4	221.368	684.898	96501.3	551.705	0	2711.8	97510.2	0.00298	0	1e-05	0	0.00292	257.831	22.4156	-25.3201	272.381	274.35	271.345	8.92664	6.63218	7.62504	5.61999	13.4516	-0.00766	8.69311	49.7227
82	0.15	0.48695	0.92824	223.325	-12.3145	-85.4907	276.432	1	1.39966	674.101	95785.4	227.386	703.828	96501.3	551.21	0	2711.8	97523.8	0.00294	0	0	0	0.00293	257.831	0	-26.1366	271.4	273.351	269.878	8.51925	6.07277	6.08774	4.38779	13.4516	-0.00813	7.49208	54.1506
83	0.15	0.48732	0.92829	216.854	-4.35412	-73.9483	276.432	1	-5.74535	742.921	95785.4	226.51	767.273	96501.3	550.411	0	2711.8	97587.1	0.00285	0	0	0	0.00286	257.831	0	-27.0271	270.62	272.515	269.279	8.38088	6.08579	5.39712	3.85564	13.4516	-0.0085	7.20436	57.6438
84	0.15	0.48757	0.92833	213.827	1.66545	-59.4715	276.432	1	-15.1095	814.405	95785.4	226.764	834.086	96501.3	954.46	0	2711.8	97656.5	0.00281	0	-1e-05	0	0.00285	257.831	0	-27.8146	269.941	271.776	268.799	8.01046	5.89091	4.06579	2.83175	13.4516	-0.00904	6.53618	64.3265
85	0.15	0.48753	0.92832	299.032	-11.7644	-13.9904	276.432	1	0.69369	885.178	95785.4	228.401	903.375	96501.3	547.61	0	2711.8	97729.9	0.00296	0	0	0	0.00296	257.831	0	-27.9624	270.138	271.916	269.856	7.45626	5.51254	2.79337	1.96832	13.4516	-0.00975	5.85341	70.3503
86	0.15	0.4881	0.9284	298.198	-7.71993	-7.60255	276.432	1	-1.29071	950.893	95785.4	222.094	967.516	96501.3	546.444	0	2711.8	97796.1	0.00291	0	0	0	0.00292	257.831	0	-28.463	269.733	271.456	269.58	7.6513	5.72858	1.36869	1.02156	13.4516	-0.01049	5.81895	79.8889
87	0.15	0.4888	0.9285	287.934	30.7754	18.2775	276.432	1	14.0883	996.015	95785.4	225.217	1027.18	96501.3	273.247	0	2711.8	97826	0.00205	0	0	0	0.00202	257.831	0	-32.266	266.195	267.872	266.55	5.05145	3.86168	-5.93216	-4.53357	13.4516	-0.01165	5.95532	139.576
88	0.15	0.48864	0.92848	187.037	84.198	2.46408	276.432	1	7.85082	1196.2	95785.4	217.654	1202.8	96501.3	385.831	0	2711.8	98017.9	0.00135	0	0	0	0.00133	257.831	0	-36.7036	261.804	263.306	261.863	4.89371	3.4785	-3.02167	-2.10564	13.4516	-0.00761	4.06616	121.188
89	0.15	0.48855	0.92847	180.452	88.314	7.40926	276.432	1	5.30519	1269.54	95785.4	212.202	1277.02	96501.3	384.051	0	2711.8	98090.2	0.00124	0	0	0	0.00122	257.831	0	-38.1031	260.51	261.949	260.694	5.03376	3.57372	-1.38362	-1.12911	13.4516	-0.0074	3.74785	107.534
90	0.15	0.48848	0.92846	176.724	85.8255	3.8345	276.432	1	5.23649	1366.22	95785.4	210.637	1370.12	96501.3	526.683	0	2711.8	98183.9	0.00117	0	0	0	0.00115	257.831	0	-38.6707	259.981	261.346	260.073	5.65822	3.97506	-0.93231	-0.72142	13.4516	-0.0075	4.03999	100.286
91	0.15	0.48841	0.92845	174.012	85.4947	3.90732	276.432	1	4.95852	1463.77	95785.4	209.815	1466.86	96501.3	381.8	0	2711.8	98278.6	0.00109	0	0	0	0.00108	257.831	0	-39.4666	259.263	260.553	259.356	5.69237	3.97423	-0.68303	-0.64264	13.4516	-0.00779	4.02585	99.1853
92	0.15	0.48833	0.92844	171.578	87.6226	6.02502	276.432	1	5.87158	1567.72	95785.4	209.249	1566.77	96501.3	380.156	0	2711.8	98380.4	0.00099	0	0	0	0.00097	257.831	0	-40.4809	258.348	259.556	258.492	5.23472	3.76401	-1.26377	-1.21552	13.4516	-0.00811	3.95541	107.897
93	0.15	0.48828	0.92843	169.54	88.3609	9.17356	276.432	1	4.2074	1682.52	95785.4	208.715	1678.93	96501.3	264.757	0	2711.8	98494.2	0.00093	0	0	0	0.00092	257.831	0	-41.4428	257.514	258.633	257.764	4.17948	2.99457	-0.64878	-0.76518	13.4516	-0.00575	3.09078	104.334
94	0.15	0.48824	0.92842	166.85	89.1522	10.7488	276.432	1	3.38538	1754.67	95785.4	207.797	1746.98	96501.3	379.032	0	2711.8	98565.5	0.00088	0	0	0	0.00087	257.831	0	-42.2834	256.758	257.82	257.08	3.80211	2.53248	0.62632	0.20883	13.4516	-0.00492	2.54108	85.286
95	0.15	0.48622	0.92842	165.653	88.7727	11.1895	276.432	1	3.39601	1842.81	95785.4	206.572	1837.11	96501.3	263.915	0	2711.8	98653.6	0.00083	0	0	0	0.00082	257.831	0	-42.9012	256.209	257.203	256.536	3.79998	2.54922	1.03414	0.67786	13.4516	-0.00414	2.63781	75.1091
96	0.15	0.48322	0.92841	164.976	88.0007	11.4454	276.432	1	3.34106	1919.68	95785.4	205.741	1909	96501.3	378.14	0	2711.8	98730.2	0.00079	0	0	0	0.00078	257.831	0	-43.4348	255.739	256.674	256.085	3.38932	2.25463	1.58023	0.99338	13.4516	-0.00326	2.46377	66.2219
97	0.15	0.48119	0.9284	164.12	74.9601	25.8165	276.432	1	5.64603	1976.72	95785.4	204.708	1966.78	96501.3	378.03	0	2711.8	98787.1	0.0008	0	0	0	0.00078	257.831	62.9349	-43.4065	255.924	256.818	256.693	3.07585	2.12946	1.5914	0.92788	13.4516	-0.003	2.32283	66.4556
98	0.15	0.47939	0.92837	165.524	41.5227	56.2289	276.432	1	16.71	2020.2	95785.4	207.179	2013.16	96501.3	378.692	0	2711.8	98831.2	0.00085	0	1e-05	0	0.00081	257.831	221.84	-41.8185	257.72	258.587	259.266	3.4506	2.52191	0.0291	0.03312	13.4516	-0.00554	2.52213	89.2476
99	0.15	0.47764	0.92832	167.315	18.973	86.3051	276.432	1	27.8467	2011.37	95785.4	209.777	2005.72	96501.3	522.145	0	2711.8	98822.7	0.00088	0	1e-05	0	0.00084	257.831	354.203	-40.6735	259.001	259.879	261.296	3.34944	2.51907	-0.38335	-0.38736	13.4516	-0.00624	2.54868	98.742
100	0.15	0.48705	0.92825	168.868	6.59531	102.778	276.432	1	35.5977	2042.48	95785.4	211.678	2035.8	96501.3	523.467	0	2711.8	98854.6	0.00092	0	1e-05	0	0.00088	257.831	439.268	-39.7414	260.018	260.875	262.672	3.21953	2.62593	-0.79827	-0.59103	13.4516	-0.0056	2.69162	102.684
101	0.15	0.48647	0.92817	171.069	-2.19302	102.364	276.432	1	39.6281	2022.57	95785.4	213.524	2019.72	96501.3	525.414	0	2711.8	98835.2	0.001	0	1e-05	0	0.00095	257.831	467.561	-38.6277	261.126	262.001	263.828	3.28394	2.50631	0.10109	-0.45583	13.4516	-0.0072	2.54742	100.308
102	0.15	0.48589	0.92809	172.695	0.13257	90.3581	276.432	1	38.7662	2014.23	95785.4	214.417	2010.24	96501.3	526.799	0	2711.8	98827	0.00105	0	1e-05	0	0.001	257.831	436.567	-38.0131	261.681	262.565	264.086	3.33907	2.55165	-1.57564	-0.41716	13.4516	-0.00361	2.58553	99.2849
103	0.15	0.48537	0.92801	173.84	7.59195	61.6052	276.432	1	32.3826	1994.46	95785.4	214.1	1991.25	96501.3	527.903	0	2711.8	98807.8	0.00111	0	1e-05	0	0.00106	257.831	349.51	-37.4506	262.097	262.996	263.827	3.21254	2.40771	-0.27752	-0.35648	13.4516	-0.00589	2.43396	98.4219
104	0.15	0.485	0.92796	174.791	23.1815	24.2611	276.432	1	21.2915	1984.78	95785.4	212.631	1981.96	96501.3	528.388	0	2711.8	98798.1	0.00113	0	1e-05	0	0.00108	257.831	215.546	-37.3056	262.014	262.92	262.774	2.50488	2.13231	-0.76758	-0.47774	13.4516	-0.00339	2.18517	102.628
105	0.15	0.48487	0.92794	175.003	49.8593	-5.13909	276.432	1	3.92804	2048.7	95785.4	210.165	2045.92	96501.3	45.0457	0	2711.8	98862.6	0.00116	0	0	0	0.00111	257.831	56.9323	-38.0288	260.92	261.774	260.635	1.76456	1.14647	-1.19121	-1.13873	13.4516	-0.00388	1.61589	134.806
106	0.15	0.48089	0.92794	173.411	70.5	-4.41388	276.432	1	0.39891	2051.01	95785.4	205.437	2049.15	96501.3	44.8135	0	2711.8	98865.2	0.00104	0	0	0	0.00103	257.831	0	-39.3481	259.407	260.254	258.641	2.12346	1.31385	0.66704	-0.08787	13.4516	-0.00328	1.31679	93.8262
107	0.15	0.47872	0.92794	172.097	70.156	-5.73957	276.432	1	1.57263	2095.1	95785.4	204.42	2094.41	96501.3	44.6258	0	2711.8	98909.6	0.00099	0	0	0	0.00098	257.831	0	-40.4534	258.541	259.352	258.249	2.70109	1.67257	0.6249	0.43453	13.4516	-0.00107	1.72809	75.4366
108	0.15	0.47699	0.92794	171.118	71.6907	-2.73682	276.432	1	1.04176	2102.61	95785.4	203.382	2103.3	96501.3	44.5096	0	2711.8	98917.8	0.00095	0	0	0	0.00093	257.831	0	-41.1103	257.932	258.735	257.737	2.42371	1.20373	0.82226	0.33586	13.4516	-0.00281	1.24971	74.41
109	0.15	0.47552	0.92794	170.434	71.795	-1.18598	276.432	1	0.32296	2138.07	95785.4	202.338	2139.1	96501.3	44.4493	0	2711.8	98953.5	0.00093	0	0	0	0.00091	257.831	0	-41.4774	257.569	258.344	257.359	1.65684	0.7657	0.89127	0.37334	13.4516	-0.0018	0.851868	64.0071
110	0.15	0.47422	0.92794	169.924	71.2216	-1.28642	276.432	1	0.43439	2166.38	95785.4	201.526	2167.8	96501.3	44.3792	0	2711.8	98982.3	0.0009	0	0	0	0.00089	257.831	0	-41.8985	257.211	257.963	257.063	1.07282	0.50922	1.32929	0.74864	13.4516	-0.00068	0.90541	34.2233
111	0.15	0.47302	0.92794	169.158	70.8464	-1.55411	276.432	1	0.60888	2103.5	95785.4	200.854	2104.97	96501.3	44.3095	0	2711.8	98919.3	0.00089	0	0	0	0.00088	257.831	0	-42.2513	256.873	257.672	256.785	1.16691	0.59579	1.61361	1.09232	13.4516	-0.00087	1.24424	28.6096
112	0.15	0.47191	0.92794	169.274	69.7272	-1.58725	276.432	1	0.29456	2140.13	95785.4	200.421	2143.27	96501.3	44.2769	0	2711.8	98957	0.00089	0	0	0	0.00088	257.831	0	-42.4669	256.688	257.458	256.598	1.31015	0.59073	1.67972	1.10614	13.4516	-0.0012	1.254	28.1043
113	0.15	0.47087	0.92794	169.757	69.4669	-0.44982	276.432	1	0.14609	2119.64	95785.4	199.977	2124.43	96501.3	44.2201	0	2711.8	98938.1	0.00087	0	0	0	0.00087	257.831	0	-42.7731	256.405	257.188	256.373	0.90928	0.26127	1.37324	0.83031	13.4516	-0.00124	0.870446	17.467
114	0.15	0.46988	0.92794	169.998	68.7267	-0.25601	276.432	1	0.03424	2123.39	95785.4	199.396	2129.78	96501.3	44.1894	0	2711.8	98942.8	0.00086	0	0	0	0.00086	257.831	0	-42.9481	256.231	257.011	256.204	0.66577	-0.01293	1.09156	0.61556	13.4516	-0.00238	0.615696	358.797
115	0.15	0.48483	0.92794	170.501	67.6256	-0.46742	276.432	1	0.01853	2115.83	95785.4	198.926	2123.77	96501.3	44.184	0	2711.8	98936.4	0.00085	0	0	0	0.00085	257.831	0	-42.9688	256.162	256.945	256.089	0.2482	-0.22736	1.00922	0.60693	13.4516	-0.00189	0.648118	339.464
116	0.15	0.48483	0.92794	171.033	66.7583	-0.43559	276.432	1	0.0052	2086.92	95785.4	198.544	2095.01	96501.3	44.1721	0	2711.8	98908.2	0.00085	0	0	0	0.00085	257.831	0	-43.0119	256.077	256.882	255.978	-0.26189	-0.43049	0.69262	0.4441	13.4516	-9e-05	0.618503	315.892
117	0.15	0.48484	0.92794	172.028	65.2289	-0.87439	276.432	1	-0.02688	2089.69	95785.4	198.335	2099.48	96501.3	44.1929	0	2711.8	98911.5	0.00085	0	0	0	0.00085	257.831	0	-42.8882	256.144	256.946	255.939	-0.7806	-0.63095	0.63549	0.44211	13.4516	0.00185	0.770428	305.019
118	0.15	0.48485	0.92794	173.278	64.1965	-0.54702	276.432	1	-0.0302	2072.29	95785.4	197.985	2082.91	96501.3	44.2148	0	2711.8	98894.9	0.00086	0	0	0	0.00086	257.831	0	-42.7524	256.298	257.113	255.884	-0.29995	-0.35975	0.78139	0.55463	13.4516	0.00091	0.661086	327.031
119	0.15	0.48488	0.92794	173.419	63.7217	-0.6044	276.432	1	-0.02823	2081.76	95785.4	197.503	2092.62	96501.3	44.229	0	2711.8	98904	0.00087	0	0	0	0.00087	257.831	0	-42.6821	256.346	257.154	255.803	0.48551	0.12922	0.87331	0.60722	13.4516	-0.00161	0.620817	12.0137
120	0.15	0.48489	0.92794	172.891	63.3348	-1.13711	276.432	1	-0.06755	2105.87	95785.4	196.784	2116.84	96501.3	44.2826	0	2711.8	98927.7	0.0009	0	0	0	0.00091	257.831	0	-42.4003	256.572	257.363	255.719	1.08834	0.68788	0.82071	0.46901	13.4516	-0.00338	0.832556	55.7131
121	0.15	0.48492	0.92795	177.683	42.982	5.66468	276.432	1	0.90894	2123.81	95785.4	195.966	2135.07	96501.3	44.2944	0	2711.8	98944.9	0.00092	0	0	0	0.00092	257.831	56.7397	-42.3507	256.949	257.729	257.277	0.1	0.01018	0.00112	-0.05122	13.4516	-0.00024	0.0522218	168.759
122	0.15	0.48487	0.92794	174.488	11.8783	36.0756	276.432	1	8.25404	2130.96	95785.4	200.017	2140.99	96501.3	174.079	0	2711.8	98950.2	0.00102	0	0	0	0.001	257.831	215.379	-40.9204	258.601	259.382	260.014	0.34816	0.32311	0.04437	0.16589	13.4516	-0.00022	0.363207	62.8233
123	0.15	0.48469	0.92791	173.299	-15.9095	58.0607	276.432	1	17.0923	2092.06	95785.4	204.024	2099.72	96501.3	267.355	0	2711.8	98907.9	0.00121	0	1e-05	0	0.00116	257.831	351.19	-38.7469	260.855	261.675	262.773	2.20073	1.29315	0.04803	0.11699	13.4516	-0.00309	1.29843	84.8306
124	0.15	0.48451	0.92789	179.815	-26.6846	76.6565	276.432	1	30.3464	2064.61	95785.4	208.143	2071.83	96501.3	384.641	0	2711.8	98879.2	0.00127	0	1e-05	0	0.00121	257.831	434.235	-37.3035	262.37	263.216	264.396	3.52889	2.73173	-0.58505	-0.38193	13.4516	-0.00581	2.7583	97.9591
125	0.15	0.48438	0.92787	182.527	-28.2231	83.3166	276.432	1	36.6396	2023.13	95785.4	209.873	2028.76	96501.3	385.643	0	2711.8	98837.3	0.00132	0	1e-05	0	0.00126	257.831	463.998	-36.4932	263.167	264.048	265.264	4.22088	3.12176	0.24489	0.17361	13.4516	-0.00654	3.12658	86.8169
126	0.15	0.48424	0.92785	195.061	-15.7462	69.81	276.432	1	34.0649	1990.58	95785.4	209.637	1995.21	96501.3	385.985	0	2711.8	98803.9	0.00137	0	1e-05	0	0.00131	257.831	383.263	-36.2442	263.293	264.2	264.902	5.29864	3.92077	0.32642	0.32497	13.4516	-0.00772	3.93421	85.2619
127	0.15	0.48408	0.92783	180.761	-1.04494	61.048	276.432	1	27.8111	1973.35	95785.4	209.071	1977.44	96501.3	529.59	0	2711.8	98786.2	0.00138	0	1e-05	0	0.00132	257.831	345.403	-36.6583	262.8	263.718	264.134	5.90915	4.38337	0.69107	0.59388	13.4516	-0.0083	4.42342	82.2843
128	0.15	0.48403	0.92782	235.083	23.2194	43.9996	276.432	1	16.5715	1991.65	95785.4	204.939	1994.21	96501.3	527.397	0	2711.8	98802.9	0.0013	0	1e-05	0	0.00127	257.831	132.769	-37.8971	261.468	262.369	262.37	6.61966	4.91649	-1.97732	-1.11916	13.4516	-0.01005	5.04226	102.824
129	0.15	0.48398	0.92781	170.304	56.9302	1.83565	276.432	1	4.75813	2058.7	95785.4	203.877	2057.4	96501.3	381.627	0	2711.8	98867.3	0.00111	0	0	0	0.0011	257.831	58.7894	-39.6698	259.492	260.337	259.534	5.66129	4.16628	-0.48202	-0.25884	13.4516	-0.00671	4.17431	93.5551
130	0.15	0.48398	0.92781	164.369	77.4891	-2.84306	276.432	1	1.89544	2069.7	95785.4	199.588	2067.78	96501.3	265.337	0	2711.8	98876	0.00094	0	0	0	0.00093	257.831	0	-41.6576	257.475	258.308	257.403	5.18326	3.66559	-0.0938	-0.09355	13.4516	-0.00532	3.66678	91.4619
131	0.15	0.48397	0.92781	160.437	82.9842	2.52449	276.432	1	2.09757	2113.66	95785.4	197.342	2110.3	96501.3	264.876	0	2711.8	98919.7	0.00084	0	0	0	0.00084	257.831	0	-42.9249	256.294	257.091	256.36	4.91565	3.34595	0.21422	0.14094	13.4516	-0.00456	3.34892	87.588
132	0.15	0.48397	0.92781	159.518	78.4854	-1.7546	276.432	1	1.84719	2121.7	95785.4	196.372	2115.52	96501.3	264.945	0	2711.8	98925.7	0.00083	0	0	0	0.00082	257.831	0	-43.0028	256.173	256.964	256.128	5.54776	3.51518	0.3542	0.21281	13.4516	-0.00534	3.52162	86.5355
133	0.15	0.48091	0.92781	157.177	74.7388	-7.19455	276.432	1	1.9663	2119.12	95785.4	196.675	2112.73	96501.3	265.251	0	2711.8	98922.4	0.00081	0	0	0	0.00081	257.831	0	-42.971	256.146	256.94	255.959	5.34497	3.46896	0.45995	0.29882	13.4516	-0.00519	3.48181	85.0766
134	0.15	0.48393	0.92781	160.586	72.9402	-5.16139	276.432	1	2.15387	2130.14	95785.4	196.75	2123.86	96501.3	380.279	0	2711.8	98933.6	0.00079	0	0	0	0.00078	257.831	0	-43.2877	255.856	256.641	255.715	5.12478	3.18111	1.03547	0.51508	13.4516	-0.00517	3.22254	80.8026
135	0.15	0.48391	0.9278	156.296	72.3406	-8.36932	276.432	1	1.73068	2115	95785.4	196.37	2107.77	96501.3	379.23	0	2711.8	98917.4	0.00078	0	0	0	0.00077	257.831	0	-43.4741	255.644	256.44	255.445	5.74593	4.00562	0.55334	0.35593	13.4516	-0.0062	4.0214	84.9222
136	0.15	0.48166	0.9278	154.099	75.9528	-5.27005	276.432	1	2.27161	2133.61	95785.4	195.425	2126.29	96501.3	377.875	0	2711.8	98935.5	0.00073	0	0	0	0.00072	257.831	0	-44.191	254.975	255.756	254.855	6.06393	4.2092	-0.01963	0.03132	13.4516	-0.00724	4.20932	89.5737
137	0.15	0.48385	0.9278	151.846	81.987	1.37925	276.432	1	2.37911	2158.72	95785.4	194.1	2151.05	96501.3	376.13	0	2711.8	98959.8	0.00067	0	0	0	0.00066	257.831	0	-45.2339	254.01	254.77	254.043	5.56472	3.77872	-0.60232	-0.4	13.4516	-0.00712	3.79983	96.0426
138	0.15	0.48382	0.92779	149.055	86.3814	5.83471	276.432	1	2.22704	2209.02	95785.4	192.707	2199.63	96501.3	374.621	0	2711.8	99009.4	0.00062	0	0	0	0.00061	257.831	0	-46.1647	253.163	253.884	253.317	4.575	3.14359	-0.60692	-0.32161	13.4516	-0.00574	3.16	95.8414
139	0.15	0.48379	0.92779	147.635	88.1385	7.99936	276.432	1	2.30073	2244	95785.4	192.111	2234.71	96501.3	373.807	0	2711.8	99044.8	0.00059	0	0	0	0.00058	257.831	0	-46.7866	252.584	253.278	252.79	4.69889	3.2743	-0.51838	-0.19033	13.4516	-0.00573	3.27983	93.3268
140	0.15	0.48386	0.9278	152.318	87.0071	12.0883	276.432	1	2.39712	2271.2	95785.4	192.25	2263.47	96501.3	372.88	0	2711.8	99073.5	0.00057	0	0	0	0.00056	257.831	0	-47.2298	252.195	252.866	252.499	4.62192	3.3346	-0.59928	-0.28254	13.4516	-0.00564	3.34655	94.8431
141	0.15	0.48417	0.92784	156.323	84.9936	14.4487	276.432	1	2.41813	2329.92	95785.4	192.234	2319.87	96501.3	372.265	0	2711.8	99132.9	0.00056	0	0	0	0.00055	257.831	0	-47.5464	251.937	252.565	252.295	4.66356	3.38096	-0.80145	-0.55709	13.4516	-0.00608	3.42655	99.3567
142	0.15	0.48452	0.92789	155.663	84.7382	14.7287	276.432	1	2.3159	2357.04	95785.4	191.405	2349.62	96501.3	372.029	0	2711.8	99160.1	0.00054	0	0	0	0.00053	257.831	0	-47.9013	251.611	252.218	251.983	4.57004	3.27117	-0.53479	-0.38049	13.4516	-0.0061	3.29322	96.6346
143	0.15	0.4847	0.92792	150.992	87.4291	14.8473	276.432	1	2.31001	2411.99	95785.4	190.308	2402.7	96501.3	258.68	0	2711.8	99214.7	0.00051	0	0	0	0.00051	257.831	0	-48.4448	251.103	251.669	251.467	4.81785	3.42146	-0.50337	-0.38176	13.4516	-0.00637	3.44269	96.3666
144	0.15	0.48469	0.92792	146.362	90.0484	14.9655	276.432	1	2.24199	2470.65	95785.4	188.899	2462.91	96501.3	258.251	0	2711.8	99273.9	0.00049	0	0	0	0.00048	257.831	0	-49.0219	250.574	251.097	250.95	4.7332	3.25099	-0.67144	-0.47084	13.4516	-0.00595	3.28491	98.2408
145	0.15	0.48465	0.92791	145.988	77.8261	30.9798	276.432	1	4.14458	2523.16	95785.4	188.434	2519.23	96501.3	258.169	0	2711.8	99326.1	0.0005	0	0	0	0.00048	257.831	63.8393	-48.8189	250.922	251.407	251.678	4.5211	3.22612	-1.22903	-0.85365	13.4516	-0.00588	3.33715	104.821
146	0.15	0.48453	0.92789	146.067	49.7548	73.1774	276.432	1	9.94044	2568.91	95785.4	191.307	2563.78	96501.3	370.837	0	2711.8	99372.1	0.00054	0	0	0	0.00052	257.831	226.276	-47.7546	252.249	252.703	253.982	4.13975	3.05604	-1.8406	-1.24543	13.4516	-0.00675	3.30007	112.172
147	0.15	0.48442	0.92788	149.799	22.9369	98.7224	276.432	1	18.3129	2565.49	95785.4	195.206	2562.5	96501.3	372.439	0	2711.8	99368.4	0.00059	0	1e-05	0	0.00057	257.831	354.332	-45.9224	254.19	254.651	256.491	3.25519	2.57774	-2.896	-2.14275	13.4516	-0.00684	3.35203	129.735
148	0.15	0.48442	0.92788	155.522	5.77442	117.083	276.432	1	25.5682	2588.23	95785.4	198.802	2583.09	96501.3	374.342	0	2711.8	99390.9	0.00064	0	1e-05	0	0.00061	257.831	440.566	-44.5083	255.698	256.144	258.443	3.12116	2.36518	-2.72341	-2.22895	13.4516	-0.00726	3.24997	133.302
149	0.15	0.48436	0.92787	159.699	-0.2081	119.638	276.432	1	29.9001	2586.33	95785.4	200.967	2580.09	96501.3	516.862	0	2711.8	99389.2	0.00069	0	1e-05	0	0.00065	257.831	465.906	-43.4195	256.794	257.243	259.563	2.98935	2.2848	-3.18584	-2.50482	13.4516	-0.00712	3.39034	137.63
150	0.15	0.48426	0.92785	158.779	3.70265	107.754	276.432	1	28.9129	2606.45	95785.4	202.413	2598.21	96501.3	517.928	0	2711.8	99408.5	0.00073	0	1e-05	0	0.00069	257.831	436.739	-42.9007	257.284	257.72	259.82	3.13939	2.38356	-2.97842	-2.3068	13.4516	-0.00706	3.31703	134.062
151	0.15	0.48412	0.92783	160.083	12.564	76.9542	276.432	1	25.266	2627	95785.4	202.666	2617.3	96501.3	519.015	0	2711.8	99428.7	0.00076	0	1e-05	0	0.00072	257.831	348.27	-42.3907	257.673	258.096	259.521	3.62949	2.78433	-2.33743	-1.83222	13.4516	-0.00744	3.3331	123.347
152	0.15	0.48385	0.92779	154.345	29.0422	36.8129	276.432	1	17.8368	2636.55	95785.4	201.778	2625.71	96501.3	519.296	0	2711.8	99437.4	0.00076	0	1e-05	0	0.00072	257.831	226.532	-42.3856	257.474	257.889	258.405	3.84893	2.94206	-1.73018	-1.28012	13.4516	-0.00681	3.20849	113.514
153	0.15	0.48376	0.92778	154.209	51.9713	-3.82199	276.432	1	4.33777	2669.54	95785.4	199.711	2659.12	96501.3	377.79	0	2711.8	99470.2	0.00078	0	0	0	0.00075	257.831	64.3924	-42.8679	256.659	257.049	256.517	2.72364	1.95403	-0.57781	-0.70258	13.4516	-0.00366	2.0765	109.776
154	0.15	0.48376	0.92778	152.135	74.2448	-7.11334	276.432	1	2.2319	2671.54	95785.4	195.417	2660.1	96501.3	43.928	0	2711.8	99471.4	0.00067	0	0	0	0.00066	257.831	0	-44.8609	254.625	255.011	254.381	3.40355	2.2653	1.09613	0.74374	13.4516	-0.00211	2.38427	71.824
155	0.15	0.48373	0.92778	150.092	78.3208	-2.65347	276.432	1	2.55917	2694.97	95785.4	193.308	2683.09	96501.3	171.76	0	2711.8	99494.6	0.00062	0	0	0	0.00061	257.831	0	-45.8713	253.71	254.077	253.625	3.375	2.26885	1.49603	0.87195	13.4516	-0.00205	2.43063	68.9776
156	0.15	0.48167	0.92777	149.341	77.8509	-2.12288	276.432	1	2.0978	2703.58	95785.4	191.992	2697.05	96501.3	43.6861	0	2711.8	99503.7	0.0006	0	0	0	0.00059	257.831	0	-46.2526	253.34	253.701	253.264	2.95719	1.74398	1.77234	1.06994	13.4516	-0.001	2.04603	58.4707
157	0.15	0.47878	0.92777	148.185	87.3782	10.2259	276.432	1	2.21777	2709.45	95785.4	190.08	2697.9	96501.3	43.3736	0	2711.8	99509.6	0.00053	0	0	0	0.00052	257.831	0	-48.0494	251.719	252.073	252.085	1.03825	0.41254	2.52186	1.59799	13.4516	0.00175	1.65038	14.4755
158	0.15	0.47681	0.92777	147.26	87.844	11.5503	276.432	1	2.13169	2707.2	95785.4	188.639	2695.8	96501.3	43.2664	0	2711.8	99507.9	0.0005	0	0	0	0.00049	257.831	0	-48.6557	251.129	251.484	251.601	0.13793	-0.37452	1.50008	1.01206	13.4516	0.00116	1.07913	339.693
159	0.15	0.4752	0.92776	147.472	81.8147	5.81988	276.432	1	1.68023	2653.7	95785.4	188.077	2644.13	96501.3	170.465	0	2711.8	99455.3	0.00051	0	0	0	0.0005	257.831	0	-48.247	251.441	251.834	251.703	-0.60145	-0.58461	1.04809	0.8438	13.4516	0.00484	1.02653	325.285
160	0.15	0.47379	0.92776	148.345	79.4323	4.65588	276.432	1	1.58729	2629.68	95785.4	187.915	2620.6	96501.3	170.434	0	2711.8	99432.6	0.00051	0	0	0	0.0005	257.831	0	-48.2566	251.401	251.81	251.608	-0.93932	-0.77222	0.91429	0.80858	13.4516	0.00612	1.11809	316.318
161	0.15	0.47251	0.92776	149.787	75.614	2.05753	276.432	1	1.43619	2555.62	95785.4	187.588	2548	96501.3	261.962	0	2711.8	99359.6	0.00052	0	0	0	0.00051	257.831	0	-47.9674	251.597	252.06	251.688	-1.3125	-1.08494	0.75438	0.72079	13.4516	0.00676	1.30255	303.598
162	0.15	0.47133	0.92775	150.43	77.2457	4.79361	276.432	1	1.98066	2470.74	95785.4	187.32	2461.67	96501.3	261.756	0	2711.8	99274.8	0.0005	0	0	0	0.00049	257.831	0	-48.3291	251.205	251.728	251.374	-2.21837	-1.57536	1.43517	0.98972	13.4516	0.00655	1.86046	302.139
163	0.15	0.47023	0.92775	150.433	78.109	6.42797	276.432	1	2.11533	2381.06	95785.4	186.849	2374.62	96501.3	43.2276	0	2711.8	99186.7	0.00048	0	0	0	0.00047	257.831	0	-48.6092	250.88	251.466	251.104	-2.20451	-1.52844	1.71717	1.05744	13.4516	0.00533	1.85858	304.677
164	0.15	0.46919	0.92774	153.156	76.6096	7.58405	276.432	1	2.21143	2291.42	95785.4	186.634	2287.18	96501.3	170.834	0	2711.8	99100.7	0.00048	0	0	0	0.00047	257.831	0	-48.6467	250.786	251.434	251.036	-2.3749	-1.7309	1.71101	1.06316	13.4516	0.00421	2.03134	301.559
165	0.15	0.4682	0.92774	156.561	71.8984	5.175	276.432	1	2.23546	2281.65	95785.4	187.163	2278.25	96501.3	171.147	0	2711.8	99092.6	0.00049	0	0	0	0.00048	257.831	0	-48.2736	251.121	251.776	251.286	-2.67967	-1.79079	2.28547	1.36024	13.4516	0.00497	2.24882	307.219
166	0.15	0.46725	0.92773	157.266	67.2558	0.56216	276.432	1	1.88851	2206.72	95785.4	187.274	2203.34	96501.3	263.365	0	2711.8	99018.1	0.00051	0	0	0	0.0005	257.831	0	-47.7234	251.556	252.266	251.575	-2.47316	-1.68677	1.89695	1.22414	13.4516	0.00419	2.08416	305.97
167	0.15	0.46635	0.92773	160.076	57.6476	-8.87037	276.432	1	1.71725	2148.45	95785.4	188.08	2147.65	96501.3	264.947	0	2711.8	98962.1	0.00056	0	0	0	0.00054	257.831	0	-46.3471	252.693	253.447	252.349	-2.34797	-1.60931	2.19992	1.52036	13.4516	0.00731	2.2139	313.372
168	0.15	0.46547	0.92773	189.463	36.9977	-9.56302	276.432	1	2.7901	2092.84	95785.4	179.522	2094.7	96501.3	382.947	0	2711.8	98910.5	0.00064	0	0	0	0.00061	257.831	0	-44.3647	254.582	255.38	254.173	-1.64095	-1.16561	2.30881	1.76759	13.4516	0.00605	2.11731	326.598
169	0.15	0.4646	0.92772	199.45	4.13958	-24.906	276.432	1	7.00202	2004.84	95785.4	177.665	2012.72	96501.3	928.857	0	2711.8	98827.4	0.00081	0	0	0	0.00077	257.831	43.6246	-40.6272	258.086	258.958	257.274	0.79407	0.06236	4.53277	3.10733	13.4516	0.00182	3.10796	1.1497
170	0.15	0.48301	0.92767	180.717	-28.1825	-15.9723	276.432	1	26.7298	1914.69	95785.4	199.648	1921.82	96501.3	930.758	0	2711.8	98741	0.00094	0	1e-05	0	0.0009	257.831	221.194	-37.864	261.054	262.001	260.726	2.21622	1.52407	6.64824	5.06447	13.4516	0.00154	5.28882	16.7483
171	0.15	0.48244	0.92759	184.573	-44.2819	15.627	276.432	1	41.4561	1757.92	95785.4	203.782	1773.35	96501.3	932.182	0	2711.8	98587.3	0.00107	0	1e-05	0	0.00102	257.831	351.579	-36.2563	262.745	263.816	263.047	2.90819	2.21434	6.86544	5.34493	13.4516	0.00105	5.78546	22.5036
172	0.15	0.48184	0.92751	189.193	-59.9326	34.3954	276.432	1	43.8426	1667.53	95785.4	207.383	1686.5	96501.3	933.957	0	2711.8	98500.1	0.00142	0	2e-05	0	0.00135	257.831	431.297	-34.3172	264.708	265.854	265.37	4.65503	3.24755	6.24146	4.86517	13.4516	-0.00178	5.84948	33.7235
173	0.15	0.48127	0.92743	207.937	-62.2927	41.5911	276.432	1	48.2309	1548.69	95785.4	201.546	1569.7	96501.3	936.562	0	2711.8	98383.8	0.00169	0	2e-05	0	0.00161	257.831	433.809	-33.0109	265.923	267.164	266.631	6.99348	4.97948	6.89283	5.43498	13.4516	-0.00461	7.37118	42.4956
174	0.15	0.48076	0.92735	219.65	-55.6112	29.5245	276.432	1	49.0227	1466.84	95785.4	196.425	1488.51	96501.3	937.963	0	2711.8	98303.4	0.00181	0	2e-05	0	0.00174	257.831	380.761	-32.2343	266.553	267.859	267.003	9.17239	6.86178	7.58673	5.83189	13.4516	-0.00775	9.00527	49.6385
175	0.15	0.48043	0.9273	241.508	-48.1323	-4.45121	276.432	1	42.4076	1427.84	95785.4	193.974	1453.98	96501.3	939.186	0	2711.8	98266.5	0.0019	0	1e-05	0	0.00184	257.831	249.924	-31.4321	267.194	268.533	267.126	9.64076	7.04045	7.29433	5.55772	13.4516	-0.0084	8.96974	51.7125
176	0.15	0.48035	0.92729	270.163	-40.261	-24.4026	276.432	1	32.8887	1414.82	95785.4	206.438	1444.48	96501.3	540.73	0	2711.8	98256.1	0.00197	0	1e-05	0	0.00191	257.831	126.545	-31.0398	267.483	268.831	267.086	9.61294	6.95531	5.88816	4.32453	13.4516	-0.01025	8.19011	58.1283
177	0.15	0.48088	0.92737	269.967	-24.1414	-34.1939	276.432	1	13.9118	1480.45	95785.4	200.368	1510.6	96501.3	392.923	0	2711.8	98324.1	0.00199	0	0	0	0.00196	257.831	33.8888	-31.6377	266.856	268.148	266.227	8.34876	6.08179	3.75674	2.73035	13.4516	-0.00955	6.66656	65.8228
178	0.15	0.48122	0.92742	277.685	-15.9232	-26.3603	276.432	1	5.51652	1488.95	95785.4	183.94	1524.11	96501.3	1201.05	0	2711.8	98336.5	0.002	0	0	0	0.00198	257.831	0	-32.084	266.4	267.68	265.805	5.72224	4.20965	3.32079	2.34582	13.4516	-0.00624	4.81913	60.8713
179	0.15	0.48215	0.92755	276.037	-11.3899	-20.0212	276.432	1	2.97801	1517.67	95785.4	172.626	1554.47	96501.3	539.487	0	2711.8	98365.9	0.00199	0	0	0	0.00198	257.831	0	-32.4379	266.097	267.353	265.606	4.69479	3.46351	3.44528	2.41451	13.4516	-0.00464	4.22206	55.1186
180	0.15	0.48298	0.92767	277.933	-11.8554	-20.2025	276.432	1	3.75323	1541.6	95785.4	171.89	1575.43	96501.3	539.827	0	2711.8	98386.5	0.00202	0	0	0	0.00201	257.831	0	-32.3391	266.236	267.476	265.78	5.80564	4.29903	2.85473	2.04509	13.4516	-0.00653	4.76068	64.5591
181	0.15	0.48345	0.92774	274.905	-7.26035	-15.9522	276.432	1	2.20836	1601.89	95785.4	179.651	1626.39	96501.3	391.699	0	2711.8	98437.9	0.002	0	0	0	0.00199	257.831	0	-32.7345	265.916	267.115	265.538	6.00148	4.36203	-0.4505	-0.51856	13.4516	-0.00889	4.39275	96.7795
182	0.15	0.48356	0.92775	195.941	41.4403	-17.2779	276.432	1	-4.85894	1678.82	95785.4	202.175	1691.44	96501.3	177.147	0	2711.8	98509.2	0.00145	0	0	0	0.00147	257.831	0	-36.7856	261.847	262.973	261.337	4.5172	3.02427	-1.62932	-1.20223	13.4516	-0.006	3.25447	111.679
183	0.15	0.48365	0.92777	183.256	52.9983	-12.2683	276.432	1	-4.67073	1670.34	95785.4	201.043	1677.2	96501.3	44.9487	0	2711.8	98494.6	0.00128	0	0	0	0.00131	257.831	0	-38.3488	260.299	261.43	259.884	4.17784	2.60171	-1.04249	-0.73096	13.4516	-0.00596	2.70244	105.693
184	0.15	0.48372	0.92778	177.589	58.9169	-9.47133	276.432	1	-3.06861	1734.79	95785.4	200.192	1737.15	96501.3	44.7925	0	2711.8	98553.1	0.00117	0	0	0	0.0012	257.831	0	-39.2776	259.344	260.427	258.866	3.41071	1.83388	-1.19639	-0.76546	13.4516	-0.00465	1.98722	112.656
185	0.15	0.48376	0.92778	173.498	63.8167	-5.51043	276.432	1	-2.45584	1756.5	95785.4	198.717	1758.29	96501.3	44.6093	0	2711.8	98572.7	0.0011	0	0	0	0.00114	257.831	0	-40.3394	258.318	259.381	257.91	2.20661	1.36842	-1.12525	-0.68388	13.4516	-0.00402	1.52979	116.554
186	0.15	0.4838	0.92779	170.599	66.3745	-3.23993	276.432	1	-2.18228	1801.06	95785.4	197.626	1802.73	96501.3	44.4434	0	2711.8	98615.4	0.00103	0	0	0	0.00108	257.831	0	-41.3142	257.444	258.472	257.164	1.69633	1.12944	-0.90458	-0.58026	13.4516	-0.00314	1.26978	117.192
187	0.15	0.48383	0.92779	168.819	68.5422	-1.6434	276.432	1	-0.80177	1858.38	95785.4	196.888	1858.3	96501.3	44.3642	0	2711.8	98671.6	0.00101	0	0	0	0.00106	257.831	0	-41.8123	256.956	257.94	256.475	1.02486	0.6887	-1.02911	-0.65958	13.4516	-0.00419	0.9536	133.763
188	0.15	0.48384	0.92779	167.693	69.1545	-0.84264	276.432	1	-0.13865	1880.81	95785.4	196.16	1880.44	96501.3	44.3112	0	2711.8	98693.1	0.00103	0	0	0	0.00104	257.831	0	-42.1313	256.698	257.665	255.94	0.0473	-0.28463	-0.81298	-0.57411	13.4516	-0.00203	0.640794	206.371
189	0.15	0.48386	0.9278	166.403	70.8919	6.43684	276.432	1	-4.85866	1937.69	95785.4	196.005	1935.72	96501.3	43.9726	0	2711.8	98748.9	0.00088	2e-05	0	0	0.00091	257.831	0	-44.1085	255.073	255.993	255.366	-0.98069	-0.89873	0.68002	0.50753	13.4516	0.00241	1.03213	299.454
190	0.15	0.48392	0.9278	179.957	76.0542	25.4022	276.432	1	-3.02427	1971.14	95785.4	196.686	1968.28	96501.3	43.6686	0	2711.8	98780.6	0.00077	1e-05	0	0	0.00079	257.831	0	-45.8436	253.511	254.401	254.497	-0.98077	-0.75387	0.55397	0.42246	13.4516	0.00133	0.864172	299.266
191	0.15	0.48397	0.92781	160.723	81.0541	15.0712	276.432	1	-2.50118	2026.02	95785.4	195.041	2022.65	96501.3	43.5849	0	2711.8	98833.7	0.00071	0	0	0	0.00072	257.831	0	-46.3522	252.971	253.821	253.611	-0.89299	-0.69504	0.70565	0.42279	13.4516	0.00019	0.813531	301.312
192	0.15	0.484	0.92782	159.269	81.066	14.3921	276.432	1	-1.59762	2077.35	95785.4	195.048	2074.23	96501.3	43.506	0	2711.8	98884.1	0.00067	0	0	0	0.00068	257.831	0	-46.8294	252.524	253.334	253.154	-0.79417	-0.56316	0.63637	0.36899	13.4516	0.00044	0.673278	303.233
193	0.15	0.48401	0.92782	158.113	67.6619	29.071	276.432	1	0.74491	2114.34	95785.4	195.215	2110.42	96501.3	43.5314	0	2711.8	98919.6	0.00067	0	0	0	0.00067	257.831	65.9738	-46.7077	252.767	253.553	253.905	-0.56378	-0.36303	0.76766	0.47068	13.4516	0.00049	0.594416	322.357
194	0.15	0.48097	0.92781	157.537	28.0596	55.5642	276.432	1	7.34007	2152.52	95785.4	198.894	2147.48	96501.3	43.9397	0	2711.8	98956.1	0.00078	0	0	0	0.00076	257.831	228.785	-44.3912	255.238	256.004	257.197	-0.21607	-0.14512	0.68974	0.52625	13.4516	0.00118	0.545893	344.583
195	0.15	0.47828	0.92778	158.932	-4.00871	75.6459	276.432	1	17.0779	2137.6	95785.4	203.789	2132.59	96501.3	264.403	0	2711.8	98940.6	0.00088	0	1e-05	0	0.00084	257.831	365.235	-41.9712	257.727	258.513	260.298	0.49932	0.28035	-0.01789	-0.18205	13.4516	-0.0012	0.334273	122.998
196	0.15	0.47609	0.92772	161.238	-19.9297	88.3946	276.432	1	30.0194	2138.94	95785.4	207.765	2134.31	96501.3	380.463	0	2711.8	98941.7	0.00086	0	1e-05	0	0.00082	257.831	453.302	-40.2341	259.541	260.331	262.3	1.01496	0.57296	-1.15599	-1.05666	13.4516	-0.00309	1.202	151.532
197	0.15	0.47404	0.92765	162.9	-21.2445	93.1996	276.432	1	39.4579	2128.28	95785.4	210.049	2123.64	96501.3	524.461	0	2711.8	98931	0.00084	0	1e-05	0	0.0008	257.831	484.084	-39.3236	260.474	261.275	263.111	1.17548	0.78145	-2.28876	-1.86556	13.4516	-0.00386	2.02262	157.272
198	0.15	0.47212	0.92756	163.737	-15.5495	86.2066	276.432	1	37.7919	2122.77	95785.4	210.517	2119.82	96501.3	701.877	0	2711.8	98925.6	0.0009	0	1e-05	0	0.00086	257.831	454.57	-38.9418	260.823	261.629	263.229	1.00056	0.75879	-2.55697	-2.07239	13.4516	-0.00376	2.20694	159.89
199	0.15	0.47041	0.92749	164.693	-3.59329	60.8566	276.432	1	32.6444	2125.59	95785.4	210.004	2123.07	96501.3	702.04	0	2711.8	98928.6	0.0009	0	1e-05	0	0.00086	257.831	367.4	-38.741	260.909	261.713	262.673	0.84201	0.48031	-2.59848	-2.12172	13.4516	-0.00364	2.17541	167.245
200	0.15	0.46893	0.92744	164.365	14.6931	26.308	276.432	1	18.9419	2136.68	95785.4	208.42	2135.2	96501.3	525.197	0	2711.8	98939.7	0.00097	0	1e-05	0	0.00092	257.831	232.546	-38.9642	260.498	261.293	261.373	0.88309	0.58708	-2.01683	-1.69952	13.4516	-0.0034	1.79806	160.943
201	0.15	0.47984	0.92742	164.682	44.1154	-7.00532	276.432	1	3.94896	2193.76	95785.4	206.037	2191.72	96501.3	44.7424	0	2711.8	98996.7	0.00099	0	0	0	0.00095	257.831	69.8778	-39.846	259.216	259.964	258.898	1.68155	1.14413	-2.30789	-1.53382	13.4516	-0.00292	1.91354	143.279
202	0.15	0.47667	0.92742	161.972	68.0549	-9.41957	276.432	1	0.13831	2198.97	95785.4	200.716	2197.42	96501.3	44.511	0	2711.8	99001.4	0.00087	0	0	0	0.00087	257.831	0	-41.1592	257.569	258.309	256.492	1.0433	0.7577	-2.30921	-1.53968	13.4516	-0.00232	1.71602	153.797
203	0.15	0.47468	0.92742	160.78	71.7661	-3.66337	276.432	1	-0.15448	2241.31	95785.4	198.953	2240.7	96501.3	44.2972	0	2711.8	99043.6	0.00083	0	0	0	0.00084	257.831	0	-42.4245	256.509	257.215	255.677	2.03723	1.03768	-0.68319	-0.66405	13.4516	-0.00468	1.23197	122.617
204	0.15	0.47308	0.92742	158.993	70.044	-5.55271	276.432	1	-0.49045	2274.65	95785.4	198.265	2275.12	96501.3	44.1449	0	2711.8	99077.5	0.00081	0	0	0	0.00082	257.831	0	-43.3233	255.737	256.415	255.344	2.37556	1.52152	-0.02473	-0.08959	13.4516	-0.00414	1.52416	93.3698
205	0.15	0.47168	0.92742	159.201	69.7724	-4.86969	276.432	1	0.11989	2323.65	95785.4	196.858	2324.39	96501.3	44.0926	0	2711.8	99126.5	0.00076	0	0	0	0.00076	257.831	0	-43.6354	255.416	256.057	254.952	2.27864	1.39316	-0.02064	-0.04354	13.4516	-0.00378	1.39384	91.7901
206	0.15	0.47042	0.92742	158.505	71.6742	-1.64085	276.432	1	0.03409	2374.31	95785.4	195.817	2374.35	96501.3	44.0798	0	2711.8	99176.6	0.00071	0	0	0	0.00071	257.831	0	-43.7362	255.407	256.011	254.413	1.5558	0.7962	1.07935	0.50271	13.4516	-0.002	0.941622	57.7322
207	0.15	0.46925	0.92742	157.05	68.1912	-7.59875	276.432	1	1.35835	2323.05	95785.4	195.346	2322.98	96501.3	43.9782	0	2711.8	99124.6	0.00067	0	0	0	0.00065	257.831	0	-44.269	254.804	255.445	254.352	1.61047	1.01309	2.33117	1.40739	13.4516	-0.00137	1.7341	35.7477
208	0.15	0.46815	0.92742	156.387	68.1904	-7.63361	276.432	1	1.74717	2313.11	95785.4	195.265	2312.15	96501.3	43.8839	0	2711.8	99114.5	0.00066	0	0	0	0.00065	257.831	0	-44.8009	254.378	255.025	254.07	1.7865	1.08225	2.69522	1.78254	13.4516	-0.00021	2.08536	31.2636
209	0.15	0.46712	0.92741	156.184	68.2202	-6.81675	276.432	1	1.70021	2256.29	95785.4	194.874	2253.96	96501.3	43.8283	0	2711.8	99058	0.00064	0	0	0	0.00063	257.831	0	-45.0737	254.076	254.764	253.8	2.02133	1.13481	2.62277	1.69373	13.4516	-0.00015	2.03875	33.8223
210	0.15	0.46614	0.92741	156.628	68.9674	-4.39924	276.432	1	1.47344	2224.39	95785.4	194.583	2222.88	96501.3	43.7567	0	2711.8	99025.9	0.00062	0	0	0	0.00061	257.831	0	-45.4574	253.704	254.414	253.5	1.65275	0.72962	2.46015	1.5332	13.4516	5e-05	1.69795	25.4489
211	0.15	0.4652	0.92741	156.27	71.6523	-0.27625	276.432	1	1.29143	2217.41	95785.4	193.928	2215.17	96501.3	43.6226	0	2711.8	99018.9	0.00059	0	0	0	0.00057	257.831	0	-46.2158	253.052	253.766	253.035	0.47768	-0.05161	1.37247	0.92242	13.4516	0.00167	0.923863	356.798
212	0.15	0.46431	0.92741	156.147	70.9023	-0.59883	276.432	1	1.38488	2195.51	95785.4	193.21	2192.79	96501.3	100.078	0	2711.8	98996.8	0.00057	0	0	0	0.00055	257.831	0	-46.3547	252.883	253.613	252.849	-0.01153	-0.32379	1.27513	0.99512	13.4516	0.00308	1.04647	341.976
213	0.15	0.46345	0.9274	156.64	67.8818	-2.82926	276.432	1	0.92901	2161.27	95785.4	193.409	2157.38	96501.3	173.138	0	2711.8	98962.2	0.00059	0	0	0	0.00057	257.831	0	-46.0142	253.08	253.835	252.885	-0.50344	-0.61255	1.61031	1.10033	13.4516	0.0044	1.25934	330.895
214	0.15	0.46264	0.9274	157.423	65.6376	-3.71747	276.432	1	0.22459	2072.96	95785.4	194.241	2068.44	96501.3	173.257	0	2711.8	98873.5	0.00061	0	0	0	0.0006	257.831	0	-45.2817	253.545	254.367	252.91	-0.44456	-0.60548	1.71109	1.08197	13.4516	0.00558	1.23986	330.768
215	0.15	0.46186	0.9274	157.916	66.103	-1.90404	276.432	1	-0.01452	2031.66	95785.4	194.052	2026.44	96501.3	266.186	0	2711.8	98832.2	0.00062	0	0	0	0.00062	257.831	0	-44.6913	254.115	254.97	252.728	0.39216	-0.11395	0.79993	0.87739	13.4516	0.00363	0.884759	352.6
216	0.15	0.4611	0.9274	158.71	64.0159	-3.26853	276.432	1	-0.11029	2013.27	95785.4	194.082	2007.43	96501.3	265.936	0	2711.8	98814.1	0.00064	0	0	0	0.00064	257.831	0	-44.2241	254.497	255.366	252.768	1.70018	0.92553	0.87574	0.74265	13.4516	0.00021	1.18665	51.2563
217	0.15	0.46034	0.9274	159.461	33.4549	-7.25407	276.432	1	1.9923	1988.95	95785.4	194.81	1978.68	96501.3	265.909	0	2711.8	98789.8	0.00073	0	0	0	0.00071	257.831	67.9974	-43.2422	255.632	256.523	255.275	2.28633	1.33369	1.81229	1.28392	13.4516	-0.00085	1.85126	46.0893
218	0.15	0.45947	0.92738	162.287	-10.1024	12.0501	276.432	1	15.911	1913.48	95785.4	202.189	1902.13	96501.3	267.514	0	2711.8	98714.5	0.00093	0	1e-05	0	0.00089	257.831	232.222	-40.0248	259.093	260.052	259.37	4.51603	2.99165	4.19786	2.89943	13.4516	-0.00464	4.16613	45.8968
219	0.15	0.45842	0.92732	166.113	-41.9222	33.1048	276.432	1	28.0783	1767.11	95785.4	207.164	1758.45	96501.3	387.826	0	2711.8	98568.9	0.00117	0	1e-05	0	0.00112	257.831	369.201	-37.0309	262.094	263.176	262.832	4.18772	2.84431	4.72732	3.3355	13.4516	-0.00391	4.38357	40.4555
220	0.15	0.45717	0.92724	172.593	-58.7382	42.0554	276.432	1	46.7152	1678.09	95785.4	212.047	1672.56	96501.3	389.877	0	2711.8	98481.5	0.00131	0	2e-05	0	0.00125	257.831	456.459	-34.6621	264.415	265.574	265.273	5.30517	3.74097	5.1236	3.66066	13.4516	-0.00511	5.23405	45.6217
221	0.15	0.45574	0.92712	177.073	-60.7048	46.3625	276.432	1	56.7761	1582.7	95785.4	215.094	1579.4	96501.3	390.507	0	2711.8	98386.8	0.00143	0	2e-05	0	0.00136	257.831	486.389	-33.4112	265.594	266.831	266.482	5.66748	4.25218	5.64932	4.11291	13.4516	-0.0049	5.91583	45.9538
222	0.15	0.45429	0.92699	179.364	-51.5947	44.5386	276.432	1	54.1318	1521.67	95785.4	215.078	1517.95	96501.3	538.217	0	2711.8	98325.4	0.0015	0	2e-05	0	0.00143	257.831	457.463	-33.1608	265.788	267.074	266.64	5.65429	4.17998	5.77464	4.25077	13.4516	-0.00443	5.96165	44.5189
223	0.15	0.45299	0.92689	178.471	-36.9837	21.6246	276.432	1	44.2034	1444.78	95785.4	214.58	1439.02	96501.3	538.552	0	2711.8	98248.6	0.00154	0	2e-05	0	0.00147	257.831	367.402	-33.0643	265.703	267.048	266.123	5.55863	3.86301	6.05631	4.40149	13.4516	-0.00423	5.85628	41.2721
224	0.15	0.45184	0.92681	182.507	-17.8394	-20.0445	276.432	1	36.5948	1317.55	95785.4	206.559	1314.7	96501.3	539.351	0	2711.8	98120.9	0.00147	0	1e-05	0	0.0014	257.831	226.948	-33.0438	265.379	266.821	265.004	6.19704	4.01584	6.96086	4.9793	13.4516	-0.00455	6.39691	38.8864
225	0.15	0.45082	0.92674	176.989	4.40949	-72.8102	276.432	1	27.7481	1183.93	95785.4	210.404	1184.69	96501.3	540.958	0	2711.8	97988.3	0.00134	0	1e-05	0	0.00129	257.831	71.5289	-33.3997	264.648	266.189	263.372	6.20381	4.16605	8.33793	5.96368	13.4516	-0.00385	7.27471	34.937
226	0.15	0.44992	0.9267	178.944	14.969	-88.8053	276.432	1	20.2729	1081.23	95785.4	208.924	1092.42	96501.3	540.611	0	2711.8	97891.5	0.0013	0	1e-05	0	0.00126	257.831	0	-33.8702	264.02	265.632	262.479	6.64827	4.38634	8.34997	5.99421	13.4516	-0.00425	7.42769	36.1953
227	0.15	0.44908	0.92666	185.005	8.53574	-86.8024	276.432	1	15.759	974.061	95785.4	209.129	989.211	96501.3	541.896	0	2711.8	97790.7	0.00143	0	1e-05	0	0.0014	257.831	0	-33.48	264.372	266.065	262.922	7.06848	4.68395	8.63852	6.34358	13.4516	-0.00433	7.88545	36.4413
228	0.15	0.44828	0.92662	189.748	3.42219	-89.615	276.432	1	16.2557	923.299	95785.4	209.31	941.508	96501.3	541.844	0	2711.8	97747.6	0.00148	0	1e-05	0	0.00145	257.831	0	-32.9235	264.86	266.59	263.342	6.8588	4.66523	8.38307	6.19326	13.4516	-0.00418	7.75376	36.9898
229	0.15	0.44746	0.92658	223.405	-6.10533	-73.0188	276.432	1	18.0279	904.387	95785.4	168.997	926.773	96501.3	541.103	0	2711.8	97734.7	0.00161	0	1e-05	0	0.00158	257.831	0	-32.5598	265.346	267.088	264.187	7.54664	5.57093	8.71094	6.52462	13.4516	-0.00503	8.57939	40.4918
230	0.15	0.44672	0.92655	228.162	-9.24863	-62.9802	276.432	1	7.59145	854.243	95785.4	159.2	881.32	96501.3	541.107	0	2711.8	97689.5	0.0018	0	0	0	0.00179	257.831	0	-32.3221	265.599	267.379	264.613	7.78333	5.82619	8.72622	6.56014	13.4516	-0.0053	8.77382	41.6089
231	0.15	0.47515	0.92655	206.44	-8.70437	-70.1879	276.432	1	-5.31433	750.169	95785.4	196.722	779.867	96501.3	724.616	0	2711.8	97589.1	0.00193	0	0	0	0.00194	257.831	0	-31.9818	265.833	267.693	264.752	8.38678	6.27152	8.65699	6.53273	13.4516	-0.00619	9.05586	43.8313
232	0.15	0.47537	0.92658	202.1	-14.8202	-75.3473	276.432	1	-12.8769	719.575	95785.4	212.63	752.148	96501.3	724.391	0	2711.8	97563.4	0.00209	0	0	0	0.00211	257.831	0	-31.2078	266.563	268.448	265.414	8.24522	6.3661	8.95281	6.72527	13.4516	-0.00586	9.26048	43.4284
233	0.15	0.47543	0.92659	267.972	-28.9453	-50.383	276.432	1	3.40801	662.218	95785.4	217.657	694.438	96501.3	724.341	0	2711.8	97509.8	0.00226	0	0	0	0.00226	257.831	0	-30.2698	267.575	269.51	266.837	8.73168	7.02613	9.33331	7.04057	13.4516	-0.0063	9.94666	44.9412
234	0.15	0.47546	0.92659	284.846	-31.3093	-41.6409	276.432	1	5.68766	631.636	95785.4	217.097	660.516	96501.3	946.746	0	2711.8	97480.9	0.00235	0	0	0	0.00234	257.831	0	-29.8139	268.026	269.987	267.397	8.78279	6.98402	8.52273	6.39662	13.4516	-0.00687	9.47065	47.5136
235	0.15	0.47554	0.92661	286.667	-31.2247	-42.5448	276.432	1	6.98358	578.285	95785.4	213.126	605.43	96501.3	725.215	0	2711.8	97427.1	0.00241	0	0	0	0.0024	257.831	0	-29.3986	268.388	270.395	267.741	9.589	7.22948	7.9448	5.99518	13.4516	-0.00822	9.39189	50.3322
236	0.15	0.47562	0.92662	285.381	-27.545	-38.9018	276.432	1	5.73716	535.543	95785.4	217.208	565.672	96501.3	725.259	0	2711.8	97381.7	0.00243	0	0	0	0.00242	257.831	0	-29.3968	268.369	270.411	267.763	9.9763	7.33118	7.01974	5.24368	13.4516	-0.00957	9.01346	54.4255
237	0.15	0.4757	0.92663	276.578	-20.5282	-37.747	276.432	1	4.67484	572.383	95785.4	218.783	599.305	96501.3	947.192	0	2711.8	97415.3	0.00237	0	0	0	0.00236	257.831	0	-29.7024	268.081	270.094	267.456	9.71657	6.90047	5.91371	4.29145	13.4516	-0.01024	8.12607	58.1222
238	0.15	0.47572	0.92663	268.354	-10.7495	-31.2878	276.432	1	2.85985	581.076	95785.4	219.318	599.344	96501.3	541.608	0	2711.8	97420.6	0.00226	0	0	0	0.00226	257.831	0	-30.3865	267.405	269.409	266.834	8.41787	5.92005	4.77927	3.47889	13.4516	-0.00863	6.86656	59.5596
239	0.15	0.47592	0.92666	202.677	8.02664	-55.3046	276.432	1	-9.18759	611.258	95785.4	216.477	623.211	96501.3	723.098	0	2711.8	97446.8	0.00207	0	0	0	0.00209	257.831	0	-31.2963	266.36	268.335	265.319	8.52142	5.89881	4.167	2.96033	13.4516	-0.00913	6.59996	63.3501
240	0.15	0.47608	0.92668	199.046	16.8792	-48.1884	276.432	1	-7.5606	689.822	95785.4	217.031	693.484	96501.3	721.036	0	2711.8	97522	0.00192	0	0	0	0.00193	257.831	0	-32.3247	265.422	267.332	264.483	7.64137	5.71844	3.13067	2.36609	13.4516	-0.00822	6.18861	67.5219
241	0.15	0.47613	0.92669	195.343	17.4977	-24.4147	276.432	1	0.6965	760.405	95785.4	217.785	759.891	96501.3	537.963	0	2711.8	97589	0.00182	0	0	0	0.00181	257.831	64.7146	-33.188	264.751	266.603	264.236	6.34094	4.98315	2.78106	1.91481	13.4516	-0.00794	5.33838	68.9804
242	0.15	0.47596	0.92666	191.747	1.87305	19.976	276.432	1	16.4955	835.876	95785.4	219.419	833.539	96501.3	534.917	0	2711.8	97659	0.00178	0	1e-05	0	0.00173	257.831	224.35	-33.3495	264.965	266.764	265.397	5.8759	4.85909	0.47872	0.34593	13.4516	-0.00843	4.87139	85.9278
243	0.15	0.4755	0.9266	187.385	2.44186	67.0426	276.432	1	36.5857	857.978	95785.4	220.315	862.438	96501.3	709.681	0	2711.8	97676.4	0.00156	0	1e-05	0	0.00149	257.831	358.689	-34.3728	264.17	265.951	265.394	7.88119	6.21499	-2.33132	-1.70297	13.4516	-0.01321	6.44408	105.324
244	0.15	0.47481	0.9265	185.762	6.56717	106.733	276.432	1	48.3338	936.49	95785.4	219.464	942.016	96501.3	706.61	0	2711.8	97752.6	0.00133	0	2e-05	0	0.00126	257.831	448.716	-35.6427	263.141	264.855	265.09	7.63078	5.80643	-3.38786	-2.4449	13.4516	-0.01363	6.30017	112.834
245	0.15	0.47406	0.92639	179.675	8.19528	119.963	276.432	1	48.2422	982.537	95785.4	218.261	991.039	96501.3	704.516	0	2711.8	97801.3	0.00129	0	2e-05	0	0.00123	257.831	479.493	-36.149	262.732	264.406	264.942	7.48213	5.51115	-3.54898	-2.71345	13.4516	-0.01393	6.14293	116.214
246	0.15	0.47335	0.92629	180.977	13.2282	116.455	276.432	1	44.1055	1062.26	95785.4	216.227	1068.53	96501.3	703.247	0	2711.8	97884.4	0.00125	0	2e-05	0	0.00119	257.831	449.147	-36.6539	262.292	263.899	264.493	6.94515	5.06392	-3.77931	-2.85818	13.4516	-0.01304	5.81485	119.441
247	0.15	0.4728	0.92621	181.726	20.5703	90.8574	276.432	1	34.9679	1109.64	95785.4	214.278	1117.79	96501.3	526.613	0	2711.8	97931.8	0.00125	0	1e-05	0	0.00119	257.831	362.633	-36.9365	261.975	263.544	263.805	6.25868	4.6044	-3.07078	-2.32208	13.4516	-0.01149	5.1568	116.763
248	0.15	0.4725	0.92617	180.321	33.9795	50.4556	276.432	1	22.3539	1153.73	95785.4	212.071	1160.34	96501.3	526.317	0	2711.8	97974.4	0.00124	0	1e-05	0	0.00119	257.831	229.98	-37.2957	261.474	263.008	262.552	5.86023	4.29932	-2.42746	-1.91427	13.4516	-0.01056	4.70623	114.001
249	0.15	0.47234	0.92615	177.97	51.9224	1.85753	276.432	1	9.34752	1240.58	95785.4	209.565	1248.81	96501.3	382.964	0	2711.8	98059.7	0.00119	0	0	0	0.00116	257.831	70.8968	-37.7743	260.762	262.226	260.805	5.38488	3.88725	-2.19612	-1.82254	13.4516	-0.00881	4.29329	115.12
250	0.15	0.47235	0.92615	176.963	68.6445	-6.62262	276.432	1	2.94437	1316.94	95785.4	206.126	1321.87	96501.3	266.662	0	2711.8	98134.5	0.00108	0	0	0	0.00107	257.831	0	-39.3729	259.148	260.546	258.977	4.86756	3.41505	-1.52391	-1.25091	13.4516	-0.00614	3.63694	110.117
251	0.15	0.47233	0.92615	172.022	73.7728	-1.30083	276.432	1	1.7514	1383.32	95785.4	204.833	1384.58	96501.3	524.804	0	2711.8	98197.5	0.001	0	0	0	0.00099	257.831	0	-40.5962	258.03	259.374	257.992	4.42188	2.88557	-0.12084	-0.23535	13.4516	-0.00473	2.89515	94.6628
252	0.15	0.47034	0.92614	168.496	72.5059	-3.69059	276.432	1	1.36004	1420.57	95785.4	204.289	1418.08	96501.3	174.378	0	2711.8	98231.6	0.00095	0	0	0	0.00095	257.831	0	-40.9827	257.625	258.942	257.505	4.15553	2.40824	1.08531	0.67674	13.4516	-0.00383	2.50152	74.3041
253	0.15	0.46755	0.92614	168.119	66.3031	-10.353	276.432	1	1.47786	1468.91	95785.4	204.788	1465.02	96501.3	174.742	0	2711.8	98278.4	0.00095	0	0	0	0.00094	257.831	0	-40.6632	257.859	259.142	257.503	4.40244	2.45113	1.44956	0.77211	13.4516	-0.00429	2.56986	72.5155
254	0.15	0.46567	0.92614	167.427	69.9457	-4.41035	276.432	1	0.93648	1512.93	95785.4	204.932	1508.02	96501.3	174.522	0	2711.8	98321.3	0.0009	0	0	0	0.0009	257.831	0	-41.7039	256.972	258.218	256.831	3.6251	2.06842	2.77813	1.54257	13.4516	-0.00251	2.58029	53.2855
255	0.15	0.47227	0.92614	167.362	73.0471	1.31345	276.432	1	0.58515	1521.71	95785.4	203.896	1515.83	96501.3	44.1615	0	2711.8	98329.5	0.00085	0	0	0	0.00085	257.831	0	-42.6481	256.123	257.358	256.174	1.64102	0.98139	2.51447	1.46002	13.4516	0.00092	1.7592	33.908
256	0.15	0.47228	0.92614	169.868	69.7648	0.88501	276.432	1	0.5091	1533.45	95785.4	204.2	1526.66	96501.3	173.773	0	2711.8	98340.2	0.00084	0	0	0	0.00084	257.831	0	-42.7787	256	257.227	256.044	0.47009	0.28425	1.48136	1.09743	13.4516	0.00407	1.13364	14.5213
257	0.15	0.47027	0.92614	163.452	68.5539	-4.12205	276.432	1	-0.76801	1539.09	95785.4	203.202	1532.48	96501.3	173.684	0	2711.8	98344.4	0.00086	0	0	0	0.00087	257.831	0	-42.5308	256.055	257.279	255.797	2.60836	1.37291	1.13617	0.52209	13.4516	-0.00132	1.46883	69.1792
258	0.15	0.46754	0.92614	162.605	65.3379	-8.35653	276.432	1	-0.45527	1569	95785.4	203.139	1560.39	96501.3	265.676	0	2711.8	98373.5	0.00084	0	0	0	0.00085	257.831	0	-42.4642	256.123	257.326	255.775	3.76565	2.05916	0.95747	0.48135	13.4516	-0.00317	2.11467	76.8428
259	0.15	0.46568	0.92614	161.763	64.7084	-10.0564	276.432	1	0.47961	1586.96	95785.4	202.758	1576.64	96501.3	173.361	0	2711.8	98390.7	0.00081	0	0	0	0.00081	257.831	0	-42.6986	255.929	257.118	255.592	4.15341	2.47126	1.40932	0.80761	13.4516	-0.00484	2.59988	71.9026
260	0.15	0.46414	0.92614	160.855	65.1159	-10.1992	276.432	1	1.02551	1598.26	95785.4	202.673	1585.66	96501.3	173.279	0	2711.8	98401	0.00078	0	0	0	0.00077	257.831	0	-42.9675	255.68	256.86	255.353	4.28853	2.57024	1.61427	0.92234	13.4516	-0.0048	2.73072	70.2593
261	0.15	0.46278	0.92614	159.551	70.1867	-4.27598	276.432	1	1.07197	1643.54	95785.4	201.663	1631.65	96501.3	43.9592	0	2711.8	98445.7	0.00073	0	0	0	0.00073	257.831	0	-43.8961	254.884	256.027	254.748	3.60783	2.0942	2.51162	1.5007	13.4516	-0.00222	2.57639	54.3747
262	0.15	0.46156	0.92614	157.454	74.7191	0.50785	276.432	1	1.05398	1668.94	95785.4	199.132	1654	96501.3	43.8101	0	2711.8	98470.7	0.00069	0	0	0	0.00069	257.831	0	-44.7634	254.103	255.224	254.119	2.78959	1.64164	2.77204	1.70709	13.4516	-0.00067	2.36836	43.8803
263	0.15	0.46043	0.92613	156.558	74.7922	0.88785	276.432	1	0.93605	1703	95785.4	197.41	1689.28	96501.3	43.7537	0	2711.8	98504.8	0.00067	0	0	0	0.00067	257.831	0	-45.1076	253.793	254.888	253.823	2.49444	1.39095	2.82831	1.6825	13.4516	-7e-05	2.18301	39.5811
264	0.15	0.45938	0.92613	156.535	72.114	-1.3103	276.432	1	0.62369	1725.65	95785.4	196.461	1713.28	96501.3	43.7646	0	2711.8	98528.2	0.00067	0	0	0	0.00067	257.831	0	-45.0571	253.82	254.897	253.768	2.13499	1.12962	2.59711	1.42869	13.4516	0.00014	1.82132	38.3323
265	0.15	0.45838	0.92613	157.395	52.7058	11.2485	276.432	1	2.44371	1737.04	95785.4	196.133	1728.92	96501.3	43.8838	0	2711.8	98540.2	0.00072	0	0	0	0.00071	257.831	69.6019	-44.3846	254.676	255.748	255.132	1.08744	0.52098	2.02103	1.08587	13.4516	0.00106	1.20438	25.6308
266	0.15	0.45735	0.92611	160.126	9.29315	40.861	276.432	1	8.25832	1740.21	95785.4	200.137	1731.56	96501.3	44.3017	0	2711.8	98545.4	0.0009	0	0	0	0.00087	257.831	233.569	-42.0063	257.243	258.322	258.729	-1.00899	-0.71911	0.91585	0.52313	13.4516	0.00305	0.88926	306.035
267	0.15	0.45623	0.92608	165.659	-31.5688	54.0637	276.432	1	19.0173	1748.46	95785.4	205.509	1743.73	96501.3	383.13	0	2711.8	98556.3	0.00112	0	1e-05	0	0.00107	257.831	369.263	-38.5361	260.783	261.869	262.598	1.52867	1.11049	0.86712	0.61644	13.4516	-0.00244	1.27011	60.9651
268	0.15	0.4549	0.926	170.867	-38.2896	76.7494	276.432	1	36.9823	1768.99	95785.4	209.11	1765.09	96501.3	384.21	0	2711.8	98578.1	0.00111	0	1e-05	0	0.00106	257.831	456.716	-37.2241	262.195	263.27	264.067	4.57659	3.35239	0.90047	0.60698	13.4516	-0.00691	3.4069	79.7373
269	0.15	0.45349	0.92591	172.628	-41.0643	87.0426	276.432	1	38.9303	1760.48	95785.4	210.03	1758.08	96501.3	530.088	0	2711.8	98571.5	0.00121	0	1e-05	0	0.00115	257.831	487.446	-36.577	262.899	263.981	265.126	3.96266	2.92852	0.77379	0.54875	13.4516	-0.00585	2.97949	79.3869
270	0.15	0.45214	0.92583	175.738	-42.237	72.7868	276.432	1	36.2088	1741.39	95785.4	211.719	1742.97	96501.3	710.81	0	2711.8	98554	0.00137	0	1e-05	0	0.0013	257.831	458.287	-35.4333	263.973	265.074	265.976	3.32868	2.49429	0.86046	0.54229	13.4516	-0.00519	2.55256	77.7341
271	0.15	0.45091	0.92576	179.545	-32.8057	44.5938	276.432	1	30.7178	1730.23	95785.4	213.076	1728.26	96501.3	533.531	0	2711.8	98544.1	0.00146	0	1e-05	0	0.00139	257.831	371.874	-34.5977	264.64	265.751	265.893	3.60188	2.66786	0.62068	0.09837	13.4516	-0.00673	2.66967	87.8883
272	0.15	0.46923	0.9257	186.975	-14.457	4.6387	276.432	1	22.358	1736.98	95785.4	212.932	1740.89	96501.3	534.549	0	2711.8	98550.2	0.00148	0	1e-05	0	0.00141	257.831	238.989	-34.1403	264.783	265.89	264.907	4.47061	3.33988	0.24188	0.24392	13.4516	-0.00581	3.34878	85.823
273	0.15	0.46913	0.92569	182.088	21.733	-19.9437	276.432	1	2.76376	1791.79	95785.4	211.952	1791.63	96501.3	177.681	0	2711.8	98603.6	0.00143	0	0	0	0.00141	257.831	76.9134	-35.4707	263.055	264.114	262.265	3.24632	2.22729	-1.51604	-1.47949	13.4516	-0.00548	2.67389	123.594
274	0.15	0.46917	0.92569	178.296	49.72	-22.5327	276.432	1	-1.94225	1840.18	95785.4	208.177	1838.23	96501.3	176.549	0	2711.8	98649.1	0.00124	0	0	0	0.00125	257.831	0	-37.932	260.649	261.664	259.84	3.21423	2.12779	-2.37974	-1.95331	13.4516	-0.0041	2.88841	132.552
275	0.15	0.46921	0.9257	169.403	63.9187	-10.8458	276.432	1	-2.01679	1930.48	95785.4	205.923	1925.06	96501.3	175.352	0	2711.8	98735	0.00108	0	0	0	0.0011	257.831	0	-40.0365	258.755	259.698	258.29	1.92509	1.18384	-2.4431	-1.85718	13.4516	-0.00343	2.20241	147.485
276	0.15	0.46927	0.92571	164.576	71.8124	-4.19649	276.432	1	-1.07991	2035.48	95785.4	204.495	2027.16	96501.3	174.345	0	2711.8	98837.2	0.00096	0	0	0	0.00097	257.831	0	-41.7026	257.318	258.18	257.13	1.77006	1.02756	-2.15089	-1.43311	13.4516	-0.00446	1.76343	144.359
277	0.15	0.46785	0.92571	158.537	76.8734	-2.09447	276.432	1	-0.24824	2130.34	95785.4	202.599	2118.53	96501.3	101.12	0	2711.8	98930.1	0.00087	0	0	0	0.00087	257.831	0	-42.8903	256.252	257.041	256.154	1.93784	1.19662	-1.35339	-0.94398	13.4516	-0.00223	1.52414	128.269
278	0.15	0.46484	0.92571	156.079	80.3102	0.89676	276.432	1	0.89405	2223.91	95785.4	201.079	2213.89	96501.3	100.647	0	2711.8	99024.9	0.00077	0	0	0	0.00076	257.831	0	-44.0219	255.27	255.985	255.308	1.69922	1.00763	-1.56811	-1.09894	13.4516	-0.00199	1.49097	137.482
279	0.15	0.46928	0.92571	156.569	77.2168	-0.29315	276.432	1	0.49391	2240.86	95785.4	200.289	2232.62	96501.3	172.662	0	2711.8	99043	0.00075	0	0	0	0.00074	257.831	0	-44.2422	255.028	255.729	255.007	0.85251	0.33348	-1.05153	-0.73696	13.4516	-0.00072	0.8089	155.653
280	0.15	0.46929	0.92571	156.991	75.5874	0.00476	276.432	1	0.08885	2323.22	95785.4	199.842	2319.16	96501.3	172.08	0	2711.8	99125.3	0.00073	0	0	0	0.00072	257.831	0	-44.6727	254.68	255.32	254.681	0.55345	0.02366	-0.30491	-0.15931	13.4516	-0.00074	0.161057	171.552
281	0.15	0.46931	0.92571	156.469	75.7336	0.77269	276.432	1	0.39132	2346.78	95785.4	199.165	2345.39	96501.3	171.446	0	2711.8	99149	0.0007	0	0	0	0.00069	257.831	0	-45.1797	254.217	254.839	254.275	-0.00908	-0.35489	0.05891	0.30127	13.4516	9e-05	0.465522	310.328
282	0.15	0.46878	0.92571	154.137	75.5409	-0.02298	276.432	1	0.03224	2385.33	95785.4	198.128	2382.12	96501.3	43.7849	0	2711.8	99187	0.00068	0	0	0	0.00068	257.831	0	-45.45	253.936	254.529	253.927	-0.17571	-0.12145	-0.38149	-0.21418	13.4516	-0.00159	0.246218	209.555
283	0.15	0.46517	0.92571	153.98	74.6453	-0.2086	276.432	1	0.0504	2431.37	95785.4	197.215	2426.27	96501.3	43.7624	0	2711.8	99233.1	0.00066	0	0	0	0.00066	257.831	0	-45.6162	253.757	254.316	253.672	-0.35809	-0.31032	-0.34718	-0.36671	13.4516	-0.0011	0.48039	220.239
284	0.15	0.46319	0.92571	153.503	78.5056	4.53105	276.432	1	0.74815	2469.54	95785.4	196.07	2461.6	96501.3	43.5802	0	2711.8	99271.3	0.00062	0	0	0	0.00061	257.831	0	-46.691	252.855	253.384	253.083	-0.81213	-0.70805	0.64178	0.35394	13.4516	0.00056	0.791586	296.56
285	0.15	0.46159	0.92571	152.761	83.6936	11.1076	276.432	1	1.16061	2528.49	95785.4	194.428	2524.23	96501.3	43.4053	0	2711.8	99331	0.00057	0	0	0	0.00056	257.831	0	-47.7256	251.928	252.412	252.35	-1.67472	-1.20916	1.0346	0.69191	13.4516	0.00092	1.39313	299.779
286	0.15	0.4602	0.92571	152.569	83.7629	12.3172	276.432	1	1.05177	2506.41	95785.4	193.174	2503.03	96501.3	43.333	0	2711.8	99310	0.00055	0	0	0	0.00054	257.831	0	-48.1197	251.529	252.027	251.991	-1.70829	-1.1752	1.17036	0.75404	13.4516	0.0005	1.39631	302.685
287	0.15	0.45896	0.92571	153.324	81.9339	11.6581	276.432	1	1.1841	2503.66	95785.4	192.676	2505.61	96501.3	43.3022	0	2711.8	99308.2	0.00054	0	0	0	0.00053	257.831	0	-48.283	251.361	251.86	251.812	-1.69619	-1.22467	0.65002	0.41582	13.4516	0.00015	1.29334	288.754
288	0.15	0.45781	0.9257	154.469	82.4984	13.7497	276.432	1	1.81932	2500.19	95785.4	191.939	2500.67	96501.3	43.2289	0	2711.8	99306.7	0.0005	0	0	0	0.0005	257.831	0	-48.6889	250.97	251.469	251.483	-1.86305	-1.24632	0.81485	0.56513	13.4516	0.0015	1.36846	294.391
289	0.15	0.45672	0.9257	156.164	65.2161	30.4183	276.432	1	3.74117	2497.65	95785.4	192.022	2499.2	96501.3	43.3094	0	2711.8	99306.7	0.00053	0	0	0	0.00051	257.831	69.9784	-48.2211	251.552	252.053	252.597	-1.84936	-1.22924	0.6516	0.54221	13.4516	0.00172	1.34351	293.802
290	0.15	0.45562	0.92568	160.498	24.0289	64.9462	276.432	1	9.38637	2484.56	95785.4	196.258	2491.32	96501.3	171.05	0	2711.8	99298.8	0.00065	0	0	0	0.00062	257.831	232.8	-45.9447	254	254.511	255.917	-2.14838	-1.54421	0.77884	0.92844	13.4516	0.00653	1.80183	301.016
291	0.15	0.45446	0.92564	166.389	-10.622	90.0177	276.432	1	17.199	2379.08	95785.4	200.127	2391.95	96501.3	263.84	0	2711.8	99198.4	0.00079	0	1e-05	0	0.00076	257.831	367.23	-43.303	256.675	257.266	259.155	-2.60975	-1.94588	1.05089	0.88964	13.4516	0.00539	2.1396	294.569
292	0.15	0.45321	0.92559	173.273	-35.4295	99.0079	276.432	1	27.08	2305.34	95785.4	203.623	2323.1	96501.3	381.544	0	2711.8	99131	0.00094	0	1e-05	0	0.0009	257.831	453.351	-40.6042	259.354	260.002	261.921	-2.89465	-2.17909	1.87319	1.49731	13.4516	0.00609	2.64393	304.494
293	0.15	0.45188	0.92552	179.622	-45.1527	98.5654	276.432	1	33.5499	2175.9	95785.4	206.167	2192.83	96501.3	383.9	0	2711.8	99002.3	0.00107	0	1e-05	0	0.00102	257.831	482.242	-38.6857	261.171	261.92	263.644	-3.2245	-2.47192	2.139	1.66607	13.4516	0.00655	2.98097	303.98
294	0.15	0.45054	0.92544	181.721	-43.8182	83.8405	276.432	1	34.7286	2100.61	95785.4	208.808	2115.67	96501.3	385.938	0	2711.8	98926.3	0.00118	0	1e-05	0	0.00113	257.831	456.225	-37.3742	262.353	263.163	264.453	-3.10837	-2.36883	2.62424	2.0434	13.4516	0.00668	3.12839	310.782
295	0.15	0.44929	0.92537	184.894	-35.1191	54.5133	276.432	1	28.1114	2038.09	95785.4	208.429	2054.99	96501.3	387.204	0	2711.8	98867	0.00131	0	1e-05	0	0.00125	257.831	369.54	-36.438	263.101	263.959	264.539	-2.69542	-2.05104	2.78271	2.1388	13.4516	0.00608	2.96331	316.2
296	0.15	0.44825	0.92532	219.509	-16.0272	13.0843	276.432	1	14.3503	1915.55	95785.4	177.002	1934.85	96501.3	388.542	0	2711.8	98746.7	0.0014	0	1e-05	0	0.00135	257.831	169.766	-35.9631	263.211	264.161	263.606	-2.45457	-1.87287	2.09638	1.76682	13.4516	0.00531	2.57474	313.331
297	0.15	0.44744	0.92531	203.01	12.1024	-14.6054	276.432	1	1.70722	1842.48	95785.4	191.813	1862.78	96501.3	177.602	0	2711.8	98679.9	0.00139	0	0	0	0.00138	257.831	60.0597	-36.468	262.234	263.232	261.688	-2.56748	-1.81187	2.70252	1.83008	13.4516	0.00363	2.57528	315.286
298	0.15	0.44677	0.92532	191.352	46.4192	-11.1762	276.432	1	-1.32879	1754.83	95785.4	203.471	1783.46	96501.3	44.7559	0	2711.8	98599.9	0.00114	0	0	0	0.00115	257.831	0	-39.4425	259.331	260.378	258.973	-2.35318	-1.74667	3.59339	2.18269	13.4516	0.0023	2.79553	321.332
299	0.15	0.4461	0.92532	190.548	54.8407	-1.33016	276.432	1	0.23585	1712.99	95785.4	202.238	1742.34	96501.3	44.4876	0	2711.8	98559.6	0.00102	0	0	0	0.00102	257.831	0	-40.9044	257.986	259.057	257.942	-2.47066	-1.73011	2.83679	1.67964	13.4516	0.00089	2.41132	314.152
300	0.15	0.44542	0.92532	191.77	49.1802	-6.51277	276.432	1	0.80572	1732.73	95785.4	200.631	1761.21	96501.3	539.13	0	2711.8	98579.6	0.001	0	0	0	0.001	257.831	0	-40.5562	258.221	259.279	257.965	-2.50704	-1.6219	2.41518	1.37683	13.4516	0.00574	2.12749	310.328
301	0.15	0.44476	0.92532	215.872	33.0083	-3.11777	276.432	1	0.0156	1746.14	95785.4	183.299	1773.91	96501.3	538.974	0	2711.8	98593.3	0.0011	0	0	0	0.0011	257.831	0	-37.7508	260.742	261.8	258.959	1.48924	0.44587	1.19037	1.09203	13.4516	0.00293	1.17955	22.2099
302	0.15	0.44405	0.9253	209.234	-2.20096	-67.7548	276.432	1	13.4167	1708.35	95785.4	194.004	1748.27	96501.3	721.682	0	2711.8	98561.2	0.00121	0	0	0	0.00117	257.831	0	-35.2403	263.1	264.192	261.628	6.36748	3.99487	4.89684	3.56238	13.4516	-0.00535	5.35253	48.2754
303	0.15	0.46628	0.92528	208.452	-4.14492	-73.4251	276.432	1	14.684	1605.48	95785.4	190.289	1652.97	96501.3	721.857	0	2711.8	98464.2	0.00129	0	1e-05	0	0.00126	257.831	0	-34.8781	263.479	264.647	262.11	6.89343	5.03569	5.9411	4.19694	13.4516	-0.00666	6.55534	50.1909
304	0.15	0.46725	0.92542	274.971	-21.2915	-30.6739	276.432	1	9.55709	1619.07	95785.4	208.171	1664.53	96501.3	721.215	0	2711.8	98478	0.00162	0	0	0	0.0016	257.831	0	-34.1656	264.457	265.618	263.864	6.82185	5.14352	4.25506	3.17298	13.4516	-0.00744	6.04348	58.33
305	0.15	0.46807	0.92553	273.058	-19.3233	-28.7748	276.432	1	6.57842	1600.29	95785.4	210.14	1649.79	96501.3	537.06	0	2711.8	98455.7	0.00172	0	0	0	0.0017	257.831	0	-33.9358	264.706	265.885	264.182	8.76172	6.43211	2.17972	1.72804	13.4516	-0.01123	6.66019	74.9621
306	0.15	0.46824	0.92556	198.253	16.1734	-41.9442	276.432	1	-4.58226	1715.82	95785.4	209.303	1744.84	96501.3	386.927	0	2711.8	98564.6	0.00147	0	0	0	0.00148	257.831	0	-36.14	262.502	263.589	261.716	8.97064	6.30227	-0.27566	-0.22029	13.4516	-0.01256	6.30612	92.0019
307	0.15	0.4683	0.92557	189.354	40.8336	-22.4638	276.432	1	-0.24308	1808.65	95785.4	205.482	1825.41	96501.3	267.909	0	2711.8	98651.9	0.0012	0	0	0	0.0012	257.831	0	-38.6357	260.18	261.19	259.724	7.45326	5.34479	-1.40862	-0.8846	13.4516	-0.01009	5.4175	99.3977
308	0.15	0.46829	0.92557	183.377	55.4396	-10.1651	276.432	1	1.88769	1887.99	95785.4	204.002	1901.33	96501.3	381.575	0	2711.8	98723.3	0.00102	0	0	0	0.00102	257.831	0	-40.48	258.474	259.425	258.255	6.4421	4.65604	-1.84837	-1.1559	13.4516	-0.00887	4.79738	103.942
309	0.15	0.46827	0.92556	177.811	65.1162	-3.27504	276.432	1	3.84195	2035.46	95785.4	203.108	2035.55	96501.3	521.876	0	2711.8	98860.1	0.00088	0	0	0	0.00087	257.831	0	-41.9874	257.124	257.967	257.052	5.73637	4.27238	-2.3337	-1.65514	13.4516	-0.00915	4.58178	111.177
310	0.15	0.46511	0.92556	169.324	70.3457	-2.28922	276.432	1	3.48772	2130.48	95785.4	201.991	2121.69	96501.3	378.151	0	2711.8	98943.3	0.0008	0	0	0	0.00079	257.831	0	-42.9928	256.189	256.967	256.134	5.01615	3.63868	-1.94165	-1.54793	13.4516	-0.00799	3.95425	113.045
311	0.15	0.46514	0.92555	161.768	72.2902	-4.03482	276.432	1	2.49077	2240.66	95785.4	201.714	2225.36	96501.3	378.017	0	2711.8	99044.2	0.00077	0	0	0	0.00076	257.831	0	-43.6623	255.578	256.281	255.477	4.93276	3.44734	-1.26666	-1.14328	13.4516	-0.00768	3.63197	108.348
312	0.15	0.46813	0.92554	155.755	75.0592	-4.00781	276.432	1	2.0902	2327.46	95785.4	201.918	2310.84	96501.3	377.796	0	2711.8	99126.5	0.00072	0	0	0	0.00071	257.831	0	-44.4201	254.885	255.525	254.782	4.91483	3.35601	-0.93726	-0.83748	13.4516	-0.00731	3.45893	104.012
313	0.15	0.46542	0.92554	152.527	60.8598	13.0792	276.432	1	4.41097	2417.48	95785.4	201.183	2401.45	96501.3	377.492	0	2711.8	99216.4	0.00073	0	0	0	0.00071	257.831	72.798	-44.4047	255.119	255.693	255.451	4.37126	3.17564	-1.32902	-1.05813	13.4516	-0.00682	3.34729	108.428
314	0.15	0.46791	0.92551	153.939	24.3379	46.341	276.432	1	14.5588	2480.06	95785.4	203.736	2465.74	96501.3	520.56	0	2711.8	99279.9	0.00082	0	1e-05	0	0.00079	257.831	239.28	-42.5599	257.197	257.729	258.212	4.82825	3.53741	-3.13239	-2.34528	13.4516	-0.00928	4.24424	123.544
315	0.15	0.46757	0.92546	156.489	3.1217	82.7087	276.432	1	25.7305	2460.92	95785.4	206.944	2447.7	96501.3	378.904	0	2711.8	99260.9	0.00087	0	1e-05	0	0.00083	257.831	377.086	-41.4319	258.467	259.016	260.16	4.55175	3.33542	-4.39344	-3.39366	13.4516	-0.00981	4.75836	135.496
316	0.15	0.46709	0.92539	159.626	-9.06786	105.441	276.432	1	36.2527	2504.85	95785.4	209.191	2490.5	96501.3	522.491	0	2711.8	99305	0.00088	0	1e-05	0	0.00084	257.831	466.357	-40.5215	259.493	260.011	261.575	4.23919	3.01931	-5.07387	-4.0907	13.4516	-0.01048	5.0843	143.569
317	0.15	0.46654	0.92532	161.012	-10.1967	115.02	276.432	1	38.8173	2515.57	95785.4	210.33	2501.05	96501.3	523.134	0	2711.8	99316	0.0009	0	1e-05	0	0.00086	257.831	492.456	-40.2274	259.846	260.356	262.162	3.78411	2.61511	-5.15283	-4.10293	13.4516	-0.00969	4.86547	147.488
318	0.15	0.46603	0.92524	166.257	-8.54798	105.726	276.432	1	39.2237	2549.91	95785.4	210.753	2535.35	96501.3	524.151	0	2711.8	99350.4	0.00093	0	1e-05	0	0.00088	257.831	465.357	-39.76	260.307	260.792	262.469	3.5643	2.5088	-5.08487	-4.03325	13.4516	-0.00924	4.74986	148.117
319	0.15	0.4655	0.92517	160.866	0.86459	72.5581	276.432	1	33.952	2563.26	95785.4	210.93	2549.29	96501.3	700.618	0	2711.8	99364	0.00094	0	1e-05	0	0.0009	257.831	381.992	-39.4224	260.522	260.998	262.074	3.15504	2.22046	-4.91317	-3.8496	13.4516	-0.0083	4.44408	150.024
320	0.15	0.46506	0.9251	160.639	17.146	34.0542	276.432	1	23.1472	2574.93	95785.4	210.042	2561.33	96501.3	524.885	0	2711.8	99375.1	0.00095	0	1e-05	0	0.00091	257.831	251.908	-39.5773	260.19	260.657	260.982	2.52523	1.83761	-4.42287	-3.46415	13.4516	-0.00686	3.92137	152.056
321	0.15	0.46486	0.92508	160.215	41.9429	-6.57219	276.432	1	7.13087	2634.11	95785.4	207.872	2620.33	96501.3	266.513	0	2711.8	99434.6	0.00095	0	0	0	0.00091	257.831	86.9328	-40.2228	259.241	259.661	259.025	2.80495	1.68942	-2.32621	-1.89716	13.4516	-0.00549	2.54035	138.315
322	0.15	0.46256	0.92507	158.346	71.0558	-9.87409	276.432	1	0.757	2641.52	95785.4	203.087	2627.55	96501.3	44.3696	0	2711.8	99441.9	0.00085	0	0	0	0.00084	257.831	0	-42.3478	256.921	257.332	256.392	2.91481	1.80456	-0.95741	-0.70081	13.4516	-0.00266	1.93586	111.224
323	0.15	0.46	0.92507	155.843	74.3573	-7.43562	276.432	1	2.11544	2694.15	95785.4	201.147	2679.59	96501.3	44.1433	0	2711.8	99494.1	0.00076	0	0	0	0.00075	257.831	0	-43.6666	255.834	256.205	255.592	4.17787	2.554	0.10932	0.11635	13.4516	-0.00468	2.55665	87.3916
324	0.15	0.45819	0.92507	154.461	73.6876	-7.61598	276.432	1	1.98816	2702.4	95785.4	200.324	2687.3	96501.3	44.0558	0	2711.8	99502.4	0.00073	0	0	0	0.00073	257.831	0	-44.1618	255.355	255.719	255.122	4.32334	2.74415	0.35203	0.29656	13.4516	-0.00434	2.76013	83.832
325	0.15	0.45669	0.92506	154.365	69.4395	-10.6122	276.432	1	1.08737	2721.3	95785.4	199.9	2708.2	96501.3	173.141	0	2711.8	99521.5	0.00074	0	0	0	0.00074	257.831	0	-44.1758	255.314	255.664	254.996	4.54773	2.86943	0.6926	0.45646	13.4516	-0.00487	2.90551	80.9613
326	0.15	0.45538	0.92506	155.028	69.4782	-8.65257	276.432	1	1.01606	2745	95785.4	199.698	2732.62	96501.3	265.007	0	2711.8	99546	0.00072	0	0	0	0.00071	257.831	0	-44.6046	254.918	255.25	254.64	4.03727	2.40042	1.91087	1.0495	13.4516	-0.00377	2.61982	66.3843
327	0.15	0.45419	0.92506	155.233	70.4668	-5.93163	276.432	1	0.88543	2723.65	95785.4	198.981	2712.7	96501.3	264.981	0	2711.8	99525.4	0.00069	0	0	0	0.00069	257.831	0	-45.1089	254.432	254.778	254.231	3.88559	2.05891	2.19694	1.19102	13.4516	-0.00306	2.37858	59.9519
328	0.15	0.4531	0.92506	156.023	66.76	-8.25932	276.432	1	0.29814	2743.31	95785.4	198.467	2733.27	96501.3	264.968	0	2711.8	99546.1	0.0007	0	0	0	0.0007	257.831	0	-44.9898	254.512	254.843	254.214	4.37918	2.1289	1.95479	0.91963	13.4516	-0.00428	2.31904	66.6369
329	0.15	0.45209	0.92506	156.622	64.698	-9.17362	276.432	1	-0.04224	2725.7	95785.4	198.194	2715.78	96501.3	380.444	0	2711.8	99529.4	0.00071	0	0	0	0.00071	257.831	0	-45.0465	254.446	254.789	254.14	4.70631	2.35211	1.99198	0.94685	13.4516	-0.00487	2.53554	68.0726
330	0.15	0.45114	0.92506	156.563	66.7226	-6.08491	276.432	1	0.05028	2718.29	95785.4	197.629	2709.09	96501.3	172.533	0	2711.8	99522.6	0.00068	0	0	0	0.00068	257.831	0	-45.5271	254.004	254.351	253.788	4.20527	2.06948	1.99798	0.9098	13.4516	-0.00412	2.26064	66.2684
331	0.15	0.45024	0.92506	156.157	68.7005	-3.40231	276.432	1	0.23701	2717.03	95785.4	196.961	2708.52	96501.3	172.16	0	2711.8	99521.9	0.00065	0	0	0	0.00065	257.831	0	-46.0132	253.553	253.9	253.417	3.44434	1.705	1.742	0.78204	13.4516	-0.00298	1.8758	65.3603
332	0.15	0.44938	0.92506	155.927	70.6862	-0.65071	276.432	1	0.52581	2722.1	95785.4	196.785	2714.04	96501.3	99.8816	0	2711.8	99526.8	0.00062	0	0	0	0.00062	257.831	0	-46.5593	253.072	253.415	253.046	2.52554	1.33822	2.0072	1.00246	13.4516	-0.00108	1.67205	53.1631
333	0.15	0.44854	0.92506	155.133	73.229	2.24004	276.432	1	0.9063	2770.74	95785.4	196.814	2761.55	96501.3	171.54	0	2711.8	99574.9	0.00059	0	0	0	0.00058	257.831	0	-47.18	252.535	252.842	252.615	2.07573	1.28225	2.49051	1.40385	13.4516	-3e-05	1.9013	42.408
334	0.15	0.44774	0.92505	153.989	76.0668	5.43724	276.432	1	1.05872	2753.11	95785.4	197.096	2741.26	96501.3	43.4303	0	2711.8	99556.1	0.00056	0	0	0	0.00055	257.831	0	-47.7676	251.971	252.291	252.15	1.90745	1.23106	2.89078	1.70618	13.4516	0.0005	2.10394	35.8116
335	0.15	0.44696	0.92505	152.93	75.8888	5.02188	276.432	1	1.15262	2765.01	95785.4	196.545	2752.11	96501.3	43.3897	0	2711.8	99567.2	0.00054	0	0	0	0.00054	257.831	0	-48.0058	251.734	252.047	251.9	1.91609	1.16955	2.88318	1.73224	13.4516	0.0006	2.0901	34.0259
336	0.15	0.4462	0.92505	152.543	74.047	2.96699	276.432	1	1.31468	2780.61	95785.4	195.908	2766.79	96501.3	43.3878	0	2711.8	99582.5	0.00053	0	0	0	0.00053	257.831	0	-48.0264	251.703	252.004	251.809	1.9594	1.139	2.49453	1.49979	13.4516	0.00094	1.88327	37.2145
337	0.15	0.44545	0.92504	152.12	55.3217	18.679	276.432	1	3.03943	2801.62	95785.4	195.523	2787.91	96501.3	99.4471	0	2711.8	99603.3	0.00056	0	0	0	0.00055	257.831	73.6215	-47.5615	252.342	252.628	253.083	1.12359	0.63432	1.06897	0.68376	13.4516	0.00201	0.932679	42.8519
338	0.15	0.44464	0.92503	153.91	7.92573	46.0654	276.432	1	9.15353	2810.32	95785.4	199.779	2798.93	96501.3	263.019	0	2711.8	99612.3	0.00071	0	0	0	0.00068	257.831	240.238	-44.7154	255.358	255.642	256.939	0.65685	0.77593	1.07789	0.71838	13.4516	-0.00069	1.05742	47.2055
339	0.15	0.44373	0.92499	157.463	-26.8028	70.734	276.432	1	18.3851	2752.21	95785.4	204.847	2743.44	96501.3	379.617	0	2711.8	99554.5	0.00085	0	1e-05	0	0.00081	257.831	379.162	-42.0024	258.153	258.483	260.31	2.21593	1.52959	0.53616	0.40573	13.4516	-0.00331	1.58249	75.1442
340	0.15	0.44265	0.92493	161.746	-43.9029	85.0092	276.432	1	33.2713	2734.82	95785.4	208.829	2726.49	96501.3	526.264	0	2711.8	99537.7	0.00084	0	1e-05	0	0.0008	257.831	469.527	-40.0007	260.211	260.556	262.583	2.85747	2.12302	0.62864	0.39143	13.4516	-0.00442	2.1588	79.5535
341	0.15	0.44142	0.92484	164.636	-49.7373	88.6412	276.432	1	39.9329	2688.76	95785.4	210.864	2682.33	96501.3	528.08	0	2711.8	99492.6	0.0009	0	1e-05	0	0.00086	257.831	502.26	-38.6682	261.529	261.909	264.002	2.92753	2.12168	0.67967	0.43492	13.4516	-0.0047	2.1658	78.4155
342	0.15	0.44015	0.92474	167.422	-44.8831	75.9281	276.432	1	42.9442	2670.8	95785.4	211.871	2663.8	96501.3	708.986	0	2711.8	99475.7	0.0009	0	2e-05	0	0.00086	257.831	474.139	-37.7562	262.371	262.765	264.516	2.91822	2.18204	0.55214	0.34805	13.4516	-0.00468	2.20962	80.9373
343	0.15	0.43895	0.92465	169.519	-32.6856	51.4213	276.432	1	34.8204	2658.38	95785.4	211.732	2653.73	96501.3	709.895	0	2711.8	99464.4	0.00102	0	1e-05	0	0.00097	257.831	388.268	-37.2313	262.766	263.17	264.281	2.82973	2.14206	0.76178	0.41515	13.4516	-0.00468	2.18192	79.0316
344	0.15	0.43795	0.92459	171.189	-11.6679	16.9937	276.432	1	20.7525	2661.54	95785.4	210.59	2658.09	96501.3	530.735	0	2711.8	99467.7	0.00113	0	1e-05	0	0.00107	257.831	253.504	-37.1726	262.601	263.001	263.144	2.64587	2.13806	0.81227	0.3637	13.4516	-0.00415	2.16877	80.346
345	0.15	0.43728	0.92457	171.136	28.4402	-4.25863	276.432	1	0.63496	2741.9	95785.4	208.707	2737.02	96501.3	45.1439	0	2711.8	99547	0.00115	0	0	0	0.00113	257.831	89.1976	-38.0307	261.226	261.565	260.257	2.06647	1.28709	0.49112	0.08542	13.4516	-0.0036	1.28992	86.203
346	0.15	0.43671	0.92457	169.058	67.1813	-4.42877	276.432	1	-0.24327	2778.07	95785.4	203.01	2771.43	96501.3	44.8625	0	2711.8	99582.2	0.00106	0	0	0	0.00107	257.831	0	-39.6786	259.435	259.746	256.897	1.6494	1.32876	0.24649	0.17637	13.4516	-0.00097	1.34041	82.4392
347	0.15	0.43615	0.92457	166.393	68.5725	-3.16798	276.432	1	-0.16742	2837.21	95785.4	202.698	2831.73	96501.3	44.5772	0	2711.8	99640.2	0.00093	0	0	0	0.00094	257.831	0	-41.3222	257.986	258.251	256.191	1.86287	1.07669	0.53061	0.48906	13.4516	0.00012	1.18256	65.5712
348	0.15	0.4356	0.92457	165.259	68.7456	-2.15695	276.432	1	-0.08318	2884.78	95785.4	203.405	2879.65	96501.3	44.5011	0	2711.8	99687.6	0.00089	0	0	0	0.0009	257.831	0	-41.7804	257.649	257.879	255.633	1.03559	0.59638	0.35718	0.29703	13.4516	-0.0002	0.666255	63.5242
349	0.15	0.43506	0.92457	164.661	67.5898	-2.29292	276.432	1	-0.31555	2941.08	95785.4	203.752	2935.2	96501.3	44.3029	0	2711.8	99744	0.0009	0	0	0	0.00091	257.831	0	-42.984	256.517	256.704	255.235	-0.5513	-0.51491	1.1545	0.91667	13.4516	0.00396	1.05139	330.676
350	0.15	0.43454	0.92457	164.023	66.9471	-2.19085	276.432	1	-0.35103	2981.48	95785.4	203.543	2978.12	96501.3	44.2381	0	2711.8	99784.8	0.00091	0	0	0	0.00093	257.831	0	-43.3905	256.136	256.294	254.861	-0.32947	-0.387	1.23766	0.96617	13.4516	0.00183	1.04079	338.171
351	0.15	0.43402	0.92458	164.043	65.76	-2.42338	276.432	1	-0.31891	2941.94	95785.4	203.138	2938.59	96501.3	44.2216	0	2711.8	99745.2	0.0009	0	0	0	0.00091	257.831	0	-43.4519	256.011	256.198	254.584	-0.16646	-0.41415	1.24223	0.99976	13.4516	0.00061	1.08215	337.498
352	0.15	0.43351	0.92458	164.465	64.4136	-2.64593	276.432	1	-0.32471	2964.14	95785.4	202.814	2961.71	96501.3	44.201	0	2711.8	99767.7	0.00087	0	0	0	0.00089	257.831	0	-43.5748	255.889	256.059	254.376	-0.54049	-0.63389	1.18854	0.91244	13.4516	0.00123	1.11102	325.212
353	0.15	0.43301	0.92458	165.187	63.0125	-2.92939	276.432	1	-0.20283	2937.15	95785.4	202.911	2935.84	96501.3	44.2561	0	2711.8	99740.7	0.00086	0	0	0	0.00088	257.831	0	-43.2229	256.14	256.33	254.221	-0.2844	-0.32776	1.08277	1.00108	13.4516	0.00101	1.05337	341.871
354	0.15	0.43251	0.92458	165.777	61.4365	-3.60354	276.432	1	-0.19677	2939.2	95785.4	203.612	2938.56	96501.3	44.2517	0	2711.8	99742.5	0.0008	0	0	0	0.00081	257.831	0	-43.2304	256.117	256.305	254.118	-0.96526	-0.87563	1.07027	0.87242	13.4516	0.00237	1.23606	314.895
355	0.15	0.43202	0.92458	165.76	55.9808	-10.4909	276.432	1	0.36438	2928.99	95785.4	204.224	2924.42	96501.3	44.0996	0	2711.8	99731.7	0.00069	0	0	0	0.00069	257.831	0	-44.0586	255.256	255.452	254.346	-1.95758	-1.34353	1.97205	1.2015	13.4516	0.00388	1.80241	311.806
356	0.15	0.43151	0.92458	164.91	59.4862	-8.07621	276.432	1	1.94348	2917.68	95785.4	204.691	2916.68	96501.3	43.8798	0	2711.8	99719.9	0.00064	0	0	0	0.00062	257.831	0	-45.2908	254.31	254.514	253.968	-2.58844	-1.74676	1.6563	1.02922	13.4516	0.00368	2.02743	300.507
357	0.15	0.431	0.92457	165.002	61.4289	-4.54789	276.432	1	1.45699	2936.88	95785.4	204.553	2939.02	96501.3	43.7835	0	2711.8	99739.6	0.00063	0	0	0	0.00062	257.831	0	-45.8634	253.848	254.037	253.672	-2.67293	-1.8868	1.33471	0.60398	13.4516	0.00148	1.98111	287.75
358	0.15	0.43051	0.92457	165.789	60.0019	-4.86301	276.432	1	1.25393	2881.53	95785.4	204.939	2880.79	96501.3	43.7835	0	2711.8	99684.4	0.00063	0	0	0	0.00062	257.831	0	-45.8179	253.826	254.056	253.619	-2.50703	-1.77034	1.17457	0.47904	13.4516	0.00116	1.83401	285.141
359	0.15	0.43003	0.92457	167.19	55.9932	-7.97871	276.432	1	1.0397	2869.93	95785.4	205.922	2869.16	96501.3	43.9257	0	2711.8	99672.4	0.00062	0	0	0	0.00061	257.831	0	-44.9754	254.41	254.649	253.802	-2.40203	-1.57979	1.21212	0.53867	13.4516	0.00218	1.6691	288.828
360	0.15	0.42955	0.92457	169.013	55.9227	-5.38901	276.432	1	0.36478	2842.13	95785.4	206.866	2841.01	96501.3	44.1391	0	2711.8	99644.4	0.00059	0	0	0	0.00058	257.831	0	-43.6994	255.646	255.906	253.737	-2.03192	-1.29824	0.99178	0.56483	13.4516	0.00444	1.41579	293.513
361	0.15	0.42908	0.92456	170.891	22.6676	-4.57766	276.432	1	2.03178	2828.95	95785.4	207.781	2827.09	96501.3	44.3631	0	2711.8	99630.8	0.00061	0	0	0	0.00058	257.831	74.921	-42.3937	256.945	257.217	256.241	-2.06569	-1.24363	0.698	0.4407	13.4516	0.00586	1.31941	289.513
362	0.15	0.42843	0.92453	172.452	-24.4357	18.8916	276.432	1	13.6948	2806.55	95785.4	214.932	2803.93	96501.3	176.447	0	2711.8	99608.4	0.00088	0	0	0	0.00084	257.831	241.838	-40.3292	259.58	259.871	260.303	-1.78473	-1.21598	0.16978	0.07572	13.4516	0.00344	1.21834	273.563
363	0.15	0.42769	0.92448	176.203	-67.6073	36.1622	276.432	1	20.7203	2719.3	95785.4	221.749	2717.59	96501.3	392.144	0	2711.8	99522.3	0.00127	0	1e-05	0	0.00121	257.831	380.913	-36.8383	263.112	263.472	264.482	-0.94829	-0.63237	0.59383	0.49589	13.4516	0.00236	0.803616	308.103
364	0.15	0.42675	0.9244	185.01	-101.777	21.6265	276.432	1	45.1482	2688.59	95785.4	229.478	2689.57	96501.3	394.621	0	2711.8	99495	0.00144	0	2e-05	0	0.00137	257.831	469.643	-32.137	267.676	268.064	268.33	1.78844	1.31065	2.76808	2.10173	13.4516	-0.00105	2.47691	31.9479
365	0.15	0.42547	0.92427	192.827	-105.129	21.078	276.432	1	61.2226	2618.03	95785.4	233.561	2622.16	96501.3	546.287	0	2711.8	99428.7	0.00164	0	2e-05	0	0.00157	257.831	500.405	-30.2987	269.422	269.864	269.952	3.05878	2.24689	3.79425	2.89374	13.4516	-0.00181	3.66364	37.8281
366	0.15	0.42408	0.92411	196.526	-97.0799	12.7198	276.432	1	63.1881	2563.35	95785.4	234.398	2566.89	96501.3	547.631	0	2711.8	99374.1	0.00179	0	2e-05	0	0.00171	257.831	472.35	-29.3775	270.229	270.714	270.534	3.36528	2.46601	4.25792	3.24422	13.4516	-0.00177	4.07507	37.2393
367	0.15	0.42287	0.92399	198.933	-83.9791	-2.33031	276.432	1	45.3008	2497.36	95785.4	232.814	2501.4	96501.3	548.84	0	2711.8	99309.4	0.00215	0	2e-05	0	0.00205	257.831	387.542	-28.8636	270.565	271.101	270.508	3.35455	2.41362	4.38692	3.32014	13.4516	-0.00165	4.10474	36.0158
368	0.15	0.42198	0.92391	200.621	-59.001	-26.3873	276.432	1	23.7537	2436.36	95785.4	231.111	2438.82	96501.3	548.85	0	2711.8	99250.4	0.00231	0	1e-05	0	0.00222	257.831	254.027	-29.0833	270.048	270.629	269.375	3.5236	2.4368	4.43251	3.2948	13.4516	-0.00164	4.09801	36.4862
369	0.15	0.42145	0.92389	200.557	-19.0293	-47.8043	276.432	1	1.27831	2410.54	95785.4	228.093	2413.26	96501.3	548.044	0	2711.8	99227.5	0.00218	0	0	0	0.00218	257.831	90.8013	-30.3711	268.331	268.926	266.795	3.31085	2.19129	4.14608	2.99297	13.4516	-0.00105	3.7094	36.2096
370	0.15	0.42121	0.92392	199.579	18.5201	-40.9652	276.432	1	-10.3377	2355.74	95785.4	221.903	2362.08	96501.3	547.357	0	2711.8	99174.7	0.00195	0	0	0	0.00205	257.831	0	-31.9318	266.394	267.025	263.991	2.08386	1.2401	3.79923	2.72758	13.4516	0.00169	2.99625	24.449
371	0.15	0.42096	0.92394	198.22	21.9393	-37.5269	276.432	1	-9.22005	2312.55	95785.4	217.519	2320.08	96501.3	547.526	0	2711.8	99132.8	0.00187	0	0	0	0.00196	257.831	0	-32.4511	265.84	266.502	263.37	1.43805	0.72295	3.83431	2.78142	13.4516	0.0031	2.87384	14.57
372	0.15	0.42072	0.92397	198.634	1.93862	-60.434	276.432	1	-10.4038	2272.81	95785.4	216.552	2278.83	96501.3	547.593	0	2711.8	99092.9	0.00192	0	0	0	0.00198	257.831	0	-31.9614	266.47	267.164	264.509	3.476	1.88025	4.92632	3.43843	13.4516	-0.00074	3.91895	28.6713
373	0.15	0.42042	0.92399	197.469	-4.42455	-80.7905	276.432	1	0.87366	2253.67	95785.4	217.597	2256.42	96501.3	547.595	0	2711.8	99070.9	0.00186	0	0	0	0.00186	257.831	0	-31.8605	266.728	267.44	264.923	5.6094	3.35847	5.93345	4.19106	13.4516	-0.00382	5.37069	38.7066
374	0.15	0.41991	0.92397	196.197	-4.35882	-94.3589	276.432	1	13.2833	2223.96	95785.4	217.828	2227.11	96501.3	547.34	0	2711.8	99040.9	0.00169	0	0	0	0.00166	257.831	0	-31.9664	266.693	267.428	264.933	7.34694	4.65424	6.75996	4.84914	13.4516	-0.00605	6.72132	43.8251
375	0.15	0.41931	0.92393	195.991	-2.65606	-93.579	276.432	1	14.4247	2136.63	95785.4	217.689	2142.28	96501.3	546.963	0	2711.8	98954.6	0.00167	0	1e-05	0	0.00164	257.831	0	-32.1348	266.503	267.304	264.826	7.82054	5.05391	6.87751	4.97438	13.4516	-0.00673	7.09129	45.4544
376	0.15	0.41872	0.9239	197.093	-2.16854	-90.1074	276.432	1	12.5397	2149.29	95785.4	217.804	2158.66	96501.3	546.84	0	2711.8	98970	0.0017	0	0	0	0.00167	257.831	0	-32.2413	266.426	267.215	264.804	7.60843	4.99385	6.75313	4.94633	13.4516	-0.00638	7.02885	45.2739
377	0.15	0.41815	0.92387	198.567	-2.60644	-89.5144	276.432	1	12.6808	2104.38	95785.4	218.034	2119.52	96501.3	546.821	0	2711.8	98928.3	0.00171	0	0	0	0.00168	257.831	0	-32.2094	266.443	267.264	264.853	7.52566	4.98959	6.92808	5.14096	13.4516	-0.00594	7.16418	44.144
378	0.15	0.41757	0.92384	200.49	-3.91296	-90.989	276.432	1	14.1382	2093.08	95785.4	218.683	2113.07	96501.3	732.953	0	2711.8	98920.5	0.00171	0	0	0	0.00168	257.831	0	-32.0703	266.578	267.406	264.979	7.60948	5.06729	7.02055	5.23336	13.4516	-0.00592	7.28461	44.0763
379	0.15	0.41696	0.9238	202.479	-5.19204	-93.5073	276.432	1	16.6597	2053.62	95785.4	219.973	2074.74	96501.3	547.329	0	2711.8	98883.6	0.00171	0	1e-05	0	0.00167	257.831	0	-31.8914	266.731	267.588	265.122	7.97939	5.24084	7.25414	5.40231	13.4516	-0.00633	7.52671	44.1308
380	0.15	0.41633	0.92376	203.927	-6.67745	-95.4714	276.432	1	17.8029	2011.11	95785.4	221.469	2029.55	96501.3	547.665	0	2711.8	98841.6	0.00172	0	1e-05	0	0.00169	257.831	0	-31.6719	266.918	267.808	265.295	8.40134	5.52664	7.20869	5.33823	13.4516	-0.00708	7.68378	45.9935
381	0.15	0.41572	0.92372	204.903	-6.66082	-90.6143	276.432	1	13.5533	2017.41	95785.4	222.649	2035.11	96501.3	547.808	0	2711.8	98849.1	0.00178	0	0	0	0.00175	257.831	0	-31.5875	266.99	267.874	265.375	7.98816	5.19454	6.73224	4.9373	13.4516	-0.00685	7.1666	46.4544
382	0.15	0.4152	0.92369	205.623	-4.70684	-80.3934	276.432	1	6.18956	2015.27	95785.4	223.266	2033.25	96501.3	547.361	0	2711.8	98848.2	0.00186	0	0	0	0.00184	257.831	0	-31.6028	266.928	267.813	265.316	6.89409	4.42229	5.74481	4.15934	13.4516	-0.00592	6.07098	46.7551
383	0.15	0.4148	0.92368	205.643	-1.52749	-69.4536	276.432	1	-0.87282	2031.61	95785.4	223.484	2049.98	96501.3	546.835	0	2711.8	98864.9	0.00193	0	0	0	0.00193	257.831	0	-31.7109	266.769	267.64	265.142	5.4647	3.59901	4.7751	3.5157	13.4516	-0.00402	5.0312	45.6709
384	0.15	0.4145	0.92369	205.689	-2.50685	-65.9561	276.432	1	-5.67832	2023.2	95785.4	223.339	2041.52	96501.3	546.832	0	2711.8	98856.9	0.00199	0	0	0	0.00201	257.831	0	-31.7046	266.792	267.67	265.236	5.24584	3.64774	4.48894	3.36296	13.4516	-0.0038	4.9614	47.3261
385	0.15	0.41418	0.9237	206.22	-17.8384	-49.7762	276.432	1	0.77324	2015.79	95785.4	222.873	2034.77	96501.3	547.011	0	2711.8	98849.6	0.00215	0	0	0	0.00215	257.831	71.8034	-31.1509	267.517	268.403	266.391	5.52226	3.88524	4.35783	3.19305	13.4516	-0.00489	5.02898	50.5852
386	0.15	0.45506	0.92367	208.263	-46.4886	-14.5766	276.432	1	14.4035	2016.41	95785.4	224.914	2036.4	96501.3	547.341	0	2711.8	98851.5	0.00242	0	1e-05	0	0.00238	257.831	233.231	-29.9252	269.052	269.941	268.735	5.65459	4.27272	3.54324	2.69778	13.4516	-0.00572	5.05313	57.7318
387	0.15	0.45464	0.92361	211.358	-66.5202	14.0703	276.432	1	33.8093	1974.42	95785.4	226.775	1996	96501.3	398.204	0	2711.8	98811	0.00266	0	1e-05	0	0.00259	257.831	367.358	-28.6986	270.433	271.358	270.69	7.71895	5.98134	3.89563	2.97517	13.4516	-0.00869	6.68042	63.5539
388	0.15	0.45395	0.92351	245.688	-70.7478	34.5314	276.432	1	44.6848	1968.16	95785.4	228.265	1990.13	96501.3	398.559	0	2711.8	98805.9	0.00273	0	2e-05	0	0.00265	257.831	380.856	-28.2759	270.958	271.89	271.596	7.65897	5.92129	3.66172	2.74483	13.4516	-0.0088	6.52654	65.1298
389	0.15	0.45315	0.9234	273.069	-74.9103	32.7482	276.432	1	56.22	1949.33	95785.4	226.412	1974.12	96501.3	549.549	0	2711.8	98788.8	0.00279	0	2e-05	0	0.00268	257.831	365.977	-27.3843	271.828	272.776	272.436	7.66757	5.86447	3.78965	2.79913	13.4516	-0.00896	6.49824	64.4847
390	0.15	0.45225	0.92327	257.475	-67.0225	31.3331	276.432	1	51.9256	1967.53	95785.4	225.882	1993.62	96501.3	549.533	0	2711.8	98807.9	0.00281	0	2e-05	0	0.0027	257.831	366.557	-27.4347	271.798	272.731	272.402	7.49139	5.83053	2.2449	1.72104	13.4516	-0.00957	6.07923	73.5546
391	0.15	0.45161	0.92318	288.544	-45.1937	37.2834	276.432	1	32.7036	1981.38	95785.4	219.381	2005.19	96501.3	547.202	0	2711.8	98820.8	0.00277	0	1e-05	0	0.0027	257.831	241.14	-28.7733	270.524	271.442	271.274	7.33809	5.56219	-0.22668	-0.01902	13.4516	-0.01096	5.56222	90.1959
392	0.15	0.45127	0.92313	266.521	-23.2763	17.057	276.432	1	16.3883	1999.84	95785.4	214.422	2023.63	96501.3	545.246	0	2711.8	98836.8	0.00261	0	1e-05	0	0.00256	257.831	161.008	-29.774	269.457	270.359	269.882	5.19406	3.80461	-0.03689	-0.33922	13.4516	-0.00902	3.8197	95.095
393	0.15	0.45116	0.92311	277.501	1.81516	10.2061	276.432	1	6.60855	2055.57	95785.4	213.71	2078.95	96501.3	180.514	0	2711.8	98890.6	0.00238	0	0	0	0.00236	257.831	53.5893	-31.3977	267.848	268.703	268.144	3.62295	2.6066	-2.114	-1.30667	13.4516	-0.00474	2.91578	116.624
394	0.15	0.45129	0.92313	206.112	51.4709	-9.67043	276.432	1	-4.00546	2082.52	95785.4	208.178	2104.14	96501.3	45.9612	0	2711.8	98917	0.00203	0	0	0	0.00212	257.831	0	-33.1189	265.487	266.314	264.314	2.71989	1.58218	-1.05406	-0.74563	13.4516	-0.00462	1.74907	115.233
395	0.15	0.45145	0.92316	202.834	46.6167	-15.9536	276.432	1	-4.4317	2173.18	95785.4	206.711	2192.54	96501.3	272.748	0	2711.8	99005.1	0.00181	0	0	0	0.00184	257.831	0	-34.4903	264.502	265.259	264	1.71695	1.22718	-3.53388	-2.76905	13.4516	-0.00591	3.0288	156.098
396	0.15	0.45141	0.92315	202.214	58.0584	-5.21598	276.432	1	0.50953	2255.84	95785.4	200.129	2276.41	96501.3	271.168	0	2711.8	99084.7	0.00156	0	0	0	0.00156	257.831	0	-36.3401	262.895	263.587	262.741	1.25226	0.75761	-3.78275	-2.86154	13.4516	-0.00377	2.96013	165.171
397	0.15	0.4486	0.92314	198.751	64.1618	-3.13186	276.432	1	5.37994	2366.53	95785.4	194.067	2381.24	96501.3	269.468	0	2711.8	99192.2	0.0013	0	0	0	0.00127	257.831	0	-37.5716	261.767	262.374	261.668	0.37822	0.08155	-3.30122	-2.62271	13.4516	-0.00343	2.62398	178.219
398	0.15	0.44631	0.92313	191.174	67.498	-1.67848	276.432	1	3.57441	2445.28	95785.4	196.415	2464.08	96501.3	268.609	0	2711.8	99274.1	0.00123	0	0	0	0.0012	257.831	0	-38.5812	260.839	261.383	260.783	0.58467	0.25906	-2.90855	-2.30602	13.4516	-0.0033	2.32053	173.59
399	0.15	0.44463	0.92312	188.303	68.588	0.41791	276.432	1	2.52083	2470.51	95785.4	198.666	2491.81	96501.3	267.937	0	2711.8	99302.1	0.00116	0	0	0	0.00114	257.831	0	-39.4148	260.063	260.584	260.079	0.89444	0.37109	-2.24865	-1.73635	13.4516	-0.0033	1.77556	167.936
400	0.15	0.44322	0.92312	190.575	65.8309	1.98029	276.432	1	1.7204	2556.73	95785.4	192.197	2577.22	96501.3	383.896	0	2711.8	99387.5	0.00113	0	0	0	0.00111	257.831	0	-39.9827	259.594	260.05	259.693	0.58272	0.05254	-1.41567	-1.06388	13.4516	-0.0028	1.06518	177.173
401	0.15	0.44199	0.92312	182.607	66.6819	-1.75477	276.432	1	0.99324	2614.42	95785.4	204.353	2632.62	96501.3	383.088	0	2711.8	99443.7	0.00109	0	0	0	0.00107	257.831	0	-40.2743	259.233	259.647	259.133	-0.41214	-0.52885	-1.53813	-1.14187	13.4516	-0.00115	1.25839	204.851
402	0.15	0.44086	0.92311	180.608	67.5238	-1.29871	276.432	1	1.41186	2687.49	95785.4	204.282	2701.11	96501.3	266.377	0	2711.8	99513.3	0.00102	0	0	0	0.00101	257.831	0	-40.9066	258.681	259.042	258.616	-0.80381	-0.66162	-1.65033	-1.18812	13.4516	0.00018	1.35992	209.112
403	0.15	0.43982	0.92311	177.795	68.9381	-0.53953	276.432	1	1.36376	2752.36	95785.4	203.751	2759.38	96501.3	381.94	0	2711.8	99573.5	0.00097	0	0	0	0.00096	257.831	0	-41.538	258.119	258.434	258.092	-0.86695	-0.68933	-1.48051	-1.10545	13.4516	0.0001	1.30276	211.947
404	0.15	0.43885	0.92311	174.419	70.1413	-0.32698	276.432	1	0.99365	2818.51	95785.4	203.112	2822.08	96501.3	173.578	0	2711.8	99635.2	0.00094	0	0	0	0.00093	257.831	0	-42.0876	257.62	257.889	257.603	-0.23713	-0.28803	-1.59597	-1.15828	13.4516	-0.00113	1.19356	193.965
405	0.15	0.43794	0.92311	171.447	71.5696	0.34892	276.432	1	0.73658	2899.3	95785.4	202.295	2898.87	96501.3	173.285	0	2711.8	99713.3	0.00091	0	0	0	0.0009	257.831	0	-42.6872	257.099	257.31	257.117	0.2305	-0.0845	-1.51523	-1.11086	13.4516	-0.00205	1.11407	184.35
406	0.15	0.43708	0.92311	169.044	74.5084	3.25864	276.432	1	0.60581	2946.66	95785.4	201.075	2944.2	96501.3	44.21	0	2711.8	99759.4	0.00086	0	0	0	0.00086	257.831	0	-43.4974	256.378	256.555	256.538	0.97349	0.44047	-1.16669	-0.88991	13.4516	-0.00415	0.992952	153.666
407	0.15	0.43626	0.92311	167.356	75.5268	4.45698	276.432	1	0.4466	3010.43	95785.4	199.924	3010.05	96501.3	44.1193	0	2711.8	99822.4	0.00083	0	0	0	0.00083	257.831	0	-44.0616	255.877	256.007	256.09	1.02079	0.45525	-1.15175	-0.84975	13.4516	-0.00405	0.964016	151.82
408	0.15	0.43547	0.9231	166.387	75.6167	4.93879	276.432	1	0.4354	3072.26	95785.4	198.797	3069.41	96501.3	44.0497	0	2711.8	99884.6	0.0008	0	0	0	0.0008	257.831	0	-44.5032	255.487	255.571	255.727	0.91572	0.3772	-1.07168	-0.79472	13.4516	-0.00393	0.879693	154.609
409	0.15	0.43468	0.9231	166.083	56.2064	21.6312	276.432	1	3.48814	3124.12	95785.4	197.997	3122.16	96501.3	263.976	0	2711.8	99937.5	0.00081	0	0	0	0.0008	257.831	76.4432	-44.1987	255.973	256.019	256.807	0.01506	-0.51271	-0.97456	-0.88926	13.4516	-0.00219	1.02648	209.966
410	0.15	0.43381	0.92308	167.405	19.1185	62.2099	276.432	1	11.276	3163.21	95785.4	200.917	3163.2	96501.3	380.327	0	2711.8	99977.7	0.00089	0	0	0	0.00086	257.831	241.895	-42.957	257.471	257.487	259.48	-0.27424	-0.74485	-1.07669	-0.96561	13.4516	-0.00183	1.21951	217.646
411	0.15	0.4506	0.92304	169.494	-8.99601	89.3349	276.432	1	20.9942	3157.56	95785.4	204.48	3158.11	96501.3	265.936	0	2711.8	99972.9	0.00101	0	1e-05	0	0.00096	257.831	380.161	-41.0161	259.522	259.542	261.884	-2.03516	-1.65483	-1.94203	-1.87188	13.4516	0.00057	2.49848	221.478
412	0.15	0.45013	0.92297	172.898	-27.2227	107.359	276.432	1	30.8486	3164.29	95785.4	208.022	3165.91	96501.3	383.057	0	2711.8	99980.5	0.00108	0	1e-05	0	0.00103	257.831	471.197	-39.5444	261.083	261.098	263.823	-2.31584	-1.84025	-2.50684	-1.98475	13.4516	0.00176	2.70661	222.837
413	0.15	0.44953	0.92288	175.053	-33.7885	113.15	276.432	1	34.848	3150.49	95785.4	210.026	3152.46	96501.3	529.067	0	2711.8	99967.7	0.00116	0	1e-05	0	0.0011	257.831	504.855	-38.6038	262.041	262.066	264.983	-1.97484	-1.60604	-2.32829	-1.96813	13.4516	0.00094	2.54026	219.215
414	0.15	0.44658	0.92279	176.973	-29.2565	103.895	276.432	1	35.8857	3134.77	95785.4	211.185	3137.72	96501.3	529.864	0	2711.8	99952.8	0.0012	0	1e-05	0	0.00114	257.831	478.358	-37.9721	262.627	262.662	265.319	-2.0183	-1.61858	-2.55368	-2.09966	13.4516	0.0009	2.65111	217.628
415	0.15	0.44366	0.92271	178.344	-15.395	78.6773	276.432	1	32.5191	3121.56	95785.4	211.122	3124.71	96501.3	530.413	0	2711.8	99940.6	0.00122	0	1e-05	0	0.00116	257.831	394.174	-37.6266	262.846	262.891	264.851	-2.15152	-1.74328	-2.95846	-2.39526	13.4516	0.00086	2.96248	216.047
416	0.15	0.44154	0.92264	178.83	7.55507	44.0588	276.432	1	22.2154	3130.25	95785.4	209.596	3135.38	96501.3	530.186	0	2711.8	99949.9	0.00122	0	1e-05	0	0.00116	257.831	261.305	-37.9385	262.358	262.396	263.519	-1.99695	-1.61375	-3.08673	-2.48583	13.4516	0.00054	2.9637	212.991
417	0.15	0.43993	0.92261	178.418	37.4541	2.61208	276.432	1	9.91605	3200.77	95785.4	206.62	3205.5	96501.3	384.577	0	2711.8	100022	0.00116	0	0	0	0.00112	257.831	97.8188	-38.69	261.344	261.328	261.421	-1.66187	-1.36661	-3.02401	-2.39656	13.4516	-0.00034	2.75883	209.693
418	0.15	0.43866	0.9226	177.131	63.9969	-10.6719	276.432	1	1.93468	3231.19	95785.4	202.685	3237.37	96501.3	267.419	0	2711.8	100053	0.00107	0	0	0	0.00106	257.831	0	-40.178	259.628	259.589	259.21	-1.18421	-0.94591	-2.89142	-2.08604	13.4516	-0.00058	2.29048	204.392
419	0.15	0.43752	0.9226	175.067	69.3687	-4.67259	276.432	1	2.68172	3283.68	95785.4	200.531	3290.34	96501.3	266.698	0	2711.8	100105	0.00096	0	0	0	0.00094	257.831	0	-41.479	258.488	258.411	258.305	-1.30789	-1.06134	-2.20024	-1.68233	13.4516	0.00064	1.98914	212.247
420	0.15	0.43645	0.92259	173.35	71.6663	-2.0663	276.432	1	3.26936	3305.32	95785.4	199.439	3311.03	96501.3	266.007	0	2711.8	100126	0.00086	0	0	0	0.00083	257.831	0	-42.3218	257.707	257.614	257.615	-1.38558	-1.09074	-1.43421	-1.14674	13.4516	0.0017	1.58263	223.566
421	0.15	0.43545	0.92258	171.892	73.9571	1.37293	276.432	1	3.12164	3343.57	95785.4	198.699	3349.31	96501.3	265.222	0	2711.8	100164	0.00081	0	0	0	0.00078	257.831	0	-43.2465	256.893	256.773	256.957	-1.55053	-1.0868	-0.66184	-0.59105	13.4516	0.00278	1.23712	241.461
422	0.15	0.4345	0.92257	170.727	76.2771	4.52604	276.432	1	3.4728	3361.4	95785.4	197.897	3366.79	96501.3	264.779	0	2711.8	100183	0.00075	0	0	0	0.00073	257.831	0	-44.0827	256.118	255.984	256.319	-1.60148	-1.08764	-0.36765	-0.38146	13.4516	0.00255	1.15259	250.673
423	0.15	0.43359	0.92257	169.884	76.3384	5.2708	276.432	1	3.63337	3328.33	95785.4	196.945	3332.34	96501.3	264.6	0	2711.8	100149	0.00071	0	0	0	0.00069	257.831	0	-44.56	255.623	255.515	255.858	-1.43588	-1.01276	-0.50251	-0.44311	13.4516	0.00263	1.10545	246.369
424	0.15	0.43272	0.92256	169.159	75.0081	4.60099	276.432	1	3.41689	3362.81	95785.4	196.537	3364.87	96501.3	264.604	0	2711.8	100182	0.00068	0	0	0	0.00066	257.831	0	-44.884	255.317	255.184	255.54	-1.17182	-0.83244	-0.40829	-0.32771	13.4516	0.0028	0.894623	248.512
425	0.15	0.43189	0.92255	168.159	73.978	3.8329	276.432	1	3.24183	3365.41	95785.4	196.366	3365.5	96501.3	172.333	0	2711.8	100183	0.00066	0	0	0	0.00064	257.831	0	-45.1379	255.053	254.92	255.25	-1.13589	-0.72728	-0.42952	-0.30017	13.4516	0.00257	0.78679	247.573
426	0.15	0.43109	0.92254	167.073	71.6398	1.49889	276.432	1	2.77352	3405.56	95785.4	196.324	3401.95	96501.3	172.353	0	2711.8	100221	0.00065	0	0	0	0.00062	257.831	0	-45.1768	255.005	254.845	255.095	-0.8218	-0.55382	-0.56119	-0.4217	13.4516	0.00185	0.696094	232.713
427	0.15	0.43034	0.92254	166.057	69.6042	-0.0307	276.432	1	1.75473	3444.9	95785.4	196.609	3438.61	96501.3	172.278	0	2711.8	100259	0.00064	0	0	0	0.00061	257.831	0	-45.1945	254.975	254.787	254.973	0.07068	-0.06429	-0.81744	-0.59795	13.4516	-0.00024	0.601396	186.137
428	0.15	0.42961	0.92253	164.827	71.5066	1.83967	276.432	1	1.89928	3453.35	95785.4	196.567	3445.48	96501.3	43.8785	0	2711.8	100266	0.00064	0	0	0	0.00063	257.831	0	-45.7311	254.491	254.299	254.613	0.69372	0.36271	-0.32023	-0.23967	13.4516	-0.00258	0.434742	123.456
429	0.15	0.42891	0.92253	163.997	70.3033	0.69598	276.432	1	1.60735	3486.09	95785.4	196.269	3475.64	96501.3	43.8658	0	2711.8	100297	0.00062	0	0	0	0.0006	257.831	0	-45.8247	254.396	254.18	254.458	-0.08341	-0.14111	-0.03844	-0.06339	13.4516	-0.0006	0.154694	245.809
430	0.15	0.42822	0.92252	163.64	69.9313	0.38231	276.432	1	1.83565	3490.16	95785.4	196.019	3479.59	96501.3	171.987	0	2711.8	100301	0.0006	0	0	0	0.00057	257.831	0	-45.9687	254.248	254.03	254.279	-0.57772	-0.43828	-0.05992	-0.12678	13.4516	0.00069	0.456248	253.867
431	0.15	0.42755	0.92252	163.116	70.2972	0.72007	276.432	1	2.13925	3527.65	95785.4	195.423	3520.73	96501.3	99.8355	0	2711.8	100337	0.00058	0	0	0	0.00056	257.831	0	-46.2454	254.006	253.762	254.058	-0.73057	-0.46148	-0.12488	-0.17582	13.4516	0.00093	0.493838	249.144
432	0.15	0.4269	0.92251	163.004	69.533	0.49135	276.432	1	1.95613	3569.37	95785.4	194.804	3561.01	96501.3	99.7898	0	2711.8	100380	0.00058	0	0	0	0.00055	257.831	0	-46.3896	253.888	253.613	253.926	-0.70686	-0.47379	-0.10314	-0.11244	13.4516	0.00096	0.486949	256.65
433	0.15	0.42622	0.9225	162.931	50.4732	18.3453	276.432	1	6.09917	3602.49	95785.4	194.463	3594.8	96501.3	171.889	0	2711.8	100413	0.00059	0	0	0	0.00057	257.831	78.7299	-46.1374	254.349	254.05	255.107	-1.13118	-0.72008	0.0436	-0.0242	13.4516	0.00183	0.720487	268.075
434	0.15	0.42543	0.92247	163.689	11.3418	57.4092	276.432	1	14.4705	3626.4	95785.4	197.698	3619.07	96501.3	264.68	0	2711.8	100437	0.00065	0	1e-05	0	0.00062	257.831	245.775	-44.6077	256.12	255.802	258.017	-1.34341	-1.03316	-0.04374	-0.21868	13.4516	0.00201	1.05605	258.049
435	0.15	0.4245	0.92242	166.015	-27.4046	80.2768	276.432	1	23.5957	3583.74	95785.4	201.902	3576.88	96501.3	381.994	0	2711.8	100395	0.00079	0	1e-05	0	0.00075	257.831	385.288	-42.0233	258.781	258.49	261.298	-1.22968	-0.96281	-0.69119	-0.63605	13.4516	0.00152	1.15393	236.551
436	0.15	0.4234	0.92233	169.948	-49.4461	90.1096	276.432	1	39.0578	3574.63	95785.4	205.944	3568.34	96501.3	383.56	0	2711.8	100387	0.00082	0	1e-05	0	0.00078	257.831	476.334	-39.6145	261.245	260.957	263.737	-2.15201	-1.68219	-1.73989	-1.34152	13.4516	0.00219	2.15161	231.428
437	0.15	0.42207	0.92221	172.814	-50.7995	98.3095	276.432	1	48.3128	3533.95	95785.4	208.016	3527.89	96501.3	529.926	0	2711.8	100348	0.00082	0	2e-05	0	0.00079	257.831	510.231	-38.6072	262.256	261.996	264.795	-2.52345	-2.08722	-2.2193	-1.66275	13.4516	0.00262	2.66856	231.458
438	0.15	0.42074	0.92209	175.788	-47.0179	88.8904	276.432	1	46.2903	3504.19	95785.4	208.3	3501.8	96501.3	531.098	0	2711.8	100320	0.00095	0	2e-05	0	0.00091	257.831	481.965	-37.7442	263.061	262.821	265.372	-2.37455	-1.92715	-2.43498	-1.90135	13.4516	0.00193	2.70722	225.386
439	0.15	0.41948	0.92198	178.021	-30.8052	65.2726	276.432	1	41.8861	3478.18	95785.4	208.52	3476.78	96501.3	531.655	0	2711.8	100296	0.001	0	1e-05	0	0.00095	257.831	398.354	-37.3926	263.275	263.052	264.932	-2.38103	-1.90844	-3.01557	-2.39967	13.4516	0.00122	3.06603	218.495
440	0.15	0.41841	0.92189	179.208	-4.78424	32.5485	276.432	1	29.0306	3458.83	95785.4	206.741	3466.42	96501.3	531.36	0	2711.8	100280	0.00106	0	1e-05	0	0.00101	257.831	263.619	-37.7504	262.713	262.504	263.555	-2.2338	-1.76803	-3.29663	-2.62911	13.4516	0.00069	3.1683	213.92
441	0.15	0.41759	0.92185	188.63	26.7952	-2.5715	276.432	1	13.5972	3511.02	95785.4	197.227	3519.41	96501.3	385.303	0	2711.8	100335	0.00107	0	0	0	0.00102	257.831	93.8075	-38.6665	261.541	261.291	261.467	-2.06554	-1.57834	-3.19774	-2.47093	13.4516	0.00047	2.932	212.569
442	0.15	0.417	0.92183	190.477	52.6739	-13.0714	276.432	1	4.65489	3503.11	95785.4	191.088	3515.08	96501.3	267.797	0	2711.8	100330	0.00102	0	0	0	0.001	257.831	0	-40.174	259.846	259.601	259.408	-2.02616	-1.48019	-2.97073	-2.22576	13.4516	0.00067	2.67301	213.625
443	0.15	0.41642	0.92182	193.753	54.4468	-7.67854	276.432	1	6.08173	3520.24	95785.4	188.03	3532.9	96501.3	267.145	0	2711.8	100347	0.00096	0	0	0	0.00093	257.831	0	-41.0811	259.069	258.813	258.85	-2.75206	-2.0916	-2.61363	-2.19981	13.4516	0.00164	3.03545	223.556
444	0.15	0.41582	0.9218	189.66	58.0891	-6.48518	276.432	1	7.15899	3524.57	95785.4	189.447	3536.34	96501.3	266.539	0	2711.8	100351	0.00088	0	0	0	0.00085	257.831	0	-41.8123	258.361	258.103	258.185	-3.30257	-2.54395	-2.44257	-1.97241	13.4516	0.0029	3.21902	232.212
445	0.15	0.41523	0.92178	188.46	59.6117	-3.63876	276.432	1	6.57132	3546.4	95785.4	188.742	3559.29	96501.3	265.889	0	2711.8	100373	0.00085	0	0	0	0.00082	257.831	0	-42.4585	257.768	257.494	257.672	-3.52657	-2.75039	-2.39757	-1.91141	13.4516	0.00327	3.34935	235.202
446	0.15	0.41466	0.92177	185.137	62.376	-0.56267	276.432	1	5.22845	3589.86	95785.4	189.904	3603.62	96501.3	265.286	0	2711.8	100417	0.00082	0	0	0	0.0008	257.831	0	-43.1722	257.117	256.812	257.102	-3.41695	-2.71868	-2.08061	-1.67712	13.4516	0.0033	3.19436	238.33
447	0.15	0.41412	0.92175	187.478	62.2019	3.00625	276.432	1	4.92262	3572.71	95785.4	188.175	3588.32	96501.3	264.985	0	2711.8	100401	0.00079	0	0	0	0.00077	257.831	0	-43.6596	256.657	256.363	256.742	-3.1355	-2.54574	-1.39114	-1.28663	13.4516	0.00326	2.8524	243.188
448	0.15	0.41358	0.92174	190.818	60.7354	5.33617	276.432	1	4.99707	3571.57	95785.4	187.08	3589.14	96501.3	264.776	0	2711.8	100402	0.00077	0	0	0	0.00075	257.831	0	-43.9735	256.369	256.075	256.519	-3.12212	-2.56477	-1.2837	-1.17145	13.4516	0.00346	2.81963	245.452
449	0.15	0.41304	0.92173	191.917	59.3275	5.72126	276.432	1	4.80364	3524.79	95785.4	187.436	3544.89	96501.3	264.505	0	2711.8	100357	0.00076	0	0	0	0.00074	257.831	0	-44.1272	256.189	255.928	256.353	-2.93159	-2.42984	-1.41574	-1.25507	13.4516	0.00314	2.73484	242.683
450	0.15	0.41252	0.92171	202.315	53.9471	9.31593	276.432	1	4.93284	3495.58	95785.4	185.576	3518.24	96501.3	380.544	0	2711.8	100329	0.00076	0	0	0	0.00074	257.831	0	-44.1342	256.203	255.962	256.49	-2.42928	-2.09769	-1.17903	-1.02213	13.4516	0.00293	2.33346	244.022
451	0.15	0.41199	0.9217	206.772	50.6361	9.56624	276.432	1	5.14946	3470.36	95785.4	187.939	3492.92	96501.3	380.391	0	2711.8	100306	0.00076	0	0	0	0.00074	257.831	0	-44.0381	256.286	256.062	256.583	-2.28259	-1.99157	-1.42547	-1.12296	13.4516	0.0025	2.28635	240.583
452	0.15	0.41147	0.92169	214.076	47.7835	12.3671	276.432	1	5.88123	3424.98	95785.4	187.564	3451.02	96501.3	264.279	0	2711.8	100263	0.00076	0	0	0	0.00074	257.831	0	-43.9962	256.317	256.125	256.683	-2.41116	-2.10994	-1.61559	-1.30777	13.4516	0.00261	2.48236	238.209
453	0.15	0.41094	0.92167	217.608	46.3513	13.8376	276.432	1	6.12562	3410.68	95785.4	188.059	3438.21	96501.3	264.403	0	2711.8	100250	0.00076	0	0	0	0.00074	257.831	0	-43.997	256.316	256.133	256.714	-2.59497	-2.27061	-1.52559	-1.28497	13.4516	0.00329	2.60899	240.494
454	0.15	0.41043	0.92166	208.672	48.6208	9.40304	276.432	1	5.32382	3387.03	95785.4	193.542	3415.41	96501.3	264.412	0	2711.8	100228	0.00076	0	0	0	0.00074	257.831	0	-44.0325	256.228	256.061	256.506	-2.53875	-2.15855	-1.55574	-1.31367	13.4516	0.00344	2.52687	238.676
455	0.15	0.40992	0.92164	212.002	46.8452	10.3395	276.432	1	5.52199	3363.99	95785.4	193.247	3394.52	96501.3	264.468	0	2711.8	100206	0.00076	0	0	0	0.00074	257.831	0	-44.0149	256.24	256.09	256.551	-2.42261	-2.01489	-1.63745	-1.35657	13.4516	0.00362	2.429	236.049
456	0.15	0.40942	0.92163	209.037	47.236	8.42292	276.432	1	5.36349	3342.67	95785.4	195.22	3375.62	96501.3	264.511	0	2711.8	100185	0.00075	0	0	0	0.00073	257.831	0	-44.0053	256.218	256.082	256.476	-2.41135	-1.99355	-1.63343	-1.31295	13.4516	0.00326	2.38706	236.631
457	0.15	0.4089	0.92161	209.094	34.1445	21.822	276.432	1	8.48156	3320.52	95785.4	197.336	3353.03	96501.3	264.731	0	2711.8	100164	0.00077	0	0	0	0.00074	257.831	54.988	-43.6295	256.686	256.566	257.312	-2.35627	-1.99895	-1.92362	-1.53604	13.4516	0.00302	2.52096	232.46
458	0.15	0.40827	0.92157	211.142	1.98847	52.0249	276.432	1	16.3467	3294.4	95785.4	198.799	3328.51	96501.3	381.461	0	2711.8	100138	0.00084	0	1e-05	0	0.0008	257.831	184.634	-42.2243	258.259	258.157	259.659	-2.50335	-2.07863	-1.97296	-1.6119	13.4516	0.00278	2.63038	232.208
459	0.15	0.43992	0.92151	214.265	-24.5569	85.3692	276.432	1	29.4313	3216.02	95785.4	201.102	3250.24	96501.3	528.063	0	2711.8	100061	0.00089	0	1e-05	0	0.00085	257.831	317.001	-40.5949	259.969	259.925	261.969	-3.53618	-2.88163	-2.55725	-1.99704	13.4516	0.00364	3.50599	235.277
460	0.15	0.4393	0.92142	213.494	-39.2269	102.065	276.432	1	36.6495	3153.42	95785.4	203.022	3187.3	96501.3	528.954	0	2711.8	99996.1	0.00098	0	1e-05	0	0.00094	257.831	416.348	-39.2807	261.309	261.312	263.65	-3.84427	-3.05628	-2.6109	-1.99792	13.4516	0.00397	3.65137	236.827
461	0.15	0.43657	0.92131	210.869	-45.0955	108.597	276.432	1	39.4956	3092.28	95785.4	204.901	3121.34	96501.3	529.73	0	2711.8	99932.1	0.0011	0	1e-05	0	0.00104	257.831	453.334	-38.2852	262.286	262.337	264.776	-3.77252	-3.04067	-2.67046	-2.0452	13.4516	0.00395	3.66449	236.075
462	0.15	0.43348	0.92121	203.471	-41.4569	103.77	276.432	1	39.2569	3042.17	95785.4	207.119	3065.71	96501.3	710.947	0	2711.8	99877.8	0.00118	0	1e-05	0	0.00113	257.831	450.689	-37.6406	262.868	262.96	265.233	-3.801	-3.04789	-2.90907	-2.21036	13.4516	0.00389	3.76501	234.05
463	0.15	0.43719	0.92112	194.737	-23.6468	81.2298	276.432	1	32.0226	2989.32	95785.4	208.35	3010.75	96501.3	530.36	0	2711.8	99823.8	0.00123	0	1e-05	0	0.00117	257.831	379.155	-37.6158	262.747	262.88	264.6	-3.87155	-3.10159	-3.06784	-2.30053	13.4516	0.00392	3.86164	233.435
464	0.15	0.43489	0.92105	194.808	-0.33518	45.1929	276.432	1	21.6112	2952.6	95785.4	207.347	2975.79	96501.3	530.122	0	2711.8	99788.4	0.00124	0	1e-05	0	0.00118	257.831	245.603	-37.8969	262.26	262.418	263.336	-3.32982	-2.66027	-3.39349	-2.56168	13.4516	0.00265	3.69313	226.082
465	0.15	0.43418	0.92101	201.69	28.8197	9.68126	276.432	1	10.479	2959.76	95785.4	205.242	2983.98	96501.3	384.325	0	2711.8	99795.5	0.00117	0	0	0	0.00114	257.831	87.4542	-38.7564	261.173	261.326	261.423	-2.35588	-1.9007	-3.4805	-2.79578	13.4516	0.00034	3.38069	214.21
466	0.15	0.43187	0.921	196.608	56.2784	-3.5963	276.432	1	4.9267	2964.17	95785.4	202.387	2991.19	96501.3	527.876	0	2711.8	99801.8	0.00104	0	0	0	0.00103	257.831	0	-40.4353	259.377	259.524	259.286	-2.62233	-2.03849	-3.7361	-2.96168	13.4516	0.00043	3.59541	214.539
467	0.15	0.43409	0.92099	203.466	61.3445	10.7066	276.432	1	5.09731	2975.26	95785.4	200.554	3004.97	96501.3	381.886	0	2711.8	99815	0.00095	0	0	0	0.00093	257.831	0	-41.8049	258.152	258.289	258.435	-2.56697	-2.1248	-2.85539	-2.36116	13.4516	0.0013	3.17645	221.984
468	0.15	0.4362	0.92097	211.969	56.8091	14.8137	276.432	1	4.99829	2979.75	95785.4	199.257	3008.34	96501.3	381.145	0	2711.8	99821.5	0.00092	0	0	0	0.0009	257.831	0	-42.2255	257.79	257.921	258.239	-1.76868	-1.59499	-2.05161	-1.75574	13.4516	0.00046	2.37205	222.253
469	0.15	0.43617	0.92097	212.877	57.0368	17.341	276.432	1	4.98183	2997.83	95785.4	200.185	3025.69	96501.3	380.129	0	2711.8	99839.4	0.00088	0	0	0	0.00086	257.831	0	-42.7519	257.301	257.419	257.834	-1.43033	-1.20105	-2.57543	-1.90828	13.4516	0.00019	2.25478	212.186
470	0.15	0.43628	0.92098	201.861	61.4919	14.8895	276.432	1	4.14114	3007.09	95785.4	201.123	3033	96501.3	263.802	0	2711.8	99847.3	0.00083	0	0	0	0.00082	257.831	0	-43.3761	256.669	256.781	257.159	-0.88098	-0.88186	-2.29953	-1.75571	13.4516	-0.00084	1.96474	206.67
471	0.15	0.43651	0.92102	196.488	63.319	14.0068	276.432	1	3.69353	2979.87	95785.4	200.743	3002.28	96501.3	378.355	0	2711.8	99817.7	0.0008	0	0	0	0.00078	257.831	0	-43.8603	256.16	256.294	256.65	-0.18773	-0.38093	-2.18488	-1.6616	13.4516	-0.00196	1.70471	192.912
472	0.15	0.43701	0.92109	200.678	61.8555	17.0425	276.432	1	3.97942	2995.98	95785.4	200.417	3018.88	96501.3	377.852	0	2711.8	99832.8	0.00077	0	0	0	0.00075	257.831	0	-44.2421	255.812	255.934	256.376	-0.07925	-0.32861	-2.4489	-1.84566	13.4516	-0.00237	1.87469	190.095
473	0.15	0.43819	0.92126	198.769	61.5913	16.4164	276.432	1	3.78929	2974.93	95785.4	200.272	2993.66	96501.3	377.314	0	2711.8	99809.5	0.00075	0	0	0	0.00073	257.831	0	-44.537	255.49	255.63	256.021	-0.47201	-0.48516	-2.46761	-1.93054	13.4516	-0.00171	1.99057	194.107
474	0.15	0.43934	0.92142	197.243	61.2152	15.7978	276.432	1	3.72952	3004.31	95785.4	199.836	3019.92	96501.3	376.544	0	2711.8	99836.7	0.00073	0	0	0	0.00071	257.831	0	-44.8426	255.197	255.316	255.705	0.00592	-0.16045	-2.53294	-2.01851	13.4516	-0.00252	2.02488	184.545
475	0.15	0.44064	0.92161	195.742	62.9772	17.6521	276.432	1	3.82213	3024.19	95785.4	199.127	3038.8	96501.3	375.761	0	2711.8	99854.6	0.0007	0	0	0	0.00068	257.831	0	-45.3556	254.71	254.815	255.251	0.2802	-0.04744	-2.73015	-2.21234	13.4516	-0.00284	2.21285	181.228
476	0.15	0.44176	0.92177	192.579	65.353	18.7834	276.432	1	3.89195	3033.33	95785.4	198.553	3042.54	96501.3	375.111	0	2711.8	99861.5	0.00066	0	0	0	0.00065	257.831	0	-45.8866	254.189	254.29	254.752	0.44755	0.03236	-2.81821	-2.30278	13.4516	-0.00331	2.30301	179.195
477	0.15	0.44255	0.92188	184.231	69.8136	18.0236	276.432	1	3.69007	3071.19	95785.4	197.53	3081.24	96501.3	374.204	0	2711.8	99897.3	0.00062	0	0	0	0.00061	257.831	0	-46.5143	253.577	253.651	254.1	0.59908	0.16786	-3.03263	-2.45795	13.4516	-0.00383	2.46368	176.093
478	0.15	0.44295	0.92194	178.509	71.7459	16.5492	276.432	1	3.45034	3082.09	95785.4	196.564	3090.4	96501.3	373.556	0	2711.8	99906.1	0.0006	0	0	0	0.00059	257.831	0	-46.9299	253.153	253.221	253.628	0.26375	0.05177	-3.12799	-2.53239	13.4516	-0.00353	2.53292	178.829
479	0.15	0.44321	0.92198	174.678	72.8862	15.7687	276.432	1	3.20825	3101.46	95785.4	195.96	3109.36	96501.3	372.751	0	2711.8	99923.8	0.00058	0	0	0	0.00057	257.831	0	-47.2999	252.787	252.842	253.227	0.31213	0.05124	-3.30558	-2.69225	13.4516	-0.00371	2.69274	178.91
480	0.15	0.4434	0.922	172.019	73.9257	15.7943	276.432	1	3.05629	3129.63	95785.4	195.424	3137.12	96501.3	371.94	0	2711.8	99950.7	0.00056	0	0	0	0.00055	257.831	0	-47.6945	252.411	252.446	252.848	0.54958	0.13669	-3.31412	-2.71492	13.4516	-0.00408	2.71836	177.118
481	0.15	0.44357	0.92203	169.799	62.5474	36.4152	276.432	1	5.40072	3151.37	95785.4	195.058	3158.61	96501.3	371.374	0	2711.8	99971.5	0.00055	0	0	0	0.00054	257.831	68.8727	-47.7781	252.478	252.499	253.421	0.44655	0.09939	-3.58928	-2.89646	13.4516	-0.00353	2.89816	178.035
482	0.15	0.44371	0.92205	171.49	35.9934	87.2431	276.432	1	12.4227	3150.76	95785.4	197.172	3158.8	96501.3	512.535	0	2711.8	99970.2	0.00057	0	0	0	0.00055	257.831	229.745	-47.1249	253.368	253.389	255.364	-0.28738	-0.29725	-4.33493	-3.4734	13.4516	-0.00281	3.4861	184.891
483	0.15	0.44378	0.92206	174.67	14.1278	129.602	276.432	1	19.489	3118.62	95785.4	199.249	3126.24	96501.3	372.513	0	2711.8	99937.1	0.00059	0	1e-05	0	0.00056	257.831	364.509	-46.2559	254.38	254.425	257.258	-0.2241	-0.36507	-4.3553	-3.56982	13.4516	-0.0032	3.58844	185.839
484	0.15	0.44384	0.92207	177.482	-3.12466	151.948	276.432	1	26.241	3104.08	95785.4	200.652	3109.92	96501.3	514.659	0	2711.8	99921.8	0.00063	0	1e-05	0	0.0006	257.831	454.459	-45.0315	255.672	255.73	258.997	-0.00408	-0.3507	-4.43817	-3.67009	13.4516	-0.00379	3.68681	185.458
485	0.15	0.44389	0.92207	181.454	-3.58826	166.966	276.432	1	28.6961	3084.67	95785.4	201.348	3089.55	96501.3	688.603	0	2711.8	99901.6	0.00066	0	1e-05	0	0.00062	257.831	483.976	-44.6991	256.035	256.107	259.597	0.20742	0.09135	-4.79764	-3.89607	13.4516	-0.00429	3.89714	178.657
486	0.15	0.44391	0.92208	178.215	3.69538	161.609	276.432	1	27.4719	3073.35	95785.4	201.053	3078.84	96501.3	688.634	0	2711.8	99889.3	0.00068	0	1e-05	0	0.00064	257.831	463.913	-44.6055	256.096	256.177	259.505	0.33943	0.24632	-4.98718	-4.02817	13.4516	-0.00454	4.03569	176.501
487	0.15	0.44417	0.92211	182.566	13.9703	129.13	276.432	1	24.8817	3060.81	95785.4	199.96	3065.61	96501.3	688.725	0	2711.8	99876.2	0.00069	0	1e-05	0	0.00066	257.831	372.434	-44.2324	256.333	256.424	259.013	0.00419	0.1065	-5.31954	-4.31784	13.4516	-0.00425	4.31915	178.587
488	0.15	0.44481	0.92221	187.662	34.143	86.7853	276.432	1	18.3973	3061.53	95785.4	197.995	3065.72	96501.3	687.965	0	2711.8	99876	0.00069	0	1e-05	0	0.00065	257.831	230.853	-44.5832	255.793	255.884	257.552	-0.53217	-0.10467	-5.88355	-4.67794	13.4516	-0.00347	4.67911	181.282
489	0.15	0.44582	0.92235	187.206	54.518	37.4627	276.432	1	10.464	3119.72	95785.4	195.576	3123.88	96501.3	686.772	0	2711.8	99933.4	0.00066	0	0	0	0.00064	257.831	80.512	-45.2019	254.981	255.029	255.763	-0.10915	0.06856	-5.75782	-4.56026	13.4516	-0.004	4.56078	179.139
490	0.15	0.44689	0.9225	184.261	72.5942	19.4898	276.432	1	5.68807	3162.23	95785.4	193.093	3166.14	96501.3	511.965	0	2711.8	99974.6	0.0006	0	0	0	0.00059	257.831	0	-46.6272	253.481	253.5	253.892	0.86692	0.66125	-5.66122	-4.48041	13.4516	-0.00548	4.52894	171.604
491	0.15	0.44766	0.92261	177.617	75.4676	19.5273	276.432	1	5.08405	3218.55	95785.4	191.047	3222.47	96501.3	682.645	0	2711.8	100030	0.00056	0	0	0	0.00055	257.831	0	-47.4719	252.681	252.659	253.106	0.73162	0.47294	-5.30524	-4.21448	13.4516	-0.00518	4.24093	173.597
492	0.15	0.44828	0.9227	177.785	75.3882	21.4459	276.432	1	4.97055	3244.84	95785.4	189.713	3248.73	96501.3	509.373	0	2711.8	100056	0.00053	0	0	0	0.00052	257.831	0	-48.0691	252.119	252.079	252.595	0.42289	0.24827	-5.04427	-4.06366	13.4516	-0.00472	4.07124	176.504
493	0.15	0.44885	0.92278	176.292	76.0576	22.5879	276.432	1	4.87844	3260.63	95785.4	188.548	3264.27	96501.3	508.358	0	2711.8	100070	0.0005	0	0	0	0.00049	257.831	0	-48.6395	251.569	251.518	252.072	0.10996	0.03824	-4.97288	-4.00961	13.4516	-0.00414	4.00979	179.454
494	0.15	0.44927	0.92284	171.155	77.7585	21.9981	276.432	1	4.33887	3262.64	95785.4	187.77	3268.55	96501.3	507.353	0	2711.8	100072	0.00047	0	0	0	0.00046	257.831	0	-49.2219	250.992	250.94	251.504	0.13088	0.01432	-4.59477	-3.68681	13.4516	-0.00397	3.68684	179.777
495	0.15	0.4495	0.92288	163.213	80.32	19.9339	276.432	1	3.68577	3207.27	95785.4	186.664	3210.7	96501.3	506.401	0	2711.8	100016	0.00045	0	0	0	0.00044	257.831	0	-49.7617	250.406	250.394	250.888	0.26506	0.09463	-4.25764	-3.41957	13.4516	-0.00405	3.42088	178.415
496	0.15	0.44962	0.92289	157.324	81.8629	18.1946	276.432	1	3.2397	3219.44	95785.4	185.543	3223.49	96501.3	505.691	0	2711.8	100028	0.00043	0	0	0	0.00042	257.831	0	-50.2501	249.918	249.898	250.372	0.48943	0.22434	-4.00505	-3.22582	13.4516	-0.00435	3.23361	176.022
497	0.15	0.44966	0.9229	152.992	83.0679	17.4137	276.432	1	2.74897	3205.31	95785.4	184.574	3207.91	96501.3	505.201	0	2711.8	100013	0.00042	0	0	0	0.00041	257.831	0	-50.7081	249.453	249.443	249.908	1.00828	0.58268	-3.57137	-2.88328	13.4516	-0.00482	2.94157	168.575
498	0.15	0.4497	0.92291	150.571	83.1955	16.7312	276.432	1	2.49726	3216.75	95785.4	183.688	3220.4	96501.3	366.458	0	2711.8	100024	0.0004	0	0	0	0.0004	257.831	0	-51.0483	249.113	249.096	249.548	1.22391	0.78329	-3.50285	-2.87578	13.4516	-0.005	2.98055	164.764
499	0.15	0.44978	0.92292	151.391	82.6691	17.9268	276.432	1	2.4253	3217.17	95785.4	183.36	3220.1	96501.3	366.364	0	2711.8	100024	0.00039	0	0	0	0.00039	257.831	0	-51.3444	248.822	248.804	249.273	1.56289	1.08844	-3.64502	-2.96403	13.4516	-0.00539	3.15756	159.836
500	0.15	0.44985	0.92293	150.319	83.1977	18.807	276.432	1	2.18556	3211.81	95785.4	182.865	3215.2	96501.3	366.458	0	2711.8	100018	0.00039	0	0	0	0.00038	257.831	0	-51.6958	248.468	248.455	248.932	1.78119	1.29993	-3.71375	-2.99364	13.4516	-0.00577	3.26369	156.528
501	0.15	0.44991	0.92294	150.521	81.166	17.4296	276.432	1	2.06337	3235.2	95785.4	182.516	3238.77	96501.3	366.609	0	2711.8	100042	0.00038	0	0	0	0.00038	257.831	0	-51.7879	248.386	248.357	248.825	1.7682	1.28964	-3.55576	-2.86612	13.4516	-0.00564	3.1429	155.774
502	0.15	0.44997	0.92295	151.729	79.5273	17.3186	276.432	1	1.96635	3238.18	95785.4	182.284	3242.95	96501.3	366.502	0	2711.8	100045	0.00038	0	0	0	0.00037	257.831	0	-51.8649	248.305	248.274	248.726	1.84447	1.33684	-3.81631	-3.08505	13.4516	-0.00595	3.36224	156.572
503	0.15	0.45004	0.92295	152.995	79.2373	18.7629	276.432	1	1.97321	3258.83	95785.4	182.061	3263.69	96501.3	366.123	0	2711.8	100065	0.00037	0	0	0	0.00037	257.831	0	-52.0907	248.101	248.055	248.548	1.8402	1.37858	-3.94761	-3.18943	13.4516	-0.00592	3.47461	156.624
504	0.15	0.45012	0.92297	151.237	79.7027	18.4217	276.432	1	1.92639	3262.76	95785.4	181.514	3267.62	96501.3	365.844	0	2711.8	100069	0.00037	0	0	0	0.00036	257.831	0	-52.3165	247.874	247.826	248.308	1.78728	1.32668	-4.09022	-3.28707	13.4516	-0.00592	3.5447	158.021
505	0.15	0.45018	0.92297	153.06	68.0157	41.7753	276.432	1	3.80611	3268.5	95785.4	181.524	3273.61	96501.3	365.635	0	2711.8	100074	0.00037	0	0	0	0.00036	257.831	68.8402	-52.1945	248.149	248.096	249.127	1.61091	1.16322	-3.98491	-3.21213	13.4516	-0.00559	3.41626	160.093
506	0.15	0.45013	0.92297	150.445	40.2636	93.4612	276.432	1	8.89002	3260.75	95785.4	183.445	3266.09	96501.3	504.558	0	2711.8	100066	0.0004	0	0	0	0.00038	257.831	241.075	-51.1683	249.416	249.369	251.528	0.88052	0.55706	-4.21619	-3.3785	13.4516	-0.00469	3.42412	170.637
507	0.15	0.45007	0.92296	148.69	17.0839	133.669	276.432	1	16.0081	3214.26	95785.4	186.13	3219.41	96501.3	367.52	0	2711.8	100020	0.00042	0	1e-05	0	0.0004	257.831	386.364	-49.6205	251.065	251.051	253.848	-0.03257	-0.05921	-5.03793	-4.05537	13.4516	-0.00368	4.0558	180.836
508	0.15	0.44996	0.92294	153.383	4.35479	162.049	276.432	1	21.747	3220.87	95785.4	188.627	3225.94	96501.3	507.241	0	2711.8	100026	0.00044	0	1e-05	0	0.00042	257.831	473.701	-48.5875	252.195	252.176	255.484	0.41659	0.18896	-5.28359	-4.25458	13.4516	-0.00473	4.25877	177.457
509	0.15	0.44966	0.9229	148.799	1.37925	172.721	276.432	1	25.4831	3214.24	95785.4	190.573	3217.29	96501.3	508.503	0	2711.8	100018	0.00046	0	1e-05	0	0.00043	257.831	518.058	-47.8831	252.921	252.908	256.35	0.337	0.49095	-5.55006	-4.46655	13.4516	-0.00469	4.49345	173.727
510	0.15	0.44921	0.92284	142.83	6.43509	163.656	276.432	1	26.8214	3232.56	95785.4	191.389	3234.48	96501.3	889.27	0	2711.8	100035	0.00046	0	1e-05	0	0.00043	257.831	505.168	-47.4911	253.282	253.257	256.456	1.34442	0.76071	-5.87026	-4.69452	13.4516	-0.00652	4.75575	170.796
511	0.15	0.44875	0.92277	142.224	14.8626	127.778	276.432	1	25.9565	3238.61	95785.4	191.252	3238.48	96501.3	681.532	0	2711.8	100040	0.00045	0	1e-05	0	0.00043	257.831	421.957	-46.9886	253.658	253.629	256.133	1.42402	0.64543	-6.0688	-4.86855	13.4516	-0.0069	4.91115	172.448
512	0.15	0.44836	0.92271	142.268	28.5333	75.0275	276.432	1	21.1925	3238.42	95785.4	190.499	3237.35	96501.3	682.569	0	2711.8	100039	0.00046	0	1e-05	0	0.00044	257.831	286.879	-46.7055	253.726	253.697	255.204	1.10315	0.63233	-6.01628	-4.85737	13.4516	-0.00633	4.89836	172.583
513	0.15	0.4481	0.92268	147.261	46.7438	17.1146	276.432	1	12.7139	3240.27	95785.4	189.08	3239.05	96501.3	511.504	0	2711.8	100041	0.00047	0	0	0	0.00045	257.831	115.882	-46.8073	253.339	253.309	253.707	1.97672	0.99214	-5.31025	-4.24094	13.4516	-0.00708	4.35545	166.833
514	0.15	0.448	0.92266	146.844	68.776	-9.75963	276.432	1	4.25386	3232.36	95785.4	186.123	3230.79	96501.3	371.206	0	2711.8	100032	0.00048	0	0	0	0.00046	257.831	0	-48.0369	251.887	251.863	251.64	1.5245	1.14132	-4.42672	-3.32817	13.4516	-0.0039	3.51843	161.072
515	0.15	0.44795	0.92265	140.256	73.006	-7.81315	276.432	1	2.92088	3246.43	95785.4	184.331	3244.53	96501.3	258.732	0	2711.8	100046	0.00046	0	0	0	0.00045	257.831	0	-48.8323	251.109	251.076	250.898	1.06323	0.85289	-3.99721	-3.04781	13.4516	-0.00219	3.1649	164.366
516	0.15	0.44791	0.92265	139.642	75.334	-3.34933	276.432	1	2.10428	3254.16	95785.4	183.996	3252.16	96501.3	258.656	0	2711.8	100053	0.00044	0	0	0	0.00043	257.831	0	-49.5629	250.427	250.389	250.326	1.27528	0.91198	-3.08673	-2.41042	13.4516	-0.00183	2.57718	159.276
517	0.15	0.44788	0.92264	138.754	78.881	1.96989	276.432	1	1.66779	3280.1	95785.4	183.656	3277.2	96501.3	258.544	0	2711.8	100079	0.00041	0	0	0	0.00041	257.831	0	-50.4841	249.601	249.545	249.667	1.97645	1.25459	-1.79944	-1.6536	13.4516	-0.00333	2.07567	142.812
518	0.15	0.44786	0.92264	137.622	83.1293	8.1773	276.432	1	1.11976	3285.74	95785.4	182.465	3283.57	96501.3	257.744	0	2711.8	100085	0.0004	0	0	0	0.00039	257.831	0	-51.5173	248.641	248.58	248.911	2.46585	1.78481	-1.21765	-0.75152	13.4516	-0.00258	1.93658	112.834
519	0.15	0.44785	0.92264	137.844	80.4265	6.68424	276.432	1	0.6074	3182.7	95785.4	182.232	3181.73	96501.3	257.687	0	2711.8	99982.3	0.0004	0	0	0	0.0004	257.831	0	-51.5637	248.513	248.526	248.758	2.35049	1.50231	-0.88907	-0.55205	13.4516	-0.00324	1.60053	110.177
520	0.15	0.44787	0.92264	138.638	78.4724	6.03151	276.432	1	0.52311	3127.98	95785.4	182.276	3128.16	96501.3	42.7952	0	2711.8	99927.5	0.0004	0	0	0	0.00039	257.831	0	-51.6536	248.38	248.431	248.607	2.57833	1.49943	-0.60992	-0.26819	13.4516	-0.00355	1.52323	100.141
521	0.15	0.44788	0.92265	138.685	76.4608	4.46167	276.432	1	0.42919	3039.98	95785.4	182.395	3040.55	96501.3	42.7876	0	2711.8	99839.3	0.00039	0	0	0	0.00039	257.831	0	-51.6297	248.325	248.439	248.512	2.16209	1.21283	-0.6749	-0.30984	13.4516	-0.00339	1.25178	104.331
522	0.15	0.44789	0.92265	137.826	75.2749	2.99875	276.432	1	0.29904	2996.84	95785.4	182.28	2998.66	96501.3	42.7801	0	2711.8	99795.6	0.00039	0	0	0	0.00039	257.831	0	-51.6378	248.268	248.413	248.392	2.08626	1.29492	-0.76505	-0.4089	13.4516	-0.00333	1.35795	107.525
523	0.15	0.4479	0.92265	137.494	75.4824	3.55773	276.432	1	0.31031	2966.45	95785.4	182.057	2968.96	96501.3	42.7401	0	2711.8	99765.4	0.00038	0	0	0	0.00038	257.831	0	-51.8429	248.047	248.213	248.183	2.27804	1.44276	-0.93312	-0.59263	13.4516	-0.00344	1.55973	112.331
524	0.15	0.4479	0.92265	136.891	76.0629	4.20434	276.432	1	0.43199	2929.69	95785.4	181.814	2933.12	96501.3	42.6927	0	2711.8	99728.4	0.00037	0	0	0	0.00037	257.831	0	-52.0824	247.79	247.982	247.95	2.32783	1.42978	-0.82861	-0.57433	13.4516	-0.00409	1.54082	111.885
525	0.15	0.44789	0.92265	136.706	75.6661	3.94596	276.432	1	0.58809	2919.75	95785.4	181.861	2923.22	96501.3	42.6681	0	2711.8	99718.6	0.00036	0	0	0	0.00036	257.831	0	-52.2112	247.652	247.851	247.804	2.5722	1.46812	-0.50737	-0.35822	13.4516	-0.00457	1.51119	103.712
526	0.15	0.44788	0.92265	136.705	74.218	2.61172	276.432	1	0.60621	2859.77	95785.4	181.777	2864.32	96501.3	42.6727	0	2711.8	99658.8	0.00036	0	0	0	0.00036	257.831	0	-52.1389	247.662	247.904	247.762	2.81833	1.59121	-0.12791	-0.08677	13.4516	-0.0047	1.59357	93.1213
527	0.15	0.44788	0.92264	136.783	72.5245	1.11331	276.432	1	0.46106	2834.47	95785.4	181.388	2839.18	96501.3	42.6867	0	2711.8	99633.4	0.00036	0	0	0	0.00036	257.831	0	-52.038	247.723	247.983	247.769	2.63532	1.47848	0.33029	0.09055	13.4516	-0.00355	1.48125	86.4953
528	0.15	0.44787	0.92264	136.811	73.9283	3.19225	276.432	1	0.54657	2797.41	95785.4	180.531	2802.6	96501.3	42.6254	0	2711.8	99596.9	0.00035	0	0	0	0.00035	257.831	0	-52.362	247.408	247.694	247.538	2.41308	1.36416	0.81958	0.26721	13.4516	-0.00305	1.39008	78.9173
529	0.15	0.44784	0.92264	137.19	53.2428	25.5505	276.432	1	2.14679	2769.89	95785.4	180.011	2776.09	96501.3	97.5	0	2711.8	99570.2	0.00038	0	0	0	0.00037	257.831	89.6315	-51.7066	248.233	248.539	249.169	1.98268	0.99977	0.53565	0.17974	13.4516	-0.00116	1.0158	79.8082
530	0.15	0.44775	0.92263	140.116	12.312	65.693	276.432	1	6.65096	2733.29	95785.4	184.491	2739.84	96501.3	257.318	0	2711.8	99535.4	0.00048	0	0	0	0.00046	257.831	261.745	-49.2374	250.887	251.221	252.881	1.99745	1.45687	-0.39653	-0.24222	13.4516	-0.00377	1.47687	99.4397
531	0.15	0.44756	0.9226	144.485	-13.8062	104.911	276.432	1	13.2275	2653.92	95785.4	188.286	2662.67	96501.3	258.815	0	2711.8	99458.3	0.00055	0	0	0	0.00053	257.831	402.275	-47.2526	252.979	253.372	255.753	2.48503	1.93104	-1.19303	-1.072	13.4516	-0.00549	2.20864	119.036
532	0.15	0.44743	0.92258	168.07	-27.3139	123.133	276.432	1	20.5591	2591.34	95785.4	183.918	2604.66	96501.3	372.733	0	2711.8	99398.8	0.00058	0	1e-05	0	0.00056	257.831	446.166	-45.5662	254.682	255.121	257.738	3.02567	2.3931	-1.94524	-1.20867	13.4516	-0.005	2.68101	116.797
533	0.15	0.44709	0.92253	165.047	-32.1811	133.12	276.432	1	28.0447	2512.63	95785.4	191.365	2525.36	96501.3	514.961	0	2711.8	99323	0.00062	0	1e-05	0	0.00059	257.831	499.977	-44.1123	256.104	256.601	259.075	3.20518	2.4625	-3.53601	-2.68644	13.4516	-0.00737	3.64429	137.49
534	0.15	0.44666	0.92247	172.191	-30.2403	116.194	276.432	1	29.9587	2450.41	95785.4	190.85	2468.92	96501.3	689.926	0	2711.8	99262.5	0.00064	0	1e-05	0	0.00061	257.831	461.409	-43.0736	257.039	257.583	259.719	3.21254	2.44151	-3.08771	-2.44188	13.4516	-0.00738	3.45308	135.004
535	0.15	0.44626	0.92241	187.819	-19.9048	95.1415	276.432	1	28.3393	2400.61	95785.4	188.728	2418.84	96501.3	517.881	0	2711.8	99213.6	0.00068	0	1e-05	0	0.00065	257.831	374.34	-42.5399	257.435	258.016	259.53	3.7296	2.54742	-3.96424	-3.06376	13.4516	-0.00863	3.98447	140.258
536	0.15	0.44611	0.92239	179.212	1.93037	52.1471	276.432	1	18.0023	2377.26	95785.4	191.937	2395.51	96501.3	517.493	0	2711.8	99190.7	0.00071	0	1e-05	0	0.00068	257.831	244	-42.8507	256.915	257.512	258.147	3.40188	2.47379	-3.37838	-2.61761	13.4516	-0.00764	3.6016	136.618
537	0.15	0.44616	0.9224	175.287	24.8542	7.37665	276.432	1	6.59074	2421.45	95785.4	192.564	2438.93	96501.3	376.154	0	2711.8	99235.1	0.00074	0	0	0	0.00071	257.831	96.3034	-43.3651	256.152	256.714	256.364	2.61773	2.08075	-2.11359	-1.79312	13.4516	-0.00502	2.74678	130.754
538	0.15	0.44631	0.92242	176.339	48.6549	-8.82118	276.432	1	1.75351	2409.55	95785.4	191.752	2425.42	96501.3	171.574	0	2711.8	99222.5	0.00068	0	0	0	0.00067	257.831	0	-44.8791	254.447	255.015	254.201	3.63945	2.63743	-2.3654	-1.68052	13.4516	-0.00384	3.12733	122.505
539	0.15	0.44645	0.92244	170.539	59.9038	1.69946	276.432	1	1.55743	2448.03	95785.4	191.311	2462.91	96501.3	170.701	0	2711.8	99260	0.0006	0	0	0	0.00059	257.831	0	-46.6297	252.855	253.392	252.901	4.40444	3.06531	-0.33957	-0.302	13.4516	-0.00482	3.08015	95.6267
540	0.15	0.44673	0.92248	171.324	62.0711	6.68009	276.432	1	1.57358	2448.26	95785.4	191.226	2460.99	96501.3	260.319	0	2711.8	99259.1	0.00056	0	0	0	0.00055	257.831	0	-47.4517	252.083	252.619	252.274	3.95095	2.69467	-0.2839	-0.1365	13.4516	-0.004	2.69813	92.8999
541	0.15	0.44698	0.92252	167.45	60.0316	2.28965	276.432	1	1.11822	2449.41	95785.4	191.014	2460.22	96501.3	170.414	0	2711.8	99259.3	0.00056	0	0	0	0.00055	257.831	0	-47.5083	251.979	252.515	252.047	4.12969	2.62389	0.02589	0.03749	13.4516	-0.00395	2.62416	89.1814
542	0.15	0.447	0.92252	159.769	61.0537	-1.97828	276.432	1	0.69917	2458.93	95785.4	189.634	2468.55	96501.3	170.424	0	2711.8	99267.4	0.00054	0	0	0	0.00054	257.831	0	-47.7437	251.697	252.226	251.635	4.30485	2.51143	0.23815	0.05387	13.4516	-0.00498	2.51201	88.7712
543	0.15	0.44701	0.92252	165.583	58.6476	1.18784	276.432	1	0.8155	2434.42	95785.4	189.388	2441.95	96501.3	170.308	0	2711.8	99242.9	0.00053	0	0	0	0.00053	257.831	0	-47.9687	251.497	252.043	251.538	3.80233	2.00909	0.18049	-0.00917	13.4516	-0.00431	2.00911	90.2615
544	0.15	0.44704	0.92253	159.093	57.5179	-4.78331	276.432	1	0.19346	2446.89	95785.4	188.444	2454.73	96501.3	170.472	0	2711.8	99255.6	0.00054	0	0	0	0.00054	257.831	0	-47.818	251.551	252.088	251.38	3.90183	2.14473	-0.47155	-0.34115	13.4516	-0.00494	2.17169	99.038
545	0.15	0.44707	0.92253	154.11	57.7866	-7.97329	276.432	1	-0.21594	2422.78	95785.4	187.856	2430.34	96501.3	170.434	0	2711.8	99230.9	0.00053	0	0	0	0.00054	257.831	0	-47.8901	251.422	251.977	251.161	4.09541	2.44596	-0.848	-0.5942	13.4516	-0.00583	2.5171	103.654
546	0.15	0.44709	0.92253	153.528	55.1854	-10.9883	276.432	1	-0.50882	2427.88	95785.4	188.042	2430.89	96501.3	170.486	0	2711.8	99234.8	0.00054	0	0	0	0.00054	257.831	0	-47.788	251.517	252.07	251.212	4.81547	3.10097	-0.86269	-0.5817	13.4516	-0.00666	3.15506	100.624
547	0.15	0.44714	0.92254	152.579	54.3407	-12.4417	276.432	1	-0.59622	2455.81	95785.4	188.32	2454.05	96501.3	260.752	0	2711.8	99261.5	0.00054	0	0	0	0.00054	257.831	0	-47.824	251.491	252.025	251.158	5.03868	3.28029	-0.89143	-0.5975	13.4516	-0.00654	3.33426	100.323
548	0.15	0.44719	0.92255	151.239	55.9506	-11.2495	276.432	1	-0.59948	2488.13	95785.4	188.324	2488.57	96501.3	170.127	0	2711.8	99292.9	0.00052	0	0	0	0.00053	257.831	0	-48.1303	251.218	251.728	250.912	4.89759	3.15451	-1.08748	-0.69404	13.4516	-0.00657	3.22996	102.408
549	0.15	0.44728	0.92256	153.892	52.9333	-12.3147	276.432	1	-0.5509	2526.5	95785.4	189.106	2523.23	96501.3	43.3691	0	2711.8	99331.1	0.00053	0	0	0	0.00053	257.831	0	-47.917	251.418	251.9	251.048	4.61473	2.87737	-0.67903	-0.35093	13.4516	-0.00606	2.89869	96.9536
550	0.15	0.44743	0.92258	154.808	49.8321	-14.864	276.432	1	-0.88155	2530.06	95785.4	189.93	2526.75	96501.3	43.4301	0	2711.8	99334.5	0.00054	0	0	0	0.00055	257.831	0	-47.5751	251.708	252.189	251.237	4.37397	2.78414	-0.84845	-0.44841	13.4516	-0.00594	2.82002	99.1494
551	0.15	0.44756	0.9226	154.454	50.6517	-13.7164	276.432	1	-1.17825	2560.26	95785.4	190.351	2555.66	96501.3	43.4012	0	2711.8	99363.7	0.00054	0	0	0	0.00055	257.831	0	-47.7686	251.558	252.018	251.128	4.29848	2.74245	-1.0962	-0.62458	13.4516	-0.00536	2.81267	102.83
552	0.15	0.44763	0.92261	151.156	54.9804	-10.8865	276.432	1	-1.33387	2598.56	95785.4	189.866	2596.12	96501.3	43.3001	0	2711.8	99401.1	0.00052	0	0	0	0.00053	257.831	0	-48.3777	251.033	251.464	250.706	4.26437	2.73116	-1.34496	-0.8356	13.4516	-0.00527	2.85613	107.012
553	0.15	0.44765	0.92261	148.93	38.5763	14.27	276.432	1	0.84002	2646.28	95785.4	189.474	2640.76	96501.3	373.859	0	2711.8	99448	0.00056	0	0	0	0.00056	257.831	90.8357	-48.0708	251.652	252.051	252.027	3.91351	2.76251	-1.88765	-1.27	13.4516	-0.00497	3.04045	114.69
554	0.15	0.44757	0.9226	148.808	7.32623	64.1976	276.432	1	5.6052	2676.43	95785.4	193.154	2668.88	96501.3	373.885	0	2711.8	99478	0.00065	0	0	0	0.00064	257.831	264.231	-46.7071	253.336	253.715	254.911	2.93984	2.11246	-2.82808	-2.28674	13.4516	-0.00783	3.11314	137.269
555	0.15	0.44739	0.92257	150.391	-16.3077	105.051	276.432	1	13.2128	2657.41	95785.4	197.272	2652.91	96501.3	374.588	0	2711.8	99459.2	0.00072	0	0	0	0.0007	257.831	408.024	-45.1828	255.025	255.42	257.468	2.40878	1.76917	-3.62756	-2.85199	13.4516	-0.00629	3.35616	148.188
556	0.15	0.44708	0.92253	152.883	-28.857	131.325	276.432	1	22.1685	2682.86	95785.4	200.616	2677.75	96501.3	516.977	0	2711.8	99484.6	0.00073	0	1e-05	0	0.00069	257.831	501.578	-44.0748	256.252	256.631	259.261	2.07818	1.48888	-3.82307	-3.06053	13.4516	-0.00625	3.40347	154.058
557	0.15	0.44665	0.92247	154.985	-33.0408	140.29	276.432	1	27.7384	2682.39	95785.4	202.765	2679.08	96501.3	376.345	0	2711.8	99484.3	0.00074	0	1e-05	0	0.0007	257.831	538.76	-43.2219	257.141	257.521	260.369	2.04494	1.58078	-3.6657	-2.95738	13.4516	-0.00608	3.35335	151.875
558	0.15	0.44614	0.9224	155.854	-28.4697	128.295	276.432	1	30.7048	2696.39	95785.4	203.726	2693.54	96501.3	518.813	0	2711.8	99498.4	0.00073	0	1e-05	0	0.0007	257.831	514.347	-42.54	257.782	258.153	260.666	1.94685	1.4757	-4.15697	-3.33356	13.4516	-0.00629	3.64559	156.122
559	0.15	0.44563	0.92232	156.033	-19.2306	93.8989	276.432	1	28.868	2691.76	95785.4	203.654	2691.09	96501.3	520.023	0	2711.8	99494	0.00075	0	1e-05	0	0.00071	257.831	430.051	-41.8967	258.281	258.656	260.41	2.19369	1.60071	-4.24078	-3.37675	13.4516	-0.00665	3.73694	154.637
560	0.15	0.44419	0.92227	157.716	-0.54429	52.1928	276.432	1	19.2226	2686.67	95785.4	202.696	2685.2	96501.3	378.221	0	2711.8	99488.7	0.00078	0	1e-05	0	0.00074	257.831	292.257	-42.0686	257.921	258.299	259.19	1.87568	1.73217	-3.73509	-2.91161	13.4516	-0.00556	3.3879	149.251
561	0.15	0.44507	0.92224	161.94	16.5378	-7.19994	276.432	1	8.9481	2707.29	95785.4	200.866	2706.55	96501.3	521.724	0	2711.8	99509.9	0.00079	0	0	0	0.00075	257.831	120.705	-41.4737	258.059	258.421	257.842	2.37835	1.52072	-2.90555	-2.38358	13.4516	-0.00561	2.82737	147.462
562	0.15	0.44507	0.92224	157.022	57.2722	-15.7346	276.432	1	-0.64828	2724.2	95785.4	196.854	2722.97	96501.3	100.793	0	2711.8	99527.3	0.00072	0	0	0	0.00073	257.831	0	-43.679	255.391	255.737	254.251	2.92861	1.93853	-1.35422	-0.80643	13.4516	-0.00328	2.09958	112.587
563	0.15	0.44508	0.92224	155.663	63.8895	-7.05308	276.432	1	-0.35054	2756.92	95785.4	193.438	2757.62	96501.3	43.9792	0	2711.8	99560.7	0.00066	0	0	0	0.00067	257.831	0	-44.606	254.583	254.903	253.195	2.12938	1.38621	-0.92799	-0.6659	13.4516	-0.00293	1.53786	115.658
564	0.15	0.44456	0.92224	154.781	62.1381	-8.83136	276.432	1	0.03529	2783.03	95785.4	192.509	2785.13	96501.3	43.8252	0	2711.8	99587.5	0.00062	0	0	0	0.00062	257.831	0	-45.4952	253.729	254.029	252.841	2.61822	1.67802	-0.31959	-0.1348	13.4516	-0.0038	1.68343	94.5929
565	0.15	0.44125	0.92224	155.145	62.2255	-6.66864	276.432	1	-0.22073	2800.11	95785.4	191.632	2800.7	96501.3	43.8104	0	2711.8	99605.1	0.00061	0	0	0	0.00061	257.831	0	-45.5954	253.636	253.923	252.406	2.52248	1.5027	0.25211	0.12667	13.4516	-0.00461	1.50803	85.1816
566	0.15	0.43943	0.92225	155.934	62.8833	-3.77722	276.432	1	-0.23302	2810.96	95785.4	190.959	2811.59	96501.3	43.813	0	2711.8	99617.4	0.0006	0	0	0	0.00061	257.831	0	-45.5855	253.767	254.045	251.97	2.24217	1.24023	0.24575	0.0625	13.4516	-0.00469	1.2418	87.1151
567	0.15	0.43797	0.92225	156.874	61.6431	-3.30728	276.432	1	-0.25864	2761.14	95785.4	190.481	2762.81	96501.3	43.8028	0	2711.8	99568.6	0.0006	0	0	0	0.00062	257.831	0	-45.61	253.629	253.943	251.729	1.96336	1.19248	0.4158	0.202	13.4516	-0.00431	1.20947	80.3857
568	0.15	0.43671	0.92225	157.668	60.2961	-3.30838	276.432	1	-0.28713	2782.98	95785.4	190.239	2785.95	96501.3	43.7568	0	2711.8	99591.8	0.0006	0	0	0	0.00061	257.831	0	-45.8861	253.387	253.684	251.551	1.47106	1.01014	1.39769	0.65057	13.4516	-0.00353	1.20151	57.2169
569	0.15	0.43559	0.92225	158.161	53.9555	-9.95735	276.432	1	-0.5395	2765	95785.4	190.299	2769.41	96501.3	43.6331	0	2711.8	99575.4	0.00058	0	0	0	0.00059	257.831	0	-46.5844	252.652	252.959	251.838	1.82477	1.22842	2.48731	1.29356	13.4516	-0.00263	1.7839	43.5204
570	0.15	0.43456	0.92225	158.998	51.0331	-12.5814	276.432	1	-0.44189	2761.83	95785.4	190.922	2768.03	96501.3	43.5763	0	2711.8	99573.8	0.00058	0	0	0	0.00058	257.831	0	-46.8988	252.489	252.797	251.947	2.04253	1.28627	2.96662	1.81759	13.4516	-0.00145	2.22668	35.2862
571	0.15	0.4336	0.92225	160.442	49.8181	-11.8113	276.432	1	-1.12029	2757.71	95785.4	191.366	2766.95	96501.3	43.5624	0	2711.8	99572	0.00059	0	0	0	0.0006	257.831	0	-46.9773	252.441	252.75	251.953	1.98655	1.19262	2.99119	1.89784	13.4516	-0.00066	2.24146	32.1456
572	0.15	0.43272	0.92226	162.427	48.9612	-10.4906	276.432	1	-1.44678	2743.93	95785.4	191.59	2755.92	96501.3	43.5646	0	2711.8	99560.9	0.0006	0	0	0	0.00061	257.831	0	-46.9538	252.44	252.757	251.947	1.90726	1.08849	2.79807	1.73713	13.4516	-0.00072	2.04998	32.0714
573	0.15	0.43188	0.92226	164.602	48.6543	-9.12329	276.432	1	-1.00608	2758.96	95785.4	191.91	2773.89	96501.3	43.5761	0	2711.8	99578.7	0.00059	0	0	0	0.00061	257.831	0	-46.8931	252.467	252.771	251.915	1.77677	0.9044	2.49867	1.57842	13.4516	0.00062	1.81916	29.8118
574	0.15	0.43108	0.92226	165.802	54.5156	-1.20351	276.432	1	-0.08925	2723.88	95785.4	191.718	2739.95	96501.3	43.4844	0	2711.8	99545.5	0.00057	0	0	0	0.00058	257.831	0	-47.3857	252.09	252.418	251.355	0.14767	-0.09425	1.16199	0.84188	13.4516	0.00381	0.847139	353.612
575	0.15	0.43029	0.92226	166.856	52.2838	-2.47495	276.432	1	-0.25693	2704.19	95785.4	191.621	2722.11	96501.3	99.6979	0	2711.8	99527.1	0.0006	0	0	0	0.00061	257.831	0	-46.9384	252.435	252.777	251.413	-0.79207	-0.59601	1.16294	0.90108	13.4516	0.00517	1.08036	326.518
576	0.15	0.42955	0.92226	168.435	46.9518	-6.82742	276.432	1	-0.99453	2686.29	95785.4	192.234	2702.43	96501.3	172.165	0	2711.8	99509.9	0.00061	0	0	0	0.00064	257.831	0	-46.6224	252.587	252.942	251.777	-1.49619	-1.10807	1.41041	1.06654	13.4516	0.00619	1.53796	313.906
577	0.15	0.42883	0.92226	169.488	19.3085	7.6549	276.432	1	1.21984	2681.3	95785.4	193.357	2700.54	96501.3	172.399	0	2711.8	99505.3	0.00067	0	0	0	0.00067	257.831	89.9227	-45.8733	253.859	254.219	254.133	-2.14367	-1.52949	1.22713	0.84442	13.4516	0.00472	1.74711	298.903
578	0.15	0.42803	0.92225	172.007	-24.5698	41.7728	276.432	1	7.67578	2677.34	95785.4	198.236	2696.98	96501.3	173.319	0	2711.8	99501.3	0.00084	0	0	0	0.00082	257.831	258.575	-43.1926	256.783	257.15	258.252	-1.4164	-0.86018	0.77382	0.57507	13.4516	0.00186	1.03471	303.765
579	0.15	0.42712	0.92221	175.49	-61.8509	65.931	276.432	1	15.8242	2643.62	95785.4	203.631	2663.12	96501.3	383.577	0	2711.8	99467.2	0.00109	0	1e-05	0	0.00105	257.831	399.499	-40.0029	260.062	260.46	262.235	-0.50514	-0.39114	1.42601	1.02703	13.4516	0.00193	1.09899	339.151
580	0.15	0.44449	0.92216	182.581	-83.3607	70.6546	276.432	1	27.638	2619.01	95785.4	209.588	2638.52	96501.3	386.18	0	2711.8	99442.4	0.00133	0	1e-05	0	0.00126	257.831	489.325	-36.8505	263.233	263.654	265.218	2.39653	2.00496	1.68458	1.20355	13.4516	-0.00304	2.33846	59.0242
581	0.15	0.44391	0.92208	183.65	-86.8089	75.9387	276.432	1	37.0284	2573.11	95785.4	212.282	2591.81	96501.3	533.555	0	2711.8	99395.8	0.00137	0	1e-05	0	0.00131	257.831	530.041	-35.4783	264.591	265.049	266.696	2.64655	2.04333	2.00428	1.31288	13.4516	-0.00365	2.42876	57.2785
582	0.15	0.44324	0.92198	185.958	-80.7486	68.7746	276.432	1	37.266	2532.98	95785.4	214.108	2550.65	96501.3	534.85	0	2711.8	99355.1	0.00145	0	1e-05	0	0.00138	257.831	506.235	-34.7064	265.301	265.792	267.251	2.48232	1.93149	1.80964	1.33439	13.4516	-0.00294	2.34761	55.3609
583	0.15	0.44263	0.92189	187.695	-67.222	44.8592	276.432	1	31.6847	2497.17	95785.4	214.723	2515.21	96501.3	535.976	0	2711.8	99319.6	0.00152	0	1e-05	0	0.00145	257.831	423.907	-34.1591	265.692	266.211	266.993	2.44246	1.84986	2.31095	1.58626	13.4516	-0.00288	2.43684	49.3868
584	0.15	0.44222	0.92184	188.11	-44.3489	11.9147	276.432	1	19.2232	2476.48	95785.4	213.765	2494.87	96501.3	389.999	0	2711.8	99298.4	0.00156	0	1e-05	0	0.00148	257.831	291.539	-34.2547	265.339	265.874	265.713	2.24623	1.8032	2.14768	1.60226	13.4516	-0.00218	2.41221	48.3768
585	0.15	0.43943	0.92182	187.947	-0.1408	-3.99994	276.432	1	-0.08381	2495.54	95785.4	211.507	2513.76	96501.3	45.6918	0	2711.8	99317.3	0.00152	0	0	0	0.00152	257.831	125.581	-34.7724	264.316	264.834	262.371	1.40805	0.94573	1.03152	0.84737	13.4516	0.00101	1.26982	48.1398
586	0.15	0.43732	0.92183	186.899	48.7046	-8.94422	276.432	1	-1.26938	2498.23	95785.4	204.569	2517.34	96501.3	103.635	0	2711.8	99320.6	0.00135	0	0	0	0.00139	257.831	0	-36.668	261.988	262.498	258.016	2.2871	1.46644	1.13338	0.77039	13.4516	0.00022	1.65649	62.2849
587	0.15	0.43576	0.92183	183.978	52.5964	-5.28613	276.432	1	-0.52278	2530.9	95785.4	201.954	2551.3	96501.3	44.9342	0	2711.8	99354.7	0.00118	0	0	0	0.0012	257.831	0	-39.0652	259.833	260.314	257.053	1.32069	0.75198	1.42079	1.19028	13.4516	0.00275	1.40792	32.2834
588	0.15	0.43444	0.92183	182.475	53.4983	-3.54183	276.432	1	-0.42575	2539.17	95785.4	201.026	2560.48	96501.3	44.6898	0	2711.8	99364.1	0.00115	0	0	0	0.00117	257.831	0	-40.4773	258.55	259.022	256.372	0.24615	-0.00739	1.21531	1.19099	13.4516	0.00453	1.19101	359.644
589	0.15	0.43327	0.92183	181.434	53.1612	-3.09796	276.432	1	-0.40055	2557.93	95785.4	200.446	2579.23	96501.3	44.519	0	2711.8	99383.4	0.00106	0	0	0	0.00108	257.831	0	-41.4449	257.671	258.127	255.858	-0.01361	-0.18218	1.25225	1.16886	13.4516	0.0049	1.18297	351.141
590	0.15	0.43221	0.92183	180.572	52.9088	-2.64624	276.432	1	-0.31975	2575.01	95785.4	200.038	2596.27	96501.3	44.4359	0	2711.8	99401.6	0.00103	0	0	0	0.00105	257.831	0	-41.9273	257.211	257.652	255.405	0.16898	-0.03574	0.89705	0.99898	13.4516	0.00459	0.999619	357.951
591	0.15	0.44221	0.92183	180.344	52.2438	-2.30778	276.432	1	-0.28546	2551.02	95785.4	199.637	2574.3	96501.3	44.3741	0	2711.8	99378.2	0.00101	0	0	0	0.00103	257.831	0	-42.2552	256.899	257.358	255.047	0.5448	0.22023	0.6904	0.76786	13.4516	0.00378	0.798818	16.0034
592	0.15	0.44222	0.92184	179.923	51.2737	-2.65635	276.432	1	-0.33404	2567.55	95785.4	199.273	2590.8	96501.3	44.3062	0	2711.8	99395.1	0.00099	0	0	0	0.001	257.831	0	-42.6504	256.494	256.939	254.767	-0.15844	-0.28563	0.96274	1.02853	13.4516	0.00573	1.06745	344.48
593	0.15	0.44226	0.92184	178.938	49.7497	-2.7499	276.432	1	-0.35254	2542.9	95785.4	198.488	2564.07	96501.3	44.1743	0	2711.8	99370.1	0.00094	0	0	0	0.00095	257.831	0	-43.3813	255.755	256.217	254.091	0.57046	0.29932	1.26673	1.10152	13.4516	0.00454	1.14146	15.2021
594	0.15	0.43881	0.92184	179.055	49.2028	-2.67937	276.432	1	-0.30338	2526.52	95785.4	198.504	2547.34	96501.3	174.97	0	2711.8	99354.2	0.00092	0	0	0	0.00094	257.831	0	-43.2245	255.868	256.342	253.935	0.44669	0.31304	0.93644	0.86647	13.4516	0.004	0.921284	19.8639
595	0.15	0.43692	0.92184	179.431	48.3353	-2.82862	276.432	1	-0.28789	2519.2	95785.4	198.378	2536.88	96501.3	174.853	0	2711.8	99347.4	0.00092	0	0	0	0.00094	257.831	0	-42.9776	256.101	256.58	253.831	0.49115	0.31614	0.72413	0.74783	13.4516	0.00345	0.811908	22.9159
596	0.15	0.43544	0.92184	179.488	47.4866	-3.30192	276.432	1	-0.31723	2516.97	95785.4	198.074	2536	96501.3	174.863	0	2711.8	99344.5	0.00091	0	0	0	0.00093	257.831	0	-42.9411	256.074	256.556	253.749	-0.1704	-0.3053	0.80615	0.91794	13.4516	0.00444	0.967379	341.603
597	0.15	0.43417	0.92185	179.01	46.5077	-4.43219	276.432	1	-0.42784	2523.75	95785.4	197.94	2540.02	96501.3	174.679	0	2711.8	99349.6	0.0009	0	0	0	0.00092	257.831	0	-42.867	256.102	256.58	253.7	-0.94824	-0.94665	0.89624	0.93634	13.4516	0.00609	1.33149	314.686
598	0.15	0.43304	0.92185	178.329	46.9312	-4.1824	276.432	1	-0.351	2557.03	95785.4	197.707	2573.16	96501.3	267.609	0	2711.8	99382.2	0.00089	0	0	0	0.00091	257.831	0	-42.6938	256.26	256.714	253.556	-0.4639	-0.58734	0.82728	0.93487	13.4516	0.00495	1.10406	327.861
599	0.15	0.4423	0.92185	177.9	10.4343	-0.41428	276.432	1	-0.04595	2585.57	95785.4	197.695	2601.5	96501.3	174.128	0	2711.8	99411.2	0.00091	0	0	0	0.00091	257.831	92.267	-42.6054	256.852	257.285	256.527	0.65814	0.33367	0.4503	0.49996	13.4516	0.00311	0.601079	33.7189
600	0.15	0.44222	0.92184	178.337	-35.2992	27.8425	276.432	1	5.59464	2581.17	95785.4	203.213	2595.51	96501.3	384.311	0	2711.8	99405.7	0.00116	0	0	0	0.00114	257.831	261.624	-40.0214	259.795	260.237	260.754	2.18772	1.42293	0.92633	0.64091	13.4516	-0.00366	1.56061	65.7525
601	0.15	0.44178	0.9218	180.357	-56.9423	66.8839	276.432	1	16.4007	2531.21	95785.4	208.121	2541.48	96501.3	384.907	0	2711.8	99351.9	0.00131	0	1e-05	0	0.00127	257.831	404.069	-38.3505	261.634	262.12	263.428	3.63901	2.54774	1.20676	0.81386	13.4516	-0.00534	2.67457	72.2842
602	0.15	0.44154	0.92174	179.954	-63.5788	93.3922	276.432	1	30.8562	2525.47	95785.4	211.542	2532.33	96501.3	531.35	0	2711.8	99342.6	0.00128	0	1e-05	0	0.00121	257.831	500.102	-37.446	262.642	263.137	264.95	4.27072	3.14988	0.31468	0.21857	13.4516	-0.00675	3.15745	86.0306
603	0.15	0.43717	0.92164	179.754	-62.9049	106.184	276.432	1	38.9624	2505.52	95785.4	213.724	2511.59	96501.3	385.804	0	2711.8	99321.7	0.00126	0	1e-05	0	0.0012	257.831	538.119	-36.8945	263.224	263.737	265.775	4.46952	3.34749	0.0158	0.14783	13.4516	-0.00664	3.35075	87.4714
604	0.15	0.43465	0.92154	180.639	-58.9634	97.9429	276.432	1	38.0605	2501.09	95785.4	215.346	2506.66	96501.3	531.806	0	2711.8	99316.9	0.00132	0	1e-05	0	0.00125	257.831	514.182	-36.3487	263.745	264.262	266.213	3.93306	2.99165	-0.57011	-0.31049	13.4516	-0.00624	3.00772	95.9253
605	0.15	0.43951	0.92145	181.562	-44.6208	70.87	276.432	1	33.5012	2506.14	95785.4	216.095	2511.05	96501.3	532.252	0	2711.8	99321	0.00135	0	1e-05	0	0.00129	257.831	431.464	-36.0195	263.938	264.452	265.669	4.16541	3.16736	-1.53474	-1.30352	13.4516	-0.00823	3.4251	112.37
606	0.15	0.43912	0.92139	183.899	-25.865	33.1824	276.432	1	22.0069	2510.22	95785.4	215.972	2516.09	96501.3	387.145	0	2711.8	99323.6	0.00138	0	1e-05	0	0.00132	257.831	298.564	-36.0821	263.674	264.185	264.546	3.07517	2.45129	-2.25954	-1.96323	13.4516	-0.00728	3.14056	128.691
607	0.15	0.43899	0.92137	182.75	8.82173	-3.18099	276.432	1	4.89355	2546.74	95785.4	213.9	2548.52	96501.3	269.613	0	2711.8	99358.8	0.00131	0	0	0	0.00128	257.831	125.204	-37.4512	261.999	262.481	261.885	2.29055	1.7207	-1.77284	-1.37521	13.4516	-0.00423	2.20273	128.632
608	0.15	0.43915	0.9214	178.916	47.6679	-17.4363	276.432	1	-3.08335	2577	95785.4	208.788	2580.37	96501.3	44.8257	0	2711.8	99389.9	0.00112	0	0	0	0.00115	257.831	0	-39.7456	259.325	259.778	258.443	2.88151	1.7714	-2.11734	-1.51375	13.4516	-0.004	2.33009	130.516
609	0.15	0.43926	0.92141	174.205	55.4574	-9.92767	276.432	1	-2.75609	2633.88	95785.4	204.468	2637.98	96501.3	44.5048	0	2711.8	99446.9	0.001	0	0	0	0.00102	257.831	0	-41.5984	257.701	258.11	257.211	2.95854	1.90594	-0.92512	-0.62895	13.4516	-0.00304	2.00703	108.263
610	0.15	0.43933	0.92142	171.61	54.8312	-10.5452	276.432	1	-3.20611	2669.54	95785.4	202.49	2675.25	96501.3	44.4034	0	2711.8	99484.2	0.00095	0	0	0	0.00098	257.831	0	-42.1918	257.144	257.524	256.661	3.18067	2.03698	-0.82659	-0.51184	13.4516	-0.00463	2.1003	104.105
611	0.15	0.43943	0.92144	171.975	54.1633	-9.43048	276.432	1	-3.02304	2717.46	95785.4	201.534	2724.06	96501.3	44.2867	0	2711.8	99533.6	0.0009	0	0	0	0.00093	257.831	0	-42.8831	256.566	256.909	256.197	3.3834	2.16101	-1.07746	-0.59199	13.4516	-0.00418	2.24063	105.32
612	0.15	0.43951	0.92145	171.077	56.2677	-6.44493	276.432	1	-2.55976	2763.51	95785.4	200.56	2768.67	96501.3	44.1414	0	2711.8	99580.2	0.00085	0	0	0	0.00087	257.831	0	-43.7358	255.82	256.127	255.576	3.16901	2.02312	-1.11597	-0.73872	13.4516	-0.00515	2.15377	110.059
613	0.15	0.43958	0.92146	169.305	57.6404	-5.05542	276.432	1	-2.2957	2725.04	95785.4	199.205	2731.83	96501.3	44.0306	0	2711.8	99541	0.0008	0	0	0	0.00082	257.831	0	-44.3304	255.22	255.555	255.025	3.1407	2.01791	-0.60368	-0.36009	13.4516	-0.00524	2.04979	100.118
614	0.15	0.43963	0.92146	168.243	57.4191	-5.38985	276.432	1	-1.84973	2732.59	95785.4	198.282	2738.9	96501.3	44.0183	0	2711.8	99548.1	0.00079	0	0	0	0.00082	257.831	0	-44.409	255.012	255.342	254.647	2.58288	1.51289	-0.40911	-0.21116	13.4516	-0.00486	1.52756	97.9457
615	0.15	0.43966	0.92147	167.416	59.8854	-2.76285	276.432	1	-0.83344	2702.86	95785.4	197.252	2708.52	96501.3	44.0019	0	2711.8	99517.3	0.00082	0	0	0	0.00085	257.831	0	-44.4958	254.832	255.185	254.086	1.93392	1.11179	-0.20773	-0.16208	13.4516	-0.00472	1.12354	98.2943
616	0.15	0.43968	0.92147	165.763	60.1567	-2.75139	276.432	1	-0.83918	2707.63	95785.4	196.55	2709.04	96501.3	43.9647	0	2711.8	99520	0.00082	0	0	0	0.00085	257.831	0	-44.7196	254.617	254.967	253.72	1.9939	1.12208	0.17693	-0.00013	13.4516	-0.0048	1.12208	90.0066
617	0.15	0.4397	0.92147	164.516	58.9921	-3.70139	276.432	1	-1.46853	2717.87	95785.4	196.326	2723.27	96501.3	43.8742	0	2711.8	99530	0.00077	0	0	0	0.00082	257.831	0	-45.2377	254.086	254.429	253.501	2.1968	1.2468	0.41326	0.02958	13.4516	-0.00552	1.24715	88.6409
618	0.15	0.43973	0.92148	163.548	61.2127	-1.61745	276.432	1	-0.69887	2730.08	95785.4	196.119	2736.34	96501.3	43.766	0	2711.8	99541.5	0.00075	0	0	0	0.00079	257.831	0	-45.862	253.573	253.907	253.051	1.97062	0.74847	-0.89067	-0.57008	13.4516	-0.00444	0.94085	127.295
619	0.15	0.43984	0.92149	162.696	62.7121	2.69187	276.432	1	-2.94057	2778.18	95785.4	195.291	2783.63	96501.3	43.5276	0	2711.8	99589	0.00067	0	0	0	0.00069	257.831	0	-47.2461	252.509	252.806	252.649	-0.28951	-0.77785	-0.83981	-0.37312	13.4516	0.00205	0.86271	244.374
620	0.15	0.43992	0.9215	160.125	62.7766	0.89352	276.432	1	-2.49382	2770.94	95785.4	194.838	2776.85	96501.3	43.4986	0	2711.8	99581	0.00064	0	0	0	0.00067	257.831	0	-47.3914	252.321	252.624	252.366	-1.36958	-1.0925	0.17748	0.24948	13.4516	0.00338	1.12062	282.863
621	0.15	0.43998	0.92151	184.184	53.3344	11.8021	276.432	1	-2.48897	2778.94	95785.4	197.301	2785.55	96501.3	43.4909	0	2711.8	99588.9	0.00067	0	0	0	0.00068	257.831	0	-47.4486	252.403	252.7	252.908	-1.18154	-0.87015	0.3197	0.22207	13.4516	0.00112	0.89804	284.317
622	0.15	0.44007	0.92153	190.274	53.755	19.2988	276.432	1	-3.46522	2795.26	95785.4	197.502	2800.22	96501.3	43.4066	0	2711.8	99605.4	0.00067	0	0	0	0.00068	257.831	0	-47.9635	251.966	252.251	252.767	-0.40763	-0.38849	0.89215	0.51015	13.4516	-0.0016	0.641231	322.71
623	0.15	0.44014	0.92154	189.617	42.2051	37.5812	276.432	1	-1.21442	2810.86	95785.4	196.931	2819.16	96501.3	43.4278	0	2711.8	99621.5	0.00068	0	0	0	0.00068	257.831	63.3617	-47.8315	252.201	252.474	253.601	0.00848	0.01851	0.82107	0.53829	13.4516	-0.00103	0.538608	1.96943
624	0.15	0.4401	0.92153	162.917	9.35869	73.4551	276.432	1	5.03594	2824.12	95785.4	197.339	2833.24	96501.3	170.832	0	2711.8	99635.8	0.00073	0	0	0	0.00072	257.831	258.099	-46.295	253.913	254.178	256.368	0.08055	-0.02561	0.5034	0.3894	13.4516	-0.00091	0.390241	356.237
625	0.15	0.43991	0.9215	163.465	-26.9541	104.258	276.432	1	12.7675	2785.04	95785.4	201.67	2794.91	96501.3	262.889	0	2711.8	99597.7	0.00086	0	0	0	0.00084	257.831	412.624	-43.7544	256.549	256.845	259.82	0.80286	0.58572	-0.11313	-0.11494	13.4516	-0.0018	0.596891	101.102
626	0.15	0.43971	0.92148	168.358	-45.5907	123.252	276.432	1	22.911	2767.7	95785.4	205.799	2778.02	96501.3	264.665	0	2711.8	99581.1	0.00094	0	1e-05	0	0.00089	257.831	505.273	-41.7415	258.647	258.957	262.15	1.31238	0.92816	-1.51803	-1.27359	13.4516	-0.00356	1.57592	143.916
627	0.15	0.43969	0.92147	174.444	-54.8894	124.846	276.432	1	30.1951	2717.17	95785.4	208.717	2728.77	96501.3	381.5	0	2711.8	99531.4	0.00102	0	1e-05	0	0.00097	257.831	538.958	-39.9845	260.382	260.732	263.809	0.80443	0.73506	-2.27458	-1.81192	13.4516	-0.00301	1.95534	157.919
628	0.15	0.43959	0.92146	178.001	-53.9865	106.551	276.432	1	34.1426	2681.93	95785.4	210.689	2694.93	96501.3	527.301	0	2711.8	99497.1	0.00108	0	1e-05	0	0.00102	257.831	511.503	-38.5249	261.753	262.13	264.608	1.0797	0.66854	-2.70727	-2.26413	13.4516	-0.00431	2.36077	163.549
629	0.15	0.43944	0.92144	183.228	-45.4067	77.5092	276.432	1	30.2265	2647.38	95785.4	211.032	2660.95	96501.3	528.749	0	2711.8	99463.7	0.00113	0	1e-05	0	0.00107	257.831	428.821	-37.7582	262.376	262.78	264.628	0.92374	0.49945	-2.38023	-1.92841	13.4516	-0.00338	1.99204	165.48
630	0.15	0.43922	0.9214	186.527	-24.8993	37.6904	276.432	1	21.0408	2630.73	95785.4	210.444	2645.3	96501.3	385.022	0	2711.8	99448.5	0.00118	0	1e-05	0	0.00112	257.831	291.457	-37.5496	262.358	262.773	263.464	1.12931	1.15483	-2.62951	-2.05398	13.4516	-0.00366	2.35637	150.654
631	0.15	0.43918	0.9214	181.006	3.83659	-4.99219	276.432	1	4.91817	2648.51	95785.4	208.6	2665.09	96501.3	176.113	0	2711.8	99467.7	0.00121	0	0	0	0.00117	257.831	130.186	-37.9343	261.547	261.946	261.341	1.7189	1.1897	-2.05983	-1.52569	13.4516	-0.0035	1.93471	142.054
632	0.15	0.43922	0.92141	177.526	52.8594	-10.3469	276.432	1	-1.47912	2626.23	95785.4	204.128	2643.27	96501.3	44.8483	0	2711.8	99446.1	0.00108	0	0	0	0.00111	257.831	0	-39.6077	259.394	259.806	257.137	0.70121	0.48001	-2.47418	-1.70544	13.4516	-0.00242	1.7717	164.28
633	0.15	0.43924	0.92141	176.091	57.2667	-4.79872	276.432	1	-0.61073	2638.69	95785.4	200.983	2656.23	96501.3	44.6773	0	2711.8	99458.7	0.00102	0	0	0	0.00105	257.831	0	-40.5856	258.506	258.907	256.193	0.09253	-0.05702	-1.60428	-1.3408	13.4516	-0.002	1.34201	182.435
634	0.15	0.43925	0.92141	175.592	59.1484	-1.40881	276.432	1	-0.17528	2645.29	95785.4	200.463	2663.16	96501.3	44.3528	0	2711.8	99465.7	0.00099	0	0	0	0.001	257.831	0	-42.4544	256.905	257.298	255.48	0.56447	-0.08919	1.05959	0.57843	13.4516	-0.00052	0.585266	351.234
635	0.15	0.43933	0.92142	174.417	58.2198	-1.82491	276.432	1	-0.25327	2669.48	95785.4	199.964	2688	96501.3	44.264	0	2711.8	99490.3	0.00096	0	0	0	0.00098	257.831	0	-42.9763	256.333	256.707	255.042	-0.00207	-0.47543	0.69288	0.79065	13.4516	1e-05	0.922584	328.981
636	0.15	0.43936	0.92142	172.647	57.9844	-1.91962	276.432	1	-0.54608	2684.48	95785.4	199.138	2703.55	96501.3	44.1508	0	2711.8	99505.7	0.00094	0	0	0	0.00097	257.831	0	-43.6434	255.719	256.082	254.611	-0.89608	-0.66349	1.04232	0.74065	13.4516	0.00204	0.994375	318.145
637	0.15	0.43938	0.92143	175.513	52.4528	-1.93921	276.432	1	-3.62237	2661.33	95785.4	199.123	2679.85	96501.3	43.9539	0	2711.8	99482.2	0.00083	4e-05	0	0	0.0009	257.831	0	-44.7417	254.79	255.168	254.662	-1.31098	-0.96237	0.87989	0.69271	13.4516	0.00248	1.18575	305.746
638	0.15	0.43947	0.92144	198.33	53.1696	21.1569	276.432	1	-3.83849	2670.93	95785.4	201.285	2687.94	96501.3	43.6791	0	2711.8	99491.5	0.00077	4e-05	0	0	0.00079	257.831	0	-46.2955	253.558	253.928	254.34	-1.4626	-1.03355	1.06505	0.66472	13.4516	0.00026	1.22885	302.747
639	0.15	0.43954	0.92145	207.049	46.3783	20.8659	276.432	1	-3.36801	2639.89	95785.4	201.69	2656.21	96501.3	43.7358	0	2711.8	99460.6	0.00078	0	0	0	0.0008	257.831	0	-45.9475	253.879	254.272	254.649	-1.64311	-1.12553	0.94589	0.57372	13.4516	-0.0004	1.26332	297.009
640	0.15	0.4396	0.92146	205.579	44.5521	17.193	276.432	1	-2.85467	2625.32	95785.4	200.444	2641.85	96501.3	43.7603	0	2711.8	99446.6	0.00078	0	0	0	0.00079	257.831	0	-45.7923	253.997	254.4	254.64	-1.67369	-1.21619	0.74965	0.47036	13.4516	9e-05	1.30398	291.144
641	0.15	0.43966	0.92147	208.061	43.2139	18.1747	276.432	1	-2.84231	2613.14	95785.4	199.537	2628.96	96501.3	43.7489	0	2711.8	99434.8	0.00078	0	0	0	0.00079	257.831	0	-45.8511	253.937	254.349	254.628	-1.37008	-1.07841	0.55363	0.53598	13.4516	0.00133	1.20426	296.428
642	0.15	0.43973	0.92148	210.432	42.5608	19.9792	276.432	1	-2.9522	2607.47	95785.4	199.148	2622.4	96501.3	43.7253	0	2711.8	99428.4	0.00078	0	0	0	0.00079	257.831	0	-45.9807	253.816	254.232	254.582	-1.2042	-0.98088	0.3403	0.50337	13.4516	0.00232	1.1025	297.166
643	0.15	0.43981	0.92149	211.299	43.8807	23.5755	276.432	1	-3.74639	2641.19	95785.4	198.811	2653.83	96501.3	43.6761	0	2711.8	99461.8	0.00077	1e-05	0	0	0.00078	257.831	0	-46.296	253.549	253.94	254.384	-1.64738	-1.22373	0.50143	0.64156	13.4516	0.00385	1.38171	297.666
644	0.15	0.4399	0.9215	212.543	44.5979	26.1009	276.432	1	-3.8421	2639.02	95785.4	198.849	2650.95	96501.3	99.3804	0	2711.8	99459.1	0.00076	3e-05	0	0	0.00077	257.831	0	-46.502	253.354	253.747	254.22	-1.94471	-1.422	0.79779	0.85978	13.4516	0.00462	1.66172	301.158
645	0.15	0.43998	0.92151	209.817	44.8286	23.8281	276.432	1	-3.41398	2649.11	95785.4	199.081	2660.05	96501.3	43.6263	0	2711.8	99468.4	0.00074	0	0	0	0.00076	257.831	0	-46.5844	253.265	253.651	254.092	-1.81715	-1.31607	0.61483	0.66716	13.4516	0.00355	1.47551	296.882
646	0.15	0.44004	0.92152	208.74	42.1129	18.6684	276.432	1	-2.378	2662.61	95785.4	199.457	2672.49	96501.3	43.6758	0	2711.8	99481.6	0.00074	0	0	0	0.00075	257.831	0	-46.3053	253.516	253.893	254.211	-1.75812	-1.22675	0.28149	0.3686	13.4516	0.00399	1.28093	286.724
647	0.15	0.44006	0.92153	210.094	24.5811	30.2386	276.432	1	-0.11245	2683.86	95785.4	199.748	2693.65	96501.3	172.184	0	2711.8	99503.3	0.00081	0	0	0	0.00081	257.831	62.4276	-45.4183	254.494	254.857	255.616	-1.34506	-0.92991	0.25052	0.23959	13.4516	0.00257	0.960279	284.448
648	0.15	0.44002	0.92152	182.11	-5.59576	55.7696	276.432	1	4.87152	2682.04	95785.4	200.321	2692.23	96501.3	100.518	0	2711.8	99502.2	0.00091	0	0	0	0.00089	257.831	233.813	-43.6264	256.417	256.783	258.316	-1.39339	-0.80589	0.06104	0.44878	13.4516	0.00532	0.922422	299.112
649	0.15	0.43704	0.92149	173.88	-45.4288	84.7013	276.432	1	16.1254	2629.69	95785.4	204.2	2639.59	96501.3	267.248	0	2711.8	99450.4	0.00107	0	1e-05	0	0.00103	257.831	413.145	-40.643	259.488	259.897	262.163	-1.27142	-0.91367	0.86135	0.64833	13.4516	0.0017	1.12032	305.359
650	0.15	0.43937	0.92143	178.517	-77.4348	85.8256	276.432	1	25.9221	2598.62	95785.4	209.291	2607.69	96501.3	386.118	0	2711.8	99419.6	0.00135	0	1e-05	0	0.00129	257.831	507.962	-37.1836	262.927	263.365	265.694	0.33743	0.06515	1.08215	1.01426	13.4516	0.00101	1.01635	3.67529
651	0.15	0.43633	0.92134	183.633	-85.4779	88.0731	276.432	1	35.7797	2542.28	95785.4	213.55	2551.6	96501.3	534.346	0	2711.8	99364	0.00147	0	1e-05	0	0.0014	257.831	545.112	-35.2589	264.84	265.323	267.474	1.31474	0.96969	1.71018	1.43131	13.4516	-0.00052	1.72886	34.117
652	0.15	0.43344	0.92124	186.629	-80.8889	75.7007	276.432	1	40.7523	2511.04	95785.4	215.521	2520.68	96501.3	536.119	0	2711.8	99333.7	0.00148	0	1e-05	0	0.00141	257.831	521.008	-34.132	265.891	266.399	268.126	1.66979	1.33134	1.81827	1.48396	13.4516	-0.00116	1.99364	41.897
653	0.15	0.43117	0.92114	188.791	-67.0313	51.1136	276.432	1	36.4731	2491.32	95785.4	215.94	2500.76	96501.3	537.276	0	2711.8	99314.3	0.00152	0	1e-05	0	0.00145	257.831	438.418	-33.5697	266.311	266.835	267.836	2.11499	1.65241	1.83609	1.44987	13.4516	-0.00201	2.19831	48.7354
654	0.15	0.42936	0.92107	190.047	-45.9261	16.5871	276.432	1	22.5682	2494.47	95785.4	215.312	2503.12	96501.3	537.735	0	2711.8	99317.7	0.00163	0	1e-05	0	0.00155	257.831	305.47	-33.4521	266.194	266.715	266.719	2.46811	1.84762	1.81862	1.3633	13.4516	-0.00268	2.29615	53.5776
655	0.15	0.42807	0.92105	190.08	-7.24784	-7.21593	276.432	1	0.90363	2561.48	95785.4	213.491	2569.99	96501.3	45.8362	0	2711.8	99384.7	0.00162	0	0	0	0.0016	257.831	138.393	-34.0431	264.976	265.443	263.908	2.13066	1.37228	1.42806	0.73209	13.4516	-0.00245	1.55535	61.9208
656	0.15	0.43406	0.92105	188.629	50.9479	-8.6531	276.432	1	-0.98427	2583.7	95785.4	206.826	2590.66	96501.3	45.5683	0	2711.8	99406.3	0.00148	0	0	0	0.00152	257.831	0	-35.5876	263.068	263.516	258.945	1.87867	1.38193	1.1906	0.91094	13.4516	-0.00108	1.65516	56.6079
657	0.15	0.43202	0.92106	185.16	49.0025	-11.0342	276.432	1	-2.19198	2648.89	95785.4	203.929	2655.78	96501.3	45.1566	0	2711.8	99470.6	0.00129	0	0	0	0.00133	257.831	0	-37.9574	261.053	261.449	258.434	3.07043	1.77217	0.74804	0.44177	13.4516	-0.00189	1.8264	76.0025
658	0.15	0.43051	0.92106	180.989	56.6504	-4.4026	276.432	1	-0.81388	2698.13	95785.4	202.121	2702.39	96501.3	44.8033	0	2711.8	99519.7	0.00115	0	0	0	0.00118	257.831	0	-39.9818	259.266	259.623	257.236	2.45444	1.29809	0.65257	0.22952	13.4516	-0.00328	1.31822	79.973
659	0.15	0.43685	0.92107	178.051	58.1341	-3.31695	276.432	1	-0.58071	2750.52	95785.4	200.239	2752.81	96501.3	44.6364	0	2711.8	99571.4	0.00109	0	0	0	0.00112	257.831	0	-40.9676	258.291	258.608	256.513	1.84935	1.0547	0.96299	0.56171	13.4516	-0.00251	1.19495	61.9612
660	0.15	0.43687	0.92107	175.987	55.9176	-5.49121	276.432	1	-1.22465	2796.7	95785.4	199.079	2799.58	96501.3	44.5105	0	2711.8	99617.4	0.00101	0	0	0	0.00104	257.831	0	-41.7052	257.568	257.85	256.137	2.28238	1.23046	1.19882	0.71183	13.4516	-0.00399	1.42153	59.9503
661	0.15	0.43691	0.92107	174.996	54.2011	-6.72934	276.432	1	-1.53006	2769.76	95785.4	198.62	2772.84	96501.3	44.4376	0	2711.8	99590.1	0.00097	0	0	0	0.00101	257.831	0	-42.0863	257.116	257.418	255.827	2.4961	1.36052	1.42698	0.68143	13.4516	-0.0043	1.52163	63.3955
662	0.15	0.43706	0.9211	175.401	56.2788	-3.2036	276.432	1	-0.62829	2839.03	95785.4	198.275	2843.62	96501.3	44.3943	0	2711.8	99660.3	0.00099	0	0	0	0.00102	257.831	0	-42.3984	256.953	257.203	255.27	1.51701	0.8468	-1.33254	-0.81804	13.4516	-0.00387	1.1774	134.01
663	0.15	0.43716	0.92111	174.887	57.1441	-1.67605	276.432	1	-0.24633	2860.97	95785.4	197.331	2866.02	96501.3	44.2801	0	2711.8	99683.8	0.00099	0	0	0	0.00101	257.831	0	-43.0699	256.399	256.632	254.821	0.68891	0.2518	-0.80175	-0.58898	13.4516	-0.0015	0.640547	156.852
664	0.15	0.43717	0.92111	172.225	58.5718	-1.00634	276.432	1	-0.38873	2912.13	95785.4	196.414	2917.64	96501.3	44.0195	0	2711.8	99734.4	0.00089	1e-05	0	0	0.00092	257.831	0	-44.5891	255.029	255.222	254.358	0.01907	-0.40708	-1.1345	-0.69959	13.4516	-0.00109	0.809407	210.194
665	0.15	0.43723	0.92112	180.833	54.9695	6.21298	276.432	1	-3.27858	2961.17	95785.4	197.526	2966.48	96501.3	43.7913	0	2711.8	99783.5	0.00078	0	0	0	0.0008	257.831	0	-45.9039	254.028	254.185	254.357	-0.20422	-0.46911	-0.01977	-0.12143	13.4516	0	0.484571	255.487
666	0.15	0.43728	0.92113	194.829	49.8896	12.3118	276.432	1	-2.12467	2985.33	95785.4	198.6	2990.19	96501.3	43.7704	0	2711.8	99807.4	0.00076	0	0	0	0.00077	257.831	0	-46.0279	253.975	254.115	254.522	-0.59807	-0.55283	0.75756	0.47808	13.4516	0.00128	0.730877	310.853
667	0.15	0.43734	0.92114	205.179	45.8993	18.5175	276.432	1	-3.37268	3049.07	95785.4	198.75	3055.76	96501.3	43.7516	0	2711.8	99871.6	0.00079	2e-05	0	0	0.00081	257.831	0	-46.1992	253.893	253.986	254.695	-0.5143	-0.36434	0.30254	0.18713	13.4516	0.00098	0.409587	297.186
668	0.15	0.43741	0.92115	207.668	48.9669	24.6845	276.432	1	-2.89259	3073.84	95785.4	198.266	3080.63	96501.3	43.6433	0	2711.8	99896.7	0.00075	3e-05	0	0	0.00077	257.831	0	-46.825	253.329	253.404	254.325	-0.78001	-0.51298	0.43002	0.17413	13.4516	0.00085	0.541728	288.75
669	0.15	0.43749	0.92116	203.486	50.803	23.7826	276.432	1	-2.97635	3122.23	95785.4	197.546	3131.98	96501.3	43.5956	0	2711.8	99945.1	0.00074	1e-05	0	0	0.00075	257.831	0	-47.1322	253.048	253.088	254.024	-0.61738	-0.35882	0.66494	0.24771	13.4516	0.00032	0.436018	304.619
670	0.15	0.43756	0.92117	196.1	53.2136	20.5626	276.432	1	-2.90002	3167.88	95785.4	196.962	3174.86	96501.3	170.6	0	2711.8	99990.4	0.00071	0	0	0	0.00072	257.831	0	-47.4161	252.78	252.787	253.656	-0.48395	-0.28389	0.62111	0.13831	13.4516	-0.00079	0.31579	295.975
671	0.15	0.43761	0.92117	185.513	41.9976	32.619	276.432	1	-0.05865	3207.25	95785.4	196.348	3213.3	96501.3	43.6026	0	2711.8	100029	0.00071	0	0	0	0.00071	257.831	68.3025	-47.1449	253.146	253.125	254.407	-0.31908	-0.35435	0.87311	0.22247	13.4516	-0.00205	0.418398	302.122
672	0.15	0.43755	0.92117	165.905	9.83941	79.6226	276.432	1	6.07347	3239.47	95785.4	196.845	3244.11	96501.3	261.577	0	2711.8	100060	0.00076	0	0	0	0.00074	257.831	268.241	-46.0482	254.494	254.45	257.058	-0.70076	-0.65913	0.65437	0.35006	13.4516	0.00079	0.746321	297.973
673	0.15	0.43735	0.92114	165.772	-18.3575	118.219	276.432	1	13.5841	3220.01	95785.4	200.732	3224.24	96501.3	377.168	0	2711.8	100040	0.00084	0	0	0	0.00081	257.831	417.436	-44.4146	256.264	256.235	259.763	-1.20195	-1.06469	0.01056	-0.08276	13.4516	0.00141	1.0679	265.555
674	0.15	0.43705	0.92109	168.509	-40.3027	132.201	276.432	1	24.7344	3212.11	95785.4	204.315	3215.8	96501.3	378.815	0	2711.8	100031	0.00088	0	1e-05	0	0.00084	257.831	512.4	-42.3098	258.423	258.4	262.199	-1.30499	-1.11678	-0.9051	-0.80322	13.4516	0.00117	1.37563	234.275
675	0.15	0.43653	0.92102	170.323	-50.6202	131.204	276.432	1	33.1319	3179.99	95785.4	207.341	3183.34	96501.3	524.199	0	2711.8	99998.7	0.0009	0	1e-05	0	0.00086	257.831	551.264	-40.6201	260.095	260.096	263.825	-1.39739	-1.26748	-0.94297	-0.80948	13.4516	0.00139	1.50392	237.436
676	0.15	0.43362	0.92093	172.4	-48.2029	120.331	276.432	1	34.4919	3150.54	95785.4	208.89	3154.23	96501.3	702.82	0	2711.8	99968.9	0.00097	0	1e-05	0	0.00092	257.831	528.042	-39.651	261.017	261.04	264.405	-1.74858	-1.53189	-0.81669	-0.8402	13.4516	0.00156	1.74718	241.256
677	0.15	0.43079	0.92084	173.453	-33.6443	94.7333	276.432	1	32.2645	3125.55	95785.4	208.907	3128.31	96501.3	526.561	0	2711.8	99943.1	0.00096	0	1e-05	0	0.00091	257.831	445.833	-39.3374	261.222	261.265	263.866	-2.2354	-1.72996	-1.65903	-1.14041	13.4516	0.00294	2.07203	236.607
678	0.15	0.42872	0.92077	173.787	-14.6471	51.7114	276.432	1	23.5911	3105.65	95785.4	207.746	3107.98	96501.3	527.027	0	2711.8	99923.1	0.00099	0	1e-05	0	0.00094	257.831	312.661	-39.1177	261.224	261.282	262.737	-2.03562	-1.72446	-1.66979	-1.30827	13.4516	0.00199	2.16456	232.814
679	0.15	0.42712	0.92073	173.747	14.2271	5.48012	276.432	1	10.6824	3132.12	95785.4	205.318	3134.8	96501.3	267.25	0	2711.8	99949.6	0.001	0	0	0	0.00095	257.831	144.131	-39.6467	260.375	260.413	260.556	-2.09559	-1.73197	-1.82983	-1.37163	13.4516	0.00178	2.20932	231.623
680	0.15	0.42594	0.92073	172.665	54.6863	-14.2567	276.432	1	-0.0063	3133.61	95785.4	201.527	3136.13	96501.3	101.795	0	2711.8	99950.8	0.00092	0	0	0	0.00092	257.831	0	-41.0753	258.282	258.319	257.066	-1.81441	-1.26498	-2.26757	-1.55298	13.4516	0.00034	2.00298	219.165
681	0.15	0.42488	0.92073	170.127	59.4205	-8.99888	276.432	1	0.40898	3152.37	95785.4	198.807	3153.88	96501.3	173.725	0	2711.8	99968.4	0.00083	0	0	0	0.00082	257.831	0	-43.0391	256.629	256.652	256.125	-2.02034	-1.53576	-1.32167	-1.0376	13.4516	-3e-05	1.85342	235.956
682	0.15	0.4239	0.92073	167.494	67.4572	0.29735	276.432	1	0.86853	3140.6	95785.4	197.908	3140.96	96501.3	172.792	0	2711.8	99954.9	0.00073	0	0	0	0.00072	257.831	0	-45.0454	254.922	254.955	254.934	-1.71421	-1.44838	0.90792	0.25448	13.4516	-0.00017	1.47057	279.965
683	0.15	0.42298	0.92072	164.835	69.255	2.21502	276.432	1	0.86084	3138.58	95785.4	196.805	3136.72	96501.3	172.094	0	2711.8	99951.6	0.00068	0	0	0	0.00067	257.831	0	-45.8943	254.099	254.134	254.191	-1.89937	-1.19594	1.19257	0.81059	13.4516	0.00235	1.44476	304.129
684	0.15	0.42211	0.92072	164.301	67.2073	1.27152	276.432	1	0.53694	3130.5	95785.4	196.549	3128.98	96501.3	99.8844	0	2711.8	99943.2	0.00067	0	0	0	0.00066	257.831	0	-46.2045	253.767	253.809	253.82	-2.16869	-1.43257	0.82625	0.53613	13.4516	0.0015	1.52961	290.518
685	0.15	0.42129	0.92072	163.715	69.6966	5.38388	276.432	1	0.60118	3076.24	95785.4	196.103	3073.83	96501.3	43.6014	0	2711.8	99888.9	0.00062	0	0	0	0.00062	257.831	0	-47.0338	252.957	253.037	253.166	-1.99133	-1.27072	1.36484	0.82676	13.4516	0.00104	1.516	303.049
686	0.15	0.42051	0.92072	163.342	69.9771	6.65816	276.432	1	0.81704	3066.96	95785.4	195.558	3062.68	96501.3	43.512	0	2711.8	99879.5	0.00059	0	0	0	0.00059	257.831	0	-47.5345	252.46	252.547	252.706	-2.11495	-1.42563	1.3195	0.7892	13.4516	0.0012	1.6295	298.968
687	0.15	0.41975	0.92072	163.084	71.3978	9.48547	276.432	1	0.8856	3042.59	95785.4	194.738	3039.07	96501.3	170.856	0	2711.8	99855.5	0.00056	0	0	0	0.00056	257.831	0	-48.1113	251.888	251.992	252.197	-2.70983	-1.80133	1.45923	0.95769	13.4516	0.00194	2.04009	297.998
688	0.15	0.41902	0.92072	163.38	71.4983	11.5044	276.432	1	0.54879	3029.9	95785.4	193.69	3026.34	96501.3	170.764	0	2711.8	99844.2	0.00055	0	0	0	0.00055	257.831	0	-48.5483	251.453	251.565	251.806	-2.85395	-1.92718	1.612	1.15887	13.4516	0.00221	2.24878	301.02
689	0.15	0.41833	0.92072	164.404	69.6611	11.4502	276.432	1	0.35763	2991.73	95785.4	192.948	2989.14	96501.3	170.497	0	2711.8	99807.8	0.00054	0	0	0	0.00054	257.831	0	-48.6984	251.271	251.409	251.611	-2.93865	-2.00626	1.78025	1.32723	13.4516	0.00292	2.40554	303.486
690	0.15	0.41766	0.92071	165.58	67.7352	10.868	276.432	1	0.5487	2936.21	95785.4	192.592	2935.16	96501.3	170.598	0	2711.8	99753.9	0.00053	0	0	0	0.00053	257.831	0	-48.7604	251.162	251.338	251.475	-3.3541	-2.30809	1.4555	1.13229	13.4516	0.00268	2.57087	296.131
691	0.15	0.417	0.92071	166.972	67.2464	11.9718	276.432	1	0.93047	2927.57	95785.4	192.407	2929.19	96501.3	170.546	0	2711.8	99747.4	0.00051	0	0	0	0.00051	257.831	0	-49.0193	250.912	251.093	251.266	-3.16413	-2.18876	1.37053	1.00173	13.4516	0.00136	2.4071	294.592
692	0.15	0.41635	0.92071	168.241	66.2876	12.4619	276.432	1	1.14726	2879.94	95785.4	192.142	2883.91	96501.3	170.592	0	2711.8	99702.1	0.0005	0	0	0	0.0005	257.831	0	-49.1611	250.743	250.956	251.116	-3.16866	-2.16318	1.24558	0.89325	13.4516	0.00072	2.34035	292.437
693	0.15	0.41572	0.92071	169.788	65.0147	12.6922	276.432	1	1.39885	2851.58	95785.4	192.057	2856.73	96501.3	170.767	0	2711.8	99675.9	0.00049	0	0	0	0.00048	257.831	0	-49.2589	250.629	250.862	251.017	-3.07256	-2.13427	1.05845	0.72728	13.4516	0.00044	2.25478	288.817
694	0.15	0.4151	0.9207	171.12	63.0156	11.8815	276.432	1	1.47832	2836.21	95785.4	191.913	2842.02	96501.3	170.948	0	2711.8	99662.2	0.00049	0	0	0	0.00048	257.831	0	-49.2357	250.635	250.878	251.004	-2.97094	-2.10665	0.85782	0.61343	13.4516	0.00068	2.19414	286.235
695	0.15	0.41447	0.9207	172.366	34.6148	35.3595	276.432	1	4.19958	2817.64	95785.4	192.258	2827.07	96501.3	171.737	0	2711.8	99645.7	0.00054	0	0	0	0.00053	257.831	103.479	-47.9434	252.087	252.342	253.149	-2.67342	-1.96532	0.42093	0.42596	13.4516	0.00099	2.01095	282.229
696	0.15	0.41374	0.92067	177.029	-19.6541	62.7104	276.432	1	10.9096	2776.2	95785.4	196.855	2789.67	96501.3	173.411	0	2711.8	99609.9	0.00074	0	0	0	0.00071	257.831	274.073	-44.207	255.939	256.225	257.783	-2.55885	-1.86241	0.04887	0.35404	13.4516	0.0031	1.89576	280.763
697	0.15	0.43387	0.92064	261.461	-40.856	25.9745	276.432	1	10.3267	2681.02	95785.4	204.569	2701.82	96501.3	175.441	0	2711.8	99521.6	0.001	0	0	0	0.00097	257.831	134.624	-40.3526	259.518	259.873	260.339	-2.6713	-1.99615	0.28014	0.40096	13.4516	0.00443	2.03602	281.358
698	0.15	0.43374	0.92062	258.933	-84.8971	48.6668	276.432	1	19.9841	2594.34	95785.4	204.333	2619.79	96501.3	390.061	0	2711.8	99440.5	0.00139	0	1e-05	0	0.00133	257.831	303.963	-36.5595	263.396	263.818	264.893	-2.51396	-1.89288	0.75705	0.51003	13.4516	0.00462	1.96039	285.08
699	0.15	0.4339	0.92064	207.719	-115.971	70.7836	276.432	1	30.3097	2491.43	95785.4	211.097	2515.19	96501.3	392.868	0	2711.8	99344.2	0.00186	0	1e-05	0	0.00178	257.831	526.693	-33.3926	266.601	267.102	268.733	-2.34353	-1.84607	0.39461	0.56621	13.4516	0.00443	1.93095	287.051
700	0.15	0.4356	0.92089	280.447	-97.9444	0.57067	276.432	1	6.2102	2396.72	95785.4	200.44	2434.47	96501.3	46.4283	0	2711.8	99257.1	0.00231	0	0	0	0.00224	257.831	210.832	-30.6769	268.738	269.311	268.775	1.61007	0.64751	2.27852	0.42598	13.4516	-0.00554	0.775067	56.6601
701	0.15	0.43792	0.92122	287.834	-60.0617	-3.84359	276.432	1	-0.39628	2326.81	95785.4	185.051	2367.64	96501.3	398.129	0	2711.8	99192.9	0.0024	0	0	0	0.00242	257.831	97.0936	-29.9178	268.93	269.553	266.75	2.29722	1.2397	2.22345	0.26531	13.4516	-0.00708	1.26777	77.9203
702	0.15	0.44205	0.92181	262.192	-78.6283	2.34568	276.432	1	4.95341	2291.72	95785.4	207.007	2336.82	96501.3	277.028	0	2711.8	99161	0.00258	0	0	0	0.00254	257.831	212.2	-30.3874	268.986	269.635	269.078	2.45494	1.75733	-0.1436	-0.50359	13.4516	-0.00521	1.82806	105.99
703	0.15	0.44696	0.92251	242.457	-29.0749	-6.13412	276.432	1	-2.22403	2293.37	95785.4	200.681	2339.09	96501.3	46.2505	0	2711.8	99163.2	0.0023	0	0	0	0.00237	257.831	102.519	-31.6732	267.19	267.832	265.622	1.33406	0.76352	-2.05017	-1.27612	13.4516	-0.0028	1.48709	149.107
704	0.15	0.45269	0.92333	262.42	-0.24354	-5.5414	276.432	1	-0.99611	2249.73	95785.4	199.61	2300.55	96501.3	46.0898	0	2711.8	99120.5	0.00219	0	0	0	0.00224	257.831	0	-32.5028	266.136	266.808	263.132	0.01505	-0.07675	-1.55666	-1.43976	13.4516	-0.00148	1.4418	183.051
705	0.15	0.46139	0.92458	285.386	-12.8266	-2.64395	276.432	1	-0.43382	2241.14	95785.4	195.712	2294.07	96501.3	46.0274	0	2711.8	99111.7	0.00214	0	0	0	0.00216	257.831	0	-32.821	266.064	266.743	264.306	-0.71411	-0.61101	-0.83859	-0.91083	13.4516	0.00146	1.09679	213.855
706	0.15	0.4704	0.92587	283.141	-9.42707	-0.7356	276.432	1	-0.11986	2224.45	95785.4	201.698	2273.41	96501.3	46.0158	0	2711.8	99093.1	0.00212	0	0	0	0.00215	257.831	0	-32.8759	266.004	266.698	264.057	-0.20672	-0.08238	0.24294	0.12843	13.4516	0.00053	0.15258	327.322
707	0.15	0.47749	0.92688	282.725	-9.23024	-1.39758	276.432	1	-0.20664	2223.57	95785.4	203.012	2268.96	96501.3	45.9995	0	2711.8	99090.6	0.00211	0	0	0	0.00213	257.831	0	-32.9696	266.018	266.713	264.098	0.42261	0.39041	-0.04913	-0.11073	13.4516	-0.00181	0.405809	105.835
708	0.15	0.48318	0.9277	277.731	-6.64954	-2.42892	276.432	1	-0.33735	2217.62	95785.4	205.122	2261.88	96501.3	45.9616	0	2711.8	99083.7	0.00208	0	0	0	0.0021	257.831	0	-33.1741	265.692	266.392	263.84	1.01551	0.64499	-0.77713	-0.62717	13.4516	-0.00329	0.899641	134.197
709	0.15	0.48859	0.92847	279.922	-11.7023	-6.80398	276.432	1	-2.56172	2196.78	95785.4	202.98	2240.17	96501.3	45.7669	0	2711.8	99061.7	0.00189	0	0	0	0.00192	257.831	0	-34.2193	264.85	265.564	264.516	2.47089	1.62141	-1.40638	-0.9521	13.4516	-0.00449	1.88028	120.422
710	0.15	0.49386	0.92923	274.316	-2.23987	-1.58628	276.432	1	0.58077	2236.08	95785.4	201.955	2278.4	96501.3	177.72	0	2711.8	99098.5	0.00166	0	0	0	0.00165	257.831	0	-35.8406	263.442	264.124	263.392	3.14191	2.11036	-2.25259	-1.6889	13.4516	-0.00623	2.70296	128.67
711	0.15	0.49983	0.93008	236.571	21.423	-1.13987	276.432	1	1.66397	2292.85	95785.4	199.367	2329.59	96501.3	175.295	0	2711.8	99151.6	0.00119	0	0	0	0.00118	257.831	0	-39.3536	259.988	260.622	259.953	1.01407	0.27381	-3.35099	-2.62843	13.4516	-0.00506	2.64265	174.053
712	0.15	0.50583	0.93094	229.869	29.3697	6.24747	276.432	1	2.60322	2354.44	95785.4	199.252	2385.95	96501.3	265.827	0	2711.8	99206.8	0.00098	0	0	0	0.00097	257.831	0	-41.5536	257.916	258.504	258.107	2.06979	1.22671	-2.71386	-2.22041	13.4516	-0.00601	2.53674	151.081
713	0.15	0.50953	0.93147	224.241	31.2557	6.12304	276.432	1	2.8396	2411.13	95785.4	199.956	2436.76	96501.3	264.458	0	2711.8	99258.1	0.0009	0	0	0	0.00089	257.831	0	-42.5083	256.995	257.542	257.171	1.58729	1.02942	-3.22711	-2.60988	13.4516	-0.00551	2.80556	158.474
714	0.15	0.51203	0.93183	213.724	33.9172	3.28611	276.432	1	2.19529	2464.55	95785.4	201.416	2481.94	96501.3	263.298	0	2711.8	99305.4	0.00082	0	0	0	0.00082	257.831	0	-43.4323	256.074	256.585	256.165	2.13552	1.44323	-3.47647	-2.7031	13.4516	-0.00602	3.06426	151.902
715	0.15	0.51413	0.93213	207.785	37.1729	5.03118	276.432	1	2.109	2551.63	95785.4	201.323	2563.25	96501.3	262.122	0	2711.8	99387.1	0.00074	0	0	0	0.00073	257.831	0	-44.6827	254.905	255.353	255.045	1.93022	1.34391	-3.2905	-2.61182	13.4516	-0.00564	2.93729	152.772
716	0.15	0.51541	0.93231	194.496	40.9848	1.41778	276.432	1	1.33998	2647.01	95785.4	200.346	2652.09	96501.3	261.387	0	2711.8	99476.5	0.00067	0	0	0	0.00066	257.831	0	-45.797	253.819	254.2	253.859	1.90353	1.37199	-3.38474	-2.59835	13.4516	-0.00491	2.93833	152.165
717	0.15	0.51578	0.93237	179.591	45.1085	-3.11992	276.432	1	0.17034	2744.2	95785.4	197.693	2738.89	96501.3	260.791	0	2711.8	99565.8	0.00061	0	0	0	0.00061	257.831	0	-46.8475	252.774	253.088	252.68	2.2475	1.52807	-2.8879	-2.22514	13.4516	-0.00426	2.6993	145.521
718	0.15	0.51581	0.93237	161.833	51.8746	-6.42085	276.432	1	-0.76871	2848.1	95785.4	193.663	2840.46	96501.3	260.064	0	2711.8	99664.4	0.00053	0	0	0	0.00054	257.831	0	-48.3622	251.264	251.505	251.037	1.80692	1.22922	-2.49226	-1.9199	13.4516	-0.00289	2.27969	147.371
719	0.15	0.51579	0.93237	157.151	43.4509	26.3254	276.432	1	2.84167	2940.08	95785.4	191.885	2921.71	96501.3	259.262	0	2711.8	99754.1	0.00053	0	0	0	0.00052	257.831	109.083	-48.7259	251.32	251.497	252.137	1.73217	1.23737	-2.01586	-1.53755	13.4516	-0.00307	1.97361	141.174
720	0.15	0.51492	0.93235	155.282	26.256	75.9803	276.432	1	10.2542	2983.68	95785.4	195.439	2959.76	96501.3	372.001	0	2711.8	99793.3	0.0006	0	0	0	0.00057	257.831	285.861	-47.4365	252.9	253.05	255.026	1.38505	0.90095	-2.18898	-1.81856	13.4516	-0.00365	2.0295	153.645
721	0.15	0.51557	0.93234	155.556	13.0992	114.188	276.432	1	21.3634	2996.23	95785.4	199.251	2968.22	96501.3	373.069	0	2711.8	99801.4	0.00062	0	1e-05	0	0.00059	257.831	431.851	-45.95	254.537	254.682	257.379	0.76969	0.37332	-3.1043	-2.6823	13.4516	-0.0043	2.70815	172.077
722	0.15	0.51535	0.9323	153.972	3.97317	135.419	276.432	1	31.1654	3012.91	95785.4	202.49	2980.6	96501.3	515.399	0	2711.8	99814.6	0.00065	0	1e-05	0	0.00062	257.831	530.609	-44.6341	255.938	256.074	259.149	0.7285	0.39363	-3.68705	-3.03394	13.4516	-0.00423	3.05937	172.608
723	0.15	0.51493	0.93224	152.16	0.87969	144.674	276.432	1	37.1965	3034.69	95785.4	204.511	3001.09	96501.3	516.466	0	2711.8	99834.3	0.00065	0	1e-05	0	0.00062	257.831	577.128	-44.0356	256.58	256.702	259.902	1.14824	0.92346	-3.97996	-3.20132	13.4516	-0.00494	3.33185	163.909
724	0.15	0.51445	0.93218	150.278	2.43862	133.697	276.432	1	37.7706	3067.35	95785.4	205.183	3035.05	96501.3	690.603	0	2711.8	99866.2	0.00065	0	1e-05	0	0.00062	257.831	555.026	-43.7602	256.834	256.932	259.82	2.31368	1.58034	-4.0996	-3.28444	13.4516	-0.00696	3.64486	154.305
725	0.15	0.51402	0.93211	149.919	5.03458	100.376	276.432	1	33.8951	3088.4	95785.4	204.57	3046.55	96501.3	691.78	0	2711.8	99887.3	0.00065	0	1e-05	0	0.00062	257.831	471.157	-43.354	257.126	257.209	259.499	0.9302	0.83355	-4.05818	-3.19987	13.4516	-0.00429	3.30666	165.399
726	0.15	0.51375	0.93207	156.801	13.1116	57.7513	276.432	1	22.7662	3082.59	95785.4	203.616	3047.98	96501.3	376.697	0	2711.8	99881	0.00069	0	1e-05	0	0.00065	257.831	320.547	-43.5572	256.731	256.818	258.147	2.01245	1.78799	-3.53917	-2.71868	13.4516	-0.00545	3.25394	146.668
727	0.15	0.51374	0.93207	160.938	22.654	4.60095	276.432	1	10.1859	3098.26	95785.4	201.841	3062.76	96501.3	376.841	0	2711.8	99896.6	0.00072	0	0	0	0.00068	257.831	145.287	-43.641	256.306	256.381	256.43	3.3717	2.32432	-2.71315	-2.05848	13.4516	-0.00586	3.1048	131.529
728	0.15	0.5138	0.93208	148.192	50.8215	-19.7455	276.432	1	-1.64115	3112.58	95785.4	197.327	3075.17	96501.3	100.084	0	2711.8	99910	0.00057	0	0	0	0.0006	257.831	0	-45.8847	253.247	253.313	251.211	3.0291	1.85782	-1.54477	-1.231	13.4516	-0.00387	2.22864	123.529
729	0.15	0.51382	0.93209	144.681	52.2896	-19.9955	276.432	1	-1.03366	3156.24	95785.4	192.571	3119.42	96501.3	170.772	0	2711.8	99953.2	0.00051	0	0	0	0.00052	257.831	0	-48.208	251.328	251.361	250.529	3.62841	2.32886	-1.58279	-1.15102	13.4516	-0.00316	2.59778	116.301
730	0.15	0.51384	0.93209	141.781	57.1043	-13.7692	276.432	1	-0.94416	3200.15	95785.4	190.879	3160.96	96501.3	169.832	0	2711.8	99997	0.00045	0	0	0	0.00046	257.831	0	-49.9194	249.778	249.78	249.251	3.52042	2.25868	-1.3553	-0.86105	13.4516	-0.00376	2.41724	110.868
731	0.15	0.51386	0.93209	140.364	59.0554	-10.6787	276.432	1	-0.81251	3247.84	95785.4	189.124	3205.93	96501.3	42.9824	0	2711.8	100045	0.00042	0	0	0	0.00042	257.831	0	-50.7447	248.966	248.934	248.455	3.1153	1.9789	-1.00972	-0.52234	13.4516	-0.00348	2.04668	104.786
732	0.15	0.51389	0.93209	140.965	58.6645	-9.26851	276.432	1	-0.86715	3277.15	95785.4	188.368	3235.48	96501.3	43.0782	0	2711.8	100075	0.00043	0	0	0	0.00044	257.831	0	-50.2189	249.278	249.225	248.099	2.8852	1.69163	-0.53076	-0.23256	13.4516	-0.00499	1.70754	97.8278
733	0.15	0.5139	0.9321	141.179	59.0688	-7.26633	276.432	1	-0.70241	3250.84	95785.4	187.597	3212.58	96501.3	43.1662	0	2711.8	100048	0.00044	0	0	0	0.00045	257.831	0	-49.6854	249.888	249.853	247.637	2.88665	1.58574	-0.07178	0.02358	13.4516	-0.00539	1.58592	89.1481
734	0.15	0.51144	0.9321	141.948	58.4237	-6.37225	276.432	1	-0.61322	3280.01	95785.4	187.139	3242.16	96501.3	43.2587	0	2711.8	100078	0.00044	0	0	0	0.00046	257.831	0	-49.1763	250.241	250.185	247.38	2.79648	1.44823	0.46142	0.31439	13.4516	-0.00432	1.48196	77.7519
735	0.15	0.50844	0.9321	142.224	54.4896	-11.2331	276.432	1	-0.69828	3294.58	95785.4	187.537	3253.76	96501.3	43.1847	0	2711.8	100092	0.00041	0	0	0	0.00042	257.831	0	-49.6075	249.84	249.775	247.748	2.76198	1.58889	2.06561	0.8928	13.4516	-0.00442	1.82254	60.6683
736	0.15	0.51195	0.9321	140.728	54.5904	-11.8244	276.432	1	-0.54977	3330.27	95785.4	188.194	3291.97	96501.3	43.0731	0	2711.8	100127	0.00039	0	0	0	0.0004	257.831	0	-50.2677	249.184	249.093	247.473	2.56554	1.67108	1.78661	0.79396	13.4516	-0.00324	1.8501	64.5868
737	0.15	0.50872	0.9321	139.255	55.6609	-10.6317	276.432	1	-0.64992	3346.36	95785.4	187.515	3306.54	96501.3	42.963	0	2711.8	100143	0.00038	0	0	0	0.00039	257.831	0	-50.9133	248.58	248.478	247.031	2.97404	1.65029	1.61201	0.67153	13.4516	-0.00329	1.78169	67.8578
738	0.15	0.50659	0.9321	138.263	59.8609	-4.36894	276.432	1	-0.33315	3388.86	95785.4	185.935	3350.5	96501.3	42.9055	0	2711.8	100184	0.00037	0	0	0	0.00038	257.831	0	-51.2766	248.314	248.184	246.007	1.7922	1.20071	1.37364	0.57106	13.4516	-0.00298	1.32959	64.5641
739	0.15	0.50485	0.93211	137.377	59.0893	-5.43006	276.432	1	-0.39423	3423	95785.4	185.609	3394.31	96501.3	42.8768	0	2711.8	100218	0.00036	0	0	0	0.00037	257.831	0	-51.4493	248.225	248.07	245.856	1.83288	1.20536	1.89982	0.72699	13.4516	-0.00412	1.40762	58.9045
740	0.15	0.50333	0.93211	137.079	59.5599	-4.24288	276.432	1	-0.31193	3449.11	95785.4	185.507	3419.09	96501.3	42.8068	0	2711.8	100244	0.00035	0	0	0	0.00036	257.831	0	-51.8705	247.777	247.604	245.511	1.3481	1.30992	0.98365	0.13815	13.4516	-0.00454	1.31718	83.9796
741	0.15	0.50196	0.93211	137.163	60.3626	-2.27334	276.432	1	-0.17498	3519.15	95785.4	185.058	3489.5	96501.3	42.7115	0	2711.8	100315	0.00034	0	0	0	0.00035	257.831	0	-52.473	247.42	247.197	245.113	0.50826	0.56849	0.43663	-0.05058	13.4516	-0.00162	0.570736	95.0844
742	0.15	0.5007	0.93211	137.664	59.1018	-2.96883	276.432	1	-0.23099	3538.5	95785.4	184.878	3514.16	96501.3	42.667	0	2711.8	100335	0.00033	0	0	0	0.00035	257.831	0	-52.7362	247.053	246.817	245.093	1.03268	0.96734	0.49917	0.19464	13.4516	-0.00167	0.986728	78.6233
743	0.15	0.49951	0.93211	138.472	36.4096	18.9543	276.432	1	2.11824	3546.08	95785.4	187.197	3519.71	96501.3	42.761	0	2711.8	100343	0.00038	0	0	0	0.00037	257.831	117.503	-52.2042	248.212	247.97	249.025	0.32823	0.12798	0.23664	0.05184	13.4516	-0.0001	0.138081	67.9489
744	0.15	0.49832	0.93209	140.886	14.5808	70.2373	276.432	1	8.48978	3551.81	95785.4	193.832	3527.21	96501.3	168.723	0	2711.8	100349	0.00047	0	0	0	0.00045	257.831	297.992	-49.9324	250.751	250.502	253.091	0.38141	0.25286	-0.09535	0.05711	13.4516	-0.00021	0.259229	77.2729
745	0.15	0.4971	0.93207	144.108	-3.38024	109.273	276.432	1	17.2133	3506.6	95785.4	199.419	3484.12	96501.3	259.827	0	2711.8	100304	0.00056	0	1e-05	0	0.00053	257.831	446.676	-47.4921	253.311	253.092	256.69	0.46324	0.34332	0.05499	0.03004	13.4516	-0.00099	0.344632	84.9994
746	0.15	0.49582	0.93203	147.729	-15.3857	131.65	276.432	1	26.7214	3487.38	95785.4	204.197	3464.91	96501.3	374.615	0	2711.8	100286	0.00062	0	1e-05	0	0.00059	257.831	544.97	-45.4695	255.397	255.188	259.374	0.5297	0.2169	0.14242	0.03037	13.4516	-0.0011	0.219016	82.0294
747	0.15	0.49448	0.93197	150.97	-18.7787	137.96	276.432	1	35.8628	3449.69	95785.4	207.217	3427.79	96501.3	692.113	0	2711.8	100249	0.00061	0	1e-05	0	0.00058	257.831	583.705	-44.2576	256.635	256.453	260.587	1.33535	1.05482	-0.71932	-0.53253	13.4516	-0.00267	1.18162	116.787
748	0.15	0.49311	0.9319	152.598	-17.8805	128.225	276.432	1	35.2586	3419.74	95785.4	207.771	3398.86	96501.3	518.585	0	2711.8	100220	0.00068	0	1e-05	0	0.00064	257.831	560.074	-43.5076	257.344	257.183	260.993	1.7013	1.32092	-0.86207	-0.51668	13.4516	-0.00283	1.41838	111.363
749	0.15	0.49184	0.93184	155.5	-13.8494	97.4188	276.432	1	30.7509	3388.28	95785.4	207.499	3368.84	96501.3	520.083	0	2711.8	100189	0.00073	0	1e-05	0	0.00069	257.831	474.629	-42.8285	257.9	257.761	260.78	1.68842	1.29277	-0.8261	-0.65144	13.4516	-0.00335	1.44763	116.744
750	0.15	0.49069	0.9318	157.199	-5.52155	51.1153	276.432	1	21.3751	3344.71	95785.4	205.592	3326.9	96501.3	520.876	0	2711.8	100146	0.00075	0	1e-05	0	0.00072	257.831	337.284	-42.491	258.006	257.898	259.711	1.31026	0.99242	-0.77834	-0.6818	13.4516	-0.00298	1.20406	124.489
751	0.15	0.48973	0.93178	158.404	8.34276	1.25971	276.432	1	5.52329	3338.78	95785.4	202.427	3320.95	96501.3	44.4094	0	2711.8	100141	0.00082	0	0	0	0.00078	257.831	163.086	-42.645	257.47	257.366	257.528	1.08026	1.09893	-0.84954	-0.65294	13.4516	-0.00162	1.27827	120.717
752	0.15	0.48894	0.93178	159.343	51.2157	-4.60945	276.432	1	-0.68927	3314.19	95785.4	192.488	3297.03	96501.3	44.2955	0	2711.8	100116	0.00065	0	0	0	0.00071	257.831	0.6461	-43.2582	255.81	255.725	249.951	-0.14015	0.0675	-0.19821	-0.40867	13.4516	-0.00097	0.414207	170.621
753	0.15	0.48817	0.93178	160.195	49.316	-6.0113	276.432	1	-0.84534	3325.94	95785.4	186.192	3309.59	96501.3	44.0341	0	2711.8	100129	0.00063	0	0	0	0.00067	257.831	0	-44.7693	254.667	254.573	249.882	0.73879	0.23958	-0.58076	-0.83524	13.4516	-0.00278	0.868921	163.995
754	0.15	0.48741	0.93178	158.083	50.1752	-5.59966	276.432	1	-0.84332	3321.07	95785.4	185.127	3305.26	96501.3	43.7653	0	2711.8	100124	0.0006	0	0	0	0.00064	257.831	0	-46.3103	253.062	252.973	249.359	1.62553	1.05649	0.04532	0.15508	13.4516	-0.00299	1.06781	81.6493
755	0.15	0.48668	0.93178	156.215	48.8987	-8.20602	276.432	1	-1.11031	3309.6	95785.4	185.402	3293.75	96501.3	43.4734	0	2711.8	100113	0.00054	0	0	0	0.00056	257.831	0	-47.9594	251.643	251.562	249.25	2.11993	1.42305	-1.1839	-0.83887	13.4516	-0.00425	1.6519	120.519
756	0.15	0.48597	0.93179	160.654	49.7119	-2.64009	276.432	1	-0.34665	3290.61	95785.4	181.221	3274.59	96501.3	43.376	0	2711.8	100094	0.00052	0	0	0	0.00054	257.831	0	-48.4965	251.198	251.131	248.823	0.5962	0.37491	-0.50921	-0.57883	13.4516	-0.00211	0.689639	147.069
757	0.15	0.48526	0.93179	161.071	49.4854	-1.96308	276.432	1	-0.06713	3220.99	95785.4	180.353	3205.88	96501.3	43.3679	0	2711.8	100024	0.00054	0	0	0	0.00054	257.831	0	-48.4934	251.12	251.102	248.585	-0.29102	-0.39454	-0.11112	-0.07381	13.4516	-0.00064	0.401385	259.404
758	0.15	0.48456	0.93179	164.449	46.4843	-2.7794	276.432	1	-0.12239	3200.84	95785.4	180.053	3185.82	96501.3	43.284	0	2711.8	100004	0.00055	0	0	0	0.00056	257.831	0	-48.9656	250.62	250.617	248.876	-1.03588	-0.92902	0.54347	0.55717	13.4516	0.00151	1.08329	300.953
759	0.15	0.48389	0.93179	160.434	47.6972	-3.29588	276.432	1	-0.78454	3159.4	95785.4	181.573	3144.16	96501.3	43.1915	0	2711.8	99963.3	0.00054	0	0	0	0.00057	257.831	0	-49.4792	250.107	250.133	248.458	-1.28606	-0.86547	1.24742	0.81901	13.4516	0.00215	1.19156	313.42
760	0.15	0.48323	0.93179	157.449	48.7188	-3.73528	276.432	1	-0.82435	3135.9	95785.4	182.393	3120.98	96501.3	43.1827	0	2711.8	99939.9	0.00053	0	0	0	0.00057	257.831	0	-49.509	249.995	250.038	248.07	-1.26033	-0.91887	1.251	0.84738	13.4516	0.0015	1.24995	312.682
761	0.15	0.48259	0.93179	154.307	49.5797	-4.6241	276.432	1	-0.80783	3111.99	95785.4	183.165	3096.37	96501.3	43.2144	0	2711.8	99915.6	0.00051	0	0	0	0.00055	257.831	0	-49.3003	250.093	250.154	247.715	-1.2979	-1.0634	1.0952	0.83187	13.4516	0.0022	1.35012	308.035
762	0.15	0.48195	0.93179	150.965	50.8976	-5.15735	276.432	1	-0.65428	3104.22	95785.4	183.964	3087.64	96501.3	43.1707	0	2711.8	99906.9	0.00046	0	0	0	0.00049	257.831	0	-49.5267	249.831	249.897	247.28	-1.31112	-1.19338	0.80832	0.71982	13.4516	0.00315	1.39366	301.097
763	0.15	0.48133	0.93179	150.031	51.1503	-5.2122	276.432	1	-0.47589	3145.55	95785.4	184.08	3128.48	96501.3	43.0605	0	2711.8	99948.1	0.00041	0	0	0	0.00043	257.831	0	-50.1755	249.329	249.366	247.035	-1.72582	-1.31274	0.73661	0.45677	13.4516	0.00348	1.38994	289.185
764	0.15	0.48071	0.93179	149.645	50.9547	-5.39414	276.432	1	-0.37915	3141.46	95785.4	184.079	3124.58	96501.3	42.9788	0	2711.8	99944.6	0.00039	0	0	0	0.0004	257.831	0	-50.6317	248.962	249.002	246.878	-1.95105	-1.39295	0.60144	0.34865	13.4516	0.00309	1.43592	284.052
765	0.15	0.48011	0.9318	150.185	50.6569	-4.88581	276.432	1	-0.27648	3138.85	95785.4	184.279	3122.62	96501.3	42.996	0	2711.8	99943	0.00037	0	0	0	0.00038	257.831	0	-50.5221	248.968	249.009	246.757	-1.77182	-1.28171	0.72612	0.44143	13.4516	0.00267	1.3556	289.004
766	0.15	0.47951	0.9318	151.343	49.8875	-4.55498	276.432	1	-0.18671	3116.05	95785.4	184.684	3100.67	96501.3	43.0442	0	2711.8	99920.8	0.00036	0	0	0	0.00037	257.831	0	-50.2183	249.165	249.221	246.732	-1.36193	-1.27419	0.52121	0.44652	13.4516	0.00212	1.35016	289.312
767	0.15	0.47889	0.93179	152.636	23.6381	12.4097	276.432	1	4.53899	3130.5	95785.4	187.354	3116.15	96501.3	43.2027	0	2711.8	99936.4	0.00043	0	0	0	0.00041	257.831	118.367	-49.3211	250.769	250.815	251.272	-1.27882	-1.01996	0.40151	0.28925	13.4516	0.00074	1.06018	285.833
768	0.15	0.47819	0.93177	155.595	-3.74516	56.1317	276.432	1	11.9554	3128.61	95785.4	194.791	3114.41	96501.3	43.791	0	2711.8	99935.6	0.00062	0	0	0	0.0006	257.831	296.618	-45.966	254.369	254.416	256.324	-0.89103	-0.54433	-0.15938	0.09683	13.4516	0.00278	0.552875	280.087
769	0.15	0.47734	0.93173	160.073	-23.7424	89.4388	276.432	1	25.3124	3115.07	95785.4	201.552	3102.79	96501.3	264.684	0	2711.8	99923.4	0.00074	0	1e-05	0	0.00071	257.831	443.558	-43.0342	257.431	257.488	260.362	0.28176	0.24483	-0.06609	-0.04271	13.4516	-0.00083	0.248527	99.8955
770	0.15	0.47638	0.93167	165.109	-36.9825	108.407	276.432	1	37.5475	3131.3	95785.4	207.223	3122.25	96501.3	381.986	0	2711.8	99941.1	0.00092	0	1e-05	0	0.00088	257.831	540.387	-40.4482	260.132	260.176	263.382	1.72505	1.25504	-0.42445	-0.13876	13.4516	-0.00236	1.26269	96.3091
771	0.15	0.47529	0.93158	169.045	-40.2868	113.115	276.432	1	48.5164	3143.31	95785.4	210.283	3133.64	96501.3	527.837	0	2711.8	99954.8	0.00099	0	2e-05	0	0.00094	257.831	578.379	-39.0012	261.63	261.664	264.718	2.89142	2.09546	-0.48785	-0.37068	13.4516	-0.00501	2.12799	100.032
772	0.15	0.47418	0.9315	172.124	-39.389	104.411	276.432	1	46.6693	3145.84	95785.4	212.032	3135.84	96501.3	528.903	0	2711.8	99958.5	0.00111	0	2e-05	0	0.00105	257.831	554.11	-38.2092	262.393	262.424	265.271	2.68244	2.01272	-0.90763	-0.73618	13.4516	-0.00512	2.14313	110.091
773	0.15	0.47313	0.93141	173.85	-32.6258	76.3375	276.432	1	41.946	3149.2	95785.4	212.922	3138.79	96501.3	529.741	0	2711.8	99961.8	0.00111	0	1e-05	0	0.00105	257.831	471.12	-37.8788	262.608	262.637	264.74	2.60338	1.96912	-1.85139	-1.17897	13.4516	-0.00466	2.29508	120.91
774	0.15	0.47222	0.93135	174.763	-23.2378	35.1038	276.432	1	26.7156	3156.34	95785.4	212.439	3144.98	96501.3	530.2	0	2711.8	99969	0.00116	0	1e-05	0	0.0011	257.831	335.949	-37.7715	262.507	262.531	263.629	1.72089	1.28234	-1.65843	-1.37188	13.4516	-0.00426	1.87788	136.932
775	0.15	0.47156	0.93133	174.517	-5.6286	-5.75431	276.432	1	4.62379	3195.21	95785.4	210.809	3183.21	96501.3	45.1274	0	2711.8	100007	0.00118	0	0	0	0.00112	257.831	164.474	-38.5074	261.284	261.279	260.974	0.2927	0.28513	-2.49879	-1.65574	13.4516	-0.00092	1.68011	170.229
776	0.15	0.50858	0.93134	172.787	39.5202	-13.906	276.432	1	-0.97315	3203.98	95785.4	203.088	3192.03	96501.3	44.9163	0	2711.8	100016	0.00102	0	0	0	0.00106	257.831	2.13562	-39.7112	259.075	259.063	253.283	1.19794	0.85138	-2.21706	-1.7324	13.4516	-0.00415	1.9303	153.828
777	0.15	0.5058	0.93134	170.963	43.7785	-9.39254	276.432	1	-0.5499	3275.14	95785.4	197.961	3264.3	96501.3	44.5041	0	2711.8	100087	0.00097	0	0	0	0.001	257.831	0	-42.1321	256.911	256.847	252.18	-0.08061	-0.4082	-1.37534	-1.59576	13.4516	-0.00302	1.64714	194.349
778	0.15	0.50299	0.93134	168.105	48.0109	-4.46816	276.432	1	-0.29157	3326.92	95785.4	195.972	3314.94	96501.3	44.1596	0	2711.8	100139	0.00092	0	0	0	0.00094	257.831	0	-44.1415	255.34	255.239	251.052	-0.13987	-0.48525	0.39973	0.43307	13.4516	-0.00036	0.650398	311.748
779	0.15	0.50861	0.93134	166.413	47.946	-4.85148	276.432	1	-0.33015	3371.49	95785.4	195.104	3360.46	96501.3	43.974	0	2711.8	100184	0.00088	3e-05	0	0	0.00089	257.831	0	-45.2293	254.274	254.141	250.652	-0.66025	-0.67113	0.50075	0.61958	13.4516	0.0018	0.913397	312.713
780	0.15	0.50864	0.93134	202.474	31.4185	7.28432	276.432	1	-4.24901	3423.26	95785.4	200.735	3411.34	96501.3	43.5886	0	2711.8	100236	0.00071	9e-05	0	0	0.00074	257.831	0	-47.448	252.821	252.651	253.177	-0.71775	-0.63436	-0.05661	-0.11194	13.4516	5e-05	0.644161	259.993
781	0.15	0.5087	0.93135	213.797	29.1305	14.45	276.432	1	-3.96393	3399.65	95785.4	201.448	3388.08	96501.3	43.5718	0	2711.8	100212	0.00072	3e-05	0	0	0.00073	257.831	0	-47.5166	252.791	252.638	253.415	-0.74367	-0.65687	-0.3486	-0.26659	13.4516	-0.00029	0.708906	247.91
782	0.15	0.50877	0.93136	215.867	30.2711	18.6164	276.432	1	-4.0554	3449.99	95785.4	199.987	3439.38	96501.3	99.0518	0	2711.8	100262	0.00069	7e-05	0	0	0.00071	257.831	0	-47.9707	252.411	252.222	253.123	-1.46555	-1.08987	0.24228	0.15154	13.4516	0.0027	1.10035	277.916
783	0.15	0.50883	0.93137	215.553	31.874	20.9149	276.432	1	-3.69552	3440.02	95785.4	198.331	3429.27	96501.3	98.8519	0	2711.8	100253	0.00066	7e-05	0	0	0.00068	257.831	0	-48.4682	251.918	251.736	252.73	-1.26015	-0.93027	0.27569	0.04082	13.4516	0.00123	0.931165	272.513
784	0.15	0.5089	0.93138	214.03	33.2834	22.2558	276.432	1	-3.8025	3453.38	95785.4	197.645	3442.73	96501.3	98.678	0	2711.8	100266	0.00064	7e-05	0	0	0.00065	257.831	0	-48.8753	251.541	251.35	252.365	-1.25322	-1.10602	0.5769	0.17454	13.4516	0.00084	1.11971	278.968
785	0.15	0.50897	0.93139	212.989	33.8314	22.5218	276.432	1	-3.70311	3467.8	95785.4	196.979	3454.23	96501.3	43.2967	0	2711.8	100280	0.00063	5e-05	0	0	0.00064	257.831	0	-49.1207	251.292	251.091	252.133	-1.23249	-1.00427	0.62268	0.3821	13.4516	0.00173	1.0745	290.831
786	0.15	0.50904	0.9314	216.308	31.5235	22.699	276.432	1	-4.0109	3458.16	95785.4	198.288	3446.71	96501.3	43.3508	0	2711.8	100270	0.00064	2e-05	0	0	0.00066	257.831	0	-48.8047	251.604	251.41	252.402	-1.54441	-1.18464	1.05481	0.72312	13.4516	0.00247	1.3879	301.4
787	0.15	0.50912	0.93141	218.914	30.4097	24.0824	276.432	1	-4.42241	3476.12	95785.4	197.794	3465.22	96501.3	169.641	0	2711.8	100288	0.00065	2e-05	0	0	0.00066	257.831	0	-48.6981	251.729	251.522	252.502	-1.96439	-1.57414	0.92436	0.90599	13.4516	0.00513	1.81624	299.922
788	0.15	0.50921	0.93142	216.917	29.3048	19.8428	276.432	1	-3.56734	3462.17	95785.4	197.678	3450.48	96501.3	169.791	0	2711.8	100274	0.00065	0	0	0	0.00066	257.831	0	-48.4273	251.961	251.764	252.623	-1.9586	-1.53831	0.84641	0.77046	13.4516	0.00482	1.72047	296.604
789	0.15	0.50927	0.93143	211.359	30.6682	16.6158	276.432	1	-3.18269	3449.67	95785.4	197.853	3437.71	96501.3	169.854	0	2711.8	100261	0.00063	0	0	0	0.00064	257.831	0	-48.5748	251.779	251.592	252.336	-2.08747	-1.54575	0.9094	0.84622	13.4516	0.0051	1.76222	298.698
790	0.15	0.50934	0.93144	212.22	30.9006	18.8981	276.432	1	-4.06796	3449.33	95785.4	197.975	3438.14	96501.3	169.795	0	2711.8	100261	0.00063	0	0	0	0.00065	257.831	0	-48.7589	251.612	251.424	252.23	-2.27065	-1.62178	0.87992	0.83706	13.4516	0.00532	1.82506	297.3
791	0.15	0.50939	0.93145	209.377	24.8864	39.5712	276.432	1	-0.65452	3445.12	95785.4	197.814	3434.2	96501.3	169.976	0	2711.8	100257	0.00064	0	0	0	0.00064	257.831	73.4468	-48.5549	251.948	251.764	253.206	-1.89499	-1.48877	0.80042	0.59129	13.4516	0.00366	1.60189	291.661
792	0.15	0.50936	0.93145	169.11	11.1184	69.2916	276.432	1	5.79944	3423.86	95785.4	197.151	3412.97	96501.3	170.82	0	2711.8	100236	0.00068	0	0	0	0.00067	257.831	268.424	-47.2465	253.377	253.207	255.6	-1.16101	-1.00195	0.34557	0.08552	13.4516	0.00137	1.00559	274.879
793	0.15	0.50836	0.93142	163.616	-10.7862	104.913	276.432	1	16.6151	3350.83	95785.4	201.451	3337.27	96501.3	172.24	0	2711.8	100162	0.00083	0	1e-05	0	0.0008	257.831	446.081	-44.4079	256.29	256.172	259.564	-0.52036	-0.461	-0.50979	-0.39574	13.4516	0.00069	0.607562	229.356
794	0.15	0.50416	0.93138	167.183	-26.1087	120.729	276.432	1	27.9472	3321.85	95785.4	207.14	3310.67	96501.3	265.606	0	2711.8	100133	0.00097	0	1e-05	0	0.00093	257.831	544.218	-41.8453	258.891	258.793	262.624	-0.25882	-0.30028	-0.46659	-0.37527	13.4516	0.0001	0.48062	218.666
795	0.15	0.50843	0.93131	170.015	-33.4705	117.484	276.432	1	36.5696	3272.52	95785.4	211.448	3260.77	96501.3	382.858	0	2711.8	100084	0.00106	0	1e-05	0	0.00101	257.831	583.756	-39.9062	260.797	260.734	264.439	-0.11331	-0.267	-0.7236	-0.61561	13.4516	-0.00047	0.671018	203.447
796	0.15	0.50358	0.93124	172.422	-35.2888	104.272	276.432	1	38.1938	3227.88	95785.4	214.266	3217.32	96501.3	528.844	0	2711.8	100039	0.00117	0	1e-05	0	0.00111	257.831	560.976	-38.6171	262.015	261.986	265.323	0.54731	0.11446	-0.7414	-0.69839	13.4516	-0.00198	0.707707	170.692
797	0.15	0.50746	0.93117	174.475	-29.5413	73.3525	276.432	1	35.0651	3189.97	95785.4	215.465	3180.3	96501.3	529.886	0	2711.8	100001	0.00117	0	1e-05	0	0.00111	257.831	477.594	-37.9625	262.538	262.538	264.893	0.85276	0.27081	-1.30378	-1.20478	13.4516	-0.00303	1.23484	167.332
798	0.15	0.5071	0.93112	174.322	-18.6003	34.4199	276.432	1	23.9185	3147.75	95785.4	214.43	3136.34	96501.3	529.979	0	2711.8	99956.9	0.00116	0	1e-05	0	0.00111	257.831	342.847	-37.9616	262.311	262.343	263.479	1.08188	0.48161	-1.78948	-1.46035	13.4516	-0.00336	1.53772	161.748
799	0.15	0.50363	0.9311	172.853	-1.93798	-5.24472	276.432	1	4.15765	3150.21	95785.4	212.245	3137.38	96501.3	45.1119	0	2711.8	99957.2	0.0012	0	0	0	0.00115	257.831	170.614	-38.5721	261.213	261.245	260.945	1.37004	0.74352	-1.99758	-1.51068	13.4516	-0.00375	1.68374	153.795
800	0.15	0.50447	0.93111	169.51	43.0308	-12.882	276.432	1	-1.10113	3135.3	95785.4	205.198	3120.97	96501.3	44.8138	0	2711.8	99940	0.00095	0	0	0	0.00099	257.831	4.08653	-40.2257	258.634	258.678	253.39	0.23932	0.1829	-2.65617	-1.86261	13.4516	-0.00342	1.87157	174.392
801	0.15	0.50157	0.93111	164.961	48.9204	-9.0819	276.432	1	-0.49612	3154.23	95785.4	198.912	3136.89	96501.3	44.4908	0	2711.8	99956.2	0.00093	0	0	0	0.00095	257.831	0	-42.1056	256.831	256.863	251.955	-0.18389	-0.44121	-1.2565	-1.42824	13.4516	-0.00303	1.49484	197.167
802	0.15	0.49955	0.93111	160.532	54.7674	-2.50395	276.432	1	-0.60671	3175.39	95785.4	196.794	3154.41	96501.3	44.1144	0	2711.8	99976.4	0.00081	0	0	0	0.00088	257.831	0	-44.2796	254.864	254.882	250.49	0.70046	0.00243	0.16885	0.2565	13.4516	-0.00182	0.256512	0.542786
803	0.15	0.49788	0.93111	157.156	55.5104	-2.82923	276.432	1	-0.70149	3192.97	95785.4	195.428	3172.27	96501.3	43.9096	0	2711.8	99993.2	0.00077	0	0	0	0.00084	257.831	0	-45.4584	253.849	253.854	249.86	0.99376	0.25205	-0.08752	0.24743	13.4516	-0.00248	0.353201	45.5299
804	0.15	0.50703	0.93111	154.887	56.2406	-2.45419	276.432	1	-0.62704	3206.61	95785.4	194.74	3183.96	96501.3	43.6816	0	2711.8	100006	0.00072	2e-05	0	0	0.00077	257.831	0	-46.7691	252.664	252.659	249.265	0.87213	0.31964	-0.12579	0.16936	13.4516	-0.00315	0.361735	62.0833
805	0.15	0.50703	0.93111	180.275	41.7042	-0.28564	276.432	1	-0.70462	3189.59	95785.4	199.214	3167.92	96501.3	43.3635	0	2711.8	99988.8	0.00061	8e-05	0	0	0.00066	257.831	0	-48.5624	251.361	251.369	251.3	-0.30615	-0.40653	0.38439	0.37336	13.4516	0.00014	0.551964	312.565
806	0.15	0.5071	0.93112	185.31	46.9616	16.451	276.432	1	-3.81358	3203.43	95785.4	199.313	3184.31	96501.3	42.9963	0	2711.8	100003	0.00053	6e-05	0	0	0.00055	257.831	0	-50.6474	249.529	249.527	250.2	-0.93523	-0.70904	0.60493	0.4137	13.4516	0.00044	0.820905	300.262
807	0.15	0.50716	0.93113	174.771	48.8475	10.6305	276.432	1	-3.92274	3186.34	95785.4	197.391	3164.93	96501.3	42.9331	0	2711.8	99985.5	0.00051	3e-05	0	0	0.00053	257.831	0	-50.9901	249.123	249.133	249.592	-0.89541	-0.66579	0.49683	0.41341	13.4516	-0.00056	0.783699	301.837
808	0.15	0.50723	0.93114	176.075	45.8074	8.08281	276.432	1	-3.9847	3170.42	95785.4	198.579	3148.51	96501.3	42.9959	0	2711.8	99969.2	0.00053	1e-05	0	0	0.00055	257.831	0	-50.6233	249.457	249.479	249.829	-0.90017	-0.71009	0.42637	0.35469	13.4516	-0.00083	0.793746	296.542
809	0.15	0.50729	0.93115	165.418	48.64	3.14189	276.432	1	-3.81062	3162.28	95785.4	197.15	3140.25	96501.3	42.9184	0	2711.8	99961.2	0.0005	1e-05	0	0	0.00053	257.831	0	-51.0584	248.961	248.988	249.118	-1.02532	-0.80937	0.4664	0.37251	13.4516	-6e-05	0.890979	294.714
810	0.15	0.50736	0.93116	174.284	44.8966	6.14796	276.432	1	-3.58481	3153.39	95785.4	198.493	3131.64	96501.3	42.9583	0	2711.8	99952.4	0.00051	0	0	0	0.00053	257.831	0	-50.8163	249.232	249.266	249.51	-1.1273	-0.91544	0.28008	0.30287	13.4516	0.00082	0.964241	288.307
811	0.15	0.50742	0.93117	183.956	42.4613	11.5995	276.432	1	-3.24938	3190.17	95785.4	199.847	3171.48	96501.3	42.9589	0	2711.8	99989.5	0.00051	0	0	0	0.00052	257.831	0	-50.8404	249.285	249.293	249.751	-1.37577	-1.09465	0.25892	0.25251	13.4516	0.00102	1.1234	282.99
812	0.15	0.50748	0.93118	183.102	42.369	10.7454	276.432	1	-2.87111	3198.88	95785.4	199.423	3177.75	96501.3	42.9411	0	2711.8	99998.6	0.0005	0	0	0	0.00051	257.831	0	-50.9474	249.177	249.178	249.625	-1.2969	-0.97269	0.38563	0.26703	13.4516	-0.00036	1.00868	285.351
813	0.15	0.50753	0.93118	173.261	43.4673	2.99649	276.432	1	-2.1429	3214.17	95785.4	198.216	3192.64	96501.3	42.9502	0	2711.8	100014	0.00048	0	0	0	0.00049	257.831	0	-50.8976	249.152	249.142	249.304	-1.13403	-0.86364	0.3521	0.19318	13.4516	-0.00134	0.884982	282.608
814	0.15	0.50753	0.93119	150.586	53.9215	-2.93549	276.432	1	-0.51109	3218.21	95785.4	193.542	3197.88	96501.3	43.0042	0	2711.8	100018	0.00046	0	0	0	0.00049	257.831	0	-50.5784	249.027	249.014	247.356	-1.2946	-1.11562	0.49661	0.33805	13.4516	-0.00024	1.16571	286.858
815	0.15	0.50461	0.93118	151.313	27.8311	18.5905	276.432	1	1.78371	3225.47	95785.4	195.678	3205.73	96501.3	43.2117	0	2711.8	100026	0.00051	0	0	0	0.0005	257.831	127.22	-49.3854	250.817	250.798	251.55	-1.16937	-0.9263	0.24415	0.11621	13.4516	-0.00157	0.933561	277.151
816	0.15	0.50176	0.93117	154.01	1.69221	62.0849	276.432	1	9.99497	3209.5	95785.4	202.524	3190.72	96501.3	171.318	0	2711.8	100010	0.00065	0	0	0	0.00062	257.831	308.814	-46.3702	254.064	254.057	256.074	-1.31039	-1.04683	0.29768	0.38164	13.4516	0.00276	1.11423	290.03
817	0.15	0.49956	0.93114	157.444	-18.3295	97.6066	276.432	1	19.6739	3149.93	95785.4	208.973	3132.14	96501.3	172.471	0	2711.8	99950.7	0.00081	0	1e-05	0	0.00077	257.831	458.379	-43.7127	256.821	256.857	259.844	-1.26826	-0.93876	0.09397	0.10889	13.4516	0.00206	0.945054	276.616
818	0.15	0.49755	0.93109	161.329	-31.6544	117.508	276.432	1	30.2656	3123.27	95785.4	214.438	3104.25	96501.3	265.815	0	2711.8	99924.7	0.00094	0	1e-05	0	0.0009	257.831	557.463	-41.4871	259.102	259.158	262.666	-1.16676	-0.9261	0.13544	0.13138	13.4516	0.00199	0.935373	278.074
819	0.15	0.49565	0.93102	165.256	-39.1703	116.773	276.432	1	40.5124	3096.34	95785.4	218.476	3078.77	96501.3	383.517	0	2711.8	99898.3	0.00102	0	1e-05	0	0.00097	257.831	596.657	-39.5378	261.038	261.114	264.597	-1.18299	-0.95759	0.07289	0.18018	13.4516	0.00249	0.974394	280.656
820	0.15	0.4938	0.93094	168.592	-40.0792	105.19	276.432	1	39.9468	3116.65	95785.4	220.277	3101.37	96501.3	384.883	0	2711.8	99919.7	0.00115	0	1e-05	0	0.0011	257.831	572.671	-38.4378	262.113	262.173	265.428	-0.95856	-0.77768	0.24002	0.20534	13.4516	0.0018	0.804332	284.791
821	0.15	0.49212	0.93087	171.555	-35.7764	75.9796	276.432	1	34.3999	3093.61	95785.4	220.757	3079.12	96501.3	531.914	0	2711.8	99898	0.00124	0	1e-05	0	0.00118	257.831	488.045	-37.5986	262.832	262.909	265.342	-1.00831	-0.85561	-0.33646	-0.34056	13.4516	0.001	0.920896	248.296
822	0.15	0.49064	0.93082	173.905	-25.0186	33.6055	276.432	1	25.2017	3072.09	95785.4	219.803	3058.07	96501.3	532.487	0	2711.8	99877.4	0.00121	0	1e-05	0	0.00115	257.831	350.674	-37.2976	262.911	263.004	264.094	-1.36891	-1.14467	-1.02021	-0.728	13.4516	0.00171	1.35656	237.544
823	0.15	0.48946	0.93081	175.177	-7.58513	-3.26988	276.432	1	1.50366	3061.32	95785.4	217.572	3050.53	96501.3	45.2943	0	2711.8	99867.9	0.00126	0	0	0	0.00121	257.831	176.032	-37.4638	262.105	262.204	261.586	-1.74611	-1.17775	-0.79504	-0.15583	13.4516	0.0032	1.18801	262.463
824	0.15	0.48846	0.93081	175.675	38.317	-13.1106	276.432	1	-0.86856	3042.31	95785.4	209.712	3032.17	96501.3	45.0843	0	2711.8	99850	0.00119	0	0	0	0.00122	257.831	6.30572	-38.6788	259.957	260.069	254.102	-2.13809	-1.74992	1.21924	0.77484	13.4516	0.00371	1.91379	293.883
825	0.15	0.48751	0.93081	172.999	42.5503	-10.858	276.432	1	-1.27098	3088.22	95785.4	203.584	3079.69	96501.3	44.6165	0	2711.8	99895.1	0.00105	0	0	0	0.00109	257.831	0	-41.3711	257.594	257.672	253.014	-2.28969	-1.69414	1.0912	0.51359	13.4516	0.00318	1.77028	286.865
826	0.15	0.4866	0.93081	169.536	46.777	-7.03336	276.432	1	-0.63285	3140.65	95785.4	200.755	3134.1	96501.3	44.1698	0	2711.8	99948.4	0.00093	0	0	0	0.00095	257.831	0	-43.9373	255.29	255.327	251.916	-1.78753	-1.33595	1.39021	0.7763	13.4516	0.00229	1.54512	300.16
827	0.15	0.48572	0.93081	167.292	47.6229	-6.16331	276.432	1	-0.97131	3204.41	95785.4	197.826	3198.55	96501.3	43.9435	0	2711.8	100012	0.00085	2e-05	0	0	0.00088	257.831	0	-45.2647	254.143	254.134	251.357	-2.25416	-1.41079	0.93032	0.38487	13.4516	0.00167	1.46235	285.259
828	0.15	0.50499	0.93082	187.718	35.9183	0.241	276.432	1	-5.63396	3255.86	95785.4	200.05	3250.8	96501.3	43.6226	0	2711.8	100064	0.00071	2e-05	0	0	0.00075	257.831	0	-47.109	252.934	252.888	252.944	-2.23312	-1.55242	0.715	0.48494	13.4516	0.00121	1.6264	287.348
829	0.15	0.50507	0.93083	173.894	40.7865	-4.36557	276.432	1	-5.49363	3195.41	95785.4	193.852	3194.62	96501.3	43.4943	0	2711.8	100003	0.00066	0	0	0	0.00071	257.831	0	-47.7834	252.096	252.094	251.903	-2.42258	-1.5705	1.21916	0.80721	13.4516	0.00216	1.7658	297.202
830	0.15	0.50387	0.93084	167.368	44.1476	-7.24464	276.432	1	-2.52671	3154.36	95785.4	189.437	3151.95	96501.3	43.4584	0	2711.8	99962.8	0.00061	0	0	0	0.00066	257.831	0	-47.9381	251.667	251.694	251.071	-2.11763	-1.15776	1.98182	1.13456	13.4516	0.00225	1.621	314.42
831	0.15	0.50036	0.93085	170.592	42.0677	-6.69981	276.432	1	-2.41922	3088.82	95785.4	187.418	3086.71	96501.3	43.3982	0	2711.8	99897.5	0.00057	0	0	0	0.0006	257.831	0	-48.2131	251.494	251.567	251.149	-2.50011	-1.54477	1.3979	0.85166	13.4516	0.00212	1.76398	298.869
832	0.15	0.49824	0.93085	169.456	43.5349	-4.50392	276.432	1	-2.61836	3057.95	95785.4	187.504	3056.38	96501.3	43.2741	0	2711.8	99866.2	0.00055	0	0	0	0.00057	257.831	0	-48.8972	250.876	250.972	250.672	-2.40585	-1.47911	1.38813	0.90673	13.4516	0.00281	1.73491	301.509
833	0.15	0.49654	0.93086	167.946	43.5726	-5.7188	276.432	1	-1.98425	3076.36	95785.4	188.478	3075.27	96501.3	43.2866	0	2711.8	99884.2	0.00055	0	0	0	0.00058	257.831	0	-48.8373	250.821	250.904	250.436	-2.26096	-1.32695	1.26766	0.80543	13.4516	0.00164	1.55226	301.257
834	0.15	0.49505	0.93086	164.883	45.721	-5.4005	276.432	1	-1.11194	3098.99	95785.4	187.849	3098.36	96501.3	43.285	0	2711.8	99905.7	0.00054	0	0	0	0.00057	257.831	0	-48.8641	250.66	250.728	249.868	-2.15082	-1.20933	1.28226	0.73283	13.4516	0.00132	1.41404	301.215
835	0.15	0.49371	0.93086	169.444	44.0472	-3.3965	276.432	1	-0.71983	3087.42	95785.4	183.754	3086.94	96501.3	43.2509	0	2711.8	99893.6	0.00053	0	0	0	0.00056	257.831	0	-49.0441	250.547	250.623	249.919	-2.02117	-1.16333	0.56076	0.31853	13.4516	0.00116	1.20615	285.313
836	0.15	0.49247	0.93086	179.866	38.3882	-2.23827	276.432	1	-0.3664	3015.42	95785.4	179.294	3013.02	96501.3	43.3198	0	2711.8	99821.5	0.00053	0	0	0	0.00055	257.831	0	-48.5792	251.045	251.173	250.681	-1.83609	-1.05026	0.00636	0.00366	13.4516	0.00165	1.05027	270.2
837	0.15	0.49131	0.93086	182.018	37.4888	-1.55275	276.432	1	-0.03538	2963.85	95785.4	175.411	2965.27	96501.3	43.4578	0	2711.8	99769.6	0.00055	0	0	0	0.00055	257.831	0	-47.7418	251.813	251.978	250.714	-1.02554	-0.88772	0.18824	-0.02519	13.4516	-0.00037	0.888077	268.375
838	0.15	0.49022	0.93086	191.277	32.2146	-0.88619	276.432	1	-0.00577	2938.5	95785.4	171.301	2941.73	96501.3	99.5328	0	2711.8	99745.1	0.00055	0	0	0	0.00055	257.831	0	-47.5422	252.103	252.287	251.5	-1.10595	-0.77	-0.0004	-0.05058	13.4516	-0.00023	0.771659	266.242
839	0.15	0.48916	0.93086	196.136	14.0752	14.6442	276.432	1	3.89267	2913.74	95785.4	170.61	2917.4	96501.3	263.882	0	2711.8	99720.2	0.00064	0	0	0	0.00062	257.831	84.6249	-46.1013	253.86	254.063	254.484	-1.0981	-0.74541	-0.20334	-0.25092	13.4516	0.00051	0.786509	251.396
840	0.15	0.48805	0.93084	195.857	-7.55402	46.7557	276.432	1	13.3618	2911.85	95785.4	175.743	2916.37	96501.3	264.632	0	2711.8	99718.9	0.00079	0	0	0	0.00076	257.831	234.51	-43.3485	256.817	257.024	258.257	-2.29061	-1.76822	-0.49214	-0.4127	13.4516	0.00413	1.81574	256.862
841	0.15	0.48683	0.9308	196.883	-25.6209	79.1367	276.432	1	25.8349	2876.87	95785.4	180.396	2883.5	96501.3	381.554	0	2711.8	99685.1	0.00096	0	1e-05	0	0.00091	257.831	379.13	-40.8543	259.444	259.678	261.665	-2.59881	-2.05657	-0.60628	-0.65942	13.4516	0.00283	2.1597	252.222
842	0.15	0.48549	0.93073	205.694	-35.8412	93.0045	276.432	1	37.9289	2865.32	95785.4	166.265	2871.88	96501.3	529.151	0	2711.8	99674.1	0.00107	0	1e-05	0	0.00102	257.831	449.407	-38.889	261.463	261.707	263.945	-2.63593	-2.04236	-1.80628	-1.42576	13.4516	0.00274	2.49079	235.081
843	0.15	0.48402	0.93064	199.524	-41.001	105.492	276.432	1	51.6662	2797.11	95785.4	185.608	2803.65	96501.3	531.412	0	2711.8	99605.8	0.00112	0	2e-05	0	0.00107	257.831	531.242	-37.5379	262.804	263.101	265.425	-2.44793	-1.96833	-2.9795	-2.32158	13.4516	0.00174	3.04369	220.293
844	0.15	0.48254	0.93054	209.804	-40.0835	90.9125	276.432	1	48.9133	2755.39	95785.4	177.865	2763.21	96501.3	532.821	0	2711.8	99564.9	0.00124	0	2e-05	0	0.00118	257.831	479.737	-36.6469	263.608	263.937	265.907	-1.72812	-1.38397	-3.31062	-2.67755	13.4516	8e-05	3.01407	207.334
845	0.15	0.48115	0.93045	207.158	-31.9423	67.9291	276.432	1	42.2062	2726.78	95785.4	183.584	2735.41	96501.3	386.735	0	2711.8	99537.2	0.00123	0	1e-05	0	0.00117	257.831	404.766	-36.696	263.427	263.777	265.164	-1.8837	-1.43074	-3.44315	-2.72157	13.4516	0.00027	3.07473	207.731
846	0.15	0.47995	0.93039	206.489	-19.8139	33.6632	276.432	1	25.8381	2704.82	95785.4	183.087	2713.11	96501.3	386.46	0	2711.8	99515.2	0.00127	0	1e-05	0	0.00121	257.831	273.22	-37.1542	262.76	263.126	263.659	-1.50479	-1.11925	-3.42468	-2.80162	13.4516	-0.00051	3.01692	201.777
847	0.15	0.479	0.93036	205.106	-2.79419	-3.22308	276.432	1	11.1307	2762.64	95785.4	180.994	2770.4	96501.3	385.577	0	2711.8	99572.6	0.00115	0	0	0	0.0011	257.831	125.607	-38.3273	261.306	261.626	261.205	-1.11928	-0.89684	-3.27928	-2.51112	13.4516	-0.00058	2.66647	199.654
848	0.15	0.47824	0.93036	206.469	16.8549	-20.1287	276.432	1	-1.26119	2778.67	95785.4	175.515	2786.1	96501.3	384.778	0	2711.8	99588.6	0.00105	0	0	0	0.00107	257.831	7.22425	-39.5808	259.45	259.756	258.121	-0.57912	-0.47238	-3.43885	-2.26801	13.4516	-0.00192	2.31668	191.765
849	0.15	0.47753	0.93036	211.907	20.2185	-13.0144	276.432	1	-1.25482	2795.79	95785.4	172.817	2803.92	96501.3	383.808	0	2711.8	99605.8	0.001	0	0	0	0.00102	257.831	0	-40.6627	258.489	258.781	257.432	-0.34981	-0.44146	-2.66682	-1.909	13.4516	-0.00237	1.95938	193.021
850	0.15	0.47684	0.93037	210.432	25.6845	-5.96639	276.432	1	-0.46073	2809.29	95785.4	169.879	2817.59	96501.3	382.684	0	2711.8	99619.7	0.00092	0	0	0	0.00093	257.831	0	-41.4951	257.761	258.042	256.388	-0.69133	-0.61762	-2.0625	-1.31929	13.4516	-0.00076	1.4567	205.086
851	0.15	0.47615	0.93037	208.813	27.5554	-4.16674	276.432	1	-0.04698	2840.16	95785.4	168.595	2849.52	96501.3	381.715	0	2711.8	99651.2	0.00083	0	0	0	0.00083	257.831	0	-42.3562	256.999	257.256	255.861	-0.95062	-0.75992	-1.56373	-1.03812	13.4516	-0.00038	1.28653	216.205
852	0.15	0.47547	0.93037	205.02	28.7024	-5.2401	276.432	1	0.10625	2852.44	95785.4	178.743	2866.64	96501.3	381.583	0	2711.8	99665.4	0.00079	0	0	0	0.00078	257.831	0	-43.1003	256.243	256.489	255.442	-0.75292	-0.61376	-1.92921	-1.25262	13.4516	-0.00083	1.3949	206.104
853	0.15	0.47481	0.93037	207.099	29.3691	-1.49266	276.432	1	0.05206	2824.97	95785.4	175.39	2837.41	96501.3	264.192	0	2711.8	99638.7	0.00076	0	0	0	0.00076	257.831	0	-43.6674	255.844	256.109	255.128	0.12708	-0.11147	-1.35808	-0.90384	13.4516	-0.00213	0.910688	187.031
854	0.15	0.47416	0.93037	207.057	29.1274	-1.2561	276.432	1	0.11405	2863.02	95785.4	176.027	2876.41	96501.3	172.276	0	2711.8	99678.2	0.00074	0	0	0	0.00073	257.831	0	-44.1465	255.418	255.653	254.961	0.12454	-0.1508	-1.3375	-0.84617	13.4516	-0.00177	0.859502	190.105
855	0.15	0.47352	0.93037	203.218	31.2664	-0.8016	276.432	1	0.03873	2851.9	95785.4	179.511	2865.58	96501.3	172.142	0	2711.8	99667.4	0.00071	0	0	0	0.00071	257.831	0	-44.6472	254.96	255.203	254.441	1.03794	0.33535	-1.0307	-0.66084	13.4516	-0.0037	0.741059	153.094
856	0.15	0.47289	0.93037	203.695	30.7785	-1.1524	276.432	1	0.7433	2864.69	95785.4	178.975	2878.15	96501.3	43.8645	0	2711.8	99680.2	0.00069	0	0	0	0.00068	257.831	0	-45.3351	254.388	254.621	254.326	1.69022	0.93475	-1.20146	-0.78493	13.4516	-0.00545	1.2206	130.021
857	0.15	0.47226	0.93036	205.205	31.361	1.47797	276.432	1	1.0193	2856.91	95785.4	175.92	2869.55	96501.3	43.7839	0	2711.8	99671.4	0.00067	0	0	0	0.00067	257.831	0	-45.7916	253.996	254.235	254.061	1.48064	1.01113	-1.31588	-0.88643	13.4516	-0.0042	1.34467	131.24
858	0.15	0.47165	0.93036	204.044	32.8794	3.15813	276.432	1	1.16756	2832.42	95785.4	175.995	2846.5	96501.3	43.698	0	2711.8	99645.7	0.00065	0	0	0	0.00064	257.831	0	-46.264	253.529	253.787	253.659	1.43878	1.04395	-1.50654	-1.004	13.4516	-0.00408	1.44839	133.882
859	0.15	0.47104	0.93036	202.29	33.005	2.32804	276.432	1	1.14347	2851.87	95785.4	175.7	2861.69	96501.3	43.6714	0	2711.8	99664.4	0.00063	0	0	0	0.00062	257.831	0	-46.4287	253.368	253.611	253.469	1.47675	1.03008	-1.2879	-0.81967	13.4516	-0.00411	1.31641	128.51
860	0.15	0.47044	0.93036	200.143	32.5567	0.3548	276.432	1	0.96496	2841.49	95785.4	172.959	2850.04	96501.3	43.6783	0	2711.8	99652.2	0.00063	0	0	0	0.00062	257.831	0	-46.385	253.366	253.619	253.383	1.41159	0.91325	-1.25324	-0.79981	13.4516	-0.00442	1.21397	131.211
861	0.15	0.46985	0.93036	200.373	32.0836	0.34524	276.432	1	0.93277	2849.9	95785.4	172.722	2855.98	96501.3	43.6666	0	2711.8	99660.9	0.00062	0	0	0	0.00062	257.831	0	-46.4556	253.302	253.548	253.32	1.16258	0.80953	-1.18723	-0.77536	13.4516	-0.00417	1.12095	133.765
862	0.15	0.46928	0.93036	194.699	33.4086	-1.91713	276.432	1	0.39665	2862	95785.4	181.815	2871.52	96501.3	43.6562	0	2711.8	99673.5	0.00061	0	0	0	0.0006	257.831	0	-46.5145	253.13	253.367	252.982	0.91595	0.63264	-1.36915	-0.88798	13.4516	-0.00446	1.09029	144.532
863	0.15	0.46868	0.93035	192.634	19.51	20.4361	276.432	1	4.37756	2867.64	95785.4	181.398	2875.21	96501.3	43.7912	0	2711.8	99677.6	0.00067	0	0	0	0.00065	257.831	92.861	-45.758	254.216	254.451	255.069	0.64917	0.3471	-0.72893	-0.46336	13.4516	-0.00256	0.578948	143.163
864	0.15	0.46799	0.93033	188.617	-2.06462	60.4135	276.432	1	13.9341	2854.35	95785.4	184.341	2859.68	96501.3	264.302	0	2711.8	99662.5	0.00078	0	0	0	0.00074	257.831	256.618	-43.7211	256.454	256.702	258.556	-0.09386	-0.33562	-0.52499	-0.35974	13.4516	0.00025	0.491989	223.013
865	0.15	0.46717	0.93029	185.676	-21.8439	94.1481	276.432	1	27.4444	2803.5	95785.4	190.82	2811.97	96501.3	381.735	0	2711.8	99613.9	0.00092	0	1e-05	0	0.00087	257.831	410.879	-41.17	259.13	259.417	261.99	-0.70353	-0.66886	-1.42846	-1.13883	13.4516	-3e-05	1.32072	210.427
866	0.15	0.46617	0.93021	190.037	-36.3247	117.024	276.432	1	41.6943	2809.44	95785.4	196.434	2817.39	96501.3	528.301	0	2711.8	99619.7	0.00107	0	1e-05	0	0.00102	257.831	519.071	-38.9371	261.467	261.751	264.772	-0.71268	-0.65454	-2.06804	-1.686	13.4516	-0.00051	1.8086	201.217
867	0.15	0.46506	0.93012	184.754	-40.74	122.653	276.432	1	50.2111	2777.57	95785.4	201.804	2785.17	96501.3	529.704	0	2711.8	99587.4	0.00114	0	2e-05	0	0.00109	257.831	571.336	-37.7187	262.688	262.999	266.062	-0.78467	-0.66064	-2.26421	-1.92963	13.4516	-0.00105	2.03959	198.899
868	0.15	0.46389	0.93002	183.439	-38.4123	112.375	276.432	1	53.0498	2764.69	95785.4	205.22	2773.45	96501.3	530.613	0	2711.8	99575.2	0.00114	0	2e-05	0	0.00109	257.831	555.817	-37.1529	263.21	263.53	266.274	-1.1055	-0.89957	-2.51635	-2.02445	13.4516	-0.00028	2.21532	203.958
869	0.15	0.46276	0.92992	185.317	-32.015	84.5772	276.432	1	47.411	2746.23	95785.4	206.039	2756.68	96501.3	531.219	0	2711.8	99558.4	0.00116	0	2e-05	0	0.00111	257.831	473.808	-36.7894	263.447	263.781	265.779	-0.96187	-0.79687	-2.75388	-2.22583	13.4516	-0.00069	2.36417	199.698
870	0.15	0.46178	0.92984	183.272	-20.0585	41.7367	276.432	1	32.1873	2731.92	95785.4	206.457	2741.98	96501.3	531.146	0	2711.8	99543.2	0.0012	0	1e-05	0	0.00114	257.831	336.033	-36.8679	263.134	263.479	264.324	-0.80014	-0.6802	-3.00799	-2.42715	13.4516	-0.00124	2.52066	195.655
871	0.15	0.46107	0.92981	180.629	-2.57737	-1.67065	276.432	1	11.0509	2762.39	95785.4	204.962	2770.46	96501.3	268.958	0	2711.8	99571.5	0.00122	0	0	0	0.00117	257.831	170.551	-37.7318	261.92	262.242	261.866	-0.51337	-0.54279	-3.03098	-2.40362	13.4516	-0.00206	2.46414	192.725
872	0.15	0.46058	0.92981	173.477	43.8702	-10.0089	276.432	1	-0.59626	2755.18	95785.4	201.224	2761.42	96501.3	44.9368	0	2711.8	99562.2	0.00109	0	0	0	0.00111	257.831	10.6041	-39.2221	259.454	259.779	254.77	0.29263	0.03523	-2.04207	-1.74574	13.4516	-0.00242	1.7461	178.844
873	0.15	0.4601	0.92981	168.197	51.2231	-7.83547	276.432	1	-0.47641	2772.15	95785.4	194.874	2779.77	96501.3	44.5554	0	2711.8	99580.2	0.00098	0	0	0	0.001	257.831	0	-41.4029	257.384	257.694	253.123	-0.26556	-0.27623	-1.32195	-1.44492	13.4516	-0.00184	1.47109	190.823
874	0.15	0.45962	0.92981	167.122	53.8262	-3.44987	276.432	1	-0.22409	2788.02	95785.4	193.164	2796.52	96501.3	44.2339	0	2711.8	99596.6	0.0009	0	0	0	0.00092	257.831	0	-43.2431	255.917	256.212	252.182	-0.4755	-0.48901	0.07467	-0.23956	13.4516	7e-05	0.544536	243.9
875	0.15	0.45915	0.92981	163.412	54.8334	-3.57445	276.432	1	-0.24898	2812.42	95785.4	192.242	2820.14	96501.3	100.774	0	2711.8	99620.1	0.00088	0	0	0	0.00089	257.831	0	-44.187	255.041	255.319	251.489	-0.54408	-0.50594	0.45207	0.36128	13.4516	0.00164	0.62169	305.53
876	0.15	0.49797	0.92982	162.038	54.4785	-3.81221	276.432	1	-0.3022	2843.06	95785.4	191.628	2851.72	96501.3	43.8179	0	2711.8	99651.8	0.00082	3e-05	0	0	0.00084	257.831	0	-45.6708	253.544	253.797	251.048	-0.93608	-0.72182	0.95776	0.77745	13.4516	0.00236	1.06087	317.125
877	0.15	0.49801	0.92982	196.702	42.3901	15.2396	276.432	1	-4.28471	2820.16	95785.4	196.339	2829.55	96501.3	43.4015	0	2711.8	99629.4	0.00066	8e-05	0	0	0.00068	257.831	0	-48.0025	251.913	252.18	252.515	-0.9162	-0.54718	1.20423	0.92818	13.4516	0.00117	1.07746	329.48
878	0.15	0.49808	0.92983	191.108	45.0597	14.9553	276.432	1	-4.19287	2838.14	95785.4	194.943	2847.01	96501.3	43.2803	0	2711.8	99647.5	0.00062	6e-05	0	0	0.00064	257.831	0	-48.6976	251.224	251.478	251.823	-0.88391	-0.47512	1.3675	0.90365	13.4516	2e-05	1.02094	332.266
879	0.15	0.49814	0.92984	205.044	38.3543	18.412	276.432	1	-3.92162	2821.34	95785.4	196.394	2830.92	96501.3	43.3851	0	2711.8	99631.1	0.00066	2e-05	0	0	0.00068	257.831	0	-48.0893	251.846	252.112	252.571	-0.99541	-0.57454	1.15187	0.79766	13.4516	0.00034	0.983035	324.235
880	0.15	0.49821	0.92985	208.64	38.9004	23.2053	276.432	1	-3.95117	2832.18	95785.4	195.533	2840.02	96501.3	170.654	0	2711.8	99641.2	0.00064	3e-05	0	0	0.00065	257.831	0	-48.4808	251.496	251.755	252.314	-1.71464	-1.09606	1.05166	0.82903	13.4516	0.0027	1.37428	307.103
881	0.15	0.49828	0.92986	199.151	39.5236	14.7377	276.432	1	-2.77592	2829.12	95785.4	195.244	2836.01	96501.3	43.3214	0	2711.8	99638	0.00061	0	0	0	0.00063	257.831	0	-48.4491	251.464	251.724	252.042	-1.60357	-1.10998	0.37165	0.20363	13.4516	-0.0001	1.1285	280.396
882	0.15	0.49833	0.92987	194.72	41.1336	13.7409	276.432	1	-2.87898	2813.92	95785.4	194.875	2821.75	96501.3	43.2588	0	2711.8	99623.9	0.00059	0	0	0	0.00061	257.831	0	-48.7928	251.101	251.372	251.623	-1.9026	-1.27288	0.40054	0.26622	13.4516	0.00142	1.30042	281.813
883	0.15	0.49839	0.92988	194.761	41.7964	15.362	276.432	1	-2.85535	2818.92	95785.4	194.523	2827.92	96501.3	43.1988	0	2711.8	99630.3	0.00058	0	0	0	0.00059	257.831	0	-49.1354	250.776	251.041	251.342	-1.99373	-1.30003	0.65996	0.43655	13.4516	0.00131	1.37137	288.562
884	0.15	0.49844	0.92988	193.475	42.8286	16.0271	276.432	1	-2.5655	2793.06	95785.4	194.29	2803.45	96501.3	43.1335	0	2711.8	99605.4	0.00055	0	0	0	0.00057	257.831	0	-49.4848	250.414	250.697	251.007	-1.90474	-1.26279	0.56395	0.39695	13.4516	0.0012	1.32371	287.45
885	0.15	0.4985	0.92989	187.737	43.6207	12.5932	276.432	1	-2.67168	2797.76	95785.4	194.376	2807.66	96501.3	43.1076	0	2711.8	99609.8	0.00054	0	0	0	0.00055	257.831	0	-49.6334	250.238	250.517	250.704	-2.05994	-1.40227	0.39018	0.24251	13.4516	0.00107	1.42309	279.812
886	0.15	0.49855	0.9299	172.998	46.1558	3.91915	276.432	1	-3.28988	2784.71	95785.4	193.871	2793.65	96501.3	43.0789	0	2711.8	99595.8	0.00053	0	0	0	0.00055	257.831	0	-49.7898	249.98	250.269	250.134	-2.1653	-1.49915	0.16494	0.11286	13.4516	0.00107	1.50339	274.305
887	0.15	0.49857	0.9299	160.763	28.4398	30.2217	276.432	1	1.13248	2760.7	95785.4	193.557	2768.4	96501.3	43.3214	0	2711.8	99570.7	0.00058	0	0	0	0.00058	257.831	136.1	-48.368	251.594	251.904	252.662	-1.70093	-1.18867	-0.05867	-0.0206	13.4516	-0.00016	1.18885	269.007
888	0.15	0.49482	0.92989	163.357	-1.64099	68.6322	276.432	1	11.002	2718.98	95785.4	199.814	2725.58	96501.3	172.108	0	2711.8	99528.3	0.00074	0	0	0	0.00071	257.831	317.604	-44.9332	255.196	255.541	257.342	-1.63762	-1.19762	0.38774	0.60827	13.4516	0.0053	1.34324	296.926
889	0.15	0.49216	0.92985	166.548	-25.0417	99.171	276.432	1	22.361	2641.68	95785.4	206.087	2647.87	96501.3	173.553	0	2711.8	99450.4	0.00092	0	1e-05	0	0.00087	257.831	467.224	-41.9714	258.209	258.616	261.328	-1.07632	-0.80121	0.21414	0.20737	13.4516	0.00192	0.827611	284.511
890	0.15	0.48991	0.92979	170.414	-41.795	112.904	276.432	1	35.219	2609.67	95785.4	211.857	2616.8	96501.3	267.461	0	2711.8	99418.6	0.00108	0	1e-05	0	0.00103	257.831	566.786	-39.249	260.954	261.389	264.509	-0.55903	-0.45754	0.35503	0.4044	13.4516	0.0015	0.610641	311.472
891	0.15	0.4878	0.92971	173.922	-49.7087	113.327	276.432	1	44.206	2546.36	95785.4	215.603	2552.44	96501.3	385.468	0	2711.8	99355.6	0.00121	0	2e-05	0	0.00115	257.831	606.765	-37.3388	262.816	263.302	266.445	0.01992	-0.04619	0.34839	0.34741	13.4516	0.0005	0.350467	352.427
892	0.15	0.48581	0.92962	176.876	-50.4915	100.262	276.432	1	45.1974	2500.1	95785.4	217.661	2509.27	96501.3	532.566	0	2711.8	99309.9	0.00133	0	2e-05	0	0.00127	257.831	583.863	-36.0868	263.986	264.509	267.298	0.24153	0.1408	0.08397	0.09906	13.4516	-0.00019	0.172156	54.8717
893	0.15	0.48399	0.92953	179.525	-45.0477	72.0642	276.432	1	39.586	2444.72	95785.4	218.419	2451.83	96501.3	533.915	0	2711.8	99255.3	0.0014	0	1e-05	0	0.00134	257.831	500.039	-35.2876	264.642	265.208	267.146	0.73112	0.51624	-0.1241	-0.04755	13.4516	-0.00106	0.518425	95.2626
894	0.15	0.48242	0.92947	181.323	-34.385	31.3576	276.432	1	26.7841	2391.53	95785.4	217.707	2398.69	96501.3	534.855	0	2711.8	99202.8	0.00144	0	1e-05	0	0.00137	257.831	363.507	-34.832	264.854	265.46	266.096	0.98459	0.7036	-0.13475	-0.03766	13.4516	-0.00145	0.704607	93.0638
895	0.15	0.48122	0.92946	182.557	-14.2543	-0.7214	276.432	1	0.27004	2382.77	95785.4	216.018	2390.52	96501.3	45.6797	0	2711.8	99194.7	0.00148	0	0	0	0.00146	257.831	189.1	-34.743	264.487	265.099	263.483	0.46295	0.17478	-0.53416	-0.35492	13.4516	-0.00118	0.395621	153.782
896	0.15	0.4802	0.92946	182.841	38.1035	-7.87176	276.432	1	-0.64425	2330.72	95785.4	207.534	2338.45	96501.3	45.5541	0	2711.8	99143	0.00141	0	0	0	0.00144	257.831	14.2272	-35.4278	262.846	263.493	255.706	-0.07112	-0.35369	0.91546	0.65749	13.4516	0.00061	0.746585	331.722
897	0.15	0.49548	0.92946	180.212	41.2647	-11.4978	276.432	1	-1.00994	2343.41	95785.4	203.421	2351.82	96501.3	45.093	0	2711.8	99156.3	0.00136	0	0	0	0.00139	257.831	0	-38.0947	260.131	260.761	254.786	2.15092	1.43694	1.40073	1.14646	13.4516	-0.00203	1.83825	51.4154
898	0.15	0.4955	0.92946	177.533	43.7139	-9.25113	276.432	1	-0.76094	2352.3	95785.4	203.256	2361.66	96501.3	44.7516	0	2711.8	99166.3	0.00119	0	0	0	0.00122	257.831	0	-40.0122	258.412	259.031	253.979	2.33661	1.65437	0.89315	0.42308	13.4516	-0.00391	1.70761	75.6549
899	0.15	0.49385	0.92946	175.912	44.1268	-8.63004	276.432	1	-0.86537	2353.11	95785.4	202.305	2362	96501.3	44.5841	0	2711.8	99167	0.00116	0	0	0	0.0012	257.831	0	-40.9779	257.534	258.15	253.483	1.77249	1.33357	1.89181	0.98639	13.4516	-0.00339	1.65873	53.5111
900	0.15	0.49555	0.92947	173.647	39.5144	-13.8297	276.432	1	-3.68192	2343.65	95785.4	202.041	2351.3	96501.3	44.2572	0	2711.8	99157.4	0.00095	0	0	0	0.00102	257.831	0	-42.7985	255.893	256.513	253.769	2.51134	1.49003	2.4867	1.28254	13.4516	-0.00256	1.96599	49.2798
901	0.15	0.49559	0.92948	171.664	45.5866	-7.50961	276.432	1	-1.66311	2279.55	95785.4	201.136	2288.34	96501.3	44.0114	0	2711.8	99093.5	0.00087	0	0	0	0.0009	257.831	0	-44.124	254.742	255.405	252.562	1.63449	0.72085	2.50857	1.43036	13.4516	0.00074	1.60173	26.7465
902	0.15	0.49562	0.92948	170.462	47.1203	-5.73786	276.432	1	-1.00464	2282.93	95785.4	199.624	2290.73	96501.3	43.958	0	2711.8	99095.8	0.00085	0	0	0	0.00088	257.831	0	-44.4244	254.456	255.117	251.975	1.6983	0.53694	2.24618	1.3431	13.4516	-4e-05	1.44645	21.7904
903	0.15	0.49563	0.92948	169.256	47.6921	-5.09634	276.432	1	-0.7427	2226.44	95785.4	198.856	2232.88	96501.3	43.8996	0	2711.8	99037.8	0.00084	0	0	0	0.00087	257.831	0	-44.7192	254.027	254.73	251.546	1.07173	0.32144	2.30852	1.34266	13.4516	-6e-05	1.3806	13.4635
904	0.15	0.49564	0.92948	176.098	43.4306	-4.0702	276.432	1	-0.78299	2214.17	95785.4	199.49	2220.96	96501.3	43.8466	0	2711.8	99025.7	0.00082	1e-05	0	0	0.00086	257.831	0	-45.0077	253.839	254.55	251.859	0.83642	0.13624	2.36004	1.27023	13.4516	-0.00121	1.27752	6.12192
905	0.15	0.49566	0.92949	168.999	44.4853	-7.67406	276.432	1	-1.29048	2204.15	95785.4	199.289	2211.98	96501.3	43.9869	0	2711.8	99016.9	0.00086	0	0	0	0.0009	257.831	0	-44.2005	254.554	255.273	251.472	1.95091	0.95434	2.4572	1.29088	13.4516	-0.00343	1.60535	36.4753
906	0.15	0.49568	0.92949	169.746	44.8398	-6.39169	276.432	1	-0.53382	2198.12	95785.4	197.759	2206.27	96501.3	43.9892	0	2711.8	99010.8	0.00089	0	0	0	0.00091	257.831	0	-44.1913	254.38	255.104	251.188	1.19053	0.60913	1.98707	1.3765	13.4516	-0.00126	1.50525	23.8704
907	0.15	0.49568	0.92949	179.18	41.2529	-2.71335	276.432	1	-0.24288	2249.18	95785.4	198.354	2256.79	96501.3	43.7714	0	2711.8	99062.1	0.00081	5e-05	0	0	0.00082	257.831	0	-45.4698	253.421	254.104	251.497	-0.62941	-0.82014	0.50277	0.45436	13.4516	0.0029	0.937589	298.987
908	0.15	0.49574	0.9295	212.318	24.2474	7.16415	276.432	1	-4.66771	2225.62	95785.4	204.782	2234.08	96501.3	43.7079	0	2711.8	99039.4	0.00077	3e-05	0	0	0.0008	257.831	0	-45.7969	253.602	254.302	253.926	-1.21472	-0.96991	-0.18649	-0.1853	13.4516	0.00308	0.987452	259.184
909	0.15	0.4958	0.92951	229.819	15.3183	9.69671	276.432	1	-4.68395	2241.88	95785.4	208.406	2251.74	96501.3	43.9328	0	2711.8	99058.4	0.00087	0	0	0	0.00089	257.831	0	-44.5378	254.897	255.587	255.313	-1.32813	-1.05448	0.0475	0.15068	13.4516	0.00243	1.06519	278.132
910	0.15	0.49588	0.92952	236.262	11.626	9.77681	276.432	1	-4.93551	2251.11	95785.4	208.346	2263.58	96501.3	44.0585	0	2711.8	99069.4	0.00092	1e-05	0	0	0.00095	257.831	0	-43.8308	255.612	256.296	256.013	-1.50001	-1.14792	0.74088	0.46169	13.4516	-0.00059	1.23729	291.91
911	0.15	0.49592	0.92952	238.915	1.74329	30.988	276.432	1	-2.07394	2255.63	95785.4	207.462	2267.28	96501.3	172.555	0	2711.8	99073	0.00101	6e-05	0	0	0.00102	257.831	74.1319	-42.9988	256.604	257.288	257.67	-1.61833	-1.21953	0.86792	0.79835	13.4516	0.00216	1.45761	303.21
912	0.15	0.4959	0.92952	242.334	-9.2911	65.803	276.432	1	3.64769	2270.53	95785.4	207.264	2280.81	96501.3	265.242	0	2711.8	99086.2	0.00109	4e-05	0	0	0.00108	257.831	183.95	-42.2938	257.502	258.179	259.612	-1.79726	-1.03993	0.92205	0.77307	13.4516	0.00373	1.2958	306.627
913	0.15	0.49575	0.9295	230.113	-23.8104	101.729	276.432	1	14.3439	2235.14	95785.4	208.837	2243.55	96501.3	266.261	0	2711.8	99048.7	0.00118	0	1e-05	0	0.00115	257.831	346.248	-40.8256	259.084	259.793	262.156	-1.58966	-1.26965	0.41315	0.38061	13.4516	0.00285	1.32547	286.687
914	0.15	0.49544	0.92945	184.253	-38.7964	120.813	276.432	1	25.9767	2230.1	95785.4	213.768	2236.42	96501.3	268.007	0	2711.8	99042.1	0.00136	0	1e-05	0	0.00131	257.831	541.83	-38.5894	261.388	262.108	264.895	-1.83744	-1.49334	0.51942	0.46358	13.4516	0.00351	1.56364	287.246
915	0.15	0.49498	0.92939	178.055	-49.2876	120.774	276.432	1	35.9622	2189.66	95785.4	217.738	2195.27	96501.3	269.806	0	2711.8	99000.8	0.00153	0	1e-05	0	0.00146	257.831	610.136	-36.5472	263.387	264.144	267.063	-1.4716	-1.104	0.32033	0.25179	13.4516	0.00267	1.13235	282.848
916	0.15	0.49274	0.92931	180.715	-51.9745	98.8846	276.432	1	43.5932	2160	95785.4	220.28	2165.11	96501.3	388.688	0	2711.8	98970.9	0.00154	0	2e-05	0	0.00146	257.831	588.329	-34.9529	264.865	265.649	268.115	-0.79255	-0.56486	0.06262	0.07103	13.4516	0.00136	0.569308	277.167
917	0.15	0.48901	0.92923	182.896	-47.7627	70.1967	276.432	1	38.0206	2127.89	95785.4	220.767	2133.5	96501.3	389.853	0	2711.8	98939.2	0.00163	0	1e-05	0	0.00155	257.831	504.974	-34.05	265.624	266.435	268.109	-0.41931	-0.29891	-0.26856	-0.21117	13.4516	0.00058	0.365978	234.76
918	0.15	0.48657	0.92917	184.36	-37.2015	30.7372	276.432	1	24.6242	2102.72	95785.4	219.781	2108.75	96501.3	272.641	0	2711.8	98914.1	0.00167	0	1e-05	0	0.00159	257.831	368.627	-33.6293	265.826	266.657	267.082	-0.64956	-0.48276	-0.2854	-0.16132	13.4516	0.00111	0.509	251.522
919	0.15	0.48481	0.92915	184.897	-15.6176	-1.14804	276.432	1	0.24836	2129.93	95785.4	217.591	2136.15	96501.3	45.8486	0	2711.8	98941.1	0.00169	0	0	0	0.00167	257.831	194.058	-33.6479	265.289	266.097	264.3	-0.93086	-0.71886	-0.24288	-0.06442	13.4516	0.00169	0.721741	264.879
920	0.15	0.48338	0.92916	184.083	37.1675	-9.20364	276.432	1	-0.83449	2104.09	95785.4	208.908	2109.89	96501.3	45.7217	0	2711.8	98914.9	0.00155	0	0	0	0.00159	257.831	17.3092	-34.3343	263.829	264.652	256.638	-0.99673	-0.93951	-0.46257	-0.20886	13.4516	0.00173	0.962446	257.467
921	0.15	0.4821	0.92916	182.369	41.6788	-11.317	276.432	1	-1.0763	2127.29	95785.4	202.651	2132.72	96501.3	45.291	0	2711.8	98938.2	0.00148	0	0	0	0.00152	257.831	0	-36.8321	261.16	261.957	255.482	-1.59835	-1.44251	1.49104	0.97215	13.4516	0.00278	1.73951	303.977
922	0.15	0.4934	0.92916	177.667	43.0883	-11.0079	276.432	1	-2.4816	2140.61	95785.4	201.42	2145.62	96501.3	44.741	0	2711.8	98951.2	0.00125	5e-05	0	0	0.0013	257.831	0	-39.9463	258.723	259.504	254.791	-1.71954	-1.12737	2.34961	1.49617	13.4516	0.00302	1.87336	323.002
923	0.15	0.49349	0.92918	223.702	26.0257	9.78794	276.432	1	-5.465	2149.43	95785.4	208.326	2154.17	96501.3	44.2308	0	2711.8	98959.5	0.001	0.0001	0	0	0.00103	257.831	0	-42.8043	256.557	257.325	256.927	-1.69751	-1.09272	1.78056	1.08998	13.4516	1e-05	1.5434	314.928
924	0.15	0.49357	0.92919	222.233	28.2252	12.3764	276.432	1	-5.29074	2148.16	95785.4	207.687	2152.98	96501.3	44.116	0	2711.8	98958.2	0.00095	3e-05	0	0	0.00097	257.831	0	-43.4439	255.938	256.705	256.387	-2.20734	-1.39728	1.50715	0.8498	13.4516	0.00099	1.63541	301.307
925	0.15	0.49366	0.9292	213.363	29.9472	8.25765	276.432	1	-5.9723	2091.96	95785.4	206.454	2096.04	96501.3	44.0638	0	2711.8	98901.2	0.00092	0	0	0	0.00095	257.831	0	-43.6972	255.6	256.408	255.899	-2.41404	-1.51981	1.5547	0.87754	13.4516	0.00106	1.75496	300.002
926	0.15	0.49376	0.92921	196.349	35.6014	2.24764	276.432	1	-6.40995	2106.31	95785.4	204.45	2109.05	96501.3	43.9275	0	2711.8	98914.8	0.00085	0	0	0	0.00089	257.831	0	-44.4788	254.757	255.553	254.841	-2.61164	-1.6966	1.28249	0.66817	13.4516	0.00136	1.82343	291.496
927	0.15	0.49386	0.92923	169.456	45.4683	-7.34616	276.432	1	-5.96682	2070.5	95785.4	199.72	2073.73	96501.3	43.7371	0	2711.8	98878.9	0.00075	0	0	0	0.00081	257.831	0	-45.5209	253.453	254.271	253.111	-2.97511	-1.85333	1.20834	0.50556	13.4516	0.00153	1.92105	285.258
928	0.15	0.49394	0.92924	166.423	45.8358	-9.62162	276.432	1	-4.67947	2062.58	95785.4	197.232	2065.74	96501.3	43.6937	0	2711.8	98871.4	0.0007	0	0	0	0.00075	257.831	0	-45.7443	253.152	253.975	252.683	-2.86101	-1.95832	1.05377	0.41039	13.4516	0.0018	2.00086	281.836
929	0.15	0.48994	0.92925	166.214	46.1042	-9.12997	276.432	1	-3.79773	2067.82	95785.4	196.12	2071.23	96501.3	43.6233	0	2711.8	98877.1	0.00067	0	0	0	0.00071	257.831	0	-46.1392	252.762	253.579	252.299	-2.74847	-1.91669	0.83759	0.31437	13.4516	0.00149	1.9423	279.315
930	0.15	0.49406	0.92926	170.35	44.0197	-7.55157	276.432	1	-3.58162	2052	95785.4	189.579	2055.52	96501.3	43.583	0	2711.8	98861.9	0.00065	0	0	0	0.00069	257.831	0	-46.3519	252.62	253.448	252.288	-2.68789	-1.93251	1.08851	0.44367	13.4516	0.00069	1.98279	282.93
931	0.15	0.48999	0.92926	166.121	44.694	-10.2128	276.432	1	-2.96391	2073.79	95785.4	194.885	2078.43	96501.3	43.6131	0	2711.8	98884.9	0.00066	0	0	0	0.0007	257.831	0	-46.1977	252.594	253.405	251.932	-2.63319	-1.80129	1.13482	0.52065	13.4516	0.0021	1.87503	286.122
932	0.15	0.49415	0.92927	166.958	46.9767	-6.87837	276.432	1	-1.21679	2037.68	95785.4	194.183	2043.12	96501.3	43.7632	0	2711.8	98849.7	0.00073	0	0	0	0.00076	257.831	0	-45.3154	253.382	254.221	251.356	-2.23426	-1.49157	0.82402	0.42705	13.4516	0.00368	1.5515	285.977
933	0.15	0.49416	0.92927	168.244	46.9273	-5.53627	276.432	1	-0.43351	2028.59	95785.4	193.66	2034.39	96501.3	43.9153	0	2711.8	98840.9	0.00086	0	0	0	0.00088	257.831	0	-44.4754	254.021	254.868	251.099	-1.47455	-1.2876	0.82805	0.65383	13.4516	0.00377	1.44409	296.921
934	0.15	0.4942	0.92928	222.824	17.5686	5.87254	276.432	1	-4.74417	2017.95	95785.4	203.03	2023.91	96501.3	43.9457	0	2711.8	98830.6	0.00087	5e-05	0	0	0.0009	257.831	0	-44.2986	254.931	255.789	255.208	-1.25461	-0.8336	0.45275	0.45438	13.4516	0.00381	0.949395	298.594
935	0.15	0.49424	0.92928	229.567	6.4401	34.7327	276.432	1	-1.61694	2019.38	95785.4	203.442	2025.88	96501.3	173.026	0	2711.8	98832.6	0.00094	6e-05	0	0	0.00095	257.831	85.2003	-43.6738	255.777	256.636	256.986	-1.70572	-1.01171	0.9293	0.81337	13.4516	0.00399	1.29812	308.798
936	0.15	0.4942	0.92928	211.932	-7.91471	65.9785	276.432	1	6.51936	2019.47	95785.4	204.03	2027.42	96501.3	266.643	0	2711.8	98833.7	0.00101	0	0	0	0.00099	257.831	240.456	-42.4021	257.2	258.063	259.334	-1.27389	-1.0412	0.63454	0.65822	13.4516	0.00157	1.23181	302.3
937	0.15	0.49396	0.92924	173.676	-34.5555	90.8253	276.432	1	21.7699	1968.78	95785.4	207.298	1978.38	96501.3	268.356	0	2711.8	98784.3	0.00124	0	1e-05	0	0.00119	257.831	474.15	-38.8977	260.762	261.675	263.621	-1.28979	-1.03754	0.68014	0.5246	13.4516	0.00135	1.16262	296.822
938	0.15	0.49354	0.92918	178.934	-54.8719	98.5956	276.432	1	34.5836	1951.34	95785.4	212.621	1963.28	96501.3	270.48	0	2711.8	98769	0.00156	0	1e-05	0	0.00149	257.831	572.687	-35.6579	263.993	264.929	267.215	0.12973	-0.00461	0.59732	0.67522	13.4516	0.00114	0.675236	359.609
939	0.15	0.49081	0.92909	185.569	-63.8299	93.5739	276.432	1	49.6867	1901.06	95785.4	216.956	1915.01	96501.3	536.685	0	2711.8	98721.3	0.00169	0	2e-05	0	0.00161	257.831	611.703	-33.3037	266.317	267.298	269.311	1.32457	1.02926	0.71939	0.49119	13.4516	-0.00185	1.14046	64.4883
940	0.15	0.48953	0.92898	189.56	-62.1967	81.41	276.432	1	53.428	1865.31	95785.4	218.04	1882.72	96501.3	719.08	0	2711.8	98688.5	0.00175	0	2e-05	0	0.00167	257.831	587.758	-32.2659	267.287	268.298	269.86	2.01064	1.4202	0.52056	0.40519	13.4516	-0.00292	1.47687	74.0763
941	0.15	0.48614	0.92888	192.746	-56.0795	57.642	276.432	1	45.6937	1823.23	95785.4	217.941	1843.31	96501.3	720.44	0	2711.8	98649.4	0.00183	0	2e-05	0	0.00174	257.831	503.526	-31.678	267.733	268.775	269.668	1.74149	1.26073	0.94231	0.55134	13.4516	-0.00285	1.37601	66.3794
942	0.15	0.49094	0.92881	194.863	-44.8004	17.7089	276.432	1	31.5189	1790.46	95785.4	217.165	1812	96501.3	721.491	0	2711.8	98617.7	0.00185	0	1e-05	0	0.00176	257.831	367.798	-31.1503	267.978	269.046	268.626	2.02737	1.42461	1.2797	0.81264	13.4516	-0.00289	1.64009	60.2983
943	0.15	0.4908	0.92879	195.793	-20.9	-2.46282	276.432	1	0.51924	1814.01	95785.4	215.125	1836.19	96501.3	46.1801	0	2711.8	98641.4	0.00185	0	0	0	0.00183	257.831	195.056	-31.493	267.102	268.148	265.65	0.20919	0.33314	1.05364	1.0272	13.4516	0.00273	1.07987	17.9688
944	0.15	0.49081	0.92879	196.596	30.6982	-9.54386	276.432	1	-0.93959	1816.93	95785.4	206.757	1839.12	96501.3	46.0043	0	2711.8	98644.4	0.00174	0	0	0	0.00178	257.831	18.9672	-32.5076	265.378	266.415	258.39	0.85375	0.44553	1.32235	0.96265	13.4516	3e-05	1.06075	24.8355
945	0.15	0.49086	0.9288	192.398	24.9547	-24.9753	276.432	1	-6.79875	1873.89	95785.4	201.133	1895.77	96501.3	45.51	0	2711.8	98700	0.00155	0	0	0	0.00165	257.831	0	-35.3778	262.698	263.682	258.704	3.95157	2.44363	-0.2221	-0.26095	13.4516	-0.00576	2.45752	96.0954
946	0.15	0.49091	0.92881	188.388	41.8189	-7.81278	276.432	1	-0.87757	1918.49	95785.4	200.326	1938.32	96501.3	45.1535	0	2711.8	98743.3	0.00153	3e-05	0	0	0.00157	257.831	0	-37.4516	260.641	261.585	255.974	2.1262	1.30598	0.0423	-0.21161	13.4516	-0.00322	1.32301	99.2037
947	0.15	0.49096	0.92881	229.452	20.7047	-1.0808	276.432	1	-0.28515	1966.58	95785.4	207.522	1985.38	96501.3	44.7767	0	2711.8	98790.3	0.00131	0.00016	0	0	0.00133	257.831	0	-39.5819	259.302	260.205	258.513	0.88705	0.82915	0.21448	-0.00197	13.4516	-0.00222	0.829152	90.1361
948	0.15	0.49106	0.92883	239.577	18.7016	9.57046	276.432	1	-3.92321	2017.99	95785.4	209.393	2035.79	96501.3	44.5085	0	2711.8	98841	0.00115	0.00015	0	0	0.00117	257.831	0	-41.1211	258.147	259.008	258.619	0.4719	0.29067	0.81306	0.39208	13.4516	-0.00251	0.488074	36.5515
949	0.15	0.49113	0.92884	246.732	16.5437	13.0395	276.432	1	-3.4388	1995.41	95785.4	208.915	2009.41	96501.3	44.5044	0	2711.8	98815.4	0.00116	0.00012	0	0	0.00117	257.831	0	-41.1285	258.155	259.036	258.769	0.50729	0.18695	0.64452	0.40977	13.4516	-0.00198	0.450402	24.524
950	0.15	0.49118	0.92884	249.186	14.4173	12.5478	276.432	1	-3.45421	2019	95785.4	209.914	2031.2	96501.3	44.5423	0	2711.8	98837.2	0.00118	9e-05	0	0	0.00119	257.831	0	-40.9422	258.354	259.219	258.949	-0.14239	-0.23498	0.51516	0.40514	13.4516	-1e-05	0.468352	329.886
951	0.15	0.49124	0.92885	250.344	14.494	13.8359	276.432	1	-3.26531	2005.05	95785.4	208.984	2016.74	96501.3	266.403	0	2711.8	98822.1	0.00116	0.00014	0	0	0.00118	257.831	0	-41.0782	258.208	259.084	258.861	0.13361	0.02479	0.0516	0.31697	13.4516	0.00152	0.317938	4.47196
952	0.15	0.49129	0.92886	249.443	14.1728	12.8755	276.432	1	-3.33211	2012.34	95785.4	210.323	2022.62	96501.3	44.5164	0	2711.8	98827.8	0.00116	0.00013	0	0	0.00118	257.831	0	-41.0765	258.199	259.07	258.825	0.21863	0.04203	-0.10685	0.02645	13.4516	0.0004	0.0496601	57.8173
953	0.15	0.49135	0.92887	250.174	13.2266	12.4779	276.432	1	-3.46709	2029.12	95785.4	210.689	2037.34	96501.3	44.5356	0	2711.8	98844.4	0.00117	0.0001	0	0	0.00119	257.831	0	-40.9916	258.304	259.163	258.897	0.82391	0.38143	0.25238	0.24946	13.4516	-0.00098	0.455762	56.8148
954	0.15	0.4914	0.92888	248.907	15.0478	14.5926	276.432	1	-3.8235	2051.8	95785.4	210.257	2060.52	96501.3	44.4749	0	2711.8	98866.9	0.00114	7e-05	0	0	0.00115	257.831	0	-41.3486	257.991	258.832	258.592	1.34891	0.97137	0.57655	0.42136	13.4516	-0.00167	1.05882	66.5498
955	0.15	0.49146	0.92888	247.058	16.6427	15.7266	276.432	1	-4.00188	2113.08	95785.4	209.92	2122.92	96501.3	173.198	0	2711.8	98928.5	0.00111	7e-05	0	0	0.00112	257.831	0	-41.7045	257.683	258.478	258.295	1.5389	1.25711	-0.03101	-0.11851	13.4516	-0.00236	1.26268	95.3855
956	0.15	0.49041	0.92889	246.913	16.4519	15.9089	276.432	1	-4.34693	2137.42	95785.4	209.738	2146.41	96501.3	173.209	0	2711.8	98952.8	0.0011	2e-05	0	0	0.00112	257.831	0	-41.7398	257.667	258.443	258.25	1.95955	1.46994	-0.28291	-0.39226	13.4516	-0.00337	1.52138	104.941
957	0.15	0.4916	0.9289	245.801	17.9219	17.2487	276.432	1	-4.24142	2182.64	95785.4	208.941	2191.23	96501.3	172.979	0	2711.8	98997.6	0.00107	2e-05	0	0	0.00109	257.831	0	-42.1008	257.349	258.09	257.972	2.02928	1.54181	0.11279	0.13209	13.4516	-0.00227	1.54746	85.1033
958	0.15	0.48959	0.92891	243.889	19.4286	17.8599	276.432	1	-4.05891	2221.23	95785.4	208.181	2230.09	96501.3	100.868	0	2711.8	99036.8	0.00104	0	0	0	0.00106	257.831	0	-42.4656	257.021	257.733	257.678	1.57863	1.35727	0.79428	0.49649	13.4516	-0.00184	1.44523	69.9075
959	0.15	0.4917	0.92892	242.625	12.2173	38.827	276.432	1	0.09959	2247.85	95785.4	207.696	2256.84	96501.3	172.837	0	2711.8	99063.9	0.00107	0	0	0	0.00107	257.831	72.611	-42.3325	257.313	258.005	258.628	1.71477	1.29788	0.83072	0.54802	13.4516	-0.00253	1.40884	67.1085
960	0.15	0.49167	0.92891	239.606	-0.46984	71.6228	276.432	1	8.13563	2270.94	95785.4	208.122	2279.83	96501.3	264.495	0	2711.8	99087.5	0.00109	0	0	0	0.00107	257.831	196.363	-41.6546	258.165	258.842	260.444	1.5842	1.21049	0.80019	0.41037	13.4516	-0.00293	1.27816	71.2728
961	0.15	0.49153	0.92889	226.731	-17.5369	107.41	276.432	1	21.7199	2230.2	95785.4	210.174	2239.21	96501.3	265.931	0	2711.8	99047.1	0.00115	0	1e-05	0	0.0011	257.831	369.523	-40.1616	259.761	260.473	263.034	1.54201	1.16707	0.51898	-0.06435	13.4516	-0.00383	1.16884	93.156
962	0.15	0.49134	0.92887	197.172	-32.4314	122.934	276.432	1	36.0292	2218.83	95785.4	215.181	2228.91	96501.3	268.187	0	2711.8	99035.9	0.00129	0	1e-05	0	0.00123	257.831	529.978	-37.9468	262.039	262.765	265.491	2.44455	1.80946	-0.49572	-0.49015	13.4516	-0.00478	1.87467	105.157
963	0.15	0.49081	0.92879	181.487	-41.8924	122.05	276.432	1	50.1656	2168.91	95785.4	218.379	2183.82	96501.3	386.876	0	2711.8	98986.6	0.00139	0	2e-05	0	0.00133	257.831	616.643	-35.8798	264.066	264.836	267.289	3.2314	2.41839	-0.62684	-0.64749	13.4516	-0.00632	2.50357	104.989
964	0.15	0.49006	0.92868	184.701	-45.4071	101.178	276.432	1	55.8371	2138.87	95785.4	219.267	2149.67	96501.3	534.901	0	2711.8	98957.6	0.00148	0	2e-05	0	0.00141	257.831	594.878	-34.2889	265.555	266.351	268.273	3.05794	2.42513	-1.01908	-0.78036	13.4516	-0.00554	2.54759	107.837
965	0.15	0.48932	0.92858	186.942	-41.2971	71.8493	276.432	1	49.6699	2102.52	95785.4	219.088	2114.68	96501.3	536.274	0	2711.8	98922	0.00154	0	2e-05	0	0.00147	257.831	511.772	-33.5503	266.137	266.962	268.17	3.17167	2.3823	0.48832	-0.21146	13.4516	-0.00682	2.39167	95.0724
966	0.15	0.48875	0.9285	190.267	-30.6603	35.6446	276.432	1	34.7173	2081.59	95785.4	217.874	2093.16	96501.3	390.434	0	2711.8	98899.9	0.00158	0	1e-05	0	0.0015	257.831	375.91	-33.4821	265.992	266.834	267.083	2.82643	2.17178	-0.28041	-0.58209	13.4516	-0.00659	2.24843	105.004
967	0.15	0.48853	0.92846	188.672	-15.3841	-2.37921	276.432	1	5.07277	2130.16	95785.4	215.82	2141.01	96501.3	45.8419	0	2711.8	98949.2	0.00163	0	0	0	0.00155	257.831	202.053	-33.6229	265.408	266.21	265.211	1.78806	1.07136	-0.64781	-0.35466	13.4516	-0.00129	1.12854	108.316
968	0.15	0.486	0.92847	186.531	32.4441	-14.8682	276.432	1	-2.42115	2100.84	95785.4	210.717	2109.99	96501.3	45.5247	0	2711.8	98918.4	0.0014	0	0	0	0.00144	257.831	23.3865	-35.4106	263.136	263.955	258.606	3.25236	2.01868	0.83873	0.63529	13.4516	-0.00239	2.11629	72.5309
969	0.15	0.48339	0.92848	182.501	39.3353	-18.032	276.432	1	-3.33444	2126.36	95785.4	204.213	2134.99	96501.3	45.0338	0	2711.8	98943.1	0.00118	0	0	0	0.00124	257.831	0	-38.1989	260.211	261.002	257.21	3.31406	1.92228	1.60611	1.00062	13.4516	-0.00154	2.16712	62.5013
970	0.15	0.48151	0.92849	179.442	48.5668	-7.7711	276.432	1	-0.81001	2107.84	95785.4	200.797	2116.55	96501.3	44.8329	0	2711.8	98925.4	0.00114	0	0	0	0.00117	257.831	0	-39.3234	259.086	259.887	255.435	2.02602	1.16616	1.67139	1.08694	13.4516	0.0002	1.59417	47.0137
971	0.15	0.48869	0.92849	177.498	50.2407	-5.3992	276.432	1	-0.77824	2087.37	95785.4	199.058	2096.27	96501.3	44.4977	0	2711.8	98905.3	0.00109	0	0	0	0.00112	257.831	0	-41.2343	257.356	258.166	254.66	0.16611	0.14356	1.91041	1.40603	13.4516	0.0043	1.41334	5.82987
972	0.15	0.4887	0.92849	175.371	50.8704	-4.5024	276.432	1	-0.99677	2062.71	95785.4	197.644	2071.48	96501.3	101.381	0	2711.8	98881.3	0.00101	2e-05	0	0	0.00104	257.831	0	-42.5511	256.178	257.003	254.052	-0.66473	-0.51516	1.63302	1.22335	13.4516	0.00674	1.32739	337.164
973	0.15	0.48874	0.92849	194.235	39.0276	-2.6246	276.432	1	-1.52725	1983.03	95785.4	200.359	1994.05	96501.3	174.756	0	2711.8	98802.8	0.00094	1e-05	0	0	0.001	257.831	0	-43.0557	255.765	256.647	255.267	-0.96258	-0.71291	1.10166	0.85837	13.4516	0.00716	1.11581	320.289
974	0.15	0.48876	0.9285	200.978	35.5329	-1.78801	276.432	1	-0.29361	1964.48	95785.4	177.088	1978.09	96501.3	175.109	0	2711.8	98786.3	0.00098	0	0	0	0.001	257.831	0	-42.2118	256.596	257.493	255.471	-0.36362	-0.50608	0.83033	0.84582	13.4516	0.00542	0.985661	329.107
975	0.15	0.4848	0.9285	214.059	26.7622	-1.85406	276.432	1	-0.27764	1896.42	95785.4	168.471	1911.2	96501.3	269.358	0	2711.8	98720.9	0.001	0	0	0	0.00102	257.831	0	-41.2228	257.539	258.488	256.44	-0.74809	-0.60449	0.86075	0.78234	13.4516	0.00547	0.988668	322.308
976	0.15	0.48259	0.9285	218.368	22.5632	-3.57977	276.432	1	-0.42512	1833.96	95785.4	173.672	1851.2	96501.3	269.845	0	2711.8	98660	0.00105	0	0	0	0.00106	257.831	0	-39.977	258.664	259.663	256.923	-1.12006	-0.78896	1.30084	0.94924	13.4516	0.00577	1.23431	320.268
977	0.15	0.48087	0.9285	219.364	21.2237	-4.37491	276.432	1	-0.42705	1796.73	95785.4	174.842	1810.4	96501.3	270.12	0	2711.8	98620.1	0.00108	0	0	0	0.00109	257.831	0	-39.2318	259.235	260.266	257.045	-1.21245	-0.91486	1.28933	0.93825	13.4516	0.00587	1.31045	315.723
978	0.15	0.47939	0.9285	215.956	22.6859	-5.14588	276.432	1	-0.26952	1743.51	95785.4	184.788	1759.27	96501.3	389.007	0	2711.8	98568.9	0.00111	0	0	0	0.00112	257.831	0	-38.4948	259.757	260.829	256.773	-0.69263	-0.77805	1.01332	1.10627	13.4516	0.00491	1.35248	324.881
979	0.15	0.47807	0.9285	225.628	14.3194	-8.1879	276.432	1	-0.74661	1703.38	95785.4	176.871	1719.77	96501.3	389.715	0	2711.8	98528.2	0.0011	0	0	0	0.00112	257.831	0	-38.2368	260.136	261.24	257.894	-1.83689	-1.3107	1.47634	1.00268	13.4516	0.00574	1.65024	307.416
980	0.15	0.47689	0.92851	200.962	23.9616	-15.3074	276.432	1	-2.02798	1647.58	95785.4	193.79	1667.28	96501.3	390.107	0	2711.8	98474.7	0.00108	0	0	0	0.00111	257.831	0	-38.2988	259.842	260.986	256.583	-2.42057	-1.66919	1.86588	1.21517	13.4516	0.00797	2.06466	306.055
981	0.15	0.4758	0.92851	208.525	17.703	-17.1033	276.432	1	-2.44411	1621.48	95785.4	193.59	1643.95	96501.3	177.139	0	2711.8	98450	0.00107	0	0	0	0.00111	257.831	0	-38.8377	259.242	260.402	257.368	-2.11045	-1.49153	2.55693	1.51834	13.4516	0.00774	2.12838	315.51
982	0.15	0.4889	0.92852	185.783	29.3244	-20.1368	276.432	1	-2.96787	1634.08	95785.4	201.471	1655.27	96501.3	389.786	0	2711.8	98460.3	0.001	0	0	0	0.00105	257.831	0	-39.2515	258.749	259.898	255.741	-2.66169	-1.7286	2.51082	1.4445	13.4516	0.00857	2.2527	309.884
983	0.15	0.48888	0.92852	182.325	-1.3816	0.97933	276.432	1	3.31397	1682.15	95785.4	202.54	1697.91	96501.3	388.102	0	2711.8	98504.6	0.00112	0	0	0	0.00109	257.831	149.983	-39.0227	259.868	260.989	259.918	-1.42653	-1.00393	1.07946	0.56951	13.4516	0.00433	1.15422	299.565
984	0.15	0.4887	0.92849	181.959	-31.5644	34.5558	276.432	1	15.6396	1723.71	95785.4	210.531	1740.54	96501.3	387.642	0	2711.8	98544	0.00143	0	1e-05	0	0.00138	257.831	332.117	-36.2178	262.975	264.079	264.349	0.60943	0.32129	0.66035	0.40794	13.4516	0.00042	0.519271	38.2237
985	0.15	0.48827	0.92843	186.01	-46.1431	70.2572	276.432	1	35.7231	1729.8	95785.4	217.621	1744.91	96501.3	388.957	0	2711.8	98548.4	0.00169	0	1e-05	0	0.00161	257.831	481.881	-34.159	265.208	266.318	266.942	4.39246	3.34111	1.44076	0.90288	13.4516	-0.00679	3.46095	74.878
986	0.15	0.4876	0.92833	186.332	-49.8964	99.8605	276.432	1	49.9792	1750.07	95785.4	220.822	1766.66	96501.3	389.335	0	2711.8	98567.1	0.00167	0	2e-05	0	0.00159	257.831	582.466	-33.8076	265.708	266.806	268.098	4.6775	3.5127	0.92696	0.65792	13.4516	-0.007	3.57378	79.3916
987	0.15	0.48283	0.92821	187.301	-52.3406	108.165	276.432	1	60.4408	1755.17	95785.4	223.618	1772.3	96501.3	536.835	0	2711.8	98571.3	0.00168	0	2e-05	0	0.0016	257.831	623.586	-33.1083	266.443	267.541	269.024	4.78211	3.55155	0.62468	0.47061	13.4516	-0.00736	3.58259	82.4518
988	0.15	0.47974	0.92808	188.399	-51.6791	99.3191	276.432	1	59.7448	1784.52	95785.4	225.816	1797.58	96501.3	537.946	0	2711.8	98599.7	0.00175	0	2e-05	0	0.00167	257.831	601.905	-32.538	267.008	268.086	269.478	4.35921	3.25979	0.28437	0.33598	13.4516	-0.00642	3.27706	84.1154
989	0.15	0.47721	0.92796	189.606	-45.5988	73.4958	276.432	1	52.4235	1817.91	95785.4	226.854	1830.09	96501.3	538.86	0	2711.8	98632.5	0.00181	0	2e-05	0	0.00172	257.831	519.368	-32.1665	267.286	268.339	269.146	4.35253	3.24669	0.50751	0.50503	13.4516	-0.00618	3.28573	81.1584
990	0.15	0.47515	0.92788	190.098	-34.2177	36.2823	276.432	1	35.6907	1871.76	95785.4	226.411	1883.89	96501.3	392.012	0	2711.8	98685.3	0.00185	0	1e-05	0	0.00176	257.831	383.366	-32.2298	267.053	268.065	268.013	4.18506	3.10034	1.13961	0.82904	13.4516	-0.006	3.20927	75.0292
991	0.15	0.47356	0.92783	189.385	-15.8633	-4.13606	276.432	1	11.087	1965.65	95785.4	224.15	1978.12	96501.3	273.27	0	2711.8	98778.4	0.00184	0	0	0	0.00178	257.831	208.403	-33.0676	265.936	266.871	265.807	3.62074	2.69238	0.99606	0.73408	13.4516	-0.00416	2.79066	74.749
992	0.15	0.4724	0.92784	186.689	28.2998	-19.9981	276.432	1	-4.26857	2013.9	95785.4	219.048	2025.04	96501.3	103.896	0	2711.8	98825.8	0.00148	0	0	0	0.00155	257.831	27.1199	-35.3618	262.897	263.786	259.985	3.32564	2.17674	0.80484	0.5562	13.4516	-0.00285	2.24668	75.6665
993	0.15	0.47134	0.92785	182.808	47.896	-9.74675	276.432	1	-1.58288	2085.34	95785.4	210.194	2097.02	96501.3	103.238	0	2711.8	98897.3	0.00127	0	0	0	0.00131	257.831	0	-37.8129	260.731	261.558	256.917	2.7595	1.60072	1.08338	0.67552	13.4516	0.00023	1.73742	67.1198
994	0.15	0.47031	0.92785	180.591	52.2961	-4.44449	276.432	1	-0.38862	2111.98	95785.4	206.487	2122.16	96501.3	102.567	0	2711.8	98925.1	0.00117	0	0	0	0.00119	257.831	0	-39.7335	258.841	259.641	255.713	0.07462	-0.0184	1.10098	1.01186	13.4516	0.00449	1.01203	358.958
995	0.15	0.46934	0.92785	179.902	49.6099	-6.12275	276.432	1	-1.21801	2131.01	95785.4	205.353	2142.16	96501.3	176.371	0	2711.8	98944.9	0.00112	0	0	0	0.00116	257.831	0	-40.647	258.092	258.875	255.456	-1.23619	-0.99052	1.3209	1.10424	13.4516	0.00784	1.4834	318.107
996	0.15	0.46842	0.92785	180.817	47.3434	-6.81781	276.432	1	-1.08078	2159.43	95785.4	204.945	2171.31	96501.3	176.564	0	2711.8	98975	0.0011	0	0	0	0.00114	257.831	0	-40.2605	258.317	259.078	255.234	-1.49738	-1.1124	1.34801	1.03022	13.4516	0.00828	1.51618	312.804
997	0.15	0.46754	0.92786	182.569	45.8714	-6.36129	276.432	1	-0.40884	2127.78	95785.4	204.077	2142.76	96501.3	271.478	0	2711.8	98946.4	0.00104	0	0	0	0.00106	257.831	0	-39.9341	258.505	259.288	254.98	-1.06945	-1.14289	0.6288	0.87887	13.4516	0.00755	1.44174	307.56
998	0.15	0.46669	0.92786	184.809	43.8798	-5.74957	276.432	1	-0.38587	2155.55	95785.4	203.552	2174.81	96501.3	271.268	0	2711.8	98978.2	0.00107	0	0	0	0.00109	257.831	0	-39.5893	258.896	259.656	254.849	-0.19586	-0.46291	0.6345	0.92206	13.4516	0.00517	1.03174	333.342
999	0.15	0.46587	0.92786	187.148	38.7502	-9.23851	276.432	1	-1.00045	2090.56	95785.4	203.44	2111	96501.3	272.574	0	2711.8	98916.1	0.0011	0	0	0	0.00113	257.831	0	-39.0389	259.28	260.089	255.186	-1.70228	-1.20783	1.43046	1.17016	13.4516	0.00814	1.6817	314.092
1000	0.15	0.46509	0.92786	189.861	35.6628	-10.1905	276.432	1	-1.16048	2024.34	95785.4	204.623	2044.34	96501.3	273.999	0	2711.8	98849.7	0.00109	0	0	0	0.00113	257.831	0	-38.5582	259.673	260.533	255.356	-2.03091	-1.37665	1.48307	1.053	13.4516	0.00879	1.7332	307.412
1001	0.15	0.46434	0.92786	192.155	31.8092	-12.5545	276.432	1	-1.55328	1969.7	95785.4	205.497	1991.21	96501.3	274.597	0	2711.8	98798.3	0.00112	0	0	0	0.00116	257.831	0	-37.8807	260.406	261.307	255.67	-2.17857	-1.49894	1.68878	1.14683	13.4516	0.00895	1.88734	307.419
1002	0.15	0.46362	0.92787	196.404	22.7388	-20.258	276.432	1	-2.93419	1910.8	95785.4	208.131	1935.87	96501.3	274.612	0	2711.8	98743.1	0.00112	0	0	0	0.00117	257.831	0	-37.5912	260.634	261.578	256.741	-2.82524	-1.84866	2.09596	1.34246	13.4516	0.00951	2.28468	305.986
1003	0.15	0.46293	0.92788	198.484	24.7968	-15.7743	276.432	1	-2.20189	1893.05	95785.4	210.677	1915.97	96501.3	275.787	0	2711.8	98724.9	0.0012	0	0	0	0.00124	257.831	0	-36.652	261.68	262.641	256.467	-2.53713	-1.68116	1.94671	1.33638	13.4516	0.00954	2.14761	308.482
1004	0.15	0.46226	0.92788	200.797	23.9434	-14.6744	276.432	1	-1.96025	1837.52	95785.4	210.824	1859.59	96501.3	399.055	0	2711.8	98669	0.00131	0	0	0	0.00137	257.831	0	-35.4358	262.349	263.356	256.536	-1.69039	-1.23344	2.13217	1.52146	13.4516	0.00807	1.95863	320.968
1005	0.15	0.46159	0.92789	202.74	20.0529	-17.8073	276.432	1	-2.12688	1832.2	95785.4	211.845	1852.84	96501.3	551.566	0	2711.8	98663.1	0.00141	0	0	0	0.00148	257.831	0	-33.4564	264.038	265.055	257.013	-0.25919	-0.49475	2.65643	2.03435	13.4516	0.00606	2.09365	346.331
1006	0.15	0.46096	0.92789	204.943	9.83116	-27.948	276.432	1	-5.0297	1812.81	95785.4	213.582	1831.09	96501.3	551.806	0	2711.8	98643.6	0.00148	0	0	0	0.00154	257.831	0	-32.1745	265.812	266.851	258.36	1.77832	0.64138	3.91164	2.6471	13.4516	0.00244	2.72369	13.62
1007	0.15	0.46024	0.92788	206.299	-50.3904	-59.5785	276.432	1	17.5983	1783.63	95785.4	221.543	1799.33	96501.3	553.062	0	2711.8	98613.2	0.00185	0	1e-05	0	0.00178	257.831	153.238	-29.9737	268.241	269.314	266.611	3.73843	2.00455	5.74985	3.84159	13.4516	-0.00144	4.33313	27.5557
1008	0.15	0.45894	0.92778	210.608	-73.4167	-38.3131	276.432	1	59.6217	1751.1	95785.4	229.953	1764.8	96501.3	554.188	0	2711.8	98580.9	0.00216	0	2e-05	0	0.00206	257.831	334.025	-27.3609	271.233	272.342	270.445	5.01013	3.14158	6.75532	4.81732	13.4516	-0.00308	5.75118	33.1101
1009	0.15	0.45711	0.9276	214.742	-85.5421	-13.4721	276.432	1	96.9217	1650.15	95785.4	234.689	1673.59	96501.3	743.167	0	2711.8	98482.4	0.00245	0	3e-05	0	0.00234	257.831	481.784	-25.5532	273.155	274.351	272.91	6.19174	4.18396	7.68203	5.63109	13.4516	-0.00394	7.01532	36.6127
1010	0.15	0.45256	0.92699	220.264	-91.0991	-20.8905	276.432	1	118.505	1606.54	95785.4	237.293	1635.14	96501.3	745.39	0	2711.8	98444.4	0.00288	0	4e-05	0	0.00275	257.831	578.206	-24.368	274.276	275.508	273.915	6.46855	4.56752	8.43343	6.18711	13.4516	-0.00383	7.69042	36.4359
1011	0.15	0.4434	0.92566	225.039	-97.1744	-17.7597	276.432	1	106.615	1530.46	95785.4	238.699	1564.52	96501.3	975.528	0	2711.8	98373.6	0.00333	0	4e-05	0	0.00317	257.831	615.5	-23.6159	274.984	276.275	274.677	5.99955	4.33592	8.55756	6.36157	13.4516	-0.00275	7.69869	34.2776
1012	0.15	0.43219	0.924	228.42	-100.961	-22.9359	276.432	1	96.9302	1481.3	95785.4	238.971	1519.05	96501.3	977.076	0	2711.8	98328.2	0.00357	0	3e-05	0	0.0034	257.831	591.368	-23.1152	275.418	276.748	275.017	5.55569	3.9807	8.72306	6.48607	13.4516	-0.00191	7.6102	31.5387
1013	0.15	0.42139	0.92239	230.287	-99.3025	-41.261	276.432	1	88.5227	1425.37	95785.4	238.708	1466.16	96501.3	978.594	0	2711.8	98273.5	0.00367	0	3e-05	0	0.00351	257.831	509.098	-22.8059	275.593	276.968	274.887	5.54105	4.00123	9.16908	6.84584	13.4516	-0.00147	7.9294	30.3053
1014	0.15	0.41321	0.92119	231.244	-90.8587	-60.4294	276.432	1	68.4043	1385.45	95785.4	237.964	1428.34	96501.3	979.007	0	2711.8	98235.4	0.00371	0	2e-05	0	0.00358	257.831	375.38	-22.8854	275.376	276.78	274.331	4.92651	3.59291	9.25185	6.95085	13.4516	-0.00032	7.82453	27.3345
1015	0.15	0.40958	0.9207	231.735	-75.379	-80.2748	276.432	1	40.6771	1382.54	95785.4	237.466	1426.15	96501.3	979.244	0	2711.8	98234.5	0.00372	0	1e-05	0	0.00364	257.831	204.15	-23.3601	274.778	276.18	273.362	4.41599	3.12217	9.26582	6.9562	13.4516	0.00058	7.62474	24.1721
1016	0.15	0.40901	0.92069	231.359	-53.1647	-105.829	276.432	1	-2.88511	1327.61	95785.4	237.022	1370.41	96501.3	749.156	0	2711.8	98180.9	0.00349	0	0	0	0.0035	257.831	28.5019	-24.103	273.834	275.275	271.946	4.0327	2.80191	9.45476	7.02135	13.4516	0.00109	7.55977	21.7548
1017	0.15	0.40875	0.92072	230.609	-47.571	-105.073	276.432	1	-13.982	1316.99	95785.4	236.561	1364.65	96501.3	749.187	0	2711.8	98172	0.00346	0	-1e-05	0	0.00349	257.831	0	-24.5437	273.408	274.853	271.562	4.17516	2.8865	9.64712	7.15591	13.4516	0.00097	7.71615	21.9678
1018	0.15	0.4086	0.92077	232.167	-51.8562	-103.578	276.432	1	-19.9421	1287.46	95785.4	238.225	1338.3	96501.3	980.262	0	2711.8	98144.6	0.00361	0	-1e-05	0	0.00365	257.831	0	-24.2029	273.744	275.212	271.944	4.42984	3.0644	9.75724	7.23323	13.4516	0.00067	7.85558	22.9602
1019	0.15	0.40855	0.92083	234.344	-56.7621	-104.326	276.432	1	-24.2274	1277.89	95785.4	240.108	1330.12	96501.3	980.949	0	2711.8	98136.4	0.00379	0	-1e-05	0	0.00384	257.831	0	-23.6671	274.265	275.743	272.45	4.98487	3.45908	9.50666	7.06794	13.4516	-0.00013	7.86899	26.0773
1020	0.15	0.40857	0.92091	236.407	-60.6967	-104.202	276.432	1	-28.2087	1277.36	95785.4	240.986	1330.41	96501.3	981.059	0	2711.8	98137.1	0.00394	0	-1e-05	0	0.004	257.831	0	-23.3036	274.651	276.13	272.877	5.87813	4.12095	9.46526	7.02447	13.4516	-0.00149	8.14404	30.3983
1021	0.15	0.40865	0.92099	236.999	-60.2428	-102.677	276.432	1	-29.3084	1204.41	95785.4	240.754	1257.47	96501.3	980.742	0	2711.8	98063.8	0.004	0	-1e-05	0	0.00406	257.831	0	-23.1375	274.764	276.303	273.011	6.02156	4.21748	9.4078	6.93279	13.4516	-0.00191	8.11485	31.3137
1022	0.15	0.40873	0.92107	237.196	-58.0898	-100.859	276.432	1	-28.7987	1208.39	95785.4	240.932	1260.33	96501.3	981.321	0	2711.8	98066.5	0.004	0	-1e-05	0	0.00406	257.831	0	-23.0898	274.791	276.328	273.012	5.87949	4.11704	8.91662	6.53962	13.4516	-0.00215	7.72765	32.1926
1023	0.15	0.4088	0.92115	237.044	-55.185	-97.4669	276.432	1	-29.1136	1155.01	95785.4	241.085	1204.82	96501.3	981.529	0	2711.8	98011.2	0.00399	0	-1e-05	0	0.00406	257.831	0	-23.0594	274.748	276.329	272.938	5.38787	3.83379	8.28954	6.07046	13.4516	-0.00187	7.17972	32.2744
1024	0.15	0.4089	0.92124	236.284	-52.8526	-94.716	276.432	1	-29.9834	1135.84	95785.4	240.808	1183.22	96501.3	751.951	0	2711.8	97989.8	0.00398	0	-1e-05	0	0.00406	257.831	0	-23.0478	274.713	276.311	272.879	5.22697	3.6341	7.83301	5.72128	13.4516	-0.00192	6.77789	32.4233
1025	0.15	0.40901	0.92132	235.941	-52.8591	-95.8325	276.432	1	-29.634	1103.14	95785.4	240.693	1149.8	96501.3	752.78	0	2711.8	97955.4	0.00401	0	-1e-05	0	0.00408	257.831	0	-22.9181	274.818	276.445	272.982	5.69506	3.77272	7.90201	5.75857	13.4516	-0.00253	6.88437	33.2308
1026	0.15	0.4091	0.92141	236.168	-53.4217	-97.2075	276.432	1	-29.2727	1054.64	95785.4	241.109	1099.94	96501.3	753.192	0	2711.8	97906	0.00405	0	-1e-05	0	0.00412	257.831	0	-22.8048	274.924	276.591	273.133	6.31014	4.13233	8.1645	5.98762	13.4516	-0.00315	7.27515	34.6113
1027	0.15	0.40915	0.92148	235.972	-53.6846	-97.3106	276.432	1	-30.718	1061.09	95785.4	241.256	1108.02	96501.3	753.635	0	2711.8	97911.9	0.00408	0	-1e-05	0	0.00415	257.831	0	-22.8156	274.938	276.601	273.178	6.53688	4.34157	8.27723	6.07359	13.4516	-0.00348	7.46577	35.5582
1028	0.15	0.40924	0.92156	235.845	-52.6804	-93.4707	276.432	1	-32.6093	1041.09	95785.4	240.849	1089.84	96501.3	753.823	0	2711.8	97892.8	0.00409	0	-1e-05	0	0.00416	257.831	0	-22.8689	274.87	276.548	273.139	6.31096	4.19925	7.91673	5.85157	13.4516	-0.00325	7.2024	35.6643
1029	0.15	0.40939	0.92165	236.097	-51.2764	-92.9359	276.432	1	-31.5342	1058.1	95785.4	240.605	1108.12	96501.3	754.104	0	2711.8	97910.8	0.00408	0	-1e-05	0	0.00416	257.831	0	-22.8598	274.885	276.549	273.144	6.22861	4.14676	7.70136	5.74154	13.4516	-0.00311	7.08244	35.8383
1030	0.15	0.40943	0.92172	236.634	-51.7994	-95.7134	276.432	1	-30.3831	1073.93	95785.4	240.705	1125.74	96501.3	754.504	0	2711.8	97927.2	0.00409	0	-1e-05	0	0.00416	257.831	0	-22.8282	274.94	276.59	273.192	6.6585	4.51073	7.74567	5.81252	13.4516	-0.00365	7.35745	37.8128
1031	0.15	0.40718	0.92142	236.896	-61.9112	-81.6379	276.432	1	10.394	1087.59	95785.4	240.824	1139.19	96501.3	564.287	0	2711.8	97940.4	0.00441	0	0	0	0.00439	257.831	153.395	-22.5463	275.34	276.982	273.889	7.22145	4.94754	7.72027	5.7671	13.4516	-0.00478	7.59853	40.626
1032	0.15	0.39865	0.92011	237.983	-81.6781	-58.0719	276.432	1	29.5666	1100.69	95785.4	242.492	1149.7	96501.3	564.614	0	2711.8	97952.6	0.00462	0	1e-05	0	0.00457	257.831	331.084	-21.861	276.19	277.828	275.202	8.051	5.51812	7.9631	5.92289	13.4516	-0.00604	8.09508	42.9738
1033	0.15	0.38458	0.9179	238.839	-102.548	-32.3729	276.432	1	46.719	1059.81	95785.4	243.924	1107.2	96501.3	564.712	0	2711.8	97910	0.00477	0	2e-05	0	0.00469	257.831	477.195	-21.2439	276.912	278.588	276.376	8.76143	6.11787	7.93222	5.85451	13.4516	-0.00728	8.4678	46.2601
1034	0.15	0.3668	0.91508	239.407	-124.609	-10.7745	276.432	1	59.5465	1082.55	95785.4	245.303	1128.9	96501.3	564.755	0	2711.8	97932.1	0.00486	0	2e-05	0	0.00476	257.831	574.56	-20.7242	277.551	279.214	277.375	9.37251	6.68785	7.69706	5.46134	13.4516	-0.00899	8.63444	50.7647
1035	0.15	0.3479	0.91207	240.733	-147.273	5.48441	276.432	1	61.5084	1097.23	95785.4	246.163	1143.62	96501.3	410.544	0	2711.8	97948.9	0.00492	0	2e-05	0	0.00479	257.831	613.252	-20.2186	278.145	279.797	278.243	8.30149	6.04032	5.98	4.21924	13.4516	-0.00862	7.368	55.0652
1036	0.15	0.33051	0.9093	242.881	-161.95	7.04882	276.432	1	56.3047	1152.36	95785.4	246.392	1207.77	96501.3	410.867	0	2711.8	98008	0.00488	0	2e-05	0	0.00474	257.831	589.891	-19.8791	278.552	280.158	278.695	7.26915	5.30768	3.45915	2.72211	13.4516	-0.00781	5.96501	62.8484
1037	0.15	0.31577	0.90694	244	-156.31	-5.43247	276.432	1	45.5253	1198.15	95785.4	244.883	1245.82	96501.3	564.664	0	2711.8	98054.6	0.00487	0	2e-05	0	0.00476	257.831	508.162	-19.9143	278.468	280.036	278.36	7.8848	5.65024	3.33244	2.54183	13.4516	-0.00898	6.19565	65.7788
1038	0.15	0.30438	0.90513	242.786	-128.171	-22.5473	276.432	1	28.1175	1241.78	95785.4	241.443	1285.45	96501.3	563.781	0	2711.8	98098.5	0.00479	0	1e-05	0	0.00472	257.831	376.195	-20.5712	277.736	279.264	277.289	8.46784	5.92886	2.61347	1.95675	13.4516	-0.01042	6.24342	71.7351
1039	0.15	0.29765	0.90407	240.697	-79.3942	-43.51	276.432	1	8.30249	1343.83	95785.4	237.486	1389.16	96501.3	562.845	0	2711.8	98203	0.00467	0	0	0	0.00465	257.831	206.558	-21.6349	276.562	277.999	275.606	7.72302	5.30183	1.59297	1.1323	13.4516	-0.00966	5.42139	77.9446
1040	0.15	0.29577	0.9038	238.246	-14.75	-49.8696	276.432	1	-16.2465	1412.28	95785.4	233.068	1458.52	96501.3	408.647	0	2711.8	98273.1	0.00433	0	-1e-05	0	0.0044	257.831	31.3737	-23.28	274.775	276.146	273.438	6.44227	4.33722	0.74227	0.56301	13.4516	-0.00666	4.37361	82.6039
1041	0.15	0.2962	0.9039	233.689	17.1958	-33.9133	276.432	1	-19.8068	1505.62	95785.4	228.771	1551.82	96501.3	284.789	0	2711.8	98364.3	0.00389	0	-1e-05	0	0.00401	257.831	0	-24.62	273.541	274.833	272.4	5.49858	3.39571	0.90626	0.43561	13.4516	-0.00545	3.42354	82.6899
1042	0.15	0.29632	0.90395	253.563	36.72	-7.73738	276.432	1	-5.17856	1609.17	95785.4	229.019	1657.49	96501.3	185.488	0	2711.8	98469.6	0.00352	0.00017	0	0	0.00359	257.831	0	-26.5115	272.012	273.213	271.587	3.04021	1.83485	-0.07038	-0.08681	13.4516	-0.0016	1.8369	92.7087
1043	0.15	0.29609	0.90395	300.718	17.7256	8.1074	276.432	1	1.63814	1689.81	95785.4	231.088	1736.2	96501.3	107.376	0	2711.8	98548.7	0.00335	0.00028	0	0	0.00334	257.831	0	-27.5509	271.429	272.565	271.828	1.31718	0.70347	0.45443	0.33618	13.4516	0.00097	0.779671	64.4574
1044	0.15	0.29585	0.90394	300.765	19.4299	11.0335	276.432	1	1.96741	1751.12	95785.4	229.851	1800.03	96501.3	46.8485	0	2711.8	98613.3	0.00323	0.00023	0	0	0.00322	257.831	0	-28.1045	270.955	272.038	271.461	0.30393	0.13156	1.30597	0.90046	13.4516	0.00143	0.91002	8.31228
1045	0.15	0.29561	0.90394	299.446	14.1301	6.20369	276.432	1	1.04692	1763.99	95785.4	228.697	1812.35	96501.3	46.8578	0	2711.8	98630.1	0.00323	0.00018	0	0	0.00323	257.831	0	-28.0665	270.952	272.022	271.278	1.07902	0.56746	0.7705	0.41926	13.4516	-0.002	0.705542	53.5417
1046	0.15	0.2954	0.90394	303.488	4.90749	1.62133	276.432	1	0.22575	1824.2	95785.4	227.356	1873.4	96501.3	46.9053	0	2711.8	98690.3	0.00329	0.00021	0	0	0.00328	257.831	0	-27.8715	271.128	272.151	271.241	0.63689	0.27738	-0.26336	-0.30916	13.4516	-0.00064	0.415355	138.101
1047	0.15	0.2952	0.90394	304.432	9.23989	7.65602	276.432	1	1.09777	1831.34	95785.4	224.17	1882.17	96501.3	46.7645	0	2711.8	98699.2	0.00312	0.00026	0	0	0.00311	257.831	0	-28.6077	270.48	271.494	270.845	1.05652	0.60334	-0.92803	-0.70701	13.4516	-0.00237	0.929453	139.524
1048	0.15	0.29501	0.90394	300.963	11.0726	7.86011	276.432	1	1.01724	1832.16	95785.4	189.553	1882.37	96501.3	46.6867	0	2711.8	98700.4	0.00302	0.00026	0	0	0.00301	257.831	0	-29.0338	270.067	271.079	270.494	0.19394	-0.204	-0.60995	-0.25496	13.4516	9e-05	0.326528	218.664
1049	0.15	0.2948	0.90394	299.408	13.8723	10.493	276.432	1	1.21989	1853.84	95785.4	211.555	1903.39	96501.3	106.068	0	2711.8	98721.8	0.00291	0.00024	0	0	0.0029	257.831	0	-29.5402	269.607	270.6	270.115	-0.11079	-0.1921	-1.54974	-0.65534	13.4516	0.00166	0.682915	196.337
1050	0.15	0.29458	0.90393	296.469	16.5387	12.0447	276.432	1	1.26991	1885.23	95785.4	219.066	1935.15	96501.3	46.5144	0	2711.8	98752.6	0.00282	0.0002	0	0	0.00281	257.831	0	-29.9791	269.198	270.165	269.726	0.70771	0.33082	-1.5605	-0.98889	13.4516	-0.0013	1.04276	161.503
1051	0.15	0.29437	0.90393	294.896	23.036	18.5857	276.432	1	1.83339	1952.41	95785.4	220.686	2000.36	96501.3	276.62	0	2711.8	98818.5	0.00267	0.00014	0	0	0.00266	257.831	0	-30.7393	268.549	269.463	269.215	0.93228	0.52207	-2.13536	-1.64554	13.4516	-0.00342	1.72637	162.398
1052	0.15	0.29414	0.90392	291.129	26.7282	20.6596	276.432	1	1.90696	1996.01	95785.4	220.973	2041.52	96501.3	105.367	0	2711.8	98860.6	0.00256	0.00012	0	0	0.00255	257.831	0	-31.3508	267.989	268.868	268.75	-0.43647	-0.14768	-1.82787	-1.53121	13.4516	-0.00065	1.53832	185.509
1053	0.15	0.31677	0.90392	289.863	19.8647	14.0536	276.432	1	1.03246	2051.12	95785.4	219.955	2095.23	96501.3	275.592	0	2711.8	98914.9	0.00257	0.00011	0	0	0.00257	257.831	0	-31.2805	268.047	268.884	268.63	-0.30328	-0.16637	-1.49852	-1.17363	13.4516	-0.00034	1.18536	188.068
1054	0.15	0.31711	0.90392	291.892	7.57521	4.48361	276.432	1	-0.54244	2100.07	95785.4	220.548	2140.91	96501.3	276.429	0	2711.8	98963.6	0.00269	2e-05	0	0	0.00269	257.831	0.01263	-30.6933	268.568	269.368	268.783	0.29503	0.20392	-1.20338	-1.10072	13.4516	-0.00202	1.11945	169.504
1055	0.15	0.3171	0.90392	292.297	-10.4606	21.788	276.432	1	2.89869	2158.79	95785.4	219.282	2200.13	96501.3	395.82	0	2711.8	99021	0.00264	0	0	0	0.00263	257.831	59.2176	-30.8644	268.596	269.352	269.295	-0.16936	-0.17894	-2.96161	-2.21837	13.4516	-0.00164	2.22558	184.612
1056	0.15	0.3169	0.90389	287.259	-30.1969	62.3356	276.432	1	9.83768	2209	95785.4	217.705	2243.48	96501.3	395.335	0	2711.8	99068.5	0.00248	0	0	0	0.00245	257.831	168.349	-31.6238	268.131	268.848	270.019	0.71368	0.48684	-2.48928	-1.9827	13.4516	-0.00309	2.0416	166.204
1057	0.15	0.31643	0.90383	245.607	-89.0485	101.544	276.432	1	23.4238	2199.34	95785.4	218.327	2232.35	96501.3	395.828	0	2711.8	99058	0.00246	0	1e-05	0	0.00241	257.831	399.207	-30.5836	269.333	270.062	272.16	0.88385	0.5494	-2.69387	-2.28244	13.4516	-0.00403	2.34763	166.466
1058	0.15	0.31502	0.90363	220.074	-125.9	124.385	276.432	1	33.1672	2227.67	95785.4	210.043	2266.61	96501.3	546.375	0	2711.8	99090.2	0.00248	0	1e-05	0	0.00241	257.831	553.56	-29.2494	270.775	271.483	273.901	0.59638	0.55992	-3.76952	-3.0669	13.4516	-0.00418	3.11759	169.654
1059	0.15	0.31295	0.90333	233.552	-114.561	129.732	276.432	1	37.6347	2243.61	95785.4	195.628	2284.93	96501.3	546.297	0	2711.8	99110	0.00244	0	1e-05	0	0.00236	257.831	534.893	-29.0395	271.002	271.695	274.051	2.18835	1.43606	-4.31322	-3.41947	13.4516	-0.00698	3.70878	157.219
1060	0.15	0.30886	0.90296	242.831	-93.5285	127.885	276.432	1	41.913	2286.54	95785.4	183.236	2325.63	96501.3	546.015	0	2711.8	99149.7	0.00231	0	1e-05	0	0.00223	257.831	488.234	-29.0464	270.989	271.651	273.814	1.98997	1.5193	-5.07687	-4.0303	13.4516	-0.00711	4.30716	159.345
1061	0.15	0.30892	0.90275	247.515	-57.8874	108.178	276.432	1	36.7838	2326.08	95785.4	172.633	2359.31	96501.3	545.432	0	2711.8	99187.2	0.00226	0	1e-05	0	0.00218	257.831	381.371	-29.3227	270.65	271.282	273.019	1.84978	1.35545	-5.39922	-4.23682	13.4516	-0.00695	4.44836	162.259
1062	0.15	0.30804	0.90263	251.657	-17.1546	77.0577	276.432	1	30.4452	2339.87	95785.4	165.016	2368.97	96501.3	727.201	0	2711.8	99194	0.00226	0	1e-05	0	0.00219	257.831	255.453	-29.7744	270.072	270.697	271.822	2.00909	1.4176	-5.03108	-3.95863	13.4516	-0.00694	4.2048	160.297
1063	0.15	0.30739	0.90253	247.473	28.7692	44.1011	276.432	1	22.6605	2399.31	95785.4	161.435	2408.56	96501.3	725.874	0	2711.8	99235.8	0.00214	0	1e-05	0	0.00208	257.831	127.039	-30.3951	269.313	269.904	270.359	1.30499	0.89217	-4.92398	-3.86842	13.4516	-0.0057	3.96997	167.013
1064	0.15	0.30698	0.90247	235.949	67.4794	17.5619	276.432	1	12.5332	2447.97	95785.4	165.641	2449.29	96501.3	542.459	0	2711.8	99276.4	0.00212	0	0	0	0.00208	257.831	23.8416	-31.2946	268.281	268.838	268.73	1.19514	0.78623	-4.41259	-3.47471	13.4516	-0.0052	3.56255	167.25
1065	0.15	0.30673	0.90244	229.221	76.5287	12.3387	276.432	1	8.1427	2522.86	95785.4	163.036	2515.92	96501.3	393.705	0	2711.8	99345.5	0.00207	0	0	0	0.00204	257.831	0	-32.1947	267.402	267.904	267.735	1.02375	0.71709	-3.99376	-3.17388	13.4516	-0.00453	3.25388	167.269
1066	0.15	0.30654	0.90241	226.997	72.7082	10.5517	276.432	1	6.57932	2578.45	95785.4	163.619	2569.94	96501.3	540.775	0	2711.8	99396.7	0.00201	0	0	0	0.00198	257.831	0	-32.8092	266.813	267.275	267.102	1.08827	0.75182	-3.9408	-3.08307	13.4516	-0.00443	3.17341	166.296
1067	0.15	0.30519	0.90239	207.399	79.0924	4.56225	276.432	1	4.78383	2632.95	95785.4	185.196	2621.29	96501.3	392.337	0	2711.8	99446.9	0.00191	0	0	0	0.00189	257.831	0	-33.5393	266.067	266.489	266.194	0.89667	0.55595	-3.89665	-3.05404	13.4516	-0.00444	3.10423	169.683
1068	0.15	0.30385	0.90237	196.028	82.763	1.93755	276.432	1	3.99904	2673.46	95785.4	195.162	2661.62	96501.3	391.445	0	2711.8	99485.3	0.00179	0	0	0	0.00177	257.831	0	-34.3024	265.31	265.701	265.367	0.35977	0.08113	-3.70295	-2.87839	13.4516	-0.00342	2.87953	178.385
1069	0.15	0.3062	0.90236	183.099	88.5971	0.69271	276.432	1	2.82014	2643.47	95785.4	208.791	2629.41	96501.3	390.48	0	2711.8	99453.8	0.00168	0	0	0	0.00166	257.831	0	-35.1266	264.449	264.863	264.471	-0.09225	-0.25831	-3.1699	-2.41671	13.4516	-0.00188	2.43048	186.101
1070	0.15	0.30614	0.90235	185.491	83.6655	0.64452	276.432	1	2.00037	2671.54	95785.4	198.274	2656.9	96501.3	271.828	0	2711.8	99480.9	0.00163	0	0	0	0.00161	257.831	0	-35.6557	263.942	264.335	263.966	-0.74405	-0.73272	-2.44262	-1.82709	13.4516	-0.00028	1.96854	201.852
1071	0.15	0.3061	0.90235	188.99	80.1841	2.1792	276.432	1	1.85165	2670.04	95785.4	190.318	2654.34	96501.3	271.232	0	2711.8	99478.2	0.00157	0	0	0	0.00155	257.831	0	-36.195	263.428	263.822	263.511	-1.13063	-0.9395	-2.02759	-1.55942	13.4516	0.00055	1.82056	211.068
1072	0.15	0.30606	0.90234	191.596	77.6083	3.52432	276.432	1	1.76996	2676.72	95785.4	181.39	2659.52	96501.3	270.758	0	2711.8	99483.7	0.00151	0	0	0	0.00149	257.831	0	-36.6838	262.968	263.357	263.113	-1.24455	-0.98898	-1.54609	-1.16734	13.4516	0.0013	1.52996	220.272
1073	0.15	0.30602	0.90234	192.82	75.2942	3.85437	276.432	1	1.53453	2668.28	95785.4	178.73	2651.55	96501.3	270.492	0	2711.8	99474.7	0.00146	0	0	0	0.00145	257.831	0	-37.073	262.584	262.98	262.763	-1.38455	-0.95929	-0.77889	-0.66556	13.4516	0.00167	1.16756	235.247
1074	0.15	0.30499	0.90233	183.41	78.6855	1.30873	276.432	1	0.83598	2646.31	95785.4	190.105	2630.31	96501.3	176.814	0	2711.8	99451.8	0.00143	0	0	0	0.00142	257.831	0	-37.4184	262.186	262.598	262.261	-1.05242	-0.6656	-0.59535	-0.54178	13.4516	0.00117	0.858224	230.855
1075	0.15	0.30479	0.90233	171.453	84.8269	-0.36292	276.432	1	0.15813	2664.57	95785.4	204.45	2646.85	96501.3	45.185	0	2711.8	99469.2	0.00138	0	0	0	0.00138	257.831	0	-37.8589	261.68	262.079	261.636	-0.34141	-0.16358	-0.90727	-0.61895	13.4516	-0.00132	0.640201	194.804
1076	0.15	0.30356	0.90233	169.704	84.9616	-0.16267	276.432	1	0.08647	2645.58	95785.4	204.481	2628.55	96501.3	45.1018	0	2711.8	99449	0.00134	0	0	0	0.00133	257.831	0	-38.3075	261.233	261.646	261.207	-0.09483	-0.10484	-0.78	-0.47813	13.4516	-0.00193	0.489489	192.368
1077	0.15	0.30269	0.90233	168.056	84.9911	-0.08076	276.432	1	0.00739	2676.43	95785.4	204.666	2660.05	96501.3	45.0381	0	2711.8	99479	0.00131	0	0	0	0.00131	257.831	0	-38.6889	260.871	261.261	260.805	0.55521	0.26853	-0.35792	-0.2468	13.4516	-0.00314	0.364717	132.585
1078	0.15	0.30196	0.90233	167.113	83.5991	0.01795	276.432	1	-0.10035	2672.97	95785.4	204.656	2658.16	96501.3	44.9611	0	2711.8	99475.9	0.00128	0	0	0	0.00129	257.831	1.49435	-39.1224	260.473	260.865	260.476	0.73672	0.30752	0.01581	0.00463	13.4516	-0.00309	0.307555	89.1374
1079	0.15	0.30125	0.90232	167.209	9.59536	33.286	276.432	1	4.16202	2657.6	95785.4	206.027	2644.84	96501.3	176.071	0	2711.8	99461.1	0.00132	0	0	0	0.00131	257.831	172.95	-38.4599	261.436	261.84	262.778	0.22275	-0.10146	0.37614	0.23763	13.4516	-0.00078	0.258384	336.879
1080	0.15	0.30042	0.90229	169.443	-61.2048	73.9315	276.432	1	13.2942	2669.54	95785.4	209.808	2658.47	96501.3	387.449	0	2711.8	99474.2	0.00133	0	0	0	0.0013	257.831	357.722	-36.9559	263.139	263.535	265.692	-0.36472	-0.43497	0.10776	-0.08554	13.4516	-0.00019	0.443301	258.874
1081	0.15	0.29937	0.90221	172.278	-110.996	109.514	276.432	1	25.9235	2614.7	95785.4	214.141	2605.4	96501.3	534.584	0	2711.8	99419.3	0.00126	0	1e-05	0	0.0012	257.831	508.19	-35.3136	264.881	265.322	268.399	-0.50606	-0.50245	-0.24913	-0.32962	13.4516	-0.00012	0.60092	236.734
1082	0.15	0.29803	0.90208	174.37	-137.624	137.086	276.432	1	36.8217	2583.18	95785.4	218.433	2574.45	96501.3	716.075	0	2711.8	99387.5	0.00118	0	1e-05	0	0.00113	257.831	609.062	-34.0266	266.231	266.699	270.517	0.29571	-0.0168	-0.42116	-0.41892	13.4516	-0.00115	0.419257	182.297
1083	0.15	0.29653	0.90193	177.493	-136.285	160.306	276.432	1	42.1223	2537.2	95785.4	221.353	2529.98	96501.3	936.002	0	2711.8	99343.3	0.00135	0	2e-05	0	0.00129	257.831	648.991	-33.146	267.196	267.699	271.68	1.99592	1.40414	-0.97339	-0.80059	13.4516	-0.00418	1.61634	119.69
1084	0.15	0.29494	0.90175	179.797	-116.795	158.745	276.432	1	48.7943	2527.3	95785.4	223.067	2519.14	96501.3	937.104	0	2711.8	99332.4	0.00124	0	2e-05	0	0.00118	257.831	626.117	-32.4795	267.864	268.377	271.997	2.50961	1.88397	-1.71619	-1.48972	13.4516	-0.0059	2.40179	128.335
1085	0.15	0.29322	0.90156	178.64	-83.5468	134.902	276.432	1	49.8973	2540.44	95785.4	223.083	2532.35	96501.3	937.944	0	2711.8	99345.6	0.00108	0	2e-05	0	0.00103	257.831	544.544	-32.1847	268.086	268.59	271.566	2.09136	1.78622	-2.4901	-1.9534	13.4516	-0.0053	2.64695	137.56
1086	0.15	0.29173	0.90139	185.292	-45.0178	88.7605	276.432	1	44.652	2495.77	95785.4	222.012	2492.21	96501.3	1200.83	0	2711.8	99306.2	0.0012	0	2e-05	0	0.00114	257.831	403.245	-31.494	268.536	269.07	270.687	3.43014	2.67975	-2.4383	-2.15215	13.4516	-0.00836	3.43698	128.769
1087	0.15	0.29047	0.90126	184.559	3.43423	34.7574	276.432	1	28.6788	2480.97	95785.4	220.2	2476.47	96501.3	393.416	0	2711.8	99290.4	0.00117	0	1e-05	0	0.00112	257.831	227.975	-31.6882	268.065	268.611	269.144	2.88127	2.10583	-0.84963	-0.56624	13.4516	-0.00423	2.18063	105.05
1088	0.15	0.29792	0.90118	187.113	70.5636	-7.24988	276.432	1	17.3563	2439.58	95785.4	216.825	2438.27	96501.3	179.815	0	2711.8	99250.2	0.00132	0	1e-05	0	0.00125	257.831	41.5867	-32.4845	266.843	267.418	266.638	4.54402	3.22691	0.24057	0.24183	13.4516	-0.00497	3.23596	85.7142
1089	0.15	0.2961	0.90114	182.733	91.6313	-3.49013	276.432	1	7.53068	2428.69	95785.4	214.341	2425.06	96501.3	179.136	0	2711.8	99238.4	0.00145	0	0	0	0.0014	257.831	0	-34.1494	265.199	265.779	265.074	3.12288	2.16549	-0.60169	-0.58397	13.4516	-0.00265	2.24285	105.092
1090	0.15	0.2949	0.90111	180.763	88.3551	-3.84658	276.432	1	6.10323	2423.75	95785.4	212.702	2420.76	96501.3	178.677	0	2711.8	99234.4	0.0014	0	0	0	0.00136	257.831	0	-34.9864	264.35	264.931	264.212	3.17987	2.22512	0.41271	0.28295	13.4516	-0.00375	2.24304	82.7531
1091	0.15	0.29399	0.90109	180.318	84.0806	-3.5317	276.432	1	3.73736	2435.16	95785.4	211.607	2434.15	96501.3	45.5276	0	2711.8	99245.5	0.00135	0	0	0	0.0013	257.831	0	-35.6264	263.686	264.257	263.514	2.72375	1.51599	1.06467	0.53848	13.4516	-0.00253	1.60878	70.4449
1092	0.15	0.29325	0.90108	179.086	83.0122	-2.34528	276.432	1	2.90475	2448.01	95785.4	210.466	2446.7	96501.3	45.3944	0	2711.8	99258.8	0.0013	0	0	0	0.00127	257.831	0	-36.3939	262.956	263.516	262.835	2.01089	1.04877	1.50534	0.96677	13.4516	-0.00018	1.42638	47.3297
1093	0.15	0.29259	0.90107	178.43	82.5935	-0.6674	276.432	1	2.46721	2405.21	95785.4	209.873	2403.66	96501.3	45.2636	0	2711.8	99216.8	0.00131	0	0	0	0.00129	257.831	0	-37.1232	262.256	262.846	262.226	0.97153	0.47205	2.23145	1.48171	13.4516	0.00192	1.55509	17.6711
1094	0.15	0.29201	0.90106	178.171	79.2035	-2.01139	276.432	1	1.77379	2375.87	95785.4	209.557	2373.76	96501.3	45.2068	0	2711.8	99187.2	0.00129	0	0	0	0.00128	257.831	0	-37.4279	261.89	262.501	261.795	0.59808	0.16042	2.54653	1.52006	13.4516	-0.00146	1.5285	6.02443
1095	0.15	0.29146	0.90105	177.321	79.1967	-1.82149	276.432	1	2.50363	2303.62	95785.4	209.141	2301.9	96501.3	45.1128	0	2711.8	99114.8	0.00122	0	0	0	0.0012	257.831	0	-37.8824	261.403	262.067	261.333	-0.26403	-0.33301	3.06797	1.91405	13.4516	0.00163	1.9428	350.13
1096	0.15	0.29094	0.90104	176.872	77.5739	-2.00669	276.432	1	1.9896	2228.09	95785.4	208.321	2226.63	96501.3	177.375	0	2711.8	99039.2	0.0012	0	0	0	0.00118	257.831	0	-38.1728	261.05	261.771	260.968	-0.71543	-0.64722	2.54241	1.6733	13.4516	0.00248	1.79411	338.854
1097	0.15	0.29045	0.90104	176.103	80.6161	2.34829	276.432	1	1.72213	2158.53	95785.4	207.762	2156.74	96501.3	271.235	0	2711.8	98969.3	0.00117	0	0	0	0.00116	257.831	0	-38.8609	260.396	261.168	260.489	-0.77984	-0.60402	2.2077	1.56139	13.4516	0.0018	1.67415	338.851
1098	0.15	0.29	0.90103	175.026	74.4159	-3.76176	276.432	1	1.30866	2102.66	95785.4	207.224	2099.01	96501.3	271.041	0	2711.8	98911.8	0.00117	0	0	0	0.00115	257.831	0	-38.6001	260.473	261.288	260.309	-0.82276	-0.6438	2.37501	1.66647	13.4516	0.00278	1.78651	338.877
1099	0.15	0.28958	0.90103	175.169	69.1849	-8.27497	276.432	1	1.12178	2093.03	95785.4	206.95	2087.93	96501.3	389.619	0	2711.8	98902.2	0.00115	0	0	0	0.00114	257.831	0	-38.2875	260.621	261.444	260.198	-1.32748	-0.90585	2.40451	1.66211	13.4516	0.00476	1.89293	331.41
1100	0.15	0.28917	0.90102	176.134	65.1776	-11.1347	276.432	1	1.16334	2004.74	95785.4	207.055	2000.55	96501.3	390.072	0	2711.8	98814	0.00112	0	0	0	0.00111	257.831	0	-37.9715	260.75	261.64	260.112	-1.4053	-0.97155	2.40124	1.72218	13.4516	0.00596	1.97732	330.571
1101	0.15	0.28877	0.90102	178.313	57.032	-17.7152	276.432	1	1.27422	1919.71	95785.4	207.718	1914.59	96501.3	391.741	0	2711.8	98729	0.0011	0	0	0	0.00109	257.831	0	-37.0618	261.363	262.32	260.202	-0.67885	-0.52474	3.12381	2.16096	13.4516	0.00468	2.22376	346.351
1102	0.15	0.28838	0.90101	181.078	46.7087	-24.5528	276.432	1	1.70096	1814.99	95785.4	208.886	1813.9	96501.3	392.57	0	2711.8	98625.1	0.00109	0	0	0	0.00108	257.831	3.24391	-36.3114	261.918	262.956	260.456	-0.96693	-0.6674	3.49231	2.41723	13.4516	0.00553	2.50767	344.565
1103	0.15	0.28785	0.90098	184.546	-66.046	-37.0007	276.432	1	12.9214	1735.41	95785.4	211.283	1732.55	96501.3	543.002	0	2711.8	98548.7	0.00122	0	0	0	0.00117	257.831	175.478	-33.2094	265.259	266.369	264.305	1.29001	0.609	6.22654	4.10967	13.4516	0.0012	4.15455	8.42915
1104	0.15	0.28686	0.90088	192.586	-134.345	-1.33663	276.432	1	32.6993	1652.72	95785.4	216.789	1660.07	96501.3	728.916	0	2711.8	98471	0.00134	0	1e-05	0	0.00128	257.831	357.212	-31.0085	267.778	268.96	267.753	2.79855	1.97248	7.92082	5.81764	13.4516	0.00097	6.14293	18.7293
1105	0.15	0.28543	0.90071	198.181	-175.595	41.2064	276.432	1	48.3238	1517.6	95785.4	220.81	1526.8	96501.3	730.704	0	2711.8	98339.3	0.00155	0	2e-05	0	0.00148	257.831	504.373	-29.0188	269.869	271.163	270.596	3.776	2.767	8.69932	6.49411	13.4516	0.00039	7.05902	23.0778
1106	0.15	0.28366	0.90049	203.542	-203.126	65.0329	276.432	1	62.7707	1424.71	95785.4	224.627	1436.02	96501.3	957.528	0	2711.8	98249	0.00176	0	2e-05	0	0.00168	257.831	601.784	-27.0075	271.883	273.259	272.974	4.7834	3.53397	9.254	6.95665	13.4516	-0.00052	7.80282	26.9305
1107	0.15	0.28033	0.90002	208.553	-204.457	72.5286	276.432	1	73.3328	1306.64	95785.4	227.645	1320.65	96501.3	959.878	0	2711.8	98133.7	0.00197	0	3e-05	0	0.00187	257.831	640.497	-25.6674	273.145	274.619	274.321	5.3648	3.98246	9.82108	7.36442	13.4516	-0.00106	8.37226	28.4032
1108	0.15	0.27535	0.8993	212.471	-192.722	69.6379	276.432	1	70.7482	1212.57	95785.4	229.208	1232.56	96501.3	1231.68	0	2711.8	98042.4	0.00223	0	3e-05	0	0.00212	257.831	617.047	-24.8666	273.851	275.402	274.96	5.74144	4.20733	10.1883	7.61714	13.4516	-0.0013	8.70186	28.9141
1109	0.15	0.27034	0.89857	215.487	-165.379	51.6102	276.432	1	62.7924	1120.62	95785.4	229.904	1142.73	96501.3	1233.38	0	2711.8	97953.3	0.00239	0	2e-05	0	0.00229	257.831	533.824	-24.4858	274.089	275.713	274.912	5.9124	4.19947	10.2713	7.64563	13.4516	-0.0014	8.72303	28.7784
1110	0.15	0.26664	0.89804	216.824	-117.466	23.8727	276.432	1	52.2102	1021.5	95785.4	229.022	1045.96	96501.3	964.079	0	2711.8	97855.9	0.00251	0	2e-05	0	0.00243	257.831	398.959	-24.6579	273.723	275.423	274.091	6.65511	4.63918	10.9242	8.06934	13.4516	-0.00219	9.30786	29.8952
1111	0.15	0.26501	0.89782	216.763	-57.3755	-15.0632	276.432	1	36.8521	987.081	95785.4	227.098	1010.95	96501.3	964.754	0	2711.8	97823.4	0.0025	0	1e-05	0	0.00244	257.831	225.881	-25.2933	272.911	274.633	272.687	6.68979	4.74442	11.8387	8.71366	13.4516	-0.00194	9.92156	28.5674
1112	0.15	0.26409	0.89771	216.147	10.0295	-59.2019	276.432	1	20.9359	930.651	95785.4	224.508	961.812	96501.3	964.375	0	2711.8	97769.7	0.0025	0	1e-05	0	0.00247	257.831	43.2304	-26.1637	271.814	273.571	270.909	5.63674	4.0416	11.7394	8.51424	13.4516	-0.00084	9.4248	25.3931
1113	0.15	0.26339	0.89764	215.355	25.0769	-69.9006	276.432	1	17.7683	913.865	95785.4	221.919	947.789	96501.3	964.358	0	2711.8	97754.7	0.0024	0	1e-05	0	0.00237	257.831	0	-26.8689	271.066	272.83	270.016	5.74105	4.09966	12.1715	8.78034	13.4516	-0.00089	9.69028	25.0285
1114	0.15	0.26271	0.89757	214.358	21.4022	-73.2358	276.432	1	18.3726	875.341	95785.4	219.769	912.969	96501.3	737.878	0	2711.8	97718.8	0.00229	0	1e-05	0	0.00226	257.831	0	-27.2874	270.623	272.414	269.558	6.31959	4.62758	12.6366	9.09807	13.4516	-0.0017	10.2073	26.9594
1115	0.15	0.26198	0.89749	214.632	11.7935	-83.2911	276.432	1	19.9802	838.182	95785.4	217.525	881.312	96501.3	737.93	0	2711.8	97685.4	0.00218	0	1e-05	0	0.00215	257.831	0	-27.3133	270.535	272.351	269.333	6.83401	5.047	12.556	9.03563	13.4516	-0.00251	10.3496	29.1863
1116	0.15	0.2612	0.8974	243.379	-9.42771	-81.5535	276.432	1	21.8864	828.69	95785.4	163.16	878.43	96501.3	737.763	0	2711.8	97681.2	0.00216	0	1e-05	0	0.00213	257.831	0	-27.0901	270.756	272.577	269.569	7.23047	5.28491	12.1234	8.74103	13.4516	-0.0033	10.2145	31.1576
1117	0.15	0.26043	0.89731	250.131	-20.2519	-85.4792	276.432	1	20.5171	774.375	95785.4	152.085	829.195	96501.3	738.106	0	2711.8	97632.1	0.00223	0	1e-05	0	0.0022	257.831	0	-26.8366	270.951	272.813	269.704	7.41827	5.42163	11.8087	8.62878	13.4516	-0.00329	10.1907	32.1419
1118	0.15	0.25974	0.89723	238.288	-22.96	-95.5092	276.432	1	17.1973	736.777	95785.4	178.22	793.695	96501.3	739.488	0	2711.8	97598.2	0.00234	0	1e-05	0	0.00232	257.831	0	-26.6441	271.083	272.973	269.711	7.46724	5.53365	12.0589	8.91143	13.4516	-0.00288	10.4898	31.8387
1119	0.15	0.25915	0.89717	222.382	-24.7859	-107.5	276.432	1	13.005	690.595	95785.4	215.426	748.336	96501.3	1242.21	0	2711.8	97553.1	0.00248	0	0	0	0.00246	257.831	0	-26.3526	271.284	273.211	269.737	7.04181	5.35024	12.0797	9.01719	13.4516	-0.00191	10.485	30.6823
1120	0.15	0.25866	0.89713	223.296	-33.115	-112.428	276.432	1	9.57542	663.154	95785.4	218.984	716.586	96501.3	1244.24	0	2711.8	97525.4	0.00263	0	0	0	0.00261	257.831	0	-25.9438	271.622	273.574	269.954	6.33263	4.85502	11.7284	8.74822	13.4516	-0.00107	10.0051	29.0291
1121	0.15	0.25826	0.89709	224.942	-39.861	-115.758	276.432	1	6.65411	675.829	95785.4	221.567	724.227	96501.3	1245.15	0	2711.8	97537.2	0.00277	0	0	0	0.00276	257.831	0	-25.5189	271.997	273.942	270.203	5.10254	3.93305	11.3775	8.4801	13.4516	0.00064	9.34778	24.8818
1122	0.15	0.25792	0.89707	226.041	-43.0714	-117.202	276.432	1	5.05444	683.624	95785.4	224.528	729.305	96501.3	1245.55	0	2711.8	97543	0.00288	0	0	0	0.00287	257.831	0	-25.2772	272.231	274.173	270.408	4.70896	3.84256	11.3266	8.47652	13.4516	0.00112	9.30681	24.3856
1123	0.15	0.25762	0.89705	226.304	-42.2464	-115.517	276.432	1	3.99702	708.91	95785.4	227.827	754.734	96501.3	1246.31	0	2711.8	97565.7	0.00294	0	0	0	0.00294	257.831	0	-25.1833	272.339	274.263	270.516	4.83104	3.81734	11.0015	8.25516	13.4516	0.00089	9.09504	24.8167
1124	0.15	0.25735	0.89704	226.349	-38.1743	-110.233	276.432	1	2.77627	712.776	95785.4	229.137	759.125	96501.3	972.38	0	2711.8	97568.1	0.00299	0	0	0	0.00299	257.831	0	-25.2188	272.31	274.232	270.526	4.7539	3.56206	10.6069	7.97525	13.4516	0.00088	8.73458	24.0674
1125	0.15	0.25711	0.89703	226.201	-33.6286	-104.286	276.432	1	1.42272	745.482	95785.4	228.736	788.898	96501.3	743.806	0	2711.8	97600.3	0.00303	0	0	0	0.00303	257.831	0	-25.2763	272.258	274.154	270.483	4.50317	3.18811	9.88786	7.40697	13.4516	0.00081	8.06395	23.288
1126	0.15	0.2569	0.89702	226.737	-38.0984	-105.523	276.432	1	1.71038	785.177	95785.4	227.626	829.031	96501.3	744.721	0	2711.8	97641	0.00306	0	0	0	0.00306	257.831	4.96737	-25.1499	272.42	274.285	270.645	4.84153	3.55812	9.87452	7.40199	13.4516	0.00019	8.21278	25.6735
1127	0.15	0.2565	0.89699	228.164	-105.353	-65.8863	276.432	1	11.6608	808.469	95785.4	227.683	853.766	96501.3	745.802	0	2711.8	97666.3	0.00322	0	0	0	0.0032	257.831	170.828	-24.1724	273.627	275.479	272.532	5.24472	3.88968	9.83535	7.36853	13.4516	-0.00052	8.33216	27.8286
1128	0.15	0.25462	0.89671	231.544	-170.378	-27.2401	276.432	1	26.2165	819.948	95785.4	229.11	868.055	96501.3	747.38	0	2711.8	97680.2	0.00346	0	1e-05	0	0.00342	257.831	348.439	-22.8972	275.106	276.957	274.666	5.84675	4.36879	10.2215	7.61088	13.4516	-0.00142	8.77564	29.8566
1129	0.15	0.24993	0.89599	235.058	-219.46	12.4433	276.432	1	33.4974	815.229	95785.4	231.713	867.469	96501.3	748.335	0	2711.8	97678.5	0.00371	0	1e-05	0	0.00365	257.831	493.158	-21.7828	276.394	278.255	276.602	5.20081	3.86528	9.9518	7.30374	13.4516	-0.00105	8.26347	27.8887
1130	0.15	0.24342	0.89497	238.508	-253.85	39.45	276.432	1	39.2467	826.032	95785.4	234.051	884.289	96501.3	979.534	0	2711.8	97692.7	0.00389	0	1e-05	0	0.00383	257.831	588.713	-20.8317	277.472	279.329	278.129	5.29556	3.87479	10.0575	7.37115	13.4516	-0.00116	8.32754	27.7295
1131	0.15	0.23627	0.89385	241.644	-273.095	51.6753	276.432	1	39.3079	823.188	95785.4	235.4	886.117	96501.3	980.25	0	2711.8	97693.6	0.00406	0	1e-05	0	0.004	257.831	626.622	-20.1578	278.2	280.061	279.07	5.21574	3.75975	9.94952	7.2682	13.4516	-0.00122	8.18306	27.352
1132	0.15	0.22952	0.89279	243.937	-272.388	46.5898	276.432	1	35.5293	817.291	95785.4	235.791	882.414	96501.3	981.341	0	2711.8	97689.9	0.00419	0	1e-05	0	0.00413	257.831	604.206	-19.7881	278.546	280.412	279.336	5.30685	3.75874	9.89812	7.17926	13.4516	-0.00146	8.1037	27.6345
1133	0.15	0.22379	0.89188	245.208	-245.095	27.4127	276.432	1	29.7798	799.709	95785.4	235.107	864.867	96501.3	981.55	0	2711.8	97674.3	0.00423	0	1e-05	0	0.00418	257.831	523.494	-19.7837	278.448	280.327	278.908	5.4161	3.75191	10.1035	7.39263	13.4516	-0.00122	8.29022	26.9087
1134	0.15	0.21937	0.89119	245.812	-198.634	-10.142	276.432	1	22.061	802.614	95785.4	233.69	866.211	96501.3	981.641	0	2711.8	97679.9	0.00426	0	1e-05	0	0.00422	257.831	391.717	-19.8843	278.173	280.045	278.002	5.5975	3.81253	9.95996	7.30713	13.4516	-0.00137	8.24194	27.5535
1135	0.15	0.21638	0.89072	246.734	-124.85	-51.2443	276.432	1	12.7178	853.098	95785.4	227.481	916.484	96501.3	982.664	0	2711.8	97732.9	0.00421	0	0	0	0.00419	257.831	216.025	-20.5008	277.376	279.199	276.472	4.89839	3.45721	9.51509	6.86774	13.4516	-0.00093	7.68883	26.7206
1136	0.15	0.21493	0.8905	244.977	-34.1026	-77.6472	276.432	1	4.76826	864.441	95785.4	224.614	925.875	96501.3	983.152	0	2711.8	97745.4	0.00406	0	0	0	0.00404	257.831	41.784	-21.6348	276.035	277.839	274.541	2.94529	2.07802	9.13962	6.4501	13.4516	0.00145	6.77657	17.8573
1137	0.15	0.21432	0.89042	241.825	-3.66081	-76.3683	276.432	1	2.92612	904.889	95785.4	226.343	964.438	96501.3	752.195	0	2711.8	97785.4	0.00385	0	0	0	0.00384	257.831	0	-22.3825	275.313	277.081	273.815	2.49876	1.77688	8.98428	6.31548	13.4516	0.00191	6.56069	15.7141
1138	0.15	0.21381	0.89035	241.099	-2.83354	-77.2683	276.432	1	4.73374	916.077	95785.4	227.255	972.844	96501.3	753.07	0	2711.8	97795.2	0.00368	0	0	0	0.00367	257.831	0	-22.5686	275.16	276.918	273.697	2.9333	2.0821	9.55295	6.57104	13.4516	0.001	6.89302	17.5813
1139	0.15	0.21332	0.89029	240.895	-1.00747	-76.1203	276.432	1	6.07188	947.251	95785.4	228.8	1003.49	96501.3	753.506	0	2711.8	97825.8	0.00354	0	0	0	0.00352	257.831	0	-22.785	274.987	276.719	273.562	2.91994	2.12976	9.61953	6.66353	13.4516	0.00111	6.99561	17.7246
1140	0.15	0.2129	0.89024	240.562	3.61142	-71.47	276.432	1	6.96126	987.438	95785.4	229.991	1043.72	96501.3	753.212	0	2711.8	97865.2	0.00336	0	0	0	0.00335	257.831	0	-22.9849	274.796	276.495	273.371	2.53872	1.84914	8.68736	6.08819	13.4516	0.00149	6.36281	16.8949
1141	0.15	0.21257	0.8902	239.586	9.7921	-65.4596	276.432	1	7.62407	960.189	95785.4	230.152	1009.66	96501.3	752.756	0	2711.8	97835.7	0.00316	0	0	0	0.00314	257.831	0	-23.1208	274.592	276.314	273.147	2.1021	1.47858	7.43578	5.34797	13.4516	0.00215	5.5486	15.4548
1142	0.15	0.21229	0.89017	238.47	13.7785	-61.763	276.432	1	7.55484	1023.97	95785.4	230.372	1069.38	96501.3	752.266	0	2711.8	97898.5	0.00303	0	0	0	0.00301	257.831	0	-23.3005	274.44	276.111	272.995	1.25886	0.97464	6.71784	5.05405	13.4516	0.00382	5.14717	10.9151
1143	0.15	0.21201	0.89014	237.987	13.2017	-61.4493	276.432	1	6.46808	1009.46	95785.4	231.151	1060.62	96501.3	751.985	0	2711.8	97883.7	0.00314	0	0	0	0.00311	257.831	0	-23.3761	274.366	276.048	272.937	1.87213	1.21609	6.6925	5.03594	13.4516	0.00298	5.18069	13.576
1144	0.15	0.21178	0.89011	237.946	13.286	-58.9072	276.432	1	4.23096	1046.97	95785.4	231.859	1098.01	96501.3	751.599	0	2711.8	97921.4	0.00332	0	0	0	0.00331	257.831	0	-23.4338	274.317	275.968	272.875	1.78511	1.05821	6.32229	4.76626	13.4516	0.00306	4.88232	12.5178
1145	0.15	0.21161	0.8901	238.326	12.218	-57.7585	276.432	1	2.55258	1074	95785.4	232.563	1129.91	96501.3	751.526	0	2711.8	97950.7	0.00348	0	0	0	0.00347	257.831	0	-23.4792	274.281	275.909	272.826	1.33769	0.77416	6.17202	4.66429	13.4516	0.00374	4.7281	9.42381
1146	0.15	0.21147	0.89009	239.314	12.1365	-55.6627	276.432	1	1.55455	1094.18	95785.4	233.189	1159.53	96501.3	751.404	0	2711.8	97974.9	0.00357	0	0	0	0.00356	257.831	0	-23.5895	274.193	275.801	272.754	1.04265	0.64551	6.0732	4.53918	13.4516	0.0038	4.58485	8.09368
1147	0.15	0.21136	0.89009	240.487	12.4969	-53.1862	276.432	1	0.85028	1143.83	95785.4	233.526	1213.43	96501.3	751.748	0	2711.8	98029.7	0.00362	0	0	0	0.00361	257.831	0	-23.734	274.088	275.65	272.664	0.77322	0.45086	6.02652	4.3878	13.4516	0.00378	4.4109	5.86673
1148	0.15	0.21126	0.89008	241.778	10.5631	-52.9817	276.432	1	0.10862	1149.16	95785.4	234.022	1221.2	96501.3	561.58	0	2711.8	98037.8	0.00369	0	0	0	0.00369	257.831	0	-23.8274	274.01	275.566	272.603	0.9376	0.50552	6.10729	4.40867	13.4516	0.00342	4.43756	6.54125
1149	0.15	0.21126	0.8901	242.362	2.96291	-54.548	276.432	1	-5.53813	1167.43	95785.4	234.65	1241.73	96501.3	561.957	0	2711.8	98060.5	0.00377	0	0	0	0.00379	257.831	0	-23.8052	274.051	275.589	272.635	1.4429	0.7625	6.44587	4.49205	13.4516	0.00224	4.55631	9.63381
1150	0.15	0.21145	0.89014	244.633	-16.3849	-62.0252	276.432	1	-10.973	1181.72	95785.4	234.489	1271.3	96501.3	562.456	0	2711.8	98084.5	0.00389	0	0	0	0.00393	257.831	6.91051	-23.5691	274.333	275.853	272.886	2.03759	1.25006	7.27804	5.01222	13.4516	0.00112	5.16575	14.004
1151	0.15	0.21085	0.89006	248.524	-112.463	-50.3528	276.432	1	1.72976	1185.71	95785.4	235.474	1293.77	96501.3	753.319	0	2711.8	98098.8	0.00433	0	0	0	0.00433	257.831	169.294	-22.2383	275.86	277.377	274.814	2.39999	1.68595	7.96076	5.64556	13.4516	0.00124	5.89192	16.6274
1152	0.15	0.20908	0.88978	254.103	-211.351	-25.5771	276.432	1	6.39431	1179.44	95785.4	237.9	1306.9	96501.3	754.233	0	2711.8	98102.4	0.0047	0	0	0	0.00468	257.831	341.673	-20.7587	277.536	279.059	277.02	2.36257	1.95299	7.73091	5.76835	13.4516	0.00186	6.08999	18.7046
1153	0.15	0.20748	0.88953	331.556	-148.736	-70.8477	276.432	1	-5.31216	1125.64	95785.4	238.13	1242.98	96501.3	987.357	0	2711.8	98057.5	0.00496	0	0	0	0.00498	257.831	94.655	-20.285	277.558	279.118	276.004	2.07249	1.51728	7.35323	5.49119	13.4516	0.00261	5.69696	15.4461
1154	0.15	0.20678	0.88942	333.895	-133.381	-60.2961	276.432	1	-19.002	1109.24	95785.4	234.268	1228.4	96501.3	757.636	0	2711.8	98051	0.00505	0	-1e-05	0	0.00514	257.831	66.6944	-20.3394	277.414	278.978	275.825	1.49071	0.90743	6.12125	4.54732	13.4516	0.00274	4.63698	11.2853
1155	0.15	0.20653	0.88939	334.996	-123.597	-56.3874	276.432	1	-23.8128	1058.83	95785.4	231.702	1187.42	96501.3	758.579	0	2711.8	98009.6	0.00509	0	-1e-05	0	0.00521	257.831	50.6476	-20.3399	277.341	278.939	275.724	1.32999	0.97235	5.6599	4.18188	13.4516	0.00258	4.29344	13.0896
1156	0.15	0.20649	0.8894	334.942	-95.974	-40.5642	276.432	1	-19.4859	1028.71	95785.4	227.555	1162.74	96501.3	567.551	0	2711.8	97987.6	0.005	0	-1e-05	1e-05	0.00516	257.831	37.0954	-20.5133	277.011	278.624	275.247	0.76812	0.4316	4.55404	3.21273	13.4516	0.00285	3.24159	7.65134
1157	0.15	0.20655	0.88942	335.113	-78.5123	-30.8674	276.432	1	-16.4854	990.165	95785.4	226.204	1139.84	96501.3	759.59	0	2711.8	97959.4	0.00495	0	-1e-05	1e-05	0.00514	257.831	27.7957	-20.7021	276.773	278.408	274.942	0.05197	-0.18948	4.00075	2.77531	13.4516	0.00401	2.78177	356.094
1158	0.15	0.20687	0.88949	335.231	-78.5972	-35.1564	276.432	1	-20.2801	949.033	95785.4	223.184	1123.67	96501.3	568.537	0	2711.8	97925.3	0.00494	0	-1e-05	3e-05	0.00513	257.831	14.7496	-20.817	276.688	278.351	274.979	2.06686	0.78748	4.37594	2.9081	13.4516	0.0001	3.01283	15.1517
1159	0.15	0.2074	0.88959	335.155	-57.9716	-22.2926	276.432	1	-16.3385	991.021	95785.4	221.934	1156.79	96501.3	411.766	0	2711.8	97967.2	0.00482	0	-1e-05	3e-05	0.00506	257.831	6.82665	-21.1455	276.398	278.024	274.612	4.60974	2.38434	1.14047	0.38515	13.4516	-0.00658	2.41525	80.8241
1160	0.15	0.20785	0.88968	330.935	-48.5174	-22.702	276.432	1	-16.1992	1012.71	95785.4	222.569	1167.95	96501.3	187.097	0	2711.8	97981.4	0.0046	1e-05	-1e-05	4e-05	0.00476	257.831	1.41219	-22.2934	275.521	277.131	274.448	4.37273	2.62515	-0.61727	-0.48888	13.4516	-0.00593	2.67028	100.549
1161	0.15	0.20804	0.88972	326.509	-36.3562	-20.3833	276.432	1	-11.637	1036.26	95785.4	220.576	1186.23	96501.3	283.328	0	2711.8	98003.9	0.00436	4e-05	0	4e-05	0.00442	257.831	0	-23.3491	274.796	276.384	274.209	3.89776	2.6829	-2.90474	-2.41403	13.4516	-0.00861	3.60908	131.98
1162	0.15	0.24752	0.89396	314.549	18.782	12.6765	276.432	1	4.97501	1093.9	95785.4	219.941	1237.16	96501.3	555.08	0	2711.8	98052.2	0.00351	0	0	0	0.00349	257.831	0	-25.8313	272.724	274.262	273.035	2.52828	1.74366	-4.69371	-3.70822	13.4516	-0.0073	4.09771	154.816
1163	0.15	0.26367	0.89627	306.24	43.6511	28.8584	276.432	1	8.85999	1211.45	95785.4	220.789	1350.64	96501.3	399.262	0	2711.8	98164.6	0.0031	0	0	0	0.00307	257.831	0	-27.1472	271.64	273.081	272.379	2.19538	1.40694	-4.23975	-3.35411	13.4516	-0.00665	3.63724	157.244
1164	0.15	0.27227	0.8975	303.514	72.855	53.9771	276.432	1	14.0612	1256.33	95785.4	227.992	1395.98	96501.3	546.422	0	2711.8	98211	0.00271	0	1e-05	0	0.00267	257.831	0	-28.5864	270.36	271.758	271.558	2.2389	1.37789	-5.59464	-4.39981	13.4516	-0.00768	4.61052	162.611
1165	0.15	0.28914	0.89992	297.678	101.234	73.5286	276.432	1	17.521	1290.09	95785.4	216.663	1427.95	96501.3	542.124	0	2711.8	98244.4	0.00239	0	1e-05	0	0.00235	257.831	0	-30.2012	268.881	270.245	270.494	2.06031	1.22328	-5.57966	-4.4131	13.4516	-0.00749	4.5795	164.507
1166	0.15	0.32191	0.90461	291.163	110.247	79.2335	276.432	1	19.9227	1416.12	95785.4	224.659	1559.71	96501.3	539.188	0	2711.8	98373.9	0.00217	0	1e-05	0	0.00213	257.831	0	-31.5896	267.63	268.887	269.372	2.01309	1.35867	-5.47808	-4.27615	13.4516	-0.0072	4.48681	162.373
1167	0.15	0.3475	0.90827	286.55	109.15	77.6036	276.432	1	23.0153	1487.1	95785.4	209.188	1615.77	96501.3	537.218	0	2711.8	98432.8	0.00198	0	1e-05	0	0.00193	257.831	0	-32.4175	266.836	268.043	268.535	1.67918	1.14976	-5.48715	-4.35304	13.4516	-0.00675	4.50232	165.204
1168	0.15	0.36178	0.91032	256.213	118.649	66.2896	276.432	1	19.7074	1522.75	95785.4	214.906	1636.77	96501.3	535.745	0	2711.8	98454.3	0.00187	0	1e-05	0	0.00183	257.831	0	-33.3184	265.901	267.087	267.367	1.22467	0.76252	-5.49044	-4.36094	13.4516	-0.00611	4.4271	170.082
1169	0.15	0.37411	0.91208	282.818	105.894	75.3723	276.432	1	22.5732	1631.11	95785.4	214.038	1740.24	96501.3	714.642	0	2711.8	98556.3	0.00178	0	1e-05	0	0.00173	257.831	0	-33.9374	265.404	266.509	267.037	1.96997	1.27916	-5.53155	-4.3663	13.4516	-0.00709	4.54982	163.671
1170	0.15	0.394	0.91493	278.058	97.1004	68.5536	276.432	1	20.678	1690.16	95785.4	214.129	1784.71	96501.3	532.792	0	2711.8	98608.7	0.00168	0	1e-05	0	0.00163	257.831	0	-34.7838	264.568	265.63	266.08	1.94026	1.31019	-5.33	-4.18625	13.4516	-0.00688	4.38649	162.621
1171	0.15	0.40405	0.91637	247.465	98.5495	50.933	276.432	1	17.993	1749.19	95785.4	213.223	1843.66	96501.3	531.569	0	2711.8	98664.4	0.00156	0	1e-05	0	0.00151	257.831	0	-35.5157	263.781	264.797	264.892	1.93869	1.3629	-5.52283	-4.32471	13.4516	-0.00697	4.53438	162.508
1172	0.15	0.40551	0.91658	273.62	92.8193	66.2258	276.432	1	22.4674	1806.58	95785.4	211.4	1884.77	96501.3	530.397	0	2711.8	98707.5	0.00146	0	1e-05	0	0.00141	257.831	0	-36.0831	263.3	264.281	264.646	2.31292	1.61259	-6.23097	-4.86308	13.4516	-0.00798	5.12347	161.655
1173	0.15	0.40617	0.91667	220.307	105.209	42.7037	276.432	1	15.4994	1965.09	95785.4	209.749	2036.96	96501.3	528.634	0	2711.8	98859.1	0.00135	0	1e-05	0	0.00132	257.831	0	-37.1635	262.209	263.07	263.064	2.39334	1.83594	-6.40401	-4.9631	13.4516	-0.00802	5.29179	159.7
1174	0.15	0.40607	0.91666	239.624	97.3452	55.9829	276.432	1	17.0664	2087.87	95785.4	171.325	2148.62	96501.3	705.115	0	2711.8	98965.6	0.0013	0	1e-05	0	0.00127	257.831	7.53794	-37.6914	261.833	262.612	262.95	1.48237	1.13198	-6.54915	-5.13305	13.4516	-0.00692	5.25638	167.564
1175	0.15	0.40573	0.91661	246.783	75.4032	84.9556	276.432	1	24.2574	2160.94	95785.4	158.579	2207.3	96501.3	705.03	0	2711.8	99029.7	0.00131	0	1e-05	0	0.00126	257.831	100.819	-37.474	262.25	262.982	263.989	0.74283	0.55018	-6.10979	-4.88123	13.4516	-0.00571	4.91214	173.569
1176	0.15	0.40517	0.91653	248.265	57.9162	119.421	276.432	1	33.8009	2223.77	95785.4	157.252	2254.88	96501.3	921.452	0	2711.8	99079.2	0.00128	0	1e-05	0	0.00122	257.831	207.454	-37.3658	262.529	263.223	264.887	0.46	0.29881	-6.515	-5.15737	13.4516	-0.00561	5.16602	176.684
1177	0.15	0.40438	0.91642	241.452	42.4852	154.822	276.432	1	41.7072	2288.22	95785.4	154.915	2305.4	96501.3	921.324	0	2711.8	99128.6	0.00127	0	1e-05	0	0.00121	257.831	321.912	-37.3049	262.758	263.416	265.784	0.83049	0.44044	-6.49753	-5.17613	13.4516	-0.00625	5.19483	175.136
1178	0.15	0.4035	0.91629	234.82	30.7567	171.626	276.432	1	46.5525	2363.18	95785.4	150.417	2364.55	96501.3	921.292	0	2711.8	99191.2	0.00127	0	2e-05	0	0.00121	257.831	392.248	-37.0866	263.096	263.707	266.516	1.20832	0.67384	-6.13663	-4.89183	13.4516	-0.00662	4.93802	172.157
1179	0.15	0.40246	0.91614	220.461	11.1629	211.1	276.432	1	58.4678	2349.87	95785.4	166.783	2342.51	96501.3	921.191	0	2711.8	99168.9	0.00126	0	2e-05	0	0.0012	257.831	541.506	-36.6274	263.677	264.306	267.94	1.06532	0.4562	-5.84056	-4.69008	13.4516	-0.00636	4.71221	174.444
1180	0.15	0.40148	0.916	214.861	9.59102	208.642	276.432	1	59.0731	2356.08	95785.4	208.925	2342.57	96501.3	921.609	0	2711.8	99169.4	0.00126	0	2e-05	0	0.0012	257.831	550.132	-36.4332	263.87	264.5	268.131	2.37449	0.79764	-5.63369	-4.52902	13.4516	-0.00832	4.59872	170.012
1181	0.15	0.40071	0.91589	233.767	22.3124	178.273	276.432	1	51.0238	2400.42	95785.4	206.601	2382.75	96501.3	921.229	0	2711.8	99210.8	0.00126	0	2e-05	0	0.0012	257.831	429.256	-36.6914	263.545	264.142	267.211	1.69348	1.12225	-5.56181	-4.44674	13.4516	-0.00708	4.58617	165.836
1182	0.15	0.40027	0.91583	227.562	37.0833	130.515	276.432	1	41.4504	2449.1	95785.4	207.717	2430.87	96501.3	921.599	0	2711.8	99258.5	0.00126	0	1e-05	0	0.0012	257.831	311.013	-36.7632	263.338	263.898	266.055	1.67458	1.387	-5.51475	-4.36983	13.4516	-0.00683	4.58467	162.39
1183	0.15	0.40033	0.91584	239.506	57.7873	80.2166	276.432	1	29.1388	2522.18	95785.4	204.843	2498.59	96501.3	706.191	0	2711.8	99329.5	0.00125	0	1e-05	0	0.00119	257.831	142.636	-37.2822	262.648	263.153	264.31	2.21184	1.85649	-5.60072	-4.41923	13.4516	-0.00758	4.79334	157.213
1184	0.15	0.39997	0.91579	169.598	83.2348	14.4093	276.432	1	14.3309	2613.89	95785.4	210.411	2583.59	96501.3	384.625	0	2711.8	99418.7	0.00117	0	1e-05	0	0.00113	257.831	58.3507	-37.9523	261.701	262.137	262.04	1.77202	1.2953	-4.8011	-3.79	13.4516	-0.00592	4.00523	161.131
1185	0.15	0.40011	0.91581	173.426	90.6803	1.16508	276.432	1	7.77034	2716.11	95785.4	207.844	2682.48	96501.3	383.958	0	2711.8	99520.5	0.00117	0	0	0	0.00115	257.831	0	-38.7538	260.866	261.225	260.892	2.19275	1.71414	-5.4494	-4.21976	13.4516	-0.00599	4.55463	157.892
1186	0.15	0.40016	0.91581	168.023	93.6283	2.58159	276.432	1	7.34417	2805.19	95785.4	206.648	2768.57	96501.3	382.84	0	2711.8	99608.2	0.00109	0	0	0	0.00107	257.831	0	-39.6709	260.024	260.315	260.079	2.21915	1.92046	-5.5259	-4.2422	13.4516	-0.00583	4.65665	155.644
1187	0.15	0.40001	0.91579	162.739	93.1333	-0.07755	276.432	1	6.61037	2872.75	95785.4	205.22	2840.17	96501.3	382.366	0	2711.8	99674.9	0.00103	0	0	0	0.001	257.831	0	-40.1784	259.549	259.79	259.547	1.75026	1.4728	-4.65321	-3.41573	13.4516	-0.00349	3.71972	156.675
1188	0.15	0.3989	0.91578	161.207	92.102	0.35736	276.432	1	5.37925	2940.28	95785.4	204.096	2911.62	96501.3	266.704	0	2711.8	99741.7	0.00097	0	0	0	0.00095	257.831	0	-40.7032	259.084	259.276	259.095	1.49284	1.1221	-3.21363	-2.36123	13.4516	-0.00234	2.61429	154.582
1189	0.15	0.39638	0.91576	158.481	92.4266	1.98382	276.432	1	3.46709	2961.15	95785.4	202.882	2929.86	96501.3	525.031	0	2711.8	99761.4	0.00095	0	0	0	0.00092	257.831	0	-41.3364	258.494	258.67	258.572	1.21623	0.82374	-1.80905	-1.44398	13.4516	-0.00145	1.66242	150.297
1190	0.15	0.39482	0.91575	157.597	95.5336	7.14831	276.432	1	3.11416	3027.84	95785.4	201.696	2992.94	96501.3	265.757	0	2711.8	99829	0.0009	0	0	0	0.00088	257.831	0	-42.3415	257.607	257.733	257.871	2.56813	1.70001	-0.50894	-0.16439	13.4516	-0.00285	1.70794	95.5233
1191	0.15	0.39353	0.91574	156.971	97.4391	9.79651	276.432	1	4.036	3056.07	95785.4	200.711	3022.99	96501.3	522.254	0	2711.8	99856.8	0.00084	0	0	0	0.00082	257.831	0	-43.0433	256.937	257.043	257.241	2.73993	1.93125	-1.68244	-1.33725	13.4516	-0.00394	2.34903	124.7
1192	0.15	0.39238	0.91573	154.757	96.3724	6.83855	276.432	1	5.25195	3108.86	95785.4	200.127	3069.71	96501.3	378.502	0	2711.8	99909.4	0.00079	0	0	0	0.00077	257.831	0	-43.2965	256.675	256.742	256.857	2.65199	1.96321	-2.53348	-2.48072	13.4516	-0.0063	3.16357	141.642
1193	0.15	0.39133	0.91572	153.607	98.4039	10.8435	276.432	1	4.30897	3150.87	95785.4	198.789	3113.59	96501.3	377.453	0	2711.8	99951.9	0.00076	0	0	0	0.00074	257.831	0	-44.0825	255.964	255.999	256.264	2.69691	1.98892	-1.86852	-2.06426	13.4516	-0.00619	2.86653	136.065
1194	0.15	0.39038	0.9157	152.633	99.2055	13.1081	276.432	1	3.69407	3185.74	95785.4	197.565	3146.63	96501.3	376.592	0	2711.8	99987	0.00073	0	0	0	0.00072	257.831	0	-44.7029	255.391	255.401	255.766	2.76567	1.98932	-1.65802	-1.75859	13.4516	-0.00594	2.65519	131.477
1195	0.15	0.39932	0.91569	152.119	99.035	14.2479	276.432	1	3.34155	3279.72	95785.4	196.35	3240.2	96501.3	375.894	0	2711.8	100082	0.0007	0	0	0	0.00069	257.831	0	-45.2502	254.929	254.869	255.354	2.5323	1.8243	-1.51275	-1.55942	13.4516	-0.00547	2.39997	130.524
1196	0.15	0.39926	0.91568	151.96	97.6356	13.7715	276.432	1	3.2945	3335.08	95785.4	195.231	3296.83	96501.3	375.211	0	2711.8	100139	0.00068	0	0	0	0.00067	257.831	0	-45.5642	254.65	254.55	255.058	2.01796	1.52762	-1.92222	-1.90122	13.4516	-0.00494	2.43891	141.218
1197	0.15	0.3992	0.91568	152.036	96.7585	14.062	276.432	1	3.23808	3394.18	95785.4	194.216	3360.77	96501.3	374.597	0	2711.8	100199	0.00066	0	0	0	0.00065	257.831	0	-45.9143	254.347	254.203	254.756	1.49977	1.13519	-2.82884	-2.25536	13.4516	-0.00425	2.52494	153.283
1198	0.15	0.39913	0.91567	151.991	94.1061	19.579	276.432	1	4.00993	3437.91	95785.4	193.582	3405	96501.3	374.236	0	2711.8	100244	0.00063	0	0	0	0.00062	257.831	14.1065	-46.2955	254.044	253.867	254.61	1.05875	0.76583	-2.80824	-2.33897	13.4516	-0.00423	2.46115	161.87
1199	0.15	0.39892	0.91564	152.719	58.2771	78.8633	276.432	1	12.2865	3472.16	95785.4	195.047	3445.77	96501.3	374.394	0	2711.8	100280	0.00064	0	0	0	0.00061	257.831	199.228	-45.7087	254.995	254.791	257.111	0.16073	0.0699	-2.87481	-2.31983	13.4516	-0.00251	2.32088	178.274
1200	0.15	0.39853	0.91558	155.334	21.4303	136.75	276.432	1	22.0747	3488.54	95785.4	199.187	3464.91	96501.3	517.182	0	2711.8	100299	0.00067	0	1e-05	0	0.00064	257.831	386.03	-44.4535	256.485	256.266	260.054	-0.04493	-0.15106	-2.51543	-2.12293	13.4516	-0.00233	2.1283	184.07
1201	0.15	0.3979	0.91549	158.901	-5.73141	183.271	276.432	1	34.3402	3469.25	95785.4	203.406	3450.45	96501.3	693.699	0	2711.8	100283	0.00068	0	1e-05	0	0.00065	257.831	538.043	-43.0226	258.054	257.846	262.572	0.59877	0.15466	-2.87393	-2.43092	13.4516	-0.00371	2.43583	176.36
1202	0.15	0.39705	0.91537	185.829	-18.5838	218.188	276.432	1	44.5678	3466.61	95785.4	199.175	3452.69	96501.3	695.686	0	2711.8	100284	0.00068	0	2e-05	0	0.00065	257.831	602.241	-42.1432	259.035	258.826	264.158	-1.05188	-0.21462	-3.30146	-2.7907	13.4516	-0.00132	2.79894	184.398
1203	0.15	0.39433	0.91522	211.778	-23.471	220.44	276.432	1	49.0836	3443.33	95785.4	193.207	3436.1	96501.3	697.769	0	2711.8	100266	0.00072	0	2e-05	0	0.00068	257.831	585.737	-41.2195	259.956	259.759	265.137	-0.89447	0.28989	-3.41149	-2.80202	13.4516	-0.00146	2.81698	174.093
1204	0.15	0.3913	0.91508	223.604	-21.5694	205.531	276.432	1	50.2749	3428.79	95785.4	191.586	3424.7	96501.3	912.763	0	2711.8	100257	0.00075	0	2e-05	0	0.00071	257.831	542.161	-40.4875	260.647	260.456	265.557	1.32162	0.39649	-3.20762	-2.64543	13.4516	-0.00499	2.67498	171.476
1205	0.15	0.38892	0.91493	220.182	-8.02894	169.657	276.432	1	47.195	3426.34	95785.4	194.498	3425.89	96501.3	914.345	0	2711.8	100257	0.00075	0	2e-05	0	0.00071	257.831	456.185	-40.1007	260.934	260.743	265.017	1.91389	-0.1004	-3.43727	-2.79482	13.4516	-0.00593	2.79662	182.057
1206	0.15	0.3925	0.9148	217.435	10.2729	120.705	276.432	1	41.0665	3420.24	95785.4	197.506	3419.1	96501.3	915.623	0	2711.8	100251	0.00075	0	1e-05	0	0.00072	257.831	335.909	-39.801	261.059	260.872	263.952	1.96159	-0.10092	-3.77894	-3.10153	13.4516	-0.00661	3.10317	181.864
1207	0.15	0.38922	0.9147	193.004	35.4767	71.6669	276.432	1	28.8517	3472.3	95785.4	204.463	3471.52	96501.3	700.897	0	2711.8	100301	0.0008	0	1e-05	0	0.00076	257.831	218.38	-40.2616	260.418	260.195	262.167	-0.85052	-0.60696	-4.02032	-3.19271	13.4516	-0.00169	3.24989	190.764
1208	0.15	0.38733	0.91465	175.607	66.3478	10.4901	276.432	1	15.0791	3501	95785.4	204.058	3493.48	96501.3	524.275	0	2711.8	100326	0.00079	0	1e-05	0	0.00075	257.831	56.4098	-40.8913	259.431	259.189	259.718	-0.34617	-0.42112	-3.58635	-2.93094	13.4516	-0.00293	2.96104	188.176
1209	0.15	0.38594	0.91462	170.122	79.9837	-3.62114	276.432	1	8.54616	3581.47	95785.4	200.612	3571.89	96501.3	265.551	0	2711.8	100404	0.00079	0	0	0	0.00075	257.831	0	-41.8721	258.355	258.057	258.247	-0.71051	-0.67137	-3.57898	-2.68922	13.4516	-0.00151	2.77176	194.017
1210	0.15	0.38474	0.91459	168.316	80.7839	-0.98208	276.432	1	7.11268	3617.73	95785.4	199.91	3607.21	96501.3	265.106	0	2711.8	100439	0.00077	0	0	0	0.00074	257.831	0	-42.5844	257.701	257.378	257.67	-0.90213	-0.71532	-3.28039	-2.44292	13.4516	-0.0008	2.54549	196.321
1211	0.15	0.38369	0.91457	167.053	79.0394	-0.82283	276.432	1	5.32099	3652.87	95785.4	199.497	3641.08	96501.3	264.924	0	2711.8	100474	0.00077	0	0	0	0.00074	257.831	0	-42.9679	257.341	256.994	257.312	-0.72979	-0.53974	-2.75842	-2.06417	13.4516	-0.00075	2.13357	194.654
1212	0.15	0.38274	0.91456	166.604	78.3108	0.57821	276.432	1	4.09909	3679.85	95785.4	199.423	3669.98	96501.3	264.619	0	2711.8	100501	0.00076	0	0	0	0.00074	257.831	0	-43.4373	256.917	256.551	256.939	-0.8286	-0.67449	-1.93731	-1.6073	13.4516	-0.0002	1.74309	202.765
1213	0.15	0.38188	0.91455	166.008	78.6702	2.56866	276.432	1	3.38204	3597.88	95785.4	199.139	3589.94	96501.3	264.133	0	2711.8	100419	0.00075	0	0	0	0.00072	257.831	0	-43.9181	256.414	256.108	256.524	-1.02477	-0.84447	-1.01327	-1.08339	13.4516	0.00014	1.37363	217.935
1214	0.15	0.38107	0.91454	165.529	79.6256	4.76063	276.432	1	3.21805	3595.42	95785.4	198.818	3587.81	96501.3	263.677	0	2711.8	100416	0.00073	0	0	0	0.00071	257.831	0	-44.4594	255.9	255.596	256.092	-1.37946	-1.13582	-0.97071	-0.86405	13.4516	0.00134	1.42712	232.739
1215	0.15	0.38031	0.91453	164.846	78.038	3.5664	276.432	1	3.01422	3565.99	95785.4	197.943	3560.24	96501.3	263.577	0	2711.8	100387	0.00072	0	0	0	0.0007	257.831	0	-44.5992	255.721	255.439	255.858	-1.39465	-1.07135	-1.53548	-1.21908	13.4516	0.00054	1.62294	221.31
1216	0.15	0.37958	0.91452	172.892	72.6216	5.15544	276.432	1	3.06933	3588.37	95785.4	196.908	3581.32	96501.3	263.511	0	2711.8	100407	0.00071	0	0	0	0.0007	257.831	0	-44.6382	255.725	255.428	255.945	-1.26201	-1.03288	-0.64466	-0.68898	13.4516	0.00095	1.24159	236.295
1217	0.15	0.37889	0.91451	170.458	76.5007	9.01043	276.432	1	2.68816	3573.3	95785.4	195.558	3565.25	96501.3	262.984	0	2711.8	100391	0.00069	0	0	0	0.00068	257.831	0	-45.3562	255.038	254.754	255.421	-1.51391	-1.0448	0.04399	-0.21771	13.4516	0.00153	1.06724	258.229
1218	0.15	0.37822	0.91451	166.634	78.4781	9.02139	276.432	1	2.55998	3571.66	95785.4	192.868	3562.12	96501.3	262.671	0	2711.8	100386	0.00067	0	0	0	0.00066	257.831	0	-45.7436	254.647	254.367	255.014	-1.78138	-1.2025	0.52919	0.18463	13.4516	0.0018	1.21659	278.729
1219	0.15	0.37758	0.9145	162.89	77.6914	5.98884	276.432	1	2.15524	3613.1	95785.4	191.788	3601.29	96501.3	100.014	0	2711.8	100427	0.00065	0	0	0	0.00064	257.831	0	-45.8877	254.5	254.19	254.789	-1.29908	-0.79076	-0.09978	-0.136	13.4516	0.00047	0.80237	260.241
1220	0.15	0.37697	0.91449	162.97	75.4629	4.37551	276.432	1	1.89389	3592	95785.4	189.73	3580.3	96501.3	100.024	0	2711.8	100405	0.00066	0	0	0	0.00064	257.831	0	-45.8659	254.489	254.195	254.706	-1.26568	-0.83225	0.03631	-0.13011	13.4516	0.00041	0.842359	261.115
1221	0.15	0.37638	0.91449	167.896	72.9802	6.47778	276.432	1	1.92901	3605.13	95785.4	179.04	3594.29	96501.3	43.8441	0	2711.8	100418	0.00065	0	0	0	0.00064	257.831	0	-46.0572	254.328	254.025	254.674	-0.6572	-0.30532	0.35828	0.17712	13.4516	-0.00047	0.352976	300.119
1222	0.15	0.3758	0.91448	172.816	66.2428	11.164	276.432	1	2.53774	3595.22	95785.4	172.495	3583.86	96501.3	43.8578	0	2711.8	100409	0.00066	0	0	0	0.00064	257.831	13.7553	-45.9715	254.45	254.154	254.983	-0.57467	-0.28384	0.49649	0.26948	13.4516	-7e-05	0.391388	313.513
1223	0.15	0.37513	0.91446	181.687	29.8273	48.3216	276.432	1	8.76436	3578.74	95785.4	163.853	3568.92	96501.3	172.09	0	2711.8	100393	0.00069	0	0	0	0.00067	257.831	142.901	-44.7925	255.844	255.558	257.594	-0.24509	-0.35519	0.063	-0.14519	13.4516	5e-05	0.383719	247.767
1224	0.15	0.3743	0.91441	180.543	-12.9879	92.8766	276.432	1	20.2357	3555.91	95785.4	175.284	3545.95	96501.3	379.043	0	2711.8	100370	0.00074	0	1e-05	0	0.00071	257.831	322.05	-42.6544	258.175	257.902	261.049	0.26453	-0.1493	-1.19924	-1.03358	13.4516	-0.00183	1.04431	188.219
1225	0.15	0.3732	0.91432	186.895	-37.904	138.624	276.432	1	36.3058	3494.88	95785.4	175.695	3487.56	96501.3	699.23	0	2711.8	100309	0.00071	0	1e-05	0	0.00068	257.831	465.318	-41.0447	259.932	259.703	263.561	-0.45638	-0.49772	-2.54116	-2.14433	13.4516	-0.00167	2.20134	193.068
1226	0.15	0.37184	0.91418	184.44	-52.7456	185.964	276.432	1	46.901	3489.56	95785.4	185.888	3481.19	96501.3	701.098	0	2711.8	100303	0.00077	0	2e-05	0	0.00074	257.831	594.926	-40.1891	260.934	260.708	265.454	-0.51524	-0.37102	-3.18377	-2.64016	13.4516	-0.00195	2.6661	187.999
1227	0.15	0.37036	0.91403	190.109	-54.8512	195.982	276.432	1	52.0722	3438.03	95785.4	180.913	3431.09	96501.3	917.67	0	2711.8	100250	0.00081	0	2e-05	0	0.00077	257.831	618.634	-39.3871	261.728	261.542	266.421	-0.35955	-0.15819	-3.33742	-2.73447	13.4516	-0.0022	2.73904	183.311
1228	0.15	0.36878	0.91385	181.025	-52.1608	194.111	276.432	1	56.6771	3399.95	95785.4	200.533	3390.12	96501.3	919.598	0	2711.8	100210	0.00082	0	2e-05	0	0.00078	257.831	633.68	-38.6782	262.406	262.249	266.958	0.43837	-0.01689	-3.6996	-2.99305	13.4516	-0.00374	2.9931	180.323
1229	0.15	0.3673	0.91369	188.569	-39.8206	163.818	276.432	1	49.287	3369	95785.4	199.545	3355.81	96501.3	921.411	0	2711.8	100179	0.00095	0	2e-05	0	0.00091	257.831	540.827	-38.1539	262.818	262.684	266.692	0.73486	0.02566	-3.83677	-3.07136	13.4516	-0.00427	3.07147	179.521
1230	0.15	0.36602	0.91356	178.914	-16.478	109.79	276.432	1	40.6287	3339.8	95785.4	203.376	3327.28	96501.3	922.748	0	2711.8	100148	0.00095	0	1e-05	0	0.00091	257.831	410.798	-37.9538	262.799	262.688	265.468	0.40209	0.11125	-3.82587	-3.09922	13.4516	-0.00385	3.10122	177.944
1231	0.15	0.36496	0.91346	168.347	11.1636	53.2653	276.432	1	27.1972	3358.65	95785.4	208.574	3342.11	96501.3	706.867	0	2711.8	100165	0.001	0	1e-05	0	0.00096	257.831	261.19	-38.143	262.355	262.231	263.695	0.31139	0.26352	-3.97873	-3.1929	13.4516	-0.00367	3.20376	175.282
1232	0.15	0.36424	0.91342	165.976	49.1229	-5.41508	276.432	1	8.61181	3358.94	95785.4	205.595	3343.32	96501.3	528.577	0	2711.8	100164	0.00104	0	0	0	0.00099	257.831	66.862	-38.9296	261.095	260.973	260.92	0.90817	0.41349	-3.33454	-2.529	13.4516	-0.00366	2.56258	170.714
1233	0.15	0.36379	0.91341	163.556	72.7134	-12.0574	276.432	1	1.96444	3405.1	95785.4	200.924	3388.48	96501.3	267.569	0	2711.8	100209	0.001	0	0	0	0.00099	257.831	0	-40.6141	259.259	259.104	258.766	0.71267	0.47977	-3.03784	-2.23328	13.4516	-0.00212	2.28423	167.876
1234	0.15	0.36335	0.9134	160.509	75.7625	-8.95409	276.432	1	2.07635	3443.57	95785.4	199.641	3423.64	96501.3	174.857	0	2711.8	100247	0.00091	0	0	0	0.00089	257.831	0	-41.6172	258.329	258.147	257.939	0.43661	0.26055	-2.75143	-2.03968	13.4516	-0.0007	2.05625	172.72
1235	0.15	0.36292	0.9134	160.262	75.4104	-6.49576	276.432	1	1.01552	3480.77	95785.4	198.846	3464.46	96501.3	174.487	0	2711.8	100284	0.0009	0	0	0	0.00089	257.831	0	-42.292	257.705	257.496	257.381	-0.00893	-0.01002	-2.50146	-1.77942	13.4516	0.00029	1.77945	180.323
1236	0.15	0.36253	0.9134	160.87	74.4784	-4.4919	276.432	1	0.23677	3534.41	95785.4	198.842	3518.62	96501.3	174.465	0	2711.8	100339	0.00089	0	0	0	0.00089	257.831	0	-42.6478	257.321	257.073	256.927	-0.39124	-0.24946	-1.99507	-1.34811	13.4516	0.00032	1.371	190.484
1237	0.15	0.36214	0.9134	161.588	75.4143	-0.86339	276.432	1	0.02477	3527.56	95785.4	198.779	3512.52	96501.3	101.434	0	2711.8	100332	0.00085	0	0	0	0.00085	257.831	0	-43.1015	256.976	256.733	256.407	-0.82024	-0.58015	-0.26817	-0.48824	13.4516	0.0006	0.758256	229.917
1238	0.15	0.36176	0.9134	160.603	78.8782	3.1778	276.432	1	0.82464	3565.38	95785.4	198.322	3551.36	96501.3	44.0845	0	2711.8	100371	0.00078	0	0	0	0.00078	257.831	0	-44.7	255.615	255.345	255.752	-0.78538	-0.57374	1.67431	1.1741	13.4516	0.00191	1.30679	333.957
1239	0.15	0.36137	0.91339	160.109	74.6599	-0.64131	276.432	1	0.43571	3572.84	95785.4	197.786	3561.92	96501.3	44.1069	0	2711.8	100379	0.00077	0	0	0	0.00077	257.831	0	-44.5618	255.663	255.387	255.618	-0.75255	-0.42685	1.16949	0.78568	13.4516	0.0012	0.894144	331.485
1240	0.15	0.36101	0.91339	160.776	72.5926	-1.02647	276.432	1	0.04034	3565.31	95785.4	197.625	3553.69	96501.3	44.136	0	2711.8	100371	0.00078	0	0	0	0.00078	257.831	0	-44.3969	255.691	255.421	255.422	-0.81115	-0.48456	1.04744	0.64351	13.4516	0.00098	0.805545	323.02
1241	0.15	0.36064	0.91339	160.981	71.5937	-0.97774	276.432	1	-0.03785	3569.97	95785.4	197.442	3559.42	96501.3	44.1027	0	2711.8	100376	0.00078	0	0	0	0.00078	257.831	0	-44.5926	255.505	255.231	255.195	-0.88601	-0.58741	0.89922	0.53337	13.4516	0.00128	0.793432	312.24
1242	0.15	0.36029	0.91339	160.981	70.3309	-1.57129	276.432	1	-0.10698	3595.84	95785.4	197.174	3586.7	96501.3	44.0534	0	2711.8	100402	0.00077	0	0	0	0.00077	257.831	0	-44.891	255.227	254.934	255.02	-1.10745	-0.72316	0.9088	0.60816	13.4516	0.0024	0.944891	310.063
1243	0.15	0.35994	0.91339	160.827	69.5975	-1.86178	276.432	1	-0.0591	3624.97	95785.4	196.933	3614.54	96501.3	44.0264	0	2711.8	100432	0.00075	0	0	0	0.00075	257.831	0	-45.0647	255.063	254.75	254.836	-1.23826	-0.77948	1.00697	0.62914	13.4516	0.00138	1.0017	308.908
1244	0.15	0.35959	0.91339	160.598	69.7095	-1.28228	276.432	1	0.02668	3601.05	95785.4	196.449	3592.24	96501.3	43.9855	0	2711.8	100408	0.00073	0	0	0	0.00073	257.831	0	-45.2683	254.844	254.547	254.614	-1.27122	-0.7652	0.7549	0.41336	13.4516	0.00103	0.869711	298.378
1245	0.15	0.35925	0.91339	160.216	69.8359	-0.76546	276.432	1	0.0225	3600.89	95785.4	195.504	3592.09	96501.3	43.9688	0	2711.8	100407	0.00071	0	0	0	0.00071	257.831	0	-45.3547	254.788	254.492	254.399	-1.1434	-0.71949	0.37351	0.117	13.4516	0.00064	0.728941	279.236
1246	0.15	0.35891	0.91339	159.602	59.4681	-0.13214	276.432	1	0.10685	3635.84	95785.4	194.501	3627.38	96501.3	43.9837	0	2711.8	100442	0.00071	0	0	0	0.0007	257.831	20.9476	-45.2943	254.97	254.65	254.92	-0.13977	-0.15573	-0.41474	-0.3849	13.4516	-0.00119	0.415211	202.028
1247	0.15	0.35846	0.91338	160.186	3.85786	43.4032	276.432	1	8.57922	3660.03	95785.4	196.922	3652.46	96501.3	100.892	0	2711.8	100466	0.00079	0	0	0	0.00077	257.831	209.027	-43.4682	257.209	256.867	258.817	0.1887	0.003	-0.32889	-0.40361	13.4516	-0.00176	0.403621	179.574
1248	0.15	0.35781	0.91333	169.046	-40.3927	93.8587	276.432	1	19.8812	3670.71	95785.4	198.306	3663	96501.3	381.276	0	2711.8	100477	0.00089	0	1e-05	0	0.00085	257.831	381.749	-41.4543	259.459	259.106	262.456	0.16251	-0.05158	-0.76635	-0.666	13.4516	-0.0013	0.667994	184.429
1249	0.15	0.35689	0.91323	167.596	-68.9761	142.195	276.432	1	35.9057	3630.48	95785.4	205.937	3625.66	96501.3	703.522	0	2711.8	100438	0.0009	0	1e-05	0	0.00086	257.831	544.57	-39.6803	261.406	261.08	265.35	-0.69841	-0.64127	-1.72615	-1.52395	13.4516	-0.00072	1.65338	202.821
1250	0.15	0.35571	0.91309	170.302	-80.6228	181.665	276.432	1	47.4115	3609.41	95785.4	209.427	3602.38	96501.3	921.938	0	2711.8	100418	0.00096	0	2e-05	0	0.00092	257.831	647.688	-38.6408	262.568	262.255	267.175	-0.68561	-0.76394	-2.4854	-2.09961	13.4516	-0.00123	2.23427	199.994
1251	0.15	0.35436	0.91293	171.116	-82.9288	197.442	276.432	1	55.1434	3560.08	95785.4	213.522	3554.58	96501.3	923.476	0	2711.8	100369	0.00099	0	2e-05	0	0.00094	257.831	691.997	-37.7707	263.454	263.177	268.309	-0.8705	-1.11491	-2.67729	-2.24113	13.4516	-0.00102	2.50314	206.449
1252	0.15	0.35293	0.91275	173.066	-75.2809	188.396	276.432	1	57.7521	3524.53	95785.4	214.435	3522.68	96501.3	925.039	0	2711.8	100334	0.00099	0	2e-05	0	0.00094	257.831	668.014	-37.175	264.001	263.75	268.633	-1.36351	-1.28819	-2.73581	-2.23366	13.4516	-0.00013	2.5785	209.973
1253	0.15	0.35154	0.91257	175.289	-60.5723	153.751	276.432	1	54.5778	3491.1	95785.4	214.826	3489.95	96501.3	927.377	0	2711.8	100301	0.00102	0	2e-05	0	0.00097	257.831	580.774	-36.5281	264.521	264.293	268.315	-1.19106	-1.11763	-2.99999	-2.51841	13.4516	-0.00091	2.75527	203.931
1254	0.15	0.3503	0.91242	179.219	-32.9033	110.322	276.432	1	42.0673	3479.47	95785.4	211.568	3477.75	96501.3	927.64	0	2711.8	100289	0.00112	0	1e-05	0	0.00106	257.831	437.3	-36.6552	264.22	264.002	266.924	-1.17811	-1.21549	-3.55988	-2.80617	13.4516	-0.00086	3.0581	203.42
1255	0.15	0.34938	0.91232	183.623	-1.17763	43.3736	276.432	1	27.2742	3506.22	95785.4	205.95	3505.52	96501.3	711.025	0	2711.8	100316	0.00111	0	1e-05	0	0.00106	257.831	244.786	-36.7673	263.81	263.573	264.98	-1.68658	-1.41327	-3.0034	-2.43531	13.4516	6e-05	2.81568	210.128
1256	0.15	0.34878	0.91227	189.182	37.312	-10.3775	276.432	1	10.3617	3519.23	95785.4	199.15	3518.2	96501.3	386.756	0	2711.8	100328	0.00113	0	0	0	0.00108	257.831	53.5861	-37.4558	262.624	262.378	262.29	-1.38309	-0.9859	-3.40561	-2.52815	13.4516	-0.00063	2.71358	201.304
1257	0.15	0.34841	0.91226	186.035	60.1617	-9.73283	276.432	1	2.18066	3571.57	95785.4	195.822	3569.96	96501.3	269.217	0	2711.8	100379	0.0011	0	0	0	0.00108	257.831	0	-39.0769	260.861	260.579	260.292	-0.38587	-0.48398	-2.72714	-1.8044	13.4516	-0.00159	1.86818	195.015
1258	0.15	0.34809	0.91225	180.054	64.821	-6.333	276.432	1	1.3018	3586.58	95785.4	196.458	3584.61	96501.3	175.751	0	2711.8	100394	0.00105	0	0	0	0.00103	257.831	0	-40.2216	259.796	259.505	259.377	-0.94837	-0.77404	-1.90028	-1.39478	13.4516	-0.00153	1.59516	209.028
1259	0.15	0.34779	0.91225	170.039	71.2731	-4.68312	276.432	1	0.64799	3602.46	95785.4	198.96	3599.19	96501.3	267.782	0	2711.8	100408	0.00098	0	0	0	0.00096	257.831	0	-41.2304	258.782	258.481	258.351	-1.62544	-1.12559	-1.01684	-0.78799	13.4516	0.00107	1.374	235.005
1260	0.15	0.3475	0.91225	167.002	73.1631	-3.20079	276.432	1	0.81065	3613.94	95785.4	199.223	3609.86	96501.3	266.955	0	2711.8	100418	0.00091	0	0	0	0.0009	257.831	0	-42.2854	257.861	257.553	257.64	-1.66474	-1.09516	-0.91012	-0.69003	13.4516	0.00183	1.29442	237.786
1261	0.15	0.3472	0.91225	162.751	76.6632	-0.86557	276.432	1	0.85232	3568.79	95785.4	200.032	3563.08	96501.3	266.377	0	2711.8	100372	0.00085	0	0	0	0.00084	257.831	0	-43.3233	256.909	256.636	256.858	-1.6863	-1.07173	0.07571	-0.10137	13.4516	0.00193	1.07651	264.597
1262	0.15	0.3469	0.91224	160.699	78.3903	1.12805	276.432	1	0.95537	3598.58	95785.4	199.988	3591.77	96501.3	265.797	0	2711.8	100401	0.0008	0	0	0	0.00079	257.831	0	-44.1575	256.156	255.864	256.216	-1.50387	-0.95042	0.29079	0.13612	13.4516	0.00182	0.960118	278.151
1263	0.15	0.34661	0.91224	159.516	76.9159	0.26153	276.432	1	0.61803	3592.78	95785.4	201.002	3585.1	96501.3	100.666	0	2711.8	100394	0.00078	0	0	0	0.00077	257.831	0	-44.4779	255.81	255.523	255.827	-1.25734	-0.76721	0.11607	0.02402	13.4516	0.00113	0.767586	271.793
1264	0.15	0.34633	0.91224	159.285	75.7084	0.18482	276.432	1	0.46257	3613.42	95785.4	201.942	3605.77	96501.3	44.0641	0	2711.8	100415	0.00076	0	0	0	0.00075	257.831	0	-44.8318	255.47	255.168	255.484	-0.9766	-0.5745	0.25793	0.13839	13.4516	0.00044	0.590933	283.544
1265	0.15	0.34605	0.91224	159.095	74.4858	-0.06235	276.432	1	0.33125	3623.23	95785.4	202.015	3614.82	96501.3	44.0173	0	2711.8	100425	0.00074	0	0	0	0.00073	257.831	0	-45.101	255.194	254.886	255.189	-0.91523	-0.55464	-0.15085	-0.09953	13.4516	0.00027	0.5635	259.827
1266	0.15	0.34578	0.91224	158.926	73.3281	-0.44422	276.432	1	0.27783	3632.3	95785.4	201.863	3620.91	96501.3	43.9862	0	2711.8	100434	0.00072	0	0	0	0.00071	257.831	0	-45.2862	254.979	254.664	254.933	-1.08366	-0.64315	-0.36877	-0.22184	13.4516	0.00032	0.680334	250.969
1267	0.15	0.34551	0.91224	158.727	72.8478	-0.50759	276.432	1	0.58174	3666.07	95785.4	202.088	3657.06	96501.3	43.9337	0	2711.8	100467	0.0007	0	0	0	0.00069	257.831	0	-45.6037	254.703	254.364	254.67	-1.41021	-0.91303	-0.16818	-0.07343	13.4516	0.00097	0.915978	265.402
1268	0.15	0.34523	0.91224	158.434	73.0709	0.10998	276.432	1	0.89472	3661.99	95785.4	201.969	3653.36	96501.3	43.8709	0	2711.8	100463	0.00067	0	0	0	0.00066	257.831	0	-45.9522	254.378	254.042	254.384	-1.42141	-1.03827	0.20366	0.12974	13.4516	0.00088	1.04634	277.123
1269	0.15	0.34495	0.91223	158.191	72.8883	0.38684	276.432	1	1.04603	3685.79	95785.4	201.456	3676.09	96501.3	43.8233	0	2711.8	100487	0.00064	0	0	0	0.00063	257.831	0	-46.2361	254.118	253.766	254.139	-1.24119	-0.96736	0.4002	0.21252	13.4516	0.00027	0.990429	282.391
1270	0.15	0.34466	0.91223	158.162	64.1548	5.94846	276.432	1	1.98965	3713.85	95785.4	200.817	3704.41	96501.3	43.8195	0	2711.8	100516	0.00063	0	0	0	0.00062	257.831	25.0115	-46.2763	254.184	253.811	254.472	-1.02932	-0.75681	0.38078	0.17425	13.4516	-0.00046	0.776611	282.966
1271	0.15	0.34426	0.91221	159.584	5.75726	52.5477	276.432	1	10.395	3721.65	95785.4	203.708	3712.6	96501.3	172.765	0	2711.8	100524	0.00069	0	0	0	0.00067	257.831	216.224	-44.2572	256.514	256.132	258.316	-1.02672	-0.8607	0.0904	0.04246	13.4516	0.00261	0.861747	272.824
1272	0.15	0.34365	0.91215	162.696	-46.8756	100.682	276.432	1	22.4916	3729.26	95785.4	209.4	3720.46	96501.3	382.241	0	2711.8	100532	0.00079	0	1e-05	0	0.00075	257.831	405.805	-41.7177	259.272	258.879	262.354	-1.25688	-0.97658	-0.47158	-0.37088	13.4516	0.00109	1.04463	249.205
1273	0.15	0.34279	0.91205	166.505	-83.3342	141.503	276.432	1	36.8268	3687.73	95785.4	214.389	3678.23	96501.3	528.899	0	2711.8	100492	0.00088	0	1e-05	0	0.00084	257.831	558.605	-39.3803	261.739	261.372	265.728	-1.45249	-1.16146	-1.21511	-0.94693	13.4516	0.00145	1.49855	230.81
1274	0.15	0.34166	0.9119	171.062	-103.704	169.812	276.432	1	49.2482	3662.09	95785.4	217.949	3655.27	96501.3	710.245	0	2711.8	100468	0.00101	0	2e-05	0	0.00096	257.831	658.75	-37.49	263.719	263.368	268.214	-1.82343	-1.47329	-1.57131	-1.33867	13.4516	0.00144	1.99063	227.741
1275	0.15	0.34031	0.91172	175.203	-105.967	181.762	276.432	1	60.3928	3615.05	95785.4	220.132	3608.63	96501.3	712.557	0	2711.8	100422	0.00101	0	2e-05	0	0.00096	257.831	697.966	-36.2845	264.94	264.622	269.517	-2.29205	-1.93214	-1.97876	-1.54109	13.4516	0.00225	2.47146	231.424
1276	0.15	0.33887	0.91152	177.526	-99.2376	174.327	276.432	1	59.8766	3569.5	95785.4	220.711	3564.25	96501.3	714.53	0	2711.8	100378	0.00112	0	2e-05	0	0.00107	257.831	674.442	-35.5394	265.635	265.349	270.068	-2.26973	-1.87997	-2.03244	-1.56033	13.4516	0.00226	2.44314	230.308
1277	0.15	0.33757	0.91134	180.791	-83.9594	144.941	276.432	1	51.7971	3521.39	95785.4	220.117	3518.87	96501.3	935.75	0	2711.8	100332	0.00131	0	2e-05	0	0.00125	257.831	588.148	-34.8973	266.154	265.902	269.892	-1.8136	-1.56089	-2.32331	-1.8735	13.4516	0.00099	2.43852	219.799
1278	0.15	0.33646	0.9112	182.884	-55.0357	89.6814	276.432	1	40.7739	3496.54	95785.4	217.138	3494.69	96501.3	716.943	0	2711.8	100308	0.00132	0	1e-05	0	0.00125	257.831	433.562	-34.6429	266.181	265.948	268.64	-1.66955	-1.40951	-2.35058	-1.91109	13.4516	0.00065	2.37465	216.41
1279	0.15	0.33562	0.9111	185.147	-21.4369	32.9699	276.432	1	26.3846	3530.81	95785.4	210.927	3529.53	96501.3	717.065	0	2711.8	100343	0.00131	0	1e-05	0	0.00125	257.831	261.476	-34.7762	265.777	265.517	266.778	-1.45101	-1.22871	-2.3003	-1.8594	13.4516	0.0003	2.2287	213.457
1280	0.15	0.33518	0.91106	189.064	27.6276	-12.5149	276.432	1	5.01452	3489.47	95785.4	202.249	3488.5	96501.3	178.402	0	2711.8	100302	0.00136	0	0	0	0.0013	257.831	63.5428	-35.4858	264.342	264.114	263.66	-1.8671	-1.18523	-2.41349	-1.68125	13.4516	0.00058	2.05703	215.183
1281	0.15	0.33491	0.91106	199.278	51.3028	-10.986	276.432	1	1.76441	3496.01	95785.4	186.361	3495.29	96501.3	177.82	0	2711.8	100308	0.00125	0	0	0	0.00122	257.831	0	-37.2581	262.493	262.262	261.648	-1.81839	-1.19881	-1.98957	-1.40903	13.4516	-0.00097	1.85	220.391
1282	0.15	0.33465	0.91105	203.941	50.7484	-4.63743	276.432	1	1.14172	3492.33	95785.4	181.126	3492.44	96501.3	177.252	0	2711.8	100305	0.00122	0	0	0	0.0012	257.831	0	-38.4538	261.495	261.267	261.091	-1.97328	-1.24598	-0.74272	-0.59794	13.4516	-0.00033	1.38203	244.364
1283	0.15	0.3344	0.91105	197.115	56.799	-1.75498	276.432	1	1.42229	3462.63	95785.4	188.695	3463.2	96501.3	102.698	0	2711.8	100276	0.00116	0	0	0	0.00115	257.831	0	-39.8953	260.258	260.053	260.18	-2.2158	-1.58597	0.60022	0.19257	13.4516	0.00085	1.59762	276.923
1284	0.15	0.33416	0.91105	181.012	63.7245	-5.18637	276.432	1	0.69263	3396.83	95785.4	197.846	3394.79	96501.3	176.232	0	2711.8	100208	0.00109	0	0	0	0.00108	257.831	0	-40.5329	259.45	259.296	259.19	-2.12959	-1.68454	0.40113	0.04582	13.4516	-0.00032	1.68516	271.558
1285	0.15	0.33392	0.91105	178.695	65.9983	-2.4168	276.432	1	0.55915	3338.06	95785.4	198.728	3335.02	96501.3	102.022	0	2711.8	100148	0.00102	0	0	0	0.00101	257.831	0	-41.3693	258.638	258.529	258.5	-2.05898	-1.29938	0.53709	0.27958	13.4516	0.00073	1.32912	282.143
1286	0.15	0.33368	0.91104	180.04	64.8697	-0.87242	276.432	1	0.6815	3361.95	95785.4	197.982	3358.42	96501.3	44.5363	0	2711.8	100171	0.00097	0	0	0	0.00097	257.831	0	-41.9795	258.105	257.979	258.059	-1.7699	-1.19924	0.25552	0.14238	13.4516	-6e-05	1.20766	276.771
1287	0.15	0.33345	0.91104	181.391	62.2465	-1.08647	276.432	1	0.51325	3353.79	95785.4	195.313	3348.55	96501.3	44.4925	0	2711.8	100163	0.00095	0	0	0	0.00095	257.831	0	-42.2182	257.841	257.721	257.774	-1.57284	-1.08719	0.13395	0.05314	13.4516	0.00063	1.08849	272.798
1288	0.15	0.33322	0.91104	181.985	59.6629	-2.2239	276.432	1	0.34443	3335.07	95785.4	193.667	3329.09	96501.3	44.4706	0	2711.8	100144	0.00095	0	0	0	0.00095	257.831	0	-42.336	257.682	257.576	257.565	-2.00157	-1.38835	0.09758	0.01234	13.4516	0.00117	1.3884	270.509
1289	0.15	0.33299	0.91104	185.982	57.0149	-0.89903	276.432	1	0.39362	3294.35	95785.4	192.206	3289.53	96501.3	44.4285	0	2711.8	100104	0.00094	0	0	0	0.00094	257.831	0	-42.5393	257.501	257.424	257.458	-2.02104	-1.35931	0.31394	0.19262	13.4516	0.0013	1.37289	278.065
1290	0.15	0.33277	0.91104	173.459	63.7612	-2.59146	276.432	1	-0.22189	3262.56	95785.4	199.425	3257	96501.3	44.3599	0	2711.8	100071	0.00091	0	0	0	0.00092	257.831	0	-42.9131	256.982	256.931	256.787	-1.73821	-1.02391	1.05441	0.63397	13.4516	0.00169	1.20429	301.764
1291	0.15	0.33255	0.91104	170.38	63.1902	-4.80282	276.432	1	-0.42938	3258.1	95785.4	200.532	3250.04	96501.3	44.3399	0	2711.8	100065	0.00089	0	0	0	0.0009	257.831	0	-43.0156	256.818	256.77	256.514	-1.92416	-1.13846	1.65163	0.981	13.4516	0.00193	1.50281	310.751
1292	0.15	0.33234	0.91104	168.753	63.6245	-5.46348	276.432	1	0.23885	3226.09	95785.4	201.095	3216.66	96501.3	44.2612	0	2711.8	100033	0.00084	0	0	0	0.00084	257.831	0	-43.4275	256.446	256.422	256.21	-2.38021	-1.47739	1.7917	1.14717	13.4516	0.00202	1.87048	307.829
1293	0.15	0.33212	0.91104	167.831	65.799	-3.07389	276.432	1	0.55936	3201.94	95785.4	201.188	3192.64	96501.3	173.873	0	2711.8	100008	0.0008	0	0	0	0.0008	257.831	0	-43.9983	255.932	255.926	255.814	-2.62673	-1.73495	1.15004	0.85329	13.4516	0.0017	1.93343	296.189
1294	0.15	0.33188	0.91104	166.899	56.1789	3.69293	276.432	1	1.33215	3198.46	95785.4	200.883	3187.93	96501.3	173.817	0	2711.8	100004	0.0008	0	0	0	0.00079	257.831	28.6741	-44.0322	256.012	256.01	256.146	-2.4288	-1.69456	0.855	0.7368	13.4516	0.00184	1.84781	293.5
1295	0.15	0.33154	0.91101	167.912	-6.15246	48.8521	276.432	1	9.46339	3170.17	95785.4	203.68	3159.41	96501.3	174.587	0	2711.8	99975.2	0.00094	0	0	0	0.00091	257.831	220.721	-41.714	258.637	258.656	260.022	-2.96513	-2.20941	0.74718	0.77189	13.4516	0.00584	2.34036	289.258
1296	0.15	0.331	0.91096	172.183	-66.5104	89.9689	276.432	1	20.0751	3108.88	95785.4	207.681	3099.59	96501.3	269.887	0	2711.8	99914.4	0.00118	0	1e-05	0	0.00113	257.831	406.19	-38.691	261.82	261.884	264.363	-2.60703	-1.93846	0.77601	0.63486	13.4516	0.00548	2.03977	288.134
1297	0.15	0.3302	0.91086	181.657	-111.934	117.63	276.432	1	34.6949	2993.52	95785.4	207.965	2984.1	96501.3	272.089	0	2711.8	99799.6	0.00138	0	1e-05	0	0.00131	257.831	546.156	-35.6469	264.891	265.043	268.251	-2.0525	-1.64161	0.97875	0.71295	13.4516	0.00373	1.78974	293.475
1298	0.15	0.32916	0.91072	186.322	-145.606	132.227	276.432	1	46.9867	2928.43	95785.4	213.078	2918.39	96501.3	393.374	0	2711.8	99735.8	0.00161	0	2e-05	0	0.00154	257.831	649.418	-32.979	267.54	267.742	271.626	-1.09435	-0.82326	0.04935	0.08743	13.4516	0.00195	0.82789	276.062
1299	0.15	0.32785	0.91053	195.45	-155.255	132.251	276.432	1	51.5179	2864.45	95785.4	210.311	2862.55	96501.3	543.629	0	2711.8	99674.4	0.00161	0	2e-05	0	0.00154	257.831	674.044	-31.1938	269.266	269.517	273.484	0.13582	0.12335	-0.27793	-0.18886	13.4516	-0.00028	0.225573	146.85
1300	0.15	0.32608	0.91026	217.088	-143.124	107.718	276.432	1	47.1617	2821.48	95785.4	180.373	2820.52	96501.3	728.362	0	2711.8	99635	0.00186	0	2e-05	0	0.00177	257.831	587.519	-30.1853	270.174	270.456	273.717	0.63794	0.43787	-0.42837	-0.26929	13.4516	-0.00115	0.51405	121.592
1301	0.15	0.32453	0.91003	221.193	-124.864	80.5322	276.432	1	42.297	2768.98	95785.4	181.799	2770.39	96501.3	952.147	0	2711.8	99584.5	0.00196	0	2e-05	0	0.00187	257.831	499.568	-29.5591	270.662	270.985	273.424	0.78611	0.44854	-1.1031	-0.19662	13.4516	0.00032	0.489742	113.671
1302	0.15	0.3236	0.9099	228.453	-90.777	35.3151	276.432	1	34.3778	2731.05	95785.4	176.044	2733.9	96501.3	952.663	0	2711.8	99547.2	0.00189	0	1e-05	0	0.0018	257.831	348.669	-29.1332	270.833	271.184	272.226	0.92955	0.55565	-0.38657	0.20156	13.4516	0.00013	0.591078	70.0619
1303	0.15	0.32307	0.90984	231.04	-49.4091	-2.13658	276.432	1	11.1745	2732.56	95785.4	171.16	2735.84	96501.3	46.7271	0	2711.8	99549.5	0.00188	0	0	0	0.00179	257.831	182.642	-29.1084	270.454	270.803	270.304	1.12566	0.60011	-0.12788	-0.30802	13.4516	-0.00241	0.674543	117.17
1304	0.15	0.32286	0.90984	229.513	14.8061	-3.5729	276.432	1	0.43432	2692.35	95785.4	179.947	2700.76	96501.3	46.6245	0	2711.8	99514.1	0.00186	0	0	0	0.00184	257.831	50.7937	-29.6833	269.372	269.747	266.786	-0.28971	-0.22022	-1.07142	-0.9746	13.4516	-0.0004	0.999171	192.733
1305	0.15	0.32267	0.90984	232.554	37.0321	-5.45627	276.432	1	0.02744	2682.77	95785.4	179.686	2693.26	96501.3	46.4992	0	2711.8	99506	0.00177	0	0	0	0.00176	257.831	0	-30.364	268.498	268.878	264.995	-1.03965	-1.11885	-0.30718	-0.44786	13.4516	0.00038	1.20516	248.184
1306	0.15	0.32247	0.90984	236.337	33.9006	-3.69564	276.432	1	0.0991	2676.06	95785.4	171.045	2690	96501.3	46.2864	0	2711.8	99502.1	0.00169	0	0	0	0.00168	257.831	0	-31.5519	267.501	267.883	264.566	-0.80279	-0.85047	0.62411	0.24207	13.4516	-0.00012	0.884249	285.888
1307	0.15	0.32228	0.90984	236.16	31.7769	-4.44132	276.432	1	0.03352	2658.23	95785.4	180.402	2677.86	96501.3	46.1377	0	2711.8	99489.9	0.00171	0	0	0	0.0017	257.831	0	-32.3991	266.637	267.026	264.164	-1.03648	-0.86105	1.34811	1.00808	13.4516	0.00166	1.32576	319.498
1308	0.15	0.32209	0.90984	239.237	27.6387	-5.0154	276.432	1	0.01947	2632.24	95785.4	173.547	2656.87	96501.3	46.0739	0	2711.8	99467.7	0.00169	0	0	0	0.00169	257.831	0	-32.7314	266.358	266.764	263.962	-0.49538	-0.38696	2.20681	1.30815	13.4516	0.00081	1.36418	343.521
1309	0.15	0.3219	0.90984	241.636	19.6534	-10.8222	276.432	1	-0.4403	2555.14	95785.4	175.562	2583.62	96501.3	45.9557	0	2711.8	99393.5	0.00177	0	0	0	0.00178	257.831	0	-33.3847	265.528	265.99	264.064	-0.83965	-0.6134	3.07897	1.6861	13.4516	0.00173	1.79421	340.009
1310	0.15	0.35847	0.90984	246.75	19.433	-5.50146	276.432	1	-0.58381	2562.46	95785.4	173.184	2594.1	96501.3	45.8847	0	2711.8	99403.6	0.00179	0	0	0	0.00181	257.831	0	-33.8036	265.282	265.736	263.864	-0.96143	-0.5537	2.52446	1.30407	13.4516	0.00166	1.41675	336.994
1311	0.15	0.35847	0.90985	250.245	20.415	-0.87008	276.432	1	-0.10075	2530.85	95785.4	172.236	2559.34	96501.3	45.865	0	2711.8	99372.1	0.00182	0	0	0	0.00184	257.831	0	-33.9058	265.3	265.778	263.614	0.00494	-0.14617	0.19647	0.18765	13.4516	0.00108	0.237862	322.083
1312	0.15	0.35611	0.90985	247.234	21.091	-1.90994	276.432	1	-0.24891	2518.8	95785.4	175.014	2547.02	96501.3	45.8532	0	2711.8	99356.1	0.00182	0	0	0	0.00184	257.831	0	-33.9676	265.203	265.693	263.386	0.99433	0.44604	-0.58336	-0.49791	13.4516	-0.00068	0.66848	138.145
1313	0.15	0.35474	0.90985	239.805	25.7003	-2.29227	276.432	1	-0.331	2511.08	95785.4	169.539	2534.44	96501.3	45.7925	0	2711.8	99342.7	0.00178	0	0	0	0.0018	257.831	0	-34.3072	264.787	265.287	262.94	1.33259	0.69325	-0.6833	-0.44645	13.4516	-0.00101	0.824568	122.781
1314	0.15	0.35367	0.90985	233.218	29.4274	-2.94095	276.432	1	-0.39864	2494.06	95785.4	175.962	2510.87	96501.3	45.7464	0	2711.8	99318.9	0.00172	0	0	0	0.00174	257.831	0	-34.5508	264.471	264.988	262.529	1.66733	1.06165	-0.38147	-0.28127	13.4516	-0.00215	1.09828	104.839
1315	0.15	0.35277	0.90985	212.516	42.5695	-4.48004	276.432	1	-0.88772	2521.78	95785.4	186.326	2534.91	96501.3	45.6353	0	2711.8	99344.4	0.00163	0	0	0	0.00167	257.831	0	-35.197	263.8	264.296	261.551	2.09839	1.18473	-0.9199	-0.5698	13.4516	-0.00375	1.31463	115.685
1316	0.15	0.35198	0.90986	215.161	39.5259	-4.66647	276.432	1	-0.93607	2514.36	95785.4	176.542	2532.65	96501.3	45.5142	0	2711.8	99339.7	0.00156	0	0	0	0.00159	257.831	0	-35.8519	263.283	263.781	261.428	2.25674	1.28378	-0.70197	-0.4444	13.4516	-0.0036	1.35852	109.094
1317	0.15	0.35127	0.90986	203.869	42.6409	-9.20612	276.432	1	-1.87299	2536.99	95785.4	183.935	2556.12	96501.3	45.3819	0	2711.8	99362.4	0.00145	0	0	0	0.0015	257.831	0	-36.598	262.352	262.832	260.965	2.64418	1.52697	-1.12938	-0.73956	13.4516	-0.00546	1.69664	115.842
1318	0.15	0.35062	0.90987	184.895	40.0497	-7.78715	276.432	1	-2.04913	2569.14	95785.4	202.645	2580.49	96501.3	45.2097	0	2711.8	99387.3	0.00139	0	0	0	0.00144	257.831	31.5275	-37.6103	261.506	261.965	260.783	2.38068	1.41686	-1.26793	-0.82697	13.4516	-0.00458	1.64054	120.271
1319	0.15	0.34989	0.90986	182.01	-24.1561	29.0907	276.432	1	5.49435	2591.92	95785.4	207.742	2599.12	96501.3	45.3876	0	2711.8	99407	0.00156	0	0	0	0.00155	257.831	222.676	-36.6395	263.191	263.639	264.286	1.57652	1.03935	-0.74929	-0.37592	13.4516	-0.00026	1.10524	109.884
1320	0.15	0.34897	0.90981	184.398	-79.4782	72.9601	276.432	1	17.1918	2607.97	95785.4	213.636	2615.2	96501.3	272.686	0	2711.8	99423.9	0.00181	0	1e-05	0	0.00176	257.831	410.591	-34.498	265.583	266.022	267.883	1.57765	1.14341	-1.32593	-1.00199	13.4516	-0.00343	1.52032	131.229
1321	0.15	0.35757	0.90972	187.647	-113.592	107.31	276.432	1	34.5815	2596.54	95785.4	218.669	2603.07	96501.3	539.941	0	2711.8	99412.7	0.00189	0	1e-05	0	0.00181	257.831	562.398	-32.6028	267.62	268.07	270.676	1.62662	1.15964	-2.09887	-1.66383	13.4516	-0.0043	2.02808	145.125
1322	0.15	0.35447	0.90956	191.195	-125.274	138.711	276.432	1	53.9781	2604.72	95785.4	222.638	2613.04	96501.3	722.533	0	2711.8	99422.2	0.00178	0	2e-05	0	0.00169	257.831	662.02	-31.5594	268.788	269.233	272.356	1.85046	1.28368	-2.96203	-2.41269	13.4516	-0.00557	2.73293	151.985
1323	0.15	0.35156	0.90935	193.5	-128.092	157.729	276.432	1	55.1027	2588.55	95785.4	225.035	2597.83	96501.3	723.693	0	2711.8	99405.8	0.0018	0	2e-05	0	0.00171	257.831	701.596	-30.9361	269.465	269.924	273.364	1.48926	0.84661	-3.57616	-2.90555	13.4516	-0.00548	3.02638	163.755
1324	0.15	0.34862	0.90908	194.197	-116.805	148.632	276.432	1	62.4537	2584.8	95785.4	225.878	2594.93	96501.3	944.792	0	2711.8	99403.8	0.00167	0	2e-05	0	0.00159	257.831	679.084	-30.5036	269.855	270.316	273.426	1.6587	1.17383	-3.80036	-3.08401	13.4516	-0.00595	3.29985	159.162
1325	0.15	0.35159	0.90886	196.341	-89.2145	124.605	276.432	1	64.6755	2586.01	95785.4	224.976	2598.14	96501.3	944.774	0	2711.8	99406.8	0.00167	0	2e-05	0	0.00159	257.831	592.635	-30.4791	269.766	270.225	272.594	2.2603	1.15688	-4.77711	-3.7775	13.4516	-0.00734	3.95068	162.973
1326	0.15	0.34988	0.90867	194.886	-54.8142	85.4833	276.432	1	54.1859	2613.01	95785.4	222.969	2624.84	96501.3	724.207	0	2711.8	99432.7	0.00163	0	2e-05	0	0.00155	257.831	455.386	-30.7969	269.287	269.725	271.226	0.10817	0.91509	-5.09488	-4.02469	13.4516	-0.00411	4.12741	167.19
1327	0.15	0.34922	0.90852	194.754	-17.3799	30.8589	276.432	1	36.8619	2712.54	95785.4	220.281	2722.92	96501.3	394.765	0	2711.8	99531.8	0.00164	0	1e-05	0	0.00156	257.831	276.048	-31.1649	268.702	269.063	269.445	-0.59626	0.63076	-4.92605	-3.83867	13.4516	-0.00248	3.89015	170.669
1328	0.15	0.34872	0.90845	201.662	25.7194	-19.4045	276.432	1	14.7903	2759.68	95785.4	216.845	2775.43	96501.3	275.754	0	2711.8	99581.5	0.00167	0	1e-05	0	0.00159	257.831	74.6294	-31.6817	267.703	268.024	267.095	1.02091	0.67409	-4.10118	-3.0389	13.4516	-0.00365	3.11277	167.493
1329	0.15	0.34858	0.90843	195.51	57.9698	-24.0412	276.432	1	5.95913	2871.16	95785.4	212.426	2882.48	96501.3	274.401	0	2711.8	99694.1	0.00167	0	0	0	0.00164	257.831	0	-33.8271	265.618	265.85	264.911	1.19544	0.86371	-4.33593	-3.28606	13.4516	-0.00308	3.39767	165.273
1330	0.15	0.34846	0.90841	189.549	68.5679	-13.7706	276.432	1	5.60858	2958.53	95785.4	210.583	2968.32	96501.3	272.154	0	2711.8	99777.4	0.00151	0	0	0	0.00149	257.831	0	-35.6501	264.025	264.193	263.663	0.3632	0.16732	-4.68535	-3.61722	13.4516	-0.0034	3.62109	177.352
1331	0.15	0.34836	0.9084	183.222	73.3734	-8.10113	276.432	1	2.80793	3038.57	95785.4	208.773	3044.73	96501.3	388.554	0	2711.8	99854	0.00145	0	0	0	0.00144	257.831	0	-36.9015	262.88	262.99	262.648	0.56395	0.2626	-3.73859	-3.09432	13.4516	-0.00361	3.10544	175.149
1332	0.15	0.34651	0.90839	179.594	76.179	-5.52346	276.432	1	3.02953	3112.03	95785.4	207.448	3113.84	96501.3	386.95	0	2711.8	99924.1	0.00132	0	0	0	0.00131	257.831	0	-37.9385	261.925	261.982	261.762	0.64648	0.30117	-3.53846	-2.90295	13.4516	-0.00385	2.91853	174.077
1333	0.15	0.34498	0.90838	173.385	78.3398	-5.84034	276.432	1	2.87111	3105.66	95785.4	206.059	3103.23	96501.3	386.233	0	2711.8	99913.1	0.00121	0	0	0	0.00119	257.831	0	-38.691	261.141	261.206	260.945	0.398	0.1477	-3.09303	-2.45697	13.4516	-0.00272	2.46141	176.56
1334	0.15	0.34385	0.90837	170.897	78.3596	-4.03699	276.432	1	1.20649	3188.15	95785.4	205.223	3181.66	96501.3	532.059	0	2711.8	99992.1	0.00116	0	0	0	0.00114	257.831	0	-39.3025	260.528	260.534	260.293	0.28387	0.07281	-2.16667	-1.47653	13.4516	-0.00202	1.47832	177.177
1335	0.15	0.34293	0.90837	167.936	80.4208	-1.29128	276.432	1	0.35846	3208.2	95785.4	204.595	3200.71	96501.3	386.159	0	2711.8	100012	0.00111	0	0	0	0.0011	257.831	0	-40.105	259.759	259.75	259.595	0.75531	0.32138	-1.32063	-0.8245	13.4516	-0.00303	0.884921	158.705
1336	0.15	0.34212	0.90837	165.954	80.8582	-0.73696	276.432	1	0.4972	3264.07	95785.4	204.099	3251.61	96501.3	44.7144	0	2711.8	100065	0.00106	0	0	0	0.00105	257.831	0	-40.9199	259.078	259.029	259.023	1.17037	0.7006	-0.84714	-0.55011	13.4516	-0.00413	0.890764	128.139
1337	0.15	0.34139	0.90837	161.607	81.65	-1.78478	276.432	1	0.36164	3311.5	95785.4	203.328	3297.99	96501.3	44.6357	0	2711.8	100111	0.00103	0	0	0	0.00102	257.831	0	-41.4062	258.584	258.502	258.47	1.4721	1.00217	-0.94446	-0.60805	13.4516	-0.00457	1.17221	121.247
1338	0.15	0.34071	0.90837	159.037	81.5668	-2.40226	276.432	1	0.2256	3342.34	95785.4	202.606	3327.66	96501.3	44.5674	0	2711.8	100140	0.00099	0	0	0	0.00099	257.831	0	-41.8129	258.163	258.059	258.001	1.59303	1.04528	-0.95098	-0.63281	13.4516	-0.00348	1.22191	121.191
1339	0.15	0.34008	0.90837	156.867	81.2242	-3.28359	276.432	1	0.27248	3410.49	95785.4	202.114	3394.37	96501.3	44.5188	0	2711.8	100207	0.00094	0	0	0	0.00094	257.831	0	-42.1339	257.831	257.678	257.582	1.81367	1.11046	-0.9546	-0.63719	13.4516	-0.00299	1.28029	119.848
1340	0.15	0.33948	0.90837	154.717	82.4778	-2.4235	276.432	1	0.33077	3413.12	95785.4	201.445	3395.77	96501.3	44.4212	0	2711.8	100209	0.0009	0	0	0	0.00089	257.831	0	-42.6827	257.316	257.162	257.121	1.44503	0.88181	-1.15505	-0.74675	13.4516	-0.00301	1.15552	130.259
1341	0.15	0.33891	0.90836	152.864	84.1803	-1.0794	276.432	1	0.6505	3485.86	95785.4	200.583	3468.57	96501.3	44.2981	0	2711.8	100281	0.00084	0	0	0	0.00083	257.831	0	-43.4282	256.719	256.513	256.65	1.40581	0.92612	-0.79753	-0.51425	13.4516	-0.00265	1.05932	119.042
1342	0.15	0.33834	0.90836	151.797	70.1447	6.56533	276.432	1	2.34354	3544.53	95785.4	199.702	3530.05	96501.3	44.26	0	2711.8	100340	0.00079	0	0	0	0.00078	257.831	38.5189	-43.67	256.672	256.423	256.98	1.18455	0.82442	-0.56979	-0.29063	13.4516	-0.00166	0.874148	109.419
1343	0.15	0.33764	0.90833	152.584	1.97088	50.4532	276.432	1	10.8461	3576.06	95785.4	203.06	3559.7	96501.3	265.905	0	2711.8	100372	0.00082	0	0	0	0.00079	257.831	237.499	-42.0766	258.576	258.302	260.37	0.53526	0.18507	-0.55885	-0.6257	13.4516	-0.00327	0.652496	163.523
1344	0.15	0.33671	0.90827	155.401	-53.315	100.696	276.432	1	23.5237	3587.54	95785.4	209.041	3571.19	96501.3	382.706	0	2711.8	100384	0.00084	0	1e-05	0	0.0008	257.831	430.147	-40.2324	260.655	260.37	263.76	0.2763	0.01685	-1.09875	-1.03627	13.4516	-0.00197	1.03641	179.068
1345	0.15	0.33551	0.90816	158.92	-88.1513	148.499	276.432	1	36.9215	3537.84	95785.4	214.372	3521.99	96501.3	707.993	0	2711.8	100335	0.00084	0	1e-05	0	0.0008	257.831	584.538	-38.7426	262.281	262.031	266.504	0.31231	0.10257	-1.65288	-1.35744	13.4516	-0.00202	1.36131	175.679
1346	0.15	0.33404	0.908	162.326	-109.522	180.81	276.432	1	46.343	3517.77	95785.4	218.525	3502.98	96501.3	710.076	0	2711.8	100316	0.00094	0	2e-05	0	0.0009	257.831	685.96	-37.3502	263.767	263.529	268.686	0.47177	0.06746	-1.87638	-1.61926	13.4516	-0.00275	1.62066	177.614
1347	0.15	0.33235	0.90781	166.061	-109.923	194.763	276.432	1	58.5896	3459.63	95785.4	221.408	3445.02	96501.3	930.712	0	2711.8	100258	0.00087	0	2e-05	0	0.00083	257.831	725.75	-36.2147	264.923	264.728	269.82	-0.61829	-0.36602	-2.7143	-2.31129	13.4516	-0.00165	2.34009	188.999
1348	0.15	0.33055	0.9076	168.757	-103.061	186.682	276.432	1	58.5432	3411.01	95785.4	222.583	3399.23	96501.3	932.612	0	2711.8	100211	0.00097	0	2e-05	0	0.00093	257.831	701.288	-35.4269	265.658	265.498	270.4	-1.30295	-0.615	-2.64862	-2.23048	13.4516	-0.00037	2.31371	195.415
1349	0.15	0.32888	0.90741	172.619	-86.1669	155.095	276.432	1	52.8021	3382.9	95785.4	222.306	3374.89	96501.3	933.938	0	2711.8	100185	0.00108	0	2e-05	0	0.00102	257.831	613.133	-34.7877	266.184	266.044	270.3	-0.50861	-0.35479	-2.48863	-2.06858	13.4516	-0.00145	2.09879	189.732
1350	0.15	0.3274	0.90724	175.512	-54.5601	107.575	276.432	1	43.512	3375.23	95785.4	220.294	3366.55	96501.3	934.706	0	2711.8	100179	0.00111	0	2e-05	0	0.00106	257.831	470.576	-34.5372	266.265	266.129	269.269	0.06899	-0.2816	-2.37125	-1.99898	13.4516	-0.00241	2.01872	188.019
1351	0.15	0.32624	0.90713	177.065	-12.2941	50.2985	276.432	1	28.7585	3405.76	95785.4	217.085	3398.25	96501.3	935.168	0	2711.8	100211	0.0012	0	1e-05	0	0.00114	257.831	287.492	-34.6641	265.9	265.74	267.428	0.35727	-0.46859	-2.23781	-1.92278	13.4516	-0.00302	1.97906	193.696
1352	0.15	0.32549	0.90707	177.697	39.633	-2.40721	276.432	1	9.59113	3392.49	95785.4	212.821	3385.09	96501.3	104.125	0	2711.8	100197	0.00128	0	0	0	0.00122	257.831	87.4959	-35.243	264.842	264.693	264.743	-1.4871	-1.15353	-1.84146	-1.35315	13.4516	0.00094	1.7781	220.447
1353	0.15	0.32508	0.90706	174.746	78.1205	-7.80649	276.432	1	1.40368	3411.45	95785.4	207.191	3403.83	96501.3	45.5034	0	2711.8	100216	0.00125	0	0	0	0.00122	257.831	0	-36.5376	263.135	262.973	262.193	-1.7279	-1.15632	-1.62854	-1.09946	13.4516	0.00026	1.59558	226.444
1354	0.15	0.32469	0.90706	172.849	78.8707	-5.61923	276.432	1	1.49765	3419.19	95785.4	205.493	3410.43	96501.3	45.2075	0	2711.8	100223	0.00123	0	0	0	0.00121	257.831	0	-38.2533	261.669	261.503	261.305	-1.95529	-1.39848	-0.96552	-0.67769	13.4516	-0.00041	1.55403	244.146
1355	0.15	0.32429	0.90705	169.284	85.1848	0.66808	276.432	1	2.20722	3414.31	95785.4	203.933	3404.8	96501.3	102.586	0	2711.8	100217	0.00111	0	0	0	0.00109	257.831	0	-39.971	260.2	260.039	260.232	-1.60903	-1.28901	0.57425	0.10601	13.4516	-0.00094	1.29336	274.702
1356	0.15	0.3239	0.90704	166.454	87.9599	4.32809	276.432	1	2.01752	3407.78	95785.4	202.223	3397.69	96501.3	102.098	0	2711.8	100210	0.00103	0	0	0	0.00101	257.831	0	-41.0943	259.129	258.974	259.328	-1.53273	-0.94852	1.05257	0.55827	13.4516	-4e-05	1.10062	300.48
1357	0.15	0.32352	0.90704	165.711	85.0161	2.87778	276.432	1	1.84324	3347.18	95785.4	201.089	3338.22	96501.3	101.903	0	2711.8	100150	0.00098	0	0	0	0.00097	257.831	0	-41.5172	258.639	258.529	258.771	-1.77837	-1.00982	1.03857	0.65173	13.4516	0.00076	1.20187	302.838
1358	0.15	0.32314	0.90703	165.896	82.9034	2.83611	276.432	1	1.68359	3324.03	95785.4	199.952	3314.5	96501.3	175.142	0	2711.8	100128	0.00095	0	0	0	0.00094	257.831	0	-41.9739	258.161	258.067	258.28	-2.04866	-1.30987	0.8591	0.56274	13.4516	0.00123	1.42564	293.249
1359	0.15	0.32278	0.90703	165.609	82.0735	3.50071	276.432	1	1.58729	3252.55	95785.4	198.705	3243.58	96501.3	268.037	0	2711.8	100057	0.00092	0	0	0	0.00091	257.831	0	-42.4083	257.679	257.637	257.812	-2.40695	-1.5184	1.24599	0.79633	13.4516	0.00168	1.71455	297.675
1360	0.15	0.32242	0.90702	164.378	83.6474	5.70951	276.432	1	1.72263	3203.29	95785.4	197.069	3195.73	96501.3	174.456	0	2711.8	100007	0.00088	0	0	0	0.00087	257.831	0	-42.9881	257.084	257.079	257.275	-2.77912	-1.90606	1.32771	0.87728	13.4516	0.00197	2.09826	294.715
1361	0.15	0.32207	0.90701	162.787	82.9995	5.20459	276.432	1	1.551	3150.3	95785.4	195.604	3142.1	96501.3	174.247	0	2711.8	99954	0.00085	0	0	0	0.00084	257.831	0	-43.3176	256.704	256.738	256.87	-2.97166	-2.06157	1.53829	1.00241	13.4516	0.0025	2.29236	295.931
1362	0.15	0.32172	0.90701	169.394	78.742	7.36326	276.432	1	1.78958	3078.34	95785.4	191.936	3069.95	96501.3	174.219	0	2711.8	99881.5	0.00083	0	0	0	0.00082	257.831	0	-43.5443	256.448	256.535	256.681	-2.96898	-2.04609	1.52035	0.98704	13.4516	0.00242	2.27172	295.753
1363	0.15	0.32137	0.907	176.521	73.6182	8.63706	276.432	1	2.06766	3061.28	95785.4	189.442	3053.8	96501.3	174.172	0	2711.8	99864.7	0.00081	0	0	0	0.0008	257.831	0	-43.64	256.351	256.45	256.62	-2.96305	-1.97015	1.82508	1.21778	13.4516	0.00313	2.31613	301.721
1364	0.15	0.32101	0.90699	183.433	65.5589	5.77182	276.432	1	2.64154	2990.58	95785.4	185.065	2982.25	96501.3	174.113	0	2711.8	99794.7	0.00081	0	0	0	0.0008	257.831	0	-43.3076	256.594	256.745	256.764	-3.22085	-2.15086	2.16565	1.53767	13.4516	0.00393	2.64398	305.561
1365	0.15	0.32065	0.90698	185.635	62.0982	3.86712	276.432	1	3.02295	2965.84	95785.4	182.772	2958.7	96501.3	174.079	0	2711.8	99770.3	0.0008	0	0	0	0.00079	257.831	0	-43.1913	256.671	256.84	256.781	-3.51606	-2.37649	2.05433	1.55191	13.4516	0.00436	2.83833	303.146
1366	0.15	0.32027	0.90697	191.228	48.3545	11.8407	276.432	1	4.39083	2921.22	95785.4	180.26	2915.38	96501.3	174.408	0	2711.8	99726.9	0.00081	0	0	0	0.00079	257.831	29.2887	-42.9088	256.995	257.196	257.325	-3.47207	-2.3883	1.82111	1.53073	13.4516	0.00398	2.83674	302.657
1367	0.15	0.31978	0.90694	198.452	-14.3343	39.0969	276.432	1	11.3608	2891.6	95785.4	184.986	2887.34	96501.3	175.395	0	2711.8	99698.1	0.0009	0	0	0	0.00087	257.831	178.4	-40.6706	259.402	259.627	260.442	-3.55923	-2.45298	1.66038	1.50766	13.4516	0.00636	2.87926	301.576
1368	0.15	0.31907	0.90687	203.28	-87.136	66.1694	276.432	1	21.368	2858.66	95785.4	185.895	2855.77	96501.3	391.923	0	2711.8	99666.4	0.00114	0	1e-05	0	0.00109	257.831	356.092	-37.2826	262.923	263.174	264.658	-3.27574	-2.43779	1.83797	1.47372	13.4516	0.00673	2.84863	301.154
1369	0.15	0.31814	0.90677	216.53	-147.501	73.8579	276.432	1	31.6927	2764	95785.4	179.299	2768.05	96501.3	394.752	0	2711.8	99575.3	0.00147	0	1e-05	0	0.0014	257.831	476.611	-33.4244	266.761	267.086	268.809	-2.80037	-2.04658	1.70503	1.41355	13.4516	0.00573	2.48729	304.632
1370	0.15	0.31703	0.90663	236.905	-195.048	51.6918	276.432	1	46.895	2731.1	95785.4	166.991	2737.5	96501.3	731.459	0	2711.8	99549	0.00182	0	2e-05	0	0.00173	257.831	531.111	-28.764	271.265	271.616	272.626	3.00607	1.69199	4.08238	2.66628	13.4516	-0.00331	3.15783	32.3987
1371	0.15	0.31516	0.90638	244.363	-183.968	71.4764	276.432	1	61.0377	2702.62	95785.4	166.462	2710.43	96501.3	732.486	0	2711.8	99522.3	0.0017	0	2e-05	0	0.00162	257.831	566.954	-28.2065	271.902	272.274	273.672	3.55747	2.69819	2.92916	2.2554	13.4516	-0.00345	3.51668	50.108
1372	0.15	0.31192	0.9059	249.792	-173.938	62.1575	276.432	1	58.5393	2655.56	95785.4	170.541	2673.18	96501.3	958.887	0	2711.8	99485.3	0.00229	0	2e-05	0	0.00218	257.831	539.262	-26.9908	272.978	273.38	274.311	4.51796	3.33967	4.54849	3.50283	13.4516	-0.00354	4.83975	43.634
1373	0.15	0.30836	0.90538	255.483	-154.198	33.8184	276.432	1	51.8478	2591.28	95785.4	169.428	2615.43	96501.3	961.552	0	2711.8	99428	0.00239	0	2e-05	0	0.00228	257.831	447.852	-26.2787	273.499	273.948	274.275	4.19207	3.13649	3.93225	3.05823	13.4516	-0.00327	4.38068	45.7238
1374	0.15	0.30606	0.90505	264.439	-122.926	-4.06675	276.432	1	39.9995	2546.2	95785.4	164.358	2577.52	96501.3	963.687	0	2711.8	99388.7	0.00247	0	1e-05	0	0.00235	257.831	303.751	-25.7832	273.684	274.164	273.582	4.0522	3.00456	3.48649	2.64612	13.4516	-0.00337	4.00366	48.6296
1375	0.15	0.30529	0.90496	266.518	-77.5473	-13.9678	276.432	1	11.3496	2568.19	95785.4	169.107	2604.91	96501.3	964.364	0	2711.8	99417.1	0.00266	0	0	0	0.00257	257.831	166.09	-26.4008	272.797	273.253	272.192	3.46445	2.17234	1.52559	0.89736	13.4516	-0.004	2.35039	67.5552
1376	0.15	0.30497	0.90495	266.217	-14.9753	-13.3316	276.432	1	1.44718	2555.33	95785.4	165.862	2595.45	96501.3	553.771	0	2711.8	99407.9	0.00262	0	0	0	0.00259	257.831	48.6608	-27.6713	271.193	271.654	269.758	2.96283	1.80921	1.22568	0.69435	13.4516	-0.00315	1.93788	69.0039
1377	0.15	0.32429	0.90495	264.843	12.0851	-13.7106	276.432	1	-0.10288	2591.52	95785.4	174.528	2639.06	96501.3	553.51	0	2711.8	99450.8	0.0025	0	0	0	0.0025	257.831	0	-28.7394	270.113	270.538	268.249	2.56846	1.4336	2.26637	1.318	13.4516	-0.00114	1.94739	47.4057
1378	0.15	0.32494	0.90505	264.945	11.8014	-11.2452	276.432	1	-0.66426	2611.7	95785.4	172.352	2664.77	96501.3	46.5799	0	2711.8	99476.4	0.00245	0	0	0	0.00246	257.831	0	-30.0572	268.942	269.346	267.758	0.61636	0.22109	3.11453	1.82277	13.4516	0.00134	1.83613	6.91582
1379	0.15	0.32953	0.9057	269.624	8.96395	-7.78011	276.432	1	-1.44415	2612.22	95785.4	169.676	2667.75	96501.3	182.607	0	2711.8	99479.2	0.00243	0	0	0	0.00246	257.831	0	-30.8946	268.245	268.646	267.453	-0.9397	-0.85383	2.12067	1.38881	13.4516	0.00448	1.63028	328.417
1380	0.15	0.33883	0.90703	274.29	1.77602	-8.14752	276.432	1	-3.07472	2602.65	95785.4	170.727	2661.06	96501.3	400.298	0	2711.8	99473.3	0.00251	0	0	0	0.00259	257.831	0	-30.646	268.424	268.829	267.402	0.26321	-0.03415	2.6529	1.64344	13.4516	0.00187	1.64379	358.81
1381	0.15	0.3549	0.90933	276.637	-6.57098	-12.1718	276.432	1	-5.51476	2560.56	95785.4	173.442	2619.02	96501.3	182.392	0	2711.8	99431.2	0.00258	0	0	0	0.00268	257.831	0	-30.3739	268.621	269.06	267.575	2.17049	1.18758	2.49147	1.52046	13.4516	-0.00114	1.92929	37.9922
1382	0.15	0.36471	0.91074	271.317	-9.4369	-19.5069	276.432	1	-7.42928	2611.08	95785.4	180.833	2659.38	96501.3	278.477	0	2711.8	99472.9	0.00259	0	0	0	0.00269	257.831	0	-30.0637	268.877	269.284	267.637	3.58479	2.00909	1.69284	1.18911	13.4516	-0.00076	2.33461	59.3802
1383	0.15	0.36599	0.91092	280.61	-10.5611	-20.5026	276.432	1	0.4533	2598.92	95785.4	184.861	2642.09	96501.3	182.09	0	2711.8	99455.7	0.00239	0	0	0	0.00238	257.831	0	-30.5093	268.584	269.003	267.675	3.10926	1.98074	2.74766	1.64098	13.4516	-0.00164	2.57219	50.3593
1384	0.15	0.36617	0.91095	239.004	30.4969	-6.07235	276.432	1	-1.78751	2619.57	95785.4	198.555	2654.9	96501.3	46.309	0	2711.8	99469.2	0.00227	0	0	0	0.00232	257.831	0	-31.6053	267.558	267.965	265.381	2.13008	1.16815	1.66348	0.93287	13.4516	0.00029	1.49493	51.3896
1385	0.15	0.36391	0.91095	226.59	39.17	-5.52282	276.432	1	-1.45159	2639.85	95785.4	203.245	2669.53	96501.3	46.1881	0	2711.8	99485.1	0.00213	0	0	0	0.00217	257.831	0	-32.2676	266.905	267.299	264.472	2.51909	1.39023	0.73755	0.37182	13.4516	-0.00259	1.43909	75.0266
1386	0.15	0.36624	0.91096	235.78	33.7071	-3.332	276.432	1	-0.42587	2644.95	95785.4	200.884	2680.37	96501.3	46.1158	0	2711.8	99496.4	0.00199	0	0	0	0.00202	257.831	0	-32.6164	266.495	266.88	264.387	1.6964	1.1366	0.70873	0.34409	13.4516	-0.00273	1.18754	73.157
1387	0.15	0.3671	0.91108	256.57	18.4383	-1.66876	276.432	1	-0.16117	2685.45	95785.4	196.08	2724.4	96501.3	46.0204	0	2711.8	99540.4	0.00198	0	0	0	0.00199	257.831	0	-33.1805	266.141	266.492	264.861	0.18816	-0.03644	1.03379	0.86148	13.4516	0.00056	0.86225	357.578
1388	0.15	0.36986	0.91148	257.867	16.399	-2.10293	276.432	1	-0.33841	2677.06	95785.4	210.189	2715.38	96501.3	46.0126	0	2711.8	99531.2	0.002	0	0	0	0.00202	257.831	0	-33.2315	266.086	266.444	264.817	0.34423	0.20723	1.45437	1.00642	13.4516	-0.00019	1.02753	11.635
1389	0.15	0.37245	0.91185	221.812	40.1853	-4.41726	276.432	1	-1.08751	2712.68	95785.4	208.768	2749.55	96501.3	45.9763	0	2711.8	99566	0.00199	0	0	0	0.00204	257.831	0	-33.4866	265.638	265.969	263.295	1.25744	0.80614	1.45615	1.04351	13.4516	-0.00243	1.31863	37.6871
1390	0.15	0.3749	0.9122	217.348	22.6166	-6.04122	276.432	1	-2.05013	2740.01	95785.4	207.623	2776.39	96501.3	45.9484	0	2711.8	99593.3	0.00199	0	0	0	0.00205	257.831	34.386	-33.6776	265.539	265.848	263.89	1.83705	1.13959	1.59153	0.93639	13.4516	-0.00356	1.47495	50.5904
1391	0.15	0.37713	0.91252	232.93	-38.1642	10.4798	276.432	1	3.60267	2754.49	95785.4	210.786	2791.17	96501.3	46.0855	0	2711.8	99608.1	0.00218	0	0	0	0.00216	257.831	167.376	-32.9376	266.897	267.196	267.385	1.21266	0.82077	0.39141	0.16455	13.4516	-0.00157	0.837102	78.6635
1392	0.15	0.3784	0.9127	223.332	-81.4575	64.7558	276.432	1	20.5449	2767.68	95785.4	208.649	2804.53	96501.3	275.471	0	2711.8	99621.6	0.00232	0	1e-05	0	0.00226	257.831	385.769	-31.811	268.384	268.675	270.445	1.82215	1.30199	-1.27985	-0.97674	13.4516	-0.00386	1.62764	126.877
1393	0.15	0.37949	0.91285	245.421	-99.6297	102.007	276.432	1	34.5754	2734.49	95785.4	195.378	2771.81	96501.3	395.475	0	2711.8	99589.4	0.00238	0	1e-05	0	0.0023	257.831	478.988	-31.0664	269.269	269.586	272.306	1.88971	1.45726	-1.30146	-0.94845	13.4516	-0.0038	1.73872	123.058
1394	0.15	0.38307	0.91337	264.078	-102.916	117.779	276.432	1	33.9156	2727.15	95785.4	183.192	2763.79	96501.3	396.433	0	2711.8	99581.6	0.00244	0	1e-05	0	0.00236	257.831	496.872	-30.3121	270.084	270.407	273.348	2.18999	1.64091	-2.02528	-1.53563	13.4516	-0.00488	2.24739	133.102
1395	0.15	0.38502	0.91365	260.518	-103.953	137.338	276.432	1	44.1272	2707.66	95785.4	190.203	2741.19	96501.3	728.699	0	2711.8	99560.4	0.00249	0	2e-05	0	0.0024	257.831	578.935	-29.7884	270.655	270.995	274.091	2.22135	1.68808	-3.04742	-2.54186	13.4516	-0.00648	3.05134	146.411
1396	0.15	0.38324	0.91339	257.031	-94.6954	139.819	276.432	1	50.3759	2700.72	95785.4	210.985	2731.74	96501.3	950.686	0	2711.8	99551.6	0.00244	0	2e-05	0	0.00234	257.831	580.483	-29.5965	270.827	271.175	274.068	1.9556	1.54686	-4.25675	-3.37619	13.4516	-0.00656	3.71368	155.384
1397	0.15	0.38261	0.9133	231.405	-77.0669	143.326	276.432	1	50.3449	2715.92	95785.4	216.517	2744.93	96501.3	727.297	0	2711.8	99563.9	0.00234	0	2e-05	0	0.00224	257.831	574.228	-30.0598	270.36	270.698	273.462	0.87325	1.18978	-5.37713	-4.24347	13.4516	-0.00557	4.40711	164.338
1398	0.15	0.38265	0.91331	251.223	-31.3726	90.7087	276.432	1	42.3535	2752.31	95785.4	216.447	2774.92	96501.3	543.139	0	2711.8	99596.8	0.00222	0	2e-05	0	0.00213	257.831	348.52	-31.0133	269.207	269.518	271.21	1.24502	1.21882	-5.31846	-4.17687	13.4516	-0.00597	4.35106	163.733
1399	0.15	0.38293	0.91335	269.978	3.06138	48.5737	276.432	1	27.5122	2839.12	95785.4	213.379	2857.88	96501.3	723.361	0	2711.8	99678.4	0.0021	0	1e-05	0	0.00203	257.831	160.411	-31.8617	268.216	268.463	269.336	1.81164	1.23214	-5.05694	-3.92544	13.4516	-0.00651	4.11427	162.574
1400	0.15	0.38327	0.91339	261.169	28.4905	18.9098	276.432	1	15.276	2856.84	95785.4	214.562	2869.33	96501.3	540.286	0	2711.8	99691	0.00197	0	1e-05	0	0.00192	257.831	53.1139	-32.8106	267.107	267.344	267.606	2.1473	0.89058	-4.01435	-3.18347	13.4516	-0.00648	3.30569	164.371
1401	0.15	0.38329	0.9134	226.333	57.1367	0.65201	276.432	1	5.70703	2909.94	95785.4	215.307	2915.41	96501.3	273.401	0	2711.8	99739.2	0.00182	0	0	0	0.00179	257.831	0	-34.2694	265.525	265.723	265.545	0.9973	0.66802	-3.353	-2.60285	13.4516	-0.00288	2.68721	165.606
1402	0.15	0.3833	0.9134	192.507	72.9916	-4.08042	276.432	1	1.5639	2951.43	95785.4	211.929	2956.04	96501.3	272.539	0	2711.8	99777.2	0.00167	0	0	0	0.00166	257.831	0	-35.6266	264.101	264.269	263.941	0.5978	0.35835	-2.55002	-1.98055	13.4516	-0.00201	2.01271	169.744
1403	0.15	0.38216	0.9134	188.163	73.6139	-4.08701	276.432	1	1.2935	2993.21	95785.4	210.47	2991.13	96501.3	178.152	0	2711.8	99813.9	0.00156	0	0	0	0.00154	257.831	0	-36.4214	263.313	263.453	263.131	0.33538	0.23262	-2.29506	-1.76583	13.4516	-0.00156	1.78109	172.495
1404	0.15	0.37998	0.91339	184.4	73.6878	-4.1541	276.432	1	0.75513	3014.66	95785.4	209.15	3013.64	96501.3	177.889	0	2711.8	99833.5	0.00147	0	0	0	0.00146	257.831	0	-37.068	262.634	262.759	262.398	0.09943	0.02666	-1.97591	-1.52364	13.4516	-0.00135	1.52387	178.998
1405	0.15	0.38325	0.91339	182.064	75.8511	-0.46878	276.432	1	0.04567	2965.76	95785.4	207.867	2957.68	96501.3	103.33	0	2711.8	99782	0.00139	0	0	0	0.00139	257.831	0	-37.9303	261.786	261.95	261.607	0.37929	0.08051	-0.09682	-0.62385	13.4516	-0.00281	0.629024	172.646
1406	0.15	0.38325	0.91339	178.816	76.2858	-0.42855	276.432	1	-0.06044	3055.96	95785.4	206.578	3042.66	96501.3	45.0696	0	2711.8	99870.2	0.00133	0	0	0	0.00133	257.831	0	-38.8188	261.001	261.098	260.94	1.20312	0.55614	0.27645	0.33813	13.4516	-0.0012	0.650864	58.7006
1407	0.15	0.38329	0.9134	178.625	73.6781	-1.08791	276.432	1	-0.57984	3053.37	95785.4	205.882	3037.29	96501.3	45.0198	0	2711.8	99866.6	0.00131	0	0	0	0.00133	257.831	0	-39.1097	260.646	260.745	260.503	1.33868	0.84563	-0.43359	-0.17366	13.4516	-0.00413	0.863277	101.605
1408	0.15	0.38334	0.91341	176.421	72.99	-1.72646	276.432	1	-0.91675	3081.34	95785.4	204.929	3063.45	96501.3	44.9843	0	2711.8	99892.9	0.0013	0	0	0	0.00134	257.831	0	-39.3447	260.34	260.42	260.031	1.59006	0.93366	-0.52252	-0.28747	13.4516	-0.00542	0.976914	107.113
1409	0.15	0.3834	0.91341	174.977	72.9684	-1.39238	276.432	1	-0.93315	3081.92	95785.4	204.207	3062.13	96501.3	44.9072	0	2711.8	99892.2	0.00128	0	0	0	0.00133	257.831	0	-39.7888	259.903	259.983	259.574	1.48119	0.88972	-0.20521	-0.17678	13.4516	-0.00506	0.907112	101.238
1410	0.15	0.38345	0.91342	172.879	74.2822	-0.82288	276.432	1	-0.27134	3060.31	95785.4	203.23	3039.04	96501.3	44.8747	0	2711.8	99869.2	0.00131	0	0	0	0.00133	257.831	0	-39.9627	259.735	259.832	259.067	0.9162	0.71689	0.32545	0.14927	13.4516	-0.00294	0.732266	78.238
1411	0.15	0.38346	0.91342	171.115	74.1674	-1.02391	276.432	1	-0.33341	3061.11	95785.4	202.363	3039.27	96501.3	44.8392	0	2711.8	99869.2	0.00131	0	0	0	0.00133	257.831	0	-40.1743	259.492	259.589	258.662	0.03249	-0.12557	0.90099	0.73267	13.4516	0.00016	0.743353	350.275
1412	0.15	0.38353	0.91343	191.683	60.9546	7.08846	276.432	1	-4.2487	3041.51	95785.4	204.394	3019.34	96501.3	44.6373	0	2711.8	99848.8	0.00119	5e-05	0	0	0.00122	257.831	0	-41.2788	258.702	258.814	259.044	0.32739	-0.00064	1.00345	0.80778	13.4516	-0.00036	0.80778	359.955
1413	0.15	0.38363	0.91345	217.211	54.2157	21.0708	276.432	1	-2.25576	3049.98	95785.4	206.68	3027.28	96501.3	44.5541	0	2711.8	99856.8	0.00116	5e-05	0	0	0.00117	257.831	0	-41.7514	258.349	258.455	259.218	1.00906	0.42537	0.98534	0.59519	13.4516	-0.00261	0.731567	35.5526
1414	0.15	0.38374	0.91346	193.64	50.6577	16.8085	276.432	1	-2.56659	3034.12	95785.4	205.462	3012.88	96501.3	44.591	0	2711.8	99840.8	0.00118	0	0	0	0.00119	257.831	33.6045	-41.5299	258.526	258.644	259.27	0.69849	0.22236	0.91785	0.51163	13.4516	-0.00111	0.557861	23.4903
1415	0.15	0.38366	0.91345	168.43	-10.2869	44.2636	276.432	1	6.59677	3006.39	95785.4	205.113	2986.17	96501.3	175.924	0	2711.8	99813.3	0.00131	0	0	0	0.00129	257.831	249.694	-39.1578	261.04	261.18	262.712	0.2862	0.3204	0.33669	0.21175	13.4516	0.00065	0.38405	56.5396
1416	0.15	0.38331	0.9134	172.002	-64.1935	80.623	276.432	1	23.6819	2970.98	95785.4	211.342	2953.34	96501.3	387.59	0	2711.8	99778.3	0.00143	0	1e-05	0	0.00137	257.831	440.866	-36.36	264.009	264.176	266.363	3.01824	1.94225	-0.05777	0.16859	13.4516	-0.00408	1.94955	85.0391
1417	0.15	0.38242	0.91327	175.997	-77.9809	133.222	276.432	1	49.1015	2875.63	95785.4	215.898	2863.62	96501.3	534.12	0	2711.8	99683.4	0.00133	0	2e-05	0	0.00126	257.831	593.904	-35.2611	265.202	265.442	268.101	5.68559	4.17956	-0.17407	-0.0634	13.4516	-0.00877	4.18004	90.8691
1418	0.15	0.37934	0.91309	174.901	-77.1777	180.98	276.432	1	63.5854	2845.3	95785.4	218.336	2829.99	96501.3	929.057	0	2711.8	99649.1	0.0012	0	2e-05	0	0.00115	257.831	696.811	-35.3541	265.234	265.501	268.962	6.05234	4.53142	-0.44737	-0.59624	13.4516	-0.01083	4.57048	97.4959
1419	0.15	0.37599	0.91287	173.038	-72.2298	199.702	276.432	1	74.8584	2786.97	95785.4	219.911	2767.23	96501.3	928.738	0	2711.8	99591	0.0011	0	3e-05	0	0.00105	257.831	738.842	-35.0781	265.497	265.808	269.432	6.25442	4.61336	-2.63733	-2.04035	13.4516	-0.01178	5.04441	113.858
1420	0.15	0.37302	0.91262	172.391	-56.8684	200.883	276.432	1	77.127	2749.92	95785.4	220.353	2728.39	96501.3	927.98	0	2711.8	99552.9	0.00107	0	3e-05	0	0.00102	257.831	715.643	-35.1205	265.398	265.738	269.174	6.53076	4.85645	-3.60748	-2.79875	13.4516	-0.01288	5.60519	119.955
1421	0.15	0.37035	0.91238	171.704	-36.9832	176.291	276.432	1	71.4349	2707.42	95785.4	219.685	2685.65	96501.3	1184.87	0	2711.8	99510.5	0.00105	0	3e-05	0	0.001	257.831	629.539	-35.2221	265.174	265.546	268.467	6.73068	5.00439	-3.36343	-2.69158	13.4516	-0.01324	5.6823	118.273
1422	0.15	0.36801	0.91218	170.817	-11.09	128.012	276.432	1	61.8482	2663.64	95785.4	218.202	2643.36	96501.3	1183.83	0	2711.8	99465.7	0.00102	0	2e-05	0	0.00097	257.831	488.375	-35.3635	264.821	265.227	267.224	6.68842	4.97571	-3.65125	-2.83381	13.4516	-0.01295	5.7261	119.663
1423	0.15	0.36605	0.91201	169.242	22.4015	66.5894	276.432	1	47.2654	2660.91	95785.4	215.907	2638.4	96501.3	1482.55	0	2711.8	99461.2	0.00101	0	2e-05	0	0.00096	257.831	305.111	-35.8004	264.118	264.526	265.356	6.70659	5.00563	-4.18334	-3.19847	13.4516	-0.01285	5.94025	122.578
1424	0.15	0.36455	0.9119	166.132	60.5071	4.4909	276.432	1	25.2658	2626.48	95785.4	212.322	2605.41	96501.3	924.03	0	2711.8	99427.5	0.001	0	1e-05	0	0.00095	257.831	102.124	-36.7427	262.841	263.272	262.939	5.09714	3.88273	-3.26184	-2.53963	13.4516	-0.00857	4.63954	123.188
1425	0.15	0.36354	0.91186	165.49	91.177	-4.46055	276.432	1	8.10408	2620.48	95785.4	207.189	2597.75	96501.3	269.288	0	2711.8	99422.3	0.00102	0	0	0	0.00098	257.831	0	-38.7604	260.732	261.164	260.595	3.85083	2.65688	-0.42414	-0.56222	13.4516	-0.00459	2.71571	101.948
1426	0.15	0.37237	0.91184	175.402	88.8577	4.9685	276.432	1	8.13457	2620.31	95785.4	203.68	2604.13	96501.3	707.076	0	2711.8	99426.3	0.00096	0	0	0	0.00093	257.831	0	-39.9065	259.699	260.127	259.843	4.16361	2.74026	0.8072	0.54743	13.4516	-0.00342	2.79441	78.7026
1427	0.15	0.37237	0.91184	195.435	65.2757	-2.74563	276.432	1	8.60669	2600.39	95785.4	197.974	2582.74	96501.3	1820.61	0	2711.8	99402.7	0.00102	0	0	0	0.00099	257.831	0	-39.0545	260.447	260.893	260.373	5.00522	3.16475	1.42099	0.87073	13.4516	-0.00457	3.28235	74.6166
1428	0.15	0.36963	0.91181	165.924	79.2926	-9.68763	276.432	1	7.04294	2607.76	95785.4	202.3	2586.36	96501.3	705.303	0	2711.8	99406.7	0.00095	0	0	0	0.00092	257.831	0	-40.0384	259.407	259.849	259.164	5.38677	3.72874	-0.2285	-0.27256	13.4516	-0.00691	3.73869	94.1807
1429	0.15	0.368	0.91179	154.269	91.426	-4.94519	276.432	1	8.10622	2518.87	95785.4	201.483	2495.17	96501.3	382.685	0	2711.8	99315.2	0.00082	0	0	0	0.0008	257.831	0	-41.3549	258.078	258.586	257.962	5.56716	3.99237	-0.76992	-0.58972	13.4516	-0.00753	4.03569	98.4025
1430	0.15	0.36667	0.91176	151.054	92.9676	-4.79637	276.432	1	9.07356	2508.26	95785.4	199.715	2485.76	96501.3	524.967	0	2711.8	99305.6	0.00075	0	0	0	0.00072	257.831	0	-42.0709	257.36	257.873	257.253	6.04298	4.37006	-0.79914	-0.66741	13.4516	-0.00806	4.42073	98.6833
1431	0.15	0.3655	0.91173	151.019	92.488	-1.90917	276.432	1	7.58027	2450.33	95785.4	198.5	2427.95	96501.3	522.536	0	2711.8	99248.6	0.00073	0	0	0	0.00071	257.831	0	-42.6593	256.755	257.309	256.712	5.60052	4.05668	-1.36466	-1.09583	13.4516	-0.00826	4.20208	105.117
1432	0.15	0.36449	0.91171	149.784	94.2688	2.78911	276.432	1	5.69142	2422.5	95785.4	197.162	2401.91	96501.3	520.481	0	2711.8	99220.1	0.00072	0	0	0	0.0007	257.831	0	-43.4079	256.027	256.601	256.094	5.17496	3.75302	-0.96725	-0.75793	13.4516	-0.0072	3.82879	101.417
1433	0.15	0.36359	0.91169	147.758	95.7685	5.52699	276.432	1	4.62271	2393.43	95785.4	196.177	2374.82	96501.3	518.924	0	2711.8	99191.1	0.0007	0	0	0	0.00068	257.831	0	-44.0614	255.378	255.972	255.512	4.8867	3.6908	-0.7751	-0.55133	13.4516	-0.0064	3.73175	98.496
1434	0.15	0.37127	0.91168	148.403	95.0945	7.31058	276.432	1	4.27082	2358.82	95785.4	194.959	2343.03	96501.3	517.802	0	2711.8	99159.6	0.00068	0	0	0	0.00066	257.831	0	-44.5294	254.9	255.515	255.071	5.01778	3.84882	-0.85399	-0.63771	13.4516	-0.00685	3.90129	99.4079
1435	0.15	0.37152	0.91171	159.244	87.9062	10.1204	276.432	1	4.31743	2398.78	95785.4	194.442	2385.91	96501.3	517.131	0	2711.8	99201	0.00068	0	0	0	0.00066	257.831	0	-44.6829	254.795	255.379	255.022	5.42019	4.11437	-1.14584	-0.81814	13.4516	-0.00784	4.19492	101.247
1436	0.15	0.37156	0.91172	159.7	88.8306	12.6941	276.432	1	4.42843	2379.45	95785.4	194.029	2366.7	96501.3	375.011	0	2711.8	99180.3	0.00065	0	0	0	0.00063	257.831	0	-45.1406	254.344	254.943	254.631	5.34863	4.05491	-1.20534	-0.72697	13.4516	-0.00712	4.11956	100.164
1437	0.15	0.37149	0.91171	147.657	93.9947	9.49456	276.432	1	3.92937	2394.65	95785.4	192.399	2381.56	96501.3	374.577	0	2711.8	99193.4	0.00061	0	0	0	0.0006	257.831	0	-45.6865	253.789	254.377	254.009	5.25848	3.92108	-0.89402	-0.5559	13.4516	-0.00663	3.96029	98.0692
1438	0.15	0.3692	0.91169	145.733	78.0262	24.6548	276.432	1	5.41057	2386.2	95785.4	191.39	2372.77	96501.3	374.325	0	2711.8	99185.2	0.00061	0	0	0	0.0006	257.831	57.1037	-45.6507	253.927	254.521	254.5	5.20185	3.80058	0.27125	0.13388	13.4516	-0.00707	3.80294	87.9825
1439	0.15	0.37114	0.91166	146.73	26.9687	85.2306	276.432	1	12.9264	2363.6	95785.4	194.197	2352.46	96501.3	516.271	0	2711.8	99163.6	0.00066	0	0	0	0.00063	257.831	260.102	-44.533	255.345	255.959	257.221	5.36083	3.95517	-0.14928	-0.13609	13.4516	-0.00843	3.95751	91.9707
1440	0.15	0.37045	0.91159	149.768	-17.6846	144.873	276.432	1	22.4682	2336.05	95785.4	198.252	2327.13	96501.3	692.181	0	2711.8	99137.6	0.00072	0	1e-05	0	0.00068	257.831	452.226	-43.0709	257.021	257.658	260.085	5.51931	4.12166	-0.77529	-0.58281	13.4516	-0.00915	4.16266	98.0484
1441	0.15	0.37	0.9115	153.152	-49.9349	191.749	276.432	1	34.371	2243.41	95785.4	202.472	2234.53	96501.3	519.855	0	2711.8	99045.1	0.00076	0	1e-05	0	0.00073	257.831	605.975	-41.4069	258.748	259.459	262.611	6.03893	4.47495	-1.35481	-1.14124	13.4516	-0.01082	4.61818	104.307
1442	0.15	0.36908	0.91136	159.492	-69.6689	223.753	276.432	1	45.1206	2192.88	95785.4	206.277	2186.13	96501.3	697.116	0	2711.8	98994.6	0.00081	0	2e-05	0	0.00077	257.831	706.835	-40.0051	260.199	260.952	264.624	5.96354	4.51345	-2.06153	-1.69356	13.4516	-0.01128	4.82072	110.567
1443	0.15	0.36822	0.91124	166.625	-73.8546	238.43	276.432	1	51.3876	2114.88	95785.4	208.958	2108.27	96501.3	699.508	0	2711.8	98916.6	0.00087	0	2e-05	0	0.00083	257.831	742.691	-38.965	261.214	262.028	265.83	6.4778	4.94041	-1.83234	-1.2406	13.4516	-0.01088	5.09379	104.096
1444	0.15	0.36706	0.91107	162.378	-65.5704	221.288	276.432	1	55.6629	2063.62	95785.4	211.384	2055.83	96501.3	914.305	0	2711.8	98864.9	0.00089	0	2e-05	0	0.00084	257.831	716.711	-38.0036	262.072	262.928	266.263	6.96717	5.27003	-1.73518	-1.20083	13.4516	-0.01169	5.40511	102.836
1445	0.15	0.3658	0.91089	163.54	-49.1051	191.292	276.432	1	54.0722	2013.16	95785.4	211.55	2005.58	96501.3	915.857	0	2711.8	98814.2	0.0009	0	2e-05	0	0.00086	257.831	636.749	-37.4967	262.443	263.339	266.053	7.24019	5.46346	-1.20651	-0.87224	13.4516	-0.01194	5.53265	99.0707
1446	0.15	0.36468	0.91073	162.417	-23.3102	137.945	276.432	1	46.0448	1966.29	95785.4	211.115	1957.74	96501.3	916.673	0	2711.8	98767.4	0.00091	0	2e-05	0	0.00087	257.831	494.492	-37.2941	262.432	263.363	265.099	7.08887	5.33387	-0.84663	-0.6063	13.4516	-0.0114	5.36822	96.485
1447	0.15	0.3638	0.91061	164.641	7.12595	70.5582	276.432	1	34.3903	1956.58	95785.4	209.482	1947.64	96501.3	917.326	0	2711.8	98757.7	0.00093	0	1e-05	0	0.00088	257.831	309.96	-37.2411	262.207	263.145	263.626	6.81462	5.12481	-0.05348	-0.16839	13.4516	-0.01073	5.12758	91.8819
1448	0.15	0.36324	0.91053	162.485	46.8813	4.05589	276.432	1	17.5787	1908.27	95785.4	207.155	1898.59	96501.3	917.201	0	2711.8	98708.8	0.00096	0	1e-05	0	0.00092	257.831	106.394	-37.766	261.281	262.253	261.372	5.7094	4.41198	0.54273	0.4123	13.4516	-0.00679	4.4312	84.6612
1449	0.15	0.36132	0.9105	160.349	81.358	-12.3391	276.432	1	7.32323	1926.45	95785.4	202.955	1915.34	96501.3	267.854	0	2711.8	98726.3	0.00092	0	0	0	0.0009	257.831	0	-39.5818	259.331	260.283	259.019	4.96684	3.58904	1.56151	1.13224	13.4516	-0.00344	3.7634	72.491
1450	0.15	0.35951	0.91047	158.511	79.6314	-12.103	276.432	1	6.0646	1914.32	95785.4	200.74	1902.29	96501.3	917.708	0	2711.8	98714.5	0.00089	0	0	0	0.00087	257.831	0	-40.2414	258.662	259.62	258.354	4.87487	3.48449	1.94244	1.31317	13.4516	-0.0033	3.72372	69.3505
1451	0.15	0.3582	0.91046	157.881	74.94	-14.7097	276.432	1	4.82159	1889.96	95785.4	199.533	1875.23	96501.3	267.802	0	2711.8	98689.6	0.00088	0	0	0	0.00086	257.831	0	-40.5047	258.344	259.319	257.957	4.59322	3.16236	2.75335	1.70088	13.4516	-0.00314	3.59075	61.7263
1452	0.15	0.35711	0.91044	156.838	73.3658	-15.2933	276.432	1	4.46407	1835.96	95785.4	198.298	1823.33	96501.3	267.916	0	2711.8	98635.5	0.00085	0	0	0	0.00084	257.831	0	-40.8997	257.907	258.921	257.51	4.75921	3.0226	3.21785	2.04816	13.4516	-0.00331	3.65117	55.8778
1453	0.15	0.35615	0.91043	155.655	76.5781	-9.7712	276.432	1	3.2533	1724.45	95785.4	197.277	1710.37	96501.3	920.889	0	2711.8	98523.6	0.00083	0	0	0	0.00082	257.831	0	-41.6175	257.159	258.254	256.89	4.45395	2.42437	3.60894	2.2109	13.4516	-0.00329	3.2811	47.6368
1454	0.15	0.35529	0.91042	155.1	72.5523	-13.7782	276.432	1	3.56844	1680.95	95785.4	196.336	1665.21	96501.3	921.921	0	2711.8	98480.2	0.00081	0	0	0	0.00079	257.831	0	-41.6994	257.008	258.135	256.651	4.53784	2.56509	4.24429	2.55945	13.4516	-0.00409	3.6236	45.0631
1455	0.15	0.35447	0.9104	156.235	58.8502	-29.5053	276.432	1	5.41238	1596.85	95785.4	196.096	1586.14	96501.3	1178.16	0	2711.8	98397.5	0.00081	0	0	0	0.00079	257.831	0	-40.9019	257.649	258.841	257	5.08266	3.29065	5.23897	3.4719	13.4516	-0.00397	4.78356	43.4647
1456	0.15	0.35366	0.91038	157.885	57.9455	-28.6833	276.432	1	5.64232	1513.96	95785.4	196.012	1505.55	96501.3	1478.99	0	2711.8	98316	0.00078	0	0	0	0.00077	257.831	0	-40.9325	257.541	258.794	256.871	4.59372	2.9519	4.87048	3.27226	13.4516	-0.00288	4.40697	42.0536
1457	0.15	0.3529	0.91037	160.47	57.1326	-25.7627	276.432	1	4.6438	1434.59	95785.4	195.539	1428.94	96501.3	1480.14	0	2711.8	98238.9	0.00079	0	0	0	0.00077	257.831	0	-40.9803	257.425	258.735	256.763	4.4093	2.64442	4.62129	2.83912	13.4516	-0.00345	3.87989	42.9665
1458	0.15	0.35223	0.91036	161.478	70.8315	-4.83928	276.432	1	1.31933	1384.1	95785.4	194.464	1379.22	96501.3	268.244	0	2711.8	98189.4	0.00077	0	0	0	0.00075	257.831	0	-42.3465	256.148	257.489	255.902	2.41992	0.98064	3.18758	1.33793	13.4516	-0.00116	1.65883	36.2397
1459	0.15	0.35164	0.91035	160.97	70.0936	-4.07451	276.432	1	0.27936	1403.06	95785.4	193.481	1399.53	96501.3	44.3001	0	2711.8	98209.6	0.00076	0	0	0	0.00075	257.831	0	-41.6936	256.576	257.904	255.641	2.4957	1.10373	1.25757	0.64721	13.4516	-0.00113	1.27949	59.6133
1460	0.15	0.35109	0.91035	162.504	65.799	-6.83113	276.432	1	0.24658	1355.53	95785.4	193.419	1351.48	96501.3	44.3764	0	2711.8	98163.1	0.00077	0	0	0	0.00076	257.831	0	-41.2215	256.908	258.272	255.616	3.23361	1.50702	-0.07681	-0.24747	13.4516	-0.00331	1.5272	99.3254
1461	0.15	0.35055	0.91035	162.523	66.7694	-4.8435	276.432	1	0.1193	1352.75	95785.4	193.26	1347.56	96501.3	44.3363	0	2711.8	98159.9	0.00076	0	0	0	0.00076	257.831	0	-41.4539	256.761	258.127	255.363	3.08075	1.30528	0.86186	0.38251	13.4516	-0.0018	1.36017	73.6669
1462	0.15	0.35003	0.91035	161.876	36.6005	-1.72683	276.432	1	0.97187	1340.09	95785.4	193.062	1336.58	96501.3	44.3139	0	2711.8	98147.4	0.0008	0	0	0	0.00077	257.831	60.8064	-41.5745	256.9	258.276	256.733	1.93407	0.81226	1.29452	0.60644	13.4516	0.00043	1.01367	53.2547
1463	0.15	0.34938	0.91033	162.702	-38.4759	33.0895	276.432	1	8.21777	1312.93	95785.4	197.867	1309.9	96501.3	267.392	0	2711.8	98120	0.001	0	0	0	0.00097	257.831	262.374	-39.3222	259.544	260.956	260.887	0.08276	0.065	0.43822	0.18482	13.4516	0.00189	0.195917	19.3764
1464	0.15	0.34843	0.91026	166.924	-91.9125	69.7959	276.432	1	32.968	1295.53	95785.4	204.771	1293.69	96501.3	528.988	0	2711.8	98102.2	0.0009	0	1e-05	0	0.00085	257.831	454.06	-36.1614	262.872	264.315	264.667	4.34429	3.04451	-0.59568	-0.45756	13.4516	-0.00725	3.0787	98.547
1465	0.15	0.347	0.91011	169.187	-109.523	131.379	276.432	1	48.4575	1252.75	95785.4	208.946	1249.19	96501.3	707.001	0	2711.8	98060.3	0.00096	0	2e-05	0	0.00091	257.831	607.557	-35.3286	263.903	265.384	266.853	5.13472	3.81677	-1.5709	-1.12794	13.4516	-0.009	3.97995	106.464
1466	0.15	0.34528	0.90992	171.711	-119.004	173.124	276.432	1	59.4031	1228.24	95785.4	211.919	1228.48	96501.3	922.892	0	2711.8	98037.6	0.00101	0	2e-05	0	0.00096	257.831	707.37	-34.5664	264.79	266.293	268.551	5.18768	3.92473	-1.86334	-1.39794	13.4516	-0.0095	4.16626	109.605
1467	0.15	0.3434	0.9097	174.422	-115.152	194.398	276.432	1	67.445	1184.95	95785.4	213.993	1185.65	96501.3	1180.07	0	2711.8	97995.4	0.00103	0	2e-05	0	0.00098	257.831	745.741	-33.9907	265.385	266.925	269.456	5.42508	4.11785	-2.33159	-1.73434	13.4516	-0.01011	4.46818	112.84
1468	0.15	0.34144	0.90946	175.993	-103.941	188.085	276.432	1	70.0899	1140.62	95785.4	214.877	1142.28	96501.3	1181.48	0	2711.8	97951.8	0.00101	0	2e-05	0	0.00097	257.831	720.807	-33.4772	265.843	267.419	269.79	5.46264	4.12659	-2.48322	-1.75641	13.4516	-0.00991	4.48483	113.056
1469	0.15	0.33949	0.90922	177.637	-82.1449	158.525	276.432	1	68.0418	1107.05	95785.4	214.581	1110.41	96501.3	1182.94	0	2711.8	97919.1	0.00099	0	2e-05	0	0.00095	257.831	633.284	-33.1011	266.082	267.686	269.386	5.66127	4.31204	-2.4026	-1.78986	13.4516	-0.01046	4.66876	112.543
1470	0.15	0.35264	0.90901	183.67	-49.2107	106.425	276.432	1	56.0749	1092.29	95785.4	212.707	1095.73	96501.3	927.362	0	2711.8	97904.7	0.00105	0	2e-05	0	0.001	257.831	480.719	-33.0184	265.947	267.56	268.191	5.88013	4.54106	-2.26761	-1.39758	13.4516	-0.0096	4.75126	107.107
1471	0.15	0.35153	0.90885	187.139	-16.5349	44.0017	276.432	1	42.5458	1126.61	95785.4	210.05	1131.25	96501.3	1184.81	0	2711.8	97940.5	0.00108	0	2e-05	0	0.00103	257.831	298.585	-32.9519	265.736	267.321	266.688	6.0246	4.5558	-1.52711	-1.21369	13.4516	-0.01031	4.7147	104.917
1472	0.15	0.35086	0.90876	189.294	26.9981	-9.89497	276.432	1	19.6646	1129.91	95785.4	207.444	1135.41	96501.3	1184.37	0	2711.8	97944.4	0.00121	0	1e-05	0	0.00115	257.831	96.3005	-33.6756	264.638	266.213	264.388	5.19297	3.85791	-0.60142	-0.48906	13.4516	-0.00629	3.88879	97.2247
1473	0.15	0.34994	0.90872	188.231	64.2798	-14.7768	276.432	1	7.35765	1180.66	95785.4	203.841	1185.51	96501.3	177.655	0	2711.8	97995.5	0.00121	0	0	0	0.00117	257.831	0	-35.8184	262.442	263.965	261.992	4.60127	3.06806	0.58837	0.35084	13.4516	-0.00369	3.08805	83.4764
1474	0.15	0.34779	0.9087	176.047	67.4065	-17.2854	276.432	1	5.44816	1198.78	95785.4	201.383	1203.78	96501.3	177.445	0	2711.8	98013.2	0.00114	0	0	0	0.00111	257.831	0	-36.6206	261.595	263.099	261.036	4.55882	2.87259	1.15622	0.77086	13.4516	-0.00317	2.97422	74.9786
1475	0.15	0.34646	0.90869	175.614	63.0352	-18.2165	276.432	1	3.42059	1197.84	95785.4	200.983	1202.3	96501.3	45.1538	0	2711.8	98011.9	0.0011	0	0	0	0.00107	257.831	0	-36.6743	261.37	262.874	260.546	3.99969	2.26592	1.67491	0.95388	13.4516	-0.00238	2.45851	67.1705
1476	0.15	0.34541	0.90868	181.748	66.1988	-6.69916	276.432	1	3.31857	1199.93	95785.4	198.579	1207.1	96501.3	44.8705	0	2711.8	98016.6	0.00107	0	0	0	0.00104	257.831	0	-38.3118	260.053	261.546	259.803	2.21497	1.16873	3.1974	1.92567	13.4516	0.00105	2.25258	31.2545
1477	0.15	0.34449	0.90867	194.68	59.1652	-0.26075	276.432	1	2.40492	1150.11	95785.4	195.859	1157.46	96501.3	44.7694	0	2711.8	97967.5	0.00108	0	0	0	0.00106	257.831	0	-38.8646	259.59	261.117	259.58	0.98036	0.3757	2.90254	1.77099	13.4516	0.00204	1.8104	11.9772
1478	0.15	0.34367	0.90866	213.143	47.4127	4.5048	276.432	1	2.05973	1171.75	95785.4	188.874	1180.02	96501.3	176.681	0	2711.8	97990.3	0.0011	0	0	0	0.00109	257.831	0	-39.0168	259.54	261.05	259.749	1.1545	0.22737	2.2599	1.11034	13.4516	-0.00134	1.13338	11.5728
1479	0.15	0.34293	0.90865	187.121	61.4956	-1.10706	276.432	1	1.50562	1148.37	95785.4	195.744	1158.86	96501.3	176.612	0	2711.8	97968.7	0.00104	0	0	0	0.00103	257.831	0	-39.595	258.844	260.366	258.802	2.98584	1.06145	3.39482	1.60685	13.4516	-0.00383	1.92578	33.4479
1480	0.15	0.35014	0.90865	188.129	33.2569	-33.2434	276.432	1	2.80132	1153.98	95785.4	199.389	1167.42	96501.3	714.966	0	2711.8	97975.8	0.00114	0	0	0	0.00113	257.831	0	-37.6096	260.554	262.08	259.788	5.49255	3.39078	5.00576	3.15034	13.4516	-0.00523	4.62839	47.1051
1481	0.15	0.3503	0.90868	189.209	25.214	-40.5509	276.432	1	1.73008	1157.2	95785.4	201.119	1169.64	96501.3	1191.77	0	2711.8	97977.9	0.00121	0	0	0	0.00121	257.831	0	-37.1202	261.02	262.548	260.15	5.47273	3.71547	5.08787	3.59464	13.4516	-0.0037	5.16973	45.947
1482	0.15	0.3503	0.90868	186.883	30.3481	-36.1245	276.432	1	1.14779	1168.64	95785.4	201.09	1176.45	96501.3	535.268	0	2711.8	97987.8	0.00119	0	0	0	0.00119	257.831	0	-37.2808	260.821	262.341	259.923	5.3325	3.51699	3.67994	2.40464	13.4516	-0.00429	4.26046	55.6388
1483	0.15	0.34979	0.90867	180.331	28.0904	-43.3376	276.432	1	-0.07481	1219.66	95785.4	200.706	1227.65	96501.3	270.579	0	2711.8	98036.7	0.00123	0	0	0	0.00123	257.831	0	-36.9282	261.111	262.595	259.99	5.95997	3.88153	2.63711	1.60268	13.4516	-0.00629	4.19939	67.5643
1484	0.15	0.34767	0.90868	176.798	40.7531	-31.4442	276.432	1	-0.25936	1235.47	95785.4	200.725	1244.19	96501.3	269.964	0	2711.8	98050.6	0.00117	0	0	0	0.00117	257.831	0	-37.9233	260.225	261.693	259.359	5.65222	3.51468	2.17654	1.34137	13.4516	-0.00547	3.76195	69.1108
1485	0.15	0.34645	0.90868	174.67	51.044	-20.7396	276.432	1	-0.26476	1288.15	95785.4	199.849	1292.51	96501.3	176.126	0	2711.8	98102.5	0.0011	0	0	0	0.0011	257.831	0	-38.866	259.377	260.801	258.703	5.17764	2.8393	1.89325	1.06746	13.4516	-0.00485	3.03333	69.3958
1486	0.15	0.34544	0.90868	173.144	29.0372	-6.48837	276.432	1	1.46802	1333.26	95785.4	199.269	1336.76	96501.3	268.703	0	2711.8	98147	0.00113	0	0	0	0.00113	257.831	64.7357	-38.7534	259.74	261.132	259.535	4.90732	2.63127	1.25643	0.66226	13.4516	-0.00503	2.71333	75.8727
1487	0.15	0.34438	0.90864	174.29	-34.4832	39.6764	276.432	1	12.6006	1374.61	95785.4	203.406	1377.52	96501.3	385.093	0	2711.8	98187.7	0.00125	0	0	0	0.00121	257.831	265.492	-37.0291	261.869	263.241	262.792	5.62253	4.0186	-0.04392	-0.02853	13.4516	-0.00871	4.0187	90.4068
1488	0.15	0.3431	0.90857	174.756	-73.5938	103.254	276.432	1	26.1524	1414.52	95785.4	207.477	1415.95	96501.3	530.568	0	2711.8	98226.9	0.00131	0	1e-05	0	0.00125	257.831	456.07	-36.0468	263.175	264.523	265.393	6.16216	4.46051	-0.56046	-0.36266	13.4516	-0.00976	4.47523	94.6482
1489	0.15	0.34155	0.90844	176.072	-98.6685	156.551	276.432	1	42.2804	1404.74	95785.4	211.481	1401.97	96501.3	709.76	0	2711.8	98215.9	0.0013	0	2e-05	0	0.00124	257.831	609.221	-35.0024	264.391	265.755	267.557	6.66418	4.96311	-0.86071	-0.55067	13.4516	-0.01062	4.99357	96.3312
[truncated: 7,295 more rows]

## Sheet: 气象数据变量
	ALBBCK	ALBEDO	EMISS	GLW	GRDFLX	HFX	HGT	LAI	LH	MU	MUB	OLR	P	PB	PBLH	PH	PHB	PSFC	Q2	QCLOUD	QFX	QRAIN	QVAPOR	SST	SWDOWN	T	T2	TH2	TSK	U	U10	V	V10	VEGFRA	W
ALBBCK
ALBEDO
EMISS
GLW
GRDFLX
HFX
HGT
LAI
LH
MU
MUB
OLR
P
PB
PBLH
PH
PHB
PSFC
Q2
QCLOUD
QFX
QRAIN
QVAPOR
[truncated: 12 more rows]
