# Supplementary material for: Source Analysis of Ozone Pollution in Liaoyuan City’s Atmosphere Based on Machine Learning Models and HYSPLIT Clustering Method
Source: Toxics. 2025 Jun 13;13(6):500. doi: 10.3390/toxics13060500 (PMC12197544; doi:10.3390/toxics13060500)
Supplement: Supplementary file 1 [file toxics-13-00500-s001.zip › toxics-3626334-supplementary/sectors emission inventry-2024-LY.xlsx]

## Sheet: Sheet1
unit:kg/hr			agriculture							industry							power							residential							transportation
date	day(0=Monday)	hour	SO2	NOx	VOC	CO	PM25	PM10	NH3	SO2	NOx	VOC	CO	PM25	PM10	NH3	SO2	NOx	VOC	CO	PM25	PM10	NH3	SO2	NOx	VOC	CO	PM25	PM10	NH3	SO2	NOx	VOC	CO	PM25	PM10	NH3
20240101	0	0	0	0	0	0	0	0	0	1277.73	1832.9	2325.12	6738.64	619.267	970.647	7.99894	496.634	680.044	9.90265	515.207	54.1061	102.468	0	310.009	208.437	1014.98	12499	691.576	783.036	58.4666	13.554	359.486	207.872	1191.45	24.6012	25.2995	1.6452
20240101	0	1	0	0	0	0	0	0	0	1277.73	1832.9	2325.12	6738.64	619.267	970.647	7.99894	496.634	680.044	9.90265	515.207	54.1061	102.468	0	310.009	208.437	1014.98	12499	691.576	783.036	58.4666	11.1027	294.473	170.278	975.978	20.1521	20.7241	1.34766
20240101	0	2	0	0	0	0	0	0	0	1277.73	1832.9	2325.12	6738.64	619.267	970.647	7.99894	496.634	680.044	9.90265	515.207	54.1061	102.468	0	310.009	208.437	1014.98	12499	691.576	783.036	58.4666	9.66081	256.23	148.164	849.227	17.5349	18.0326	1.17264
20240101	0	3	0	0	0	0	0	0	0	1277.73	1832.9	2325.12	6738.64	619.267	970.647	7.99894	496.634	680.044	9.90265	515.207	54.1061	102.468	0	310.009	208.437	1014.98	12499	691.576	783.036	58.4666	5.76765	152.973	88.4561	507.001	10.4686	10.7658	0.700085
20240101	0	4	0	0	0	0	0	0	0	1277.73	1832.9	2325.12	6738.64	619.267	970.647	7.99894	496.634	680.044	9.90265	515.207	54.1061	102.468	0	310.009	208.437	1014.98	12499	691.576	783.036	58.4666	4.8304	128.115	74.082	424.614	8.76746	9.01632	0.586321
20240101	0	5	0	0	0	0	0	0	0	2697.42	3869.45	4908.58	14226	1307.34	2049.14	16.8867	496.634	680.044	9.90265	515.207	54.1061	102.468	0	310.009	208.437	1014.98	12499	691.576	783.036	58.4666	6.27232	166.358	96.196	551.364	11.3846	11.7078	0.761342
20240101	0	6	0	0	0	0	0	0	0	5323.85	7637.08	9688	28077.7	2580.28	4044.36	33.3289	496.634	680.044	9.90265	515.207	54.1061	102.468	0	310.009	208.437	1014.98	12499	691.576	783.036	58.4666	13.554	359.486	207.872	1191.45	24.6012	25.2995	1.6452
20240101	0	7	0	0	0	0	0	0	0	5323.85	7637.08	9688	28077.7	2580.28	4044.36	33.3289	496.634	680.044	9.90265	515.207	54.1061	102.468	0	310.009	208.437	1014.98	12499	691.576	783.036	58.4666	22.2054	588.946	340.556	1951.96	40.3042	41.4482	2.69533
20240101	0	8	0	0	0	0	0	0	0	2697.42	3869.45	4908.58	14226	1307.34	2049.14	16.8867	496.634	680.044	9.90265	515.207	54.1061	102.468	0	310.009	208.437	1014.98	12499	691.576	783.036	58.4666	48.304	1281.15	740.82	4246.14	87.6746	90.1632	5.86321
20240101	0	9	3.25131	30.2181	47.8772	279.167	44.7534	75.354	127.527	2697.42	3869.45	4908.58	14226	1307.34	2049.14	16.8867	496.634	680.044	9.90265	515.207	54.1061	102.468	0	310.009	208.437	1014.98	12499	691.576	783.036	58.4666	50.2506	1332.78	770.674	4417.25	91.2078	93.7966	6.09949
20240101	0	10	3.25131	30.2181	47.8772	279.167	44.7534	75.354	127.527	2129.54	3054.83	3875.2	11231.1	1032.11	1617.75	13.3316	496.634	680.044	9.90265	515.207	54.1061	102.468	0	310.009	208.437	1014.98	12499	691.576	783.036	58.4666	48.304	1281.15	740.82	4246.14	87.6746	90.1632	5.86321
20240101	0	11	3.25131	30.2181	47.8772	279.167	44.7534	75.354	127.527	3194.31	4582.25	5812.8	16846.6	1548.17	2426.62	19.9974	496.634	680.044	9.90265	515.207	54.1061	102.468	0	310.009	208.437	1014.98	12499	691.576	783.036	58.4666	41.5271	1101.4	636.884	3650.41	75.374	77.5134	5.04061
20240101	0	12	3.25131	30.2181	47.8772	279.167	44.7534	75.354	127.527	3194.31	4582.25	5812.8	16846.6	1548.17	2426.62	19.9974	496.634	680.044	9.90265	515.207	54.1061	102.468	0	310.009	208.437	1014.98	12499	691.576	783.036	58.4666	38.6432	1024.92	592.656	3396.91	70.1397	72.1306	4.69057
20240101	0	13	3.25131	30.2181	47.8772	279.167	44.7534	75.354	127.527	2697.42	3869.45	4908.58	14226	1307.34	2049.14	16.8867	496.634	680.044	9.90265	515.207	54.1061	102.468	0	310.009	208.437	1014.98	12499	691.576	783.036	58.4666	39.6526	1051.69	608.136	3485.63	71.9717	74.0146	4.81308
20240101	0	14	3.25131	30.2181	47.8772	279.167	44.7534	75.354	127.527	2129.54	3054.83	3875.2	11231.1	1032.11	1617.75	13.3316	496.634	680.044	9.90265	515.207	54.1061	102.468	0	310.009	208.437	1014.98	12499	691.576	783.036	58.4666	41.5271	1101.4	636.884	3650.41	75.374	77.5134	5.04061
20240101	0	15	3.25131	30.2181	47.8772	279.167	44.7534	75.354	127.527	2129.54	3054.83	3875.2	11231.1	1032.11	1617.75	13.3316	496.634	680.044	9.90265	515.207	54.1061	102.468	0	310.009	208.437	1014.98	12499	691.576	783.036	58.4666	40.5898	1076.55	622.51	3568.02	73.6729	75.764	4.92684
20240101	0	16	3.25131	30.2181	47.8772	279.167	44.7534	75.354	127.527	2697.42	3869.45	4908.58	14226	1307.34	2049.14	16.8867	496.634	680.044	9.90265	515.207	54.1061	102.468	0	310.009	208.437	1014.98	12499	691.576	783.036	58.4666	43.4736	1153.03	666.738	3821.52	78.9072	81.1469	5.27689
20240101	0	17	3.25131	30.2181	47.8772	279.167	44.7534	75.354	127.527	5323.85	7637.08	9688	28077.7	2580.28	4044.36	33.3289	496.634	680.044	9.90265	515.207	54.1061	102.468	0	310.009	208.437	1014.98	12499	691.576	783.036	58.4666	57.9649	1537.38	888.984	5095.36	105.21	108.196	7.03585
20240101	0	18	3.25131	30.2181	47.8772	279.167	44.7534	75.354	127.527	5323.85	7637.08	9688	28077.7	2580.28	4044.36	33.3289	496.634	680.044	9.90265	515.207	54.1061	102.468	0	310.009	208.437	1014.98	12499	691.576	783.036	58.4666	48.304	1281.15	740.82	4246.14	87.6746	90.1632	5.86321
20240101	0	19	0	0	0	0	0	0	0	5323.85	7637.08	9688	28077.7	2580.28	4044.36	33.3289	496.634	680.044	9.90265	515.207	54.1061	102.468	0	310.009	208.437	1014.98	12499	691.576	783.036	58.4666	39.6526	1051.69	608.136	3485.63	71.9717	74.0146	4.81308
20240101	0	20	0	0	0	0	0	0	0	5323.85	7637.08	9688	28077.7	2580.28	4044.36	33.3289	496.634	680.044	9.90265	515.207	54.1061	102.468	0	310.009	208.437	1014.98	12499	691.576	783.036	58.4666	31.8662	845.175	488.72	2801.18	57.8391	59.4808	3.86797
20240101	0	21	0	0	0	0	0	0	0	3833.18	5498.69	6975.36	20215.9	1857.8	2911.94	23.9968	496.634	680.044	9.90265	515.207	54.1061	102.468	0	310.009	208.437	1014.98	12499	691.576	783.036	58.4666	27.0358	717.06	414.638	2376.57	49.0716	50.4645	3.28165
20240101	0	22	0	0	0	0	0	0	0	1277.73	1832.9	2325.12	6738.64	619.267	970.647	7.99894	496.634	680.044	9.90265	515.207	54.1061	102.468	0	310.009	208.437	1014.98	12499	691.576	783.036	58.4666	19.3216	512.459	296.328	1698.45	35.0698	36.0653	2.34528
20240101	0	23	0	0	0	0	0	0	0	1277.73	1832.9	2325.12	6738.64	619.267	970.647	7.99894	496.634	680.044	9.90265	515.207	54.1061	102.468	0	310.009	208.437	1014.98	12499	691.576	783.036	58.4666	17.375	460.831	266.474	1527.34	31.5367	32.4318	2.109
20240102	1	0	0	0	0	0	0	0	0	1277.73	1832.9	2325.12	6738.64	619.267	970.647	7.99894	496.634	680.044	9.90265	515.207	54.1061	102.468	0	310.009	208.437	1014.98	12499	691.576	783.036	58.4666	13.554	359.486	207.872	1191.45	24.6012	25.2995	1.6452
20240102	1	1	0	0	0	0	0	0	0	1277.73	1832.9	2325.12	6738.64	619.267	970.647	7.99894	496.634	680.044	9.90265	515.207	54.1061	102.468	0	310.009	208.437	1014.98	12499	691.576	783.036	58.4666	11.1027	294.473	170.278	975.978	20.1521	20.7241	1.34766
20240102	1	2	0	0	0	0	0	0	0	1277.73	1832.9	2325.12	6738.64	619.267	970.647	7.99894	496.634	680.044	9.90265	515.207	54.1061	102.468	0	310.009	208.437	1014.98	12499	691.576	783.036	58.4666	9.66081	256.23	148.164	849.227	17.5349	18.0326	1.17264
20240102	1	3	0	0	0	0	0	0	0	1277.73	1832.9	2325.12	6738.64	619.267	970.647	7.99894	496.634	680.044	9.90265	515.207	54.1061	102.468	0	310.009	208.437	1014.98	12499	691.576	783.036	58.4666	5.76765	152.973	88.4561	507.001	10.4686	10.7658	0.700085
20240102	1	4	0	0	0	0	0	0	0	1277.73	1832.9	2325.12	6738.64	619.267	970.647	7.99894	496.634	680.044	9.90265	515.207	54.1061	102.468	0	310.009	208.437	1014.98	12499	691.576	783.036	58.4666	4.8304	128.115	74.082	424.614	8.76746	9.01632	0.586321
20240102	1	5	0	0	0	0	0	0	0	2697.42	3869.45	4908.58	14226	1307.34	2049.14	16.8867	496.634	680.044	9.90265	515.207	54.1061	102.468	0	310.009	208.437	1014.98	12499	691.576	783.036	58.4666	6.27232	166.358	96.196	551.364	11.3846	11.7078	0.761342
20240102	1	6	0	0	0	0	0	0	0	5323.85	7637.08	9688	28077.7	2580.28	4044.36	33.3289	496.634	680.044	9.90265	515.207	54.1061	102.468	0	310.009	208.437	1014.98	12499	691.576	783.036	58.4666	13.554	359.486	207.872	1191.45	24.6012	25.2995	1.6452
20240102	1	7	0	0	0	0	0	0	0	5323.85	7637.08	9688	28077.7	2580.28	4044.36	33.3289	496.634	680.044	9.90265	515.207	54.1061	102.468	0	310.009	208.437	1014.98	12499	691.576	783.036	58.4666	22.2054	588.946	340.556	1951.96	40.3042	41.4482	2.69533
20240102	1	8	0	0	0	0	0	0	0	2697.42	3869.45	4908.58	14226	1307.34	2049.14	16.8867	496.634	680.044	9.90265	515.207	54.1061	102.468	0	310.009	208.437	1014.98	12499	691.576	783.036	58.4666	48.304	1281.15	740.82	4246.14	87.6746	90.1632	5.86321
20240102	1	9	3.25131	30.2181	47.8772	279.167	44.7534	75.354	127.527	2697.42	3869.45	4908.58	14226	1307.34	2049.14	16.8867	496.634	680.044	9.90265	515.207	54.1061	102.468	0	310.009	208.437	1014.98	12499	691.576	783.036	58.4666	50.2506	1332.78	770.674	4417.25	91.2078	93.7966	6.09949
20240102	1	10	3.25131	30.2181	47.8772	279.167	44.7534	75.354	127.527	2129.54	3054.83	3875.2	11231.1	1032.11	1617.75	13.3316	496.634	680.044	9.90265	515.207	54.1061	102.468	0	310.009	208.437	1014.98	12499	691.576	783.036	58.4666	48.304	1281.15	740.82	4246.14	87.6746	90.1632	5.86321
20240102	1	11	3.25131	30.2181	47.8772	279.167	44.7534	75.354	127.527	3194.31	4582.25	5812.8	16846.6	1548.17	2426.62	19.9974	496.634	680.044	9.90265	515.207	54.1061	102.468	0	310.009	208.437	1014.98	12499	691.576	783.036	58.4666	41.5271	1101.4	636.884	3650.41	75.374	77.5134	5.04061
20240102	1	12	3.25131	30.2181	47.8772	279.167	44.7534	75.354	127.527	3194.31	4582.25	5812.8	16846.6	1548.17	2426.62	19.9974	496.634	680.044	9.90265	515.207	54.1061	102.468	0	310.009	208.437	1014.98	12499	691.576	783.036	58.4666	38.6432	1024.92	592.656	3396.91	70.1397	72.1306	4.69057
20240102	1	13	3.25131	30.2181	47.8772	279.167	44.7534	75.354	127.527	2697.42	3869.45	4908.58	14226	1307.34	2049.14	16.8867	496.634	680.044	9.90265	515.207	54.1061	102.468	0	310.009	208.437	1014.98	12499	691.576	783.036	58.4666	39.6526	1051.69	608.136	3485.63	71.9717	74.0146	4.81308
20240102	1	14	3.25131	30.2181	47.8772	279.167	44.7534	75.354	127.527	2129.54	3054.83	3875.2	11231.1	1032.11	1617.75	13.3316	496.634	680.044	9.90265	515.207	54.1061	102.468	0	310.009	208.437	1014.98	12499	691.576	783.036	58.4666	41.5271	1101.4	636.884	3650.41	75.374	77.5134	5.04061
20240102	1	15	3.25131	30.2181	47.8772	279.167	44.7534	75.354	127.527	2129.54	3054.83	3875.2	11231.1	1032.11	1617.75	13.3316	496.634	680.044	9.90265	515.207	54.1061	102.468	0	310.009	208.437	1014.98	12499	691.576	783.036	58.4666	40.5898	1076.55	622.51	3568.02	73.6729	75.764	4.92684
20240102	1	16	3.25131	30.2181	47.8772	279.167	44.7534	75.354	127.527	2697.42	3869.45	4908.58	14226	1307.34	2049.14	16.8867	496.634	680.044	9.90265	515.207	54.1061	102.468	0	310.009	208.437	1014.98	12499	691.576	783.036	58.4666	43.4736	1153.03	666.738	3821.52	78.9072	81.1469	5.27689
20240102	1	17	3.25131	30.2181	47.8772	279.167	44.7534	75.354	127.527	5323.85	7637.08	9688	28077.7	2580.28	4044.36	33.3289	496.634	680.044	9.90265	515.207	54.1061	102.468	0	310.009	208.437	1014.98	12499	691.576	783.036	58.4666	57.9649	1537.38	888.984	5095.36	105.21	108.196	7.03585
20240102	1	18	3.25131	30.2181	47.8772	279.167	44.7534	75.354	127.527	5323.85	7637.08	9688	28077.7	2580.28	4044.36	33.3289	496.634	680.044	9.90265	515.207	54.1061	102.468	0	310.009	208.437	1014.98	12499	691.576	783.036	58.4666	48.304	1281.15	740.82	4246.14	87.6746	90.1632	5.86321
20240102	1	19	0	0	0	0	0	0	0	5323.85	7637.08	9688	28077.7	2580.28	4044.36	33.3289	496.634	680.044	9.90265	515.207	54.1061	102.468	0	310.009	208.437	1014.98	12499	691.576	783.036	58.4666	39.6526	1051.69	608.136	3485.63	71.9717	74.0146	4.81308
20240102	1	20	0	0	0	0	0	0	0	5323.85	7637.08	9688	28077.7	2580.28	4044.36	33.3289	496.634	680.044	9.90265	515.207	54.1061	102.468	0	310.009	208.437	1014.98	12499	691.576	783.036	58.4666	31.8662	845.175	488.72	2801.18	57.8391	59.4808	3.86797
20240102	1	21	0	0	0	0	0	0	0	3833.18	5498.69	6975.36	20215.9	1857.8	2911.94	23.9968	496.634	680.044	9.90265	515.207	54.1061	102.468	0	310.009	208.437	1014.98	12499	691.576	783.036	58.4666	27.0358	717.06	414.638	2376.57	49.0716	50.4645	3.28165
20240102	1	22	0	0	0	0	0	0	0	1277.73	1832.9	2325.12	6738.64	619.267	970.647	7.99894	496.634	680.044	9.90265	515.207	54.1061	102.468	0	310.009	208.437	1014.98	12499	691.576	783.036	58.4666	19.3216	512.459	296.328	1698.45	35.0698	36.0653	2.34528
20240102	1	23	0	0	0	0	0	0	0	1277.73	1832.9	2325.12	6738.64	619.267	970.647	7.99894	496.634	680.044	9.90265	515.207	54.1061	102.468	0	310.009	208.437	1014.98	12499	691.576	783.036	58.4666	17.375	460.831	266.474	1527.34	31.5367	32.4318	2.109
20240103	2	0	0	0	0	0	0	0	0	1277.73	1832.9	2325.12	6738.64	619.267	970.647	7.99894	496.634	680.044	9.90265	515.207	54.1061	102.468	0	310.009	208.437	1014.98	12499	691.576	783.036	58.4666	13.554	359.486	207.872	1191.45	24.6012	25.2995	1.6452
20240103	2	1	0	0	0	0	0	0	0	1277.73	1832.9	2325.12	6738.64	619.267	970.647	7.99894	496.634	680.044	9.90265	515.207	54.1061	102.468	0	310.009	208.437	1014.98	12499	691.576	783.036	58.4666	11.1027	294.473	170.278	975.978	20.1521	20.7241	1.34766
20240103	2	2	0	0	0	0	0	0	0	1277.73	1832.9	2325.12	6738.64	619.267	970.647	7.99894	496.634	680.044	9.90265	515.207	54.1061	102.468	0	310.009	208.437	1014.98	12499	691.576	783.036	58.4666	9.66081	256.23	148.164	849.227	17.5349	18.0326	1.17264
20240103	2	3	0	0	0	0	0	0	0	1277.73	1832.9	2325.12	6738.64	619.267	970.647	7.99894	496.634	680.044	9.90265	515.207	54.1061	102.468	0	310.009	208.437	1014.98	12499	691.576	783.036	58.4666	5.76765	152.973	88.4561	507.001	10.4686	10.7658	0.700085
20240103	2	4	0	0	0	0	0	0	0	1277.73	1832.9	2325.12	6738.64	619.267	970.647	7.99894	496.634	680.044	9.90265	515.207	54.1061	102.468	0	310.009	208.437	1014.98	12499	691.576	783.036	58.4666	4.8304	128.115	74.082	424.614	8.76746	9.01632	0.586321
20240103	2	5	0	0	0	0	0	0	0	2697.42	3869.45	4908.58	14226	1307.34	2049.14	16.8867	496.634	680.044	9.90265	515.207	54.1061	102.468	0	310.009	208.437	1014.98	12499	691.576	783.036	58.4666	6.27232	166.358	96.196	551.364	11.3846	11.7078	0.761342
20240103	2	6	0	0	0	0	0	0	0	5323.85	7637.08	9688	28077.7	2580.28	4044.36	33.3289	496.634	680.044	9.90265	515.207	54.1061	102.468	0	310.009	208.437	1014.98	12499	691.576	783.036	58.4666	13.554	359.486	207.872	1191.45	24.6012	25.2995	1.6452
20240103	2	7	0	0	0	0	0	0	0	5323.85	7637.08	9688	28077.7	2580.28	4044.36	33.3289	496.634	680.044	9.90265	515.207	54.1061	102.468	0	310.009	208.437	1014.98	12499	691.576	783.036	58.4666	22.2054	588.946	340.556	1951.96	40.3042	41.4482	2.69533
20240103	2	8	0	0	0	0	0	0	0	2697.42	3869.45	4908.58	14226	1307.34	2049.14	16.8867	496.634	680.044	9.90265	515.207	54.1061	102.468	0	310.009	208.437	1014.98	12499	691.576	783.036	58.4666	48.304	1281.15	740.82	4246.14	87.6746	90.1632	5.86321
20240103	2	9	3.25131	30.2181	47.8772	279.167	44.7534	75.354	127.527	2697.42	3869.45	4908.58	14226	1307.34	2049.14	16.8867	496.634	680.044	9.90265	515.207	54.1061	102.468	0	310.009	208.437	1014.98	12499	691.576	783.036	58.4666	50.2506	1332.78	770.674	4417.25	91.2078	93.7966	6.09949
20240103	2	10	3.25131	30.2181	47.8772	279.167	44.7534	75.354	127.527	2129.54	3054.83	3875.2	11231.1	1032.11	1617.75	13.3316	496.634	680.044	9.90265	515.207	54.1061	102.468	0	310.009	208.437	1014.98	12499	691.576	783.036	58.4666	48.304	1281.15	740.82	4246.14	87.6746	90.1632	5.86321
20240103	2	11	3.25131	30.2181	47.8772	279.167	44.7534	75.354	127.527	3194.31	4582.25	5812.8	16846.6	1548.17	2426.62	19.9974	496.634	680.044	9.90265	515.207	54.1061	102.468	0	310.009	208.437	1014.98	12499	691.576	783.036	58.4666	41.5271	1101.4	636.884	3650.41	75.374	77.5134	5.04061
20240103	2	12	3.25131	30.2181	47.8772	279.167	44.7534	75.354	127.527	3194.31	4582.25	5812.8	16846.6	1548.17	2426.62	19.9974	496.634	680.044	9.90265	515.207	54.1061	102.468	0	310.009	208.437	1014.98	12499	691.576	783.036	58.4666	38.6432	1024.92	592.656	3396.91	70.1397	72.1306	4.69057
20240103	2	13	3.25131	30.2181	47.8772	279.167	44.7534	75.354	127.527	2697.42	3869.45	4908.58	14226	1307.34	2049.14	16.8867	496.634	680.044	9.90265	515.207	54.1061	102.468	0	310.009	208.437	1014.98	12499	691.576	783.036	58.4666	39.6526	1051.69	608.136	3485.63	71.9717	74.0146	4.81308
20240103	2	14	3.25131	30.2181	47.8772	279.167	44.7534	75.354	127.527	2129.54	3054.83	3875.2	11231.1	1032.11	1617.75	13.3316	496.634	680.044	9.90265	515.207	54.1061	102.468	0	310.009	208.437	1014.98	12499	691.576	783.036	58.4666	41.5271	1101.4	636.884	3650.41	75.374	77.5134	5.04061
20240103	2	15	3.25131	30.2181	47.8772	279.167	44.7534	75.354	127.527	2129.54	3054.83	3875.2	11231.1	1032.11	1617.75	13.3316	496.634	680.044	9.90265	515.207	54.1061	102.468	0	310.009	208.437	1014.98	12499	691.576	783.036	58.4666	40.5898	1076.55	622.51	3568.02	73.6729	75.764	4.92684
20240103	2	16	3.25131	30.2181	47.8772	279.167	44.7534	75.354	127.527	2697.42	3869.45	4908.58	14226	1307.34	2049.14	16.8867	496.634	680.044	9.90265	515.207	54.1061	102.468	0	310.009	208.437	1014.98	12499	691.576	783.036	58.4666	43.4736	1153.03	666.738	3821.52	78.9072	81.1469	5.27689
20240103	2	17	3.25131	30.2181	47.8772	279.167	44.7534	75.354	127.527	5323.85	7637.08	9688	28077.7	2580.28	4044.36	33.3289	496.634	680.044	9.90265	515.207	54.1061	102.468	0	310.009	208.437	1014.98	12499	691.576	783.036	58.4666	57.9649	1537.38	888.984	5095.36	105.21	108.196	7.03585
20240103	2	18	3.25131	30.2181	47.8772	279.167	44.7534	75.354	127.527	5323.85	7637.08	9688	28077.7	2580.28	4044.36	33.3289	496.634	680.044	9.90265	515.207	54.1061	102.468	0	310.009	208.437	1014.98	12499	691.576	783.036	58.4666	48.304	1281.15	740.82	4246.14	87.6746	90.1632	5.86321
20240103	2	19	0	0	0	0	0	0	0	5323.85	7637.08	9688	28077.7	2580.28	4044.36	33.3289	496.634	680.044	9.90265	515.207	54.1061	102.468	0	310.009	208.437	1014.98	12499	691.576	783.036	58.4666	39.6526	1051.69	608.136	3485.63	71.9717	74.0146	4.81308
20240103	2	20	0	0	0	0	0	0	0	5323.85	7637.08	9688	28077.7	2580.28	4044.36	33.3289	496.634	680.044	9.90265	515.207	54.1061	102.468	0	310.009	208.437	1014.98	12499	691.576	783.036	58.4666	31.8662	845.175	488.72	2801.18	57.8391	59.4808	3.86797
20240103	2	21	0	0	0	0	0	0	0	3833.18	5498.69	6975.36	20215.9	1857.8	2911.94	23.9968	496.634	680.044	9.90265	515.207	54.1061	102.468	0	310.009	208.437	1014.98	12499	691.576	783.036	58.4666	27.0358	717.06	414.638	2376.57	49.0716	50.4645	3.28165
20240103	2	22	0	0	0	0	0	0	0	1277.73	1832.9	2325.12	6738.64	619.267	970.647	7.99894	496.634	680.044	9.90265	515.207	54.1061	102.468	0	310.009	208.437	1014.98	12499	691.576	783.036	58.4666	19.3216	512.459	296.328	1698.45	35.0698	36.0653	2.34528
20240103	2	23	0	0	0	0	0	0	0	1277.73	1832.9	2325.12	6738.64	619.267	970.647	7.99894	496.634	680.044	9.90265	515.207	54.1061	102.468	0	310.009	208.437	1014.98	12499	691.576	783.036	58.4666	17.375	460.831	266.474	1527.34	31.5367	32.4318	2.109
20240104	3	0	0	0	0	0	0	0	0	1277.73	1832.9	2325.12	6738.64	619.267	970.647	7.99894	496.634	680.044	9.90265	515.207	54.1061	102.468	0	310.009	208.437	1014.98	12499	691.576	783.036	58.4666	13.554	359.486	207.872	1191.45	24.6012	25.2995	1.6452
20240104	3	1	0	0	0	0	0	0	0	1277.73	1832.9	2325.12	6738.64	619.267	970.647	7.99894	496.634	680.044	9.90265	515.207	54.1061	102.468	0	310.009	208.437	1014.98	12499	691.576	783.036	58.4666	11.1027	294.473	170.278	975.978	20.1521	20.7241	1.34766
20240104	3	2	0	0	0	0	0	0	0	1277.73	1832.9	2325.12	6738.64	619.267	970.647	7.99894	496.634	680.044	9.90265	515.207	54.1061	102.468	0	310.009	208.437	1014.98	12499	691.576	783.036	58.4666	9.66081	256.23	148.164	849.227	17.5349	18.0326	1.17264
20240104	3	3	0	0	0	0	0	0	0	1277.73	1832.9	2325.12	6738.64	619.267	970.647	7.99894	496.634	680.044	9.90265	515.207	54.1061	102.468	0	310.009	208.437	1014.98	12499	691.576	783.036	58.4666	5.76765	152.973	88.4561	507.001	10.4686	10.7658	0.700085
20240104	3	4	0	0	0	0	0	0	0	1277.73	1832.9	2325.12	6738.64	619.267	970.647	7.99894	496.634	680.044	9.90265	515.207	54.1061	102.468	0	310.009	208.437	1014.98	12499	691.576	783.036	58.4666	4.8304	128.115	74.082	424.614	8.76746	9.01632	0.586321
20240104	3	5	0	0	0	0	0	0	0	2697.42	3869.45	4908.58	14226	1307.34	2049.14	16.8867	496.634	680.044	9.90265	515.207	54.1061	102.468	0	310.009	208.437	1014.98	12499	691.576	783.036	58.4666	6.27232	166.358	96.196	551.364	11.3846	11.7078	0.761342
20240104	3	6	0	0	0	0	0	0	0	5323.85	7637.08	9688	28077.7	2580.28	4044.36	33.3289	496.634	680.044	9.90265	515.207	54.1061	102.468	0	310.009	208.437	1014.98	12499	691.576	783.036	58.4666	13.554	359.486	207.872	1191.45	24.6012	25.2995	1.6452
20240104	3	7	0	0	0	0	0	0	0	5323.85	7637.08	9688	28077.7	2580.28	4044.36	33.3289	496.634	680.044	9.90265	515.207	54.1061	102.468	0	310.009	208.437	1014.98	12499	691.576	783.036	58.4666	22.2054	588.946	340.556	1951.96	40.3042	41.4482	2.69533
20240104	3	8	0	0	0	0	0	0	0	2697.42	3869.45	4908.58	14226	1307.34	2049.14	16.8867	496.634	680.044	9.90265	515.207	54.1061	102.468	0	310.009	208.437	1014.98	12499	691.576	783.036	58.4666	48.304	1281.15	740.82	4246.14	87.6746	90.1632	5.86321
20240104	3	9	3.25131	30.2181	47.8772	279.167	44.7534	75.354	127.527	2697.42	3869.45	4908.58	14226	1307.34	2049.14	16.8867	496.634	680.044	9.90265	515.207	54.1061	102.468	0	310.009	208.437	1014.98	12499	691.576	783.036	58.4666	50.2506	1332.78	770.674	4417.25	91.2078	93.7966	6.09949
20240104	3	10	3.25131	30.2181	47.8772	279.167	44.7534	75.354	127.527	2129.54	3054.83	3875.2	11231.1	1032.11	1617.75	13.3316	496.634	680.044	9.90265	515.207	54.1061	102.468	0	310.009	208.437	1014.98	12499	691.576	783.036	58.4666	48.304	1281.15	740.82	4246.14	87.6746	90.1632	5.86321
20240104	3	11	3.25131	30.2181	47.8772	279.167	44.7534	75.354	127.527	3194.31	4582.25	5812.8	16846.6	1548.17	2426.62	19.9974	496.634	680.044	9.90265	515.207	54.1061	102.468	0	310.009	208.437	1014.98	12499	691.576	783.036	58.4666	41.5271	1101.4	636.884	3650.41	75.374	77.5134	5.04061
20240104	3	12	3.25131	30.2181	47.8772	279.167	44.7534	75.354	127.527	3194.31	4582.25	5812.8	16846.6	1548.17	2426.62	19.9974	496.634	680.044	9.90265	515.207	54.1061	102.468	0	310.009	208.437	1014.98	12499	691.576	783.036	58.4666	38.6432	1024.92	592.656	3396.91	70.1397	72.1306	4.69057
20240104	3	13	3.25131	30.2181	47.8772	279.167	44.7534	75.354	127.527	2697.42	3869.45	4908.58	14226	1307.34	2049.14	16.8867	496.634	680.044	9.90265	515.207	54.1061	102.468	0	310.009	208.437	1014.98	12499	691.576	783.036	58.4666	39.6526	1051.69	608.136	3485.63	71.9717	74.0146	4.81308
20240104	3	14	3.25131	30.2181	47.8772	279.167	44.7534	75.354	127.527	2129.54	3054.83	3875.2	11231.1	1032.11	1617.75	13.3316	496.634	680.044	9.90265	515.207	54.1061	102.468	0	310.009	208.437	1014.98	12499	691.576	783.036	58.4666	41.5271	1101.4	636.884	3650.41	75.374	77.5134	5.04061
20240104	3	15	3.25131	30.2181	47.8772	279.167	44.7534	75.354	127.527	2129.54	3054.83	3875.2	11231.1	1032.11	1617.75	13.3316	496.634	680.044	9.90265	515.207	54.1061	102.468	0	310.009	208.437	1014.98	12499	691.576	783.036	58.4666	40.5898	1076.55	622.51	3568.02	73.6729	75.764	4.92684
20240104	3	16	3.25131	30.2181	47.8772	279.167	44.7534	75.354	127.527	2697.42	3869.45	4908.58	14226	1307.34	2049.14	16.8867	496.634	680.044	9.90265	515.207	54.1061	102.468	0	310.009	208.437	1014.98	12499	691.576	783.036	58.4666	43.4736	1153.03	666.738	3821.52	78.9072	81.1469	5.27689
20240104	3	17	3.25131	30.2181	47.8772	279.167	44.7534	75.354	127.527	5323.85	7637.08	9688	28077.7	2580.28	4044.36	33.3289	496.634	680.044	9.90265	515.207	54.1061	102.468	0	310.009	208.437	1014.98	12499	691.576	783.036	58.4666	57.9649	1537.38	888.984	5095.36	105.21	108.196	7.03585
20240104	3	18	3.25131	30.2181	47.8772	279.167	44.7534	75.354	127.527	5323.85	7637.08	9688	28077.7	2580.28	4044.36	33.3289	496.634	680.044	9.90265	515.207	54.1061	102.468	0	310.009	208.437	1014.98	12499	691.576	783.036	58.4666	48.304	1281.15	740.82	4246.14	87.6746	90.1632	5.86321
20240104	3	19	0	0	0	0	0	0	0	5323.85	7637.08	9688	28077.7	2580.28	4044.36	33.3289	496.634	680.044	9.90265	515.207	54.1061	102.468	0	310.009	208.437	1014.98	12499	691.576	783.036	58.4666	39.6526	1051.69	608.136	3485.63	71.9717	74.0146	4.81308
20240104	3	20	0	0	0	0	0	0	0	5323.85	7637.08	9688	28077.7	2580.28	4044.36	33.3289	496.634	680.044	9.90265	515.207	54.1061	102.468	0	310.009	208.437	1014.98	12499	691.576	783.036	58.4666	31.8662	845.175	488.72	2801.18	57.8391	59.4808	3.86797
20240104	3	21	0	0	0	0	0	0	0	3833.18	5498.69	6975.36	20215.9	1857.8	2911.94	23.9968	496.634	680.044	9.90265	515.207	54.1061	102.468	0	310.009	208.437	1014.98	12499	691.576	783.036	58.4666	27.0358	717.06	414.638	2376.57	49.0716	50.4645	3.28165
20240104	3	22	0	0	0	0	0	0	0	1277.73	1832.9	2325.12	6738.64	619.267	970.647	7.99894	496.634	680.044	9.90265	515.207	54.1061	102.468	0	310.009	208.437	1014.98	12499	691.576	783.036	58.4666	19.3216	512.459	296.328	1698.45	35.0698	36.0653	2.34528
20240104	3	23	0	0	0	0	0	0	0	1277.73	1832.9	2325.12	6738.64	619.267	970.647	7.99894	496.634	680.044	9.90265	515.207	54.1061	102.468	0	310.009	208.437	1014.98	12499	691.576	783.036	58.4666	17.375	460.831	266.474	1527.34	31.5367	32.4318	2.109
20240105	4	0	0	0	0	0	0	0	0	1277.73	1832.9	2325.12	6738.64	619.267	970.647	7.99894	496.634	680.044	9.90265	515.207	54.1061	102.468	0	310.009	208.437	1014.98	12499	691.576	783.036	58.4666	13.554	359.486	207.872	1191.45	24.6012	25.2995	1.6452
20240105	4	1	0	0	0	0	0	0	0	1277.73	1832.9	2325.12	6738.64	619.267	970.647	7.99894	496.634	680.044	9.90265	515.207	54.1061	102.468	0	310.009	208.437	1014.98	12499	691.576	783.036	58.4666	11.1027	294.473	170.278	975.978	20.1521	20.7241	1.34766
20240105	4	2	0	0	0	0	0	0	0	1277.73	1832.9	2325.12	6738.64	619.267	970.647	7.99894	496.634	680.044	9.90265	515.207	54.1061	102.468	0	310.009	208.437	1014.98	12499	691.576	783.036	58.4666	9.66081	256.23	148.164	849.227	17.5349	18.0326	1.17264
20240105	4	3	0	0	0	0	0	0	0	1277.73	1832.9	2325.12	6738.64	619.267	970.647	7.99894	496.634	680.044	9.90265	515.207	54.1061	102.468	0	310.009	208.437	1014.98	12499	691.576	783.036	58.4666	5.76765	152.973	88.4561	507.001	10.4686	10.7658	0.700085
20240105	4	4	0	0	0	0	0	0	0	1277.73	1832.9	2325.12	6738.64	619.267	970.647	7.99894	496.634	680.044	9.90265	515.207	54.1061	102.468	0	310.009	208.437	1014.98	12499	691.576	783.036	58.4666	4.8304	128.115	74.082	424.614	8.76746	9.01632	0.586321
20240105	4	5	0	0	0	0	0	0	0	2697.42	3869.45	4908.58	14226	1307.34	2049.14	16.8867	496.634	680.044	9.90265	515.207	54.1061	102.468	0	310.009	208.437	1014.98	12499	691.576	783.036	58.4666	6.27232	166.358	96.196	551.364	11.3846	11.7078	0.761342
20240105	4	6	0	0	0	0	0	0	0	5323.85	7637.08	9688	28077.7	2580.28	4044.36	33.3289	496.634	680.044	9.90265	515.207	54.1061	102.468	0	310.009	208.437	1014.98	12499	691.576	783.036	58.4666	13.554	359.486	207.872	1191.45	24.6012	25.2995	1.6452
20240105	4	7	0	0	0	0	0	0	0	5323.85	7637.08	9688	28077.7	2580.28	4044.36	33.3289	496.634	680.044	9.90265	515.207	54.1061	102.468	0	310.009	208.437	1014.98	12499	691.576	783.036	58.4666	22.2054	588.946	340.556	1951.96	40.3042	41.4482	2.69533
20240105	4	8	0	0	0	0	0	0	0	2697.42	3869.45	4908.58	14226	1307.34	2049.14	16.8867	496.634	680.044	9.90265	515.207	54.1061	102.468	0	310.009	208.437	1014.98	12499	691.576	783.036	58.4666	48.304	1281.15	740.82	4246.14	87.6746	90.1632	5.86321
20240105	4	9	3.25131	30.2181	47.8772	279.167	44.7534	75.354	127.527	2697.42	3869.45	4908.58	14226	1307.34	2049.14	16.8867	496.634	680.044	9.90265	515.207	54.1061	102.468	0	310.009	208.437	1014.98	12499	691.576	783.036	58.4666	50.2506	1332.78	770.674	4417.25	91.2078	93.7966	6.09949
20240105	4	10	3.25131	30.2181	47.8772	279.167	44.7534	75.354	127.527	2129.54	3054.83	3875.2	11231.1	1032.11	1617.75	13.3316	496.634	680.044	9.90265	515.207	54.1061	102.468	0	310.009	208.437	1014.98	12499	691.576	783.036	58.4666	48.304	1281.15	740.82	4246.14	87.6746	90.1632	5.86321
20240105	4	11	3.25131	30.2181	47.8772	279.167	44.7534	75.354	127.527	3194.31	4582.25	5812.8	16846.6	1548.17	2426.62	19.9974	496.634	680.044	9.90265	515.207	54.1061	102.468	0	310.009	208.437	1014.98	12499	691.576	783.036	58.4666	41.5271	1101.4	636.884	3650.41	75.374	77.5134	5.04061
20240105	4	12	3.25131	30.2181	47.8772	279.167	44.7534	75.354	127.527	3194.31	4582.25	5812.8	16846.6	1548.17	2426.62	19.9974	496.634	680.044	9.90265	515.207	54.1061	102.468	0	310.009	208.437	1014.98	12499	691.576	783.036	58.4666	38.6432	1024.92	592.656	3396.91	70.1397	72.1306	4.69057
20240105	4	13	3.25131	30.2181	47.8772	279.167	44.7534	75.354	127.527	2697.42	3869.45	4908.58	14226	1307.34	2049.14	16.8867	496.634	680.044	9.90265	515.207	54.1061	102.468	0	310.009	208.437	1014.98	12499	691.576	783.036	58.4666	39.6526	1051.69	608.136	3485.63	71.9717	74.0146	4.81308
20240105	4	14	3.25131	30.2181	47.8772	279.167	44.7534	75.354	127.527	2129.54	3054.83	3875.2	11231.1	1032.11	1617.75	13.3316	496.634	680.044	9.90265	515.207	54.1061	102.468	0	310.009	208.437	1014.98	12499	691.576	783.036	58.4666	41.5271	1101.4	636.884	3650.41	75.374	77.5134	5.04061
20240105	4	15	3.25131	30.2181	47.8772	279.167	44.7534	75.354	127.527	2129.54	3054.83	3875.2	11231.1	1032.11	1617.75	13.3316	496.634	680.044	9.90265	515.207	54.1061	102.468	0	310.009	208.437	1014.98	12499	691.576	783.036	58.4666	40.5898	1076.55	622.51	3568.02	73.6729	75.764	4.92684
20240105	4	16	3.25131	30.2181	47.8772	279.167	44.7534	75.354	127.527	2697.42	3869.45	4908.58	14226	1307.34	2049.14	16.8867	496.634	680.044	9.90265	515.207	54.1061	102.468	0	310.009	208.437	1014.98	12499	691.576	783.036	58.4666	43.4736	1153.03	666.738	3821.52	78.9072	81.1469	5.27689
20240105	4	17	3.25131	30.2181	47.8772	279.167	44.7534	75.354	127.527	5323.85	7637.08	9688	28077.7	2580.28	4044.36	33.3289	496.634	680.044	9.90265	515.207	54.1061	102.468	0	310.009	208.437	1014.98	12499	691.576	783.036	58.4666	57.9649	1537.38	888.984	5095.36	105.21	108.196	7.03585
20240105	4	18	3.25131	30.2181	47.8772	279.167	44.7534	75.354	127.527	5323.85	7637.08	9688	28077.7	2580.28	4044.36	33.3289	496.634	680.044	9.90265	515.207	54.1061	102.468	0	310.009	208.437	1014.98	12499	691.576	783.036	58.4666	48.304	1281.15	740.82	4246.14	87.6746	90.1632	5.86321
20240105	4	19	0	0	0	0	0	0	0	5323.85	7637.08	9688	28077.7	2580.28	4044.36	33.3289	496.634	680.044	9.90265	515.207	54.1061	102.468	0	310.009	208.437	1014.98	12499	691.576	783.036	58.4666	39.6526	1051.69	608.136	3485.63	71.9717	74.0146	4.81308
20240105	4	20	0	0	0	0	0	0	0	5323.85	7637.08	9688	28077.7	2580.28	4044.36	33.3289	496.634	680.044	9.90265	515.207	54.1061	102.468	0	310.009	208.437	1014.98	12499	691.576	783.036	58.4666	31.8662	845.175	488.72	2801.18	57.8391	59.4808	3.86797
20240105	4	21	0	0	0	0	0	0	0	3833.18	5498.69	6975.36	20215.9	1857.8	2911.94	23.9968	496.634	680.044	9.90265	515.207	54.1061	102.468	0	310.009	208.437	1014.98	12499	691.576	783.036	58.4666	27.0358	717.06	414.638	2376.57	49.0716	50.4645	3.28165
20240105	4	22	0	0	0	0	0	0	0	1277.73	1832.9	2325.12	6738.64	619.267	970.647	7.99894	496.634	680.044	9.90265	515.207	54.1061	102.468	0	310.009	208.437	1014.98	12499	691.576	783.036	58.4666	19.3216	512.459	296.328	1698.45	35.0698	36.0653	2.34528
20240105	4	23	0	0	0	0	0	0	0	1277.73	1832.9	2325.12	6738.64	619.267	970.647	7.99894	496.634	680.044	9.90265	515.207	54.1061	102.468	0	310.009	208.437	1014.98	12499	691.576	783.036	58.4666	17.375	460.831	266.474	1527.34	31.5367	32.4318	2.109
20240106	5	0	0	0	0	0	0	0	0	1309.05	1877.83	2382.12	6903.83	634.447	994.442	8.19503	472.974	647.646	9.43088	490.663	51.5284	97.5867	0	306.377	205.995	1003.09	12352.6	683.474	773.862	57.7817	13.0347	345.715	199.909	1145.81	23.6588	24.3304	1.58217
20240106	5	1	0	0	0	0	0	0	0	1309.05	1877.83	2382.12	6903.83	634.447	994.442	8.19503	472.974	647.646	9.43088	490.663	51.5284	97.5867	0	306.377	205.995	1003.09	12352.6	683.474	773.862	57.7817	10.6774	283.192	163.755	938.59	19.3801	19.9302	1.29604
20240106	5	2	0	0	0	0	0	0	0	1309.05	1877.83	2382.12	6903.83	634.447	994.442	8.19503	472.974	647.646	9.43088	490.663	51.5284	97.5867	0	306.377	205.995	1003.09	12352.6	683.474	773.862	57.7817	9.29072	246.414	142.488	816.695	16.8632	17.3418	1.12772
20240106	5	3	0	0	0	0	0	0	0	1309.05	1877.83	2382.12	6903.83	634.447	994.442	8.19503	472.974	647.646	9.43088	490.663	51.5284	97.5867	0	306.377	205.995	1003.09	12352.6	683.474	773.862	57.7817	5.5467	147.113	85.0676	487.579	10.0676	10.3533	0.673266
20240106	5	4	0	0	0	0	0	0	0	1309.05	1877.83	2382.12	6903.83	634.447	994.442	8.19503	472.974	647.646	9.43088	490.663	51.5284	97.5867	0	306.377	205.995	1003.09	12352.6	683.474	773.862	57.7817	4.64536	123.207	71.2441	408.348	8.4316	8.67092	0.56386
20240106	5	5	0	0	0	0	0	0	0	2763.54	3964.31	5028.91	14574.7	1339.39	2099.38	17.3006	472.974	647.646	9.43088	490.663	51.5284	97.5867	0	306.377	205.995	1003.09	12352.6	683.474	773.862	57.7817	6.03204	159.985	92.511	530.242	10.9485	11.2593	0.732176
20240106	5	6	0	0	0	0	0	0	0	5454.36	7824.29	9925.48	28765.9	2643.53	4143.51	34.1459	472.974	647.646	9.43088	490.663	51.5284	97.5867	0	306.377	205.995	1003.09	12352.6	683.474	773.862	57.7817	13.0347	345.715	199.909	1145.81	23.6588	24.3304	1.58217
20240106	5	7	0	0	0	0	0	0	0	5454.36	7824.29	9925.48	28765.9	2643.53	4143.51	34.1459	472.974	647.646	9.43088	490.663	51.5284	97.5867	0	306.377	205.995	1003.09	12352.6	683.474	773.862	57.7817	21.3548	566.384	327.51	1877.18	38.7602	39.8604	2.59207
20240106	5	8	0	0	0	0	0	0	0	2763.54	3964.31	5028.91	14574.7	1339.39	2099.38	17.3006	472.974	647.646	9.43088	490.663	51.5284	97.5867	0	306.377	205.995	1003.09	12352.6	683.474	773.862	57.7817	46.4536	1232.07	712.441	4083.48	84.316	86.7092	5.6386
20240106	5	9	3.25131	30.2181	47.8772	279.167	44.7534	75.354	127.527	2763.54	3964.31	5028.91	14574.7	1339.39	2099.38	17.3006	472.974	647.646	9.43088	490.663	51.5284	97.5867	0	306.377	205.995	1003.09	12352.6	683.474	773.862	57.7817	48.3256	1281.72	741.151	4248.03	87.7138	90.2035	5.86583
20240106	5	10	3.25131	30.2181	47.8772	279.167	44.7534	75.354	127.527	2181.74	3129.72	3970.19	11506.4	1057.41	1657.4	13.6584	472.974	647.646	9.43088	490.663	51.5284	97.5867	0	306.377	205.995	1003.09	12352.6	683.474	773.862	57.7817	46.4536	1232.07	712.441	4083.48	84.316	86.7092	5.6386
20240106	5	11	3.25131	30.2181	47.8772	279.167	44.7534	75.354	127.527	3272.62	4694.57	5955.29	17259.6	1586.12	2486.1	20.4876	472.974	647.646	9.43088	490.663	51.5284	97.5867	0	306.377	205.995	1003.09	12352.6	683.474	773.862	57.7817	39.9362	1059.21	612.486	3510.57	72.4866	74.5441	4.84751
20240106	5	12	3.25131	30.2181	47.8772	279.167	44.7534	75.354	127.527	3272.62	4694.57	5955.29	17259.6	1586.12	2486.1	20.4876	472.974	647.646	9.43088	490.663	51.5284	97.5867	0	306.377	205.995	1003.09	12352.6	683.474	773.862	57.7817	37.1629	985.656	569.953	3266.78	67.4528	69.3674	4.51088
20240106	5	13	3.25131	30.2181	47.8772	279.167	44.7534	75.354	127.527	2763.54	3964.31	5028.91	14574.7	1339.39	2099.38	17.3006	472.974	647.646	9.43088	490.663	51.5284	97.5867	0	306.377	205.995	1003.09	12352.6	683.474	773.862	57.7817	38.1336	1011.4	584.839	3352.11	69.2146	71.1792	4.6287
20240106	5	14	3.25131	30.2181	47.8772	279.167	44.7534	75.354	127.527	2181.74	3129.72	3970.19	11506.4	1057.41	1657.4	13.6584	472.974	647.646	9.43088	490.663	51.5284	97.5867	0	306.377	205.995	1003.09	12352.6	683.474	773.862	57.7817	39.9362	1059.21	612.486	3510.57	72.4866	74.5441	4.84751
20240106	5	15	3.25131	30.2181	47.8772	279.167	44.7534	75.354	127.527	2181.74	3129.72	3970.19	11506.4	1057.41	1657.4	13.6584	472.974	647.646	9.43088	490.663	51.5284	97.5867	0	306.377	205.995	1003.09	12352.6	683.474	773.862	57.7817	39.0349	1035.31	598.663	3431.34	70.8506	72.8616	4.73811
20240106	5	16	3.25131	30.2181	47.8772	279.167	44.7534	75.354	127.527	2763.54	3964.31	5028.91	14574.7	1339.39	2099.38	17.3006	472.974	647.646	9.43088	490.663	51.5284	97.5867	0	306.377	205.995	1003.09	12352.6	683.474	773.862	57.7817	41.8083	1108.86	641.197	3675.13	75.8844	78.0383	5.07474
20240106	5	17	3.25131	30.2181	47.8772	279.167	44.7534	75.354	127.527	5454.36	7824.29	9925.48	28765.9	2643.53	4143.51	34.1459	472.974	647.646	9.43088	490.663	51.5284	97.5867	0	306.377	205.995	1003.09	12352.6	683.474	773.862	57.7817	55.7443	1478.48	854.929	4900.17	101.179	104.051	6.76632
20240106	5	18	3.25131	30.2181	47.8772	279.167	44.7534	75.354	127.527	5454.36	7824.29	9925.48	28765.9	2643.53	4143.51	34.1459	472.974	647.646	9.43088	490.663	51.5284	97.5867	0	306.377	205.995	1003.09	12352.6	683.474	773.862	57.7817	46.4536	1232.07	712.441	4083.48	84.316	86.7092	5.6386
20240106	5	19	0	0	0	0	0	0	0	5454.36	7824.29	9925.48	28765.9	2643.53	4143.51	34.1459	472.974	647.646	9.43088	490.663	51.5284	97.5867	0	306.377	205.995	1003.09	12352.6	683.474	773.862	57.7817	38.1336	1011.4	584.839	3352.11	69.2146	71.1792	4.6287
20240106	5	20	0	0	0	0	0	0	0	5454.36	7824.29	9925.48	28765.9	2643.53	4143.51	34.1459	472.974	647.646	9.43088	490.663	51.5284	97.5867	0	306.377	205.995	1003.09	12352.6	683.474	773.862	57.7817	30.6455	812.798	469.998	2693.87	55.6234	57.2022	3.71979
20240106	5	21	0	0	0	0	0	0	0	3927.14	5633.49	7146.35	20711.5	1903.34	2983.32	24.5851	472.974	647.646	9.43088	490.663	51.5284	97.5867	0	306.377	205.995	1003.09	12352.6	683.474	773.862	57.7817	26.0002	689.591	398.754	2285.53	47.1918	48.5313	3.15593
20240106	5	22	0	0	0	0	0	0	0	1309.05	1877.83	2382.12	6903.83	634.447	994.442	8.19503	472.974	647.646	9.43088	490.663	51.5284	97.5867	0	306.377	205.995	1003.09	12352.6	683.474	773.862	57.7817	18.5814	492.828	284.976	1633.39	33.7264	34.6837	2.25544
20240106	5	23	0	0	0	0	0	0	0	1309.05	1877.83	2382.12	6903.83	634.447	994.442	8.19503	472.974	647.646	9.43088	490.663	51.5284	97.5867	0	306.377	205.995	1003.09	12352.6	683.474	773.862	57.7817	16.7094	443.177	256.266	1468.83	30.3286	31.1894	2.02821
20240107	6	0	0	0	0	0	0	0	0	1316.01	1887.81	2394.78	6940.54	637.821	999.729	8.2386	455.623	623.888	9.08492	472.663	49.6382	94.0068	0	304.561	204.774	997.144	12279.3	679.423	769.275	57.4392	12.9066	342.317	197.944	1134.55	23.4262	24.0912	1.56662
20240107	6	1	0	0	0	0	0	0	0	1316.01	1887.81	2394.78	6940.54	637.821	999.729	8.2386	455.623	623.888	9.08492	472.663	49.6382	94.0068	0	304.561	204.774	997.144	12279.3	679.423	769.275	57.4392	10.5724	280.408	162.145	929.363	19.1896	19.7343	1.2833
20240107	6	2	0	0	0	0	0	0	0	1316.01	1887.81	2394.78	6940.54	637.821	999.729	8.2386	455.623	623.888	9.08492	472.663	49.6382	94.0068	0	304.561	204.774	997.144	12279.3	679.423	769.275	57.4392	9.19939	243.992	141.087	808.667	16.6974	17.1714	1.11663
20240107	6	3	0	0	0	0	0	0	0	1316.01	1887.81	2394.78	6940.54	637.821	999.729	8.2386	455.623	623.888	9.08492	472.663	49.6382	94.0068	0	304.561	204.774	997.144	12279.3	679.423	769.275	57.4392	5.49217	145.667	84.2313	482.786	9.96861	10.2516	0.666647
20240107	6	4	0	0	0	0	0	0	0	1316.01	1887.81	2394.78	6940.54	637.821	999.729	8.2386	455.623	623.888	9.08492	472.663	49.6382	94.0068	0	304.561	204.774	997.144	12279.3	679.423	769.275	57.4392	4.5997	121.996	70.5437	404.333	8.34871	8.58569	0.558317
20240107	6	5	0	0	0	0	0	0	0	2778.24	3985.38	5055.65	14652.2	1346.51	2110.54	17.3926	455.623	623.888	9.08492	472.663	49.6382	94.0068	0	304.561	204.774	997.144	12279.3	679.423	769.275	57.4392	5.97274	158.412	91.6016	525.03	10.8409	11.1486	0.724979
20240107	6	6	0	0	0	0	0	0	0	5483.36	7865.89	9978.26	28918.9	2657.59	4165.54	34.3275	455.623	623.888	9.08492	472.663	49.6382	94.0068	0	304.561	204.774	997.144	12279.3	679.423	769.275	57.4392	12.9066	342.317	197.944	1134.55	23.4262	24.0912	1.56662
20240107	6	7	0	0	0	0	0	0	0	5483.36	7865.89	9978.26	28918.9	2657.59	4165.54	34.3275	455.623	623.888	9.08492	472.663	49.6382	94.0068	0	304.561	204.774	997.144	12279.3	679.423	769.275	57.4392	21.1449	560.817	324.291	1858.73	38.3792	39.4685	2.56659
20240107	6	8	0	0	0	0	0	0	0	2778.24	3985.38	5055.65	14652.2	1346.51	2110.54	17.3926	455.623	623.888	9.08492	472.663	49.6382	94.0068	0	304.561	204.774	997.144	12279.3	679.423	769.275	57.4392	45.997	1219.96	705.437	4043.33	83.4871	85.8569	5.58317
20240107	6	9	3.25131	30.2181	47.8772	279.167	44.7534	75.354	127.527	2778.24	3985.38	5055.65	14652.2	1346.51	2110.54	17.3926	455.623	623.888	9.08492	472.663	49.6382	94.0068	0	304.561	204.774	997.144	12279.3	679.423	769.275	57.4392	47.8506	1269.12	733.865	4206.27	86.8515	89.3168	5.80816
20240107	6	10	3.25131	30.2181	47.8772	279.167	44.7534	75.354	127.527	2193.35	3146.36	3991.3	11567.6	1063.03	1666.22	13.731	455.623	623.888	9.08492	472.663	49.6382	94.0068	0	304.561	204.774	997.144	12279.3	679.423	769.275	57.4392	45.997	1219.96	705.437	4043.33	83.4871	85.8569	5.58317
20240107	6	11	3.25131	30.2181	47.8772	279.167	44.7534	75.354	127.527	3290.02	4719.53	5986.95	17351.3	1594.55	2499.32	20.5965	455.623	623.888	9.08492	472.663	49.6382	94.0068	0	304.561	204.774	997.144	12279.3	679.423	769.275	57.4392	39.5437	1048.8	606.465	3476.06	71.774	73.8113	4.79986
20240107	6	12	3.25131	30.2181	47.8772	279.167	44.7534	75.354	127.527	3290.02	4719.53	5986.95	17351.3	1594.55	2499.32	20.5965	455.623	623.888	9.08492	472.663	49.6382	94.0068	0	304.561	204.774	997.144	12279.3	679.423	769.275	57.4392	36.7976	975.967	564.35	3234.67	66.7897	68.6855	4.46654
20240107	6	13	3.25131	30.2181	47.8772	279.167	44.7534	75.354	127.527	2778.24	3985.38	5055.65	14652.2	1346.51	2110.54	17.3926	455.623	623.888	9.08492	472.663	49.6382	94.0068	0	304.561	204.774	997.144	12279.3	679.423	769.275	57.4392	37.7587	1001.46	579.09	3319.15	68.5342	70.4795	4.5832
20240107	6	14	3.25131	30.2181	47.8772	279.167	44.7534	75.354	127.527	2193.35	3146.36	3991.3	11567.6	1063.03	1666.22	13.731	455.623	623.888	9.08492	472.663	49.6382	94.0068	0	304.561	204.774	997.144	12279.3	679.423	769.275	57.4392	39.5437	1048.8	606.465	3476.06	71.774	73.8113	4.79986
20240107	6	15	3.25131	30.2181	47.8772	279.167	44.7534	75.354	127.527	2193.35	3146.36	3991.3	11567.6	1063.03	1666.22	13.731	455.623	623.888	9.08492	472.663	49.6382	94.0068	0	304.561	204.774	997.144	12279.3	679.423	769.275	57.4392	38.6512	1025.13	592.778	3397.61	70.1541	72.1454	4.69153
20240107	6	16	3.25131	30.2181	47.8772	279.167	44.7534	75.354	127.527	2778.24	3985.38	5055.65	14652.2	1346.51	2110.54	17.3926	455.623	623.888	9.08492	472.663	49.6382	94.0068	0	304.561	204.774	997.144	12279.3	679.423	769.275	57.4392	41.3973	1097.96	634.894	3639	75.1384	77.2712	5.02485
20240107	6	17	3.25131	30.2181	47.8772	279.167	44.7534	75.354	127.527	5483.36	7865.89	9978.26	28918.9	2657.59	4165.54	34.3275	455.623	623.888	9.08492	472.663	49.6382	94.0068	0	304.561	204.774	997.144	12279.3	679.423	769.275	57.4392	55.1964	1463.95	846.525	4852	100.185	103.028	6.69981
20240107	6	18	3.25131	30.2181	47.8772	279.167	44.7534	75.354	127.527	5483.36	7865.89	9978.26	28918.9	2657.59	4165.54	34.3275	455.623	623.888	9.08492	472.663	49.6382	94.0068	0	304.561	204.774	997.144	12279.3	679.423	769.275	57.4392	45.997	1219.96	705.437	4043.33	83.4871	85.8569	5.58317
20240107	6	19	0	0	0	0	0	0	0	5483.36	7865.89	9978.26	28918.9	2657.59	4165.54	34.3275	455.623	623.888	9.08492	472.663	49.6382	94.0068	0	304.561	204.774	997.144	12279.3	679.423	769.275	57.4392	37.7587	1001.46	579.09	3319.15	68.5342	70.4795	4.5832
20240107	6	20	0	0	0	0	0	0	0	5483.36	7865.89	9978.26	28918.9	2657.59	4165.54	34.3275	455.623	623.888	9.08492	472.663	49.6382	94.0068	0	304.561	204.774	997.144	12279.3	679.423	769.275	57.4392	30.3443	804.808	465.378	2667.39	55.0766	56.6399	3.68323
20240107	6	21	0	0	0	0	0	0	0	3948.02	5663.44	7184.35	20821.6	1913.46	2999.19	24.7158	455.623	623.888	9.08492	472.663	49.6382	94.0068	0	304.561	204.774	997.144	12279.3	679.423	769.275	57.4392	25.7446	682.812	394.834	2263.06	46.7279	48.0542	3.12491
20240107	6	22	0	0	0	0	0	0	0	1316.01	1887.81	2394.78	6940.54	637.821	999.729	8.2386	455.623	623.888	9.08492	472.663	49.6382	94.0068	0	304.561	204.774	997.144	12279.3	679.423	769.275	57.4392	18.3988	487.983	282.175	1617.33	33.3949	34.3427	2.23327
20240107	6	23	0	0	0	0	0	0	0	1316.01	1887.81	2394.78	6940.54	637.821	999.729	8.2386	455.623	623.888	9.08492	472.663	49.6382	94.0068	0	304.561	204.774	997.144	12279.3	679.423	769.275	57.4392	16.5452	438.821	253.747	1454.39	30.0304	30.8828	2.00828
20240108	0	0	0	0	0	0	0	0	0	1277.73	1832.9	2325.12	6738.64	619.267	970.647	7.99894	496.634	680.044	9.90265	515.207	54.1061	102.468	0	310.009	208.437	1014.98	12499	691.576	783.036	58.4666	13.554	359.486	207.872	1191.45	24.6012	25.2995	1.6452
20240108	0	1	0	0	0	0	0	0	0	1277.73	1832.9	2325.12	6738.64	619.267	970.647	7.99894	496.634	680.044	9.90265	515.207	54.1061	102.468	0	310.009	208.437	1014.98	12499	691.576	783.036	58.4666	11.1027	294.473	170.278	975.978	20.1521	20.7241	1.34766
20240108	0	2	0	0	0	0	0	0	0	1277.73	1832.9	2325.12	6738.64	619.267	970.647	7.99894	496.634	680.044	9.90265	515.207	54.1061	102.468	0	310.009	208.437	1014.98	12499	691.576	783.036	58.4666	9.66081	256.23	148.164	849.227	17.5349	18.0326	1.17264
20240108	0	3	0	0	0	0	0	0	0	1277.73	1832.9	2325.12	6738.64	619.267	970.647	7.99894	496.634	680.044	9.90265	515.207	54.1061	102.468	0	310.009	208.437	1014.98	12499	691.576	783.036	58.4666	5.76765	152.973	88.4561	507.001	10.4686	10.7658	0.700085
20240108	0	4	0	0	0	0	0	0	0	1277.73	1832.9	2325.12	6738.64	619.267	970.647	7.99894	496.634	680.044	9.90265	515.207	54.1061	102.468	0	310.009	208.437	1014.98	12499	691.576	783.036	58.4666	4.8304	128.115	74.082	424.614	8.76746	9.01632	0.586321
20240108	0	5	0	0	0	0	0	0	0	2697.42	3869.45	4908.58	14226	1307.34	2049.14	16.8867	496.634	680.044	9.90265	515.207	54.1061	102.468	0	310.009	208.437	1014.98	12499	691.576	783.036	58.4666	6.27232	166.358	96.196	551.364	11.3846	11.7078	0.761342
20240108	0	6	0	0	0	0	0	0	0	5323.85	7637.08	9688	28077.7	2580.28	4044.36	33.3289	496.634	680.044	9.90265	515.207	54.1061	102.468	0	310.009	208.437	1014.98	12499	691.576	783.036	58.4666	13.554	359.486	207.872	1191.45	24.6012	25.2995	1.6452
20240108	0	7	0	0	0	0	0	0	0	5323.85	7637.08	9688	28077.7	2580.28	4044.36	33.3289	496.634	680.044	9.90265	515.207	54.1061	102.468	0	310.009	208.437	1014.98	12499	691.576	783.036	58.4666	22.2054	588.946	340.556	1951.96	40.3042	41.4482	2.69533
20240108	0	8	0	0	0	0	0	0	0	2697.42	3869.45	4908.58	14226	1307.34	2049.14	16.8867	496.634	680.044	9.90265	515.207	54.1061	102.468	0	310.009	208.437	1014.98	12499	691.576	783.036	58.4666	48.304	1281.15	740.82	4246.14	87.6746	90.1632	5.86321
20240108	0	9	3.25131	30.2181	47.8772	279.167	44.7534	75.354	127.527	2697.42	3869.45	4908.58	14226	1307.34	2049.14	16.8867	496.634	680.044	9.90265	515.207	54.1061	102.468	0	310.009	208.437	1014.98	12499	691.576	783.036	58.4666	50.2506	1332.78	770.674	4417.25	91.2078	93.7966	6.09949
20240108	0	10	3.25131	30.2181	47.8772	279.167	44.7534	75.354	127.527	2129.54	3054.83	3875.2	11231.1	1032.11	1617.75	13.3316	496.634	680.044	9.90265	515.207	54.1061	102.468	0	310.009	208.437	1014.98	12499	691.576	783.036	58.4666	48.304	1281.15	740.82	4246.14	87.6746	90.1632	5.86321
20240108	0	11	3.25131	30.2181	47.8772	279.167	44.7534	75.354	127.527	3194.31	4582.25	5812.8	16846.6	1548.17	2426.62	19.9974	496.634	680.044	9.90265	515.207	54.1061	102.468	0	310.009	208.437	1014.98	12499	691.576	783.036	58.4666	41.5271	1101.4	636.884	3650.41	75.374	77.5134	5.04061
20240108	0	12	3.25131	30.2181	47.8772	279.167	44.7534	75.354	127.527	3194.31	4582.25	5812.8	16846.6	1548.17	2426.62	19.9974	496.634	680.044	9.90265	515.207	54.1061	102.468	0	310.009	208.437	1014.98	12499	691.576	783.036	58.4666	38.6432	1024.92	592.656	3396.91	70.1397	72.1306	4.69057
20240108	0	13	3.25131	30.2181	47.8772	279.167	44.7534	75.354	127.527	2697.42	3869.45	4908.58	14226	1307.34	2049.14	16.8867	496.634	680.044	9.90265	515.207	54.1061	102.468	0	310.009	208.437	1014.98	12499	691.576	783.036	58.4666	39.6526	1051.69	608.136	3485.63	71.9717	74.0146	4.81308
20240108	0	14	3.25131	30.2181	47.8772	279.167	44.7534	75.354	127.527	2129.54	3054.83	3875.2	11231.1	1032.11	1617.75	13.3316	496.634	680.044	9.90265	515.207	54.1061	102.468	0	310.009	208.437	1014.98	12499	691.576	783.036	58.4666	41.5271	1101.4	636.884	3650.41	75.374	77.5134	5.04061
20240108	0	15	3.25131	30.2181	47.8772	279.167	44.7534	75.354	127.527	2129.54	3054.83	3875.2	11231.1	1032.11	1617.75	13.3316	496.634	680.044	9.90265	515.207	54.1061	102.468	0	310.009	208.437	1014.98	12499	691.576	783.036	58.4666	40.5898	1076.55	622.51	3568.02	73.6729	75.764	4.92684
20240108	0	16	3.25131	30.2181	47.8772	279.167	44.7534	75.354	127.527	2697.42	3869.45	4908.58	14226	1307.34	2049.14	16.8867	496.634	680.044	9.90265	515.207	54.1061	102.468	0	310.009	208.437	1014.98	12499	691.576	783.036	58.4666	43.4736	1153.03	666.738	3821.52	78.9072	81.1469	5.27689
20240108	0	17	3.25131	30.2181	47.8772	279.167	44.7534	75.354	127.527	5323.85	7637.08	9688	28077.7	2580.28	4044.36	33.3289	496.634	680.044	9.90265	515.207	54.1061	102.468	0	310.009	208.437	1014.98	12499	691.576	783.036	58.4666	57.9649	1537.38	888.984	5095.36	105.21	108.196	7.03585
20240108	0	18	3.25131	30.2181	47.8772	279.167	44.7534	75.354	127.527	5323.85	7637.08	9688	28077.7	2580.28	4044.36	33.3289	496.634	680.044	9.90265	515.207	54.1061	102.468	0	310.009	208.437	1014.98	12499	691.576	783.036	58.4666	48.304	1281.15	740.82	4246.14	87.6746	90.1632	5.86321
20240108	0	19	0	0	0	0	0	0	0	5323.85	7637.08	9688	28077.7	2580.28	4044.36	33.3289	496.634	680.044	9.90265	515.207	54.1061	102.468	0	310.009	208.437	1014.98	12499	691.576	783.036	58.4666	39.6526	1051.69	608.136	3485.63	71.9717	74.0146	4.81308
20240108	0	20	0	0	0	0	0	0	0	5323.85	7637.08	9688	28077.7	2580.28	4044.36	33.3289	496.634	680.044	9.90265	515.207	54.1061	102.468	0	310.009	208.437	1014.98	12499	691.576	783.036	58.4666	31.8662	845.175	488.72	2801.18	57.8391	59.4808	3.86797
20240108	0	21	0	0	0	0	0	0	0	3833.18	5498.69	6975.36	20215.9	1857.8	2911.94	23.9968	496.634	680.044	9.90265	515.207	54.1061	102.468	0	310.009	208.437	1014.98	12499	691.576	783.036	58.4666	27.0358	717.06	414.638	2376.57	49.0716	50.4645	3.28165
20240108	0	22	0	0	0	0	0	0	0	1277.73	1832.9	2325.12	6738.64	619.267	970.647	7.99894	496.634	680.044	9.90265	515.207	54.1061	102.468	0	310.009	208.437	1014.98	12499	691.576	783.036	58.4666	19.3216	512.459	296.328	1698.45	35.0698	36.0653	2.34528
20240108	0	23	0	0	0	0	0	0	0	1277.73	1832.9	2325.12	6738.64	619.267	970.647	7.99894	496.634	680.044	9.90265	515.207	54.1061	102.468	0	310.009	208.437	1014.98	12499	691.576	783.036	58.4666	17.375	460.831	266.474	1527.34	31.5367	32.4318	2.109
20240109	1	0	0	0	0	0	0	0	0	1277.73	1832.9	2325.12	6738.64	619.267	970.647	7.99894	496.634	680.044	9.90265	515.207	54.1061	102.468	0	310.009	208.437	1014.98	12499	691.576	783.036	58.4666	13.554	359.486	207.872	1191.45	24.6012	25.2995	1.6452
20240109	1	1	0	0	0	0	0	0	0	1277.73	1832.9	2325.12	6738.64	619.267	970.647	7.99894	496.634	680.044	9.90265	515.207	54.1061	102.468	0	310.009	208.437	1014.98	12499	691.576	783.036	58.4666	11.1027	294.473	170.278	975.978	20.1521	20.7241	1.34766
20240109	1	2	0	0	0	0	0	0	0	1277.73	1832.9	2325.12	6738.64	619.267	970.647	7.99894	496.634	680.044	9.90265	515.207	54.1061	102.468	0	310.009	208.437	1014.98	12499	691.576	783.036	58.4666	9.66081	256.23	148.164	849.227	17.5349	18.0326	1.17264
20240109	1	3	0	0	0	0	0	0	0	1277.73	1832.9	2325.12	6738.64	619.267	970.647	7.99894	496.634	680.044	9.90265	515.207	54.1061	102.468	0	310.009	208.437	1014.98	12499	691.576	783.036	58.4666	5.76765	152.973	88.4561	507.001	10.4686	10.7658	0.700085
20240109	1	4	0	0	0	0	0	0	0	1277.73	1832.9	2325.12	6738.64	619.267	970.647	7.99894	496.634	680.044	9.90265	515.207	54.1061	102.468	0	310.009	208.437	1014.98	12499	691.576	783.036	58.4666	4.8304	128.115	74.082	424.614	8.76746	9.01632	0.586321
20240109	1	5	0	0	0	0	0	0	0	2697.42	3869.45	4908.58	14226	1307.34	2049.14	16.8867	496.634	680.044	9.90265	515.207	54.1061	102.468	0	310.009	208.437	1014.98	12499	691.576	783.036	58.4666	6.27232	166.358	96.196	551.364	11.3846	11.7078	0.761342
20240109	1	6	0	0	0	0	0	0	0	5323.85	7637.08	9688	28077.7	2580.28	4044.36	33.3289	496.634	680.044	9.90265	515.207	54.1061	102.468	0	310.009	208.437	1014.98	12499	691.576	783.036	58.4666	13.554	359.486	207.872	1191.45	24.6012	25.2995	1.6452
20240109	1	7	0	0	0	0	0	0	0	5323.85	7637.08	9688	28077.7	2580.28	4044.36	33.3289	496.634	680.044	9.90265	515.207	54.1061	102.468	0	310.009	208.437	1014.98	12499	691.576	783.036	58.4666	22.2054	588.946	340.556	1951.96	40.3042	41.4482	2.69533
20240109	1	8	0	0	0	0	0	0	0	2697.42	3869.45	4908.58	14226	1307.34	2049.14	16.8867	496.634	680.044	9.90265	515.207	54.1061	102.468	0	310.009	208.437	1014.98	12499	691.576	783.036	58.4666	48.304	1281.15	740.82	4246.14	87.6746	90.1632	5.86321
20240109	1	9	3.25131	30.2181	47.8772	279.167	44.7534	75.354	127.527	2697.42	3869.45	4908.58	14226	1307.34	2049.14	16.8867	496.634	680.044	9.90265	515.207	54.1061	102.468	0	310.009	208.437	1014.98	12499	691.576	783.036	58.4666	50.2506	1332.78	770.674	4417.25	91.2078	93.7966	6.09949
20240109	1	10	3.25131	30.2181	47.8772	279.167	44.7534	75.354	127.527	2129.54	3054.83	3875.2	11231.1	1032.11	1617.75	13.3316	496.634	680.044	9.90265	515.207	54.1061	102.468	0	310.009	208.437	1014.98	12499	691.576	783.036	58.4666	48.304	1281.15	740.82	4246.14	87.6746	90.1632	5.86321
20240109	1	11	3.25131	30.2181	47.8772	279.167	44.7534	75.354	127.527	3194.31	4582.25	5812.8	16846.6	1548.17	2426.62	19.9974	496.634	680.044	9.90265	515.207	54.1061	102.468	0	310.009	208.437	1014.98	12499	691.576	783.036	58.4666	41.5271	1101.4	636.884	3650.41	75.374	77.5134	5.04061
20240109	1	12	3.25131	30.2181	47.8772	279.167	44.7534	75.354	127.527	3194.31	4582.25	5812.8	16846.6	1548.17	2426.62	19.9974	496.634	680.044	9.90265	515.207	54.1061	102.468	0	310.009	208.437	1014.98	12499	691.576	783.036	58.4666	38.6432	1024.92	592.656	3396.91	70.1397	72.1306	4.69057
20240109	1	13	3.25131	30.2181	47.8772	279.167	44.7534	75.354	127.527	2697.42	3869.45	4908.58	14226	1307.34	2049.14	16.8867	496.634	680.044	9.90265	515.207	54.1061	102.468	0	310.009	208.437	1014.98	12499	691.576	783.036	58.4666	39.6526	1051.69	608.136	3485.63	71.9717	74.0146	4.81308
20240109	1	14	3.25131	30.2181	47.8772	279.167	44.7534	75.354	127.527	2129.54	3054.83	3875.2	11231.1	1032.11	1617.75	13.3316	496.634	680.044	9.90265	515.207	54.1061	102.468	0	310.009	208.437	1014.98	12499	691.576	783.036	58.4666	41.5271	1101.4	636.884	3650.41	75.374	77.5134	5.04061
20240109	1	15	3.25131	30.2181	47.8772	279.167	44.7534	75.354	127.527	2129.54	3054.83	3875.2	11231.1	1032.11	1617.75	13.3316	496.634	680.044	9.90265	515.207	54.1061	102.468	0	310.009	208.437	1014.98	12499	691.576	783.036	58.4666	40.5898	1076.55	622.51	3568.02	73.6729	75.764	4.92684
20240109	1	16	3.25131	30.2181	47.8772	279.167	44.7534	75.354	127.527	2697.42	3869.45	4908.58	14226	1307.34	2049.14	16.8867	496.634	680.044	9.90265	515.207	54.1061	102.468	0	310.009	208.437	1014.98	12499	691.576	783.036	58.4666	43.4736	1153.03	666.738	3821.52	78.9072	81.1469	5.27689
20240109	1	17	3.25131	30.2181	47.8772	279.167	44.7534	75.354	127.527	5323.85	7637.08	9688	28077.7	2580.28	4044.36	33.3289	496.634	680.044	9.90265	515.207	54.1061	102.468	0	310.009	208.437	1014.98	12499	691.576	783.036	58.4666	57.9649	1537.38	888.984	5095.36	105.21	108.196	7.03585
20240109	1	18	3.25131	30.2181	47.8772	279.167	44.7534	75.354	127.527	5323.85	7637.08	9688	28077.7	2580.28	4044.36	33.3289	496.634	680.044	9.90265	515.207	54.1061	102.468	0	310.009	208.437	1014.98	12499	691.576	783.036	58.4666	48.304	1281.15	740.82	4246.14	87.6746	90.1632	5.86321
20240109	1	19	0	0	0	0	0	0	0	5323.85	7637.08	9688	28077.7	2580.28	4044.36	33.3289	496.634	680.044	9.90265	515.207	54.1061	102.468	0	310.009	208.437	1014.98	12499	691.576	783.036	58.4666	39.6526	1051.69	608.136	3485.63	71.9717	74.0146	4.81308
20240109	1	20	0	0	0	0	0	0	0	5323.85	7637.08	9688	28077.7	2580.28	4044.36	33.3289	496.634	680.044	9.90265	515.207	54.1061	102.468	0	310.009	208.437	1014.98	12499	691.576	783.036	58.4666	31.8662	845.175	488.72	2801.18	57.8391	59.4808	3.86797
20240109	1	21	0	0	0	0	0	0	0	3833.18	5498.69	6975.36	20215.9	1857.8	2911.94	23.9968	496.634	680.044	9.90265	515.207	54.1061	102.468	0	310.009	208.437	1014.98	12499	691.576	783.036	58.4666	27.0358	717.06	414.638	2376.57	49.0716	50.4645	3.28165
20240109	1	22	0	0	0	0	0	0	0	1277.73	1832.9	2325.12	6738.64	619.267	970.647	7.99894	496.634	680.044	9.90265	515.207	54.1061	102.468	0	310.009	208.437	1014.98	12499	691.576	783.036	58.4666	19.3216	512.459	296.328	1698.45	35.0698	36.0653	2.34528
20240109	1	23	0	0	0	0	0	0	0	1277.73	1832.9	2325.12	6738.64	619.267	970.647	7.99894	496.634	680.044	9.90265	515.207	54.1061	102.468	0	310.009	208.437	1014.98	12499	691.576	783.036	58.4666	17.375	460.831	266.474	1527.34	31.5367	32.4318	2.109
20240110	2	0	0	0	0	0	0	0	0	1277.73	1832.9	2325.12	6738.64	619.267	970.647	7.99894	496.634	680.044	9.90265	515.207	54.1061	102.468	0	310.009	208.437	1014.98	12499	691.576	783.036	58.4666	13.554	359.486	207.872	1191.45	24.6012	25.2995	1.6452
20240110	2	1	0	0	0	0	0	0	0	1277.73	1832.9	2325.12	6738.64	619.267	970.647	7.99894	496.634	680.044	9.90265	515.207	54.1061	102.468	0	310.009	208.437	1014.98	12499	691.576	783.036	58.4666	11.1027	294.473	170.278	975.978	20.1521	20.7241	1.34766
20240110	2	2	0	0	0	0	0	0	0	1277.73	1832.9	2325.12	6738.64	619.267	970.647	7.99894	496.634	680.044	9.90265	515.207	54.1061	102.468	0	310.009	208.437	1014.98	12499	691.576	783.036	58.4666	9.66081	256.23	148.164	849.227	17.5349	18.0326	1.17264
20240110	2	3	0	0	0	0	0	0	0	1277.73	1832.9	2325.12	6738.64	619.267	970.647	7.99894	496.634	680.044	9.90265	515.207	54.1061	102.468	0	310.009	208.437	1014.98	12499	691.576	783.036	58.4666	5.76765	152.973	88.4561	507.001	10.4686	10.7658	0.700085
20240110	2	4	0	0	0	0	0	0	0	1277.73	1832.9	2325.12	6738.64	619.267	970.647	7.99894	496.634	680.044	9.90265	515.207	54.1061	102.468	0	310.009	208.437	1014.98	12499	691.576	783.036	58.4666	4.8304	128.115	74.082	424.614	8.76746	9.01632	0.586321
20240110	2	5	0	0	0	0	0	0	0	2697.42	3869.45	4908.58	14226	1307.34	2049.14	16.8867	496.634	680.044	9.90265	515.207	54.1061	102.468	0	310.009	208.437	1014.98	12499	691.576	783.036	58.4666	6.27232	166.358	96.196	551.364	11.3846	11.7078	0.761342
20240110	2	6	0	0	0	0	0	0	0	5323.85	7637.08	9688	28077.7	2580.28	4044.36	33.3289	496.634	680.044	9.90265	515.207	54.1061	102.468	0	310.009	208.437	1014.98	12499	691.576	783.036	58.4666	13.554	359.486	207.872	1191.45	24.6012	25.2995	1.6452
20240110	2	7	0	0	0	0	0	0	0	5323.85	7637.08	9688	28077.7	2580.28	4044.36	33.3289	496.634	680.044	9.90265	515.207	54.1061	102.468	0	310.009	208.437	1014.98	12499	691.576	783.036	58.4666	22.2054	588.946	340.556	1951.96	40.3042	41.4482	2.69533
20240110	2	8	0	0	0	0	0	0	0	2697.42	3869.45	4908.58	14226	1307.34	2049.14	16.8867	496.634	680.044	9.90265	515.207	54.1061	102.468	0	310.009	208.437	1014.98	12499	691.576	783.036	58.4666	48.304	1281.15	740.82	4246.14	87.6746	90.1632	5.86321
20240110	2	9	3.25131	30.2181	47.8772	279.167	44.7534	75.354	127.527	2697.42	3869.45	4908.58	14226	1307.34	2049.14	16.8867	496.634	680.044	9.90265	515.207	54.1061	102.468	0	310.009	208.437	1014.98	12499	691.576	783.036	58.4666	50.2506	1332.78	770.674	4417.25	91.2078	93.7966	6.09949
20240110	2	10	3.25131	30.2181	47.8772	279.167	44.7534	75.354	127.527	2129.54	3054.83	3875.2	11231.1	1032.11	1617.75	13.3316	496.634	680.044	9.90265	515.207	54.1061	102.468	0	310.009	208.437	1014.98	12499	691.576	783.036	58.4666	48.304	1281.15	740.82	4246.14	87.6746	90.1632	5.86321
20240110	2	11	3.25131	30.2181	47.8772	279.167	44.7534	75.354	127.527	3194.31	4582.25	5812.8	16846.6	1548.17	2426.62	19.9974	496.634	680.044	9.90265	515.207	54.1061	102.468	0	310.009	208.437	1014.98	12499	691.576	783.036	58.4666	41.5271	1101.4	636.884	3650.41	75.374	77.5134	5.04061
20240110	2	12	3.25131	30.2181	47.8772	279.167	44.7534	75.354	127.527	3194.31	4582.25	5812.8	16846.6	1548.17	2426.62	19.9974	496.634	680.044	9.90265	515.207	54.1061	102.468	0	310.009	208.437	1014.98	12499	691.576	783.036	58.4666	38.6432	1024.92	592.656	3396.91	70.1397	72.1306	4.69057
20240110	2	13	3.25131	30.2181	47.8772	279.167	44.7534	75.354	127.527	2697.42	3869.45	4908.58	14226	1307.34	2049.14	16.8867	496.634	680.044	9.90265	515.207	54.1061	102.468	0	310.009	208.437	1014.98	12499	691.576	783.036	58.4666	39.6526	1051.69	608.136	3485.63	71.9717	74.0146	4.81308
20240110	2	14	3.25131	30.2181	47.8772	279.167	44.7534	75.354	127.527	2129.54	3054.83	3875.2	11231.1	1032.11	1617.75	13.3316	496.634	680.044	9.90265	515.207	54.1061	102.468	0	310.009	208.437	1014.98	12499	691.576	783.036	58.4666	41.5271	1101.4	636.884	3650.41	75.374	77.5134	5.04061
20240110	2	15	3.25131	30.2181	47.8772	279.167	44.7534	75.354	127.527	2129.54	3054.83	3875.2	11231.1	1032.11	1617.75	13.3316	496.634	680.044	9.90265	515.207	54.1061	102.468	0	310.009	208.437	1014.98	12499	691.576	783.036	58.4666	40.5898	1076.55	622.51	3568.02	73.6729	75.764	4.92684
20240110	2	16	3.25131	30.2181	47.8772	279.167	44.7534	75.354	127.527	2697.42	3869.45	4908.58	14226	1307.34	2049.14	16.8867	496.634	680.044	9.90265	515.207	54.1061	102.468	0	310.009	208.437	1014.98	12499	691.576	783.036	58.4666	43.4736	1153.03	666.738	3821.52	78.9072	81.1469	5.27689
20240110	2	17	3.25131	30.2181	47.8772	279.167	44.7534	75.354	127.527	5323.85	7637.08	9688	28077.7	2580.28	4044.36	33.3289	496.634	680.044	9.90265	515.207	54.1061	102.468	0	310.009	208.437	1014.98	12499	691.576	783.036	58.4666	57.9649	1537.38	888.984	5095.36	105.21	108.196	7.03585
20240110	2	18	3.25131	30.2181	47.8772	279.167	44.7534	75.354	127.527	5323.85	7637.08	9688	28077.7	2580.28	4044.36	33.3289	496.634	680.044	9.90265	515.207	54.1061	102.468	0	310.009	208.437	1014.98	12499	691.576	783.036	58.4666	48.304	1281.15	740.82	4246.14	87.6746	90.1632	5.86321
20240110	2	19	0	0	0	0	0	0	0	5323.85	7637.08	9688	28077.7	2580.28	4044.36	33.3289	496.634	680.044	9.90265	515.207	54.1061	102.468	0	310.009	208.437	1014.98	12499	691.576	783.036	58.4666	39.6526	1051.69	608.136	3485.63	71.9717	74.0146	4.81308
20240110	2	20	0	0	0	0	0	0	0	5323.85	7637.08	9688	28077.7	2580.28	4044.36	33.3289	496.634	680.044	9.90265	515.207	54.1061	102.468	0	310.009	208.437	1014.98	12499	691.576	783.036	58.4666	31.8662	845.175	488.72	2801.18	57.8391	59.4808	3.86797
20240110	2	21	0	0	0	0	0	0	0	3833.18	5498.69	6975.36	20215.9	1857.8	2911.94	23.9968	496.634	680.044	9.90265	515.207	54.1061	102.468	0	310.009	208.437	1014.98	12499	691.576	783.036	58.4666	27.0358	717.06	414.638	2376.57	49.0716	50.4645	3.28165
20240110	2	22	0	0	0	0	0	0	0	1277.73	1832.9	2325.12	6738.64	619.267	970.647	7.99894	496.634	680.044	9.90265	515.207	54.1061	102.468	0	310.009	208.437	1014.98	12499	691.576	783.036	58.4666	19.3216	512.459	296.328	1698.45	35.0698	36.0653	2.34528
20240110	2	23	0	0	0	0	0	0	0	1277.73	1832.9	2325.12	6738.64	619.267	970.647	7.99894	496.634	680.044	9.90265	515.207	54.1061	102.468	0	310.009	208.437	1014.98	12499	691.576	783.036	58.4666	17.375	460.831	266.474	1527.34	31.5367	32.4318	2.109
20240111	3	0	0	0	0	0	0	0	0	1277.73	1832.9	2325.12	6738.64	619.267	970.647	7.99894	496.634	680.044	9.90265	515.207	54.1061	102.468	0	310.009	208.437	1014.98	12499	691.576	783.036	58.4666	13.554	359.486	207.872	1191.45	24.6012	25.2995	1.6452
20240111	3	1	0	0	0	0	0	0	0	1277.73	1832.9	2325.12	6738.64	619.267	970.647	7.99894	496.634	680.044	9.90265	515.207	54.1061	102.468	0	310.009	208.437	1014.98	12499	691.576	783.036	58.4666	11.1027	294.473	170.278	975.978	20.1521	20.7241	1.34766
20240111	3	2	0	0	0	0	0	0	0	1277.73	1832.9	2325.12	6738.64	619.267	970.647	7.99894	496.634	680.044	9.90265	515.207	54.1061	102.468	0	310.009	208.437	1014.98	12499	691.576	783.036	58.4666	9.66081	256.23	148.164	849.227	17.5349	18.0326	1.17264
20240111	3	3	0	0	0	0	0	0	0	1277.73	1832.9	2325.12	6738.64	619.267	970.647	7.99894	496.634	680.044	9.90265	515.207	54.1061	102.468	0	310.009	208.437	1014.98	12499	691.576	783.036	58.4666	5.76765	152.973	88.4561	507.001	10.4686	10.7658	0.700085
20240111	3	4	0	0	0	0	0	0	0	1277.73	1832.9	2325.12	6738.64	619.267	970.647	7.99894	496.634	680.044	9.90265	515.207	54.1061	102.468	0	310.009	208.437	1014.98	12499	691.576	783.036	58.4666	4.8304	128.115	74.082	424.614	8.76746	9.01632	0.586321
20240111	3	5	0	0	0	0	0	0	0	2697.42	3869.45	4908.58	14226	1307.34	2049.14	16.8867	496.634	680.044	9.90265	515.207	54.1061	102.468	0	310.009	208.437	1014.98	12499	691.576	783.036	58.4666	6.27232	166.358	96.196	551.364	11.3846	11.7078	0.761342
20240111	3	6	0	0	0	0	0	0	0	5323.85	7637.08	9688	28077.7	2580.28	4044.36	33.3289	496.634	680.044	9.90265	515.207	54.1061	102.468	0	310.009	208.437	1014.98	12499	691.576	783.036	58.4666	13.554	359.486	207.872	1191.45	24.6012	25.2995	1.6452
20240111	3	7	0	0	0	0	0	0	0	5323.85	7637.08	9688	28077.7	2580.28	4044.36	33.3289	496.634	680.044	9.90265	515.207	54.1061	102.468	0	310.009	208.437	1014.98	12499	691.576	783.036	58.4666	22.2054	588.946	340.556	1951.96	40.3042	41.4482	2.69533
20240111	3	8	0	0	0	0	0	0	0	2697.42	3869.45	4908.58	14226	1307.34	2049.14	16.8867	496.634	680.044	9.90265	515.207	54.1061	102.468	0	310.009	208.437	1014.98	12499	691.576	783.036	58.4666	48.304	1281.15	740.82	4246.14	87.6746	90.1632	5.86321
20240111	3	9	3.25131	30.2181	47.8772	279.167	44.7534	75.354	127.527	2697.42	3869.45	4908.58	14226	1307.34	2049.14	16.8867	496.634	680.044	9.90265	515.207	54.1061	102.468	0	310.009	208.437	1014.98	12499	691.576	783.036	58.4666	50.2506	1332.78	770.674	4417.25	91.2078	93.7966	6.09949
20240111	3	10	3.25131	30.2181	47.8772	279.167	44.7534	75.354	127.527	2129.54	3054.83	3875.2	11231.1	1032.11	1617.75	13.3316	496.634	680.044	9.90265	515.207	54.1061	102.468	0	310.009	208.437	1014.98	12499	691.576	783.036	58.4666	48.304	1281.15	740.82	4246.14	87.6746	90.1632	5.86321
20240111	3	11	3.25131	30.2181	47.8772	279.167	44.7534	75.354	127.527	3194.31	4582.25	5812.8	16846.6	1548.17	2426.62	19.9974	496.634	680.044	9.90265	515.207	54.1061	102.468	0	310.009	208.437	1014.98	12499	691.576	783.036	58.4666	41.5271	1101.4	636.884	3650.41	75.374	77.5134	5.04061
20240111	3	12	3.25131	30.2181	47.8772	279.167	44.7534	75.354	127.527	3194.31	4582.25	5812.8	16846.6	1548.17	2426.62	19.9974	496.634	680.044	9.90265	515.207	54.1061	102.468	0	310.009	208.437	1014.98	12499	691.576	783.036	58.4666	38.6432	1024.92	592.656	3396.91	70.1397	72.1306	4.69057
20240111	3	13	3.25131	30.2181	47.8772	279.167	44.7534	75.354	127.527	2697.42	3869.45	4908.58	14226	1307.34	2049.14	16.8867	496.634	680.044	9.90265	515.207	54.1061	102.468	0	310.009	208.437	1014.98	12499	691.576	783.036	58.4666	39.6526	1051.69	608.136	3485.63	71.9717	74.0146	4.81308
20240111	3	14	3.25131	30.2181	47.8772	279.167	44.7534	75.354	127.527	2129.54	3054.83	3875.2	11231.1	1032.11	1617.75	13.3316	496.634	680.044	9.90265	515.207	54.1061	102.468	0	310.009	208.437	1014.98	12499	691.576	783.036	58.4666	41.5271	1101.4	636.884	3650.41	75.374	77.5134	5.04061
20240111	3	15	3.25131	30.2181	47.8772	279.167	44.7534	75.354	127.527	2129.54	3054.83	3875.2	11231.1	1032.11	1617.75	13.3316	496.634	680.044	9.90265	515.207	54.1061	102.468	0	310.009	208.437	1014.98	12499	691.576	783.036	58.4666	40.5898	1076.55	622.51	3568.02	73.6729	75.764	4.92684
20240111	3	16	3.25131	30.2181	47.8772	279.167	44.7534	75.354	127.527	2697.42	3869.45	4908.58	14226	1307.34	2049.14	16.8867	496.634	680.044	9.90265	515.207	54.1061	102.468	0	310.009	208.437	1014.98	12499	691.576	783.036	58.4666	43.4736	1153.03	666.738	3821.52	78.9072	81.1469	5.27689
20240111	3	17	3.25131	30.2181	47.8772	279.167	44.7534	75.354	127.527	5323.85	7637.08	9688	28077.7	2580.28	4044.36	33.3289	496.634	680.044	9.90265	515.207	54.1061	102.468	0	310.009	208.437	1014.98	12499	691.576	783.036	58.4666	57.9649	1537.38	888.984	5095.36	105.21	108.196	7.03585
20240111	3	18	3.25131	30.2181	47.8772	279.167	44.7534	75.354	127.527	5323.85	7637.08	9688	28077.7	2580.28	4044.36	33.3289	496.634	680.044	9.90265	515.207	54.1061	102.468	0	310.009	208.437	1014.98	12499	691.576	783.036	58.4666	48.304	1281.15	740.82	4246.14	87.6746	90.1632	5.86321
20240111	3	19	0	0	0	0	0	0	0	5323.85	7637.08	9688	28077.7	2580.28	4044.36	33.3289	496.634	680.044	9.90265	515.207	54.1061	102.468	0	310.009	208.437	1014.98	12499	691.576	783.036	58.4666	39.6526	1051.69	608.136	3485.63	71.9717	74.0146	4.81308
20240111	3	20	0	0	0	0	0	0	0	5323.85	7637.08	9688	28077.7	2580.28	4044.36	33.3289	496.634	680.044	9.90265	515.207	54.1061	102.468	0	310.009	208.437	1014.98	12499	691.576	783.036	58.4666	31.8662	845.175	488.72	2801.18	57.8391	59.4808	3.86797
20240111	3	21	0	0	0	0	0	0	0	3833.18	5498.69	6975.36	20215.9	1857.8	2911.94	23.9968	496.634	680.044	9.90265	515.207	54.1061	102.468	0	310.009	208.437	1014.98	12499	691.576	783.036	58.4666	27.0358	717.06	414.638	2376.57	49.0716	50.4645	3.28165
20240111	3	22	0	0	0	0	0	0	0	1277.73	1832.9	2325.12	6738.64	619.267	970.647	7.99894	496.634	680.044	9.90265	515.207	54.1061	102.468	0	310.009	208.437	1014.98	12499	691.576	783.036	58.4666	19.3216	512.459	296.328	1698.45	35.0698	36.0653	2.34528
20240111	3	23	0	0	0	0	0	0	0	1277.73	1832.9	2325.12	6738.64	619.267	970.647	7.99894	496.634	680.044	9.90265	515.207	54.1061	102.468	0	310.009	208.437	1014.98	12499	691.576	783.036	58.4666	17.375	460.831	266.474	1527.34	31.5367	32.4318	2.109
20240112	4	0	0	0	0	0	0	0	0	1277.73	1832.9	2325.12	6738.64	619.267	970.647	7.99894	496.634	680.044	9.90265	515.207	54.1061	102.468	0	310.009	208.437	1014.98	12499	691.576	783.036	58.4666	13.554	359.486	207.872	1191.45	24.6012	25.2995	1.6452
20240112	4	1	0	0	0	0	0	0	0	1277.73	1832.9	2325.12	6738.64	619.267	970.647	7.99894	496.634	680.044	9.90265	515.207	54.1061	102.468	0	310.009	208.437	1014.98	12499	691.576	783.036	58.4666	11.1027	294.473	170.278	975.978	20.1521	20.7241	1.34766
20240112	4	2	0	0	0	0	0	0	0	1277.73	1832.9	2325.12	6738.64	619.267	970.647	7.99894	496.634	680.044	9.90265	515.207	54.1061	102.468	0	310.009	208.437	1014.98	12499	691.576	783.036	58.4666	9.66081	256.23	148.164	849.227	17.5349	18.0326	1.17264
20240112	4	3	0	0	0	0	0	0	0	1277.73	1832.9	2325.12	6738.64	619.267	970.647	7.99894	496.634	680.044	9.90265	515.207	54.1061	102.468	0	310.009	208.437	1014.98	12499	691.576	783.036	58.4666	5.76765	152.973	88.4561	507.001	10.4686	10.7658	0.700085
20240112	4	4	0	0	0	0	0	0	0	1277.73	1832.9	2325.12	6738.64	619.267	970.647	7.99894	496.634	680.044	9.90265	515.207	54.1061	102.468	0	310.009	208.437	1014.98	12499	691.576	783.036	58.4666	4.8304	128.115	74.082	424.614	8.76746	9.01632	0.586321
20240112	4	5	0	0	0	0	0	0	0	2697.42	3869.45	4908.58	14226	1307.34	2049.14	16.8867	496.634	680.044	9.90265	515.207	54.1061	102.468	0	310.009	208.437	1014.98	12499	691.576	783.036	58.4666	6.27232	166.358	96.196	551.364	11.3846	11.7078	0.761342
20240112	4	6	0	0	0	0	0	0	0	5323.85	7637.08	9688	28077.7	2580.28	4044.36	33.3289	496.634	680.044	9.90265	515.207	54.1061	102.468	0	310.009	208.437	1014.98	12499	691.576	783.036	58.4666	13.554	359.486	207.872	1191.45	24.6012	25.2995	1.6452
20240112	4	7	0	0	0	0	0	0	0	5323.85	7637.08	9688	28077.7	2580.28	4044.36	33.3289	496.634	680.044	9.90265	515.207	54.1061	102.468	0	310.009	208.437	1014.98	12499	691.576	783.036	58.4666	22.2054	588.946	340.556	1951.96	40.3042	41.4482	2.69533
20240112	4	8	0	0	0	0	0	0	0	2697.42	3869.45	4908.58	14226	1307.34	2049.14	16.8867	496.634	680.044	9.90265	515.207	54.1061	102.468	0	310.009	208.437	1014.98	12499	691.576	783.036	58.4666	48.304	1281.15	740.82	4246.14	87.6746	90.1632	5.86321
20240112	4	9	3.25131	30.2181	47.8772	279.167	44.7534	75.354	127.527	2697.42	3869.45	4908.58	14226	1307.34	2049.14	16.8867	496.634	680.044	9.90265	515.207	54.1061	102.468	0	310.009	208.437	1014.98	12499	691.576	783.036	58.4666	50.2506	1332.78	770.674	4417.25	91.2078	93.7966	6.09949
20240112	4	10	3.25131	30.2181	47.8772	279.167	44.7534	75.354	127.527	2129.54	3054.83	3875.2	11231.1	1032.11	1617.75	13.3316	496.634	680.044	9.90265	515.207	54.1061	102.468	0	310.009	208.437	1014.98	12499	691.576	783.036	58.4666	48.304	1281.15	740.82	4246.14	87.6746	90.1632	5.86321
20240112	4	11	3.25131	30.2181	47.8772	279.167	44.7534	75.354	127.527	3194.31	4582.25	5812.8	16846.6	1548.17	2426.62	19.9974	496.634	680.044	9.90265	515.207	54.1061	102.468	0	310.009	208.437	1014.98	12499	691.576	783.036	58.4666	41.5271	1101.4	636.884	3650.41	75.374	77.5134	5.04061
20240112	4	12	3.25131	30.2181	47.8772	279.167	44.7534	75.354	127.527	3194.31	4582.25	5812.8	16846.6	1548.17	2426.62	19.9974	496.634	680.044	9.90265	515.207	54.1061	102.468	0	310.009	208.437	1014.98	12499	691.576	783.036	58.4666	38.6432	1024.92	592.656	3396.91	70.1397	72.1306	4.69057
20240112	4	13	3.25131	30.2181	47.8772	279.167	44.7534	75.354	127.527	2697.42	3869.45	4908.58	14226	1307.34	2049.14	16.8867	496.634	680.044	9.90265	515.207	54.1061	102.468	0	310.009	208.437	1014.98	12499	691.576	783.036	58.4666	39.6526	1051.69	608.136	3485.63	71.9717	74.0146	4.81308
20240112	4	14	3.25131	30.2181	47.8772	279.167	44.7534	75.354	127.527	2129.54	3054.83	3875.2	11231.1	1032.11	1617.75	13.3316	496.634	680.044	9.90265	515.207	54.1061	102.468	0	310.009	208.437	1014.98	12499	691.576	783.036	58.4666	41.5271	1101.4	636.884	3650.41	75.374	77.5134	5.04061
20240112	4	15	3.25131	30.2181	47.8772	279.167	44.7534	75.354	127.527	2129.54	3054.83	3875.2	11231.1	1032.11	1617.75	13.3316	496.634	680.044	9.90265	515.207	54.1061	102.468	0	310.009	208.437	1014.98	12499	691.576	783.036	58.4666	40.5898	1076.55	622.51	3568.02	73.6729	75.764	4.92684
20240112	4	16	3.25131	30.2181	47.8772	279.167	44.7534	75.354	127.527	2697.42	3869.45	4908.58	14226	1307.34	2049.14	16.8867	496.634	680.044	9.90265	515.207	54.1061	102.468	0	310.009	208.437	1014.98	12499	691.576	783.036	58.4666	43.4736	1153.03	666.738	3821.52	78.9072	81.1469	5.27689
20240112	4	17	3.25131	30.2181	47.8772	279.167	44.7534	75.354	127.527	5323.85	7637.08	9688	28077.7	2580.28	4044.36	33.3289	496.634	680.044	9.90265	515.207	54.1061	102.468	0	310.009	208.437	1014.98	12499	691.576	783.036	58.4666	57.9649	1537.38	888.984	5095.36	105.21	108.196	7.03585
20240112	4	18	3.25131	30.2181	47.8772	279.167	44.7534	75.354	127.527	5323.85	7637.08	9688	28077.7	2580.28	4044.36	33.3289	496.634	680.044	9.90265	515.207	54.1061	102.468	0	310.009	208.437	1014.98	12499	691.576	783.036	58.4666	48.304	1281.15	740.82	4246.14	87.6746	90.1632	5.86321
20240112	4	19	0	0	0	0	0	0	0	5323.85	7637.08	9688	28077.7	2580.28	4044.36	33.3289	496.634	680.044	9.90265	515.207	54.1061	102.468	0	310.009	208.437	1014.98	12499	691.576	783.036	58.4666	39.6526	1051.69	608.136	3485.63	71.9717	74.0146	4.81308
20240112	4	20	0	0	0	0	0	0	0	5323.85	7637.08	9688	28077.7	2580.28	4044.36	33.3289	496.634	680.044	9.90265	515.207	54.1061	102.468	0	310.009	208.437	1014.98	12499	691.576	783.036	58.4666	31.8662	845.175	488.72	2801.18	57.8391	59.4808	3.86797
20240112	4	21	0	0	0	0	0	0	0	3833.18	5498.69	6975.36	20215.9	1857.8	2911.94	23.9968	496.634	680.044	9.90265	515.207	54.1061	102.468	0	310.009	208.437	1014.98	12499	691.576	783.036	58.4666	27.0358	717.06	414.638	2376.57	49.0716	50.4645	3.28165
20240112	4	22	0	0	0	0	0	0	0	1277.73	1832.9	2325.12	6738.64	619.267	970.647	7.99894	496.634	680.044	9.90265	515.207	54.1061	102.468	0	310.009	208.437	1014.98	12499	691.576	783.036	58.4666	19.3216	512.459	296.328	1698.45	35.0698	36.0653	2.34528
20240112	4	23	0	0	0	0	0	0	0	1277.73	1832.9	2325.12	6738.64	619.267	970.647	7.99894	496.634	680.044	9.90265	515.207	54.1061	102.468	0	310.009	208.437	1014.98	12499	691.576	783.036	58.4666	17.375	460.831	266.474	1527.34	31.5367	32.4318	2.109
20240113	5	0	0	0	0	0	0	0	0	1309.05	1877.83	2382.12	6903.83	634.447	994.442	8.19503	472.974	647.646	9.43088	490.663	51.5284	97.5867	0	306.377	205.995	1003.09	12352.6	683.474	773.862	57.7817	13.0347	345.715	199.909	1145.81	23.6588	24.3304	1.58217
20240113	5	1	0	0	0	0	0	0	0	1309.05	1877.83	2382.12	6903.83	634.447	994.442	8.19503	472.974	647.646	9.43088	490.663	51.5284	97.5867	0	306.377	205.995	1003.09	12352.6	683.474	773.862	57.7817	10.6774	283.192	163.755	938.59	19.3801	19.9302	1.29604
20240113	5	2	0	0	0	0	0	0	0	1309.05	1877.83	2382.12	6903.83	634.447	994.442	8.19503	472.974	647.646	9.43088	490.663	51.5284	97.5867	0	306.377	205.995	1003.09	12352.6	683.474	773.862	57.7817	9.29072	246.414	142.488	816.695	16.8632	17.3418	1.12772
20240113	5	3	0	0	0	0	0	0	0	1309.05	1877.83	2382.12	6903.83	634.447	994.442	8.19503	472.974	647.646	9.43088	490.663	51.5284	97.5867	0	306.377	205.995	1003.09	12352.6	683.474	773.862	57.7817	5.5467	147.113	85.0676	487.579	10.0676	10.3533	0.673266
20240113	5	4	0	0	0	0	0	0	0	1309.05	1877.83	2382.12	6903.83	634.447	994.442	8.19503	472.974	647.646	9.43088	490.663	51.5284	97.5867	0	306.377	205.995	1003.09	12352.6	683.474	773.862	57.7817	4.64536	123.207	71.2441	408.348	8.4316	8.67092	0.56386
20240113	5	5	0	0	0	0	0	0	0	2763.54	3964.31	5028.91	14574.7	1339.39	2099.38	17.3006	472.974	647.646	9.43088	490.663	51.5284	97.5867	0	306.377	205.995	1003.09	12352.6	683.474	773.862	57.7817	6.03204	159.985	92.511	530.242	10.9485	11.2593	0.732176
20240113	5	6	0	0	0	0	0	0	0	5454.36	7824.29	9925.48	28765.9	2643.53	4143.51	34.1459	472.974	647.646	9.43088	490.663	51.5284	97.5867	0	306.377	205.995	1003.09	12352.6	683.474	773.862	57.7817	13.0347	345.715	199.909	1145.81	23.6588	24.3304	1.58217
20240113	5	7	0	0	0	0	0	0	0	5454.36	7824.29	9925.48	28765.9	2643.53	4143.51	34.1459	472.974	647.646	9.43088	490.663	51.5284	97.5867	0	306.377	205.995	1003.09	12352.6	683.474	773.862	57.7817	21.3548	566.384	327.51	1877.18	38.7602	39.8604	2.59207
20240113	5	8	0	0	0	0	0	0	0	2763.54	3964.31	5028.91	14574.7	1339.39	2099.38	17.3006	472.974	647.646	9.43088	490.663	51.5284	97.5867	0	306.377	205.995	1003.09	12352.6	683.474	773.862	57.7817	46.4536	1232.07	712.441	4083.48	84.316	86.7092	5.6386
20240113	5	9	3.25131	30.2181	47.8772	279.167	44.7534	75.354	127.527	2763.54	3964.31	5028.91	14574.7	1339.39	2099.38	17.3006	472.974	647.646	9.43088	490.663	51.5284	97.5867	0	306.377	205.995	1003.09	12352.6	683.474	773.862	57.7817	48.3256	1281.72	741.151	4248.03	87.7138	90.2035	5.86583
20240113	5	10	3.25131	30.2181	47.8772	279.167	44.7534	75.354	127.527	2181.74	3129.72	3970.19	11506.4	1057.41	1657.4	13.6584	472.974	647.646	9.43088	490.663	51.5284	97.5867	0	306.377	205.995	1003.09	12352.6	683.474	773.862	57.7817	46.4536	1232.07	712.441	4083.48	84.316	86.7092	5.6386
20240113	5	11	3.25131	30.2181	47.8772	279.167	44.7534	75.354	127.527	3272.62	4694.57	5955.29	17259.6	1586.12	2486.1	20.4876	472.974	647.646	9.43088	490.663	51.5284	97.5867	0	306.377	205.995	1003.09	12352.6	683.474	773.862	57.7817	39.9362	1059.21	612.486	3510.57	72.4866	74.5441	4.84751
20240113	5	12	3.25131	30.2181	47.8772	279.167	44.7534	75.354	127.527	3272.62	4694.57	5955.29	17259.6	1586.12	2486.1	20.4876	472.974	647.646	9.43088	490.663	51.5284	97.5867	0	306.377	205.995	1003.09	12352.6	683.474	773.862	57.7817	37.1629	985.656	569.953	3266.78	67.4528	69.3674	4.51088
20240113	5	13	3.25131	30.2181	47.8772	279.167	44.7534	75.354	127.527	2763.54	3964.31	5028.91	14574.7	1339.39	2099.38	17.3006	472.974	647.646	9.43088	490.663	51.5284	97.5867	0	306.377	205.995	1003.09	12352.6	683.474	773.862	57.7817	38.1336	1011.4	584.839	3352.11	69.2146	71.1792	4.6287
20240113	5	14	3.25131	30.2181	47.8772	279.167	44.7534	75.354	127.527	2181.74	3129.72	3970.19	11506.4	1057.41	1657.4	13.6584	472.974	647.646	9.43088	490.663	51.5284	97.5867	0	306.377	205.995	1003.09	12352.6	683.474	773.862	57.7817	39.9362	1059.21	612.486	3510.57	72.4866	74.5441	4.84751
20240113	5	15	3.25131	30.2181	47.8772	279.167	44.7534	75.354	127.527	2181.74	3129.72	3970.19	11506.4	1057.41	1657.4	13.6584	472.974	647.646	9.43088	490.663	51.5284	97.5867	0	306.377	205.995	1003.09	12352.6	683.474	773.862	57.7817	39.0349	1035.31	598.663	3431.34	70.8506	72.8616	4.73811
20240113	5	16	3.25131	30.2181	47.8772	279.167	44.7534	75.354	127.527	2763.54	3964.31	5028.91	14574.7	1339.39	2099.38	17.3006	472.974	647.646	9.43088	490.663	51.5284	97.5867	0	306.377	205.995	1003.09	12352.6	683.474	773.862	57.7817	41.8083	1108.86	641.197	3675.13	75.8844	78.0383	5.07474
20240113	5	17	3.25131	30.2181	47.8772	279.167	44.7534	75.354	127.527	5454.36	7824.29	9925.48	28765.9	2643.53	4143.51	34.1459	472.974	647.646	9.43088	490.663	51.5284	97.5867	0	306.377	205.995	1003.09	12352.6	683.474	773.862	57.7817	55.7443	1478.48	854.929	4900.17	101.179	104.051	6.76632
20240113	5	18	3.25131	30.2181	47.8772	279.167	44.7534	75.354	127.527	5454.36	7824.29	9925.48	28765.9	2643.53	4143.51	34.1459	472.974	647.646	9.43088	490.663	51.5284	97.5867	0	306.377	205.995	1003.09	12352.6	683.474	773.862	57.7817	46.4536	1232.07	712.441	4083.48	84.316	86.7092	5.6386
20240113	5	19	0	0	0	0	0	0	0	5454.36	7824.29	9925.48	28765.9	2643.53	4143.51	34.1459	472.974	647.646	9.43088	490.663	51.5284	97.5867	0	306.377	205.995	1003.09	12352.6	683.474	773.862	57.7817	38.1336	1011.4	584.839	3352.11	69.2146	71.1792	4.6287
20240113	5	20	0	0	0	0	0	0	0	5454.36	7824.29	9925.48	28765.9	2643.53	4143.51	34.1459	472.974	647.646	9.43088	490.663	51.5284	97.5867	0	306.377	205.995	1003.09	12352.6	683.474	773.862	57.7817	30.6455	812.798	469.998	2693.87	55.6234	57.2022	3.71979
20240113	5	21	0	0	0	0	0	0	0	3927.14	5633.49	7146.35	20711.5	1903.34	2983.32	24.5851	472.974	647.646	9.43088	490.663	51.5284	97.5867	0	306.377	205.995	1003.09	12352.6	683.474	773.862	57.7817	26.0002	689.591	398.754	2285.53	47.1918	48.5313	3.15593
20240113	5	22	0	0	0	0	0	0	0	1309.05	1877.83	2382.12	6903.83	634.447	994.442	8.19503	472.974	647.646	9.43088	490.663	51.5284	97.5867	0	306.377	205.995	1003.09	12352.6	683.474	773.862	57.7817	18.5814	492.828	284.976	1633.39	33.7264	34.6837	2.25544
20240113	5	23	0	0	0	0	0	0	0	1309.05	1877.83	2382.12	6903.83	634.447	994.442	8.19503	472.974	647.646	9.43088	490.663	51.5284	97.5867	0	306.377	205.995	1003.09	12352.6	683.474	773.862	57.7817	16.7094	443.177	256.266	1468.83	30.3286	31.1894	2.02821
20240114	6	0	0	0	0	0	0	0	0	1316.01	1887.81	2394.78	6940.54	637.821	999.729	8.2386	455.623	623.888	9.08492	472.663	49.6382	94.0068	0	304.561	204.774	997.144	12279.3	679.423	769.275	57.4392	12.9066	342.317	197.944	1134.55	23.4262	24.0912	1.56662
20240114	6	1	0	0	0	0	0	0	0	1316.01	1887.81	2394.78	6940.54	637.821	999.729	8.2386	455.623	623.888	9.08492	472.663	49.6382	94.0068	0	304.561	204.774	997.144	12279.3	679.423	769.275	57.4392	10.5724	280.408	162.145	929.363	19.1896	19.7343	1.2833
20240114	6	2	0	0	0	0	0	0	0	1316.01	1887.81	2394.78	6940.54	637.821	999.729	8.2386	455.623	623.888	9.08492	472.663	49.6382	94.0068	0	304.561	204.774	997.144	12279.3	679.423	769.275	57.4392	9.19939	243.992	141.087	808.667	16.6974	17.1714	1.11663
20240114	6	3	0	0	0	0	0	0	0	1316.01	1887.81	2394.78	6940.54	637.821	999.729	8.2386	455.623	623.888	9.08492	472.663	49.6382	94.0068	0	304.561	204.774	997.144	12279.3	679.423	769.275	57.4392	5.49217	145.667	84.2313	482.786	9.96861	10.2516	0.666647
20240114	6	4	0	0	0	0	0	0	0	1316.01	1887.81	2394.78	6940.54	637.821	999.729	8.2386	455.623	623.888	9.08492	472.663	49.6382	94.0068	0	304.561	204.774	997.144	12279.3	679.423	769.275	57.4392	4.5997	121.996	70.5437	404.333	8.34871	8.58569	0.558317
20240114	6	5	0	0	0	0	0	0	0	2778.24	3985.38	5055.65	14652.2	1346.51	2110.54	17.3926	455.623	623.888	9.08492	472.663	49.6382	94.0068	0	304.561	204.774	997.144	12279.3	679.423	769.275	57.4392	5.97274	158.412	91.6016	525.03	10.8409	11.1486	0.724979
20240114	6	6	0	0	0	0	0	0	0	5483.36	7865.89	9978.26	28918.9	2657.59	4165.54	34.3275	455.623	623.888	9.08492	472.663	49.6382	94.0068	0	304.561	204.774	997.144	12279.3	679.423	769.275	57.4392	12.9066	342.317	197.944	1134.55	23.4262	24.0912	1.56662
20240114	6	7	0	0	0	0	0	0	0	5483.36	7865.89	9978.26	28918.9	2657.59	4165.54	34.3275	455.623	623.888	9.08492	472.663	49.6382	94.0068	0	304.561	204.774	997.144	12279.3	679.423	769.275	57.4392	21.1449	560.817	324.291	1858.73	38.3792	39.4685	2.56659
20240114	6	8	0	0	0	0	0	0	0	2778.24	3985.38	5055.65	14652.2	1346.51	2110.54	17.3926	455.623	623.888	9.08492	472.663	49.6382	94.0068	0	304.561	204.774	997.144	12279.3	679.423	769.275	57.4392	45.997	1219.96	705.437	4043.33	83.4871	85.8569	5.58317
20240114	6	9	3.25131	30.2181	47.8772	279.167	44.7534	75.354	127.527	2778.24	3985.38	5055.65	14652.2	1346.51	2110.54	17.3926	455.623	623.888	9.08492	472.663	49.6382	94.0068	0	304.561	204.774	997.144	12279.3	679.423	769.275	57.4392	47.8506	1269.12	733.865	4206.27	86.8515	89.3168	5.80816
20240114	6	10	3.25131	30.2181	47.8772	279.167	44.7534	75.354	127.527	2193.35	3146.36	3991.3	11567.6	1063.03	1666.22	13.731	455.623	623.888	9.08492	472.663	49.6382	94.0068	0	304.561	204.774	997.144	12279.3	679.423	769.275	57.4392	45.997	1219.96	705.437	4043.33	83.4871	85.8569	5.58317
20240114	6	11	3.25131	30.2181	47.8772	279.167	44.7534	75.354	127.527	3290.02	4719.53	5986.95	17351.3	1594.55	2499.32	20.5965	455.623	623.888	9.08492	472.663	49.6382	94.0068	0	304.561	204.774	997.144	12279.3	679.423	769.275	57.4392	39.5437	1048.8	606.465	3476.06	71.774	73.8113	4.79986
20240114	6	12	3.25131	30.2181	47.8772	279.167	44.7534	75.354	127.527	3290.02	4719.53	5986.95	17351.3	1594.55	2499.32	20.5965	455.623	623.888	9.08492	472.663	49.6382	94.0068	0	304.561	204.774	997.144	12279.3	679.423	769.275	57.4392	36.7976	975.967	564.35	3234.67	66.7897	68.6855	4.46654
20240114	6	13	3.25131	30.2181	47.8772	279.167	44.7534	75.354	127.527	2778.24	3985.38	5055.65	14652.2	1346.51	2110.54	17.3926	455.623	623.888	9.08492	472.663	49.6382	94.0068	0	304.561	204.774	997.144	12279.3	679.423	769.275	57.4392	37.7587	1001.46	579.09	3319.15	68.5342	70.4795	4.5832
20240114	6	14	3.25131	30.2181	47.8772	279.167	44.7534	75.354	127.527	2193.35	3146.36	3991.3	11567.6	1063.03	1666.22	13.731	455.623	623.888	9.08492	472.663	49.6382	94.0068	0	304.561	204.774	997.144	12279.3	679.423	769.275	57.4392	39.5437	1048.8	606.465	3476.06	71.774	73.8113	4.79986
20240114	6	15	3.25131	30.2181	47.8772	279.167	44.7534	75.354	127.527	2193.35	3146.36	3991.3	11567.6	1063.03	1666.22	13.731	455.623	623.888	9.08492	472.663	49.6382	94.0068	0	304.561	204.774	997.144	12279.3	679.423	769.275	57.4392	38.6512	1025.13	592.778	3397.61	70.1541	72.1454	4.69153
20240114	6	16	3.25131	30.2181	47.8772	279.167	44.7534	75.354	127.527	2778.24	3985.38	5055.65	14652.2	1346.51	2110.54	17.3926	455.623	623.888	9.08492	472.663	49.6382	94.0068	0	304.561	204.774	997.144	12279.3	679.423	769.275	57.4392	41.3973	1097.96	634.894	3639	75.1384	77.2712	5.02485
20240114	6	17	3.25131	30.2181	47.8772	279.167	44.7534	75.354	127.527	5483.36	7865.89	9978.26	28918.9	2657.59	4165.54	34.3275	455.623	623.888	9.08492	472.663	49.6382	94.0068	0	304.561	204.774	997.144	12279.3	679.423	769.275	57.4392	55.1964	1463.95	846.525	4852	100.185	103.028	6.69981
20240114	6	18	3.25131	30.2181	47.8772	279.167	44.7534	75.354	127.527	5483.36	7865.89	9978.26	28918.9	2657.59	4165.54	34.3275	455.623	623.888	9.08492	472.663	49.6382	94.0068	0	304.561	204.774	997.144	12279.3	679.423	769.275	57.4392	45.997	1219.96	705.437	4043.33	83.4871	85.8569	5.58317
20240114	6	19	0	0	0	0	0	0	0	5483.36	7865.89	9978.26	28918.9	2657.59	4165.54	34.3275	455.623	623.888	9.08492	472.663	49.6382	94.0068	0	304.561	204.774	997.144	12279.3	679.423	769.275	57.4392	37.7587	1001.46	579.09	3319.15	68.5342	70.4795	4.5832
20240114	6	20	0	0	0	0	0	0	0	5483.36	7865.89	9978.26	28918.9	2657.59	4165.54	34.3275	455.623	623.888	9.08492	472.663	49.6382	94.0068	0	304.561	204.774	997.144	12279.3	679.423	769.275	57.4392	30.3443	804.808	465.378	2667.39	55.0766	56.6399	3.68323
20240114	6	21	0	0	0	0	0	0	0	3948.02	5663.44	7184.35	20821.6	1913.46	2999.19	24.7158	455.623	623.888	9.08492	472.663	49.6382	94.0068	0	304.561	204.774	997.144	12279.3	679.423	769.275	57.4392	25.7446	682.812	394.834	2263.06	46.7279	48.0542	3.12491
20240114	6	22	0	0	0	0	0	0	0	1316.01	1887.81	2394.78	6940.54	637.821	999.729	8.2386	455.623	623.888	9.08492	472.663	49.6382	94.0068	0	304.561	204.774	997.144	12279.3	679.423	769.275	57.4392	18.3988	487.983	282.175	1617.33	33.3949	34.3427	2.23327
20240114	6	23	0	0	0	0	0	0	0	1316.01	1887.81	2394.78	6940.54	637.821	999.729	8.2386	455.623	623.888	9.08492	472.663	49.6382	94.0068	0	304.561	204.774	997.144	12279.3	679.423	769.275	57.4392	16.5452	438.821	253.747	1454.39	30.0304	30.8828	2.00828
20240115	0	0	0	0	0	0	0	0	0	1277.73	1832.9	2325.12	6738.64	619.267	970.647	7.99894	496.634	680.044	9.90265	515.207	54.1061	102.468	0	310.009	208.437	1014.98	12499	691.576	783.036	58.4666	13.554	359.486	207.872	1191.45	24.6012	25.2995	1.6452
20240115	0	1	0	0	0	0	0	0	0	1277.73	1832.9	2325.12	6738.64	619.267	970.647	7.99894	496.634	680.044	9.90265	515.207	54.1061	102.468	0	310.009	208.437	1014.98	12499	691.576	783.036	58.4666	11.1027	294.473	170.278	975.978	20.1521	20.7241	1.34766
20240115	0	2	0	0	0	0	0	0	0	1277.73	1832.9	2325.12	6738.64	619.267	970.647	7.99894	496.634	680.044	9.90265	515.207	54.1061	102.468	0	310.009	208.437	1014.98	12499	691.576	783.036	58.4666	9.66081	256.23	148.164	849.227	17.5349	18.0326	1.17264
20240115	0	3	0	0	0	0	0	0	0	1277.73	1832.9	2325.12	6738.64	619.267	970.647	7.99894	496.634	680.044	9.90265	515.207	54.1061	102.468	0	310.009	208.437	1014.98	12499	691.576	783.036	58.4666	5.76765	152.973	88.4561	507.001	10.4686	10.7658	0.700085
20240115	0	4	0	0	0	0	0	0	0	1277.73	1832.9	2325.12	6738.64	619.267	970.647	7.99894	496.634	680.044	9.90265	515.207	54.1061	102.468	0	310.009	208.437	1014.98	12499	691.576	783.036	58.4666	4.8304	128.115	74.082	424.614	8.76746	9.01632	0.586321
20240115	0	5	0	0	0	0	0	0	0	2697.42	3869.45	4908.58	14226	1307.34	2049.14	16.8867	496.634	680.044	9.90265	515.207	54.1061	102.468	0	310.009	208.437	1014.98	12499	691.576	783.036	58.4666	6.27232	166.358	96.196	551.364	11.3846	11.7078	0.761342
20240115	0	6	0	0	0	0	0	0	0	5323.85	7637.08	9688	28077.7	2580.28	4044.36	33.3289	496.634	680.044	9.90265	515.207	54.1061	102.468	0	310.009	208.437	1014.98	12499	691.576	783.036	58.4666	13.554	359.486	207.872	1191.45	24.6012	25.2995	1.6452
20240115	0	7	0	0	0	0	0	0	0	5323.85	7637.08	9688	28077.7	2580.28	4044.36	33.3289	496.634	680.044	9.90265	515.207	54.1061	102.468	0	310.009	208.437	1014.98	12499	691.576	783.036	58.4666	22.2054	588.946	340.556	1951.96	40.3042	41.4482	2.69533
20240115	0	8	0	0	0	0	0	0	0	2697.42	3869.45	4908.58	14226	1307.34	2049.14	16.8867	496.634	680.044	9.90265	515.207	54.1061	102.468	0	310.009	208.437	1014.98	12499	691.576	783.036	58.4666	48.304	1281.15	740.82	4246.14	87.6746	90.1632	5.86321
20240115	0	9	3.25131	30.2181	47.8772	279.167	44.7534	75.354	127.527	2697.42	3869.45	4908.58	14226	1307.34	2049.14	16.8867	496.634	680.044	9.90265	515.207	54.1061	102.468	0	310.009	208.437	1014.98	12499	691.576	783.036	58.4666	50.2506	1332.78	770.674	4417.25	91.2078	93.7966	6.09949
20240115	0	10	3.25131	30.2181	47.8772	279.167	44.7534	75.354	127.527	2129.54	3054.83	3875.2	11231.1	1032.11	1617.75	13.3316	496.634	680.044	9.90265	515.207	54.1061	102.468	0	310.009	208.437	1014.98	12499	691.576	783.036	58.4666	48.304	1281.15	740.82	4246.14	87.6746	90.1632	5.86321
20240115	0	11	3.25131	30.2181	47.8772	279.167	44.7534	75.354	127.527	3194.31	4582.25	5812.8	16846.6	1548.17	2426.62	19.9974	496.634	680.044	9.90265	515.207	54.1061	102.468	0	310.009	208.437	1014.98	12499	691.576	783.036	58.4666	41.5271	1101.4	636.884	3650.41	75.374	77.5134	5.04061
20240115	0	12	3.25131	30.2181	47.8772	279.167	44.7534	75.354	127.527	3194.31	4582.25	5812.8	16846.6	1548.17	2426.62	19.9974	496.634	680.044	9.90265	515.207	54.1061	102.468	0	310.009	208.437	1014.98	12499	691.576	783.036	58.4666	38.6432	1024.92	592.656	3396.91	70.1397	72.1306	4.69057
20240115	0	13	3.25131	30.2181	47.8772	279.167	44.7534	75.354	127.527	2697.42	3869.45	4908.58	14226	1307.34	2049.14	16.8867	496.634	680.044	9.90265	515.207	54.1061	102.468	0	310.009	208.437	1014.98	12499	691.576	783.036	58.4666	39.6526	1051.69	608.136	3485.63	71.9717	74.0146	4.81308
20240115	0	14	3.25131	30.2181	47.8772	279.167	44.7534	75.354	127.527	2129.54	3054.83	3875.2	11231.1	1032.11	1617.75	13.3316	496.634	680.044	9.90265	515.207	54.1061	102.468	0	310.009	208.437	1014.98	12499	691.576	783.036	58.4666	41.5271	1101.4	636.884	3650.41	75.374	77.5134	5.04061
20240115	0	15	3.25131	30.2181	47.8772	279.167	44.7534	75.354	127.527	2129.54	3054.83	3875.2	11231.1	1032.11	1617.75	13.3316	496.634	680.044	9.90265	515.207	54.1061	102.468	0	310.009	208.437	1014.98	12499	691.576	783.036	58.4666	40.5898	1076.55	622.51	3568.02	73.6729	75.764	4.92684
20240115	0	16	3.25131	30.2181	47.8772	279.167	44.7534	75.354	127.527	2697.42	3869.45	4908.58	14226	1307.34	2049.14	16.8867	496.634	680.044	9.90265	515.207	54.1061	102.468	0	310.009	208.437	1014.98	12499	691.576	783.036	58.4666	43.4736	1153.03	666.738	3821.52	78.9072	81.1469	5.27689
20240115	0	17	3.25131	30.2181	47.8772	279.167	44.7534	75.354	127.527	5323.85	7637.08	9688	28077.7	2580.28	4044.36	33.3289	496.634	680.044	9.90265	515.207	54.1061	102.468	0	310.009	208.437	1014.98	12499	691.576	783.036	58.4666	57.9649	1537.38	888.984	5095.36	105.21	108.196	7.03585
20240115	0	18	3.25131	30.2181	47.8772	279.167	44.7534	75.354	127.527	5323.85	7637.08	9688	28077.7	2580.28	4044.36	33.3289	496.634	680.044	9.90265	515.207	54.1061	102.468	0	310.009	208.437	1014.98	12499	691.576	783.036	58.4666	48.304	1281.15	740.82	4246.14	87.6746	90.1632	5.86321
20240115	0	19	0	0	0	0	0	0	0	5323.85	7637.08	9688	28077.7	2580.28	4044.36	33.3289	496.634	680.044	9.90265	515.207	54.1061	102.468	0	310.009	208.437	1014.98	12499	691.576	783.036	58.4666	39.6526	1051.69	608.136	3485.63	71.9717	74.0146	4.81308
20240115	0	20	0	0	0	0	0	0	0	5323.85	7637.08	9688	28077.7	2580.28	4044.36	33.3289	496.634	680.044	9.90265	515.207	54.1061	102.468	0	310.009	208.437	1014.98	12499	691.576	783.036	58.4666	31.8662	845.175	488.72	2801.18	57.8391	59.4808	3.86797
20240115	0	21	0	0	0	0	0	0	0	3833.18	5498.69	6975.36	20215.9	1857.8	2911.94	23.9968	496.634	680.044	9.90265	515.207	54.1061	102.468	0	310.009	208.437	1014.98	12499	691.576	783.036	58.4666	27.0358	717.06	414.638	2376.57	49.0716	50.4645	3.28165
20240115	0	22	0	0	0	0	0	0	0	1277.73	1832.9	2325.12	6738.64	619.267	970.647	7.99894	496.634	680.044	9.90265	515.207	54.1061	102.468	0	310.009	208.437	1014.98	12499	691.576	783.036	58.4666	19.3216	512.459	296.328	1698.45	35.0698	36.0653	2.34528
20240115	0	23	0	0	0	0	0	0	0	1277.73	1832.9	2325.12	6738.64	619.267	970.647	7.99894	496.634	680.044	9.90265	515.207	54.1061	102.468	0	310.009	208.437	1014.98	12499	691.576	783.036	58.4666	17.375	460.831	266.474	1527.34	31.5367	32.4318	2.109
20240116	1	0	0	0	0	0	0	0	0	1277.73	1832.9	2325.12	6738.64	619.267	970.647	7.99894	496.634	680.044	9.90265	515.207	54.1061	102.468	0	310.009	208.437	1014.98	12499	691.576	783.036	58.4666	13.554	359.486	207.872	1191.45	24.6012	25.2995	1.6452
20240116	1	1	0	0	0	0	0	0	0	1277.73	1832.9	2325.12	6738.64	619.267	970.647	7.99894	496.634	680.044	9.90265	515.207	54.1061	102.468	0	310.009	208.437	1014.98	12499	691.576	783.036	58.4666	11.1027	294.473	170.278	975.978	20.1521	20.7241	1.34766
20240116	1	2	0	0	0	0	0	0	0	1277.73	1832.9	2325.12	6738.64	619.267	970.647	7.99894	496.634	680.044	9.90265	515.207	54.1061	102.468	0	310.009	208.437	1014.98	12499	691.576	783.036	58.4666	9.66081	256.23	148.164	849.227	17.5349	18.0326	1.17264
20240116	1	3	0	0	0	0	0	0	0	1277.73	1832.9	2325.12	6738.64	619.267	970.647	7.99894	496.634	680.044	9.90265	515.207	54.1061	102.468	0	310.009	208.437	1014.98	12499	691.576	783.036	58.4666	5.76765	152.973	88.4561	507.001	10.4686	10.7658	0.700085
20240116	1	4	0	0	0	0	0	0	0	1277.73	1832.9	2325.12	6738.64	619.267	970.647	7.99894	496.634	680.044	9.90265	515.207	54.1061	102.468	0	310.009	208.437	1014.98	12499	691.576	783.036	58.4666	4.8304	128.115	74.082	424.614	8.76746	9.01632	0.586321
20240116	1	5	0	0	0	0	0	0	0	2697.42	3869.45	4908.58	14226	1307.34	2049.14	16.8867	496.634	680.044	9.90265	515.207	54.1061	102.468	0	310.009	208.437	1014.98	12499	691.576	783.036	58.4666	6.27232	166.358	96.196	551.364	11.3846	11.7078	0.761342
20240116	1	6	0	0	0	0	0	0	0	5323.85	7637.08	9688	28077.7	2580.28	4044.36	33.3289	496.634	680.044	9.90265	515.207	54.1061	102.468	0	310.009	208.437	1014.98	12499	691.576	783.036	58.4666	13.554	359.486	207.872	1191.45	24.6012	25.2995	1.6452
20240116	1	7	0	0	0	0	0	0	0	5323.85	7637.08	9688	28077.7	2580.28	4044.36	33.3289	496.634	680.044	9.90265	515.207	54.1061	102.468	0	310.009	208.437	1014.98	12499	691.576	783.036	58.4666	22.2054	588.946	340.556	1951.96	40.3042	41.4482	2.69533
20240116	1	8	0	0	0	0	0	0	0	2697.42	3869.45	4908.58	14226	1307.34	2049.14	16.8867	496.634	680.044	9.90265	515.207	54.1061	102.468	0	310.009	208.437	1014.98	12499	691.576	783.036	58.4666	48.304	1281.15	740.82	4246.14	87.6746	90.1632	5.86321
20240116	1	9	3.25131	30.2181	47.8772	279.167	44.7534	75.354	127.527	2697.42	3869.45	4908.58	14226	1307.34	2049.14	16.8867	496.634	680.044	9.90265	515.207	54.1061	102.468	0	310.009	208.437	1014.98	12499	691.576	783.036	58.4666	50.2506	1332.78	770.674	4417.25	91.2078	93.7966	6.09949
20240116	1	10	3.25131	30.2181	47.8772	279.167	44.7534	75.354	127.527	2129.54	3054.83	3875.2	11231.1	1032.11	1617.75	13.3316	496.634	680.044	9.90265	515.207	54.1061	102.468	0	310.009	208.437	1014.98	12499	691.576	783.036	58.4666	48.304	1281.15	740.82	4246.14	87.6746	90.1632	5.86321
20240116	1	11	3.25131	30.2181	47.8772	279.167	44.7534	75.354	127.527	3194.31	4582.25	5812.8	16846.6	1548.17	2426.62	19.9974	496.634	680.044	9.90265	515.207	54.1061	102.468	0	310.009	208.437	1014.98	12499	691.576	783.036	58.4666	41.5271	1101.4	636.884	3650.41	75.374	77.5134	5.04061
20240116	1	12	3.25131	30.2181	47.8772	279.167	44.7534	75.354	127.527	3194.31	4582.25	5812.8	16846.6	1548.17	2426.62	19.9974	496.634	680.044	9.90265	515.207	54.1061	102.468	0	310.009	208.437	1014.98	12499	691.576	783.036	58.4666	38.6432	1024.92	592.656	3396.91	70.1397	72.1306	4.69057
20240116	1	13	3.25131	30.2181	47.8772	279.167	44.7534	75.354	127.527	2697.42	3869.45	4908.58	14226	1307.34	2049.14	16.8867	496.634	680.044	9.90265	515.207	54.1061	102.468	0	310.009	208.437	1014.98	12499	691.576	783.036	58.4666	39.6526	1051.69	608.136	3485.63	71.9717	74.0146	4.81308
20240116	1	14	3.25131	30.2181	47.8772	279.167	44.7534	75.354	127.527	2129.54	3054.83	3875.2	11231.1	1032.11	1617.75	13.3316	496.634	680.044	9.90265	515.207	54.1061	102.468	0	310.009	208.437	1014.98	12499	691.576	783.036	58.4666	41.5271	1101.4	636.884	3650.41	75.374	77.5134	5.04061
20240116	1	15	3.25131	30.2181	47.8772	279.167	44.7534	75.354	127.527	2129.54	3054.83	3875.2	11231.1	1032.11	1617.75	13.3316	496.634	680.044	9.90265	515.207	54.1061	102.468	0	310.009	208.437	1014.98	12499	691.576	783.036	58.4666	40.5898	1076.55	622.51	3568.02	73.6729	75.764	4.92684
20240116	1	16	3.25131	30.2181	47.8772	279.167	44.7534	75.354	127.527	2697.42	3869.45	4908.58	14226	1307.34	2049.14	16.8867	496.634	680.044	9.90265	515.207	54.1061	102.468	0	310.009	208.437	1014.98	12499	691.576	783.036	58.4666	43.4736	1153.03	666.738	3821.52	78.9072	81.1469	5.27689
20240116	1	17	3.25131	30.2181	47.8772	279.167	44.7534	75.354	127.527	5323.85	7637.08	9688	28077.7	2580.28	4044.36	33.3289	496.634	680.044	9.90265	515.207	54.1061	102.468	0	310.009	208.437	1014.98	12499	691.576	783.036	58.4666	57.9649	1537.38	888.984	5095.36	105.21	108.196	7.03585
20240116	1	18	3.25131	30.2181	47.8772	279.167	44.7534	75.354	127.527	5323.85	7637.08	9688	28077.7	2580.28	4044.36	33.3289	496.634	680.044	9.90265	515.207	54.1061	102.468	0	310.009	208.437	1014.98	12499	691.576	783.036	58.4666	48.304	1281.15	740.82	4246.14	87.6746	90.1632	5.86321
20240116	1	19	0	0	0	0	0	0	0	5323.85	7637.08	9688	28077.7	2580.28	4044.36	33.3289	496.634	680.044	9.90265	515.207	54.1061	102.468	0	310.009	208.437	1014.98	12499	691.576	783.036	58.4666	39.6526	1051.69	608.136	3485.63	71.9717	74.0146	4.81308
20240116	1	20	0	0	0	0	0	0	0	5323.85	7637.08	9688	28077.7	2580.28	4044.36	33.3289	496.634	680.044	9.90265	515.207	54.1061	102.468	0	310.009	208.437	1014.98	12499	691.576	783.036	58.4666	31.8662	845.175	488.72	2801.18	57.8391	59.4808	3.86797
20240116	1	21	0	0	0	0	0	0	0	3833.18	5498.69	6975.36	20215.9	1857.8	2911.94	23.9968	496.634	680.044	9.90265	515.207	54.1061	102.468	0	310.009	208.437	1014.98	12499	691.576	783.036	58.4666	27.0358	717.06	414.638	2376.57	49.0716	50.4645	3.28165
20240116	1	22	0	0	0	0	0	0	0	1277.73	1832.9	2325.12	6738.64	619.267	970.647	7.99894	496.634	680.044	9.90265	515.207	54.1061	102.468	0	310.009	208.437	1014.98	12499	691.576	783.036	58.4666	19.3216	512.459	296.328	1698.45	35.0698	36.0653	2.34528
20240116	1	23	0	0	0	0	0	0	0	1277.73	1832.9	2325.12	6738.64	619.267	970.647	7.99894	496.634	680.044	9.90265	515.207	54.1061	102.468	0	310.009	208.437	1014.98	12499	691.576	783.036	58.4666	17.375	460.831	266.474	1527.34	31.5367	32.4318	2.109
20240117	2	0	0	0	0	0	0	0	0	1277.73	1832.9	2325.12	6738.64	619.267	970.647	7.99894	496.634	680.044	9.90265	515.207	54.1061	102.468	0	310.009	208.437	1014.98	12499	691.576	783.036	58.4666	13.554	359.486	207.872	1191.45	24.6012	25.2995	1.6452
20240117	2	1	0	0	0	0	0	0	0	1277.73	1832.9	2325.12	6738.64	619.267	970.647	7.99894	496.634	680.044	9.90265	515.207	54.1061	102.468	0	310.009	208.437	1014.98	12499	691.576	783.036	58.4666	11.1027	294.473	170.278	975.978	20.1521	20.7241	1.34766
20240117	2	2	0	0	0	0	0	0	0	1277.73	1832.9	2325.12	6738.64	619.267	970.647	7.99894	496.634	680.044	9.90265	515.207	54.1061	102.468	0	310.009	208.437	1014.98	12499	691.576	783.036	58.4666	9.66081	256.23	148.164	849.227	17.5349	18.0326	1.17264
20240117	2	3	0	0	0	0	0	0	0	1277.73	1832.9	2325.12	6738.64	619.267	970.647	7.99894	496.634	680.044	9.90265	515.207	54.1061	102.468	0	310.009	208.437	1014.98	12499	691.576	783.036	58.4666	5.76765	152.973	88.4561	507.001	10.4686	10.7658	0.700085
20240117	2	4	0	0	0	0	0	0	0	1277.73	1832.9	2325.12	6738.64	619.267	970.647	7.99894	496.634	680.044	9.90265	515.207	54.1061	102.468	0	310.009	208.437	1014.98	12499	691.576	783.036	58.4666	4.8304	128.115	74.082	424.614	8.76746	9.01632	0.586321
20240117	2	5	0	0	0	0	0	0	0	2697.42	3869.45	4908.58	14226	1307.34	2049.14	16.8867	496.634	680.044	9.90265	515.207	54.1061	102.468	0	310.009	208.437	1014.98	12499	691.576	783.036	58.4666	6.27232	166.358	96.196	551.364	11.3846	11.7078	0.761342
20240117	2	6	0	0	0	0	0	0	0	5323.85	7637.08	9688	28077.7	2580.28	4044.36	33.3289	496.634	680.044	9.90265	515.207	54.1061	102.468	0	310.009	208.437	1014.98	12499	691.576	783.036	58.4666	13.554	359.486	207.872	1191.45	24.6012	25.2995	1.6452
20240117	2	7	0	0	0	0	0	0	0	5323.85	7637.08	9688	28077.7	2580.28	4044.36	33.3289	496.634	680.044	9.90265	515.207	54.1061	102.468	0	310.009	208.437	1014.98	12499	691.576	783.036	58.4666	22.2054	588.946	340.556	1951.96	40.3042	41.4482	2.69533
20240117	2	8	0	0	0	0	0	0	0	2697.42	3869.45	4908.58	14226	1307.34	2049.14	16.8867	496.634	680.044	9.90265	515.207	54.1061	102.468	0	310.009	208.437	1014.98	12499	691.576	783.036	58.4666	48.304	1281.15	740.82	4246.14	87.6746	90.1632	5.86321
20240117	2	9	3.25131	30.2181	47.8772	279.167	44.7534	75.354	127.527	2697.42	3869.45	4908.58	14226	1307.34	2049.14	16.8867	496.634	680.044	9.90265	515.207	54.1061	102.468	0	310.009	208.437	1014.98	12499	691.576	783.036	58.4666	50.2506	1332.78	770.674	4417.25	91.2078	93.7966	6.09949
20240117	2	10	3.25131	30.2181	47.8772	279.167	44.7534	75.354	127.527	2129.54	3054.83	3875.2	11231.1	1032.11	1617.75	13.3316	496.634	680.044	9.90265	515.207	54.1061	102.468	0	310.009	208.437	1014.98	12499	691.576	783.036	58.4666	48.304	1281.15	740.82	4246.14	87.6746	90.1632	5.86321
20240117	2	11	3.25131	30.2181	47.8772	279.167	44.7534	75.354	127.527	3194.31	4582.25	5812.8	16846.6	1548.17	2426.62	19.9974	496.634	680.044	9.90265	515.207	54.1061	102.468	0	310.009	208.437	1014.98	12499	691.576	783.036	58.4666	41.5271	1101.4	636.884	3650.41	75.374	77.5134	5.04061
20240117	2	12	3.25131	30.2181	47.8772	279.167	44.7534	75.354	127.527	3194.31	4582.25	5812.8	16846.6	1548.17	2426.62	19.9974	496.634	680.044	9.90265	515.207	54.1061	102.468	0	310.009	208.437	1014.98	12499	691.576	783.036	58.4666	38.6432	1024.92	592.656	3396.91	70.1397	72.1306	4.69057
20240117	2	13	3.25131	30.2181	47.8772	279.167	44.7534	75.354	127.527	2697.42	3869.45	4908.58	14226	1307.34	2049.14	16.8867	496.634	680.044	9.90265	515.207	54.1061	102.468	0	310.009	208.437	1014.98	12499	691.576	783.036	58.4666	39.6526	1051.69	608.136	3485.63	71.9717	74.0146	4.81308
20240117	2	14	3.25131	30.2181	47.8772	279.167	44.7534	75.354	127.527	2129.54	3054.83	3875.2	11231.1	1032.11	1617.75	13.3316	496.634	680.044	9.90265	515.207	54.1061	102.468	0	310.009	208.437	1014.98	12499	691.576	783.036	58.4666	41.5271	1101.4	636.884	3650.41	75.374	77.5134	5.04061
20240117	2	15	3.25131	30.2181	47.8772	279.167	44.7534	75.354	127.527	2129.54	3054.83	3875.2	11231.1	1032.11	1617.75	13.3316	496.634	680.044	9.90265	515.207	54.1061	102.468	0	310.009	208.437	1014.98	12499	691.576	783.036	58.4666	40.5898	1076.55	622.51	3568.02	73.6729	75.764	4.92684
20240117	2	16	3.25131	30.2181	47.8772	279.167	44.7534	75.354	127.527	2697.42	3869.45	4908.58	14226	1307.34	2049.14	16.8867	496.634	680.044	9.90265	515.207	54.1061	102.468	0	310.009	208.437	1014.98	12499	691.576	783.036	58.4666	43.4736	1153.03	666.738	3821.52	78.9072	81.1469	5.27689
20240117	2	17	3.25131	30.2181	47.8772	279.167	44.7534	75.354	127.527	5323.85	7637.08	9688	28077.7	2580.28	4044.36	33.3289	496.634	680.044	9.90265	515.207	54.1061	102.468	0	310.009	208.437	1014.98	12499	691.576	783.036	58.4666	57.9649	1537.38	888.984	5095.36	105.21	108.196	7.03585
20240117	2	18	3.25131	30.2181	47.8772	279.167	44.7534	75.354	127.527	5323.85	7637.08	9688	28077.7	2580.28	4044.36	33.3289	496.634	680.044	9.90265	515.207	54.1061	102.468	0	310.009	208.437	1014.98	12499	691.576	783.036	58.4666	48.304	1281.15	740.82	4246.14	87.6746	90.1632	5.86321
20240117	2	19	0	0	0	0	0	0	0	5323.85	7637.08	9688	28077.7	2580.28	4044.36	33.3289	496.634	680.044	9.90265	515.207	54.1061	102.468	0	310.009	208.437	1014.98	12499	691.576	783.036	58.4666	39.6526	1051.69	608.136	3485.63	71.9717	74.0146	4.81308
20240117	2	20	0	0	0	0	0	0	0	5323.85	7637.08	9688	28077.7	2580.28	4044.36	33.3289	496.634	680.044	9.90265	515.207	54.1061	102.468	0	310.009	208.437	1014.98	12499	691.576	783.036	58.4666	31.8662	845.175	488.72	2801.18	57.8391	59.4808	3.86797
20240117	2	21	0	0	0	0	0	0	0	3833.18	5498.69	6975.36	20215.9	1857.8	2911.94	23.9968	496.634	680.044	9.90265	515.207	54.1061	102.468	0	310.009	208.437	1014.98	12499	691.576	783.036	58.4666	27.0358	717.06	414.638	2376.57	49.0716	50.4645	3.28165
20240117	2	22	0	0	0	0	0	0	0	1277.73	1832.9	2325.12	6738.64	619.267	970.647	7.99894	496.634	680.044	9.90265	515.207	54.1061	102.468	0	310.009	208.437	1014.98	12499	691.576	783.036	58.4666	19.3216	512.459	296.328	1698.45	35.0698	36.0653	2.34528
20240117	2	23	0	0	0	0	0	0	0	1277.73	1832.9	2325.12	6738.64	619.267	970.647	7.99894	496.634	680.044	9.90265	515.207	54.1061	102.468	0	310.009	208.437	1014.98	12499	691.576	783.036	58.4666	17.375	460.831	266.474	1527.34	31.5367	32.4318	2.109
20240118	3	0	0	0	0	0	0	0	0	1277.73	1832.9	2325.12	6738.64	619.267	970.647	7.99894	496.634	680.044	9.90265	515.207	54.1061	102.468	0	310.009	208.437	1014.98	12499	691.576	783.036	58.4666	13.554	359.486	207.872	1191.45	24.6012	25.2995	1.6452
20240118	3	1	0	0	0	0	0	0	0	1277.73	1832.9	2325.12	6738.64	619.267	970.647	7.99894	496.634	680.044	9.90265	515.207	54.1061	102.468	0	310.009	208.437	1014.98	12499	691.576	783.036	58.4666	11.1027	294.473	170.278	975.978	20.1521	20.7241	1.34766
20240118	3	2	0	0	0	0	0	0	0	1277.73	1832.9	2325.12	6738.64	619.267	970.647	7.99894	496.634	680.044	9.90265	515.207	54.1061	102.468	0	310.009	208.437	1014.98	12499	691.576	783.036	58.4666	9.66081	256.23	148.164	849.227	17.5349	18.0326	1.17264
20240118	3	3	0	0	0	0	0	0	0	1277.73	1832.9	2325.12	6738.64	619.267	970.647	7.99894	496.634	680.044	9.90265	515.207	54.1061	102.468	0	310.009	208.437	1014.98	12499	691.576	783.036	58.4666	5.76765	152.973	88.4561	507.001	10.4686	10.7658	0.700085
20240118	3	4	0	0	0	0	0	0	0	1277.73	1832.9	2325.12	6738.64	619.267	970.647	7.99894	496.634	680.044	9.90265	515.207	54.1061	102.468	0	310.009	208.437	1014.98	12499	691.576	783.036	58.4666	4.8304	128.115	74.082	424.614	8.76746	9.01632	0.586321
20240118	3	5	0	0	0	0	0	0	0	2697.42	3869.45	4908.58	14226	1307.34	2049.14	16.8867	496.634	680.044	9.90265	515.207	54.1061	102.468	0	310.009	208.437	1014.98	12499	691.576	783.036	58.4666	6.27232	166.358	96.196	551.364	11.3846	11.7078	0.761342
20240118	3	6	0	0	0	0	0	0	0	5323.85	7637.08	9688	28077.7	2580.28	4044.36	33.3289	496.634	680.044	9.90265	515.207	54.1061	102.468	0	310.009	208.437	1014.98	12499	691.576	783.036	58.4666	13.554	359.486	207.872	1191.45	24.6012	25.2995	1.6452
20240118	3	7	0	0	0	0	0	0	0	5323.85	7637.08	9688	28077.7	2580.28	4044.36	33.3289	496.634	680.044	9.90265	515.207	54.1061	102.468	0	310.009	208.437	1014.98	12499	691.576	783.036	58.4666	22.2054	588.946	340.556	1951.96	40.3042	41.4482	2.69533
20240118	3	8	0	0	0	0	0	0	0	2697.42	3869.45	4908.58	14226	1307.34	2049.14	16.8867	496.634	680.044	9.90265	515.207	54.1061	102.468	0	310.009	208.437	1014.98	12499	691.576	783.036	58.4666	48.304	1281.15	740.82	4246.14	87.6746	90.1632	5.86321
20240118	3	9	3.25131	30.2181	47.8772	279.167	44.7534	75.354	127.527	2697.42	3869.45	4908.58	14226	1307.34	2049.14	16.8867	496.634	680.044	9.90265	515.207	54.1061	102.468	0	310.009	208.437	1014.98	12499	691.576	783.036	58.4666	50.2506	1332.78	770.674	4417.25	91.2078	93.7966	6.09949
20240118	3	10	3.25131	30.2181	47.8772	279.167	44.7534	75.354	127.527	2129.54	3054.83	3875.2	11231.1	1032.11	1617.75	13.3316	496.634	680.044	9.90265	515.207	54.1061	102.468	0	310.009	208.437	1014.98	12499	691.576	783.036	58.4666	48.304	1281.15	740.82	4246.14	87.6746	90.1632	5.86321
20240118	3	11	3.25131	30.2181	47.8772	279.167	44.7534	75.354	127.527	3194.31	4582.25	5812.8	16846.6	1548.17	2426.62	19.9974	496.634	680.044	9.90265	515.207	54.1061	102.468	0	310.009	208.437	1014.98	12499	691.576	783.036	58.4666	41.5271	1101.4	636.884	3650.41	75.374	77.5134	5.04061
20240118	3	12	3.25131	30.2181	47.8772	279.167	44.7534	75.354	127.527	3194.31	4582.25	5812.8	16846.6	1548.17	2426.62	19.9974	496.634	680.044	9.90265	515.207	54.1061	102.468	0	310.009	208.437	1014.98	12499	691.576	783.036	58.4666	38.6432	1024.92	592.656	3396.91	70.1397	72.1306	4.69057
20240118	3	13	3.25131	30.2181	47.8772	279.167	44.7534	75.354	127.527	2697.42	3869.45	4908.58	14226	1307.34	2049.14	16.8867	496.634	680.044	9.90265	515.207	54.1061	102.468	0	310.009	208.437	1014.98	12499	691.576	783.036	58.4666	39.6526	1051.69	608.136	3485.63	71.9717	74.0146	4.81308
20240118	3	14	3.25131	30.2181	47.8772	279.167	44.7534	75.354	127.527	2129.54	3054.83	3875.2	11231.1	1032.11	1617.75	13.3316	496.634	680.044	9.90265	515.207	54.1061	102.468	0	310.009	208.437	1014.98	12499	691.576	783.036	58.4666	41.5271	1101.4	636.884	3650.41	75.374	77.5134	5.04061
20240118	3	15	3.25131	30.2181	47.8772	279.167	44.7534	75.354	127.527	2129.54	3054.83	3875.2	11231.1	1032.11	1617.75	13.3316	496.634	680.044	9.90265	515.207	54.1061	102.468	0	310.009	208.437	1014.98	12499	691.576	783.036	58.4666	40.5898	1076.55	622.51	3568.02	73.6729	75.764	4.92684
20240118	3	16	3.25131	30.2181	47.8772	279.167	44.7534	75.354	127.527	2697.42	3869.45	4908.58	14226	1307.34	2049.14	16.8867	496.634	680.044	9.90265	515.207	54.1061	102.468	0	310.009	208.437	1014.98	12499	691.576	783.036	58.4666	43.4736	1153.03	666.738	3821.52	78.9072	81.1469	5.27689
20240118	3	17	3.25131	30.2181	47.8772	279.167	44.7534	75.354	127.527	5323.85	7637.08	9688	28077.7	2580.28	4044.36	33.3289	496.634	680.044	9.90265	515.207	54.1061	102.468	0	310.009	208.437	1014.98	12499	691.576	783.036	58.4666	57.9649	1537.38	888.984	5095.36	105.21	108.196	7.03585
20240118	3	18	3.25131	30.2181	47.8772	279.167	44.7534	75.354	127.527	5323.85	7637.08	9688	28077.7	2580.28	4044.36	33.3289	496.634	680.044	9.90265	515.207	54.1061	102.468	0	310.009	208.437	1014.98	12499	691.576	783.036	58.4666	48.304	1281.15	740.82	4246.14	87.6746	90.1632	5.86321
20240118	3	19	0	0	0	0	0	0	0	5323.85	7637.08	9688	28077.7	2580.28	4044.36	33.3289	496.634	680.044	9.90265	515.207	54.1061	102.468	0	310.009	208.437	1014.98	12499	691.576	783.036	58.4666	39.6526	1051.69	608.136	3485.63	71.9717	74.0146	4.81308
20240118	3	20	0	0	0	0	0	0	0	5323.85	7637.08	9688	28077.7	2580.28	4044.36	33.3289	496.634	680.044	9.90265	515.207	54.1061	102.468	0	310.009	208.437	1014.98	12499	691.576	783.036	58.4666	31.8662	845.175	488.72	2801.18	57.8391	59.4808	3.86797
20240118	3	21	0	0	0	0	0	0	0	3833.18	5498.69	6975.36	20215.9	1857.8	2911.94	23.9968	496.634	680.044	9.90265	515.207	54.1061	102.468	0	310.009	208.437	1014.98	12499	691.576	783.036	58.4666	27.0358	717.06	414.638	2376.57	49.0716	50.4645	3.28165
20240118	3	22	0	0	0	0	0	0	0	1277.73	1832.9	2325.12	6738.64	619.267	970.647	7.99894	496.634	680.044	9.90265	515.207	54.1061	102.468	0	310.009	208.437	1014.98	12499	691.576	783.036	58.4666	19.3216	512.459	296.328	1698.45	35.0698	36.0653	2.34528
20240118	3	23	0	0	0	0	0	0	0	1277.73	1832.9	2325.12	6738.64	619.267	970.647	7.99894	496.634	680.044	9.90265	515.207	54.1061	102.468	0	310.009	208.437	1014.98	12499	691.576	783.036	58.4666	17.375	460.831	266.474	1527.34	31.5367	32.4318	2.109
20240119	4	0	0	0	0	0	0	0	0	1277.73	1832.9	2325.12	6738.64	619.267	970.647	7.99894	496.634	680.044	9.90265	515.207	54.1061	102.468	0	310.009	208.437	1014.98	12499	691.576	783.036	58.4666	13.554	359.486	207.872	1191.45	24.6012	25.2995	1.6452
20240119	4	1	0	0	0	0	0	0	0	1277.73	1832.9	2325.12	6738.64	619.267	970.647	7.99894	496.634	680.044	9.90265	515.207	54.1061	102.468	0	310.009	208.437	1014.98	12499	691.576	783.036	58.4666	11.1027	294.473	170.278	975.978	20.1521	20.7241	1.34766
20240119	4	2	0	0	0	0	0	0	0	1277.73	1832.9	2325.12	6738.64	619.267	970.647	7.99894	496.634	680.044	9.90265	515.207	54.1061	102.468	0	310.009	208.437	1014.98	12499	691.576	783.036	58.4666	9.66081	256.23	148.164	849.227	17.5349	18.0326	1.17264
20240119	4	3	0	0	0	0	0	0	0	1277.73	1832.9	2325.12	6738.64	619.267	970.647	7.99894	496.634	680.044	9.90265	515.207	54.1061	102.468	0	310.009	208.437	1014.98	12499	691.576	783.036	58.4666	5.76765	152.973	88.4561	507.001	10.4686	10.7658	0.700085
20240119	4	4	0	0	0	0	0	0	0	1277.73	1832.9	2325.12	6738.64	619.267	970.647	7.99894	496.634	680.044	9.90265	515.207	54.1061	102.468	0	310.009	208.437	1014.98	12499	691.576	783.036	58.4666	4.8304	128.115	74.082	424.614	8.76746	9.01632	0.586321
20240119	4	5	0	0	0	0	0	0	0	2697.42	3869.45	4908.58	14226	1307.34	2049.14	16.8867	496.634	680.044	9.90265	515.207	54.1061	102.468	0	310.009	208.437	1014.98	12499	691.576	783.036	58.4666	6.27232	166.358	96.196	551.364	11.3846	11.7078	0.761342
20240119	4	6	0	0	0	0	0	0	0	5323.85	7637.08	9688	28077.7	2580.28	4044.36	33.3289	496.634	680.044	9.90265	515.207	54.1061	102.468	0	310.009	208.437	1014.98	12499	691.576	783.036	58.4666	13.554	359.486	207.872	1191.45	24.6012	25.2995	1.6452
20240119	4	7	0	0	0	0	0	0	0	5323.85	7637.08	9688	28077.7	2580.28	4044.36	33.3289	496.634	680.044	9.90265	515.207	54.1061	102.468	0	310.009	208.437	1014.98	12499	691.576	783.036	58.4666	22.2054	588.946	340.556	1951.96	40.3042	41.4482	2.69533
20240119	4	8	0	0	0	0	0	0	0	2697.42	3869.45	4908.58	14226	1307.34	2049.14	16.8867	496.634	680.044	9.90265	515.207	54.1061	102.468	0	310.009	208.437	1014.98	12499	691.576	783.036	58.4666	48.304	1281.15	740.82	4246.14	87.6746	90.1632	5.86321
20240119	4	9	3.25131	30.2181	47.8772	279.167	44.7534	75.354	127.527	2697.42	3869.45	4908.58	14226	1307.34	2049.14	16.8867	496.634	680.044	9.90265	515.207	54.1061	102.468	0	310.009	208.437	1014.98	12499	691.576	783.036	58.4666	50.2506	1332.78	770.674	4417.25	91.2078	93.7966	6.09949
20240119	4	10	3.25131	30.2181	47.8772	279.167	44.7534	75.354	127.527	2129.54	3054.83	3875.2	11231.1	1032.11	1617.75	13.3316	496.634	680.044	9.90265	515.207	54.1061	102.468	0	310.009	208.437	1014.98	12499	691.576	783.036	58.4666	48.304	1281.15	740.82	4246.14	87.6746	90.1632	5.86321
20240119	4	11	3.25131	30.2181	47.8772	279.167	44.7534	75.354	127.527	3194.31	4582.25	5812.8	16846.6	1548.17	2426.62	19.9974	496.634	680.044	9.90265	515.207	54.1061	102.468	0	310.009	208.437	1014.98	12499	691.576	783.036	58.4666	41.5271	1101.4	636.884	3650.41	75.374	77.5134	5.04061
20240119	4	12	3.25131	30.2181	47.8772	279.167	44.7534	75.354	127.527	3194.31	4582.25	5812.8	16846.6	1548.17	2426.62	19.9974	496.634	680.044	9.90265	515.207	54.1061	102.468	0	310.009	208.437	1014.98	12499	691.576	783.036	58.4666	38.6432	1024.92	592.656	3396.91	70.1397	72.1306	4.69057
20240119	4	13	3.25131	30.2181	47.8772	279.167	44.7534	75.354	127.527	2697.42	3869.45	4908.58	14226	1307.34	2049.14	16.8867	496.634	680.044	9.90265	515.207	54.1061	102.468	0	310.009	208.437	1014.98	12499	691.576	783.036	58.4666	39.6526	1051.69	608.136	3485.63	71.9717	74.0146	4.81308
20240119	4	14	3.25131	30.2181	47.8772	279.167	44.7534	75.354	127.527	2129.54	3054.83	3875.2	11231.1	1032.11	1617.75	13.3316	496.634	680.044	9.90265	515.207	54.1061	102.468	0	310.009	208.437	1014.98	12499	691.576	783.036	58.4666	41.5271	1101.4	636.884	3650.41	75.374	77.5134	5.04061
20240119	4	15	3.25131	30.2181	47.8772	279.167	44.7534	75.354	127.527	2129.54	3054.83	3875.2	11231.1	1032.11	1617.75	13.3316	496.634	680.044	9.90265	515.207	54.1061	102.468	0	310.009	208.437	1014.98	12499	691.576	783.036	58.4666	40.5898	1076.55	622.51	3568.02	73.6729	75.764	4.92684
20240119	4	16	3.25131	30.2181	47.8772	279.167	44.7534	75.354	127.527	2697.42	3869.45	4908.58	14226	1307.34	2049.14	16.8867	496.634	680.044	9.90265	515.207	54.1061	102.468	0	310.009	208.437	1014.98	12499	691.576	783.036	58.4666	43.4736	1153.03	666.738	3821.52	78.9072	81.1469	5.27689
20240119	4	17	3.25131	30.2181	47.8772	279.167	44.7534	75.354	127.527	5323.85	7637.08	9688	28077.7	2580.28	4044.36	33.3289	496.634	680.044	9.90265	515.207	54.1061	102.468	0	310.009	208.437	1014.98	12499	691.576	783.036	58.4666	57.9649	1537.38	888.984	5095.36	105.21	108.196	7.03585
20240119	4	18	3.25131	30.2181	47.8772	279.167	44.7534	75.354	127.527	5323.85	7637.08	9688	28077.7	2580.28	4044.36	33.3289	496.634	680.044	9.90265	515.207	54.1061	102.468	0	310.009	208.437	1014.98	12499	691.576	783.036	58.4666	48.304	1281.15	740.82	4246.14	87.6746	90.1632	5.86321
20240119	4	19	0	0	0	0	0	0	0	5323.85	7637.08	9688	28077.7	2580.28	4044.36	33.3289	496.634	680.044	9.90265	515.207	54.1061	102.468	0	310.009	208.437	1014.98	12499	691.576	783.036	58.4666	39.6526	1051.69	608.136	3485.63	71.9717	74.0146	4.81308
20240119	4	20	0	0	0	0	0	0	0	5323.85	7637.08	9688	28077.7	2580.28	4044.36	33.3289	496.634	680.044	9.90265	515.207	54.1061	102.468	0	310.009	208.437	1014.98	12499	691.576	783.036	58.4666	31.8662	845.175	488.72	2801.18	57.8391	59.4808	3.86797
20240119	4	21	0	0	0	0	0	0	0	3833.18	5498.69	6975.36	20215.9	1857.8	2911.94	23.9968	496.634	680.044	9.90265	515.207	54.1061	102.468	0	310.009	208.437	1014.98	12499	691.576	783.036	58.4666	27.0358	717.06	414.638	2376.57	49.0716	50.4645	3.28165
20240119	4	22	0	0	0	0	0	0	0	1277.73	1832.9	2325.12	6738.64	619.267	970.647	7.99894	496.634	680.044	9.90265	515.207	54.1061	102.468	0	310.009	208.437	1014.98	12499	691.576	783.036	58.4666	19.3216	512.459	296.328	1698.45	35.0698	36.0653	2.34528
20240119	4	23	0	0	0	0	0	0	0	1277.73	1832.9	2325.12	6738.64	619.267	970.647	7.99894	496.634	680.044	9.90265	515.207	54.1061	102.468	0	310.009	208.437	1014.98	12499	691.576	783.036	58.4666	17.375	460.831	266.474	1527.34	31.5367	32.4318	2.109
20240120	5	0	0	0	0	0	0	0	0	1309.05	1877.83	2382.12	6903.83	634.447	994.442	8.19503	472.974	647.646	9.43088	490.663	51.5284	97.5867	0	306.377	205.995	1003.09	12352.6	683.474	773.862	57.7817	13.0347	345.715	199.909	1145.81	23.6588	24.3304	1.58217
20240120	5	1	0	0	0	0	0	0	0	1309.05	1877.83	2382.12	6903.83	634.447	994.442	8.19503	472.974	647.646	9.43088	490.663	51.5284	97.5867	0	306.377	205.995	1003.09	12352.6	683.474	773.862	57.7817	10.6774	283.192	163.755	938.59	19.3801	19.9302	1.29604
20240120	5	2	0	0	0	0	0	0	0	1309.05	1877.83	2382.12	6903.83	634.447	994.442	8.19503	472.974	647.646	9.43088	490.663	51.5284	97.5867	0	306.377	205.995	1003.09	12352.6	683.474	773.862	57.7817	9.29072	246.414	142.488	816.695	16.8632	17.3418	1.12772
20240120	5	3	0	0	0	0	0	0	0	1309.05	1877.83	2382.12	6903.83	634.447	994.442	8.19503	472.974	647.646	9.43088	490.663	51.5284	97.5867	0	306.377	205.995	1003.09	12352.6	683.474	773.862	57.7817	5.5467	147.113	85.0676	487.579	10.0676	10.3533	0.673266
20240120	5	4	0	0	0	0	0	0	0	1309.05	1877.83	2382.12	6903.83	634.447	994.442	8.19503	472.974	647.646	9.43088	490.663	51.5284	97.5867	0	306.377	205.995	1003.09	12352.6	683.474	773.862	57.7817	4.64536	123.207	71.2441	408.348	8.4316	8.67092	0.56386
20240120	5	5	0	0	0	0	0	0	0	2763.54	3964.31	5028.91	14574.7	1339.39	2099.38	17.3006	472.974	647.646	9.43088	490.663	51.5284	97.5867	0	306.377	205.995	1003.09	12352.6	683.474	773.862	57.7817	6.03204	159.985	92.511	530.242	10.9485	11.2593	0.732176
20240120	5	6	0	0	0	0	0	0	0	5454.36	7824.29	9925.48	28765.9	2643.53	4143.51	34.1459	472.974	647.646	9.43088	490.663	51.5284	97.5867	0	306.377	205.995	1003.09	12352.6	683.474	773.862	57.7817	13.0347	345.715	199.909	1145.81	23.6588	24.3304	1.58217
20240120	5	7	0	0	0	0	0	0	0	5454.36	7824.29	9925.48	28765.9	2643.53	4143.51	34.1459	472.974	647.646	9.43088	490.663	51.5284	97.5867	0	306.377	205.995	1003.09	12352.6	683.474	773.862	57.7817	21.3548	566.384	327.51	1877.18	38.7602	39.8604	2.59207
20240120	5	8	0	0	0	0	0	0	0	2763.54	3964.31	5028.91	14574.7	1339.39	2099.38	17.3006	472.974	647.646	9.43088	490.663	51.5284	97.5867	0	306.377	205.995	1003.09	12352.6	683.474	773.862	57.7817	46.4536	1232.07	712.441	4083.48	84.316	86.7092	5.6386
20240120	5	9	3.25131	30.2181	47.8772	279.167	44.7534	75.354	127.527	2763.54	3964.31	5028.91	14574.7	1339.39	2099.38	17.3006	472.974	647.646	9.43088	490.663	51.5284	97.5867	0	306.377	205.995	1003.09	12352.6	683.474	773.862	57.7817	48.3256	1281.72	741.151	4248.03	87.7138	90.2035	5.86583
20240120	5	10	3.25131	30.2181	47.8772	279.167	44.7534	75.354	127.527	2181.74	3129.72	3970.19	11506.4	1057.41	1657.4	13.6584	472.974	647.646	9.43088	490.663	51.5284	97.5867	0	306.377	205.995	1003.09	12352.6	683.474	773.862	57.7817	46.4536	1232.07	712.441	4083.48	84.316	86.7092	5.6386
20240120	5	11	3.25131	30.2181	47.8772	279.167	44.7534	75.354	127.527	3272.62	4694.57	5955.29	17259.6	1586.12	2486.1	20.4876	472.974	647.646	9.43088	490.663	51.5284	97.5867	0	306.377	205.995	1003.09	12352.6	683.474	773.862	57.7817	39.9362	1059.21	612.486	3510.57	72.4866	74.5441	4.84751
20240120	5	12	3.25131	30.2181	47.8772	279.167	44.7534	75.354	127.527	3272.62	4694.57	5955.29	17259.6	1586.12	2486.1	20.4876	472.974	647.646	9.43088	490.663	51.5284	97.5867	0	306.377	205.995	1003.09	12352.6	683.474	773.862	57.7817	37.1629	985.656	569.953	3266.78	67.4528	69.3674	4.51088
20240120	5	13	3.25131	30.2181	47.8772	279.167	44.7534	75.354	127.527	2763.54	3964.31	5028.91	14574.7	1339.39	2099.38	17.3006	472.974	647.646	9.43088	490.663	51.5284	97.5867	0	306.377	205.995	1003.09	12352.6	683.474	773.862	57.7817	38.1336	1011.4	584.839	3352.11	69.2146	71.1792	4.6287
20240120	5	14	3.25131	30.2181	47.8772	279.167	44.7534	75.354	127.527	2181.74	3129.72	3970.19	11506.4	1057.41	1657.4	13.6584	472.974	647.646	9.43088	490.663	51.5284	97.5867	0	306.377	205.995	1003.09	12352.6	683.474	773.862	57.7817	39.9362	1059.21	612.486	3510.57	72.4866	74.5441	4.84751
20240120	5	15	3.25131	30.2181	47.8772	279.167	44.7534	75.354	127.527	2181.74	3129.72	3970.19	11506.4	1057.41	1657.4	13.6584	472.974	647.646	9.43088	490.663	51.5284	97.5867	0	306.377	205.995	1003.09	12352.6	683.474	773.862	57.7817	39.0349	1035.31	598.663	3431.34	70.8506	72.8616	4.73811
20240120	5	16	3.25131	30.2181	47.8772	279.167	44.7534	75.354	127.527	2763.54	3964.31	5028.91	14574.7	1339.39	2099.38	17.3006	472.974	647.646	9.43088	490.663	51.5284	97.5867	0	306.377	205.995	1003.09	12352.6	683.474	773.862	57.7817	41.8083	1108.86	641.197	3675.13	75.8844	78.0383	5.07474
20240120	5	17	3.25131	30.2181	47.8772	279.167	44.7534	75.354	127.527	5454.36	7824.29	9925.48	28765.9	2643.53	4143.51	34.1459	472.974	647.646	9.43088	490.663	51.5284	97.5867	0	306.377	205.995	1003.09	12352.6	683.474	773.862	57.7817	55.7443	1478.48	854.929	4900.17	101.179	104.051	6.76632
20240120	5	18	3.25131	30.2181	47.8772	279.167	44.7534	75.354	127.527	5454.36	7824.29	9925.48	28765.9	2643.53	4143.51	34.1459	472.974	647.646	9.43088	490.663	51.5284	97.5867	0	306.377	205.995	1003.09	12352.6	683.474	773.862	57.7817	46.4536	1232.07	712.441	4083.48	84.316	86.7092	5.6386
20240120	5	19	0	0	0	0	0	0	0	5454.36	7824.29	9925.48	28765.9	2643.53	4143.51	34.1459	472.974	647.646	9.43088	490.663	51.5284	97.5867	0	306.377	205.995	1003.09	12352.6	683.474	773.862	57.7817	38.1336	1011.4	584.839	3352.11	69.2146	71.1792	4.6287
20240120	5	20	0	0	0	0	0	0	0	5454.36	7824.29	9925.48	28765.9	2643.53	4143.51	34.1459	472.974	647.646	9.43088	490.663	51.5284	97.5867	0	306.377	205.995	1003.09	12352.6	683.474	773.862	57.7817	30.6455	812.798	469.998	2693.87	55.6234	57.2022	3.71979
20240120	5	21	0	0	0	0	0	0	0	3927.14	5633.49	7146.35	20711.5	1903.34	2983.32	24.5851	472.974	647.646	9.43088	490.663	51.5284	97.5867	0	306.377	205.995	1003.09	12352.6	683.474	773.862	57.7817	26.0002	689.591	398.754	2285.53	47.1918	48.5313	3.15593
20240120	5	22	0	0	0	0	0	0	0	1309.05	1877.83	2382.12	6903.83	634.447	994.442	8.19503	472.974	647.646	9.43088	490.663	51.5284	97.5867	0	306.377	205.995	1003.09	12352.6	683.474	773.862	57.7817	18.5814	492.828	284.976	1633.39	33.7264	34.6837	2.25544
20240120	5	23	0	0	0	0	0	0	0	1309.05	1877.83	2382.12	6903.83	634.447	994.442	8.19503	472.974	647.646	9.43088	490.663	51.5284	97.5867	0	306.377	205.995	1003.09	12352.6	683.474	773.862	57.7817	16.7094	443.177	256.266	1468.83	30.3286	31.1894	2.02821
20240121	6	0	0	0	0	0	0	0	0	1316.01	1887.81	2394.78	6940.54	637.821	999.729	8.2386	455.623	623.888	9.08492	472.663	49.6382	94.0068	0	304.561	204.774	997.144	12279.3	679.423	769.275	57.4392	12.9066	342.317	197.944	1134.55	23.4262	24.0912	1.56662
20240121	6	1	0	0	0	0	0	0	0	1316.01	1887.81	2394.78	6940.54	637.821	999.729	8.2386	455.623	623.888	9.08492	472.663	49.6382	94.0068	0	304.561	204.774	997.144	12279.3	679.423	769.275	57.4392	10.5724	280.408	162.145	929.363	19.1896	19.7343	1.2833
20240121	6	2	0	0	0	0	0	0	0	1316.01	1887.81	2394.78	6940.54	637.821	999.729	8.2386	455.623	623.888	9.08492	472.663	49.6382	94.0068	0	304.561	204.774	997.144	12279.3	679.423	769.275	57.4392	9.19939	243.992	141.087	808.667	16.6974	17.1714	1.11663
20240121	6	3	0	0	0	0	0	0	0	1316.01	1887.81	2394.78	6940.54	637.821	999.729	8.2386	455.623	623.888	9.08492	472.663	49.6382	94.0068	0	304.561	204.774	997.144	12279.3	679.423	769.275	57.4392	5.49217	145.667	84.2313	482.786	9.96861	10.2516	0.666647
20240121	6	4	0	0	0	0	0	0	0	1316.01	1887.81	2394.78	6940.54	637.821	999.729	8.2386	455.623	623.888	9.08492	472.663	49.6382	94.0068	0	304.561	204.774	997.144	12279.3	679.423	769.275	57.4392	4.5997	121.996	70.5437	404.333	8.34871	8.58569	0.558317
20240121	6	5	0	0	0	0	0	0	0	2778.24	3985.38	5055.65	14652.2	1346.51	2110.54	17.3926	455.623	623.888	9.08492	472.663	49.6382	94.0068	0	304.561	204.774	997.144	12279.3	679.423	769.275	57.4392	5.97274	158.412	91.6016	525.03	10.8409	11.1486	0.724979
20240121	6	6	0	0	0	0	0	0	0	5483.36	7865.89	9978.26	28918.9	2657.59	4165.54	34.3275	455.623	623.888	9.08492	472.663	49.6382	94.0068	0	304.561	204.774	997.144	12279.3	679.423	769.275	57.4392	12.9066	342.317	197.944	1134.55	23.4262	24.0912	1.56662
20240121	6	7	0	0	0	0	0	0	0	5483.36	7865.89	9978.26	28918.9	2657.59	4165.54	34.3275	455.623	623.888	9.08492	472.663	49.6382	94.0068	0	304.561	204.774	997.144	12279.3	679.423	769.275	57.4392	21.1449	560.817	324.291	1858.73	38.3792	39.4685	2.56659
20240121	6	8	0	0	0	0	0	0	0	2778.24	3985.38	5055.65	14652.2	1346.51	2110.54	17.3926	455.623	623.888	9.08492	472.663	49.6382	94.0068	0	304.561	204.774	997.144	12279.3	679.423	769.275	57.4392	45.997	1219.96	705.437	4043.33	83.4871	85.8569	5.58317
20240121	6	9	3.25131	30.2181	47.8772	279.167	44.7534	75.354	127.527	2778.24	3985.38	5055.65	14652.2	1346.51	2110.54	17.3926	455.623	623.888	9.08492	472.663	49.6382	94.0068	0	304.561	204.774	997.144	12279.3	679.423	769.275	57.4392	47.8506	1269.12	733.865	4206.27	86.8515	89.3168	5.80816
20240121	6	10	3.25131	30.2181	47.8772	279.167	44.7534	75.354	127.527	2193.35	3146.36	3991.3	11567.6	1063.03	1666.22	13.731	455.623	623.888	9.08492	472.663	49.6382	94.0068	0	304.561	204.774	997.144	12279.3	679.423	769.275	57.4392	45.997	1219.96	705.437	4043.33	83.4871	85.8569	5.58317
20240121	6	11	3.25131	30.2181	47.8772	279.167	44.7534	75.354	127.527	3290.02	4719.53	5986.95	17351.3	1594.55	2499.32	20.5965	455.623	623.888	9.08492	472.663	49.6382	94.0068	0	304.561	204.774	997.144	12279.3	679.423	769.275	57.4392	39.5437	1048.8	606.465	3476.06	71.774	73.8113	4.79986
20240121	6	12	3.25131	30.2181	47.8772	279.167	44.7534	75.354	127.527	3290.02	4719.53	5986.95	17351.3	1594.55	2499.32	20.5965	455.623	623.888	9.08492	472.663	49.6382	94.0068	0	304.561	204.774	997.144	12279.3	679.423	769.275	57.4392	36.7976	975.967	564.35	3234.67	66.7897	68.6855	4.46654
20240121	6	13	3.25131	30.2181	47.8772	279.167	44.7534	75.354	127.527	2778.24	3985.38	5055.65	14652.2	1346.51	2110.54	17.3926	455.623	623.888	9.08492	472.663	49.6382	94.0068	0	304.561	204.774	997.144	12279.3	679.423	769.275	57.4392	37.7587	1001.46	579.09	3319.15	68.5342	70.4795	4.5832
20240121	6	14	3.25131	30.2181	47.8772	279.167	44.7534	75.354	127.527	2193.35	3146.36	3991.3	11567.6	1063.03	1666.22	13.731	455.623	623.888	9.08492	472.663	49.6382	94.0068	0	304.561	204.774	997.144	12279.3	679.423	769.275	57.4392	39.5437	1048.8	606.465	3476.06	71.774	73.8113	4.79986
20240121	6	15	3.25131	30.2181	47.8772	279.167	44.7534	75.354	127.527	2193.35	3146.36	3991.3	11567.6	1063.03	1666.22	13.731	455.623	623.888	9.08492	472.663	49.6382	94.0068	0	304.561	204.774	997.144	12279.3	679.423	769.275	57.4392	38.6512	1025.13	592.778	3397.61	70.1541	72.1454	4.69153
20240121	6	16	3.25131	30.2181	47.8772	279.167	44.7534	75.354	127.527	2778.24	3985.38	5055.65	14652.2	1346.51	2110.54	17.3926	455.623	623.888	9.08492	472.663	49.6382	94.0068	0	304.561	204.774	997.144	12279.3	679.423	769.275	57.4392	41.3973	1097.96	634.894	3639	75.1384	77.2712	5.02485
20240121	6	17	3.25131	30.2181	47.8772	279.167	44.7534	75.354	127.527	5483.36	7865.89	9978.26	28918.9	2657.59	4165.54	34.3275	455.623	623.888	9.08492	472.663	49.6382	94.0068	0	304.561	204.774	997.144	12279.3	679.423	769.275	57.4392	55.1964	1463.95	846.525	4852	100.185	103.028	6.69981
20240121	6	18	3.25131	30.2181	47.8772	279.167	44.7534	75.354	127.527	5483.36	7865.89	9978.26	28918.9	2657.59	4165.54	34.3275	455.623	623.888	9.08492	472.663	49.6382	94.0068	0	304.561	204.774	997.144	12279.3	679.423	769.275	57.4392	45.997	1219.96	705.437	4043.33	83.4871	85.8569	5.58317
20240121	6	19	0	0	0	0	0	0	0	5483.36	7865.89	9978.26	28918.9	2657.59	4165.54	34.3275	455.623	623.888	9.08492	472.663	49.6382	94.0068	0	304.561	204.774	997.144	12279.3	679.423	769.275	57.4392	37.7587	1001.46	579.09	3319.15	68.5342	70.4795	4.5832
20240121	6	20	0	0	0	0	0	0	0	5483.36	7865.89	9978.26	28918.9	2657.59	4165.54	34.3275	455.623	623.888	9.08492	472.663	49.6382	94.0068	0	304.561	204.774	997.144	12279.3	679.423	769.275	57.4392	30.3443	804.808	465.378	2667.39	55.0766	56.6399	3.68323
20240121	6	21	0	0	0	0	0	0	0	3948.02	5663.44	7184.35	20821.6	1913.46	2999.19	24.7158	455.623	623.888	9.08492	472.663	49.6382	94.0068	0	304.561	204.774	997.144	12279.3	679.423	769.275	57.4392	25.7446	682.812	394.834	2263.06	46.7279	48.0542	3.12491
20240121	6	22	0	0	0	0	0	0	0	1316.01	1887.81	2394.78	6940.54	637.821	999.729	8.2386	455.623	623.888	9.08492	472.663	49.6382	94.0068	0	304.561	204.774	997.144	12279.3	679.423	769.275	57.4392	18.3988	487.983	282.175	1617.33	33.3949	34.3427	2.23327
20240121	6	23	0	0	0	0	0	0	0	1316.01	1887.81	2394.78	6940.54	637.821	999.729	8.2386	455.623	623.888	9.08492	472.663	49.6382	94.0068	0	304.561	204.774	997.144	12279.3	679.423	769.275	57.4392	16.5452	438.821	253.747	1454.39	30.0304	30.8828	2.00828
20240122	0	0	0	0	0	0	0	0	0	1277.73	1832.9	2325.12	6738.64	619.267	970.647	7.99894	496.634	680.044	9.90265	515.207	54.1061	102.468	0	310.009	208.437	1014.98	12499	691.576	783.036	58.4666	13.554	359.486	207.872	1191.45	24.6012	25.2995	1.6452
20240122	0	1	0	0	0	0	0	0	0	1277.73	1832.9	2325.12	6738.64	619.267	970.647	7.99894	496.634	680.044	9.90265	515.207	54.1061	102.468	0	310.009	208.437	1014.98	12499	691.576	783.036	58.4666	11.1027	294.473	170.278	975.978	20.1521	20.7241	1.34766
20240122	0	2	0	0	0	0	0	0	0	1277.73	1832.9	2325.12	6738.64	619.267	970.647	7.99894	496.634	680.044	9.90265	515.207	54.1061	102.468	0	310.009	208.437	1014.98	12499	691.576	783.036	58.4666	9.66081	256.23	148.164	849.227	17.5349	18.0326	1.17264
20240122	0	3	0	0	0	0	0	0	0	1277.73	1832.9	2325.12	6738.64	619.267	970.647	7.99894	496.634	680.044	9.90265	515.207	54.1061	102.468	0	310.009	208.437	1014.98	12499	691.576	783.036	58.4666	5.76765	152.973	88.4561	507.001	10.4686	10.7658	0.700085
20240122	0	4	0	0	0	0	0	0	0	1277.73	1832.9	2325.12	6738.64	619.267	970.647	7.99894	496.634	680.044	9.90265	515.207	54.1061	102.468	0	310.009	208.437	1014.98	12499	691.576	783.036	58.4666	4.8304	128.115	74.082	424.614	8.76746	9.01632	0.586321
20240122	0	5	0	0	0	0	0	0	0	2697.42	3869.45	4908.58	14226	1307.34	2049.14	16.8867	496.634	680.044	9.90265	515.207	54.1061	102.468	0	310.009	208.437	1014.98	12499	691.576	783.036	58.4666	6.27232	166.358	96.196	551.364	11.3846	11.7078	0.761342
20240122	0	6	0	0	0	0	0	0	0	5323.85	7637.08	9688	28077.7	2580.28	4044.36	33.3289	496.634	680.044	9.90265	515.207	54.1061	102.468	0	310.009	208.437	1014.98	12499	691.576	783.036	58.4666	13.554	359.486	207.872	1191.45	24.6012	25.2995	1.6452
20240122	0	7	0	0	0	0	0	0	0	5323.85	7637.08	9688	28077.7	2580.28	4044.36	33.3289	496.634	680.044	9.90265	515.207	54.1061	102.468	0	310.009	208.437	1014.98	12499	691.576	783.036	58.4666	22.2054	588.946	340.556	1951.96	40.3042	41.4482	2.69533
20240122	0	8	0	0	0	0	0	0	0	2697.42	3869.45	4908.58	14226	1307.34	2049.14	16.8867	496.634	680.044	9.90265	515.207	54.1061	102.468	0	310.009	208.437	1014.98	12499	691.576	783.036	58.4666	48.304	1281.15	740.82	4246.14	87.6746	90.1632	5.86321
20240122	0	9	3.25131	30.2181	47.8772	279.167	44.7534	75.354	127.527	2697.42	3869.45	4908.58	14226	1307.34	2049.14	16.8867	496.634	680.044	9.90265	515.207	54.1061	102.468	0	310.009	208.437	1014.98	12499	691.576	783.036	58.4666	50.2506	1332.78	770.674	4417.25	91.2078	93.7966	6.09949
20240122	0	10	3.25131	30.2181	47.8772	279.167	44.7534	75.354	127.527	2129.54	3054.83	3875.2	11231.1	1032.11	1617.75	13.3316	496.634	680.044	9.90265	515.207	54.1061	102.468	0	310.009	208.437	1014.98	12499	691.576	783.036	58.4666	48.304	1281.15	740.82	4246.14	87.6746	90.1632	5.86321
20240122	0	11	3.25131	30.2181	47.8772	279.167	44.7534	75.354	127.527	3194.31	4582.25	5812.8	16846.6	1548.17	2426.62	19.9974	496.634	680.044	9.90265	515.207	54.1061	102.468	0	310.009	208.437	1014.98	12499	691.576	783.036	58.4666	41.5271	1101.4	636.884	3650.41	75.374	77.5134	5.04061
20240122	0	12	3.25131	30.2181	47.8772	279.167	44.7534	75.354	127.527	3194.31	4582.25	5812.8	16846.6	1548.17	2426.62	19.9974	496.634	680.044	9.90265	515.207	54.1061	102.468	0	310.009	208.437	1014.98	12499	691.576	783.036	58.4666	38.6432	1024.92	592.656	3396.91	70.1397	72.1306	4.69057
20240122	0	13	3.25131	30.2181	47.8772	279.167	44.7534	75.354	127.527	2697.42	3869.45	4908.58	14226	1307.34	2049.14	16.8867	496.634	680.044	9.90265	515.207	54.1061	102.468	0	310.009	208.437	1014.98	12499	691.576	783.036	58.4666	39.6526	1051.69	608.136	3485.63	71.9717	74.0146	4.81308
20240122	0	14	3.25131	30.2181	47.8772	279.167	44.7534	75.354	127.527	2129.54	3054.83	3875.2	11231.1	1032.11	1617.75	13.3316	496.634	680.044	9.90265	515.207	54.1061	102.468	0	310.009	208.437	1014.98	12499	691.576	783.036	58.4666	41.5271	1101.4	636.884	3650.41	75.374	77.5134	5.04061
20240122	0	15	3.25131	30.2181	47.8772	279.167	44.7534	75.354	127.527	2129.54	3054.83	3875.2	11231.1	1032.11	1617.75	13.3316	496.634	680.044	9.90265	515.207	54.1061	102.468	0	310.009	208.437	1014.98	12499	691.576	783.036	58.4666	40.5898	1076.55	622.51	3568.02	73.6729	75.764	4.92684
20240122	0	16	3.25131	30.2181	47.8772	279.167	44.7534	75.354	127.527	2697.42	3869.45	4908.58	14226	1307.34	2049.14	16.8867	496.634	680.044	9.90265	515.207	54.1061	102.468	0	310.009	208.437	1014.98	12499	691.576	783.036	58.4666	43.4736	1153.03	666.738	3821.52	78.9072	81.1469	5.27689
20240122	0	17	3.25131	30.2181	47.8772	279.167	44.7534	75.354	127.527	5323.85	7637.08	9688	28077.7	2580.28	4044.36	33.3289	496.634	680.044	9.90265	515.207	54.1061	102.468	0	310.009	208.437	1014.98	12499	691.576	783.036	58.4666	57.9649	1537.38	888.984	5095.36	105.21	108.196	7.03585
20240122	0	18	3.25131	30.2181	47.8772	279.167	44.7534	75.354	127.527	5323.85	7637.08	9688	28077.7	2580.28	4044.36	33.3289	496.634	680.044	9.90265	515.207	54.1061	102.468	0	310.009	208.437	1014.98	12499	691.576	783.036	58.4666	48.304	1281.15	740.82	4246.14	87.6746	90.1632	5.86321
20240122	0	19	0	0	0	0	0	0	0	5323.85	7637.08	9688	28077.7	2580.28	4044.36	33.3289	496.634	680.044	9.90265	515.207	54.1061	102.468	0	310.009	208.437	1014.98	12499	691.576	783.036	58.4666	39.6526	1051.69	608.136	3485.63	71.9717	74.0146	4.81308
20240122	0	20	0	0	0	0	0	0	0	5323.85	7637.08	9688	28077.7	2580.28	4044.36	33.3289	496.634	680.044	9.90265	515.207	54.1061	102.468	0	310.009	208.437	1014.98	12499	691.576	783.036	58.4666	31.8662	845.175	488.72	2801.18	57.8391	59.4808	3.86797
20240122	0	21	0	0	0	0	0	0	0	3833.18	5498.69	6975.36	20215.9	1857.8	2911.94	23.9968	496.634	680.044	9.90265	515.207	54.1061	102.468	0	310.009	208.437	1014.98	12499	691.576	783.036	58.4666	27.0358	717.06	414.638	2376.57	49.0716	50.4645	3.28165
20240122	0	22	0	0	0	0	0	0	0	1277.73	1832.9	2325.12	6738.64	619.267	970.647	7.99894	496.634	680.044	9.90265	515.207	54.1061	102.468	0	310.009	208.437	1014.98	12499	691.576	783.036	58.4666	19.3216	512.459	296.328	1698.45	35.0698	36.0653	2.34528
20240122	0	23	0	0	0	0	0	0	0	1277.73	1832.9	2325.12	6738.64	619.267	970.647	7.99894	496.634	680.044	9.90265	515.207	54.1061	102.468	0	310.009	208.437	1014.98	12499	691.576	783.036	58.4666	17.375	460.831	266.474	1527.34	31.5367	32.4318	2.109
20240123	1	0	0	0	0	0	0	0	0	1277.73	1832.9	2325.12	6738.64	619.267	970.647	7.99894	496.634	680.044	9.90265	515.207	54.1061	102.468	0	310.009	208.437	1014.98	12499	691.576	783.036	58.4666	13.554	359.486	207.872	1191.45	24.6012	25.2995	1.6452
20240123	1	1	0	0	0	0	0	0	0	1277.73	1832.9	2325.12	6738.64	619.267	970.647	7.99894	496.634	680.044	9.90265	515.207	54.1061	102.468	0	310.009	208.437	1014.98	12499	691.576	783.036	58.4666	11.1027	294.473	170.278	975.978	20.1521	20.7241	1.34766
20240123	1	2	0	0	0	0	0	0	0	1277.73	1832.9	2325.12	6738.64	619.267	970.647	7.99894	496.634	680.044	9.90265	515.207	54.1061	102.468	0	310.009	208.437	1014.98	12499	691.576	783.036	58.4666	9.66081	256.23	148.164	849.227	17.5349	18.0326	1.17264
20240123	1	3	0	0	0	0	0	0	0	1277.73	1832.9	2325.12	6738.64	619.267	970.647	7.99894	496.634	680.044	9.90265	515.207	54.1061	102.468	0	310.009	208.437	1014.98	12499	691.576	783.036	58.4666	5.76765	152.973	88.4561	507.001	10.4686	10.7658	0.700085
20240123	1	4	0	0	0	0	0	0	0	1277.73	1832.9	2325.12	6738.64	619.267	970.647	7.99894	496.634	680.044	9.90265	515.207	54.1061	102.468	0	310.009	208.437	1014.98	12499	691.576	783.036	58.4666	4.8304	128.115	74.082	424.614	8.76746	9.01632	0.586321
20240123	1	5	0	0	0	0	0	0	0	2697.42	3869.45	4908.58	14226	1307.34	2049.14	16.8867	496.634	680.044	9.90265	515.207	54.1061	102.468	0	310.009	208.437	1014.98	12499	691.576	783.036	58.4666	6.27232	166.358	96.196	551.364	11.3846	11.7078	0.761342
20240123	1	6	0	0	0	0	0	0	0	5323.85	7637.08	9688	28077.7	2580.28	4044.36	33.3289	496.634	680.044	9.90265	515.207	54.1061	102.468	0	310.009	208.437	1014.98	12499	691.576	783.036	58.4666	13.554	359.486	207.872	1191.45	24.6012	25.2995	1.6452
20240123	1	7	0	0	0	0	0	0	0	5323.85	7637.08	9688	28077.7	2580.28	4044.36	33.3289	496.634	680.044	9.90265	515.207	54.1061	102.468	0	310.009	208.437	1014.98	12499	691.576	783.036	58.4666	22.2054	588.946	340.556	1951.96	40.3042	41.4482	2.69533
20240123	1	8	0	0	0	0	0	0	0	2697.42	3869.45	4908.58	14226	1307.34	2049.14	16.8867	496.634	680.044	9.90265	515.207	54.1061	102.468	0	310.009	208.437	1014.98	12499	691.576	783.036	58.4666	48.304	1281.15	740.82	4246.14	87.6746	90.1632	5.86321
20240123	1	9	3.25131	30.2181	47.8772	279.167	44.7534	75.354	127.527	2697.42	3869.45	4908.58	14226	1307.34	2049.14	16.8867	496.634	680.044	9.90265	515.207	54.1061	102.468	0	310.009	208.437	1014.98	12499	691.576	783.036	58.4666	50.2506	1332.78	770.674	4417.25	91.2078	93.7966	6.09949
20240123	1	10	3.25131	30.2181	47.8772	279.167	44.7534	75.354	127.527	2129.54	3054.83	3875.2	11231.1	1032.11	1617.75	13.3316	496.634	680.044	9.90265	515.207	54.1061	102.468	0	310.009	208.437	1014.98	12499	691.576	783.036	58.4666	48.304	1281.15	740.82	4246.14	87.6746	90.1632	5.86321
20240123	1	11	3.25131	30.2181	47.8772	279.167	44.7534	75.354	127.527	3194.31	4582.25	5812.8	16846.6	1548.17	2426.62	19.9974	496.634	680.044	9.90265	515.207	54.1061	102.468	0	310.009	208.437	1014.98	12499	691.576	783.036	58.4666	41.5271	1101.4	636.884	3650.41	75.374	77.5134	5.04061
20240123	1	12	3.25131	30.2181	47.8772	279.167	44.7534	75.354	127.527	3194.31	4582.25	5812.8	16846.6	1548.17	2426.62	19.9974	496.634	680.044	9.90265	515.207	54.1061	102.468	0	310.009	208.437	1014.98	12499	691.576	783.036	58.4666	38.6432	1024.92	592.656	3396.91	70.1397	72.1306	4.69057
20240123	1	13	3.25131	30.2181	47.8772	279.167	44.7534	75.354	127.527	2697.42	3869.45	4908.58	14226	1307.34	2049.14	16.8867	496.634	680.044	9.90265	515.207	54.1061	102.468	0	310.009	208.437	1014.98	12499	691.576	783.036	58.4666	39.6526	1051.69	608.136	3485.63	71.9717	74.0146	4.81308
20240123	1	14	3.25131	30.2181	47.8772	279.167	44.7534	75.354	127.527	2129.54	3054.83	3875.2	11231.1	1032.11	1617.75	13.3316	496.634	680.044	9.90265	515.207	54.1061	102.468	0	310.009	208.437	1014.98	12499	691.576	783.036	58.4666	41.5271	1101.4	636.884	3650.41	75.374	77.5134	5.04061
20240123	1	15	3.25131	30.2181	47.8772	279.167	44.7534	75.354	127.527	2129.54	3054.83	3875.2	11231.1	1032.11	1617.75	13.3316	496.634	680.044	9.90265	515.207	54.1061	102.468	0	310.009	208.437	1014.98	12499	691.576	783.036	58.4666	40.5898	1076.55	622.51	3568.02	73.6729	75.764	4.92684
20240123	1	16	3.25131	30.2181	47.8772	279.167	44.7534	75.354	127.527	2697.42	3869.45	4908.58	14226	1307.34	2049.14	16.8867	496.634	680.044	9.90265	515.207	54.1061	102.468	0	310.009	208.437	1014.98	12499	691.576	783.036	58.4666	43.4736	1153.03	666.738	3821.52	78.9072	81.1469	5.27689
20240123	1	17	3.25131	30.2181	47.8772	279.167	44.7534	75.354	127.527	5323.85	7637.08	9688	28077.7	2580.28	4044.36	33.3289	496.634	680.044	9.90265	515.207	54.1061	102.468	0	310.009	208.437	1014.98	12499	691.576	783.036	58.4666	57.9649	1537.38	888.984	5095.36	105.21	108.196	7.03585
20240123	1	18	3.25131	30.2181	47.8772	279.167	44.7534	75.354	127.527	5323.85	7637.08	9688	28077.7	2580.28	4044.36	33.3289	496.634	680.044	9.90265	515.207	54.1061	102.468	0	310.009	208.437	1014.98	12499	691.576	783.036	58.4666	48.304	1281.15	740.82	4246.14	87.6746	90.1632	5.86321
20240123	1	19	0	0	0	0	0	0	0	5323.85	7637.08	9688	28077.7	2580.28	4044.36	33.3289	496.634	680.044	9.90265	515.207	54.1061	102.468	0	310.009	208.437	1014.98	12499	691.576	783.036	58.4666	39.6526	1051.69	608.136	3485.63	71.9717	74.0146	4.81308
20240123	1	20	0	0	0	0	0	0	0	5323.85	7637.08	9688	28077.7	2580.28	4044.36	33.3289	496.634	680.044	9.90265	515.207	54.1061	102.468	0	310.009	208.437	1014.98	12499	691.576	783.036	58.4666	31.8662	845.175	488.72	2801.18	57.8391	59.4808	3.86797
20240123	1	21	0	0	0	0	0	0	0	3833.18	5498.69	6975.36	20215.9	1857.8	2911.94	23.9968	496.634	680.044	9.90265	515.207	54.1061	102.468	0	310.009	208.437	1014.98	12499	691.576	783.036	58.4666	27.0358	717.06	414.638	2376.57	49.0716	50.4645	3.28165
20240123	1	22	0	0	0	0	0	0	0	1277.73	1832.9	2325.12	6738.64	619.267	970.647	7.99894	496.634	680.044	9.90265	515.207	54.1061	102.468	0	310.009	208.437	1014.98	12499	691.576	783.036	58.4666	19.3216	512.459	296.328	1698.45	35.0698	36.0653	2.34528
20240123	1	23	0	0	0	0	0	0	0	1277.73	1832.9	2325.12	6738.64	619.267	970.647	7.99894	496.634	680.044	9.90265	515.207	54.1061	102.468	0	310.009	208.437	1014.98	12499	691.576	783.036	58.4666	17.375	460.831	266.474	1527.34	31.5367	32.4318	2.109
20240124	2	0	0	0	0	0	0	0	0	1277.73	1832.9	2325.12	6738.64	619.267	970.647	7.99894	496.634	680.044	9.90265	515.207	54.1061	102.468	0	310.009	208.437	1014.98	12499	691.576	783.036	58.4666	13.554	359.486	207.872	1191.45	24.6012	25.2995	1.6452
20240124	2	1	0	0	0	0	0	0	0	1277.73	1832.9	2325.12	6738.64	619.267	970.647	7.99894	496.634	680.044	9.90265	515.207	54.1061	102.468	0	310.009	208.437	1014.98	12499	691.576	783.036	58.4666	11.1027	294.473	170.278	975.978	20.1521	20.7241	1.34766
20240124	2	2	0	0	0	0	0	0	0	1277.73	1832.9	2325.12	6738.64	619.267	970.647	7.99894	496.634	680.044	9.90265	515.207	54.1061	102.468	0	310.009	208.437	1014.98	12499	691.576	783.036	58.4666	9.66081	256.23	148.164	849.227	17.5349	18.0326	1.17264
20240124	2	3	0	0	0	0	0	0	0	1277.73	1832.9	2325.12	6738.64	619.267	970.647	7.99894	496.634	680.044	9.90265	515.207	54.1061	102.468	0	310.009	208.437	1014.98	12499	691.576	783.036	58.4666	5.76765	152.973	88.4561	507.001	10.4686	10.7658	0.700085
20240124	2	4	0	0	0	0	0	0	0	1277.73	1832.9	2325.12	6738.64	619.267	970.647	7.99894	496.634	680.044	9.90265	515.207	54.1061	102.468	0	310.009	208.437	1014.98	12499	691.576	783.036	58.4666	4.8304	128.115	74.082	424.614	8.76746	9.01632	0.586321
20240124	2	5	0	0	0	0	0	0	0	2697.42	3869.45	4908.58	14226	1307.34	2049.14	16.8867	496.634	680.044	9.90265	515.207	54.1061	102.468	0	310.009	208.437	1014.98	12499	691.576	783.036	58.4666	6.27232	166.358	96.196	551.364	11.3846	11.7078	0.761342
20240124	2	6	0	0	0	0	0	0	0	5323.85	7637.08	9688	28077.7	2580.28	4044.36	33.3289	496.634	680.044	9.90265	515.207	54.1061	102.468	0	310.009	208.437	1014.98	12499	691.576	783.036	58.4666	13.554	359.486	207.872	1191.45	24.6012	25.2995	1.6452
20240124	2	7	0	0	0	0	0	0	0	5323.85	7637.08	9688	28077.7	2580.28	4044.36	33.3289	496.634	680.044	9.90265	515.207	54.1061	102.468	0	310.009	208.437	1014.98	12499	691.576	783.036	58.4666	22.2054	588.946	340.556	1951.96	40.3042	41.4482	2.69533
20240124	2	8	0	0	0	0	0	0	0	2697.42	3869.45	4908.58	14226	1307.34	2049.14	16.8867	496.634	680.044	9.90265	515.207	54.1061	102.468	0	310.009	208.437	1014.98	12499	691.576	783.036	58.4666	48.304	1281.15	740.82	4246.14	87.6746	90.1632	5.86321
20240124	2	9	3.25131	30.2181	47.8772	279.167	44.7534	75.354	127.527	2697.42	3869.45	4908.58	14226	1307.34	2049.14	16.8867	496.634	680.044	9.90265	515.207	54.1061	102.468	0	310.009	208.437	1014.98	12499	691.576	783.036	58.4666	50.2506	1332.78	770.674	4417.25	91.2078	93.7966	6.09949
20240124	2	10	3.25131	30.2181	47.8772	279.167	44.7534	75.354	127.527	2129.54	3054.83	3875.2	11231.1	1032.11	1617.75	13.3316	496.634	680.044	9.90265	515.207	54.1061	102.468	0	310.009	208.437	1014.98	12499	691.576	783.036	58.4666	48.304	1281.15	740.82	4246.14	87.6746	90.1632	5.86321
20240124	2	11	3.25131	30.2181	47.8772	279.167	44.7534	75.354	127.527	3194.31	4582.25	5812.8	16846.6	1548.17	2426.62	19.9974	496.634	680.044	9.90265	515.207	54.1061	102.468	0	310.009	208.437	1014.98	12499	691.576	783.036	58.4666	41.5271	1101.4	636.884	3650.41	75.374	77.5134	5.04061
20240124	2	12	3.25131	30.2181	47.8772	279.167	44.7534	75.354	127.527	3194.31	4582.25	5812.8	16846.6	1548.17	2426.62	19.9974	496.634	680.044	9.90265	515.207	54.1061	102.468	0	310.009	208.437	1014.98	12499	691.576	783.036	58.4666	38.6432	1024.92	592.656	3396.91	70.1397	72.1306	4.69057
20240124	2	13	3.25131	30.2181	47.8772	279.167	44.7534	75.354	127.527	2697.42	3869.45	4908.58	14226	1307.34	2049.14	16.8867	496.634	680.044	9.90265	515.207	54.1061	102.468	0	310.009	208.437	1014.98	12499	691.576	783.036	58.4666	39.6526	1051.69	608.136	3485.63	71.9717	74.0146	4.81308
20240124	2	14	3.25131	30.2181	47.8772	279.167	44.7534	75.354	127.527	2129.54	3054.83	3875.2	11231.1	1032.11	1617.75	13.3316	496.634	680.044	9.90265	515.207	54.1061	102.468	0	310.009	208.437	1014.98	12499	691.576	783.036	58.4666	41.5271	1101.4	636.884	3650.41	75.374	77.5134	5.04061
20240124	2	15	3.25131	30.2181	47.8772	279.167	44.7534	75.354	127.527	2129.54	3054.83	3875.2	11231.1	1032.11	1617.75	13.3316	496.634	680.044	9.90265	515.207	54.1061	102.468	0	310.009	208.437	1014.98	12499	691.576	783.036	58.4666	40.5898	1076.55	622.51	3568.02	73.6729	75.764	4.92684
20240124	2	16	3.25131	30.2181	47.8772	279.167	44.7534	75.354	127.527	2697.42	3869.45	4908.58	14226	1307.34	2049.14	16.8867	496.634	680.044	9.90265	515.207	54.1061	102.468	0	310.009	208.437	1014.98	12499	691.576	783.036	58.4666	43.4736	1153.03	666.738	3821.52	78.9072	81.1469	5.27689
20240124	2	17	3.25131	30.2181	47.8772	279.167	44.7534	75.354	127.527	5323.85	7637.08	9688	28077.7	2580.28	4044.36	33.3289	496.634	680.044	9.90265	515.207	54.1061	102.468	0	310.009	208.437	1014.98	12499	691.576	783.036	58.4666	57.9649	1537.38	888.984	5095.36	105.21	108.196	7.03585
20240124	2	18	3.25131	30.2181	47.8772	279.167	44.7534	75.354	127.527	5323.85	7637.08	9688	28077.7	2580.28	4044.36	33.3289	496.634	680.044	9.90265	515.207	54.1061	102.468	0	310.009	208.437	1014.98	12499	691.576	783.036	58.4666	48.304	1281.15	740.82	4246.14	87.6746	90.1632	5.86321
20240124	2	19	0	0	0	0	0	0	0	5323.85	7637.08	9688	28077.7	2580.28	4044.36	33.3289	496.634	680.044	9.90265	515.207	54.1061	102.468	0	310.009	208.437	1014.98	12499	691.576	783.036	58.4666	39.6526	1051.69	608.136	3485.63	71.9717	74.0146	4.81308
20240124	2	20	0	0	0	0	0	0	0	5323.85	7637.08	9688	28077.7	2580.28	4044.36	33.3289	496.634	680.044	9.90265	515.207	54.1061	102.468	0	310.009	208.437	1014.98	12499	691.576	783.036	58.4666	31.8662	845.175	488.72	2801.18	57.8391	59.4808	3.86797
20240124	2	21	0	0	0	0	0	0	0	3833.18	5498.69	6975.36	20215.9	1857.8	2911.94	23.9968	496.634	680.044	9.90265	515.207	54.1061	102.468	0	310.009	208.437	1014.98	12499	691.576	783.036	58.4666	27.0358	717.06	414.638	2376.57	49.0716	50.4645	3.28165
20240124	2	22	0	0	0	0	0	0	0	1277.73	1832.9	2325.12	6738.64	619.267	970.647	7.99894	496.634	680.044	9.90265	515.207	54.1061	102.468	0	310.009	208.437	1014.98	12499	691.576	783.036	58.4666	19.3216	512.459	296.328	1698.45	35.0698	36.0653	2.34528
20240124	2	23	0	0	0	0	0	0	0	1277.73	1832.9	2325.12	6738.64	619.267	970.647	7.99894	496.634	680.044	9.90265	515.207	54.1061	102.468	0	310.009	208.437	1014.98	12499	691.576	783.036	58.4666	17.375	460.831	266.474	1527.34	31.5367	32.4318	2.109
20240125	3	0	0	0	0	0	0	0	0	1277.73	1832.9	2325.12	6738.64	619.267	970.647	7.99894	496.634	680.044	9.90265	515.207	54.1061	102.468	0	310.009	208.437	1014.98	12499	691.576	783.036	58.4666	13.554	359.486	207.872	1191.45	24.6012	25.2995	1.6452
20240125	3	1	0	0	0	0	0	0	0	1277.73	1832.9	2325.12	6738.64	619.267	970.647	7.99894	496.634	680.044	9.90265	515.207	54.1061	102.468	0	310.009	208.437	1014.98	12499	691.576	783.036	58.4666	11.1027	294.473	170.278	975.978	20.1521	20.7241	1.34766
20240125	3	2	0	0	0	0	0	0	0	1277.73	1832.9	2325.12	6738.64	619.267	970.647	7.99894	496.634	680.044	9.90265	515.207	54.1061	102.468	0	310.009	208.437	1014.98	12499	691.576	783.036	58.4666	9.66081	256.23	148.164	849.227	17.5349	18.0326	1.17264
20240125	3	3	0	0	0	0	0	0	0	1277.73	1832.9	2325.12	6738.64	619.267	970.647	7.99894	496.634	680.044	9.90265	515.207	54.1061	102.468	0	310.009	208.437	1014.98	12499	691.576	783.036	58.4666	5.76765	152.973	88.4561	507.001	10.4686	10.7658	0.700085
20240125	3	4	0	0	0	0	0	0	0	1277.73	1832.9	2325.12	6738.64	619.267	970.647	7.99894	496.634	680.044	9.90265	515.207	54.1061	102.468	0	310.009	208.437	1014.98	12499	691.576	783.036	58.4666	4.8304	128.115	74.082	424.614	8.76746	9.01632	0.586321
20240125	3	5	0	0	0	0	0	0	0	2697.42	3869.45	4908.58	14226	1307.34	2049.14	16.8867	496.634	680.044	9.90265	515.207	54.1061	102.468	0	310.009	208.437	1014.98	12499	691.576	783.036	58.4666	6.27232	166.358	96.196	551.364	11.3846	11.7078	0.761342
20240125	3	6	0	0	0	0	0	0	0	5323.85	7637.08	9688	28077.7	2580.28	4044.36	33.3289	496.634	680.044	9.90265	515.207	54.1061	102.468	0	310.009	208.437	1014.98	12499	691.576	783.036	58.4666	13.554	359.486	207.872	1191.45	24.6012	25.2995	1.6452
20240125	3	7	0	0	0	0	0	0	0	5323.85	7637.08	9688	28077.7	2580.28	4044.36	33.3289	496.634	680.044	9.90265	515.207	54.1061	102.468	0	310.009	208.437	1014.98	12499	691.576	783.036	58.4666	22.2054	588.946	340.556	1951.96	40.3042	41.4482	2.69533
20240125	3	8	0	0	0	0	0	0	0	2697.42	3869.45	4908.58	14226	1307.34	2049.14	16.8867	496.634	680.044	9.90265	515.207	54.1061	102.468	0	310.009	208.437	1014.98	12499	691.576	783.036	58.4666	48.304	1281.15	740.82	4246.14	87.6746	90.1632	5.86321
20240125	3	9	3.25131	30.2181	47.8772	279.167	44.7534	75.354	127.527	2697.42	3869.45	4908.58	14226	1307.34	2049.14	16.8867	496.634	680.044	9.90265	515.207	54.1061	102.468	0	310.009	208.437	1014.98	12499	691.576	783.036	58.4666	50.2506	1332.78	770.674	4417.25	91.2078	93.7966	6.09949
20240125	3	10	3.25131	30.2181	47.8772	279.167	44.7534	75.354	127.527	2129.54	3054.83	3875.2	11231.1	1032.11	1617.75	13.3316	496.634	680.044	9.90265	515.207	54.1061	102.468	0	310.009	208.437	1014.98	12499	691.576	783.036	58.4666	48.304	1281.15	740.82	4246.14	87.6746	90.1632	5.86321
20240125	3	11	3.25131	30.2181	47.8772	279.167	44.7534	75.354	127.527	3194.31	4582.25	5812.8	16846.6	1548.17	2426.62	19.9974	496.634	680.044	9.90265	515.207	54.1061	102.468	0	310.009	208.437	1014.98	12499	691.576	783.036	58.4666	41.5271	1101.4	636.884	3650.41	75.374	77.5134	5.04061
20240125	3	12	3.25131	30.2181	47.8772	279.167	44.7534	75.354	127.527	3194.31	4582.25	5812.8	16846.6	1548.17	2426.62	19.9974	496.634	680.044	9.90265	515.207	54.1061	102.468	0	310.009	208.437	1014.98	12499	691.576	783.036	58.4666	38.6432	1024.92	592.656	3396.91	70.1397	72.1306	4.69057
20240125	3	13	3.25131	30.2181	47.8772	279.167	44.7534	75.354	127.527	2697.42	3869.45	4908.58	14226	1307.34	2049.14	16.8867	496.634	680.044	9.90265	515.207	54.1061	102.468	0	310.009	208.437	1014.98	12499	691.576	783.036	58.4666	39.6526	1051.69	608.136	3485.63	71.9717	74.0146	4.81308
20240125	3	14	3.25131	30.2181	47.8772	279.167	44.7534	75.354	127.527	2129.54	3054.83	3875.2	11231.1	1032.11	1617.75	13.3316	496.634	680.044	9.90265	515.207	54.1061	102.468	0	310.009	208.437	1014.98	12499	691.576	783.036	58.4666	41.5271	1101.4	636.884	3650.41	75.374	77.5134	5.04061
20240125	3	15	3.25131	30.2181	47.8772	279.167	44.7534	75.354	127.527	2129.54	3054.83	3875.2	11231.1	1032.11	1617.75	13.3316	496.634	680.044	9.90265	515.207	54.1061	102.468	0	310.009	208.437	1014.98	12499	691.576	783.036	58.4666	40.5898	1076.55	622.51	3568.02	73.6729	75.764	4.92684
20240125	3	16	3.25131	30.2181	47.8772	279.167	44.7534	75.354	127.527	2697.42	3869.45	4908.58	14226	1307.34	2049.14	16.8867	496.634	680.044	9.90265	515.207	54.1061	102.468	0	310.009	208.437	1014.98	12499	691.576	783.036	58.4666	43.4736	1153.03	666.738	3821.52	78.9072	81.1469	5.27689
20240125	3	17	3.25131	30.2181	47.8772	279.167	44.7534	75.354	127.527	5323.85	7637.08	9688	28077.7	2580.28	4044.36	33.3289	496.634	680.044	9.90265	515.207	54.1061	102.468	0	310.009	208.437	1014.98	12499	691.576	783.036	58.4666	57.9649	1537.38	888.984	5095.36	105.21	108.196	7.03585
20240125	3	18	3.25131	30.2181	47.8772	279.167	44.7534	75.354	127.527	5323.85	7637.08	9688	28077.7	2580.28	4044.36	33.3289	496.634	680.044	9.90265	515.207	54.1061	102.468	0	310.009	208.437	1014.98	12499	691.576	783.036	58.4666	48.304	1281.15	740.82	4246.14	87.6746	90.1632	5.86321
20240125	3	19	0	0	0	0	0	0	0	5323.85	7637.08	9688	28077.7	2580.28	4044.36	33.3289	496.634	680.044	9.90265	515.207	54.1061	102.468	0	310.009	208.437	1014.98	12499	691.576	783.036	58.4666	39.6526	1051.69	608.136	3485.63	71.9717	74.0146	4.81308
20240125	3	20	0	0	0	0	0	0	0	5323.85	7637.08	9688	28077.7	2580.28	4044.36	33.3289	496.634	680.044	9.90265	515.207	54.1061	102.468	0	310.009	208.437	1014.98	12499	691.576	783.036	58.4666	31.8662	845.175	488.72	2801.18	57.8391	59.4808	3.86797
20240125	3	21	0	0	0	0	0	0	0	3833.18	5498.69	6975.36	20215.9	1857.8	2911.94	23.9968	496.634	680.044	9.90265	515.207	54.1061	102.468	0	310.009	208.437	1014.98	12499	691.576	783.036	58.4666	27.0358	717.06	414.638	2376.57	49.0716	50.4645	3.28165
20240125	3	22	0	0	0	0	0	0	0	1277.73	1832.9	2325.12	6738.64	619.267	970.647	7.99894	496.634	680.044	9.90265	515.207	54.1061	102.468	0	310.009	208.437	1014.98	12499	691.576	783.036	58.4666	19.3216	512.459	296.328	1698.45	35.0698	36.0653	2.34528
20240125	3	23	0	0	0	0	0	0	0	1277.73	1832.9	2325.12	6738.64	619.267	970.647	7.99894	496.634	680.044	9.90265	515.207	54.1061	102.468	0	310.009	208.437	1014.98	12499	691.576	783.036	58.4666	17.375	460.831	266.474	1527.34	31.5367	32.4318	2.109
20240126	4	0	0	0	0	0	0	0	0	1277.73	1832.9	2325.12	6738.64	619.267	970.647	7.99894	496.634	680.044	9.90265	515.207	54.1061	102.468	0	310.009	208.437	1014.98	12499	691.576	783.036	58.4666	13.554	359.486	207.872	1191.45	24.6012	25.2995	1.6452
20240126	4	1	0	0	0	0	0	0	0	1277.73	1832.9	2325.12	6738.64	619.267	970.647	7.99894	496.634	680.044	9.90265	515.207	54.1061	102.468	0	310.009	208.437	1014.98	12499	691.576	783.036	58.4666	11.1027	294.473	170.278	975.978	20.1521	20.7241	1.34766
20240126	4	2	0	0	0	0	0	0	0	1277.73	1832.9	2325.12	6738.64	619.267	970.647	7.99894	496.634	680.044	9.90265	515.207	54.1061	102.468	0	310.009	208.437	1014.98	12499	691.576	783.036	58.4666	9.66081	256.23	148.164	849.227	17.5349	18.0326	1.17264
20240126	4	3	0	0	0	0	0	0	0	1277.73	1832.9	2325.12	6738.64	619.267	970.647	7.99894	496.634	680.044	9.90265	515.207	54.1061	102.468	0	310.009	208.437	1014.98	12499	691.576	783.036	58.4666	5.76765	152.973	88.4561	507.001	10.4686	10.7658	0.700085
20240126	4	4	0	0	0	0	0	0	0	1277.73	1832.9	2325.12	6738.64	619.267	970.647	7.99894	496.634	680.044	9.90265	515.207	54.1061	102.468	0	310.009	208.437	1014.98	12499	691.576	783.036	58.4666	4.8304	128.115	74.082	424.614	8.76746	9.01632	0.586321
20240126	4	5	0	0	0	0	0	0	0	2697.42	3869.45	4908.58	14226	1307.34	2049.14	16.8867	496.634	680.044	9.90265	515.207	54.1061	102.468	0	310.009	208.437	1014.98	12499	691.576	783.036	58.4666	6.27232	166.358	96.196	551.364	11.3846	11.7078	0.761342
20240126	4	6	0	0	0	0	0	0	0	5323.85	7637.08	9688	28077.7	2580.28	4044.36	33.3289	496.634	680.044	9.90265	515.207	54.1061	102.468	0	310.009	208.437	1014.98	12499	691.576	783.036	58.4666	13.554	359.486	207.872	1191.45	24.6012	25.2995	1.6452
20240126	4	7	0	0	0	0	0	0	0	5323.85	7637.08	9688	28077.7	2580.28	4044.36	33.3289	496.634	680.044	9.90265	515.207	54.1061	102.468	0	310.009	208.437	1014.98	12499	691.576	783.036	58.4666	22.2054	588.946	340.556	1951.96	40.3042	41.4482	2.69533
20240126	4	8	0	0	0	0	0	0	0	2697.42	3869.45	4908.58	14226	1307.34	2049.14	16.8867	496.634	680.044	9.90265	515.207	54.1061	102.468	0	310.009	208.437	1014.98	12499	691.576	783.036	58.4666	48.304	1281.15	740.82	4246.14	87.6746	90.1632	5.86321
20240126	4	9	3.25131	30.2181	47.8772	279.167	44.7534	75.354	127.527	2697.42	3869.45	4908.58	14226	1307.34	2049.14	16.8867	496.634	680.044	9.90265	515.207	54.1061	102.468	0	310.009	208.437	1014.98	12499	691.576	783.036	58.4666	50.2506	1332.78	770.674	4417.25	91.2078	93.7966	6.09949
20240126	4	10	3.25131	30.2181	47.8772	279.167	44.7534	75.354	127.527	2129.54	3054.83	3875.2	11231.1	1032.11	1617.75	13.3316	496.634	680.044	9.90265	515.207	54.1061	102.468	0	310.009	208.437	1014.98	12499	691.576	783.036	58.4666	48.304	1281.15	740.82	4246.14	87.6746	90.1632	5.86321
20240126	4	11	3.25131	30.2181	47.8772	279.167	44.7534	75.354	127.527	3194.31	4582.25	5812.8	16846.6	1548.17	2426.62	19.9974	496.634	680.044	9.90265	515.207	54.1061	102.468	0	310.009	208.437	1014.98	12499	691.576	783.036	58.4666	41.5271	1101.4	636.884	3650.41	75.374	77.5134	5.04061
20240126	4	12	3.25131	30.2181	47.8772	279.167	44.7534	75.354	127.527	3194.31	4582.25	5812.8	16846.6	1548.17	2426.62	19.9974	496.634	680.044	9.90265	515.207	54.1061	102.468	0	310.009	208.437	1014.98	12499	691.576	783.036	58.4666	38.6432	1024.92	592.656	3396.91	70.1397	72.1306	4.69057
20240126	4	13	3.25131	30.2181	47.8772	279.167	44.7534	75.354	127.527	2697.42	3869.45	4908.58	14226	1307.34	2049.14	16.8867	496.634	680.044	9.90265	515.207	54.1061	102.468	0	310.009	208.437	1014.98	12499	691.576	783.036	58.4666	39.6526	1051.69	608.136	3485.63	71.9717	74.0146	4.81308
20240126	4	14	3.25131	30.2181	47.8772	279.167	44.7534	75.354	127.527	2129.54	3054.83	3875.2	11231.1	1032.11	1617.75	13.3316	496.634	680.044	9.90265	515.207	54.1061	102.468	0	310.009	208.437	1014.98	12499	691.576	783.036	58.4666	41.5271	1101.4	636.884	3650.41	75.374	77.5134	5.04061
20240126	4	15	3.25131	30.2181	47.8772	279.167	44.7534	75.354	127.527	2129.54	3054.83	3875.2	11231.1	1032.11	1617.75	13.3316	496.634	680.044	9.90265	515.207	54.1061	102.468	0	310.009	208.437	1014.98	12499	691.576	783.036	58.4666	40.5898	1076.55	622.51	3568.02	73.6729	75.764	4.92684
20240126	4	16	3.25131	30.2181	47.8772	279.167	44.7534	75.354	127.527	2697.42	3869.45	4908.58	14226	1307.34	2049.14	16.8867	496.634	680.044	9.90265	515.207	54.1061	102.468	0	310.009	208.437	1014.98	12499	691.576	783.036	58.4666	43.4736	1153.03	666.738	3821.52	78.9072	81.1469	5.27689
20240126	4	17	3.25131	30.2181	47.8772	279.167	44.7534	75.354	127.527	5323.85	7637.08	9688	28077.7	2580.28	4044.36	33.3289	496.634	680.044	9.90265	515.207	54.1061	102.468	0	310.009	208.437	1014.98	12499	691.576	783.036	58.4666	57.9649	1537.38	888.984	5095.36	105.21	108.196	7.03585
20240126	4	18	3.25131	30.2181	47.8772	279.167	44.7534	75.354	127.527	5323.85	7637.08	9688	28077.7	2580.28	4044.36	33.3289	496.634	680.044	9.90265	515.207	54.1061	102.468	0	310.009	208.437	1014.98	12499	691.576	783.036	58.4666	48.304	1281.15	740.82	4246.14	87.6746	90.1632	5.86321
20240126	4	19	0	0	0	0	0	0	0	5323.85	7637.08	9688	28077.7	2580.28	4044.36	33.3289	496.634	680.044	9.90265	515.207	54.1061	102.468	0	310.009	208.437	1014.98	12499	691.576	783.036	58.4666	39.6526	1051.69	608.136	3485.63	71.9717	74.0146	4.81308
20240126	4	20	0	0	0	0	0	0	0	5323.85	7637.08	9688	28077.7	2580.28	4044.36	33.3289	496.634	680.044	9.90265	515.207	54.1061	102.468	0	310.009	208.437	1014.98	12499	691.576	783.036	58.4666	31.8662	845.175	488.72	2801.18	57.8391	59.4808	3.86797
20240126	4	21	0	0	0	0	0	0	0	3833.18	5498.69	6975.36	20215.9	1857.8	2911.94	23.9968	496.634	680.044	9.90265	515.207	54.1061	102.468	0	310.009	208.437	1014.98	12499	691.576	783.036	58.4666	27.0358	717.06	414.638	2376.57	49.0716	50.4645	3.28165
20240126	4	22	0	0	0	0	0	0	0	1277.73	1832.9	2325.12	6738.64	619.267	970.647	7.99894	496.634	680.044	9.90265	515.207	54.1061	102.468	0	310.009	208.437	1014.98	12499	691.576	783.036	58.4666	19.3216	512.459	296.328	1698.45	35.0698	36.0653	2.34528
20240126	4	23	0	0	0	0	0	0	0	1277.73	1832.9	2325.12	6738.64	619.267	970.647	7.99894	496.634	680.044	9.90265	515.207	54.1061	102.468	0	310.009	208.437	1014.98	12499	691.576	783.036	58.4666	17.375	460.831	266.474	1527.34	31.5367	32.4318	2.109
20240127	5	0	0	0	0	0	0	0	0	1309.05	1877.83	2382.12	6903.83	634.447	994.442	8.19503	472.974	647.646	9.43088	490.663	51.5284	97.5867	0	306.377	205.995	1003.09	12352.6	683.474	773.862	57.7817	13.0347	345.715	199.909	1145.81	23.6588	24.3304	1.58217
20240127	5	1	0	0	0	0	0	0	0	1309.05	1877.83	2382.12	6903.83	634.447	994.442	8.19503	472.974	647.646	9.43088	490.663	51.5284	97.5867	0	306.377	205.995	1003.09	12352.6	683.474	773.862	57.7817	10.6774	283.192	163.755	938.59	19.3801	19.9302	1.29604
20240127	5	2	0	0	0	0	0	0	0	1309.05	1877.83	2382.12	6903.83	634.447	994.442	8.19503	472.974	647.646	9.43088	490.663	51.5284	97.5867	0	306.377	205.995	1003.09	12352.6	683.474	773.862	57.7817	9.29072	246.414	142.488	816.695	16.8632	17.3418	1.12772
20240127	5	3	0	0	0	0	0	0	0	1309.05	1877.83	2382.12	6903.83	634.447	994.442	8.19503	472.974	647.646	9.43088	490.663	51.5284	97.5867	0	306.377	205.995	1003.09	12352.6	683.474	773.862	57.7817	5.5467	147.113	85.0676	487.579	10.0676	10.3533	0.673266
20240127	5	4	0	0	0	0	0	0	0	1309.05	1877.83	2382.12	6903.83	634.447	994.442	8.19503	472.974	647.646	9.43088	490.663	51.5284	97.5867	0	306.377	205.995	1003.09	12352.6	683.474	773.862	57.7817	4.64536	123.207	71.2441	408.348	8.4316	8.67092	0.56386
20240127	5	5	0	0	0	0	0	0	0	2763.54	3964.31	5028.91	14574.7	1339.39	2099.38	17.3006	472.974	647.646	9.43088	490.663	51.5284	97.5867	0	306.377	205.995	1003.09	12352.6	683.474	773.862	57.7817	6.03204	159.985	92.511	530.242	10.9485	11.2593	0.732176
20240127	5	6	0	0	0	0	0	0	0	5454.36	7824.29	9925.48	28765.9	2643.53	4143.51	34.1459	472.974	647.646	9.43088	490.663	51.5284	97.5867	0	306.377	205.995	1003.09	12352.6	683.474	773.862	57.7817	13.0347	345.715	199.909	1145.81	23.6588	24.3304	1.58217
20240127	5	7	0	0	0	0	0	0	0	5454.36	7824.29	9925.48	28765.9	2643.53	4143.51	34.1459	472.974	647.646	9.43088	490.663	51.5284	97.5867	0	306.377	205.995	1003.09	12352.6	683.474	773.862	57.7817	21.3548	566.384	327.51	1877.18	38.7602	39.8604	2.59207
20240127	5	8	0	0	0	0	0	0	0	2763.54	3964.31	5028.91	14574.7	1339.39	2099.38	17.3006	472.974	647.646	9.43088	490.663	51.5284	97.5867	0	306.377	205.995	1003.09	12352.6	683.474	773.862	57.7817	46.4536	1232.07	712.441	4083.48	84.316	86.7092	5.6386
20240127	5	9	3.25131	30.2181	47.8772	279.167	44.7534	75.354	127.527	2763.54	3964.31	5028.91	14574.7	1339.39	2099.38	17.3006	472.974	647.646	9.43088	490.663	51.5284	97.5867	0	306.377	205.995	1003.09	12352.6	683.474	773.862	57.7817	48.3256	1281.72	741.151	4248.03	87.7138	90.2035	5.86583
20240127	5	10	3.25131	30.2181	47.8772	279.167	44.7534	75.354	127.527	2181.74	3129.72	3970.19	11506.4	1057.41	1657.4	13.6584	472.974	647.646	9.43088	490.663	51.5284	97.5867	0	306.377	205.995	1003.09	12352.6	683.474	773.862	57.7817	46.4536	1232.07	712.441	4083.48	84.316	86.7092	5.6386
20240127	5	11	3.25131	30.2181	47.8772	279.167	44.7534	75.354	127.527	3272.62	4694.57	5955.29	17259.6	1586.12	2486.1	20.4876	472.974	647.646	9.43088	490.663	51.5284	97.5867	0	306.377	205.995	1003.09	12352.6	683.474	773.862	57.7817	39.9362	1059.21	612.486	3510.57	72.4866	74.5441	4.84751
20240127	5	12	3.25131	30.2181	47.8772	279.167	44.7534	75.354	127.527	3272.62	4694.57	5955.29	17259.6	1586.12	2486.1	20.4876	472.974	647.646	9.43088	490.663	51.5284	97.5867	0	306.377	205.995	1003.09	12352.6	683.474	773.862	57.7817	37.1629	985.656	569.953	3266.78	67.4528	69.3674	4.51088
20240127	5	13	3.25131	30.2181	47.8772	279.167	44.7534	75.354	127.527	2763.54	3964.31	5028.91	14574.7	1339.39	2099.38	17.3006	472.974	647.646	9.43088	490.663	51.5284	97.5867	0	306.377	205.995	1003.09	12352.6	683.474	773.862	57.7817	38.1336	1011.4	584.839	3352.11	69.2146	71.1792	4.6287
20240127	5	14	3.25131	30.2181	47.8772	279.167	44.7534	75.354	127.527	2181.74	3129.72	3970.19	11506.4	1057.41	1657.4	13.6584	472.974	647.646	9.43088	490.663	51.5284	97.5867	0	306.377	205.995	1003.09	12352.6	683.474	773.862	57.7817	39.9362	1059.21	612.486	3510.57	72.4866	74.5441	4.84751
20240127	5	15	3.25131	30.2181	47.8772	279.167	44.7534	75.354	127.527	2181.74	3129.72	3970.19	11506.4	1057.41	1657.4	13.6584	472.974	647.646	9.43088	490.663	51.5284	97.5867	0	306.377	205.995	1003.09	12352.6	683.474	773.862	57.7817	39.0349	1035.31	598.663	3431.34	70.8506	72.8616	4.73811
20240127	5	16	3.25131	30.2181	47.8772	279.167	44.7534	75.354	127.527	2763.54	3964.31	5028.91	14574.7	1339.39	2099.38	17.3006	472.974	647.646	9.43088	490.663	51.5284	97.5867	0	306.377	205.995	1003.09	12352.6	683.474	773.862	57.7817	41.8083	1108.86	641.197	3675.13	75.8844	78.0383	5.07474
20240127	5	17	3.25131	30.2181	47.8772	279.167	44.7534	75.354	127.527	5454.36	7824.29	9925.48	28765.9	2643.53	4143.51	34.1459	472.974	647.646	9.43088	490.663	51.5284	97.5867	0	306.377	205.995	1003.09	12352.6	683.474	773.862	57.7817	55.7443	1478.48	854.929	4900.17	101.179	104.051	6.76632
20240127	5	18	3.25131	30.2181	47.8772	279.167	44.7534	75.354	127.527	5454.36	7824.29	9925.48	28765.9	2643.53	4143.51	34.1459	472.974	647.646	9.43088	490.663	51.5284	97.5867	0	306.377	205.995	1003.09	12352.6	683.474	773.862	57.7817	46.4536	1232.07	712.441	4083.48	84.316	86.7092	5.6386
20240127	5	19	0	0	0	0	0	0	0	5454.36	7824.29	9925.48	28765.9	2643.53	4143.51	34.1459	472.974	647.646	9.43088	490.663	51.5284	97.5867	0	306.377	205.995	1003.09	12352.6	683.474	773.862	57.7817	38.1336	1011.4	584.839	3352.11	69.2146	71.1792	4.6287
20240127	5	20	0	0	0	0	0	0	0	5454.36	7824.29	9925.48	28765.9	2643.53	4143.51	34.1459	472.974	647.646	9.43088	490.663	51.5284	97.5867	0	306.377	205.995	1003.09	12352.6	683.474	773.862	57.7817	30.6455	812.798	469.998	2693.87	55.6234	57.2022	3.71979
20240127	5	21	0	0	0	0	0	0	0	3927.14	5633.49	7146.35	20711.5	1903.34	2983.32	24.5851	472.974	647.646	9.43088	490.663	51.5284	97.5867	0	306.377	205.995	1003.09	12352.6	683.474	773.862	57.7817	26.0002	689.591	398.754	2285.53	47.1918	48.5313	3.15593
20240127	5	22	0	0	0	0	0	0	0	1309.05	1877.83	2382.12	6903.83	634.447	994.442	8.19503	472.974	647.646	9.43088	490.663	51.5284	97.5867	0	306.377	205.995	1003.09	12352.6	683.474	773.862	57.7817	18.5814	492.828	284.976	1633.39	33.7264	34.6837	2.25544
20240127	5	23	0	0	0	0	0	0	0	1309.05	1877.83	2382.12	6903.83	634.447	994.442	8.19503	472.974	647.646	9.43088	490.663	51.5284	97.5867	0	306.377	205.995	1003.09	12352.6	683.474	773.862	57.7817	16.7094	443.177	256.266	1468.83	30.3286	31.1894	2.02821
20240128	6	0	0	0	0	0	0	0	0	1316.01	1887.81	2394.78	6940.54	637.821	999.729	8.2386	455.623	623.888	9.08492	472.663	49.6382	94.0068	0	304.561	204.774	997.144	12279.3	679.423	769.275	57.4392	12.9066	342.317	197.944	1134.55	23.4262	24.0912	1.56662
20240128	6	1	0	0	0	0	0	0	0	1316.01	1887.81	2394.78	6940.54	637.821	999.729	8.2386	455.623	623.888	9.08492	472.663	49.6382	94.0068	0	304.561	204.774	997.144	12279.3	679.423	769.275	57.4392	10.5724	280.408	162.145	929.363	19.1896	19.7343	1.2833
20240128	6	2	0	0	0	0	0	0	0	1316.01	1887.81	2394.78	6940.54	637.821	999.729	8.2386	455.623	623.888	9.08492	472.663	49.6382	94.0068	0	304.561	204.774	997.144	12279.3	679.423	769.275	57.4392	9.19939	243.992	141.087	808.667	16.6974	17.1714	1.11663
20240128	6	3	0	0	0	0	0	0	0	1316.01	1887.81	2394.78	6940.54	637.821	999.729	8.2386	455.623	623.888	9.08492	472.663	49.6382	94.0068	0	304.561	204.774	997.144	12279.3	679.423	769.275	57.4392	5.49217	145.667	84.2313	482.786	9.96861	10.2516	0.666647
20240128	6	4	0	0	0	0	0	0	0	1316.01	1887.81	2394.78	6940.54	637.821	999.729	8.2386	455.623	623.888	9.08492	472.663	49.6382	94.0068	0	304.561	204.774	997.144	12279.3	679.423	769.275	57.4392	4.5997	121.996	70.5437	404.333	8.34871	8.58569	0.558317
20240128	6	5	0	0	0	0	0	0	0	2778.24	3985.38	5055.65	14652.2	1346.51	2110.54	17.3926	455.623	623.888	9.08492	472.663	49.6382	94.0068	0	304.561	204.774	997.144	12279.3	679.423	769.275	57.4392	5.97274	158.412	91.6016	525.03	10.8409	11.1486	0.724979
20240128	6	6	0	0	0	0	0	0	0	5483.36	7865.89	9978.26	28918.9	2657.59	4165.54	34.3275	455.623	623.888	9.08492	472.663	49.6382	94.0068	0	304.561	204.774	997.144	12279.3	679.423	769.275	57.4392	12.9066	342.317	197.944	1134.55	23.4262	24.0912	1.56662
20240128	6	7	0	0	0	0	0	0	0	5483.36	7865.89	9978.26	28918.9	2657.59	4165.54	34.3275	455.623	623.888	9.08492	472.663	49.6382	94.0068	0	304.561	204.774	997.144	12279.3	679.423	769.275	57.4392	21.1449	560.817	324.291	1858.73	38.3792	39.4685	2.56659
20240128	6	8	0	0	0	0	0	0	0	2778.24	3985.38	5055.65	14652.2	1346.51	2110.54	17.3926	455.623	623.888	9.08492	472.663	49.6382	94.0068	0	304.561	204.774	997.144	12279.3	679.423	769.275	57.4392	45.997	1219.96	705.437	4043.33	83.4871	85.8569	5.58317
20240128	6	9	3.25131	30.2181	47.8772	279.167	44.7534	75.354	127.527	2778.24	3985.38	5055.65	14652.2	1346.51	2110.54	17.3926	455.623	623.888	9.08492	472.663	49.6382	94.0068	0	304.561	204.774	997.144	12279.3	679.423	769.275	57.4392	47.8506	1269.12	733.865	4206.27	86.8515	89.3168	5.80816
20240128	6	10	3.25131	30.2181	47.8772	279.167	44.7534	75.354	127.527	2193.35	3146.36	3991.3	11567.6	1063.03	1666.22	13.731	455.623	623.888	9.08492	472.663	49.6382	94.0068	0	304.561	204.774	997.144	12279.3	679.423	769.275	57.4392	45.997	1219.96	705.437	4043.33	83.4871	85.8569	5.58317
20240128	6	11	3.25131	30.2181	47.8772	279.167	44.7534	75.354	127.527	3290.02	4719.53	5986.95	17351.3	1594.55	2499.32	20.5965	455.623	623.888	9.08492	472.663	49.6382	94.0068	0	304.561	204.774	997.144	12279.3	679.423	769.275	57.4392	39.5437	1048.8	606.465	3476.06	71.774	73.8113	4.79986
20240128	6	12	3.25131	30.2181	47.8772	279.167	44.7534	75.354	127.527	3290.02	4719.53	5986.95	17351.3	1594.55	2499.32	20.5965	455.623	623.888	9.08492	472.663	49.6382	94.0068	0	304.561	204.774	997.144	12279.3	679.423	769.275	57.4392	36.7976	975.967	564.35	3234.67	66.7897	68.6855	4.46654
20240128	6	13	3.25131	30.2181	47.8772	279.167	44.7534	75.354	127.527	2778.24	3985.38	5055.65	14652.2	1346.51	2110.54	17.3926	455.623	623.888	9.08492	472.663	49.6382	94.0068	0	304.561	204.774	997.144	12279.3	679.423	769.275	57.4392	37.7587	1001.46	579.09	3319.15	68.5342	70.4795	4.5832
20240128	6	14	3.25131	30.2181	47.8772	279.167	44.7534	75.354	127.527	2193.35	3146.36	3991.3	11567.6	1063.03	1666.22	13.731	455.623	623.888	9.08492	472.663	49.6382	94.0068	0	304.561	204.774	997.144	12279.3	679.423	769.275	57.4392	39.5437	1048.8	606.465	3476.06	71.774	73.8113	4.79986
20240128	6	15	3.25131	30.2181	47.8772	279.167	44.7534	75.354	127.527	2193.35	3146.36	3991.3	11567.6	1063.03	1666.22	13.731	455.623	623.888	9.08492	472.663	49.6382	94.0068	0	304.561	204.774	997.144	12279.3	679.423	769.275	57.4392	38.6512	1025.13	592.778	3397.61	70.1541	72.1454	4.69153
20240128	6	16	3.25131	30.2181	47.8772	279.167	44.7534	75.354	127.527	2778.24	3985.38	5055.65	14652.2	1346.51	2110.54	17.3926	455.623	623.888	9.08492	472.663	49.6382	94.0068	0	304.561	204.774	997.144	12279.3	679.423	769.275	57.4392	41.3973	1097.96	634.894	3639	75.1384	77.2712	5.02485
20240128	6	17	3.25131	30.2181	47.8772	279.167	44.7534	75.354	127.527	5483.36	7865.89	9978.26	28918.9	2657.59	4165.54	34.3275	455.623	623.888	9.08492	472.663	49.6382	94.0068	0	304.561	204.774	997.144	12279.3	679.423	769.275	57.4392	55.1964	1463.95	846.525	4852	100.185	103.028	6.69981
20240128	6	18	3.25131	30.2181	47.8772	279.167	44.7534	75.354	127.527	5483.36	7865.89	9978.26	28918.9	2657.59	4165.54	34.3275	455.623	623.888	9.08492	472.663	49.6382	94.0068	0	304.561	204.774	997.144	12279.3	679.423	769.275	57.4392	45.997	1219.96	705.437	4043.33	83.4871	85.8569	5.58317
20240128	6	19	0	0	0	0	0	0	0	5483.36	7865.89	9978.26	28918.9	2657.59	4165.54	34.3275	455.623	623.888	9.08492	472.663	49.6382	94.0068	0	304.561	204.774	997.144	12279.3	679.423	769.275	57.4392	37.7587	1001.46	579.09	3319.15	68.5342	70.4795	4.5832
20240128	6	20	0	0	0	0	0	0	0	5483.36	7865.89	9978.26	28918.9	2657.59	4165.54	34.3275	455.623	623.888	9.08492	472.663	49.6382	94.0068	0	304.561	204.774	997.144	12279.3	679.423	769.275	57.4392	30.3443	804.808	465.378	2667.39	55.0766	56.6399	3.68323
20240128	6	21	0	0	0	0	0	0	0	3948.02	5663.44	7184.35	20821.6	1913.46	2999.19	24.7158	455.623	623.888	9.08492	472.663	49.6382	94.0068	0	304.561	204.774	997.144	12279.3	679.423	769.275	57.4392	25.7446	682.812	394.834	2263.06	46.7279	48.0542	3.12491
20240128	6	22	0	0	0	0	0	0	0	1316.01	1887.81	2394.78	6940.54	637.821	999.729	8.2386	455.623	623.888	9.08492	472.663	49.6382	94.0068	0	304.561	204.774	997.144	12279.3	679.423	769.275	57.4392	18.3988	487.983	282.175	1617.33	33.3949	34.3427	2.23327
20240128	6	23	0	0	0	0	0	0	0	1316.01	1887.81	2394.78	6940.54	637.821	999.729	8.2386	455.623	623.888	9.08492	472.663	49.6382	94.0068	0	304.561	204.774	997.144	12279.3	679.423	769.275	57.4392	16.5452	438.821	253.747	1454.39	30.0304	30.8828	2.00828
20240129	0	0	0	0	0	0	0	0	0	1277.73	1832.9	2325.12	6738.64	619.267	970.647	7.99894	496.634	680.044	9.90265	515.207	54.1061	102.468	0	310.009	208.437	1014.98	12499	691.576	783.036	58.4666	13.554	359.486	207.872	1191.45	24.6012	25.2995	1.6452
20240129	0	1	0	0	0	0	0	0	0	1277.73	1832.9	2325.12	6738.64	619.267	970.647	7.99894	496.634	680.044	9.90265	515.207	54.1061	102.468	0	310.009	208.437	1014.98	12499	691.576	783.036	58.4666	11.1027	294.473	170.278	975.978	20.1521	20.7241	1.34766
20240129	0	2	0	0	0	0	0	0	0	1277.73	1832.9	2325.12	6738.64	619.267	970.647	7.99894	496.634	680.044	9.90265	515.207	54.1061	102.468	0	310.009	208.437	1014.98	12499	691.576	783.036	58.4666	9.66081	256.23	148.164	849.227	17.5349	18.0326	1.17264
20240129	0	3	0	0	0	0	0	0	0	1277.73	1832.9	2325.12	6738.64	619.267	970.647	7.99894	496.634	680.044	9.90265	515.207	54.1061	102.468	0	310.009	208.437	1014.98	12499	691.576	783.036	58.4666	5.76765	152.973	88.4561	507.001	10.4686	10.7658	0.700085
20240129	0	4	0	0	0	0	0	0	0	1277.73	1832.9	2325.12	6738.64	619.267	970.647	7.99894	496.634	680.044	9.90265	515.207	54.1061	102.468	0	310.009	208.437	1014.98	12499	691.576	783.036	58.4666	4.8304	128.115	74.082	424.614	8.76746	9.01632	0.586321
20240129	0	5	0	0	0	0	0	0	0	2697.42	3869.45	4908.58	14226	1307.34	2049.14	16.8867	496.634	680.044	9.90265	515.207	54.1061	102.468	0	310.009	208.437	1014.98	12499	691.576	783.036	58.4666	6.27232	166.358	96.196	551.364	11.3846	11.7078	0.761342
20240129	0	6	0	0	0	0	0	0	0	5323.85	7637.08	9688	28077.7	2580.28	4044.36	33.3289	496.634	680.044	9.90265	515.207	54.1061	102.468	0	310.009	208.437	1014.98	12499	691.576	783.036	58.4666	13.554	359.486	207.872	1191.45	24.6012	25.2995	1.6452
20240129	0	7	0	0	0	0	0	0	0	5323.85	7637.08	9688	28077.7	2580.28	4044.36	33.3289	496.634	680.044	9.90265	515.207	54.1061	102.468	0	310.009	208.437	1014.98	12499	691.576	783.036	58.4666	22.2054	588.946	340.556	1951.96	40.3042	41.4482	2.69533
20240129	0	8	0	0	0	0	0	0	0	2697.42	3869.45	4908.58	14226	1307.34	2049.14	16.8867	496.634	680.044	9.90265	515.207	54.1061	102.468	0	310.009	208.437	1014.98	12499	691.576	783.036	58.4666	48.304	1281.15	740.82	4246.14	87.6746	90.1632	5.86321
20240129	0	9	3.25131	30.2181	47.8772	279.167	44.7534	75.354	127.527	2697.42	3869.45	4908.58	14226	1307.34	2049.14	16.8867	496.634	680.044	9.90265	515.207	54.1061	102.468	0	310.009	208.437	1014.98	12499	691.576	783.036	58.4666	50.2506	1332.78	770.674	4417.25	91.2078	93.7966	6.09949
20240129	0	10	3.25131	30.2181	47.8772	279.167	44.7534	75.354	127.527	2129.54	3054.83	3875.2	11231.1	1032.11	1617.75	13.3316	496.634	680.044	9.90265	515.207	54.1061	102.468	0	310.009	208.437	1014.98	12499	691.576	783.036	58.4666	48.304	1281.15	740.82	4246.14	87.6746	90.1632	5.86321
20240129	0	11	3.25131	30.2181	47.8772	279.167	44.7534	75.354	127.527	3194.31	4582.25	5812.8	16846.6	1548.17	2426.62	19.9974	496.634	680.044	9.90265	515.207	54.1061	102.468	0	310.009	208.437	1014.98	12499	691.576	783.036	58.4666	41.5271	1101.4	636.884	3650.41	75.374	77.5134	5.04061
20240129	0	12	3.25131	30.2181	47.8772	279.167	44.7534	75.354	127.527	3194.31	4582.25	5812.8	16846.6	1548.17	2426.62	19.9974	496.634	680.044	9.90265	515.207	54.1061	102.468	0	310.009	208.437	1014.98	12499	691.576	783.036	58.4666	38.6432	1024.92	592.656	3396.91	70.1397	72.1306	4.69057
20240129	0	13	3.25131	30.2181	47.8772	279.167	44.7534	75.354	127.527	2697.42	3869.45	4908.58	14226	1307.34	2049.14	16.8867	496.634	680.044	9.90265	515.207	54.1061	102.468	0	310.009	208.437	1014.98	12499	691.576	783.036	58.4666	39.6526	1051.69	608.136	3485.63	71.9717	74.0146	4.81308
20240129	0	14	3.25131	30.2181	47.8772	279.167	44.7534	75.354	127.527	2129.54	3054.83	3875.2	11231.1	1032.11	1617.75	13.3316	496.634	680.044	9.90265	515.207	54.1061	102.468	0	310.009	208.437	1014.98	12499	691.576	783.036	58.4666	41.5271	1101.4	636.884	3650.41	75.374	77.5134	5.04061
20240129	0	15	3.25131	30.2181	47.8772	279.167	44.7534	75.354	127.527	2129.54	3054.83	3875.2	11231.1	1032.11	1617.75	13.3316	496.634	680.044	9.90265	515.207	54.1061	102.468	0	310.009	208.437	1014.98	12499	691.576	783.036	58.4666	40.5898	1076.55	622.51	3568.02	73.6729	75.764	4.92684
20240129	0	16	3.25131	30.2181	47.8772	279.167	44.7534	75.354	127.527	2697.42	3869.45	4908.58	14226	1307.34	2049.14	16.8867	496.634	680.044	9.90265	515.207	54.1061	102.468	0	310.009	208.437	1014.98	12499	691.576	783.036	58.4666	43.4736	1153.03	666.738	3821.52	78.9072	81.1469	5.27689
20240129	0	17	3.25131	30.2181	47.8772	279.167	44.7534	75.354	127.527	5323.85	7637.08	9688	28077.7	2580.28	4044.36	33.3289	496.634	680.044	9.90265	515.207	54.1061	102.468	0	310.009	208.437	1014.98	12499	691.576	783.036	58.4666	57.9649	1537.38	888.984	5095.36	105.21	108.196	7.03585
20240129	0	18	3.25131	30.2181	47.8772	279.167	44.7534	75.354	127.527	5323.85	7637.08	9688	28077.7	2580.28	4044.36	33.3289	496.634	680.044	9.90265	515.207	54.1061	102.468	0	310.009	208.437	1014.98	12499	691.576	783.036	58.4666	48.304	1281.15	740.82	4246.14	87.6746	90.1632	5.86321
20240129	0	19	0	0	0	0	0	0	0	5323.85	7637.08	9688	28077.7	2580.28	4044.36	33.3289	496.634	680.044	9.90265	515.207	54.1061	102.468	0	310.009	208.437	1014.98	12499	691.576	783.036	58.4666	39.6526	1051.69	608.136	3485.63	71.9717	74.0146	4.81308
20240129	0	20	0	0	0	0	0	0	0	5323.85	7637.08	9688	28077.7	2580.28	4044.36	33.3289	496.634	680.044	9.90265	515.207	54.1061	102.468	0	310.009	208.437	1014.98	12499	691.576	783.036	58.4666	31.8662	845.175	488.72	2801.18	57.8391	59.4808	3.86797
20240129	0	21	0	0	0	0	0	0	0	3833.18	5498.69	6975.36	20215.9	1857.8	2911.94	23.9968	496.634	680.044	9.90265	515.207	54.1061	102.468	0	310.009	208.437	1014.98	12499	691.576	783.036	58.4666	27.0358	717.06	414.638	2376.57	49.0716	50.4645	3.28165
20240129	0	22	0	0	0	0	0	0	0	1277.73	1832.9	2325.12	6738.64	619.267	970.647	7.99894	496.634	680.044	9.90265	515.207	54.1061	102.468	0	310.009	208.437	1014.98	12499	691.576	783.036	58.4666	19.3216	512.459	296.328	1698.45	35.0698	36.0653	2.34528
20240129	0	23	0	0	0	0	0	0	0	1277.73	1832.9	2325.12	6738.64	619.267	970.647	7.99894	496.634	680.044	9.90265	515.207	54.1061	102.468	0	310.009	208.437	1014.98	12499	691.576	783.036	58.4666	17.375	460.831	266.474	1527.34	31.5367	32.4318	2.109
20240130	1	0	0	0	0	0	0	0	0	1277.73	1832.9	2325.12	6738.64	619.267	970.647	7.99894	496.634	680.044	9.90265	515.207	54.1061	102.468	0	310.009	208.437	1014.98	12499	691.576	783.036	58.4666	13.554	359.486	207.872	1191.45	24.6012	25.2995	1.6452
20240130	1	1	0	0	0	0	0	0	0	1277.73	1832.9	2325.12	6738.64	619.267	970.647	7.99894	496.634	680.044	9.90265	515.207	54.1061	102.468	0	310.009	208.437	1014.98	12499	691.576	783.036	58.4666	11.1027	294.473	170.278	975.978	20.1521	20.7241	1.34766
20240130	1	2	0	0	0	0	0	0	0	1277.73	1832.9	2325.12	6738.64	619.267	970.647	7.99894	496.634	680.044	9.90265	515.207	54.1061	102.468	0	310.009	208.437	1014.98	12499	691.576	783.036	58.4666	9.66081	256.23	148.164	849.227	17.5349	18.0326	1.17264
20240130	1	3	0	0	0	0	0	0	0	1277.73	1832.9	2325.12	6738.64	619.267	970.647	7.99894	496.634	680.044	9.90265	515.207	54.1061	102.468	0	310.009	208.437	1014.98	12499	691.576	783.036	58.4666	5.76765	152.973	88.4561	507.001	10.4686	10.7658	0.700085
20240130	1	4	0	0	0	0	0	0	0	1277.73	1832.9	2325.12	6738.64	619.267	970.647	7.99894	496.634	680.044	9.90265	515.207	54.1061	102.468	0	310.009	208.437	1014.98	12499	691.576	783.036	58.4666	4.8304	128.115	74.082	424.614	8.76746	9.01632	0.586321
20240130	1	5	0	0	0	0	0	0	0	2697.42	3869.45	4908.58	14226	1307.34	2049.14	16.8867	496.634	680.044	9.90265	515.207	54.1061	102.468	0	310.009	208.437	1014.98	12499	691.576	783.036	58.4666	6.27232	166.358	96.196	551.364	11.3846	11.7078	0.761342
20240130	1	6	0	0	0	0	0	0	0	5323.85	7637.08	9688	28077.7	2580.28	4044.36	33.3289	496.634	680.044	9.90265	515.207	54.1061	102.468	0	310.009	208.437	1014.98	12499	691.576	783.036	58.4666	13.554	359.486	207.872	1191.45	24.6012	25.2995	1.6452
20240130	1	7	0	0	0	0	0	0	0	5323.85	7637.08	9688	28077.7	2580.28	4044.36	33.3289	496.634	680.044	9.90265	515.207	54.1061	102.468	0	310.009	208.437	1014.98	12499	691.576	783.036	58.4666	22.2054	588.946	340.556	1951.96	40.3042	41.4482	2.69533
20240130	1	8	0	0	0	0	0	0	0	2697.42	3869.45	4908.58	14226	1307.34	2049.14	16.8867	496.634	680.044	9.90265	515.207	54.1061	102.468	0	310.009	208.437	1014.98	12499	691.576	783.036	58.4666	48.304	1281.15	740.82	4246.14	87.6746	90.1632	5.86321
20240130	1	9	3.25131	30.2181	47.8772	279.167	44.7534	75.354	127.527	2697.42	3869.45	4908.58	14226	1307.34	2049.14	16.8867	496.634	680.044	9.90265	515.207	54.1061	102.468	0	310.009	208.437	1014.98	12499	691.576	783.036	58.4666	50.2506	1332.78	770.674	4417.25	91.2078	93.7966	6.09949
20240130	1	10	3.25131	30.2181	47.8772	279.167	44.7534	75.354	127.527	2129.54	3054.83	3875.2	11231.1	1032.11	1617.75	13.3316	496.634	680.044	9.90265	515.207	54.1061	102.468	0	310.009	208.437	1014.98	12499	691.576	783.036	58.4666	48.304	1281.15	740.82	4246.14	87.6746	90.1632	5.86321
20240130	1	11	3.25131	30.2181	47.8772	279.167	44.7534	75.354	127.527	3194.31	4582.25	5812.8	16846.6	1548.17	2426.62	19.9974	496.634	680.044	9.90265	515.207	54.1061	102.468	0	310.009	208.437	1014.98	12499	691.576	783.036	58.4666	41.5271	1101.4	636.884	3650.41	75.374	77.5134	5.04061
20240130	1	12	3.25131	30.2181	47.8772	279.167	44.7534	75.354	127.527	3194.31	4582.25	5812.8	16846.6	1548.17	2426.62	19.9974	496.634	680.044	9.90265	515.207	54.1061	102.468	0	310.009	208.437	1014.98	12499	691.576	783.036	58.4666	38.6432	1024.92	592.656	3396.91	70.1397	72.1306	4.69057
20240130	1	13	3.25131	30.2181	47.8772	279.167	44.7534	75.354	127.527	2697.42	3869.45	4908.58	14226	1307.34	2049.14	16.8867	496.634	680.044	9.90265	515.207	54.1061	102.468	0	310.009	208.437	1014.98	12499	691.576	783.036	58.4666	39.6526	1051.69	608.136	3485.63	71.9717	74.0146	4.81308
20240130	1	14	3.25131	30.2181	47.8772	279.167	44.7534	75.354	127.527	2129.54	3054.83	3875.2	11231.1	1032.11	1617.75	13.3316	496.634	680.044	9.90265	515.207	54.1061	102.468	0	310.009	208.437	1014.98	12499	691.576	783.036	58.4666	41.5271	1101.4	636.884	3650.41	75.374	77.5134	5.04061
20240130	1	15	3.25131	30.2181	47.8772	279.167	44.7534	75.354	127.527	2129.54	3054.83	3875.2	11231.1	1032.11	1617.75	13.3316	496.634	680.044	9.90265	515.207	54.1061	102.468	0	310.009	208.437	1014.98	12499	691.576	783.036	58.4666	40.5898	1076.55	622.51	3568.02	73.6729	75.764	4.92684
20240130	1	16	3.25131	30.2181	47.8772	279.167	44.7534	75.354	127.527	2697.42	3869.45	4908.58	14226	1307.34	2049.14	16.8867	496.634	680.044	9.90265	515.207	54.1061	102.468	0	310.009	208.437	1014.98	12499	691.576	783.036	58.4666	43.4736	1153.03	666.738	3821.52	78.9072	81.1469	5.27689
20240130	1	17	3.25131	30.2181	47.8772	279.167	44.7534	75.354	127.527	5323.85	7637.08	9688	28077.7	2580.28	4044.36	33.3289	496.634	680.044	9.90265	515.207	54.1061	102.468	0	310.009	208.437	1014.98	12499	691.576	783.036	58.4666	57.9649	1537.38	888.984	5095.36	105.21	108.196	7.03585
20240130	1	18	3.25131	30.2181	47.8772	279.167	44.7534	75.354	127.527	5323.85	7637.08	9688	28077.7	2580.28	4044.36	33.3289	496.634	680.044	9.90265	515.207	54.1061	102.468	0	310.009	208.437	1014.98	12499	691.576	783.036	58.4666	48.304	1281.15	740.82	4246.14	87.6746	90.1632	5.86321
20240130	1	19	0	0	0	0	0	0	0	5323.85	7637.08	9688	28077.7	2580.28	4044.36	33.3289	496.634	680.044	9.90265	515.207	54.1061	102.468	0	310.009	208.437	1014.98	12499	691.576	783.036	58.4666	39.6526	1051.69	608.136	3485.63	71.9717	74.0146	4.81308
20240130	1	20	0	0	0	0	0	0	0	5323.85	7637.08	9688	28077.7	2580.28	4044.36	33.3289	496.634	680.044	9.90265	515.207	54.1061	102.468	0	310.009	208.437	1014.98	12499	691.576	783.036	58.4666	31.8662	845.175	488.72	2801.18	57.8391	59.4808	3.86797
20240130	1	21	0	0	0	0	0	0	0	3833.18	5498.69	6975.36	20215.9	1857.8	2911.94	23.9968	496.634	680.044	9.90265	515.207	54.1061	102.468	0	310.009	208.437	1014.98	12499	691.576	783.036	58.4666	27.0358	717.06	414.638	2376.57	49.0716	50.4645	3.28165
20240130	1	22	0	0	0	0	0	0	0	1277.73	1832.9	2325.12	6738.64	619.267	970.647	7.99894	496.634	680.044	9.90265	515.207	54.1061	102.468	0	310.009	208.437	1014.98	12499	691.576	783.036	58.4666	19.3216	512.459	296.328	1698.45	35.0698	36.0653	2.34528
20240130	1	23	0	0	0	0	0	0	0	1277.73	1832.9	2325.12	6738.64	619.267	970.647	7.99894	496.634	680.044	9.90265	515.207	54.1061	102.468	0	310.009	208.437	1014.98	12499	691.576	783.036	58.4666	17.375	460.831	266.474	1527.34	31.5367	32.4318	2.109
20240131	2	0	0	0	0	0	0	0	0	1277.73	1832.9	2325.12	6738.64	619.267	970.647	7.99894	496.634	680.044	9.90265	515.207	54.1061	102.468	0	310.009	208.437	1014.98	12499	691.576	783.036	58.4666	13.554	359.486	207.872	1191.45	24.6012	25.2995	1.6452
20240131	2	1	0	0	0	0	0	0	0	1277.73	1832.9	2325.12	6738.64	619.267	970.647	7.99894	496.634	680.044	9.90265	515.207	54.1061	102.468	0	310.009	208.437	1014.98	12499	691.576	783.036	58.4666	11.1027	294.473	170.278	975.978	20.1521	20.7241	1.34766
20240131	2	2	0	0	0	0	0	0	0	1277.73	1832.9	2325.12	6738.64	619.267	970.647	7.99894	496.634	680.044	9.90265	515.207	54.1061	102.468	0	310.009	208.437	1014.98	12499	691.576	783.036	58.4666	9.66081	256.23	148.164	849.227	17.5349	18.0326	1.17264
20240131	2	3	0	0	0	0	0	0	0	1277.73	1832.9	2325.12	6738.64	619.267	970.647	7.99894	496.634	680.044	9.90265	515.207	54.1061	102.468	0	310.009	208.437	1014.98	12499	691.576	783.036	58.4666	5.76765	152.973	88.4561	507.001	10.4686	10.7658	0.700085
20240131	2	4	0	0	0	0	0	0	0	1277.73	1832.9	2325.12	6738.64	619.267	970.647	7.99894	496.634	680.044	9.90265	515.207	54.1061	102.468	0	310.009	208.437	1014.98	12499	691.576	783.036	58.4666	4.8304	128.115	74.082	424.614	8.76746	9.01632	0.586321
20240131	2	5	0	0	0	0	0	0	0	2697.42	3869.45	4908.58	14226	1307.34	2049.14	16.8867	496.634	680.044	9.90265	515.207	54.1061	102.468	0	310.009	208.437	1014.98	12499	691.576	783.036	58.4666	6.27232	166.358	96.196	551.364	11.3846	11.7078	0.761342
20240131	2	6	0	0	0	0	0	0	0	5323.85	7637.08	9688	28077.7	2580.28	4044.36	33.3289	496.634	680.044	9.90265	515.207	54.1061	102.468	0	310.009	208.437	1014.98	12499	691.576	783.036	58.4666	13.554	359.486	207.872	1191.45	24.6012	25.2995	1.6452
20240131	2	7	0	0	0	0	0	0	0	5323.85	7637.08	9688	28077.7	2580.28	4044.36	33.3289	496.634	680.044	9.90265	515.207	54.1061	102.468	0	310.009	208.437	1014.98	12499	691.576	783.036	58.4666	22.2054	588.946	340.556	1951.96	40.3042	41.4482	2.69533
20240131	2	8	0	0	0	0	0	0	0	2697.42	3869.45	4908.58	14226	1307.34	2049.14	16.8867	496.634	680.044	9.90265	515.207	54.1061	102.468	0	310.009	208.437	1014.98	12499	691.576	783.036	58.4666	48.304	1281.15	740.82	4246.14	87.6746	90.1632	5.86321
20240131	2	9	3.25131	30.2181	47.8772	279.167	44.7534	75.354	127.527	2697.42	3869.45	4908.58	14226	1307.34	2049.14	16.8867	496.634	680.044	9.90265	515.207	54.1061	102.468	0	310.009	208.437	1014.98	12499	691.576	783.036	58.4666	50.2506	1332.78	770.674	4417.25	91.2078	93.7966	6.09949
20240131	2	10	3.25131	30.2181	47.8772	279.167	44.7534	75.354	127.527	2129.54	3054.83	3875.2	11231.1	1032.11	1617.75	13.3316	496.634	680.044	9.90265	515.207	54.1061	102.468	0	310.009	208.437	1014.98	12499	691.576	783.036	58.4666	48.304	1281.15	740.82	4246.14	87.6746	90.1632	5.86321
20240131	2	11	3.25131	30.2181	47.8772	279.167	44.7534	75.354	127.527	3194.31	4582.25	5812.8	16846.6	1548.17	2426.62	19.9974	496.634	680.044	9.90265	515.207	54.1061	102.468	0	310.009	208.437	1014.98	12499	691.576	783.036	58.4666	41.5271	1101.4	636.884	3650.41	75.374	77.5134	5.04061
20240131	2	12	3.25131	30.2181	47.8772	279.167	44.7534	75.354	127.527	3194.31	4582.25	5812.8	16846.6	1548.17	2426.62	19.9974	496.634	680.044	9.90265	515.207	54.1061	102.468	0	310.009	208.437	1014.98	12499	691.576	783.036	58.4666	38.6432	1024.92	592.656	3396.91	70.1397	72.1306	4.69057
20240131	2	13	3.25131	30.2181	47.8772	279.167	44.7534	75.354	127.527	2697.42	3869.45	4908.58	14226	1307.34	2049.14	16.8867	496.634	680.044	9.90265	515.207	54.1061	102.468	0	310.009	208.437	1014.98	12499	691.576	783.036	58.4666	39.6526	1051.69	608.136	3485.63	71.9717	74.0146	4.81308
20240131	2	14	3.25131	30.2181	47.8772	279.167	44.7534	75.354	127.527	2129.54	3054.83	3875.2	11231.1	1032.11	1617.75	13.3316	496.634	680.044	9.90265	515.207	54.1061	102.468	0	310.009	208.437	1014.98	12499	691.576	783.036	58.4666	41.5271	1101.4	636.884	3650.41	75.374	77.5134	5.04061
20240131	2	15	3.25131	30.2181	47.8772	279.167	44.7534	75.354	127.527	2129.54	3054.83	3875.2	11231.1	1032.11	1617.75	13.3316	496.634	680.044	9.90265	515.207	54.1061	102.468	0	310.009	208.437	1014.98	12499	691.576	783.036	58.4666	40.5898	1076.55	622.51	3568.02	73.6729	75.764	4.92684
20240131	2	16	3.25131	30.2181	47.8772	279.167	44.7534	75.354	127.527	2697.42	3869.45	4908.58	14226	1307.34	2049.14	16.8867	496.634	680.044	9.90265	515.207	54.1061	102.468	0	310.009	208.437	1014.98	12499	691.576	783.036	58.4666	43.4736	1153.03	666.738	3821.52	78.9072	81.1469	5.27689
20240131	2	17	3.25131	30.2181	47.8772	279.167	44.7534	75.354	127.527	5323.85	7637.08	9688	28077.7	2580.28	4044.36	33.3289	496.634	680.044	9.90265	515.207	54.1061	102.468	0	310.009	208.437	1014.98	12499	691.576	783.036	58.4666	57.9649	1537.38	888.984	5095.36	105.21	108.196	7.03585
20240131	2	18	3.25131	30.2181	47.8772	279.167	44.7534	75.354	127.527	5323.85	7637.08	9688	28077.7	2580.28	4044.36	33.3289	496.634	680.044	9.90265	515.207	54.1061	102.468	0	310.009	208.437	1014.98	12499	691.576	783.036	58.4666	48.304	1281.15	740.82	4246.14	87.6746	90.1632	5.86321
20240131	2	19	0	0	0	0	0	0	0	5323.85	7637.08	9688	28077.7	2580.28	4044.36	33.3289	496.634	680.044	9.90265	515.207	54.1061	102.468	0	310.009	208.437	1014.98	12499	691.576	783.036	58.4666	39.6526	1051.69	608.136	3485.63	71.9717	74.0146	4.81308
20240131	2	20	0	0	0	0	0	0	0	5323.85	7637.08	9688	28077.7	2580.28	4044.36	33.3289	496.634	680.044	9.90265	515.207	54.1061	102.468	0	310.009	208.437	1014.98	12499	691.576	783.036	58.4666	31.8662	845.175	488.72	2801.18	57.8391	59.4808	3.86797
20240131	2	21	0	0	0	0	0	0	0	3833.18	5498.69	6975.36	20215.9	1857.8	2911.94	23.9968	496.634	680.044	9.90265	515.207	54.1061	102.468	0	310.009	208.437	1014.98	12499	691.576	783.036	58.4666	27.0358	717.06	414.638	2376.57	49.0716	50.4645	3.28165
20240131	2	22	0	0	0	0	0	0	0	1277.73	1832.9	2325.12	6738.64	619.267	970.647	7.99894	496.634	680.044	9.90265	515.207	54.1061	102.468	0	310.009	208.437	1014.98	12499	691.576	783.036	58.4666	19.3216	512.459	296.328	1698.45	35.0698	36.0653	2.34528
20240131	2	23	0	0	0	0	0	0	0	1277.73	1832.9	2325.12	6738.64	619.267	970.647	7.99894	496.634	680.044	9.90265	515.207	54.1061	102.468	0	310.009	208.437	1014.98	12499	691.576	783.036	58.4666	17.375	460.831	266.474	1527.34	31.5367	32.4318	2.109
20240201	3	0	0	0	0	0	0	0	0	1201.21	1723.14	2185.88	6335.11	582.183	912.522	7.51994	530.884	726.943	10.5856	550.739	57.8375	109.535	0	285.637	192.05	935.184	11516.3	637.205	721.474	53.8701	14.4887	384.278	222.208	1273.62	26.2979	27.0443	1.75866
20240201	3	1	0	0	0	0	0	0	0	1201.21	1723.14	2185.88	6335.11	582.183	912.522	7.51994	530.884	726.943	10.5856	550.739	57.8375	109.535	0	285.637	192.05	935.184	11516.3	637.205	721.474	53.8701	11.8684	314.781	182.021	1043.29	21.5419	22.1533	1.4406
20240201	3	2	0	0	0	0	0	0	0	1201.21	1723.14	2185.88	6335.11	582.183	912.522	7.51994	530.884	726.943	10.5856	550.739	57.8375	109.535	0	285.637	192.05	935.184	11516.3	637.205	721.474	53.8701	10.3271	273.901	158.382	907.795	18.7442	19.2763	1.25351
20240201	3	3	0	0	0	0	0	0	0	1201.21	1723.14	2185.88	6335.11	582.183	912.522	7.51994	530.884	726.943	10.5856	550.739	57.8375	109.535	0	285.637	192.05	935.184	11516.3	637.205	721.474	53.8701	6.16542	163.523	94.5566	541.967	11.1906	11.5082	0.748366
20240201	3	4	0	0	0	0	0	0	0	1201.21	1723.14	2185.88	6335.11	582.183	912.522	7.51994	530.884	726.943	10.5856	550.739	57.8375	109.535	0	285.637	192.05	935.184	11516.3	637.205	721.474	53.8701	5.16354	136.95	79.1911	453.897	9.37211	9.63814	0.626757
20240201	3	5	0	0	0	0	0	0	0	2535.89	3637.74	4614.64	13374.1	1229.05	1926.44	15.8754	530.884	726.943	10.5856	550.739	57.8375	109.535	0	285.637	192.05	935.184	11516.3	637.205	721.474	53.8701	6.70489	177.831	102.83	589.389	12.1698	12.5152	0.813848
20240201	3	6	0	0	0	0	0	0	0	5005.05	7179.74	9107.85	26396.3	2425.76	3802.18	31.3331	530.884	726.943	10.5856	550.739	57.8375	109.535	0	285.637	192.05	935.184	11516.3	637.205	721.474	53.8701	14.4887	384.278	222.208	1273.62	26.2979	27.0443	1.75866
20240201	3	7	0	0	0	0	0	0	0	5005.05	7179.74	9107.85	26396.3	2425.76	3802.18	31.3331	530.884	726.943	10.5856	550.739	57.8375	109.535	0	285.637	192.05	935.184	11516.3	637.205	721.474	53.8701	23.7369	629.563	364.043	2086.57	43.0837	44.3067	2.88121
20240201	3	8	0	0	0	0	0	0	0	2535.89	3637.74	4614.64	13374.1	1229.05	1926.44	15.8754	530.884	726.943	10.5856	550.739	57.8375	109.535	0	285.637	192.05	935.184	11516.3	637.205	721.474	53.8701	51.6354	1369.5	791.911	4538.97	93.7211	96.3814	6.26757
20240201	3	9	6.74388	62.6784	99.307	579.048	92.8275	156.299	264.517	2535.89	3637.74	4614.64	13374.1	1229.05	1926.44	15.8754	530.884	726.943	10.5856	550.739	57.8375	109.535	0	285.637	192.05	935.184	11516.3	637.205	721.474	53.8701	53.7162	1424.69	823.824	4721.89	97.498	100.265	6.52014
20240201	3	10	6.74388	62.6784	99.307	579.048	92.8275	156.299	264.517	2002.02	2871.9	3643.14	10558.5	970.305	1520.87	12.5332	530.884	726.943	10.5856	550.739	57.8375	109.535	0	285.637	192.05	935.184	11516.3	637.205	721.474	53.8701	51.6354	1369.5	791.911	4538.97	93.7211	96.3814	6.26757
20240201	3	11	6.74388	62.6784	99.307	579.048	92.8275	156.299	264.517	3003.03	4307.85	5464.71	15837.8	1455.46	2281.31	18.7999	530.884	726.943	10.5856	550.739	57.8375	109.535	0	285.637	192.05	935.184	11516.3	637.205	721.474	53.8701	44.391	1177.36	680.807	3902.16	80.5722	82.8592	5.38824
20240201	3	12	6.74388	62.6784	99.307	579.048	92.8275	156.299	264.517	3003.03	4307.85	5464.71	15837.8	1455.46	2281.31	18.7999	530.884	726.943	10.5856	550.739	57.8375	109.535	0	285.637	192.05	935.184	11516.3	637.205	721.474	53.8701	41.3083	1095.6	633.529	3631.18	74.9769	77.1051	5.01405
20240201	3	13	6.74388	62.6784	99.307	579.048	92.8275	156.299	264.517	2535.89	3637.74	4614.64	13374.1	1229.05	1926.44	15.8754	530.884	726.943	10.5856	550.739	57.8375	109.535	0	285.637	192.05	935.184	11516.3	637.205	721.474	53.8701	42.3872	1124.22	650.076	3726.02	76.9353	79.119	5.14502
20240201	3	14	6.74388	62.6784	99.307	579.048	92.8275	156.299	264.517	2002.02	2871.9	3643.14	10558.5	970.305	1520.87	12.5332	530.884	726.943	10.5856	550.739	57.8375	109.535	0	285.637	192.05	935.184	11516.3	637.205	721.474	53.8701	44.391	1177.36	680.807	3902.16	80.5722	82.8592	5.38824
20240201	3	15	6.74388	62.6784	99.307	579.048	92.8275	156.299	264.517	2002.02	2871.9	3643.14	10558.5	970.305	1520.87	12.5332	530.884	726.943	10.5856	550.739	57.8375	109.535	0	285.637	192.05	935.184	11516.3	637.205	721.474	53.8701	43.3891	1150.79	665.442	3814.09	78.7537	80.9891	5.26663
20240201	3	16	6.74388	62.6784	99.307	579.048	92.8275	156.299	264.517	2535.89	3637.74	4614.64	13374.1	1229.05	1926.44	15.8754	530.884	726.943	10.5856	550.739	57.8375	109.535	0	285.637	192.05	935.184	11516.3	637.205	721.474	53.8701	46.4718	1232.55	712.72	4085.08	84.349	86.7432	5.64081
20240201	3	17	6.74388	62.6784	99.307	579.048	92.8275	156.299	264.517	5005.05	7179.74	9107.85	26396.3	2425.76	3802.18	31.3331	530.884	726.943	10.5856	550.739	57.8375	109.535	0	285.637	192.05	935.184	11516.3	637.205	721.474	53.8701	61.9624	1643.4	950.293	5446.77	112.465	115.658	7.52108
20240201	3	18	6.74388	62.6784	99.307	579.048	92.8275	156.299	264.517	5005.05	7179.74	9107.85	26396.3	2425.76	3802.18	31.3331	530.884	726.943	10.5856	550.739	57.8375	109.535	0	285.637	192.05	935.184	11516.3	637.205	721.474	53.8701	51.6354	1369.5	791.911	4538.97	93.7211	96.3814	6.26757
20240201	3	19	0	0	0	0	0	0	0	5005.05	7179.74	9107.85	26396.3	2425.76	3802.18	31.3331	530.884	726.943	10.5856	550.739	57.8375	109.535	0	285.637	192.05	935.184	11516.3	637.205	721.474	53.8701	42.3872	1124.22	650.076	3726.02	76.9353	79.119	5.14502
20240201	3	20	0	0	0	0	0	0	0	5005.05	7179.74	9107.85	26396.3	2425.76	3802.18	31.3331	530.884	726.943	10.5856	550.739	57.8375	109.535	0	285.637	192.05	935.184	11516.3	637.205	721.474	53.8701	34.0639	903.463	522.425	2994.37	61.828	63.5829	4.13472
20240201	3	21	0	0	0	0	0	0	0	3603.63	5169.42	6557.65	19005.3	1746.55	2737.57	22.5598	530.884	726.943	10.5856	550.739	57.8375	109.535	0	285.637	192.05	935.184	11516.3	637.205	721.474	53.8701	28.9004	766.513	443.234	2540.47	52.4559	53.9448	3.50797
20240201	3	22	0	0	0	0	0	0	0	1201.21	1723.14	2185.88	6335.11	582.183	912.522	7.51994	530.884	726.943	10.5856	550.739	57.8375	109.535	0	285.637	192.05	935.184	11516.3	637.205	721.474	53.8701	20.6541	547.801	316.764	1815.59	37.4885	38.5525	2.50703
20240201	3	23	0	0	0	0	0	0	0	1201.21	1723.14	2185.88	6335.11	582.183	912.522	7.51994	530.884	726.943	10.5856	550.739	57.8375	109.535	0	285.637	192.05	935.184	11516.3	637.205	721.474	53.8701	18.5733	492.612	284.852	1632.68	33.7116	34.6685	2.25445
20240202	4	0	0	0	0	0	0	0	0	1201.21	1723.14	2185.88	6335.11	582.183	912.522	7.51994	530.884	726.943	10.5856	550.739	57.8375	109.535	0	285.637	192.05	935.184	11516.3	637.205	721.474	53.8701	14.4887	384.278	222.208	1273.62	26.2979	27.0443	1.75866
20240202	4	1	0	0	0	0	0	0	0	1201.21	1723.14	2185.88	6335.11	582.183	912.522	7.51994	530.884	726.943	10.5856	550.739	57.8375	109.535	0	285.637	192.05	935.184	11516.3	637.205	721.474	53.8701	11.8684	314.781	182.021	1043.29	21.5419	22.1533	1.4406
20240202	4	2	0	0	0	0	0	0	0	1201.21	1723.14	2185.88	6335.11	582.183	912.522	7.51994	530.884	726.943	10.5856	550.739	57.8375	109.535	0	285.637	192.05	935.184	11516.3	637.205	721.474	53.8701	10.3271	273.901	158.382	907.795	18.7442	19.2763	1.25351
20240202	4	3	0	0	0	0	0	0	0	1201.21	1723.14	2185.88	6335.11	582.183	912.522	7.51994	530.884	726.943	10.5856	550.739	57.8375	109.535	0	285.637	192.05	935.184	11516.3	637.205	721.474	53.8701	6.16542	163.523	94.5566	541.967	11.1906	11.5082	0.748366
20240202	4	4	0	0	0	0	0	0	0	1201.21	1723.14	2185.88	6335.11	582.183	912.522	7.51994	530.884	726.943	10.5856	550.739	57.8375	109.535	0	285.637	192.05	935.184	11516.3	637.205	721.474	53.8701	5.16354	136.95	79.1911	453.897	9.37211	9.63814	0.626757
20240202	4	5	0	0	0	0	0	0	0	2535.89	3637.74	4614.64	13374.1	1229.05	1926.44	15.8754	530.884	726.943	10.5856	550.739	57.8375	109.535	0	285.637	192.05	935.184	11516.3	637.205	721.474	53.8701	6.70489	177.831	102.83	589.389	12.1698	12.5152	0.813848
20240202	4	6	0	0	0	0	0	0	0	5005.05	7179.74	9107.85	26396.3	2425.76	3802.18	31.3331	530.884	726.943	10.5856	550.739	57.8375	109.535	0	285.637	192.05	935.184	11516.3	637.205	721.474	53.8701	14.4887	384.278	222.208	1273.62	26.2979	27.0443	1.75866
20240202	4	7	0	0	0	0	0	0	0	5005.05	7179.74	9107.85	26396.3	2425.76	3802.18	31.3331	530.884	726.943	10.5856	550.739	57.8375	109.535	0	285.637	192.05	935.184	11516.3	637.205	721.474	53.8701	23.7369	629.563	364.043	2086.57	43.0837	44.3067	2.88121
20240202	4	8	0	0	0	0	0	0	0	2535.89	3637.74	4614.64	13374.1	1229.05	1926.44	15.8754	530.884	726.943	10.5856	550.739	57.8375	109.535	0	285.637	192.05	935.184	11516.3	637.205	721.474	53.8701	51.6354	1369.5	791.911	4538.97	93.7211	96.3814	6.26757
20240202	4	9	6.74388	62.6784	99.307	579.048	92.8275	156.299	264.517	2535.89	3637.74	4614.64	13374.1	1229.05	1926.44	15.8754	530.884	726.943	10.5856	550.739	57.8375	109.535	0	285.637	192.05	935.184	11516.3	637.205	721.474	53.8701	53.7162	1424.69	823.824	4721.89	97.498	100.265	6.52014
20240202	4	10	6.74388	62.6784	99.307	579.048	92.8275	156.299	264.517	2002.02	2871.9	3643.14	10558.5	970.305	1520.87	12.5332	530.884	726.943	10.5856	550.739	57.8375	109.535	0	285.637	192.05	935.184	11516.3	637.205	721.474	53.8701	51.6354	1369.5	791.911	4538.97	93.7211	96.3814	6.26757
20240202	4	11	6.74388	62.6784	99.307	579.048	92.8275	156.299	264.517	3003.03	4307.85	5464.71	15837.8	1455.46	2281.31	18.7999	530.884	726.943	10.5856	550.739	57.8375	109.535	0	285.637	192.05	935.184	11516.3	637.205	721.474	53.8701	44.391	1177.36	680.807	3902.16	80.5722	82.8592	5.38824
20240202	4	12	6.74388	62.6784	99.307	579.048	92.8275	156.299	264.517	3003.03	4307.85	5464.71	15837.8	1455.46	2281.31	18.7999	530.884	726.943	10.5856	550.739	57.8375	109.535	0	285.637	192.05	935.184	11516.3	637.205	721.474	53.8701	41.3083	1095.6	633.529	3631.18	74.9769	77.1051	5.01405
20240202	4	13	6.74388	62.6784	99.307	579.048	92.8275	156.299	264.517	2535.89	3637.74	4614.64	13374.1	1229.05	1926.44	15.8754	530.884	726.943	10.5856	550.739	57.8375	109.535	0	285.637	192.05	935.184	11516.3	637.205	721.474	53.8701	42.3872	1124.22	650.076	3726.02	76.9353	79.119	5.14502
20240202	4	14	6.74388	62.6784	99.307	579.048	92.8275	156.299	264.517	2002.02	2871.9	3643.14	10558.5	970.305	1520.87	12.5332	530.884	726.943	10.5856	550.739	57.8375	109.535	0	285.637	192.05	935.184	11516.3	637.205	721.474	53.8701	44.391	1177.36	680.807	3902.16	80.5722	82.8592	5.38824
20240202	4	15	6.74388	62.6784	99.307	579.048	92.8275	156.299	264.517	2002.02	2871.9	3643.14	10558.5	970.305	1520.87	12.5332	530.884	726.943	10.5856	550.739	57.8375	109.535	0	285.637	192.05	935.184	11516.3	637.205	721.474	53.8701	43.3891	1150.79	665.442	3814.09	78.7537	80.9891	5.26663
20240202	4	16	6.74388	62.6784	99.307	579.048	92.8275	156.299	264.517	2535.89	3637.74	4614.64	13374.1	1229.05	1926.44	15.8754	530.884	726.943	10.5856	550.739	57.8375	109.535	0	285.637	192.05	935.184	11516.3	637.205	721.474	53.8701	46.4718	1232.55	712.72	4085.08	84.349	86.7432	5.64081
20240202	4	17	6.74388	62.6784	99.307	579.048	92.8275	156.299	264.517	5005.05	7179.74	9107.85	26396.3	2425.76	3802.18	31.3331	530.884	726.943	10.5856	550.739	57.8375	109.535	0	285.637	192.05	935.184	11516.3	637.205	721.474	53.8701	61.9624	1643.4	950.293	5446.77	112.465	115.658	7.52108
20240202	4	18	6.74388	62.6784	99.307	579.048	92.8275	156.299	264.517	5005.05	7179.74	9107.85	26396.3	2425.76	3802.18	31.3331	530.884	726.943	10.5856	550.739	57.8375	109.535	0	285.637	192.05	935.184	11516.3	637.205	721.474	53.8701	51.6354	1369.5	791.911	4538.97	93.7211	96.3814	6.26757
20240202	4	19	0	0	0	0	0	0	0	5005.05	7179.74	9107.85	26396.3	2425.76	3802.18	31.3331	530.884	726.943	10.5856	550.739	57.8375	109.535	0	285.637	192.05	935.184	11516.3	637.205	721.474	53.8701	42.3872	1124.22	650.076	3726.02	76.9353	79.119	5.14502
20240202	4	20	0	0	0	0	0	0	0	5005.05	7179.74	9107.85	26396.3	2425.76	3802.18	31.3331	530.884	726.943	10.5856	550.739	57.8375	109.535	0	285.637	192.05	935.184	11516.3	637.205	721.474	53.8701	34.0639	903.463	522.425	2994.37	61.828	63.5829	4.13472
20240202	4	21	0	0	0	0	0	0	0	3603.63	5169.42	6557.65	19005.3	1746.55	2737.57	22.5598	530.884	726.943	10.5856	550.739	57.8375	109.535	0	285.637	192.05	935.184	11516.3	637.205	721.474	53.8701	28.9004	766.513	443.234	2540.47	52.4559	53.9448	3.50797
20240202	4	22	0	0	0	0	0	0	0	1201.21	1723.14	2185.88	6335.11	582.183	912.522	7.51994	530.884	726.943	10.5856	550.739	57.8375	109.535	0	285.637	192.05	935.184	11516.3	637.205	721.474	53.8701	20.6541	547.801	316.764	1815.59	37.4885	38.5525	2.50703
20240202	4	23	0	0	0	0	0	0	0	1201.21	1723.14	2185.88	6335.11	582.183	912.522	7.51994	530.884	726.943	10.5856	550.739	57.8375	109.535	0	285.637	192.05	935.184	11516.3	637.205	721.474	53.8701	18.5733	492.612	284.852	1632.68	33.7116	34.6685	2.25445
20240203	5	0	0	0	0	0	0	0	0	1230.66	1765.38	2239.47	6490.41	596.455	934.891	7.70428	505.593	692.311	10.0813	524.501	55.0821	104.317	0	282.29	189.8	924.227	11381.4	629.74	713.022	53.2389	13.9337	369.558	213.696	1224.83	25.2905	26.0083	1.69129
20240203	5	1	0	0	0	0	0	0	0	1230.66	1765.38	2239.47	6490.41	596.455	934.891	7.70428	505.593	692.311	10.0813	524.501	55.0821	104.317	0	282.29	189.8	924.227	11381.4	629.74	713.022	53.2389	11.4138	302.723	175.048	1003.32	20.7166	21.3047	1.38542
20240203	5	2	0	0	0	0	0	0	0	1230.66	1765.38	2239.47	6490.41	596.455	934.891	7.70428	505.593	692.311	10.0813	524.501	55.0821	104.317	0	282.29	189.8	924.227	11381.4	629.74	713.022	53.2389	9.93146	263.408	152.315	873.019	18.0262	18.5378	1.20549
20240203	5	3	0	0	0	0	0	0	0	1230.66	1765.38	2239.47	6490.41	596.455	934.891	7.70428	505.593	692.311	10.0813	524.501	55.0821	104.317	0	282.29	189.8	924.227	11381.4	629.74	713.022	53.2389	5.92923	157.259	90.9343	521.205	10.7619	11.0674	0.719698
20240203	5	4	0	0	0	0	0	0	0	1230.66	1765.38	2239.47	6490.41	596.455	934.891	7.70428	505.593	692.311	10.0813	524.501	55.0821	104.317	0	282.29	189.8	924.227	11381.4	629.74	713.022	53.2389	4.96573	131.704	76.1575	436.509	9.01309	9.26892	0.602747
20240203	5	5	0	0	0	0	0	0	0	2598.05	3726.91	4727.77	13702	1259.18	1973.66	16.2646	505.593	692.311	10.0813	524.501	55.0821	104.317	0	282.29	189.8	924.227	11381.4	629.74	713.022	53.2389	6.44804	171.019	98.891	566.811	11.7036	12.0358	0.782671
20240203	5	6	0	0	0	0	0	0	0	5127.74	7355.75	9331.12	27043.4	2485.23	3895.38	32.1012	505.593	692.311	10.0813	524.501	55.0821	104.317	0	282.29	189.8	924.227	11381.4	629.74	713.022	53.2389	13.9337	369.558	213.696	1224.83	25.2905	26.0083	1.69129
20240203	5	7	0	0	0	0	0	0	0	5127.74	7355.75	9331.12	27043.4	2485.23	3895.38	32.1012	505.593	692.311	10.0813	524.501	55.0821	104.317	0	282.29	189.8	924.227	11381.4	629.74	713.022	53.2389	22.8275	605.445	350.097	2006.64	41.4333	42.6094	2.77084
20240203	5	8	0	0	0	0	0	0	0	2598.05	3726.91	4727.77	13702	1259.18	1973.66	16.2646	505.593	692.311	10.0813	524.501	55.0821	104.317	0	282.29	189.8	924.227	11381.4	629.74	713.022	53.2389	49.6573	1317.04	761.575	4365.09	90.1309	92.6892	6.02747
20240203	5	9	6.74388	62.6784	99.307	579.048	92.8275	156.299	264.517	2598.05	3726.91	4727.77	13702	1259.18	1973.66	16.2646	505.593	692.311	10.0813	524.501	55.0821	104.317	0	282.29	189.8	924.227	11381.4	629.74	713.022	53.2389	51.6584	1370.11	792.265	4541	93.763	96.4244	6.27037
20240203	5	10	6.74388	62.6784	99.307	579.048	92.8275	156.299	264.517	2051.1	2942.3	3732.45	10817.3	994.091	1558.15	12.8405	505.593	692.311	10.0813	524.501	55.0821	104.317	0	282.29	189.8	924.227	11381.4	629.74	713.022	53.2389	49.6573	1317.04	761.575	4365.09	90.1309	92.6892	6.02747
20240203	5	11	6.74388	62.6784	99.307	579.048	92.8275	156.299	264.517	3076.64	4413.45	5598.67	16226	1491.14	2337.23	19.2607	505.593	692.311	10.0813	524.501	55.0821	104.317	0	282.29	189.8	924.227	11381.4	629.74	713.022	53.2389	42.6905	1132.26	654.727	3752.68	77.4856	79.685	5.18182
20240203	5	12	6.74388	62.6784	99.307	579.048	92.8275	156.299	264.517	3076.64	4413.45	5598.67	16226	1491.14	2337.23	19.2607	505.593	692.311	10.0813	524.501	55.0821	104.317	0	282.29	189.8	924.227	11381.4	629.74	713.022	53.2389	39.7258	1053.63	609.26	3492.08	72.1047	74.1513	4.82198
20240203	5	13	6.74388	62.6784	99.307	579.048	92.8275	156.299	264.517	2598.05	3726.91	4727.77	13702	1259.18	1973.66	16.2646	505.593	692.311	10.0813	524.501	55.0821	104.317	0	282.29	189.8	924.227	11381.4	629.74	713.022	53.2389	40.7635	1081.15	625.173	3583.29	73.988	76.0881	4.94792
20240203	5	14	6.74388	62.6784	99.307	579.048	92.8275	156.299	264.517	2051.1	2942.3	3732.45	10817.3	994.091	1558.15	12.8405	505.593	692.311	10.0813	524.501	55.0821	104.317	0	282.29	189.8	924.227	11381.4	629.74	713.022	53.2389	42.6905	1132.26	654.727	3752.68	77.4856	79.685	5.18182
20240203	5	15	6.74388	62.6784	99.307	579.048	92.8275	156.299	264.517	2051.1	2942.3	3732.45	10817.3	994.091	1558.15	12.8405	505.593	692.311	10.0813	524.501	55.0821	104.317	0	282.29	189.8	924.227	11381.4	629.74	713.022	53.2389	41.727	1106.71	639.95	3667.98	75.7368	77.8866	5.06487
20240203	5	16	6.74388	62.6784	99.307	579.048	92.8275	156.299	264.517	2598.05	3726.91	4727.77	13702	1259.18	1973.66	16.2646	505.593	692.311	10.0813	524.501	55.0821	104.317	0	282.29	189.8	924.227	11381.4	629.74	713.022	53.2389	44.6916	1185.34	685.417	3928.58	81.1178	83.4203	5.42472
20240203	5	17	6.74388	62.6784	99.307	579.048	92.8275	156.299	264.517	5127.74	7355.75	9331.12	27043.4	2485.23	3895.38	32.1012	505.593	692.311	10.0813	524.501	55.0821	104.317	0	282.29	189.8	924.227	11381.4	629.74	713.022	53.2389	59.5888	1580.45	913.89	5238.11	108.157	111.227	7.23296
20240203	5	18	6.74388	62.6784	99.307	579.048	92.8275	156.299	264.517	5127.74	7355.75	9331.12	27043.4	2485.23	3895.38	32.1012	505.593	692.311	10.0813	524.501	55.0821	104.317	0	282.29	189.8	924.227	11381.4	629.74	713.022	53.2389	49.6573	1317.04	761.575	4365.09	90.1309	92.6892	6.02747
20240203	5	19	0	0	0	0	0	0	0	5127.74	7355.75	9331.12	27043.4	2485.23	3895.38	32.1012	505.593	692.311	10.0813	524.501	55.0821	104.317	0	282.29	189.8	924.227	11381.4	629.74	713.022	53.2389	40.7635	1081.15	625.173	3583.29	73.988	76.0881	4.94792
20240203	5	20	0	0	0	0	0	0	0	5127.74	7355.75	9331.12	27043.4	2485.23	3895.38	32.1012	505.593	692.311	10.0813	524.501	55.0821	104.317	0	282.29	189.8	924.227	11381.4	629.74	713.022	53.2389	32.759	868.853	502.412	2879.66	59.4595	61.1472	3.97633
20240203	5	21	0	0	0	0	0	0	0	3691.97	5296.14	6718.4	19471.2	1789.36	2804.67	23.1128	505.593	692.311	10.0813	524.501	55.0821	104.317	0	282.29	189.8	924.227	11381.4	629.74	713.022	53.2389	27.7933	737.149	426.254	2443.15	50.4464	51.8783	3.37358
20240203	5	22	0	0	0	0	0	0	0	1230.66	1765.38	2239.47	6490.41	596.455	934.891	7.70428	505.593	692.311	10.0813	524.501	55.0821	104.317	0	282.29	189.8	924.227	11381.4	629.74	713.022	53.2389	19.8629	526.816	304.63	1746.04	36.0524	37.0757	2.41099
20240203	5	23	0	0	0	0	0	0	0	1230.66	1765.38	2239.47	6490.41	596.455	934.891	7.70428	505.593	692.311	10.0813	524.501	55.0821	104.317	0	282.29	189.8	924.227	11381.4	629.74	713.022	53.2389	17.8618	473.741	273.94	1570.13	32.4202	33.3404	2.16809
20240204	6	0	0	0	0	0	0	0	0	1237.2	1774.77	2251.38	6524.92	599.626	939.862	7.74525	487.045	666.914	9.71146	505.26	53.0615	100.49	0	280.617	188.675	918.749	11313.9	626.007	708.796	52.9234	13.7967	365.925	211.595	1212.79	25.0418	25.7526	1.67466
20240204	6	1	0	0	0	0	0	0	0	1237.2	1774.77	2251.38	6524.92	599.626	939.862	7.74525	487.045	666.914	9.71146	505.26	53.0615	100.49	0	280.617	188.675	918.749	11313.9	626.007	708.796	52.9234	11.3016	299.747	173.328	993.457	20.513	21.0952	1.3718
20240204	6	2	0	0	0	0	0	0	0	1237.2	1774.77	2251.38	6524.92	599.626	939.862	7.74525	487.045	666.914	9.71146	505.26	53.0615	100.49	0	280.617	188.675	918.749	11313.9	626.007	708.796	52.9234	9.83383	260.819	150.818	864.437	17.849	18.3556	1.19364
20240204	6	3	0	0	0	0	0	0	0	1237.2	1774.77	2251.38	6524.92	599.626	939.862	7.74525	487.045	666.914	9.71146	505.26	53.0615	100.49	0	280.617	188.675	918.749	11313.9	626.007	708.796	52.9234	5.87095	155.713	90.0404	516.082	10.6561	10.9586	0.712623
20240204	6	4	0	0	0	0	0	0	0	1237.2	1774.77	2251.38	6524.92	599.626	939.862	7.74525	487.045	666.914	9.71146	505.26	53.0615	100.49	0	280.617	188.675	918.749	11313.9	626.007	708.796	52.9234	4.91692	130.409	75.4088	432.218	8.92449	9.1778	0.596822
20240204	6	5	0	0	0	0	0	0	0	2611.87	3746.73	4752.9	13774.8	1265.88	1984.15	16.3511	487.045	666.914	9.71146	505.26	53.0615	100.49	0	280.617	188.675	918.749	11313.9	626.007	708.796	52.9234	6.38465	169.337	97.9189	561.239	11.5885	11.9174	0.774978
20240204	6	6	0	0	0	0	0	0	0	5155	7394.86	9380.73	27187.1	2498.44	3916.09	32.2719	487.045	666.914	9.71146	505.26	53.0615	100.49	0	280.617	188.675	918.749	11313.9	626.007	708.796	52.9234	13.7967	365.925	211.595	1212.79	25.0418	25.7526	1.67466
20240204	6	7	0	0	0	0	0	0	0	5155	7394.86	9380.73	27187.1	2498.44	3916.09	32.2719	487.045	666.914	9.71146	505.26	53.0615	100.49	0	280.617	188.675	918.749	11313.9	626.007	708.796	52.9234	22.6031	599.494	346.655	1986.91	41.026	42.1905	2.7436
20240204	6	8	0	0	0	0	0	0	0	2611.87	3746.73	4752.9	13774.8	1265.88	1984.15	16.3511	487.045	666.914	9.71146	505.26	53.0615	100.49	0	280.617	188.675	918.749	11313.9	626.007	708.796	52.9234	49.1692	1304.09	754.088	4322.18	89.2449	91.778	5.96822
20240204	6	9	6.74388	62.6784	99.307	579.048	92.8275	156.299	264.517	2611.87	3746.73	4752.9	13774.8	1265.88	1984.15	16.3511	487.045	666.914	9.71146	505.26	53.0615	100.49	0	280.617	188.675	918.749	11313.9	626.007	708.796	52.9234	51.1506	1356.65	784.477	4496.36	92.8413	95.4765	6.20873
20240204	6	10	6.74388	62.6784	99.307	579.048	92.8275	156.299	264.517	2062	2957.94	3752.29	10874.9	999.377	1566.44	12.9087	487.045	666.914	9.71146	505.26	53.0615	100.49	0	280.617	188.675	918.749	11313.9	626.007	708.796	52.9234	49.1692	1304.09	754.088	4322.18	89.2449	91.778	5.96822
20240204	6	11	6.74388	62.6784	99.307	579.048	92.8275	156.299	264.517	3093	4436.91	5628.44	16312.3	1499.07	2349.66	19.3631	487.045	666.914	9.71146	505.26	53.0615	100.49	0	280.617	188.675	918.749	11313.9	626.007	708.796	52.9234	42.2708	1121.13	648.291	3715.79	76.7239	78.9017	5.13089
20240204	6	12	6.74388	62.6784	99.307	579.048	92.8275	156.299	264.517	3093	4436.91	5628.44	16312.3	1499.07	2349.66	19.3631	487.045	666.914	9.71146	505.26	53.0615	100.49	0	280.617	188.675	918.749	11313.9	626.007	708.796	52.9234	39.3353	1043.27	603.271	3457.75	71.3959	73.4224	4.77457
20240204	6	13	6.74388	62.6784	99.307	579.048	92.8275	156.299	264.517	2611.87	3746.73	4752.9	13774.8	1265.88	1984.15	16.3511	487.045	666.914	9.71146	505.26	53.0615	100.49	0	280.617	188.675	918.749	11313.9	626.007	708.796	52.9234	40.3627	1070.52	619.028	3548.06	73.2607	75.3402	4.89928
20240204	6	14	6.74388	62.6784	99.307	579.048	92.8275	156.299	264.517	2062	2957.94	3752.29	10874.9	999.377	1566.44	12.9087	487.045	666.914	9.71146	505.26	53.0615	100.49	0	280.617	188.675	918.749	11313.9	626.007	708.796	52.9234	42.2708	1121.13	648.291	3715.79	76.7239	78.9017	5.13089
20240204	6	15	6.74388	62.6784	99.307	579.048	92.8275	156.299	264.517	2062	2957.94	3752.29	10874.9	999.377	1566.44	12.9087	487.045	666.914	9.71146	505.26	53.0615	100.49	0	280.617	188.675	918.749	11313.9	626.007	708.796	52.9234	41.3168	1095.83	633.659	3631.92	74.9923	77.1209	5.01508
20240204	6	16	6.74388	62.6784	99.307	579.048	92.8275	156.299	264.517	2611.87	3746.73	4752.9	13774.8	1265.88	1984.15	16.3511	487.045	666.914	9.71146	505.26	53.0615	100.49	0	280.617	188.675	918.749	11313.9	626.007	708.796	52.9234	44.2522	1173.68	678.679	3889.97	80.3204	82.6002	5.3714
20240204	6	17	6.74388	62.6784	99.307	579.048	92.8275	156.299	264.517	5155	7394.86	9380.73	27187.1	2498.44	3916.09	32.2719	487.045	666.914	9.71146	505.26	53.0615	100.49	0	280.617	188.675	918.749	11313.9	626.007	708.796	52.9234	59.003	1564.91	904.906	5186.62	107.094	110.134	7.16186
20240204	6	18	6.74388	62.6784	99.307	579.048	92.8275	156.299	264.517	5155	7394.86	9380.73	27187.1	2498.44	3916.09	32.2719	487.045	666.914	9.71146	505.26	53.0615	100.49	0	280.617	188.675	918.749	11313.9	626.007	708.796	52.9234	49.1692	1304.09	754.088	4322.18	89.2449	91.778	5.96822
20240204	6	19	0	0	0	0	0	0	0	5155	7394.86	9380.73	27187.1	2498.44	3916.09	32.2719	487.045	666.914	9.71146	505.26	53.0615	100.49	0	280.617	188.675	918.749	11313.9	626.007	708.796	52.9234	40.3627	1070.52	619.028	3548.06	73.2607	75.3402	4.89928
20240204	6	20	0	0	0	0	0	0	0	5155	7394.86	9380.73	27187.1	2498.44	3916.09	32.2719	487.045	666.914	9.71146	505.26	53.0615	100.49	0	280.617	188.675	918.749	11313.9	626.007	708.796	52.9234	32.437	860.312	497.473	2851.35	58.875	60.5461	3.93724
20240204	6	21	0	0	0	0	0	0	0	3711.6	5324.3	6754.13	19574.7	1798.88	2819.59	23.2357	487.045	666.914	9.71146	505.26	53.0615	100.49	0	280.617	188.675	918.749	11313.9	626.007	708.796	52.9234	27.5201	729.903	422.064	2419.13	49.9505	51.3683	3.34042
20240204	6	22	0	0	0	0	0	0	0	1237.2	1774.77	2251.38	6524.92	599.626	939.862	7.74525	487.045	666.914	9.71146	505.26	53.0615	100.49	0	280.617	188.675	918.749	11313.9	626.007	708.796	52.9234	19.6677	521.637	301.635	1728.87	35.6979	36.7112	2.38729
20240204	6	23	0	0	0	0	0	0	0	1237.2	1774.77	2251.38	6524.92	599.626	939.862	7.74525	487.045	666.914	9.71146	505.26	53.0615	100.49	0	280.617	188.675	918.749	11313.9	626.007	708.796	52.9234	17.6862	469.084	271.247	1554.7	32.1015	33.0127	2.14678
20240205	0	0	0	0	0	0	0	0	0	1201.21	1723.14	2185.88	6335.11	582.183	912.522	7.51994	530.884	726.943	10.5856	550.739	57.8375	109.535	0	285.637	192.05	935.184	11516.3	637.205	721.474	53.8701	14.4887	384.278	222.208	1273.62	26.2979	27.0443	1.75866
20240205	0	1	0	0	0	0	0	0	0	1201.21	1723.14	2185.88	6335.11	582.183	912.522	7.51994	530.884	726.943	10.5856	550.739	57.8375	109.535	0	285.637	192.05	935.184	11516.3	637.205	721.474	53.8701	11.8684	314.781	182.021	1043.29	21.5419	22.1533	1.4406
20240205	0	2	0	0	0	0	0	0	0	1201.21	1723.14	2185.88	6335.11	582.183	912.522	7.51994	530.884	726.943	10.5856	550.739	57.8375	109.535	0	285.637	192.05	935.184	11516.3	637.205	721.474	53.8701	10.3271	273.901	158.382	907.795	18.7442	19.2763	1.25351
20240205	0	3	0	0	0	0	0	0	0	1201.21	1723.14	2185.88	6335.11	582.183	912.522	7.51994	530.884	726.943	10.5856	550.739	57.8375	109.535	0	285.637	192.05	935.184	11516.3	637.205	721.474	53.8701	6.16542	163.523	94.5566	541.967	11.1906	11.5082	0.748366
20240205	0	4	0	0	0	0	0	0	0	1201.21	1723.14	2185.88	6335.11	582.183	912.522	7.51994	530.884	726.943	10.5856	550.739	57.8375	109.535	0	285.637	192.05	935.184	11516.3	637.205	721.474	53.8701	5.16354	136.95	79.1911	453.897	9.37211	9.63814	0.626757
20240205	0	5	0	0	0	0	0	0	0	2535.89	3637.74	4614.64	13374.1	1229.05	1926.44	15.8754	530.884	726.943	10.5856	550.739	57.8375	109.535	0	285.637	192.05	935.184	11516.3	637.205	721.474	53.8701	6.70489	177.831	102.83	589.389	12.1698	12.5152	0.813848
20240205	0	6	0	0	0	0	0	0	0	5005.05	7179.74	9107.85	26396.3	2425.76	3802.18	31.3331	530.884	726.943	10.5856	550.739	57.8375	109.535	0	285.637	192.05	935.184	11516.3	637.205	721.474	53.8701	14.4887	384.278	222.208	1273.62	26.2979	27.0443	1.75866
20240205	0	7	0	0	0	0	0	0	0	5005.05	7179.74	9107.85	26396.3	2425.76	3802.18	31.3331	530.884	726.943	10.5856	550.739	57.8375	109.535	0	285.637	192.05	935.184	11516.3	637.205	721.474	53.8701	23.7369	629.563	364.043	2086.57	43.0837	44.3067	2.88121
20240205	0	8	0	0	0	0	0	0	0	2535.89	3637.74	4614.64	13374.1	1229.05	1926.44	15.8754	530.884	726.943	10.5856	550.739	57.8375	109.535	0	285.637	192.05	935.184	11516.3	637.205	721.474	53.8701	51.6354	1369.5	791.911	4538.97	93.7211	96.3814	6.26757
20240205	0	9	6.74388	62.6784	99.307	579.048	92.8275	156.299	264.517	2535.89	3637.74	4614.64	13374.1	1229.05	1926.44	15.8754	530.884	726.943	10.5856	550.739	57.8375	109.535	0	285.637	192.05	935.184	11516.3	637.205	721.474	53.8701	53.7162	1424.69	823.824	4721.89	97.498	100.265	6.52014
20240205	0	10	6.74388	62.6784	99.307	579.048	92.8275	156.299	264.517	2002.02	2871.9	3643.14	10558.5	970.305	1520.87	12.5332	530.884	726.943	10.5856	550.739	57.8375	109.535	0	285.637	192.05	935.184	11516.3	637.205	721.474	53.8701	51.6354	1369.5	791.911	4538.97	93.7211	96.3814	6.26757
20240205	0	11	6.74388	62.6784	99.307	579.048	92.8275	156.299	264.517	3003.03	4307.85	5464.71	15837.8	1455.46	2281.31	18.7999	530.884	726.943	10.5856	550.739	57.8375	109.535	0	285.637	192.05	935.184	11516.3	637.205	721.474	53.8701	44.391	1177.36	680.807	3902.16	80.5722	82.8592	5.38824
20240205	0	12	6.74388	62.6784	99.307	579.048	92.8275	156.299	264.517	3003.03	4307.85	5464.71	15837.8	1455.46	2281.31	18.7999	530.884	726.943	10.5856	550.739	57.8375	109.535	0	285.637	192.05	935.184	11516.3	637.205	721.474	53.8701	41.3083	1095.6	633.529	3631.18	74.9769	77.1051	5.01405
20240205	0	13	6.74388	62.6784	99.307	579.048	92.8275	156.299	264.517	2535.89	3637.74	4614.64	13374.1	1229.05	1926.44	15.8754	530.884	726.943	10.5856	550.739	57.8375	109.535	0	285.637	192.05	935.184	11516.3	637.205	721.474	53.8701	42.3872	1124.22	650.076	3726.02	76.9353	79.119	5.14502
20240205	0	14	6.74388	62.6784	99.307	579.048	92.8275	156.299	264.517	2002.02	2871.9	3643.14	10558.5	970.305	1520.87	12.5332	530.884	726.943	10.5856	550.739	57.8375	109.535	0	285.637	192.05	935.184	11516.3	637.205	721.474	53.8701	44.391	1177.36	680.807	3902.16	80.5722	82.8592	5.38824
20240205	0	15	6.74388	62.6784	99.307	579.048	92.8275	156.299	264.517	2002.02	2871.9	3643.14	10558.5	970.305	1520.87	12.5332	530.884	726.943	10.5856	550.739	57.8375	109.535	0	285.637	192.05	935.184	11516.3	637.205	721.474	53.8701	43.3891	1150.79	665.442	3814.09	78.7537	80.9891	5.26663
20240205	0	16	6.74388	62.6784	99.307	579.048	92.8275	156.299	264.517	2535.89	3637.74	4614.64	13374.1	1229.05	1926.44	15.8754	530.884	726.943	10.5856	550.739	57.8375	109.535	0	285.637	192.05	935.184	11516.3	637.205	721.474	53.8701	46.4718	1232.55	712.72	4085.08	84.349	86.7432	5.64081
20240205	0	17	6.74388	62.6784	99.307	579.048	92.8275	156.299	264.517	5005.05	7179.74	9107.85	26396.3	2425.76	3802.18	31.3331	530.884	726.943	10.5856	550.739	57.8375	109.535	0	285.637	192.05	935.184	11516.3	637.205	721.474	53.8701	61.9624	1643.4	950.293	5446.77	112.465	115.658	7.52108
20240205	0	18	6.74388	62.6784	99.307	579.048	92.8275	156.299	264.517	5005.05	7179.74	9107.85	26396.3	2425.76	3802.18	31.3331	530.884	726.943	10.5856	550.739	57.8375	109.535	0	285.637	192.05	935.184	11516.3	637.205	721.474	53.8701	51.6354	1369.5	791.911	4538.97	93.7211	96.3814	6.26757
20240205	0	19	0	0	0	0	0	0	0	5005.05	7179.74	9107.85	26396.3	2425.76	3802.18	31.3331	530.884	726.943	10.5856	550.739	57.8375	109.535	0	285.637	192.05	935.184	11516.3	637.205	721.474	53.8701	42.3872	1124.22	650.076	3726.02	76.9353	79.119	5.14502
20240205	0	20	0	0	0	0	0	0	0	5005.05	7179.74	9107.85	26396.3	2425.76	3802.18	31.3331	530.884	726.943	10.5856	550.739	57.8375	109.535	0	285.637	192.05	935.184	11516.3	637.205	721.474	53.8701	34.0639	903.463	522.425	2994.37	61.828	63.5829	4.13472
20240205	0	21	0	0	0	0	0	0	0	3603.63	5169.42	6557.65	19005.3	1746.55	2737.57	22.5598	530.884	726.943	10.5856	550.739	57.8375	109.535	0	285.637	192.05	935.184	11516.3	637.205	721.474	53.8701	28.9004	766.513	443.234	2540.47	52.4559	53.9448	3.50797
20240205	0	22	0	0	0	0	0	0	0	1201.21	1723.14	2185.88	6335.11	582.183	912.522	7.51994	530.884	726.943	10.5856	550.739	57.8375	109.535	0	285.637	192.05	935.184	11516.3	637.205	721.474	53.8701	20.6541	547.801	316.764	1815.59	37.4885	38.5525	2.50703
20240205	0	23	0	0	0	0	0	0	0	1201.21	1723.14	2185.88	6335.11	582.183	912.522	7.51994	530.884	726.943	10.5856	550.739	57.8375	109.535	0	285.637	192.05	935.184	11516.3	637.205	721.474	53.8701	18.5733	492.612	284.852	1632.68	33.7116	34.6685	2.25445
20240206	1	0	0	0	0	0	0	0	0	1201.21	1723.14	2185.88	6335.11	582.183	912.522	7.51994	530.884	726.943	10.5856	550.739	57.8375	109.535	0	285.637	192.05	935.184	11516.3	637.205	721.474	53.8701	14.4887	384.278	222.208	1273.62	26.2979	27.0443	1.75866
20240206	1	1	0	0	0	0	0	0	0	1201.21	1723.14	2185.88	6335.11	582.183	912.522	7.51994	530.884	726.943	10.5856	550.739	57.8375	109.535	0	285.637	192.05	935.184	11516.3	637.205	721.474	53.8701	11.8684	314.781	182.021	1043.29	21.5419	22.1533	1.4406
20240206	1	2	0	0	0	0	0	0	0	1201.21	1723.14	2185.88	6335.11	582.183	912.522	7.51994	530.884	726.943	10.5856	550.739	57.8375	109.535	0	285.637	192.05	935.184	11516.3	637.205	721.474	53.8701	10.3271	273.901	158.382	907.795	18.7442	19.2763	1.25351
20240206	1	3	0	0	0	0	0	0	0	1201.21	1723.14	2185.88	6335.11	582.183	912.522	7.51994	530.884	726.943	10.5856	550.739	57.8375	109.535	0	285.637	192.05	935.184	11516.3	637.205	721.474	53.8701	6.16542	163.523	94.5566	541.967	11.1906	11.5082	0.748366
20240206	1	4	0	0	0	0	0	0	0	1201.21	1723.14	2185.88	6335.11	582.183	912.522	7.51994	530.884	726.943	10.5856	550.739	57.8375	109.535	0	285.637	192.05	935.184	11516.3	637.205	721.474	53.8701	5.16354	136.95	79.1911	453.897	9.37211	9.63814	0.626757
20240206	1	5	0	0	0	0	0	0	0	2535.89	3637.74	4614.64	13374.1	1229.05	1926.44	15.8754	530.884	726.943	10.5856	550.739	57.8375	109.535	0	285.637	192.05	935.184	11516.3	637.205	721.474	53.8701	6.70489	177.831	102.83	589.389	12.1698	12.5152	0.813848
20240206	1	6	0	0	0	0	0	0	0	5005.05	7179.74	9107.85	26396.3	2425.76	3802.18	31.3331	530.884	726.943	10.5856	550.739	57.8375	109.535	0	285.637	192.05	935.184	11516.3	637.205	721.474	53.8701	14.4887	384.278	222.208	1273.62	26.2979	27.0443	1.75866
20240206	1	7	0	0	0	0	0	0	0	5005.05	7179.74	9107.85	26396.3	2425.76	3802.18	31.3331	530.884	726.943	10.5856	550.739	57.8375	109.535	0	285.637	192.05	935.184	11516.3	637.205	721.474	53.8701	23.7369	629.563	364.043	2086.57	43.0837	44.3067	2.88121
20240206	1	8	0	0	0	0	0	0	0	2535.89	3637.74	4614.64	13374.1	1229.05	1926.44	15.8754	530.884	726.943	10.5856	550.739	57.8375	109.535	0	285.637	192.05	935.184	11516.3	637.205	721.474	53.8701	51.6354	1369.5	791.911	4538.97	93.7211	96.3814	6.26757
20240206	1	9	6.74388	62.6784	99.307	579.048	92.8275	156.299	264.517	2535.89	3637.74	4614.64	13374.1	1229.05	1926.44	15.8754	530.884	726.943	10.5856	550.739	57.8375	109.535	0	285.637	192.05	935.184	11516.3	637.205	721.474	53.8701	53.7162	1424.69	823.824	4721.89	97.498	100.265	6.52014
20240206	1	10	6.74388	62.6784	99.307	579.048	92.8275	156.299	264.517	2002.02	2871.9	3643.14	10558.5	970.305	1520.87	12.5332	530.884	726.943	10.5856	550.739	57.8375	109.535	0	285.637	192.05	935.184	11516.3	637.205	721.474	53.8701	51.6354	1369.5	791.911	4538.97	93.7211	96.3814	6.26757
20240206	1	11	6.74388	62.6784	99.307	579.048	92.8275	156.299	264.517	3003.03	4307.85	5464.71	15837.8	1455.46	2281.31	18.7999	530.884	726.943	10.5856	550.739	57.8375	109.535	0	285.637	192.05	935.184	11516.3	637.205	721.474	53.8701	44.391	1177.36	680.807	3902.16	80.5722	82.8592	5.38824
20240206	1	12	6.74388	62.6784	99.307	579.048	92.8275	156.299	264.517	3003.03	4307.85	5464.71	15837.8	1455.46	2281.31	18.7999	530.884	726.943	10.5856	550.739	57.8375	109.535	0	285.637	192.05	935.184	11516.3	637.205	721.474	53.8701	41.3083	1095.6	633.529	3631.18	74.9769	77.1051	5.01405
20240206	1	13	6.74388	62.6784	99.307	579.048	92.8275	156.299	264.517	2535.89	3637.74	4614.64	13374.1	1229.05	1926.44	15.8754	530.884	726.943	10.5856	550.739	57.8375	109.535	0	285.637	192.05	935.184	11516.3	637.205	721.474	53.8701	42.3872	1124.22	650.076	3726.02	76.9353	79.119	5.14502
20240206	1	14	6.74388	62.6784	99.307	579.048	92.8275	156.299	264.517	2002.02	2871.9	3643.14	10558.5	970.305	1520.87	12.5332	530.884	726.943	10.5856	550.739	57.8375	109.535	0	285.637	192.05	935.184	11516.3	637.205	721.474	53.8701	44.391	1177.36	680.807	3902.16	80.5722	82.8592	5.38824
20240206	1	15	6.74388	62.6784	99.307	579.048	92.8275	156.299	264.517	2002.02	2871.9	3643.14	10558.5	970.305	1520.87	12.5332	530.884	726.943	10.5856	550.739	57.8375	109.535	0	285.637	192.05	935.184	11516.3	637.205	721.474	53.8701	43.3891	1150.79	665.442	3814.09	78.7537	80.9891	5.26663
20240206	1	16	6.74388	62.6784	99.307	579.048	92.8275	156.299	264.517	2535.89	3637.74	4614.64	13374.1	1229.05	1926.44	15.8754	530.884	726.943	10.5856	550.739	57.8375	109.535	0	285.637	192.05	935.184	11516.3	637.205	721.474	53.8701	46.4718	1232.55	712.72	4085.08	84.349	86.7432	5.64081
20240206	1	17	6.74388	62.6784	99.307	579.048	92.8275	156.299	264.517	5005.05	7179.74	9107.85	26396.3	2425.76	3802.18	31.3331	530.884	726.943	10.5856	550.739	57.8375	109.535	0	285.637	192.05	935.184	11516.3	637.205	721.474	53.8701	61.9624	1643.4	950.293	5446.77	112.465	115.658	7.52108
20240206	1	18	6.74388	62.6784	99.307	579.048	92.8275	156.299	264.517	5005.05	7179.74	9107.85	26396.3	2425.76	3802.18	31.3331	530.884	726.943	10.5856	550.739	57.8375	109.535	0	285.637	192.05	935.184	11516.3	637.205	721.474	53.8701	51.6354	1369.5	791.911	4538.97	93.7211	96.3814	6.26757
20240206	1	19	0	0	0	0	0	0	0	5005.05	7179.74	9107.85	26396.3	2425.76	3802.18	31.3331	530.884	726.943	10.5856	550.739	57.8375	109.535	0	285.637	192.05	935.184	11516.3	637.205	721.474	53.8701	42.3872	1124.22	650.076	3726.02	76.9353	79.119	5.14502
20240206	1	20	0	0	0	0	0	0	0	5005.05	7179.74	9107.85	26396.3	2425.76	3802.18	31.3331	530.884	726.943	10.5856	550.739	57.8375	109.535	0	285.637	192.05	935.184	11516.3	637.205	721.474	53.8701	34.0639	903.463	522.425	2994.37	61.828	63.5829	4.13472
20240206	1	21	0	0	0	0	0	0	0	3603.63	5169.42	6557.65	19005.3	1746.55	2737.57	22.5598	530.884	726.943	10.5856	550.739	57.8375	109.535	0	285.637	192.05	935.184	11516.3	637.205	721.474	53.8701	28.9004	766.513	443.234	2540.47	52.4559	53.9448	3.50797
20240206	1	22	0	0	0	0	0	0	0	1201.21	1723.14	2185.88	6335.11	582.183	912.522	7.51994	530.884	726.943	10.5856	550.739	57.8375	109.535	0	285.637	192.05	935.184	11516.3	637.205	721.474	53.8701	20.6541	547.801	316.764	1815.59	37.4885	38.5525	2.50703
20240206	1	23	0	0	0	0	0	0	0	1201.21	1723.14	2185.88	6335.11	582.183	912.522	7.51994	530.884	726.943	10.5856	550.739	57.8375	109.535	0	285.637	192.05	935.184	11516.3	637.205	721.474	53.8701	18.5733	492.612	284.852	1632.68	33.7116	34.6685	2.25445
20240207	2	0	0	0	0	0	0	0	0	1201.21	1723.14	2185.88	6335.11	582.183	912.522	7.51994	530.884	726.943	10.5856	550.739	57.8375	109.535	0	285.637	192.05	935.184	11516.3	637.205	721.474	53.8701	14.4887	384.278	222.208	1273.62	26.2979	27.0443	1.75866
20240207	2	1	0	0	0	0	0	0	0	1201.21	1723.14	2185.88	6335.11	582.183	912.522	7.51994	530.884	726.943	10.5856	550.739	57.8375	109.535	0	285.637	192.05	935.184	11516.3	637.205	721.474	53.8701	11.8684	314.781	182.021	1043.29	21.5419	22.1533	1.4406
20240207	2	2	0	0	0	0	0	0	0	1201.21	1723.14	2185.88	6335.11	582.183	912.522	7.51994	530.884	726.943	10.5856	550.739	57.8375	109.535	0	285.637	192.05	935.184	11516.3	637.205	721.474	53.8701	10.3271	273.901	158.382	907.795	18.7442	19.2763	1.25351
20240207	2	3	0	0	0	0	0	0	0	1201.21	1723.14	2185.88	6335.11	582.183	912.522	7.51994	530.884	726.943	10.5856	550.739	57.8375	109.535	0	285.637	192.05	935.184	11516.3	637.205	721.474	53.8701	6.16542	163.523	94.5566	541.967	11.1906	11.5082	0.748366
20240207	2	4	0	0	0	0	0	0	0	1201.21	1723.14	2185.88	6335.11	582.183	912.522	7.51994	530.884	726.943	10.5856	550.739	57.8375	109.535	0	285.637	192.05	935.184	11516.3	637.205	721.474	53.8701	5.16354	136.95	79.1911	453.897	9.37211	9.63814	0.626757
20240207	2	5	0	0	0	0	0	0	0	2535.89	3637.74	4614.64	13374.1	1229.05	1926.44	15.8754	530.884	726.943	10.5856	550.739	57.8375	109.535	0	285.637	192.05	935.184	11516.3	637.205	721.474	53.8701	6.70489	177.831	102.83	589.389	12.1698	12.5152	0.813848
20240207	2	6	0	0	0	0	0	0	0	5005.05	7179.74	9107.85	26396.3	2425.76	3802.18	31.3331	530.884	726.943	10.5856	550.739	57.8375	109.535	0	285.637	192.05	935.184	11516.3	637.205	721.474	53.8701	14.4887	384.278	222.208	1273.62	26.2979	27.0443	1.75866
20240207	2	7	0	0	0	0	0	0	0	5005.05	7179.74	9107.85	26396.3	2425.76	3802.18	31.3331	530.884	726.943	10.5856	550.739	57.8375	109.535	0	285.637	192.05	935.184	11516.3	637.205	721.474	53.8701	23.7369	629.563	364.043	2086.57	43.0837	44.3067	2.88121
20240207	2	8	0	0	0	0	0	0	0	2535.89	3637.74	4614.64	13374.1	1229.05	1926.44	15.8754	530.884	726.943	10.5856	550.739	57.8375	109.535	0	285.637	192.05	935.184	11516.3	637.205	721.474	53.8701	51.6354	1369.5	791.911	4538.97	93.7211	96.3814	6.26757
20240207	2	9	6.74388	62.6784	99.307	579.048	92.8275	156.299	264.517	2535.89	3637.74	4614.64	13374.1	1229.05	1926.44	15.8754	530.884	726.943	10.5856	550.739	57.8375	109.535	0	285.637	192.05	935.184	11516.3	637.205	721.474	53.8701	53.7162	1424.69	823.824	4721.89	97.498	100.265	6.52014
20240207	2	10	6.74388	62.6784	99.307	579.048	92.8275	156.299	264.517	2002.02	2871.9	3643.14	10558.5	970.305	1520.87	12.5332	530.884	726.943	10.5856	550.739	57.8375	109.535	0	285.637	192.05	935.184	11516.3	637.205	721.474	53.8701	51.6354	1369.5	791.911	4538.97	93.7211	96.3814	6.26757
20240207	2	11	6.74388	62.6784	99.307	579.048	92.8275	156.299	264.517	3003.03	4307.85	5464.71	15837.8	1455.46	2281.31	18.7999	530.884	726.943	10.5856	550.739	57.8375	109.535	0	285.637	192.05	935.184	11516.3	637.205	721.474	53.8701	44.391	1177.36	680.807	3902.16	80.5722	82.8592	5.38824
20240207	2	12	6.74388	62.6784	99.307	579.048	92.8275	156.299	264.517	3003.03	4307.85	5464.71	15837.8	1455.46	2281.31	18.7999	530.884	726.943	10.5856	550.739	57.8375	109.535	0	285.637	192.05	935.184	11516.3	637.205	721.474	53.8701	41.3083	1095.6	633.529	3631.18	74.9769	77.1051	5.01405
20240207	2	13	6.74388	62.6784	99.307	579.048	92.8275	156.299	264.517	2535.89	3637.74	4614.64	13374.1	1229.05	1926.44	15.8754	530.884	726.943	10.5856	550.739	57.8375	109.535	0	285.637	192.05	935.184	11516.3	637.205	721.474	53.8701	42.3872	1124.22	650.076	3726.02	76.9353	79.119	5.14502
20240207	2	14	6.74388	62.6784	99.307	579.048	92.8275	156.299	264.517	2002.02	2871.9	3643.14	10558.5	970.305	1520.87	12.5332	530.884	726.943	10.5856	550.739	57.8375	109.535	0	285.637	192.05	935.184	11516.3	637.205	721.474	53.8701	44.391	1177.36	680.807	3902.16	80.5722	82.8592	5.38824
20240207	2	15	6.74388	62.6784	99.307	579.048	92.8275	156.299	264.517	2002.02	2871.9	3643.14	10558.5	970.305	1520.87	12.5332	530.884	726.943	10.5856	550.739	57.8375	109.535	0	285.637	192.05	935.184	11516.3	637.205	721.474	53.8701	43.3891	1150.79	665.442	3814.09	78.7537	80.9891	5.26663
20240207	2	16	6.74388	62.6784	99.307	579.048	92.8275	156.299	264.517	2535.89	3637.74	4614.64	13374.1	1229.05	1926.44	15.8754	530.884	726.943	10.5856	550.739	57.8375	109.535	0	285.637	192.05	935.184	11516.3	637.205	721.474	53.8701	46.4718	1232.55	712.72	4085.08	84.349	86.7432	5.64081
20240207	2	17	6.74388	62.6784	99.307	579.048	92.8275	156.299	264.517	5005.05	7179.74	9107.85	26396.3	2425.76	3802.18	31.3331	530.884	726.943	10.5856	550.739	57.8375	109.535	0	285.637	192.05	935.184	11516.3	637.205	721.474	53.8701	61.9624	1643.4	950.293	5446.77	112.465	115.658	7.52108
20240207	2	18	6.74388	62.6784	99.307	579.048	92.8275	156.299	264.517	5005.05	7179.74	9107.85	26396.3	2425.76	3802.18	31.3331	530.884	726.943	10.5856	550.739	57.8375	109.535	0	285.637	192.05	935.184	11516.3	637.205	721.474	53.8701	51.6354	1369.5	791.911	4538.97	93.7211	96.3814	6.26757
20240207	2	19	0	0	0	0	0	0	0	5005.05	7179.74	9107.85	26396.3	2425.76	3802.18	31.3331	530.884	726.943	10.5856	550.739	57.8375	109.535	0	285.637	192.05	935.184	11516.3	637.205	721.474	53.8701	42.3872	1124.22	650.076	3726.02	76.9353	79.119	5.14502
20240207	2	20	0	0	0	0	0	0	0	5005.05	7179.74	9107.85	26396.3	2425.76	3802.18	31.3331	530.884	726.943	10.5856	550.739	57.8375	109.535	0	285.637	192.05	935.184	11516.3	637.205	721.474	53.8701	34.0639	903.463	522.425	2994.37	61.828	63.5829	4.13472
20240207	2	21	0	0	0	0	0	0	0	3603.63	5169.42	6557.65	19005.3	1746.55	2737.57	22.5598	530.884	726.943	10.5856	550.739	57.8375	109.535	0	285.637	192.05	935.184	11516.3	637.205	721.474	53.8701	28.9004	766.513	443.234	2540.47	52.4559	53.9448	3.50797
20240207	2	22	0	0	0	0	0	0	0	1201.21	1723.14	2185.88	6335.11	582.183	912.522	7.51994	530.884	726.943	10.5856	550.739	57.8375	109.535	0	285.637	192.05	935.184	11516.3	637.205	721.474	53.8701	20.6541	547.801	316.764	1815.59	37.4885	38.5525	2.50703
20240207	2	23	0	0	0	0	0	0	0	1201.21	1723.14	2185.88	6335.11	582.183	912.522	7.51994	530.884	726.943	10.5856	550.739	57.8375	109.535	0	285.637	192.05	935.184	11516.3	637.205	721.474	53.8701	18.5733	492.612	284.852	1632.68	33.7116	34.6685	2.25445
20240208	3	0	0	0	0	0	0	0	0	1201.21	1723.14	2185.88	6335.11	582.183	912.522	7.51994	530.884	726.943	10.5856	550.739	57.8375	109.535	0	285.637	192.05	935.184	11516.3	637.205	721.474	53.8701	14.4887	384.278	222.208	1273.62	26.2979	27.0443	1.75866
20240208	3	1	0	0	0	0	0	0	0	1201.21	1723.14	2185.88	6335.11	582.183	912.522	7.51994	530.884	726.943	10.5856	550.739	57.8375	109.535	0	285.637	192.05	935.184	11516.3	637.205	721.474	53.8701	11.8684	314.781	182.021	1043.29	21.5419	22.1533	1.4406
20240208	3	2	0	0	0	0	0	0	0	1201.21	1723.14	2185.88	6335.11	582.183	912.522	7.51994	530.884	726.943	10.5856	550.739	57.8375	109.535	0	285.637	192.05	935.184	11516.3	637.205	721.474	53.8701	10.3271	273.901	158.382	907.795	18.7442	19.2763	1.25351
20240208	3	3	0	0	0	0	0	0	0	1201.21	1723.14	2185.88	6335.11	582.183	912.522	7.51994	530.884	726.943	10.5856	550.739	57.8375	109.535	0	285.637	192.05	935.184	11516.3	637.205	721.474	53.8701	6.16542	163.523	94.5566	541.967	11.1906	11.5082	0.748366
20240208	3	4	0	0	0	0	0	0	0	1201.21	1723.14	2185.88	6335.11	582.183	912.522	7.51994	530.884	726.943	10.5856	550.739	57.8375	109.535	0	285.637	192.05	935.184	11516.3	637.205	721.474	53.8701	5.16354	136.95	79.1911	453.897	9.37211	9.63814	0.626757
20240208	3	5	0	0	0	0	0	0	0	2535.89	3637.74	4614.64	13374.1	1229.05	1926.44	15.8754	530.884	726.943	10.5856	550.739	57.8375	109.535	0	285.637	192.05	935.184	11516.3	637.205	721.474	53.8701	6.70489	177.831	102.83	589.389	12.1698	12.5152	0.813848
20240208	3	6	0	0	0	0	0	0	0	5005.05	7179.74	9107.85	26396.3	2425.76	3802.18	31.3331	530.884	726.943	10.5856	550.739	57.8375	109.535	0	285.637	192.05	935.184	11516.3	637.205	721.474	53.8701	14.4887	384.278	222.208	1273.62	26.2979	27.0443	1.75866
20240208	3	7	0	0	0	0	0	0	0	5005.05	7179.74	9107.85	26396.3	2425.76	3802.18	31.3331	530.884	726.943	10.5856	550.739	57.8375	109.535	0	285.637	192.05	935.184	11516.3	637.205	721.474	53.8701	23.7369	629.563	364.043	2086.57	43.0837	44.3067	2.88121
20240208	3	8	0	0	0	0	0	0	0	2535.89	3637.74	4614.64	13374.1	1229.05	1926.44	15.8754	530.884	726.943	10.5856	550.739	57.8375	109.535	0	285.637	192.05	935.184	11516.3	637.205	721.474	53.8701	51.6354	1369.5	791.911	4538.97	93.7211	96.3814	6.26757
20240208	3	9	6.74388	62.6784	99.307	579.048	92.8275	156.299	264.517	2535.89	3637.74	4614.64	13374.1	1229.05	1926.44	15.8754	530.884	726.943	10.5856	550.739	57.8375	109.535	0	285.637	192.05	935.184	11516.3	637.205	721.474	53.8701	53.7162	1424.69	823.824	4721.89	97.498	100.265	6.52014
20240208	3	10	6.74388	62.6784	99.307	579.048	92.8275	156.299	264.517	2002.02	2871.9	3643.14	10558.5	970.305	1520.87	12.5332	530.884	726.943	10.5856	550.739	57.8375	109.535	0	285.637	192.05	935.184	11516.3	637.205	721.474	53.8701	51.6354	1369.5	791.911	4538.97	93.7211	96.3814	6.26757
20240208	3	11	6.74388	62.6784	99.307	579.048	92.8275	156.299	264.517	3003.03	4307.85	5464.71	15837.8	1455.46	2281.31	18.7999	530.884	726.943	10.5856	550.739	57.8375	109.535	0	285.637	192.05	935.184	11516.3	637.205	721.474	53.8701	44.391	1177.36	680.807	3902.16	80.5722	82.8592	5.38824
20240208	3	12	6.74388	62.6784	99.307	579.048	92.8275	156.299	264.517	3003.03	4307.85	5464.71	15837.8	1455.46	2281.31	18.7999	530.884	726.943	10.5856	550.739	57.8375	109.535	0	285.637	192.05	935.184	11516.3	637.205	721.474	53.8701	41.3083	1095.6	633.529	3631.18	74.9769	77.1051	5.01405
20240208	3	13	6.74388	62.6784	99.307	579.048	92.8275	156.299	264.517	2535.89	3637.74	4614.64	13374.1	1229.05	1926.44	15.8754	530.884	726.943	10.5856	550.739	57.8375	109.535	0	285.637	192.05	935.184	11516.3	637.205	721.474	53.8701	42.3872	1124.22	650.076	3726.02	76.9353	79.119	5.14502
20240208	3	14	6.74388	62.6784	99.307	579.048	92.8275	156.299	264.517	2002.02	2871.9	3643.14	10558.5	970.305	1520.87	12.5332	530.884	726.943	10.5856	550.739	57.8375	109.535	0	285.637	192.05	935.184	11516.3	637.205	721.474	53.8701	44.391	1177.36	680.807	3902.16	80.5722	82.8592	5.38824
20240208	3	15	6.74388	62.6784	99.307	579.048	92.8275	156.299	264.517	2002.02	2871.9	3643.14	10558.5	970.305	1520.87	12.5332	530.884	726.943	10.5856	550.739	57.8375	109.535	0	285.637	192.05	935.184	11516.3	637.205	721.474	53.8701	43.3891	1150.79	665.442	3814.09	78.7537	80.9891	5.26663
20240208	3	16	6.74388	62.6784	99.307	579.048	92.8275	156.299	264.517	2535.89	3637.74	4614.64	13374.1	1229.05	1926.44	15.8754	530.884	726.943	10.5856	550.739	57.8375	109.535	0	285.637	192.05	935.184	11516.3	637.205	721.474	53.8701	46.4718	1232.55	712.72	4085.08	84.349	86.7432	5.64081
20240208	3	17	6.74388	62.6784	99.307	579.048	92.8275	156.299	264.517	5005.05	7179.74	9107.85	26396.3	2425.76	3802.18	31.3331	530.884	726.943	10.5856	550.739	57.8375	109.535	0	285.637	192.05	935.184	11516.3	637.205	721.474	53.8701	61.9624	1643.4	950.293	5446.77	112.465	115.658	7.52108
20240208	3	18	6.74388	62.6784	99.307	579.048	92.8275	156.299	264.517	5005.05	7179.74	9107.85	26396.3	2425.76	3802.18	31.3331	530.884	726.943	10.5856	550.739	57.8375	109.535	0	285.637	192.05	935.184	11516.3	637.205	721.474	53.8701	51.6354	1369.5	791.911	4538.97	93.7211	96.3814	6.26757
20240208	3	19	0	0	0	0	0	0	0	5005.05	7179.74	9107.85	26396.3	2425.76	3802.18	31.3331	530.884	726.943	10.5856	550.739	57.8375	109.535	0	285.637	192.05	935.184	11516.3	637.205	721.474	53.8701	42.3872	1124.22	650.076	3726.02	76.9353	79.119	5.14502
20240208	3	20	0	0	0	0	0	0	0	5005.05	7179.74	9107.85	26396.3	2425.76	3802.18	31.3331	530.884	726.943	10.5856	550.739	57.8375	109.535	0	285.637	192.05	935.184	11516.3	637.205	721.474	53.8701	34.0639	903.463	522.425	2994.37	61.828	63.5829	4.13472
20240208	3	21	0	0	0	0	0	0	0	3603.63	5169.42	6557.65	19005.3	1746.55	2737.57	22.5598	530.884	726.943	10.5856	550.739	57.8375	109.535	0	285.637	192.05	935.184	11516.3	637.205	721.474	53.8701	28.9004	766.513	443.234	2540.47	52.4559	53.9448	3.50797
20240208	3	22	0	0	0	0	0	0	0	1201.21	1723.14	2185.88	6335.11	582.183	912.522	7.51994	530.884	726.943	10.5856	550.739	57.8375	109.535	0	285.637	192.05	935.184	11516.3	637.205	721.474	53.8701	20.6541	547.801	316.764	1815.59	37.4885	38.5525	2.50703
20240208	3	23	0	0	0	0	0	0	0	1201.21	1723.14	2185.88	6335.11	582.183	912.522	7.51994	530.884	726.943	10.5856	550.739	57.8375	109.535	0	285.637	192.05	935.184	11516.3	637.205	721.474	53.8701	18.5733	492.612	284.852	1632.68	33.7116	34.6685	2.25445
20240209	4	0	0	0	0	0	0	0	0	1201.21	1723.14	2185.88	6335.11	582.183	912.522	7.51994	530.884	726.943	10.5856	550.739	57.8375	109.535	0	285.637	192.05	935.184	11516.3	637.205	721.474	53.8701	14.4887	384.278	222.208	1273.62	26.2979	27.0443	1.75866
20240209	4	1	0	0	0	0	0	0	0	1201.21	1723.14	2185.88	6335.11	582.183	912.522	7.51994	530.884	726.943	10.5856	550.739	57.8375	109.535	0	285.637	192.05	935.184	11516.3	637.205	721.474	53.8701	11.8684	314.781	182.021	1043.29	21.5419	22.1533	1.4406
20240209	4	2	0	0	0	0	0	0	0	1201.21	1723.14	2185.88	6335.11	582.183	912.522	7.51994	530.884	726.943	10.5856	550.739	57.8375	109.535	0	285.637	192.05	935.184	11516.3	637.205	721.474	53.8701	10.3271	273.901	158.382	907.795	18.7442	19.2763	1.25351
20240209	4	3	0	0	0	0	0	0	0	1201.21	1723.14	2185.88	6335.11	582.183	912.522	7.51994	530.884	726.943	10.5856	550.739	57.8375	109.535	0	285.637	192.05	935.184	11516.3	637.205	721.474	53.8701	6.16542	163.523	94.5566	541.967	11.1906	11.5082	0.748366
20240209	4	4	0	0	0	0	0	0	0	1201.21	1723.14	2185.88	6335.11	582.183	912.522	7.51994	530.884	726.943	10.5856	550.739	57.8375	109.535	0	285.637	192.05	935.184	11516.3	637.205	721.474	53.8701	5.16354	136.95	79.1911	453.897	9.37211	9.63814	0.626757
20240209	4	5	0	0	0	0	0	0	0	2535.89	3637.74	4614.64	13374.1	1229.05	1926.44	15.8754	530.884	726.943	10.5856	550.739	57.8375	109.535	0	285.637	192.05	935.184	11516.3	637.205	721.474	53.8701	6.70489	177.831	102.83	589.389	12.1698	12.5152	0.813848
20240209	4	6	0	0	0	0	0	0	0	5005.05	7179.74	9107.85	26396.3	2425.76	3802.18	31.3331	530.884	726.943	10.5856	550.739	57.8375	109.535	0	285.637	192.05	935.184	11516.3	637.205	721.474	53.8701	14.4887	384.278	222.208	1273.62	26.2979	27.0443	1.75866
20240209	4	7	0	0	0	0	0	0	0	5005.05	7179.74	9107.85	26396.3	2425.76	3802.18	31.3331	530.884	726.943	10.5856	550.739	57.8375	109.535	0	285.637	192.05	935.184	11516.3	637.205	721.474	53.8701	23.7369	629.563	364.043	2086.57	43.0837	44.3067	2.88121
20240209	4	8	0	0	0	0	0	0	0	2535.89	3637.74	4614.64	13374.1	1229.05	1926.44	15.8754	530.884	726.943	10.5856	550.739	57.8375	109.535	0	285.637	192.05	935.184	11516.3	637.205	721.474	53.8701	51.6354	1369.5	791.911	4538.97	93.7211	96.3814	6.26757
20240209	4	9	6.74388	62.6784	99.307	579.048	92.8275	156.299	264.517	2535.89	3637.74	4614.64	13374.1	1229.05	1926.44	15.8754	530.884	726.943	10.5856	550.739	57.8375	109.535	0	285.637	192.05	935.184	11516.3	637.205	721.474	53.8701	53.7162	1424.69	823.824	4721.89	97.498	100.265	6.52014
20240209	4	10	6.74388	62.6784	99.307	579.048	92.8275	156.299	264.517	2002.02	2871.9	3643.14	10558.5	970.305	1520.87	12.5332	530.884	726.943	10.5856	550.739	57.8375	109.535	0	285.637	192.05	935.184	11516.3	637.205	721.474	53.8701	51.6354	1369.5	791.911	4538.97	93.7211	96.3814	6.26757
20240209	4	11	6.74388	62.6784	99.307	579.048	92.8275	156.299	264.517	3003.03	4307.85	5464.71	15837.8	1455.46	2281.31	18.7999	530.884	726.943	10.5856	550.739	57.8375	109.535	0	285.637	192.05	935.184	11516.3	637.205	721.474	53.8701	44.391	1177.36	680.807	3902.16	80.5722	82.8592	5.38824
20240209	4	12	6.74388	62.6784	99.307	579.048	92.8275	156.299	264.517	3003.03	4307.85	5464.71	15837.8	1455.46	2281.31	18.7999	530.884	726.943	10.5856	550.739	57.8375	109.535	0	285.637	192.05	935.184	11516.3	637.205	721.474	53.8701	41.3083	1095.6	633.529	3631.18	74.9769	77.1051	5.01405
20240209	4	13	6.74388	62.6784	99.307	579.048	92.8275	156.299	264.517	2535.89	3637.74	4614.64	13374.1	1229.05	1926.44	15.8754	530.884	726.943	10.5856	550.739	57.8375	109.535	0	285.637	192.05	935.184	11516.3	637.205	721.474	53.8701	42.3872	1124.22	650.076	3726.02	76.9353	79.119	5.14502
20240209	4	14	6.74388	62.6784	99.307	579.048	92.8275	156.299	264.517	2002.02	2871.9	3643.14	10558.5	970.305	1520.87	12.5332	530.884	726.943	10.5856	550.739	57.8375	109.535	0	285.637	192.05	935.184	11516.3	637.205	721.474	53.8701	44.391	1177.36	680.807	3902.16	80.5722	82.8592	5.38824
20240209	4	15	6.74388	62.6784	99.307	579.048	92.8275	156.299	264.517	2002.02	2871.9	3643.14	10558.5	970.305	1520.87	12.5332	530.884	726.943	10.5856	550.739	57.8375	109.535	0	285.637	192.05	935.184	11516.3	637.205	721.474	53.8701	43.3891	1150.79	665.442	3814.09	78.7537	80.9891	5.26663
20240209	4	16	6.74388	62.6784	99.307	579.048	92.8275	156.299	264.517	2535.89	3637.74	4614.64	13374.1	1229.05	1926.44	15.8754	530.884	726.943	10.5856	550.739	57.8375	109.535	0	285.637	192.05	935.184	11516.3	637.205	721.474	53.8701	46.4718	1232.55	712.72	4085.08	84.349	86.7432	5.64081
20240209	4	17	6.74388	62.6784	99.307	579.048	92.8275	156.299	264.517	5005.05	7179.74	9107.85	26396.3	2425.76	3802.18	31.3331	530.884	726.943	10.5856	550.739	57.8375	109.535	0	285.637	192.05	935.184	11516.3	637.205	721.474	53.8701	61.9624	1643.4	950.293	5446.77	112.465	115.658	7.52108
20240209	4	18	6.74388	62.6784	99.307	579.048	92.8275	156.299	264.517	5005.05	7179.74	9107.85	26396.3	2425.76	3802.18	31.3331	530.884	726.943	10.5856	550.739	57.8375	109.535	0	285.637	192.05	935.184	11516.3	637.205	721.474	53.8701	51.6354	1369.5	791.911	4538.97	93.7211	96.3814	6.26757
20240209	4	19	0	0	0	0	0	0	0	5005.05	7179.74	9107.85	26396.3	2425.76	3802.18	31.3331	530.884	726.943	10.5856	550.739	57.8375	109.535	0	285.637	192.05	935.184	11516.3	637.205	721.474	53.8701	42.3872	1124.22	650.076	3726.02	76.9353	79.119	5.14502
20240209	4	20	0	0	0	0	0	0	0	5005.05	7179.74	9107.85	26396.3	2425.76	3802.18	31.3331	530.884	726.943	10.5856	550.739	57.8375	109.535	0	285.637	192.05	935.184	11516.3	637.205	721.474	53.8701	34.0639	903.463	522.425	2994.37	61.828	63.5829	4.13472
20240209	4	21	0	0	0	0	0	0	0	3603.63	5169.42	6557.65	19005.3	1746.55	2737.57	22.5598	530.884	726.943	10.5856	550.739	57.8375	109.535	0	285.637	192.05	935.184	11516.3	637.205	721.474	53.8701	28.9004	766.513	443.234	2540.47	52.4559	53.9448	3.50797
20240209	4	22	0	0	0	0	0	0	0	1201.21	1723.14	2185.88	6335.11	582.183	912.522	7.51994	530.884	726.943	10.5856	550.739	57.8375	109.535	0	285.637	192.05	935.184	11516.3	637.205	721.474	53.8701	20.6541	547.801	316.764	1815.59	37.4885	38.5525	2.50703
20240209	4	23	0	0	0	0	0	0	0	1201.21	1723.14	2185.88	6335.11	582.183	912.522	7.51994	530.884	726.943	10.5856	550.739	57.8375	109.535	0	285.637	192.05	935.184	11516.3	637.205	721.474	53.8701	18.5733	492.612	284.852	1632.68	33.7116	34.6685	2.25445
20240210	5	0	0	0	0	0	0	0	0	1230.66	1765.38	2239.47	6490.41	596.455	934.891	7.70428	505.593	692.311	10.0813	524.501	55.0821	104.317	0	282.29	189.8	924.227	11381.4	629.74	713.022	53.2389	13.9337	369.558	213.696	1224.83	25.2905	26.0083	1.69129
20240210	5	1	0	0	0	0	0	0	0	1230.66	1765.38	2239.47	6490.41	596.455	934.891	7.70428	505.593	692.311	10.0813	524.501	55.0821	104.317	0	282.29	189.8	924.227	11381.4	629.74	713.022	53.2389	11.4138	302.723	175.048	1003.32	20.7166	21.3047	1.38542
20240210	5	2	0	0	0	0	0	0	0	1230.66	1765.38	2239.47	6490.41	596.455	934.891	7.70428	505.593	692.311	10.0813	524.501	55.0821	104.317	0	282.29	189.8	924.227	11381.4	629.74	713.022	53.2389	9.93146	263.408	152.315	873.019	18.0262	18.5378	1.20549
20240210	5	3	0	0	0	0	0	0	0	1230.66	1765.38	2239.47	6490.41	596.455	934.891	7.70428	505.593	692.311	10.0813	524.501	55.0821	104.317	0	282.29	189.8	924.227	11381.4	629.74	713.022	53.2389	5.92923	157.259	90.9343	521.205	10.7619	11.0674	0.719698
20240210	5	4	0	0	0	0	0	0	0	1230.66	1765.38	2239.47	6490.41	596.455	934.891	7.70428	505.593	692.311	10.0813	524.501	55.0821	104.317	0	282.29	189.8	924.227	11381.4	629.74	713.022	53.2389	4.96573	131.704	76.1575	436.509	9.01309	9.26892	0.602747
20240210	5	5	0	0	0	0	0	0	0	2598.05	3726.91	4727.77	13702	1259.18	1973.66	16.2646	505.593	692.311	10.0813	524.501	55.0821	104.317	0	282.29	189.8	924.227	11381.4	629.74	713.022	53.2389	6.44804	171.019	98.891	566.811	11.7036	12.0358	0.782671
20240210	5	6	0	0	0	0	0	0	0	5127.74	7355.75	9331.12	27043.4	2485.23	3895.38	32.1012	505.593	692.311	10.0813	524.501	55.0821	104.317	0	282.29	189.8	924.227	11381.4	629.74	713.022	53.2389	13.9337	369.558	213.696	1224.83	25.2905	26.0083	1.69129
20240210	5	7	0	0	0	0	0	0	0	5127.74	7355.75	9331.12	27043.4	2485.23	3895.38	32.1012	505.593	692.311	10.0813	524.501	55.0821	104.317	0	282.29	189.8	924.227	11381.4	629.74	713.022	53.2389	22.8275	605.445	350.097	2006.64	41.4333	42.6094	2.77084
20240210	5	8	0	0	0	0	0	0	0	2598.05	3726.91	4727.77	13702	1259.18	1973.66	16.2646	505.593	692.311	10.0813	524.501	55.0821	104.317	0	282.29	189.8	924.227	11381.4	629.74	713.022	53.2389	49.6573	1317.04	761.575	4365.09	90.1309	92.6892	6.02747
20240210	5	9	6.74388	62.6784	99.307	579.048	92.8275	156.299	264.517	2598.05	3726.91	4727.77	13702	1259.18	1973.66	16.2646	505.593	692.311	10.0813	524.501	55.0821	104.317	0	282.29	189.8	924.227	11381.4	629.74	713.022	53.2389	51.6584	1370.11	792.265	4541	93.763	96.4244	6.27037
20240210	5	10	6.74388	62.6784	99.307	579.048	92.8275	156.299	264.517	2051.1	2942.3	3732.45	10817.3	994.091	1558.15	12.8405	505.593	692.311	10.0813	524.501	55.0821	104.317	0	282.29	189.8	924.227	11381.4	629.74	713.022	53.2389	49.6573	1317.04	761.575	4365.09	90.1309	92.6892	6.02747
20240210	5	11	6.74388	62.6784	99.307	579.048	92.8275	156.299	264.517	3076.64	4413.45	5598.67	16226	1491.14	2337.23	19.2607	505.593	692.311	10.0813	524.501	55.0821	104.317	0	282.29	189.8	924.227	11381.4	629.74	713.022	53.2389	42.6905	1132.26	654.727	3752.68	77.4856	79.685	5.18182
20240210	5	12	6.74388	62.6784	99.307	579.048	92.8275	156.299	264.517	3076.64	4413.45	5598.67	16226	1491.14	2337.23	19.2607	505.593	692.311	10.0813	524.501	55.0821	104.317	0	282.29	189.8	924.227	11381.4	629.74	713.022	53.2389	39.7258	1053.63	609.26	3492.08	72.1047	74.1513	4.82198
20240210	5	13	6.74388	62.6784	99.307	579.048	92.8275	156.299	264.517	2598.05	3726.91	4727.77	13702	1259.18	1973.66	16.2646	505.593	692.311	10.0813	524.501	55.0821	104.317	0	282.29	189.8	924.227	11381.4	629.74	713.022	53.2389	40.7635	1081.15	625.173	3583.29	73.988	76.0881	4.94792
20240210	5	14	6.74388	62.6784	99.307	579.048	92.8275	156.299	264.517	2051.1	2942.3	3732.45	10817.3	994.091	1558.15	12.8405	505.593	692.311	10.0813	524.501	55.0821	104.317	0	282.29	189.8	924.227	11381.4	629.74	713.022	53.2389	42.6905	1132.26	654.727	3752.68	77.4856	79.685	5.18182
20240210	5	15	6.74388	62.6784	99.307	579.048	92.8275	156.299	264.517	2051.1	2942.3	3732.45	10817.3	994.091	1558.15	12.8405	505.593	692.311	10.0813	524.501	55.0821	104.317	0	282.29	189.8	924.227	11381.4	629.74	713.022	53.2389	41.727	1106.71	639.95	3667.98	75.7368	77.8866	5.06487
20240210	5	16	6.74388	62.6784	99.307	579.048	92.8275	156.299	264.517	2598.05	3726.91	4727.77	13702	1259.18	1973.66	16.2646	505.593	692.311	10.0813	524.501	55.0821	104.317	0	282.29	189.8	924.227	11381.4	629.74	713.022	53.2389	44.6916	1185.34	685.417	3928.58	81.1178	83.4203	5.42472
20240210	5	17	6.74388	62.6784	99.307	579.048	92.8275	156.299	264.517	5127.74	7355.75	9331.12	27043.4	2485.23	3895.38	32.1012	505.593	692.311	10.0813	524.501	55.0821	104.317	0	282.29	189.8	924.227	11381.4	629.74	713.022	53.2389	59.5888	1580.45	913.89	5238.11	108.157	111.227	7.23296
20240210	5	18	6.74388	62.6784	99.307	579.048	92.8275	156.299	264.517	5127.74	7355.75	9331.12	27043.4	2485.23	3895.38	32.1012	505.593	692.311	10.0813	524.501	55.0821	104.317	0	282.29	189.8	924.227	11381.4	629.74	713.022	53.2389	49.6573	1317.04	761.575	4365.09	90.1309	92.6892	6.02747
20240210	5	19	0	0	0	0	0	0	0	5127.74	7355.75	9331.12	27043.4	2485.23	3895.38	32.1012	505.593	692.311	10.0813	524.501	55.0821	104.317	0	282.29	189.8	924.227	11381.4	629.74	713.022	53.2389	40.7635	1081.15	625.173	3583.29	73.988	76.0881	4.94792
20240210	5	20	0	0	0	0	0	0	0	5127.74	7355.75	9331.12	27043.4	2485.23	3895.38	32.1012	505.593	692.311	10.0813	524.501	55.0821	104.317	0	282.29	189.8	924.227	11381.4	629.74	713.022	53.2389	32.759	868.853	502.412	2879.66	59.4595	61.1472	3.97633
20240210	5	21	0	0	0	0	0	0	0	3691.97	5296.14	6718.4	19471.2	1789.36	2804.67	23.1128	505.593	692.311	10.0813	524.501	55.0821	104.317	0	282.29	189.8	924.227	11381.4	629.74	713.022	53.2389	27.7933	737.149	426.254	2443.15	50.4464	51.8783	3.37358
20240210	5	22	0	0	0	0	0	0	0	1230.66	1765.38	2239.47	6490.41	596.455	934.891	7.70428	505.593	692.311	10.0813	524.501	55.0821	104.317	0	282.29	189.8	924.227	11381.4	629.74	713.022	53.2389	19.8629	526.816	304.63	1746.04	36.0524	37.0757	2.41099
20240210	5	23	0	0	0	0	0	0	0	1230.66	1765.38	2239.47	6490.41	596.455	934.891	7.70428	505.593	692.311	10.0813	524.501	55.0821	104.317	0	282.29	189.8	924.227	11381.4	629.74	713.022	53.2389	17.8618	473.741	273.94	1570.13	32.4202	33.3404	2.16809
20240211	6	0	0	0	0	0	0	0	0	1237.2	1774.77	2251.38	6524.92	599.626	939.862	7.74525	487.045	666.914	9.71146	505.26	53.0615	100.49	0	280.617	188.675	918.749	11313.9	626.007	708.796	52.9234	13.7967	365.925	211.595	1212.79	25.0418	25.7526	1.67466
20240211	6	1	0	0	0	0	0	0	0	1237.2	1774.77	2251.38	6524.92	599.626	939.862	7.74525	487.045	666.914	9.71146	505.26	53.0615	100.49	0	280.617	188.675	918.749	11313.9	626.007	708.796	52.9234	11.3016	299.747	173.328	993.457	20.513	21.0952	1.3718
20240211	6	2	0	0	0	0	0	0	0	1237.2	1774.77	2251.38	6524.92	599.626	939.862	7.74525	487.045	666.914	9.71146	505.26	53.0615	100.49	0	280.617	188.675	918.749	11313.9	626.007	708.796	52.9234	9.83383	260.819	150.818	864.437	17.849	18.3556	1.19364
20240211	6	3	0	0	0	0	0	0	0	1237.2	1774.77	2251.38	6524.92	599.626	939.862	7.74525	487.045	666.914	9.71146	505.26	53.0615	100.49	0	280.617	188.675	918.749	11313.9	626.007	708.796	52.9234	5.87095	155.713	90.0404	516.082	10.6561	10.9586	0.712623
20240211	6	4	0	0	0	0	0	0	0	1237.2	1774.77	2251.38	6524.92	599.626	939.862	7.74525	487.045	666.914	9.71146	505.26	53.0615	100.49	0	280.617	188.675	918.749	11313.9	626.007	708.796	52.9234	4.91692	130.409	75.4088	432.218	8.92449	9.1778	0.596822
20240211	6	5	0	0	0	0	0	0	0	2611.87	3746.73	4752.9	13774.8	1265.88	1984.15	16.3511	487.045	666.914	9.71146	505.26	53.0615	100.49	0	280.617	188.675	918.749	11313.9	626.007	708.796	52.9234	6.38465	169.337	97.9189	561.239	11.5885	11.9174	0.774978
20240211	6	6	0	0	0	0	0	0	0	5155	7394.86	9380.73	27187.1	2498.44	3916.09	32.2719	487.045	666.914	9.71146	505.26	53.0615	100.49	0	280.617	188.675	918.749	11313.9	626.007	708.796	52.9234	13.7967	365.925	211.595	1212.79	25.0418	25.7526	1.67466
20240211	6	7	0	0	0	0	0	0	0	5155	7394.86	9380.73	27187.1	2498.44	3916.09	32.2719	487.045	666.914	9.71146	505.26	53.0615	100.49	0	280.617	188.675	918.749	11313.9	626.007	708.796	52.9234	22.6031	599.494	346.655	1986.91	41.026	42.1905	2.7436
20240211	6	8	0	0	0	0	0	0	0	2611.87	3746.73	4752.9	13774.8	1265.88	1984.15	16.3511	487.045	666.914	9.71146	505.26	53.0615	100.49	0	280.617	188.675	918.749	11313.9	626.007	708.796	52.9234	49.1692	1304.09	754.088	4322.18	89.2449	91.778	5.96822
20240211	6	9	6.74388	62.6784	99.307	579.048	92.8275	156.299	264.517	2611.87	3746.73	4752.9	13774.8	1265.88	1984.15	16.3511	487.045	666.914	9.71146	505.26	53.0615	100.49	0	280.617	188.675	918.749	11313.9	626.007	708.796	52.9234	51.1506	1356.65	784.477	4496.36	92.8413	95.4765	6.20873
20240211	6	10	6.74388	62.6784	99.307	579.048	92.8275	156.299	264.517	2062	2957.94	3752.29	10874.9	999.377	1566.44	12.9087	487.045	666.914	9.71146	505.26	53.0615	100.49	0	280.617	188.675	918.749	11313.9	626.007	708.796	52.9234	49.1692	1304.09	754.088	4322.18	89.2449	91.778	5.96822
20240211	6	11	6.74388	62.6784	99.307	579.048	92.8275	156.299	264.517	3093	4436.91	5628.44	16312.3	1499.07	2349.66	19.3631	487.045	666.914	9.71146	505.26	53.0615	100.49	0	280.617	188.675	918.749	11313.9	626.007	708.796	52.9234	42.2708	1121.13	648.291	3715.79	76.7239	78.9017	5.13089
20240211	6	12	6.74388	62.6784	99.307	579.048	92.8275	156.299	264.517	3093	4436.91	5628.44	16312.3	1499.07	2349.66	19.3631	487.045	666.914	9.71146	505.26	53.0615	100.49	0	280.617	188.675	918.749	11313.9	626.007	708.796	52.9234	39.3353	1043.27	603.271	3457.75	71.3959	73.4224	4.77457
20240211	6	13	6.74388	62.6784	99.307	579.048	92.8275	156.299	264.517	2611.87	3746.73	4752.9	13774.8	1265.88	1984.15	16.3511	487.045	666.914	9.71146	505.26	53.0615	100.49	0	280.617	188.675	918.749	11313.9	626.007	708.796	52.9234	40.3627	1070.52	619.028	3548.06	73.2607	75.3402	4.89928
20240211	6	14	6.74388	62.6784	99.307	579.048	92.8275	156.299	264.517	2062	2957.94	3752.29	10874.9	999.377	1566.44	12.9087	487.045	666.914	9.71146	505.26	53.0615	100.49	0	280.617	188.675	918.749	11313.9	626.007	708.796	52.9234	42.2708	1121.13	648.291	3715.79	76.7239	78.9017	5.13089
20240211	6	15	6.74388	62.6784	99.307	579.048	92.8275	156.299	264.517	2062	2957.94	3752.29	10874.9	999.377	1566.44	12.9087	487.045	666.914	9.71146	505.26	53.0615	100.49	0	280.617	188.675	918.749	11313.9	626.007	708.796	52.9234	41.3168	1095.83	633.659	3631.92	74.9923	77.1209	5.01508
20240211	6	16	6.74388	62.6784	99.307	579.048	92.8275	156.299	264.517	2611.87	3746.73	4752.9	13774.8	1265.88	1984.15	16.3511	487.045	666.914	9.71146	505.26	53.0615	100.49	0	280.617	188.675	918.749	11313.9	626.007	708.796	52.9234	44.2522	1173.68	678.679	3889.97	80.3204	82.6002	5.3714
20240211	6	17	6.74388	62.6784	99.307	579.048	92.8275	156.299	264.517	5155	7394.86	9380.73	27187.1	2498.44	3916.09	32.2719	487.045	666.914	9.71146	505.26	53.0615	100.49	0	280.617	188.675	918.749	11313.9	626.007	708.796	52.9234	59.003	1564.91	904.906	5186.62	107.094	110.134	7.16186
20240211	6	18	6.74388	62.6784	99.307	579.048	92.8275	156.299	264.517	5155	7394.86	9380.73	27187.1	2498.44	3916.09	32.2719	487.045	666.914	9.71146	505.26	53.0615	100.49	0	280.617	188.675	918.749	11313.9	626.007	708.796	52.9234	49.1692	1304.09	754.088	4322.18	89.2449	91.778	5.96822
20240211	6	19	0	0	0	0	0	0	0	5155	7394.86	9380.73	27187.1	2498.44	3916.09	32.2719	487.045	666.914	9.71146	505.26	53.0615	100.49	0	280.617	188.675	918.749	11313.9	626.007	708.796	52.9234	40.3627	1070.52	619.028	3548.06	73.2607	75.3402	4.89928
20240211	6	20	0	0	0	0	0	0	0	5155	7394.86	9380.73	27187.1	2498.44	3916.09	32.2719	487.045	666.914	9.71146	505.26	53.0615	100.49	0	280.617	188.675	918.749	11313.9	626.007	708.796	52.9234	32.437	860.312	497.473	2851.35	58.875	60.5461	3.93724
20240211	6	21	0	0	0	0	0	0	0	3711.6	5324.3	6754.13	19574.7	1798.88	2819.59	23.2357	487.045	666.914	9.71146	505.26	53.0615	100.49	0	280.617	188.675	918.749	11313.9	626.007	708.796	52.9234	27.5201	729.903	422.064	2419.13	49.9505	51.3683	3.34042
20240211	6	22	0	0	0	0	0	0	0	1237.2	1774.77	2251.38	6524.92	599.626	939.862	7.74525	487.045	666.914	9.71146	505.26	53.0615	100.49	0	280.617	188.675	918.749	11313.9	626.007	708.796	52.9234	19.6677	521.637	301.635	1728.87	35.6979	36.7112	2.38729
20240211	6	23	0	0	0	0	0	0	0	1237.2	1774.77	2251.38	6524.92	599.626	939.862	7.74525	487.045	666.914	9.71146	505.26	53.0615	100.49	0	280.617	188.675	918.749	11313.9	626.007	708.796	52.9234	17.6862	469.084	271.247	1554.7	32.1015	33.0127	2.14678
20240212	0	0	0	0	0	0	0	0	0	1201.21	1723.14	2185.88	6335.11	582.183	912.522	7.51994	530.884	726.943	10.5856	550.739	57.8375	109.535	0	285.637	192.05	935.184	11516.3	637.205	721.474	53.8701	14.4887	384.278	222.208	1273.62	26.2979	27.0443	1.75866
20240212	0	1	0	0	0	0	0	0	0	1201.21	1723.14	2185.88	6335.11	582.183	912.522	7.51994	530.884	726.943	10.5856	550.739	57.8375	109.535	0	285.637	192.05	935.184	11516.3	637.205	721.474	53.8701	11.8684	314.781	182.021	1043.29	21.5419	22.1533	1.4406
20240212	0	2	0	0	0	0	0	0	0	1201.21	1723.14	2185.88	6335.11	582.183	912.522	7.51994	530.884	726.943	10.5856	550.739	57.8375	109.535	0	285.637	192.05	935.184	11516.3	637.205	721.474	53.8701	10.3271	273.901	158.382	907.795	18.7442	19.2763	1.25351
20240212	0	3	0	0	0	0	0	0	0	1201.21	1723.14	2185.88	6335.11	582.183	912.522	7.51994	530.884	726.943	10.5856	550.739	57.8375	109.535	0	285.637	192.05	935.184	11516.3	637.205	721.474	53.8701	6.16542	163.523	94.5566	541.967	11.1906	11.5082	0.748366
20240212	0	4	0	0	0	0	0	0	0	1201.21	1723.14	2185.88	6335.11	582.183	912.522	7.51994	530.884	726.943	10.5856	550.739	57.8375	109.535	0	285.637	192.05	935.184	11516.3	637.205	721.474	53.8701	5.16354	136.95	79.1911	453.897	9.37211	9.63814	0.626757
20240212	0	5	0	0	0	0	0	0	0	2535.89	3637.74	4614.64	13374.1	1229.05	1926.44	15.8754	530.884	726.943	10.5856	550.739	57.8375	109.535	0	285.637	192.05	935.184	11516.3	637.205	721.474	53.8701	6.70489	177.831	102.83	589.389	12.1698	12.5152	0.813848
20240212	0	6	0	0	0	0	0	0	0	5005.05	7179.74	9107.85	26396.3	2425.76	3802.18	31.3331	530.884	726.943	10.5856	550.739	57.8375	109.535	0	285.637	192.05	935.184	11516.3	637.205	721.474	53.8701	14.4887	384.278	222.208	1273.62	26.2979	27.0443	1.75866
20240212	0	7	0	0	0	0	0	0	0	5005.05	7179.74	9107.85	26396.3	2425.76	3802.18	31.3331	530.884	726.943	10.5856	550.739	57.8375	109.535	0	285.637	192.05	935.184	11516.3	637.205	721.474	53.8701	23.7369	629.563	364.043	2086.57	43.0837	44.3067	2.88121
20240212	0	8	0	0	0	0	0	0	0	2535.89	3637.74	4614.64	13374.1	1229.05	1926.44	15.8754	530.884	726.943	10.5856	550.739	57.8375	109.535	0	285.637	192.05	935.184	11516.3	637.205	721.474	53.8701	51.6354	1369.5	791.911	4538.97	93.7211	96.3814	6.26757
20240212	0	9	6.74388	62.6784	99.307	579.048	92.8275	156.299	264.517	2535.89	3637.74	4614.64	13374.1	1229.05	1926.44	15.8754	530.884	726.943	10.5856	550.739	57.8375	109.535	0	285.637	192.05	935.184	11516.3	637.205	721.474	53.8701	53.7162	1424.69	823.824	4721.89	97.498	100.265	6.52014
20240212	0	10	6.74388	62.6784	99.307	579.048	92.8275	156.299	264.517	2002.02	2871.9	3643.14	10558.5	970.305	1520.87	12.5332	530.884	726.943	10.5856	550.739	57.8375	109.535	0	285.637	192.05	935.184	11516.3	637.205	721.474	53.8701	51.6354	1369.5	791.911	4538.97	93.7211	96.3814	6.26757
20240212	0	11	6.74388	62.6784	99.307	579.048	92.8275	156.299	264.517	3003.03	4307.85	5464.71	15837.8	1455.46	2281.31	18.7999	530.884	726.943	10.5856	550.739	57.8375	109.535	0	285.637	192.05	935.184	11516.3	637.205	721.474	53.8701	44.391	1177.36	680.807	3902.16	80.5722	82.8592	5.38824
20240212	0	12	6.74388	62.6784	99.307	579.048	92.8275	156.299	264.517	3003.03	4307.85	5464.71	15837.8	1455.46	2281.31	18.7999	530.884	726.943	10.5856	550.739	57.8375	109.535	0	285.637	192.05	935.184	11516.3	637.205	721.474	53.8701	41.3083	1095.6	633.529	3631.18	74.9769	77.1051	5.01405
20240212	0	13	6.74388	62.6784	99.307	579.048	92.8275	156.299	264.517	2535.89	3637.74	4614.64	13374.1	1229.05	1926.44	15.8754	530.884	726.943	10.5856	550.739	57.8375	109.535	0	285.637	192.05	935.184	11516.3	637.205	721.474	53.8701	42.3872	1124.22	650.076	3726.02	76.9353	79.119	5.14502
20240212	0	14	6.74388	62.6784	99.307	579.048	92.8275	156.299	264.517	2002.02	2871.9	3643.14	10558.5	970.305	1520.87	12.5332	530.884	726.943	10.5856	550.739	57.8375	109.535	0	285.637	192.05	935.184	11516.3	637.205	721.474	53.8701	44.391	1177.36	680.807	3902.16	80.5722	82.8592	5.38824
20240212	0	15	6.74388	62.6784	99.307	579.048	92.8275	156.299	264.517	2002.02	2871.9	3643.14	10558.5	970.305	1520.87	12.5332	530.884	726.943	10.5856	550.739	57.8375	109.535	0	285.637	192.05	935.184	11516.3	637.205	721.474	53.8701	43.3891	1150.79	665.442	3814.09	78.7537	80.9891	5.26663
20240212	0	16	6.74388	62.6784	99.307	579.048	92.8275	156.299	264.517	2535.89	3637.74	4614.64	13374.1	1229.05	1926.44	15.8754	530.884	726.943	10.5856	550.739	57.8375	109.535	0	285.637	192.05	935.184	11516.3	637.205	721.474	53.8701	46.4718	1232.55	712.72	4085.08	84.349	86.7432	5.64081
20240212	0	17	6.74388	62.6784	99.307	579.048	92.8275	156.299	264.517	5005.05	7179.74	9107.85	26396.3	2425.76	3802.18	31.3331	530.884	726.943	10.5856	550.739	57.8375	109.535	0	285.637	192.05	935.184	11516.3	637.205	721.474	53.8701	61.9624	1643.4	950.293	5446.77	112.465	115.658	7.52108
20240212	0	18	6.74388	62.6784	99.307	579.048	92.8275	156.299	264.517	5005.05	7179.74	9107.85	26396.3	2425.76	3802.18	31.3331	530.884	726.943	10.5856	550.739	57.8375	109.535	0	285.637	192.05	935.184	11516.3	637.205	721.474	53.8701	51.6354	1369.5	791.911	4538.97	93.7211	96.3814	6.26757
20240212	0	19	0	0	0	0	0	0	0	5005.05	7179.74	9107.85	26396.3	2425.76	3802.18	31.3331	530.884	726.943	10.5856	550.739	57.8375	109.535	0	285.637	192.05	935.184	11516.3	637.205	721.474	53.8701	42.3872	1124.22	650.076	3726.02	76.9353	79.119	5.14502
20240212	0	20	0	0	0	0	0	0	0	5005.05	7179.74	9107.85	26396.3	2425.76	3802.18	31.3331	530.884	726.943	10.5856	550.739	57.8375	109.535	0	285.637	192.05	935.184	11516.3	637.205	721.474	53.8701	34.0639	903.463	522.425	2994.37	61.828	63.5829	4.13472
20240212	0	21	0	0	0	0	0	0	0	3603.63	5169.42	6557.65	19005.3	1746.55	2737.57	22.5598	530.884	726.943	10.5856	550.739	57.8375	109.535	0	285.637	192.05	935.184	11516.3	637.205	721.474	53.8701	28.9004	766.513	443.234	2540.47	52.4559	53.9448	3.50797
20240212	0	22	0	0	0	0	0	0	0	1201.21	1723.14	2185.88	6335.11	582.183	912.522	7.51994	530.884	726.943	10.5856	550.739	57.8375	109.535	0	285.637	192.05	935.184	11516.3	637.205	721.474	53.8701	20.6541	547.801	316.764	1815.59	37.4885	38.5525	2.50703
20240212	0	23	0	0	0	0	0	0	0	1201.21	1723.14	2185.88	6335.11	582.183	912.522	7.51994	530.884	726.943	10.5856	550.739	57.8375	109.535	0	285.637	192.05	935.184	11516.3	637.205	721.474	53.8701	18.5733	492.612	284.852	1632.68	33.7116	34.6685	2.25445
20240213	1	0	0	0	0	0	0	0	0	1201.21	1723.14	2185.88	6335.11	582.183	912.522	7.51994	530.884	726.943	10.5856	550.739	57.8375	109.535	0	285.637	192.05	935.184	11516.3	637.205	721.474	53.8701	14.4887	384.278	222.208	1273.62	26.2979	27.0443	1.75866
20240213	1	1	0	0	0	0	0	0	0	1201.21	1723.14	2185.88	6335.11	582.183	912.522	7.51994	530.884	726.943	10.5856	550.739	57.8375	109.535	0	285.637	192.05	935.184	11516.3	637.205	721.474	53.8701	11.8684	314.781	182.021	1043.29	21.5419	22.1533	1.4406
20240213	1	2	0	0	0	0	0	0	0	1201.21	1723.14	2185.88	6335.11	582.183	912.522	7.51994	530.884	726.943	10.5856	550.739	57.8375	109.535	0	285.637	192.05	935.184	11516.3	637.205	721.474	53.8701	10.3271	273.901	158.382	907.795	18.7442	19.2763	1.25351
20240213	1	3	0	0	0	0	0	0	0	1201.21	1723.14	2185.88	6335.11	582.183	912.522	7.51994	530.884	726.943	10.5856	550.739	57.8375	109.535	0	285.637	192.05	935.184	11516.3	637.205	721.474	53.8701	6.16542	163.523	94.5566	541.967	11.1906	11.5082	0.748366
20240213	1	4	0	0	0	0	0	0	0	1201.21	1723.14	2185.88	6335.11	582.183	912.522	7.51994	530.884	726.943	10.5856	550.739	57.8375	109.535	0	285.637	192.05	935.184	11516.3	637.205	721.474	53.8701	5.16354	136.95	79.1911	453.897	9.37211	9.63814	0.626757
20240213	1	5	0	0	0	0	0	0	0	2535.89	3637.74	4614.64	13374.1	1229.05	1926.44	15.8754	530.884	726.943	10.5856	550.739	57.8375	109.535	0	285.637	192.05	935.184	11516.3	637.205	721.474	53.8701	6.70489	177.831	102.83	589.389	12.1698	12.5152	0.813848
20240213	1	6	0	0	0	0	0	0	0	5005.05	7179.74	9107.85	26396.3	2425.76	3802.18	31.3331	530.884	726.943	10.5856	550.739	57.8375	109.535	0	285.637	192.05	935.184	11516.3	637.205	721.474	53.8701	14.4887	384.278	222.208	1273.62	26.2979	27.0443	1.75866
20240213	1	7	0	0	0	0	0	0	0	5005.05	7179.74	9107.85	26396.3	2425.76	3802.18	31.3331	530.884	726.943	10.5856	550.739	57.8375	109.535	0	285.637	192.05	935.184	11516.3	637.205	721.474	53.8701	23.7369	629.563	364.043	2086.57	43.0837	44.3067	2.88121
20240213	1	8	0	0	0	0	0	0	0	2535.89	3637.74	4614.64	13374.1	1229.05	1926.44	15.8754	530.884	726.943	10.5856	550.739	57.8375	109.535	0	285.637	192.05	935.184	11516.3	637.205	721.474	53.8701	51.6354	1369.5	791.911	4538.97	93.7211	96.3814	6.26757
20240213	1	9	6.74388	62.6784	99.307	579.048	92.8275	156.299	264.517	2535.89	3637.74	4614.64	13374.1	1229.05	1926.44	15.8754	530.884	726.943	10.5856	550.739	57.8375	109.535	0	285.637	192.05	935.184	11516.3	637.205	721.474	53.8701	53.7162	1424.69	823.824	4721.89	97.498	100.265	6.52014
20240213	1	10	6.74388	62.6784	99.307	579.048	92.8275	156.299	264.517	2002.02	2871.9	3643.14	10558.5	970.305	1520.87	12.5332	530.884	726.943	10.5856	550.739	57.8375	109.535	0	285.637	192.05	935.184	11516.3	637.205	721.474	53.8701	51.6354	1369.5	791.911	4538.97	93.7211	96.3814	6.26757
20240213	1	11	6.74388	62.6784	99.307	579.048	92.8275	156.299	264.517	3003.03	4307.85	5464.71	15837.8	1455.46	2281.31	18.7999	530.884	726.943	10.5856	550.739	57.8375	109.535	0	285.637	192.05	935.184	11516.3	637.205	721.474	53.8701	44.391	1177.36	680.807	3902.16	80.5722	82.8592	5.38824
20240213	1	12	6.74388	62.6784	99.307	579.048	92.8275	156.299	264.517	3003.03	4307.85	5464.71	15837.8	1455.46	2281.31	18.7999	530.884	726.943	10.5856	550.739	57.8375	109.535	0	285.637	192.05	935.184	11516.3	637.205	721.474	53.8701	41.3083	1095.6	633.529	3631.18	74.9769	77.1051	5.01405
20240213	1	13	6.74388	62.6784	99.307	579.048	92.8275	156.299	264.517	2535.89	3637.74	4614.64	13374.1	1229.05	1926.44	15.8754	530.884	726.943	10.5856	550.739	57.8375	109.535	0	285.637	192.05	935.184	11516.3	637.205	721.474	53.8701	42.3872	1124.22	650.076	3726.02	76.9353	79.119	5.14502
20240213	1	14	6.74388	62.6784	99.307	579.048	92.8275	156.299	264.517	2002.02	2871.9	3643.14	10558.5	970.305	1520.87	12.5332	530.884	726.943	10.5856	550.739	57.8375	109.535	0	285.637	192.05	935.184	11516.3	637.205	721.474	53.8701	44.391	1177.36	680.807	3902.16	80.5722	82.8592	5.38824
20240213	1	15	6.74388	62.6784	99.307	579.048	92.8275	156.299	264.517	2002.02	2871.9	3643.14	10558.5	970.305	1520.87	12.5332	530.884	726.943	10.5856	550.739	57.8375	109.535	0	285.637	192.05	935.184	11516.3	637.205	721.474	53.8701	43.3891	1150.79	665.442	3814.09	78.7537	80.9891	5.26663
20240213	1	16	6.74388	62.6784	99.307	579.048	92.8275	156.299	264.517	2535.89	3637.74	4614.64	13374.1	1229.05	1926.44	15.8754	530.884	726.943	10.5856	550.739	57.8375	109.535	0	285.637	192.05	935.184	11516.3	637.205	721.474	53.8701	46.4718	1232.55	712.72	4085.08	84.349	86.7432	5.64081
20240213	1	17	6.74388	62.6784	99.307	579.048	92.8275	156.299	264.517	5005.05	7179.74	9107.85	26396.3	2425.76	3802.18	31.3331	530.884	726.943	10.5856	550.739	57.8375	109.535	0	285.637	192.05	935.184	11516.3	637.205	721.474	53.8701	61.9624	1643.4	950.293	5446.77	112.465	115.658	7.52108
20240213	1	18	6.74388	62.6784	99.307	579.048	92.8275	156.299	264.517	5005.05	7179.74	9107.85	26396.3	2425.76	3802.18	31.3331	530.884	726.943	10.5856	550.739	57.8375	109.535	0	285.637	192.05	935.184	11516.3	637.205	721.474	53.8701	51.6354	1369.5	791.911	4538.97	93.7211	96.3814	6.26757
20240213	1	19	0	0	0	0	0	0	0	5005.05	7179.74	9107.85	26396.3	2425.76	3802.18	31.3331	530.884	726.943	10.5856	550.739	57.8375	109.535	0	285.637	192.05	935.184	11516.3	637.205	721.474	53.8701	42.3872	1124.22	650.076	3726.02	76.9353	79.119	5.14502
20240213	1	20	0	0	0	0	0	0	0	5005.05	7179.74	9107.85	26396.3	2425.76	3802.18	31.3331	530.884	726.943	10.5856	550.739	57.8375	109.535	0	285.637	192.05	935.184	11516.3	637.205	721.474	53.8701	34.0639	903.463	522.425	2994.37	61.828	63.5829	4.13472
20240213	1	21	0	0	0	0	0	0	0	3603.63	5169.42	6557.65	19005.3	1746.55	2737.57	22.5598	530.884	726.943	10.5856	550.739	57.8375	109.535	0	285.637	192.05	935.184	11516.3	637.205	721.474	53.8701	28.9004	766.513	443.234	2540.47	52.4559	53.9448	3.50797
20240213	1	22	0	0	0	0	0	0	0	1201.21	1723.14	2185.88	6335.11	582.183	912.522	7.51994	530.884	726.943	10.5856	550.739	57.8375	109.535	0	285.637	192.05	935.184	11516.3	637.205	721.474	53.8701	20.6541	547.801	316.764	1815.59	37.4885	38.5525	2.50703
20240213	1	23	0	0	0	0	0	0	0	1201.21	1723.14	2185.88	6335.11	582.183	912.522	7.51994	530.884	726.943	10.5856	550.739	57.8375	109.535	0	285.637	192.05	935.184	11516.3	637.205	721.474	53.8701	18.5733	492.612	284.852	1632.68	33.7116	34.6685	2.25445
20240214	2	0	0	0	0	0	0	0	0	1201.21	1723.14	2185.88	6335.11	582.183	912.522	7.51994	530.884	726.943	10.5856	550.739	57.8375	109.535	0	285.637	192.05	935.184	11516.3	637.205	721.474	53.8701	14.4887	384.278	222.208	1273.62	26.2979	27.0443	1.75866
20240214	2	1	0	0	0	0	0	0	0	1201.21	1723.14	2185.88	6335.11	582.183	912.522	7.51994	530.884	726.943	10.5856	550.739	57.8375	109.535	0	285.637	192.05	935.184	11516.3	637.205	721.474	53.8701	11.8684	314.781	182.021	1043.29	21.5419	22.1533	1.4406
20240214	2	2	0	0	0	0	0	0	0	1201.21	1723.14	2185.88	6335.11	582.183	912.522	7.51994	530.884	726.943	10.5856	550.739	57.8375	109.535	0	285.637	192.05	935.184	11516.3	637.205	721.474	53.8701	10.3271	273.901	158.382	907.795	18.7442	19.2763	1.25351
20240214	2	3	0	0	0	0	0	0	0	1201.21	1723.14	2185.88	6335.11	582.183	912.522	7.51994	530.884	726.943	10.5856	550.739	57.8375	109.535	0	285.637	192.05	935.184	11516.3	637.205	721.474	53.8701	6.16542	163.523	94.5566	541.967	11.1906	11.5082	0.748366
20240214	2	4	0	0	0	0	0	0	0	1201.21	1723.14	2185.88	6335.11	582.183	912.522	7.51994	530.884	726.943	10.5856	550.739	57.8375	109.535	0	285.637	192.05	935.184	11516.3	637.205	721.474	53.8701	5.16354	136.95	79.1911	453.897	9.37211	9.63814	0.626757
20240214	2	5	0	0	0	0	0	0	0	2535.89	3637.74	4614.64	13374.1	1229.05	1926.44	15.8754	530.884	726.943	10.5856	550.739	57.8375	109.535	0	285.637	192.05	935.184	11516.3	637.205	721.474	53.8701	6.70489	177.831	102.83	589.389	12.1698	12.5152	0.813848
20240214	2	6	0	0	0	0	0	0	0	5005.05	7179.74	9107.85	26396.3	2425.76	3802.18	31.3331	530.884	726.943	10.5856	550.739	57.8375	109.535	0	285.637	192.05	935.184	11516.3	637.205	721.474	53.8701	14.4887	384.278	222.208	1273.62	26.2979	27.0443	1.75866
20240214	2	7	0	0	0	0	0	0	0	5005.05	7179.74	9107.85	26396.3	2425.76	3802.18	31.3331	530.884	726.943	10.5856	550.739	57.8375	109.535	0	285.637	192.05	935.184	11516.3	637.205	721.474	53.8701	23.7369	629.563	364.043	2086.57	43.0837	44.3067	2.88121
20240214	2	8	0	0	0	0	0	0	0	2535.89	3637.74	4614.64	13374.1	1229.05	1926.44	15.8754	530.884	726.943	10.5856	550.739	57.8375	109.535	0	285.637	192.05	935.184	11516.3	637.205	721.474	53.8701	51.6354	1369.5	791.911	4538.97	93.7211	96.3814	6.26757
20240214	2	9	6.74388	62.6784	99.307	579.048	92.8275	156.299	264.517	2535.89	3637.74	4614.64	13374.1	1229.05	1926.44	15.8754	530.884	726.943	10.5856	550.739	57.8375	109.535	0	285.637	192.05	935.184	11516.3	637.205	721.474	53.8701	53.7162	1424.69	823.824	4721.89	97.498	100.265	6.52014
20240214	2	10	6.74388	62.6784	99.307	579.048	92.8275	156.299	264.517	2002.02	2871.9	3643.14	10558.5	970.305	1520.87	12.5332	530.884	726.943	10.5856	550.739	57.8375	109.535	0	285.637	192.05	935.184	11516.3	637.205	721.474	53.8701	51.6354	1369.5	791.911	4538.97	93.7211	96.3814	6.26757
20240214	2	11	6.74388	62.6784	99.307	579.048	92.8275	156.299	264.517	3003.03	4307.85	5464.71	15837.8	1455.46	2281.31	18.7999	530.884	726.943	10.5856	550.739	57.8375	109.535	0	285.637	192.05	935.184	11516.3	637.205	721.474	53.8701	44.391	1177.36	680.807	3902.16	80.5722	82.8592	5.38824
20240214	2	12	6.74388	62.6784	99.307	579.048	92.8275	156.299	264.517	3003.03	4307.85	5464.71	15837.8	1455.46	2281.31	18.7999	530.884	726.943	10.5856	550.739	57.8375	109.535	0	285.637	192.05	935.184	11516.3	637.205	721.474	53.8701	41.3083	1095.6	633.529	3631.18	74.9769	77.1051	5.01405
20240214	2	13	6.74388	62.6784	99.307	579.048	92.8275	156.299	264.517	2535.89	3637.74	4614.64	13374.1	1229.05	1926.44	15.8754	530.884	726.943	10.5856	550.739	57.8375	109.535	0	285.637	192.05	935.184	11516.3	637.205	721.474	53.8701	42.3872	1124.22	650.076	3726.02	76.9353	79.119	5.14502
20240214	2	14	6.74388	62.6784	99.307	579.048	92.8275	156.299	264.517	2002.02	2871.9	3643.14	10558.5	970.305	1520.87	12.5332	530.884	726.943	10.5856	550.739	57.8375	109.535	0	285.637	192.05	935.184	11516.3	637.205	721.474	53.8701	44.391	1177.36	680.807	3902.16	80.5722	82.8592	5.38824
20240214	2	15	6.74388	62.6784	99.307	579.048	92.8275	156.299	264.517	2002.02	2871.9	3643.14	10558.5	970.305	1520.87	12.5332	530.884	726.943	10.5856	550.739	57.8375	109.535	0	285.637	192.05	935.184	11516.3	637.205	721.474	53.8701	43.3891	1150.79	665.442	3814.09	78.7537	80.9891	5.26663
20240214	2	16	6.74388	62.6784	99.307	579.048	92.8275	156.299	264.517	2535.89	3637.74	4614.64	13374.1	1229.05	1926.44	15.8754	530.884	726.943	10.5856	550.739	57.8375	109.535	0	285.637	192.05	935.184	11516.3	637.205	721.474	53.8701	46.4718	1232.55	712.72	4085.08	84.349	86.7432	5.64081
20240214	2	17	6.74388	62.6784	99.307	579.048	92.8275	156.299	264.517	5005.05	7179.74	9107.85	26396.3	2425.76	3802.18	31.3331	530.884	726.943	10.5856	550.739	57.8375	109.535	0	285.637	192.05	935.184	11516.3	637.205	721.474	53.8701	61.9624	1643.4	950.293	5446.77	112.465	115.658	7.52108
20240214	2	18	6.74388	62.6784	99.307	579.048	92.8275	156.299	264.517	5005.05	7179.74	9107.85	26396.3	2425.76	3802.18	31.3331	530.884	726.943	10.5856	550.739	57.8375	109.535	0	285.637	192.05	935.184	11516.3	637.205	721.474	53.8701	51.6354	1369.5	791.911	4538.97	93.7211	96.3814	6.26757
20240214	2	19	0	0	0	0	0	0	0	5005.05	7179.74	9107.85	26396.3	2425.76	3802.18	31.3331	530.884	726.943	10.5856	550.739	57.8375	109.535	0	285.637	192.05	935.184	11516.3	637.205	721.474	53.8701	42.3872	1124.22	650.076	3726.02	76.9353	79.119	5.14502
20240214	2	20	0	0	0	0	0	0	0	5005.05	7179.74	9107.85	26396.3	2425.76	3802.18	31.3331	530.884	726.943	10.5856	550.739	57.8375	109.535	0	285.637	192.05	935.184	11516.3	637.205	721.474	53.8701	34.0639	903.463	522.425	2994.37	61.828	63.5829	4.13472
20240214	2	21	0	0	0	0	0	0	0	3603.63	5169.42	6557.65	19005.3	1746.55	2737.57	22.5598	530.884	726.943	10.5856	550.739	57.8375	109.535	0	285.637	192.05	935.184	11516.3	637.205	721.474	53.8701	28.9004	766.513	443.234	2540.47	52.4559	53.9448	3.50797
20240214	2	22	0	0	0	0	0	0	0	1201.21	1723.14	2185.88	6335.11	582.183	912.522	7.51994	530.884	726.943	10.5856	550.739	57.8375	109.535	0	285.637	192.05	935.184	11516.3	637.205	721.474	53.8701	20.6541	547.801	316.764	1815.59	37.4885	38.5525	2.50703
20240214	2	23	0	0	0	0	0	0	0	1201.21	1723.14	2185.88	6335.11	582.183	912.522	7.51994	530.884	726.943	10.5856	550.739	57.8375	109.535	0	285.637	192.05	935.184	11516.3	637.205	721.474	53.8701	18.5733	492.612	284.852	1632.68	33.7116	34.6685	2.25445
20240215	3	0	0	0	0	0	0	0	0	1201.21	1723.14	2185.88	6335.11	582.183	912.522	7.51994	530.884	726.943	10.5856	550.739	57.8375	109.535	0	285.637	192.05	935.184	11516.3	637.205	721.474	53.8701	14.4887	384.278	222.208	1273.62	26.2979	27.0443	1.75866
20240215	3	1	0	0	0	0	0	0	0	1201.21	1723.14	2185.88	6335.11	582.183	912.522	7.51994	530.884	726.943	10.5856	550.739	57.8375	109.535	0	285.637	192.05	935.184	11516.3	637.205	721.474	53.8701	11.8684	314.781	182.021	1043.29	21.5419	22.1533	1.4406
20240215	3	2	0	0	0	0	0	0	0	1201.21	1723.14	2185.88	6335.11	582.183	912.522	7.51994	530.884	726.943	10.5856	550.739	57.8375	109.535	0	285.637	192.05	935.184	11516.3	637.205	721.474	53.8701	10.3271	273.901	158.382	907.795	18.7442	19.2763	1.25351
20240215	3	3	0	0	0	0	0	0	0	1201.21	1723.14	2185.88	6335.11	582.183	912.522	7.51994	530.884	726.943	10.5856	550.739	57.8375	109.535	0	285.637	192.05	935.184	11516.3	637.205	721.474	53.8701	6.16542	163.523	94.5566	541.967	11.1906	11.5082	0.748366
20240215	3	4	0	0	0	0	0	0	0	1201.21	1723.14	2185.88	6335.11	582.183	912.522	7.51994	530.884	726.943	10.5856	550.739	57.8375	109.535	0	285.637	192.05	935.184	11516.3	637.205	721.474	53.8701	5.16354	136.95	79.1911	453.897	9.37211	9.63814	0.626757
20240215	3	5	0	0	0	0	0	0	0	2535.89	3637.74	4614.64	13374.1	1229.05	1926.44	15.8754	530.884	726.943	10.5856	550.739	57.8375	109.535	0	285.637	192.05	935.184	11516.3	637.205	721.474	53.8701	6.70489	177.831	102.83	589.389	12.1698	12.5152	0.813848
20240215	3	6	0	0	0	0	0	0	0	5005.05	7179.74	9107.85	26396.3	2425.76	3802.18	31.3331	530.884	726.943	10.5856	550.739	57.8375	109.535	0	285.637	192.05	935.184	11516.3	637.205	721.474	53.8701	14.4887	384.278	222.208	1273.62	26.2979	27.0443	1.75866
20240215	3	7	0	0	0	0	0	0	0	5005.05	7179.74	9107.85	26396.3	2425.76	3802.18	31.3331	530.884	726.943	10.5856	550.739	57.8375	109.535	0	285.637	192.05	935.184	11516.3	637.205	721.474	53.8701	23.7369	629.563	364.043	2086.57	43.0837	44.3067	2.88121
20240215	3	8	0	0	0	0	0	0	0	2535.89	3637.74	4614.64	13374.1	1229.05	1926.44	15.8754	530.884	726.943	10.5856	550.739	57.8375	109.535	0	285.637	192.05	935.184	11516.3	637.205	721.474	53.8701	51.6354	1369.5	791.911	4538.97	93.7211	96.3814	6.26757
20240215	3	9	6.74388	62.6784	99.307	579.048	92.8275	156.299	264.517	2535.89	3637.74	4614.64	13374.1	1229.05	1926.44	15.8754	530.884	726.943	10.5856	550.739	57.8375	109.535	0	285.637	192.05	935.184	11516.3	637.205	721.474	53.8701	53.7162	1424.69	823.824	4721.89	97.498	100.265	6.52014
20240215	3	10	6.74388	62.6784	99.307	579.048	92.8275	156.299	264.517	2002.02	2871.9	3643.14	10558.5	970.305	1520.87	12.5332	530.884	726.943	10.5856	550.739	57.8375	109.535	0	285.637	192.05	935.184	11516.3	637.205	721.474	53.8701	51.6354	1369.5	791.911	4538.97	93.7211	96.3814	6.26757
20240215	3	11	6.74388	62.6784	99.307	579.048	92.8275	156.299	264.517	3003.03	4307.85	5464.71	15837.8	1455.46	2281.31	18.7999	530.884	726.943	10.5856	550.739	57.8375	109.535	0	285.637	192.05	935.184	11516.3	637.205	721.474	53.8701	44.391	1177.36	680.807	3902.16	80.5722	82.8592	5.38824
20240215	3	12	6.74388	62.6784	99.307	579.048	92.8275	156.299	264.517	3003.03	4307.85	5464.71	15837.8	1455.46	2281.31	18.7999	530.884	726.943	10.5856	550.739	57.8375	109.535	0	285.637	192.05	935.184	11516.3	637.205	721.474	53.8701	41.3083	1095.6	633.529	3631.18	74.9769	77.1051	5.01405
20240215	3	13	6.74388	62.6784	99.307	579.048	92.8275	156.299	264.517	2535.89	3637.74	4614.64	13374.1	1229.05	1926.44	15.8754	530.884	726.943	10.5856	550.739	57.8375	109.535	0	285.637	192.05	935.184	11516.3	637.205	721.474	53.8701	42.3872	1124.22	650.076	3726.02	76.9353	79.119	5.14502
20240215	3	14	6.74388	62.6784	99.307	579.048	92.8275	156.299	264.517	2002.02	2871.9	3643.14	10558.5	970.305	1520.87	12.5332	530.884	726.943	10.5856	550.739	57.8375	109.535	0	285.637	192.05	935.184	11516.3	637.205	721.474	53.8701	44.391	1177.36	680.807	3902.16	80.5722	82.8592	5.38824
20240215	3	15	6.74388	62.6784	99.307	579.048	92.8275	156.299	264.517	2002.02	2871.9	3643.14	10558.5	970.305	1520.87	12.5332	530.884	726.943	10.5856	550.739	57.8375	109.535	0	285.637	192.05	935.184	11516.3	637.205	721.474	53.8701	43.3891	1150.79	665.442	3814.09	78.7537	80.9891	5.26663
20240215	3	16	6.74388	62.6784	99.307	579.048	92.8275	156.299	264.517	2535.89	3637.74	4614.64	13374.1	1229.05	1926.44	15.8754	530.884	726.943	10.5856	550.739	57.8375	109.535	0	285.637	192.05	935.184	11516.3	637.205	721.474	53.8701	46.4718	1232.55	712.72	4085.08	84.349	86.7432	5.64081
20240215	3	17	6.74388	62.6784	99.307	579.048	92.8275	156.299	264.517	5005.05	7179.74	9107.85	26396.3	2425.76	3802.18	31.3331	530.884	726.943	10.5856	550.739	57.8375	109.535	0	285.637	192.05	935.184	11516.3	637.205	721.474	53.8701	61.9624	1643.4	950.293	5446.77	112.465	115.658	7.52108
20240215	3	18	6.74388	62.6784	99.307	579.048	92.8275	156.299	264.517	5005.05	7179.74	9107.85	26396.3	2425.76	3802.18	31.3331	530.884	726.943	10.5856	550.739	57.8375	109.535	0	285.637	192.05	935.184	11516.3	637.205	721.474	53.8701	51.6354	1369.5	791.911	4538.97	93.7211	96.3814	6.26757
20240215	3	19	0	0	0	0	0	0	0	5005.05	7179.74	9107.85	26396.3	2425.76	3802.18	31.3331	530.884	726.943	10.5856	550.739	57.8375	109.535	0	285.637	192.05	935.184	11516.3	637.205	721.474	53.8701	42.3872	1124.22	650.076	3726.02	76.9353	79.119	5.14502
20240215	3	20	0	0	0	0	0	0	0	5005.05	7179.74	9107.85	26396.3	2425.76	3802.18	31.3331	530.884	726.943	10.5856	550.739	57.8375	109.535	0	285.637	192.05	935.184	11516.3	637.205	721.474	53.8701	34.0639	903.463	522.425	2994.37	61.828	63.5829	4.13472
20240215	3	21	0	0	0	0	0	0	0	3603.63	5169.42	6557.65	19005.3	1746.55	2737.57	22.5598	530.884	726.943	10.5856	550.739	57.8375	109.535	0	285.637	192.05	935.184	11516.3	637.205	721.474	53.8701	28.9004	766.513	443.234	2540.47	52.4559	53.9448	3.50797
20240215	3	22	0	0	0	0	0	0	0	1201.21	1723.14	2185.88	6335.11	582.183	912.522	7.51994	530.884	726.943	10.5856	550.739	57.8375	109.535	0	285.637	192.05	935.184	11516.3	637.205	721.474	53.8701	20.6541	547.801	316.764	1815.59	37.4885	38.5525	2.50703
20240215	3	23	0	0	0	0	0	0	0	1201.21	1723.14	2185.88	6335.11	582.183	912.522	7.51994	530.884	726.943	10.5856	550.739	57.8375	109.535	0	285.637	192.05	935.184	11516.3	637.205	721.474	53.8701	18.5733	492.612	284.852	1632.68	33.7116	34.6685	2.25445
20240216	4	0	0	0	0	0	0	0	0	1201.21	1723.14	2185.88	6335.11	582.183	912.522	7.51994	530.884	726.943	10.5856	550.739	57.8375	109.535	0	285.637	192.05	935.184	11516.3	637.205	721.474	53.8701	14.4887	384.278	222.208	1273.62	26.2979	27.0443	1.75866
20240216	4	1	0	0	0	0	0	0	0	1201.21	1723.14	2185.88	6335.11	582.183	912.522	7.51994	530.884	726.943	10.5856	550.739	57.8375	109.535	0	285.637	192.05	935.184	11516.3	637.205	721.474	53.8701	11.8684	314.781	182.021	1043.29	21.5419	22.1533	1.4406
20240216	4	2	0	0	0	0	0	0	0	1201.21	1723.14	2185.88	6335.11	582.183	912.522	7.51994	530.884	726.943	10.5856	550.739	57.8375	109.535	0	285.637	192.05	935.184	11516.3	637.205	721.474	53.8701	10.3271	273.901	158.382	907.795	18.7442	19.2763	1.25351
20240216	4	3	0	0	0	0	0	0	0	1201.21	1723.14	2185.88	6335.11	582.183	912.522	7.51994	530.884	726.943	10.5856	550.739	57.8375	109.535	0	285.637	192.05	935.184	11516.3	637.205	721.474	53.8701	6.16542	163.523	94.5566	541.967	11.1906	11.5082	0.748366
20240216	4	4	0	0	0	0	0	0	0	1201.21	1723.14	2185.88	6335.11	582.183	912.522	7.51994	530.884	726.943	10.5856	550.739	57.8375	109.535	0	285.637	192.05	935.184	11516.3	637.205	721.474	53.8701	5.16354	136.95	79.1911	453.897	9.37211	9.63814	0.626757
20240216	4	5	0	0	0	0	0	0	0	2535.89	3637.74	4614.64	13374.1	1229.05	1926.44	15.8754	530.884	726.943	10.5856	550.739	57.8375	109.535	0	285.637	192.05	935.184	11516.3	637.205	721.474	53.8701	6.70489	177.831	102.83	589.389	12.1698	12.5152	0.813848
20240216	4	6	0	0	0	0	0	0	0	5005.05	7179.74	9107.85	26396.3	2425.76	3802.18	31.3331	530.884	726.943	10.5856	550.739	57.8375	109.535	0	285.637	192.05	935.184	11516.3	637.205	721.474	53.8701	14.4887	384.278	222.208	1273.62	26.2979	27.0443	1.75866
20240216	4	7	0	0	0	0	0	0	0	5005.05	7179.74	9107.85	26396.3	2425.76	3802.18	31.3331	530.884	726.943	10.5856	550.739	57.8375	109.535	0	285.637	192.05	935.184	11516.3	637.205	721.474	53.8701	23.7369	629.563	364.043	2086.57	43.0837	44.3067	2.88121
20240216	4	8	0	0	0	0	0	0	0	2535.89	3637.74	4614.64	13374.1	1229.05	1926.44	15.8754	530.884	726.943	10.5856	550.739	57.8375	109.535	0	285.637	192.05	935.184	11516.3	637.205	721.474	53.8701	51.6354	1369.5	791.911	4538.97	93.7211	96.3814	6.26757
20240216	4	9	6.74388	62.6784	99.307	579.048	92.8275	156.299	264.517	2535.89	3637.74	4614.64	13374.1	1229.05	1926.44	15.8754	530.884	726.943	10.5856	550.739	57.8375	109.535	0	285.637	192.05	935.184	11516.3	637.205	721.474	53.8701	53.7162	1424.69	823.824	4721.89	97.498	100.265	6.52014
20240216	4	10	6.74388	62.6784	99.307	579.048	92.8275	156.299	264.517	2002.02	2871.9	3643.14	10558.5	970.305	1520.87	12.5332	530.884	726.943	10.5856	550.739	57.8375	109.535	0	285.637	192.05	935.184	11516.3	637.205	721.474	53.8701	51.6354	1369.5	791.911	4538.97	93.7211	96.3814	6.26757
20240216	4	11	6.74388	62.6784	99.307	579.048	92.8275	156.299	264.517	3003.03	4307.85	5464.71	15837.8	1455.46	2281.31	18.7999	530.884	726.943	10.5856	550.739	57.8375	109.535	0	285.637	192.05	935.184	11516.3	637.205	721.474	53.8701	44.391	1177.36	680.807	3902.16	80.5722	82.8592	5.38824
20240216	4	12	6.74388	62.6784	99.307	579.048	92.8275	156.299	264.517	3003.03	4307.85	5464.71	15837.8	1455.46	2281.31	18.7999	530.884	726.943	10.5856	550.739	57.8375	109.535	0	285.637	192.05	935.184	11516.3	637.205	721.474	53.8701	41.3083	1095.6	633.529	3631.18	74.9769	77.1051	5.01405
20240216	4	13	6.74388	62.6784	99.307	579.048	92.8275	156.299	264.517	2535.89	3637.74	4614.64	13374.1	1229.05	1926.44	15.8754	530.884	726.943	10.5856	550.739	57.8375	109.535	0	285.637	192.05	935.184	11516.3	637.205	721.474	53.8701	42.3872	1124.22	650.076	3726.02	76.9353	79.119	5.14502
20240216	4	14	6.74388	62.6784	99.307	579.048	92.8275	156.299	264.517	2002.02	2871.9	3643.14	10558.5	970.305	1520.87	12.5332	530.884	726.943	10.5856	550.739	57.8375	109.535	0	285.637	192.05	935.184	11516.3	637.205	721.474	53.8701	44.391	1177.36	680.807	3902.16	80.5722	82.8592	5.38824
20240216	4	15	6.74388	62.6784	99.307	579.048	92.8275	156.299	264.517	2002.02	2871.9	3643.14	10558.5	970.305	1520.87	12.5332	530.884	726.943	10.5856	550.739	57.8375	109.535	0	285.637	192.05	935.184	11516.3	637.205	721.474	53.8701	43.3891	1150.79	665.442	3814.09	78.7537	80.9891	5.26663
20240216	4	16	6.74388	62.6784	99.307	579.048	92.8275	156.299	264.517	2535.89	3637.74	4614.64	13374.1	1229.05	1926.44	15.8754	530.884	726.943	10.5856	550.739	57.8375	109.535	0	285.637	192.05	935.184	11516.3	637.205	721.474	53.8701	46.4718	1232.55	712.72	4085.08	84.349	86.7432	5.64081
20240216	4	17	6.74388	62.6784	99.307	579.048	92.8275	156.299	264.517	5005.05	7179.74	9107.85	26396.3	2425.76	3802.18	31.3331	530.884	726.943	10.5856	550.739	57.8375	109.535	0	285.637	192.05	935.184	11516.3	637.205	721.474	53.8701	61.9624	1643.4	950.293	5446.77	112.465	115.658	7.52108
20240216	4	18	6.74388	62.6784	99.307	579.048	92.8275	156.299	264.517	5005.05	7179.74	9107.85	26396.3	2425.76	3802.18	31.3331	530.884	726.943	10.5856	550.739	57.8375	109.535	0	285.637	192.05	935.184	11516.3	637.205	721.474	53.8701	51.6354	1369.5	791.911	4538.97	93.7211	96.3814	6.26757
20240216	4	19	0	0	0	0	0	0	0	5005.05	7179.74	9107.85	26396.3	2425.76	3802.18	31.3331	530.884	726.943	10.5856	550.739	57.8375	109.535	0	285.637	192.05	935.184	11516.3	637.205	721.474	53.8701	42.3872	1124.22	650.076	3726.02	76.9353	79.119	5.14502
20240216	4	20	0	0	0	0	0	0	0	5005.05	7179.74	9107.85	26396.3	2425.76	3802.18	31.3331	530.884	726.943	10.5856	550.739	57.8375	109.535	0	285.637	192.05	935.184	11516.3	637.205	721.474	53.8701	34.0639	903.463	522.425	2994.37	61.828	63.5829	4.13472
20240216	4	21	0	0	0	0	0	0	0	3603.63	5169.42	6557.65	19005.3	1746.55	2737.57	22.5598	530.884	726.943	10.5856	550.739	57.8375	109.535	0	285.637	192.05	935.184	11516.3	637.205	721.474	53.8701	28.9004	766.513	443.234	2540.47	52.4559	53.9448	3.50797
20240216	4	22	0	0	0	0	0	0	0	1201.21	1723.14	2185.88	6335.11	582.183	912.522	7.51994	530.884	726.943	10.5856	550.739	57.8375	109.535	0	285.637	192.05	935.184	11516.3	637.205	721.474	53.8701	20.6541	547.801	316.764	1815.59	37.4885	38.5525	2.50703
20240216	4	23	0	0	0	0	0	0	0	1201.21	1723.14	2185.88	6335.11	582.183	912.522	7.51994	530.884	726.943	10.5856	550.739	57.8375	109.535	0	285.637	192.05	935.184	11516.3	637.205	721.474	53.8701	18.5733	492.612	284.852	1632.68	33.7116	34.6685	2.25445
20240217	5	0	0	0	0	0	0	0	0	1230.66	1765.38	2239.47	6490.41	596.455	934.891	7.70428	505.593	692.311	10.0813	524.501	55.0821	104.317	0	282.29	189.8	924.227	11381.4	629.74	713.022	53.2389	13.9337	369.558	213.696	1224.83	25.2905	26.0083	1.69129
20240217	5	1	0	0	0	0	0	0	0	1230.66	1765.38	2239.47	6490.41	596.455	934.891	7.70428	505.593	692.311	10.0813	524.501	55.0821	104.317	0	282.29	189.8	924.227	11381.4	629.74	713.022	53.2389	11.4138	302.723	175.048	1003.32	20.7166	21.3047	1.38542
20240217	5	2	0	0	0	0	0	0	0	1230.66	1765.38	2239.47	6490.41	596.455	934.891	7.70428	505.593	692.311	10.0813	524.501	55.0821	104.317	0	282.29	189.8	924.227	11381.4	629.74	713.022	53.2389	9.93146	263.408	152.315	873.019	18.0262	18.5378	1.20549
20240217	5	3	0	0	0	0	0	0	0	1230.66	1765.38	2239.47	6490.41	596.455	934.891	7.70428	505.593	692.311	10.0813	524.501	55.0821	104.317	0	282.29	189.8	924.227	11381.4	629.74	713.022	53.2389	5.92923	157.259	90.9343	521.205	10.7619	11.0674	0.719698
20240217	5	4	0	0	0	0	0	0	0	1230.66	1765.38	2239.47	6490.41	596.455	934.891	7.70428	505.593	692.311	10.0813	524.501	55.0821	104.317	0	282.29	189.8	924.227	11381.4	629.74	713.022	53.2389	4.96573	131.704	76.1575	436.509	9.01309	9.26892	0.602747
20240217	5	5	0	0	0	0	0	0	0	2598.05	3726.91	4727.77	13702	1259.18	1973.66	16.2646	505.593	692.311	10.0813	524.501	55.0821	104.317	0	282.29	189.8	924.227	11381.4	629.74	713.022	53.2389	6.44804	171.019	98.891	566.811	11.7036	12.0358	0.782671
20240217	5	6	0	0	0	0	0	0	0	5127.74	7355.75	9331.12	27043.4	2485.23	3895.38	32.1012	505.593	692.311	10.0813	524.501	55.0821	104.317	0	282.29	189.8	924.227	11381.4	629.74	713.022	53.2389	13.9337	369.558	213.696	1224.83	25.2905	26.0083	1.69129
20240217	5	7	0	0	0	0	0	0	0	5127.74	7355.75	9331.12	27043.4	2485.23	3895.38	32.1012	505.593	692.311	10.0813	524.501	55.0821	104.317	0	282.29	189.8	924.227	11381.4	629.74	713.022	53.2389	22.8275	605.445	350.097	2006.64	41.4333	42.6094	2.77084
20240217	5	8	0	0	0	0	0	0	0	2598.05	3726.91	4727.77	13702	1259.18	1973.66	16.2646	505.593	692.311	10.0813	524.501	55.0821	104.317	0	282.29	189.8	924.227	11381.4	629.74	713.022	53.2389	49.6573	1317.04	761.575	4365.09	90.1309	92.6892	6.02747
20240217	5	9	6.74388	62.6784	99.307	579.048	92.8275	156.299	264.517	2598.05	3726.91	4727.77	13702	1259.18	1973.66	16.2646	505.593	692.311	10.0813	524.501	55.0821	104.317	0	282.29	189.8	924.227	11381.4	629.74	713.022	53.2389	51.6584	1370.11	792.265	4541	93.763	96.4244	6.27037
20240217	5	10	6.74388	62.6784	99.307	579.048	92.8275	156.299	264.517	2051.1	2942.3	3732.45	10817.3	994.091	1558.15	12.8405	505.593	692.311	10.0813	524.501	55.0821	104.317	0	282.29	189.8	924.227	11381.4	629.74	713.022	53.2389	49.6573	1317.04	761.575	4365.09	90.1309	92.6892	6.02747
20240217	5	11	6.74388	62.6784	99.307	579.048	92.8275	156.299	264.517	3076.64	4413.45	5598.67	16226	1491.14	2337.23	19.2607	505.593	692.311	10.0813	524.501	55.0821	104.317	0	282.29	189.8	924.227	11381.4	629.74	713.022	53.2389	42.6905	1132.26	654.727	3752.68	77.4856	79.685	5.18182
20240217	5	12	6.74388	62.6784	99.307	579.048	92.8275	156.299	264.517	3076.64	4413.45	5598.67	16226	1491.14	2337.23	19.2607	505.593	692.311	10.0813	524.501	55.0821	104.317	0	282.29	189.8	924.227	11381.4	629.74	713.022	53.2389	39.7258	1053.63	609.26	3492.08	72.1047	74.1513	4.82198
20240217	5	13	6.74388	62.6784	99.307	579.048	92.8275	156.299	264.517	2598.05	3726.91	4727.77	13702	1259.18	1973.66	16.2646	505.593	692.311	10.0813	524.501	55.0821	104.317	0	282.29	189.8	924.227	11381.4	629.74	713.022	53.2389	40.7635	1081.15	625.173	3583.29	73.988	76.0881	4.94792
20240217	5	14	6.74388	62.6784	99.307	579.048	92.8275	156.299	264.517	2051.1	2942.3	3732.45	10817.3	994.091	1558.15	12.8405	505.593	692.311	10.0813	524.501	55.0821	104.317	0	282.29	189.8	924.227	11381.4	629.74	713.022	53.2389	42.6905	1132.26	654.727	3752.68	77.4856	79.685	5.18182
20240217	5	15	6.74388	62.6784	99.307	579.048	92.8275	156.299	264.517	2051.1	2942.3	3732.45	10817.3	994.091	1558.15	12.8405	505.593	692.311	10.0813	524.501	55.0821	104.317	0	282.29	189.8	924.227	11381.4	629.74	713.022	53.2389	41.727	1106.71	639.95	3667.98	75.7368	77.8866	5.06487
20240217	5	16	6.74388	62.6784	99.307	579.048	92.8275	156.299	264.517	2598.05	3726.91	4727.77	13702	1259.18	1973.66	16.2646	505.593	692.311	10.0813	524.501	55.0821	104.317	0	282.29	189.8	924.227	11381.4	629.74	713.022	53.2389	44.6916	1185.34	685.417	3928.58	81.1178	83.4203	5.42472
20240217	5	17	6.74388	62.6784	99.307	579.048	92.8275	156.299	264.517	5127.74	7355.75	9331.12	27043.4	2485.23	3895.38	32.1012	505.593	692.311	10.0813	524.501	55.0821	104.317	0	282.29	189.8	924.227	11381.4	629.74	713.022	53.2389	59.5888	1580.45	913.89	5238.11	108.157	111.227	7.23296
20240217	5	18	6.74388	62.6784	99.307	579.048	92.8275	156.299	264.517	5127.74	7355.75	9331.12	27043.4	2485.23	3895.38	32.1012	505.593	692.311	10.0813	524.501	55.0821	104.317	0	282.29	189.8	924.227	11381.4	629.74	713.022	53.2389	49.6573	1317.04	761.575	4365.09	90.1309	92.6892	6.02747
20240217	5	19	0	0	0	0	0	0	0	5127.74	7355.75	9331.12	27043.4	2485.23	3895.38	32.1012	505.593	692.311	10.0813	524.501	55.0821	104.317	0	282.29	189.8	924.227	11381.4	629.74	713.022	53.2389	40.7635	1081.15	625.173	3583.29	73.988	76.0881	4.94792
20240217	5	20	0	0	0	0	0	0	0	5127.74	7355.75	9331.12	27043.4	2485.23	3895.38	32.1012	505.593	692.311	10.0813	524.501	55.0821	104.317	0	282.29	189.8	924.227	11381.4	629.74	713.022	53.2389	32.759	868.853	502.412	2879.66	59.4595	61.1472	3.97633
20240217	5	21	0	0	0	0	0	0	0	3691.97	5296.14	6718.4	19471.2	1789.36	2804.67	23.1128	505.593	692.311	10.0813	524.501	55.0821	104.317	0	282.29	189.8	924.227	11381.4	629.74	713.022	53.2389	27.7933	737.149	426.254	2443.15	50.4464	51.8783	3.37358
20240217	5	22	0	0	0	0	0	0	0	1230.66	1765.38	2239.47	6490.41	596.455	934.891	7.70428	505.593	692.311	10.0813	524.501	55.0821	104.317	0	282.29	189.8	924.227	11381.4	629.74	713.022	53.2389	19.8629	526.816	304.63	1746.04	36.0524	37.0757	2.41099
20240217	5	23	0	0	0	0	0	0	0	1230.66	1765.38	2239.47	6490.41	596.455	934.891	7.70428	505.593	692.311	10.0813	524.501	55.0821	104.317	0	282.29	189.8	924.227	11381.4	629.74	713.022	53.2389	17.8618	473.741	273.94	1570.13	32.4202	33.3404	2.16809
20240218	6	0	0	0	0	0	0	0	0	1237.2	1774.77	2251.38	6524.92	599.626	939.862	7.74525	487.045	666.914	9.71146	505.26	53.0615	100.49	0	280.617	188.675	918.749	11313.9	626.007	708.796	52.9234	13.7967	365.925	211.595	1212.79	25.0418	25.7526	1.67466
20240218	6	1	0	0	0	0	0	0	0	1237.2	1774.77	2251.38	6524.92	599.626	939.862	7.74525	487.045	666.914	9.71146	505.26	53.0615	100.49	0	280.617	188.675	918.749	11313.9	626.007	708.796	52.9234	11.3016	299.747	173.328	993.457	20.513	21.0952	1.3718
20240218	6	2	0	0	0	0	0	0	0	1237.2	1774.77	2251.38	6524.92	599.626	939.862	7.74525	487.045	666.914	9.71146	505.26	53.0615	100.49	0	280.617	188.675	918.749	11313.9	626.007	708.796	52.9234	9.83383	260.819	150.818	864.437	17.849	18.3556	1.19364
20240218	6	3	0	0	0	0	0	0	0	1237.2	1774.77	2251.38	6524.92	599.626	939.862	7.74525	487.045	666.914	9.71146	505.26	53.0615	100.49	0	280.617	188.675	918.749	11313.9	626.007	708.796	52.9234	5.87095	155.713	90.0404	516.082	10.6561	10.9586	0.712623
20240218	6	4	0	0	0	0	0	0	0	1237.2	1774.77	2251.38	6524.92	599.626	939.862	7.74525	487.045	666.914	9.71146	505.26	53.0615	100.49	0	280.617	188.675	918.749	11313.9	626.007	708.796	52.9234	4.91692	130.409	75.4088	432.218	8.92449	9.1778	0.596822
20240218	6	5	0	0	0	0	0	0	0	2611.87	3746.73	4752.9	13774.8	1265.88	1984.15	16.3511	487.045	666.914	9.71146	505.26	53.0615	100.49	0	280.617	188.675	918.749	11313.9	626.007	708.796	52.9234	6.38465	169.337	97.9189	561.239	11.5885	11.9174	0.774978
20240218	6	6	0	0	0	0	0	0	0	5155	7394.86	9380.73	27187.1	2498.44	3916.09	32.2719	487.045	666.914	9.71146	505.26	53.0615	100.49	0	280.617	188.675	918.749	11313.9	626.007	708.796	52.9234	13.7967	365.925	211.595	1212.79	25.0418	25.7526	1.67466
20240218	6	7	0	0	0	0	0	0	0	5155	7394.86	9380.73	27187.1	2498.44	3916.09	32.2719	487.045	666.914	9.71146	505.26	53.0615	100.49	0	280.617	188.675	918.749	11313.9	626.007	708.796	52.9234	22.6031	599.494	346.655	1986.91	41.026	42.1905	2.7436
20240218	6	8	0	0	0	0	0	0	0	2611.87	3746.73	4752.9	13774.8	1265.88	1984.15	16.3511	487.045	666.914	9.71146	505.26	53.0615	100.49	0	280.617	188.675	918.749	11313.9	626.007	708.796	52.9234	49.1692	1304.09	754.088	4322.18	89.2449	91.778	5.96822
20240218	6	9	6.74388	62.6784	99.307	579.048	92.8275	156.299	264.517	2611.87	3746.73	4752.9	13774.8	1265.88	1984.15	16.3511	487.045	666.914	9.71146	505.26	53.0615	100.49	0	280.617	188.675	918.749	11313.9	626.007	708.796	52.9234	51.1506	1356.65	784.477	4496.36	92.8413	95.4765	6.20873
20240218	6	10	6.74388	62.6784	99.307	579.048	92.8275	156.299	264.517	2062	2957.94	3752.29	10874.9	999.377	1566.44	12.9087	487.045	666.914	9.71146	505.26	53.0615	100.49	0	280.617	188.675	918.749	11313.9	626.007	708.796	52.9234	49.1692	1304.09	754.088	4322.18	89.2449	91.778	5.96822
20240218	6	11	6.74388	62.6784	99.307	579.048	92.8275	156.299	264.517	3093	4436.91	5628.44	16312.3	1499.07	2349.66	19.3631	487.045	666.914	9.71146	505.26	53.0615	100.49	0	280.617	188.675	918.749	11313.9	626.007	708.796	52.9234	42.2708	1121.13	648.291	3715.79	76.7239	78.9017	5.13089
20240218	6	12	6.74388	62.6784	99.307	579.048	92.8275	156.299	264.517	3093	4436.91	5628.44	16312.3	1499.07	2349.66	19.3631	487.045	666.914	9.71146	505.26	53.0615	100.49	0	280.617	188.675	918.749	11313.9	626.007	708.796	52.9234	39.3353	1043.27	603.271	3457.75	71.3959	73.4224	4.77457
20240218	6	13	6.74388	62.6784	99.307	579.048	92.8275	156.299	264.517	2611.87	3746.73	4752.9	13774.8	1265.88	1984.15	16.3511	487.045	666.914	9.71146	505.26	53.0615	100.49	0	280.617	188.675	918.749	11313.9	626.007	708.796	52.9234	40.3627	1070.52	619.028	3548.06	73.2607	75.3402	4.89928
20240218	6	14	6.74388	62.6784	99.307	579.048	92.8275	156.299	264.517	2062	2957.94	3752.29	10874.9	999.377	1566.44	12.9087	487.045	666.914	9.71146	505.26	53.0615	100.49	0	280.617	188.675	918.749	11313.9	626.007	708.796	52.9234	42.2708	1121.13	648.291	3715.79	76.7239	78.9017	5.13089
20240218	6	15	6.74388	62.6784	99.307	579.048	92.8275	156.299	264.517	2062	2957.94	3752.29	10874.9	999.377	1566.44	12.9087	487.045	666.914	9.71146	505.26	53.0615	100.49	0	280.617	188.675	918.749	11313.9	626.007	708.796	52.9234	41.3168	1095.83	633.659	3631.92	74.9923	77.1209	5.01508
20240218	6	16	6.74388	62.6784	99.307	579.048	92.8275	156.299	264.517	2611.87	3746.73	4752.9	13774.8	1265.88	1984.15	16.3511	487.045	666.914	9.71146	505.26	53.0615	100.49	0	280.617	188.675	918.749	11313.9	626.007	708.796	52.9234	44.2522	1173.68	678.679	3889.97	80.3204	82.6002	5.3714
20240218	6	17	6.74388	62.6784	99.307	579.048	92.8275	156.299	264.517	5155	7394.86	9380.73	27187.1	2498.44	3916.09	32.2719	487.045	666.914	9.71146	505.26	53.0615	100.49	0	280.617	188.675	918.749	11313.9	626.007	708.796	52.9234	59.003	1564.91	904.906	5186.62	107.094	110.134	7.16186
20240218	6	18	6.74388	62.6784	99.307	579.048	92.8275	156.299	264.517	5155	7394.86	9380.73	27187.1	2498.44	3916.09	32.2719	487.045	666.914	9.71146	505.26	53.0615	100.49	0	280.617	188.675	918.749	11313.9	626.007	708.796	52.9234	49.1692	1304.09	754.088	4322.18	89.2449	91.778	5.96822
20240218	6	19	0	0	0	0	0	0	0	5155	7394.86	9380.73	27187.1	2498.44	3916.09	32.2719	487.045	666.914	9.71146	505.26	53.0615	100.49	0	280.617	188.675	918.749	11313.9	626.007	708.796	52.9234	40.3627	1070.52	619.028	3548.06	73.2607	75.3402	4.89928
20240218	6	20	0	0	0	0	0	0	0	5155	7394.86	9380.73	27187.1	2498.44	3916.09	32.2719	487.045	666.914	9.71146	505.26	53.0615	100.49	0	280.617	188.675	918.749	11313.9	626.007	708.796	52.9234	32.437	860.312	497.473	2851.35	58.875	60.5461	3.93724
20240218	6	21	0	0	0	0	0	0	0	3711.6	5324.3	6754.13	19574.7	1798.88	2819.59	23.2357	487.045	666.914	9.71146	505.26	53.0615	100.49	0	280.617	188.675	918.749	11313.9	626.007	708.796	52.9234	27.5201	729.903	422.064	2419.13	49.9505	51.3683	3.34042
20240218	6	22	0	0	0	0	0	0	0	1237.2	1774.77	2251.38	6524.92	599.626	939.862	7.74525	487.045	666.914	9.71146	505.26	53.0615	100.49	0	280.617	188.675	918.749	11313.9	626.007	708.796	52.9234	19.6677	521.637	301.635	1728.87	35.6979	36.7112	2.38729
20240218	6	23	0	0	0	0	0	0	0	1237.2	1774.77	2251.38	6524.92	599.626	939.862	7.74525	487.045	666.914	9.71146	505.26	53.0615	100.49	0	280.617	188.675	918.749	11313.9	626.007	708.796	52.9234	17.6862	469.084	271.247	1554.7	32.1015	33.0127	2.14678
20240219	0	0	0	0	0	0	0	0	0	1201.21	1723.14	2185.88	6335.11	582.183	912.522	7.51994	530.884	726.943	10.5856	550.739	57.8375	109.535	0	285.637	192.05	935.184	11516.3	637.205	721.474	53.8701	14.4887	384.278	222.208	1273.62	26.2979	27.0443	1.75866
20240219	0	1	0	0	0	0	0	0	0	1201.21	1723.14	2185.88	6335.11	582.183	912.522	7.51994	530.884	726.943	10.5856	550.739	57.8375	109.535	0	285.637	192.05	935.184	11516.3	637.205	721.474	53.8701	11.8684	314.781	182.021	1043.29	21.5419	22.1533	1.4406
20240219	0	2	0	0	0	0	0	0	0	1201.21	1723.14	2185.88	6335.11	582.183	912.522	7.51994	530.884	726.943	10.5856	550.739	57.8375	109.535	0	285.637	192.05	935.184	11516.3	637.205	721.474	53.8701	10.3271	273.901	158.382	907.795	18.7442	19.2763	1.25351
20240219	0	3	0	0	0	0	0	0	0	1201.21	1723.14	2185.88	6335.11	582.183	912.522	7.51994	530.884	726.943	10.5856	550.739	57.8375	109.535	0	285.637	192.05	935.184	11516.3	637.205	721.474	53.8701	6.16542	163.523	94.5566	541.967	11.1906	11.5082	0.748366
20240219	0	4	0	0	0	0	0	0	0	1201.21	1723.14	2185.88	6335.11	582.183	912.522	7.51994	530.884	726.943	10.5856	550.739	57.8375	109.535	0	285.637	192.05	935.184	11516.3	637.205	721.474	53.8701	5.16354	136.95	79.1911	453.897	9.37211	9.63814	0.626757
20240219	0	5	0	0	0	0	0	0	0	2535.89	3637.74	4614.64	13374.1	1229.05	1926.44	15.8754	530.884	726.943	10.5856	550.739	57.8375	109.535	0	285.637	192.05	935.184	11516.3	637.205	721.474	53.8701	6.70489	177.831	102.83	589.389	12.1698	12.5152	0.813848
20240219	0	6	0	0	0	0	0	0	0	5005.05	7179.74	9107.85	26396.3	2425.76	3802.18	31.3331	530.884	726.943	10.5856	550.739	57.8375	109.535	0	285.637	192.05	935.184	11516.3	637.205	721.474	53.8701	14.4887	384.278	222.208	1273.62	26.2979	27.0443	1.75866
20240219	0	7	0	0	0	0	0	0	0	5005.05	7179.74	9107.85	26396.3	2425.76	3802.18	31.3331	530.884	726.943	10.5856	550.739	57.8375	109.535	0	285.637	192.05	935.184	11516.3	637.205	721.474	53.8701	23.7369	629.563	364.043	2086.57	43.0837	44.3067	2.88121
20240219	0	8	0	0	0	0	0	0	0	2535.89	3637.74	4614.64	13374.1	1229.05	1926.44	15.8754	530.884	726.943	10.5856	550.739	57.8375	109.535	0	285.637	192.05	935.184	11516.3	637.205	721.474	53.8701	51.6354	1369.5	791.911	4538.97	93.7211	96.3814	6.26757
20240219	0	9	6.74388	62.6784	99.307	579.048	92.8275	156.299	264.517	2535.89	3637.74	4614.64	13374.1	1229.05	1926.44	15.8754	530.884	726.943	10.5856	550.739	57.8375	109.535	0	285.637	192.05	935.184	11516.3	637.205	721.474	53.8701	53.7162	1424.69	823.824	4721.89	97.498	100.265	6.52014
20240219	0	10	6.74388	62.6784	99.307	579.048	92.8275	156.299	264.517	2002.02	2871.9	3643.14	10558.5	970.305	1520.87	12.5332	530.884	726.943	10.5856	550.739	57.8375	109.535	0	285.637	192.05	935.184	11516.3	637.205	721.474	53.8701	51.6354	1369.5	791.911	4538.97	93.7211	96.3814	6.26757
20240219	0	11	6.74388	62.6784	99.307	579.048	92.8275	156.299	264.517	3003.03	4307.85	5464.71	15837.8	1455.46	2281.31	18.7999	530.884	726.943	10.5856	550.739	57.8375	109.535	0	285.637	192.05	935.184	11516.3	637.205	721.474	53.8701	44.391	1177.36	680.807	3902.16	80.5722	82.8592	5.38824
20240219	0	12	6.74388	62.6784	99.307	579.048	92.8275	156.299	264.517	3003.03	4307.85	5464.71	15837.8	1455.46	2281.31	18.7999	530.884	726.943	10.5856	550.739	57.8375	109.535	0	285.637	192.05	935.184	11516.3	637.205	721.474	53.8701	41.3083	1095.6	633.529	3631.18	74.9769	77.1051	5.01405
20240219	0	13	6.74388	62.6784	99.307	579.048	92.8275	156.299	264.517	2535.89	3637.74	4614.64	13374.1	1229.05	1926.44	15.8754	530.884	726.943	10.5856	550.739	57.8375	109.535	0	285.637	192.05	935.184	11516.3	637.205	721.474	53.8701	42.3872	1124.22	650.076	3726.02	76.9353	79.119	5.14502
20240219	0	14	6.74388	62.6784	99.307	579.048	92.8275	156.299	264.517	2002.02	2871.9	3643.14	10558.5	970.305	1520.87	12.5332	530.884	726.943	10.5856	550.739	57.8375	109.535	0	285.637	192.05	935.184	11516.3	637.205	721.474	53.8701	44.391	1177.36	680.807	3902.16	80.5722	82.8592	5.38824
20240219	0	15	6.74388	62.6784	99.307	579.048	92.8275	156.299	264.517	2002.02	2871.9	3643.14	10558.5	970.305	1520.87	12.5332	530.884	726.943	10.5856	550.739	57.8375	109.535	0	285.637	192.05	935.184	11516.3	637.205	721.474	53.8701	43.3891	1150.79	665.442	3814.09	78.7537	80.9891	5.26663
20240219	0	16	6.74388	62.6784	99.307	579.048	92.8275	156.299	264.517	2535.89	3637.74	4614.64	13374.1	1229.05	1926.44	15.8754	530.884	726.943	10.5856	550.739	57.8375	109.535	0	285.637	192.05	935.184	11516.3	637.205	721.474	53.8701	46.4718	1232.55	712.72	4085.08	84.349	86.7432	5.64081
20240219	0	17	6.74388	62.6784	99.307	579.048	92.8275	156.299	264.517	5005.05	7179.74	9107.85	26396.3	2425.76	3802.18	31.3331	530.884	726.943	10.5856	550.739	57.8375	109.535	0	285.637	192.05	935.184	11516.3	637.205	721.474	53.8701	61.9624	1643.4	950.293	5446.77	112.465	115.658	7.52108
20240219	0	18	6.74388	62.6784	99.307	579.048	92.8275	156.299	264.517	5005.05	7179.74	9107.85	26396.3	2425.76	3802.18	31.3331	530.884	726.943	10.5856	550.739	57.8375	109.535	0	285.637	192.05	935.184	11516.3	637.205	721.474	53.8701	51.6354	1369.5	791.911	4538.97	93.7211	96.3814	6.26757
20240219	0	19	0	0	0	0	0	0	0	5005.05	7179.74	9107.85	26396.3	2425.76	3802.18	31.3331	530.884	726.943	10.5856	550.739	57.8375	109.535	0	285.637	192.05	935.184	11516.3	637.205	721.474	53.8701	42.3872	1124.22	650.076	3726.02	76.9353	79.119	5.14502
20240219	0	20	0	0	0	0	0	0	0	5005.05	7179.74	9107.85	26396.3	2425.76	3802.18	31.3331	530.884	726.943	10.5856	550.739	57.8375	109.535	0	285.637	192.05	935.184	11516.3	637.205	721.474	53.8701	34.0639	903.463	522.425	2994.37	61.828	63.5829	4.13472
20240219	0	21	0	0	0	0	0	0	0	3603.63	5169.42	6557.65	19005.3	1746.55	2737.57	22.5598	530.884	726.943	10.5856	550.739	57.8375	109.535	0	285.637	192.05	935.184	11516.3	637.205	721.474	53.8701	28.9004	766.513	443.234	2540.47	52.4559	53.9448	3.50797
20240219	0	22	0	0	0	0	0	0	0	1201.21	1723.14	2185.88	6335.11	582.183	912.522	7.51994	530.884	726.943	10.5856	550.739	57.8375	109.535	0	285.637	192.05	935.184	11516.3	637.205	721.474	53.8701	20.6541	547.801	316.764	1815.59	37.4885	38.5525	2.50703
20240219	0	23	0	0	0	0	0	0	0	1201.21	1723.14	2185.88	6335.11	582.183	912.522	7.51994	530.884	726.943	10.5856	550.739	57.8375	109.535	0	285.637	192.05	935.184	11516.3	637.205	721.474	53.8701	18.5733	492.612	284.852	1632.68	33.7116	34.6685	2.25445
20240220	1	0	0	0	0	0	0	0	0	1201.21	1723.14	2185.88	6335.11	582.183	912.522	7.51994	530.884	726.943	10.5856	550.739	57.8375	109.535	0	285.637	192.05	935.184	11516.3	637.205	721.474	53.8701	14.4887	384.278	222.208	1273.62	26.2979	27.0443	1.75866
20240220	1	1	0	0	0	0	0	0	0	1201.21	1723.14	2185.88	6335.11	582.183	912.522	7.51994	530.884	726.943	10.5856	550.739	57.8375	109.535	0	285.637	192.05	935.184	11516.3	637.205	721.474	53.8701	11.8684	314.781	182.021	1043.29	21.5419	22.1533	1.4406
20240220	1	2	0	0	0	0	0	0	0	1201.21	1723.14	2185.88	6335.11	582.183	912.522	7.51994	530.884	726.943	10.5856	550.739	57.8375	109.535	0	285.637	192.05	935.184	11516.3	637.205	721.474	53.8701	10.3271	273.901	158.382	907.795	18.7442	19.2763	1.25351
20240220	1	3	0	0	0	0	0	0	0	1201.21	1723.14	2185.88	6335.11	582.183	912.522	7.51994	530.884	726.943	10.5856	550.739	57.8375	109.535	0	285.637	192.05	935.184	11516.3	637.205	721.474	53.8701	6.16542	163.523	94.5566	541.967	11.1906	11.5082	0.748366
20240220	1	4	0	0	0	0	0	0	0	1201.21	1723.14	2185.88	6335.11	582.183	912.522	7.51994	530.884	726.943	10.5856	550.739	57.8375	109.535	0	285.637	192.05	935.184	11516.3	637.205	721.474	53.8701	5.16354	136.95	79.1911	453.897	9.37211	9.63814	0.626757
20240220	1	5	0	0	0	0	0	0	0	2535.89	3637.74	4614.64	13374.1	1229.05	1926.44	15.8754	530.884	726.943	10.5856	550.739	57.8375	109.535	0	285.637	192.05	935.184	11516.3	637.205	721.474	53.8701	6.70489	177.831	102.83	589.389	12.1698	12.5152	0.813848
20240220	1	6	0	0	0	0	0	0	0	5005.05	7179.74	9107.85	26396.3	2425.76	3802.18	31.3331	530.884	726.943	10.5856	550.739	57.8375	109.535	0	285.637	192.05	935.184	11516.3	637.205	721.474	53.8701	14.4887	384.278	222.208	1273.62	26.2979	27.0443	1.75866
20240220	1	7	0	0	0	0	0	0	0	5005.05	7179.74	9107.85	26396.3	2425.76	3802.18	31.3331	530.884	726.943	10.5856	550.739	57.8375	109.535	0	285.637	192.05	935.184	11516.3	637.205	721.474	53.8701	23.7369	629.563	364.043	2086.57	43.0837	44.3067	2.88121
20240220	1	8	0	0	0	0	0	0	0	2535.89	3637.74	4614.64	13374.1	1229.05	1926.44	15.8754	530.884	726.943	10.5856	550.739	57.8375	109.535	0	285.637	192.05	935.184	11516.3	637.205	721.474	53.8701	51.6354	1369.5	791.911	4538.97	93.7211	96.3814	6.26757
20240220	1	9	6.74388	62.6784	99.307	579.048	92.8275	156.299	264.517	2535.89	3637.74	4614.64	13374.1	1229.05	1926.44	15.8754	530.884	726.943	10.5856	550.739	57.8375	109.535	0	285.637	192.05	935.184	11516.3	637.205	721.474	53.8701	53.7162	1424.69	823.824	4721.89	97.498	100.265	6.52014
20240220	1	10	6.74388	62.6784	99.307	579.048	92.8275	156.299	264.517	2002.02	2871.9	3643.14	10558.5	970.305	1520.87	12.5332	530.884	726.943	10.5856	550.739	57.8375	109.535	0	285.637	192.05	935.184	11516.3	637.205	721.474	53.8701	51.6354	1369.5	791.911	4538.97	93.7211	96.3814	6.26757
20240220	1	11	6.74388	62.6784	99.307	579.048	92.8275	156.299	264.517	3003.03	4307.85	5464.71	15837.8	1455.46	2281.31	18.7999	530.884	726.943	10.5856	550.739	57.8375	109.535	0	285.637	192.05	935.184	11516.3	637.205	721.474	53.8701	44.391	1177.36	680.807	3902.16	80.5722	82.8592	5.38824
20240220	1	12	6.74388	62.6784	99.307	579.048	92.8275	156.299	264.517	3003.03	4307.85	5464.71	15837.8	1455.46	2281.31	18.7999	530.884	726.943	10.5856	550.739	57.8375	109.535	0	285.637	192.05	935.184	11516.3	637.205	721.474	53.8701	41.3083	1095.6	633.529	3631.18	74.9769	77.1051	5.01405
20240220	1	13	6.74388	62.6784	99.307	579.048	92.8275	156.299	264.517	2535.89	3637.74	4614.64	13374.1	1229.05	1926.44	15.8754	530.884	726.943	10.5856	550.739	57.8375	109.535	0	285.637	192.05	935.184	11516.3	637.205	721.474	53.8701	42.3872	1124.22	650.076	3726.02	76.9353	79.119	5.14502
20240220	1	14	6.74388	62.6784	99.307	579.048	92.8275	156.299	264.517	2002.02	2871.9	3643.14	10558.5	970.305	1520.87	12.5332	530.884	726.943	10.5856	550.739	57.8375	109.535	0	285.637	192.05	935.184	11516.3	637.205	721.474	53.8701	44.391	1177.36	680.807	3902.16	80.5722	82.8592	5.38824
20240220	1	15	6.74388	62.6784	99.307	579.048	92.8275	156.299	264.517	2002.02	2871.9	3643.14	10558.5	970.305	1520.87	12.5332	530.884	726.943	10.5856	550.739	57.8375	109.535	0	285.637	192.05	935.184	11516.3	637.205	721.474	53.8701	43.3891	1150.79	665.442	3814.09	78.7537	80.9891	5.26663
20240220	1	16	6.74388	62.6784	99.307	579.048	92.8275	156.299	264.517	2535.89	3637.74	4614.64	13374.1	1229.05	1926.44	15.8754	530.884	726.943	10.5856	550.739	57.8375	109.535	0	285.637	192.05	935.184	11516.3	637.205	721.474	53.8701	46.4718	1232.55	712.72	4085.08	84.349	86.7432	5.64081
20240220	1	17	6.74388	62.6784	99.307	579.048	92.8275	156.299	264.517	5005.05	7179.74	9107.85	26396.3	2425.76	3802.18	31.3331	530.884	726.943	10.5856	550.739	57.8375	109.535	0	285.637	192.05	935.184	11516.3	637.205	721.474	53.8701	61.9624	1643.4	950.293	5446.77	112.465	115.658	7.52108
20240220	1	18	6.74388	62.6784	99.307	579.048	92.8275	156.299	264.517	5005.05	7179.74	9107.85	26396.3	2425.76	3802.18	31.3331	530.884	726.943	10.5856	550.739	57.8375	109.535	0	285.637	192.05	935.184	11516.3	637.205	721.474	53.8701	51.6354	1369.5	791.911	4538.97	93.7211	96.3814	6.26757
20240220	1	19	0	0	0	0	0	0	0	5005.05	7179.74	9107.85	26396.3	2425.76	3802.18	31.3331	530.884	726.943	10.5856	550.739	57.8375	109.535	0	285.637	192.05	935.184	11516.3	637.205	721.474	53.8701	42.3872	1124.22	650.076	3726.02	76.9353	79.119	5.14502
20240220	1	20	0	0	0	0	0	0	0	5005.05	7179.74	9107.85	26396.3	2425.76	3802.18	31.3331	530.884	726.943	10.5856	550.739	57.8375	109.535	0	285.637	192.05	935.184	11516.3	637.205	721.474	53.8701	34.0639	903.463	522.425	2994.37	61.828	63.5829	4.13472
20240220	1	21	0	0	0	0	0	0	0	3603.63	5169.42	6557.65	19005.3	1746.55	2737.57	22.5598	530.884	726.943	10.5856	550.739	57.8375	109.535	0	285.637	192.05	935.184	11516.3	637.205	721.474	53.8701	28.9004	766.513	443.234	2540.47	52.4559	53.9448	3.50797
20240220	1	22	0	0	0	0	0	0	0	1201.21	1723.14	2185.88	6335.11	582.183	912.522	7.51994	530.884	726.943	10.5856	550.739	57.8375	109.535	0	285.637	192.05	935.184	11516.3	637.205	721.474	53.8701	20.6541	547.801	316.764	1815.59	37.4885	38.5525	2.50703
20240220	1	23	0	0	0	0	0	0	0	1201.21	1723.14	2185.88	6335.11	582.183	912.522	7.51994	530.884	726.943	10.5856	550.739	57.8375	109.535	0	285.637	192.05	935.184	11516.3	637.205	721.474	53.8701	18.5733	492.612	284.852	1632.68	33.7116	34.6685	2.25445
20240221	2	0	0	0	0	0	0	0	0	1201.21	1723.14	2185.88	6335.11	582.183	912.522	7.51994	530.884	726.943	10.5856	550.739	57.8375	109.535	0	285.637	192.05	935.184	11516.3	637.205	721.474	53.8701	14.4887	384.278	222.208	1273.62	26.2979	27.0443	1.75866
20240221	2	1	0	0	0	0	0	0	0	1201.21	1723.14	2185.88	6335.11	582.183	912.522	7.51994	530.884	726.943	10.5856	550.739	57.8375	109.535	0	285.637	192.05	935.184	11516.3	637.205	721.474	53.8701	11.8684	314.781	182.021	1043.29	21.5419	22.1533	1.4406
20240221	2	2	0	0	0	0	0	0	0	1201.21	1723.14	2185.88	6335.11	582.183	912.522	7.51994	530.884	726.943	10.5856	550.739	57.8375	109.535	0	285.637	192.05	935.184	11516.3	637.205	721.474	53.8701	10.3271	273.901	158.382	907.795	18.7442	19.2763	1.25351
20240221	2	3	0	0	0	0	0	0	0	1201.21	1723.14	2185.88	6335.11	582.183	912.522	7.51994	530.884	726.943	10.5856	550.739	57.8375	109.535	0	285.637	192.05	935.184	11516.3	637.205	721.474	53.8701	6.16542	163.523	94.5566	541.967	11.1906	11.5082	0.748366
20240221	2	4	0	0	0	0	0	0	0	1201.21	1723.14	2185.88	6335.11	582.183	912.522	7.51994	530.884	726.943	10.5856	550.739	57.8375	109.535	0	285.637	192.05	935.184	11516.3	637.205	721.474	53.8701	5.16354	136.95	79.1911	453.897	9.37211	9.63814	0.626757
20240221	2	5	0	0	0	0	0	0	0	2535.89	3637.74	4614.64	13374.1	1229.05	1926.44	15.8754	530.884	726.943	10.5856	550.739	57.8375	109.535	0	285.637	192.05	935.184	11516.3	637.205	721.474	53.8701	6.70489	177.831	102.83	589.389	12.1698	12.5152	0.813848
20240221	2	6	0	0	0	0	0	0	0	5005.05	7179.74	9107.85	26396.3	2425.76	3802.18	31.3331	530.884	726.943	10.5856	550.739	57.8375	109.535	0	285.637	192.05	935.184	11516.3	637.205	721.474	53.8701	14.4887	384.278	222.208	1273.62	26.2979	27.0443	1.75866
20240221	2	7	0	0	0	0	0	0	0	5005.05	7179.74	9107.85	26396.3	2425.76	3802.18	31.3331	530.884	726.943	10.5856	550.739	57.8375	109.535	0	285.637	192.05	935.184	11516.3	637.205	721.474	53.8701	23.7369	629.563	364.043	2086.57	43.0837	44.3067	2.88121
20240221	2	8	0	0	0	0	0	0	0	2535.89	3637.74	4614.64	13374.1	1229.05	1926.44	15.8754	530.884	726.943	10.5856	550.739	57.8375	109.535	0	285.637	192.05	935.184	11516.3	637.205	721.474	53.8701	51.6354	1369.5	791.911	4538.97	93.7211	96.3814	6.26757
20240221	2	9	6.74388	62.6784	99.307	579.048	92.8275	156.299	264.517	2535.89	3637.74	4614.64	13374.1	1229.05	1926.44	15.8754	530.884	726.943	10.5856	550.739	57.8375	109.535	0	285.637	192.05	935.184	11516.3	637.205	721.474	53.8701	53.7162	1424.69	823.824	4721.89	97.498	100.265	6.52014
20240221	2	10	6.74388	62.6784	99.307	579.048	92.8275	156.299	264.517	2002.02	2871.9	3643.14	10558.5	970.305	1520.87	12.5332	530.884	726.943	10.5856	550.739	57.8375	109.535	0	285.637	192.05	935.184	11516.3	637.205	721.474	53.8701	51.6354	1369.5	791.911	4538.97	93.7211	96.3814	6.26757
20240221	2	11	6.74388	62.6784	99.307	579.048	92.8275	156.299	264.517	3003.03	4307.85	5464.71	15837.8	1455.46	2281.31	18.7999	530.884	726.943	10.5856	550.739	57.8375	109.535	0	285.637	192.05	935.184	11516.3	637.205	721.474	53.8701	44.391	1177.36	680.807	3902.16	80.5722	82.8592	5.38824
20240221	2	12	6.74388	62.6784	99.307	579.048	92.8275	156.299	264.517	3003.03	4307.85	5464.71	15837.8	1455.46	2281.31	18.7999	530.884	726.943	10.5856	550.739	57.8375	109.535	0	285.637	192.05	935.184	11516.3	637.205	721.474	53.8701	41.3083	1095.6	633.529	3631.18	74.9769	77.1051	5.01405
20240221	2	13	6.74388	62.6784	99.307	579.048	92.8275	156.299	264.517	2535.89	3637.74	4614.64	13374.1	1229.05	1926.44	15.8754	530.884	726.943	10.5856	550.739	57.8375	109.535	0	285.637	192.05	935.184	11516.3	637.205	721.474	53.8701	42.3872	1124.22	650.076	3726.02	76.9353	79.119	5.14502
20240221	2	14	6.74388	62.6784	99.307	579.048	92.8275	156.299	264.517	2002.02	2871.9	3643.14	10558.5	970.305	1520.87	12.5332	530.884	726.943	10.5856	550.739	57.8375	109.535	0	285.637	192.05	935.184	11516.3	637.205	721.474	53.8701	44.391	1177.36	680.807	3902.16	80.5722	82.8592	5.38824
20240221	2	15	6.74388	62.6784	99.307	579.048	92.8275	156.299	264.517	2002.02	2871.9	3643.14	10558.5	970.305	1520.87	12.5332	530.884	726.943	10.5856	550.739	57.8375	109.535	0	285.637	192.05	935.184	11516.3	637.205	721.474	53.8701	43.3891	1150.79	665.442	3814.09	78.7537	80.9891	5.26663
20240221	2	16	6.74388	62.6784	99.307	579.048	92.8275	156.299	264.517	2535.89	3637.74	4614.64	13374.1	1229.05	1926.44	15.8754	530.884	726.943	10.5856	550.739	57.8375	109.535	0	285.637	192.05	935.184	11516.3	637.205	721.474	53.8701	46.4718	1232.55	712.72	4085.08	84.349	86.7432	5.64081
20240221	2	17	6.74388	62.6784	99.307	579.048	92.8275	156.299	264.517	5005.05	7179.74	9107.85	26396.3	2425.76	3802.18	31.3331	530.884	726.943	10.5856	550.739	57.8375	109.535	0	285.637	192.05	935.184	11516.3	637.205	721.474	53.8701	61.9624	1643.4	950.293	5446.77	112.465	115.658	7.52108
20240221	2	18	6.74388	62.6784	99.307	579.048	92.8275	156.299	264.517	5005.05	7179.74	9107.85	26396.3	2425.76	3802.18	31.3331	530.884	726.943	10.5856	550.739	57.8375	109.535	0	285.637	192.05	935.184	11516.3	637.205	721.474	53.8701	51.6354	1369.5	791.911	4538.97	93.7211	96.3814	6.26757
20240221	2	19	0	0	0	0	0	0	0	5005.05	7179.74	9107.85	26396.3	2425.76	3802.18	31.3331	530.884	726.943	10.5856	550.739	57.8375	109.535	0	285.637	192.05	935.184	11516.3	637.205	721.474	53.8701	42.3872	1124.22	650.076	3726.02	76.9353	79.119	5.14502
20240221	2	20	0	0	0	0	0	0	0	5005.05	7179.74	9107.85	26396.3	2425.76	3802.18	31.3331	530.884	726.943	10.5856	550.739	57.8375	109.535	0	285.637	192.05	935.184	11516.3	637.205	721.474	53.8701	34.0639	903.463	522.425	2994.37	61.828	63.5829	4.13472
20240221	2	21	0	0	0	0	0	0	0	3603.63	5169.42	6557.65	19005.3	1746.55	2737.57	22.5598	530.884	726.943	10.5856	550.739	57.8375	109.535	0	285.637	192.05	935.184	11516.3	637.205	721.474	53.8701	28.9004	766.513	443.234	2540.47	52.4559	53.9448	3.50797
20240221	2	22	0	0	0	0	0	0	0	1201.21	1723.14	2185.88	6335.11	582.183	912.522	7.51994	530.884	726.943	10.5856	550.739	57.8375	109.535	0	285.637	192.05	935.184	11516.3	637.205	721.474	53.8701	20.6541	547.801	316.764	1815.59	37.4885	38.5525	2.50703
20240221	2	23	0	0	0	0	0	0	0	1201.21	1723.14	2185.88	6335.11	582.183	912.522	7.51994	530.884	726.943	10.5856	550.739	57.8375	109.535	0	285.637	192.05	935.184	11516.3	637.205	721.474	53.8701	18.5733	492.612	284.852	1632.68	33.7116	34.6685	2.25445
20240222	3	0	0	0	0	0	0	0	0	1201.21	1723.14	2185.88	6335.11	582.183	912.522	7.51994	530.884	726.943	10.5856	550.739	57.8375	109.535	0	285.637	192.05	935.184	11516.3	637.205	721.474	53.8701	14.4887	384.278	222.208	1273.62	26.2979	27.0443	1.75866
20240222	3	1	0	0	0	0	0	0	0	1201.21	1723.14	2185.88	6335.11	582.183	912.522	7.51994	530.884	726.943	10.5856	550.739	57.8375	109.535	0	285.637	192.05	935.184	11516.3	637.205	721.474	53.8701	11.8684	314.781	182.021	1043.29	21.5419	22.1533	1.4406
20240222	3	2	0	0	0	0	0	0	0	1201.21	1723.14	2185.88	6335.11	582.183	912.522	7.51994	530.884	726.943	10.5856	550.739	57.8375	109.535	0	285.637	192.05	935.184	11516.3	637.205	721.474	53.8701	10.3271	273.901	158.382	907.795	18.7442	19.2763	1.25351
20240222	3	3	0	0	0	0	0	0	0	1201.21	1723.14	2185.88	6335.11	582.183	912.522	7.51994	530.884	726.943	10.5856	550.739	57.8375	109.535	0	285.637	192.05	935.184	11516.3	637.205	721.474	53.8701	6.16542	163.523	94.5566	541.967	11.1906	11.5082	0.748366
20240222	3	4	0	0	0	0	0	0	0	1201.21	1723.14	2185.88	6335.11	582.183	912.522	7.51994	530.884	726.943	10.5856	550.739	57.8375	109.535	0	285.637	192.05	935.184	11516.3	637.205	721.474	53.8701	5.16354	136.95	79.1911	453.897	9.37211	9.63814	0.626757
20240222	3	5	0	0	0	0	0	0	0	2535.89	3637.74	4614.64	13374.1	1229.05	1926.44	15.8754	530.884	726.943	10.5856	550.739	57.8375	109.535	0	285.637	192.05	935.184	11516.3	637.205	721.474	53.8701	6.70489	177.831	102.83	589.389	12.1698	12.5152	0.813848
20240222	3	6	0	0	0	0	0	0	0	5005.05	7179.74	9107.85	26396.3	2425.76	3802.18	31.3331	530.884	726.943	10.5856	550.739	57.8375	109.535	0	285.637	192.05	935.184	11516.3	637.205	721.474	53.8701	14.4887	384.278	222.208	1273.62	26.2979	27.0443	1.75866
20240222	3	7	0	0	0	0	0	0	0	5005.05	7179.74	9107.85	26396.3	2425.76	3802.18	31.3331	530.884	726.943	10.5856	550.739	57.8375	109.535	0	285.637	192.05	935.184	11516.3	637.205	721.474	53.8701	23.7369	629.563	364.043	2086.57	43.0837	44.3067	2.88121
20240222	3	8	0	0	0	0	0	0	0	2535.89	3637.74	4614.64	13374.1	1229.05	1926.44	15.8754	530.884	726.943	10.5856	550.739	57.8375	109.535	0	285.637	192.05	935.184	11516.3	637.205	721.474	53.8701	51.6354	1369.5	791.911	4538.97	93.7211	96.3814	6.26757
20240222	3	9	6.74388	62.6784	99.307	579.048	92.8275	156.299	264.517	2535.89	3637.74	4614.64	13374.1	1229.05	1926.44	15.8754	530.884	726.943	10.5856	550.739	57.8375	109.535	0	285.637	192.05	935.184	11516.3	637.205	721.474	53.8701	53.7162	1424.69	823.824	4721.89	97.498	100.265	6.52014
20240222	3	10	6.74388	62.6784	99.307	579.048	92.8275	156.299	264.517	2002.02	2871.9	3643.14	10558.5	970.305	1520.87	12.5332	530.884	726.943	10.5856	550.739	57.8375	109.535	0	285.637	192.05	935.184	11516.3	637.205	721.474	53.8701	51.6354	1369.5	791.911	4538.97	93.7211	96.3814	6.26757
20240222	3	11	6.74388	62.6784	99.307	579.048	92.8275	156.299	264.517	3003.03	4307.85	5464.71	15837.8	1455.46	2281.31	18.7999	530.884	726.943	10.5856	550.739	57.8375	109.535	0	285.637	192.05	935.184	11516.3	637.205	721.474	53.8701	44.391	1177.36	680.807	3902.16	80.5722	82.8592	5.38824
20240222	3	12	6.74388	62.6784	99.307	579.048	92.8275	156.299	264.517	3003.03	4307.85	5464.71	15837.8	1455.46	2281.31	18.7999	530.884	726.943	10.5856	550.739	57.8375	109.535	0	285.637	192.05	935.184	11516.3	637.205	721.474	53.8701	41.3083	1095.6	633.529	3631.18	74.9769	77.1051	5.01405
20240222	3	13	6.74388	62.6784	99.307	579.048	92.8275	156.299	264.517	2535.89	3637.74	4614.64	13374.1	1229.05	1926.44	15.8754	530.884	726.943	10.5856	550.739	57.8375	109.535	0	285.637	192.05	935.184	11516.3	637.205	721.474	53.8701	42.3872	1124.22	650.076	3726.02	76.9353	79.119	5.14502
20240222	3	14	6.74388	62.6784	99.307	579.048	92.8275	156.299	264.517	2002.02	2871.9	3643.14	10558.5	970.305	1520.87	12.5332	530.884	726.943	10.5856	550.739	57.8375	109.535	0	285.637	192.05	935.184	11516.3	637.205	721.474	53.8701	44.391	1177.36	680.807	3902.16	80.5722	82.8592	5.38824
20240222	3	15	6.74388	62.6784	99.307	579.048	92.8275	156.299	264.517	2002.02	2871.9	3643.14	10558.5	970.305	1520.87	12.5332	530.884	726.943	10.5856	550.739	57.8375	109.535	0	285.637	192.05	935.184	11516.3	637.205	721.474	53.8701	43.3891	1150.79	665.442	3814.09	78.7537	80.9891	5.26663
20240222	3	16	6.74388	62.6784	99.307	579.048	92.8275	156.299	264.517	2535.89	3637.74	4614.64	13374.1	1229.05	1926.44	15.8754	530.884	726.943	10.5856	550.739	57.8375	109.535	0	285.637	192.05	935.184	11516.3	637.205	721.474	53.8701	46.4718	1232.55	712.72	4085.08	84.349	86.7432	5.64081
20240222	3	17	6.74388	62.6784	99.307	579.048	92.8275	156.299	264.517	5005.05	7179.74	9107.85	26396.3	2425.76	3802.18	31.3331	530.884	726.943	10.5856	550.739	57.8375	109.535	0	285.637	192.05	935.184	11516.3	637.205	721.474	53.8701	61.9624	1643.4	950.293	5446.77	112.465	115.658	7.52108
20240222	3	18	6.74388	62.6784	99.307	579.048	92.8275	156.299	264.517	5005.05	7179.74	9107.85	26396.3	2425.76	3802.18	31.3331	530.884	726.943	10.5856	550.739	57.8375	109.535	0	285.637	192.05	935.184	11516.3	637.205	721.474	53.8701	51.6354	1369.5	791.911	4538.97	93.7211	96.3814	6.26757
20240222	3	19	0	0	0	0	0	0	0	5005.05	7179.74	9107.85	26396.3	2425.76	3802.18	31.3331	530.884	726.943	10.5856	550.739	57.8375	109.535	0	285.637	192.05	935.184	11516.3	637.205	721.474	53.8701	42.3872	1124.22	650.076	3726.02	76.9353	79.119	5.14502
20240222	3	20	0	0	0	0	0	0	0	5005.05	7179.74	9107.85	26396.3	2425.76	3802.18	31.3331	530.884	726.943	10.5856	550.739	57.8375	109.535	0	285.637	192.05	935.184	11516.3	637.205	721.474	53.8701	34.0639	903.463	522.425	2994.37	61.828	63.5829	4.13472
20240222	3	21	0	0	0	0	0	0	0	3603.63	5169.42	6557.65	19005.3	1746.55	2737.57	22.5598	530.884	726.943	10.5856	550.739	57.8375	109.535	0	285.637	192.05	935.184	11516.3	637.205	721.474	53.8701	28.9004	766.513	443.234	2540.47	52.4559	53.9448	3.50797
20240222	3	22	0	0	0	0	0	0	0	1201.21	1723.14	2185.88	6335.11	582.183	912.522	7.51994	530.884	726.943	10.5856	550.739	57.8375	109.535	0	285.637	192.05	935.184	11516.3	637.205	721.474	53.8701	20.6541	547.801	316.764	1815.59	37.4885	38.5525	2.50703
20240222	3	23	0	0	0	0	0	0	0	1201.21	1723.14	2185.88	6335.11	582.183	912.522	7.51994	530.884	726.943	10.5856	550.739	57.8375	109.535	0	285.637	192.05	935.184	11516.3	637.205	721.474	53.8701	18.5733	492.612	284.852	1632.68	33.7116	34.6685	2.25445
20240223	4	0	0	0	0	0	0	0	0	1201.21	1723.14	2185.88	6335.11	582.183	912.522	7.51994	530.884	726.943	10.5856	550.739	57.8375	109.535	0	285.637	192.05	935.184	11516.3	637.205	721.474	53.8701	14.4887	384.278	222.208	1273.62	26.2979	27.0443	1.75866
20240223	4	1	0	0	0	0	0	0	0	1201.21	1723.14	2185.88	6335.11	582.183	912.522	7.51994	530.884	726.943	10.5856	550.739	57.8375	109.535	0	285.637	192.05	935.184	11516.3	637.205	721.474	53.8701	11.8684	314.781	182.021	1043.29	21.5419	22.1533	1.4406
20240223	4	2	0	0	0	0	0	0	0	1201.21	1723.14	2185.88	6335.11	582.183	912.522	7.51994	530.884	726.943	10.5856	550.739	57.8375	109.535	0	285.637	192.05	935.184	11516.3	637.205	721.474	53.8701	10.3271	273.901	158.382	907.795	18.7442	19.2763	1.25351
20240223	4	3	0	0	0	0	0	0	0	1201.21	1723.14	2185.88	6335.11	582.183	912.522	7.51994	530.884	726.943	10.5856	550.739	57.8375	109.535	0	285.637	192.05	935.184	11516.3	637.205	721.474	53.8701	6.16542	163.523	94.5566	541.967	11.1906	11.5082	0.748366
20240223	4	4	0	0	0	0	0	0	0	1201.21	1723.14	2185.88	6335.11	582.183	912.522	7.51994	530.884	726.943	10.5856	550.739	57.8375	109.535	0	285.637	192.05	935.184	11516.3	637.205	721.474	53.8701	5.16354	136.95	79.1911	453.897	9.37211	9.63814	0.626757
20240223	4	5	0	0	0	0	0	0	0	2535.89	3637.74	4614.64	13374.1	1229.05	1926.44	15.8754	530.884	726.943	10.5856	550.739	57.8375	109.535	0	285.637	192.05	935.184	11516.3	637.205	721.474	53.8701	6.70489	177.831	102.83	589.389	12.1698	12.5152	0.813848
20240223	4	6	0	0	0	0	0	0	0	5005.05	7179.74	9107.85	26396.3	2425.76	3802.18	31.3331	530.884	726.943	10.5856	550.739	57.8375	109.535	0	285.637	192.05	935.184	11516.3	637.205	721.474	53.8701	14.4887	384.278	222.208	1273.62	26.2979	27.0443	1.75866
20240223	4	7	0	0	0	0	0	0	0	5005.05	7179.74	9107.85	26396.3	2425.76	3802.18	31.3331	530.884	726.943	10.5856	550.739	57.8375	109.535	0	285.637	192.05	935.184	11516.3	637.205	721.474	53.8701	23.7369	629.563	364.043	2086.57	43.0837	44.3067	2.88121
20240223	4	8	0	0	0	0	0	0	0	2535.89	3637.74	4614.64	13374.1	1229.05	1926.44	15.8754	530.884	726.943	10.5856	550.739	57.8375	109.535	0	285.637	192.05	935.184	11516.3	637.205	721.474	53.8701	51.6354	1369.5	791.911	4538.97	93.7211	96.3814	6.26757
20240223	4	9	6.74388	62.6784	99.307	579.048	92.8275	156.299	264.517	2535.89	3637.74	4614.64	13374.1	1229.05	1926.44	15.8754	530.884	726.943	10.5856	550.739	57.8375	109.535	0	285.637	192.05	935.184	11516.3	637.205	721.474	53.8701	53.7162	1424.69	823.824	4721.89	97.498	100.265	6.52014
20240223	4	10	6.74388	62.6784	99.307	579.048	92.8275	156.299	264.517	2002.02	2871.9	3643.14	10558.5	970.305	1520.87	12.5332	530.884	726.943	10.5856	550.739	57.8375	109.535	0	285.637	192.05	935.184	11516.3	637.205	721.474	53.8701	51.6354	1369.5	791.911	4538.97	93.7211	96.3814	6.26757
20240223	4	11	6.74388	62.6784	99.307	579.048	92.8275	156.299	264.517	3003.03	4307.85	5464.71	15837.8	1455.46	2281.31	18.7999	530.884	726.943	10.5856	550.739	57.8375	109.535	0	285.637	192.05	935.184	11516.3	637.205	721.474	53.8701	44.391	1177.36	680.807	3902.16	80.5722	82.8592	5.38824
20240223	4	12	6.74388	62.6784	99.307	579.048	92.8275	156.299	264.517	3003.03	4307.85	5464.71	15837.8	1455.46	2281.31	18.7999	530.884	726.943	10.5856	550.739	57.8375	109.535	0	285.637	192.05	935.184	11516.3	637.205	721.474	53.8701	41.3083	1095.6	633.529	3631.18	74.9769	77.1051	5.01405
20240223	4	13	6.74388	62.6784	99.307	579.048	92.8275	156.299	264.517	2535.89	3637.74	4614.64	13374.1	1229.05	1926.44	15.8754	530.884	726.943	10.5856	550.739	57.8375	109.535	0	285.637	192.05	935.184	11516.3	637.205	721.474	53.8701	42.3872	1124.22	650.076	3726.02	76.9353	79.119	5.14502
20240223	4	14	6.74388	62.6784	99.307	579.048	92.8275	156.299	264.517	2002.02	2871.9	3643.14	10558.5	970.305	1520.87	12.5332	530.884	726.943	10.5856	550.739	57.8375	109.535	0	285.637	192.05	935.184	11516.3	637.205	721.474	53.8701	44.391	1177.36	680.807	3902.16	80.5722	82.8592	5.38824
20240223	4	15	6.74388	62.6784	99.307	579.048	92.8275	156.299	264.517	2002.02	2871.9	3643.14	10558.5	970.305	1520.87	12.5332	530.884	726.943	10.5856	550.739	57.8375	109.535	0	285.637	192.05	935.184	11516.3	637.205	721.474	53.8701	43.3891	1150.79	665.442	3814.09	78.7537	80.9891	5.26663
20240223	4	16	6.74388	62.6784	99.307	579.048	92.8275	156.299	264.517	2535.89	3637.74	4614.64	13374.1	1229.05	1926.44	15.8754	530.884	726.943	10.5856	550.739	57.8375	109.535	0	285.637	192.05	935.184	11516.3	637.205	721.474	53.8701	46.4718	1232.55	712.72	4085.08	84.349	86.7432	5.64081
20240223	4	17	6.74388	62.6784	99.307	579.048	92.8275	156.299	264.517	5005.05	7179.74	9107.85	26396.3	2425.76	3802.18	31.3331	530.884	726.943	10.5856	550.739	57.8375	109.535	0	285.637	192.05	935.184	11516.3	637.205	721.474	53.8701	61.9624	1643.4	950.293	5446.77	112.465	115.658	7.52108
20240223	4	18	6.74388	62.6784	99.307	579.048	92.8275	156.299	264.517	5005.05	7179.74	9107.85	26396.3	2425.76	3802.18	31.3331	530.884	726.943	10.5856	550.739	57.8375	109.535	0	285.637	192.05	935.184	11516.3	637.205	721.474	53.8701	51.6354	1369.5	791.911	4538.97	93.7211	96.3814	6.26757
20240223	4	19	0	0	0	0	0	0	0	5005.05	7179.74	9107.85	26396.3	2425.76	3802.18	31.3331	530.884	726.943	10.5856	550.739	57.8375	109.535	0	285.637	192.05	935.184	11516.3	637.205	721.474	53.8701	42.3872	1124.22	650.076	3726.02	76.9353	79.119	5.14502
20240223	4	20	0	0	0	0	0	0	0	5005.05	7179.74	9107.85	26396.3	2425.76	3802.18	31.3331	530.884	726.943	10.5856	550.739	57.8375	109.535	0	285.637	192.05	935.184	11516.3	637.205	721.474	53.8701	34.0639	903.463	522.425	2994.37	61.828	63.5829	4.13472
20240223	4	21	0	0	0	0	0	0	0	3603.63	5169.42	6557.65	19005.3	1746.55	2737.57	22.5598	530.884	726.943	10.5856	550.739	57.8375	109.535	0	285.637	192.05	935.184	11516.3	637.205	721.474	53.8701	28.9004	766.513	443.234	2540.47	52.4559	53.9448	3.50797
20240223	4	22	0	0	0	0	0	0	0	1201.21	1723.14	2185.88	6335.11	582.183	912.522	7.51994	530.884	726.943	10.5856	550.739	57.8375	109.535	0	285.637	192.05	935.184	11516.3	637.205	721.474	53.8701	20.6541	547.801	316.764	1815.59	37.4885	38.5525	2.50703
20240223	4	23	0	0	0	0	0	0	0	1201.21	1723.14	2185.88	6335.11	582.183	912.522	7.51994	530.884	726.943	10.5856	550.739	57.8375	109.535	0	285.637	192.05	935.184	11516.3	637.205	721.474	53.8701	18.5733	492.612	284.852	1632.68	33.7116	34.6685	2.25445
20240224	5	0	0	0	0	0	0	0	0	1230.66	1765.38	2239.47	6490.41	596.455	934.891	7.70428	505.593	692.311	10.0813	524.501	55.0821	104.317	0	282.29	189.8	924.227	11381.4	629.74	713.022	53.2389	13.9337	369.558	213.696	1224.83	25.2905	26.0083	1.69129
20240224	5	1	0	0	0	0	0	0	0	1230.66	1765.38	2239.47	6490.41	596.455	934.891	7.70428	505.593	692.311	10.0813	524.501	55.0821	104.317	0	282.29	189.8	924.227	11381.4	629.74	713.022	53.2389	11.4138	302.723	175.048	1003.32	20.7166	21.3047	1.38542
20240224	5	2	0	0	0	0	0	0	0	1230.66	1765.38	2239.47	6490.41	596.455	934.891	7.70428	505.593	692.311	10.0813	524.501	55.0821	104.317	0	282.29	189.8	924.227	11381.4	629.74	713.022	53.2389	9.93146	263.408	152.315	873.019	18.0262	18.5378	1.20549
20240224	5	3	0	0	0	0	0	0	0	1230.66	1765.38	2239.47	6490.41	596.455	934.891	7.70428	505.593	692.311	10.0813	524.501	55.0821	104.317	0	282.29	189.8	924.227	11381.4	629.74	713.022	53.2389	5.92923	157.259	90.9343	521.205	10.7619	11.0674	0.719698
20240224	5	4	0	0	0	0	0	0	0	1230.66	1765.38	2239.47	6490.41	596.455	934.891	7.70428	505.593	692.311	10.0813	524.501	55.0821	104.317	0	282.29	189.8	924.227	11381.4	629.74	713.022	53.2389	4.96573	131.704	76.1575	436.509	9.01309	9.26892	0.602747
20240224	5	5	0	0	0	0	0	0	0	2598.05	3726.91	4727.77	13702	1259.18	1973.66	16.2646	505.593	692.311	10.0813	524.501	55.0821	104.317	0	282.29	189.8	924.227	11381.4	629.74	713.022	53.2389	6.44804	171.019	98.891	566.811	11.7036	12.0358	0.782671
20240224	5	6	0	0	0	0	0	0	0	5127.74	7355.75	9331.12	27043.4	2485.23	3895.38	32.1012	505.593	692.311	10.0813	524.501	55.0821	104.317	0	282.29	189.8	924.227	11381.4	629.74	713.022	53.2389	13.9337	369.558	213.696	1224.83	25.2905	26.0083	1.69129
20240224	5	7	0	0	0	0	0	0	0	5127.74	7355.75	9331.12	27043.4	2485.23	3895.38	32.1012	505.593	692.311	10.0813	524.501	55.0821	104.317	0	282.29	189.8	924.227	11381.4	629.74	713.022	53.2389	22.8275	605.445	350.097	2006.64	41.4333	42.6094	2.77084
20240224	5	8	0	0	0	0	0	0	0	2598.05	3726.91	4727.77	13702	1259.18	1973.66	16.2646	505.593	692.311	10.0813	524.501	55.0821	104.317	0	282.29	189.8	924.227	11381.4	629.74	713.022	53.2389	49.6573	1317.04	761.575	4365.09	90.1309	92.6892	6.02747
20240224	5	9	6.74388	62.6784	99.307	579.048	92.8275	156.299	264.517	2598.05	3726.91	4727.77	13702	1259.18	1973.66	16.2646	505.593	692.311	10.0813	524.501	55.0821	104.317	0	282.29	189.8	924.227	11381.4	629.74	713.022	53.2389	51.6584	1370.11	792.265	4541	93.763	96.4244	6.27037
20240224	5	10	6.74388	62.6784	99.307	579.048	92.8275	156.299	264.517	2051.1	2942.3	3732.45	10817.3	994.091	1558.15	12.8405	505.593	692.311	10.0813	524.501	55.0821	104.317	0	282.29	189.8	924.227	11381.4	629.74	713.022	53.2389	49.6573	1317.04	761.575	4365.09	90.1309	92.6892	6.02747
20240224	5	11	6.74388	62.6784	99.307	579.048	92.8275	156.299	264.517	3076.64	4413.45	5598.67	16226	1491.14	2337.23	19.2607	505.593	692.311	10.0813	524.501	55.0821	104.317	0	282.29	189.8	924.227	11381.4	629.74	713.022	53.2389	42.6905	1132.26	654.727	3752.68	77.4856	79.685	5.18182
20240224	5	12	6.74388	62.6784	99.307	579.048	92.8275	156.299	264.517	3076.64	4413.45	5598.67	16226	1491.14	2337.23	19.2607	505.593	692.311	10.0813	524.501	55.0821	104.317	0	282.29	189.8	924.227	11381.4	629.74	713.022	53.2389	39.7258	1053.63	609.26	3492.08	72.1047	74.1513	4.82198
20240224	5	13	6.74388	62.6784	99.307	579.048	92.8275	156.299	264.517	2598.05	3726.91	4727.77	13702	1259.18	1973.66	16.2646	505.593	692.311	10.0813	524.501	55.0821	104.317	0	282.29	189.8	924.227	11381.4	629.74	713.022	53.2389	40.7635	1081.15	625.173	3583.29	73.988	76.0881	4.94792
20240224	5	14	6.74388	62.6784	99.307	579.048	92.8275	156.299	264.517	2051.1	2942.3	3732.45	10817.3	994.091	1558.15	12.8405	505.593	692.311	10.0813	524.501	55.0821	104.317	0	282.29	189.8	924.227	11381.4	629.74	713.022	53.2389	42.6905	1132.26	654.727	3752.68	77.4856	79.685	5.18182
20240224	5	15	6.74388	62.6784	99.307	579.048	92.8275	156.299	264.517	2051.1	2942.3	3732.45	10817.3	994.091	1558.15	12.8405	505.593	692.311	10.0813	524.501	55.0821	104.317	0	282.29	189.8	924.227	11381.4	629.74	713.022	53.2389	41.727	1106.71	639.95	3667.98	75.7368	77.8866	5.06487
20240224	5	16	6.74388	62.6784	99.307	579.048	92.8275	156.299	264.517	2598.05	3726.91	4727.77	13702	1259.18	1973.66	16.2646	505.593	692.311	10.0813	524.501	55.0821	104.317	0	282.29	189.8	924.227	11381.4	629.74	713.022	53.2389	44.6916	1185.34	685.417	3928.58	81.1178	83.4203	5.42472
20240224	5	17	6.74388	62.6784	99.307	579.048	92.8275	156.299	264.517	5127.74	7355.75	9331.12	27043.4	2485.23	3895.38	32.1012	505.593	692.311	10.0813	524.501	55.0821	104.317	0	282.29	189.8	924.227	11381.4	629.74	713.022	53.2389	59.5888	1580.45	913.89	5238.11	108.157	111.227	7.23296
20240224	5	18	6.74388	62.6784	99.307	579.048	92.8275	156.299	264.517	5127.74	7355.75	9331.12	27043.4	2485.23	3895.38	32.1012	505.593	692.311	10.0813	524.501	55.0821	104.317	0	282.29	189.8	924.227	11381.4	629.74	713.022	53.2389	49.6573	1317.04	761.575	4365.09	90.1309	92.6892	6.02747
20240224	5	19	0	0	0	0	0	0	0	5127.74	7355.75	9331.12	27043.4	2485.23	3895.38	32.1012	505.593	692.311	10.0813	524.501	55.0821	104.317	0	282.29	189.8	924.227	11381.4	629.74	713.022	53.2389	40.7635	1081.15	625.173	3583.29	73.988	76.0881	4.94792
20240224	5	20	0	0	0	0	0	0	0	5127.74	7355.75	9331.12	27043.4	2485.23	3895.38	32.1012	505.593	692.311	10.0813	524.501	55.0821	104.317	0	282.29	189.8	924.227	11381.4	629.74	713.022	53.2389	32.759	868.853	502.412	2879.66	59.4595	61.1472	3.97633
20240224	5	21	0	0	0	0	0	0	0	3691.97	5296.14	6718.4	19471.2	1789.36	2804.67	23.1128	505.593	692.311	10.0813	524.501	55.0821	104.317	0	282.29	189.8	924.227	11381.4	629.74	713.022	53.2389	27.7933	737.149	426.254	2443.15	50.4464	51.8783	3.37358
20240224	5	22	0	0	0	0	0	0	0	1230.66	1765.38	2239.47	6490.41	596.455	934.891	7.70428	505.593	692.311	10.0813	524.501	55.0821	104.317	0	282.29	189.8	924.227	11381.4	629.74	713.022	53.2389	19.8629	526.816	304.63	1746.04	36.0524	37.0757	2.41099
20240224	5	23	0	0	0	0	0	0	0	1230.66	1765.38	2239.47	6490.41	596.455	934.891	7.70428	505.593	692.311	10.0813	524.501	55.0821	104.317	0	282.29	189.8	924.227	11381.4	629.74	713.022	53.2389	17.8618	473.741	273.94	1570.13	32.4202	33.3404	2.16809
20240225	6	0	0	0	0	0	0	0	0	1237.2	1774.77	2251.38	6524.92	599.626	939.862	7.74525	487.045	666.914	9.71146	505.26	53.0615	100.49	0	280.617	188.675	918.749	11313.9	626.007	708.796	52.9234	13.7967	365.925	211.595	1212.79	25.0418	25.7526	1.67466
20240225	6	1	0	0	0	0	0	0	0	1237.2	1774.77	2251.38	6524.92	599.626	939.862	7.74525	487.045	666.914	9.71146	505.26	53.0615	100.49	0	280.617	188.675	918.749	11313.9	626.007	708.796	52.9234	11.3016	299.747	173.328	993.457	20.513	21.0952	1.3718
20240225	6	2	0	0	0	0	0	0	0	1237.2	1774.77	2251.38	6524.92	599.626	939.862	7.74525	487.045	666.914	9.71146	505.26	53.0615	100.49	0	280.617	188.675	918.749	11313.9	626.007	708.796	52.9234	9.83383	260.819	150.818	864.437	17.849	18.3556	1.19364
20240225	6	3	0	0	0	0	0	0	0	1237.2	1774.77	2251.38	6524.92	599.626	939.862	7.74525	487.045	666.914	9.71146	505.26	53.0615	100.49	0	280.617	188.675	918.749	11313.9	626.007	708.796	52.9234	5.87095	155.713	90.0404	516.082	10.6561	10.9586	0.712623
20240225	6	4	0	0	0	0	0	0	0	1237.2	1774.77	2251.38	6524.92	599.626	939.862	7.74525	487.045	666.914	9.71146	505.26	53.0615	100.49	0	280.617	188.675	918.749	11313.9	626.007	708.796	52.9234	4.91692	130.409	75.4088	432.218	8.92449	9.1778	0.596822
20240225	6	5	0	0	0	0	0	0	0	2611.87	3746.73	4752.9	13774.8	1265.88	1984.15	16.3511	487.045	666.914	9.71146	505.26	53.0615	100.49	0	280.617	188.675	918.749	11313.9	626.007	708.796	52.9234	6.38465	169.337	97.9189	561.239	11.5885	11.9174	0.774978
20240225	6	6	0	0	0	0	0	0	0	5155	7394.86	9380.73	27187.1	2498.44	3916.09	32.2719	487.045	666.914	9.71146	505.26	53.0615	100.49	0	280.617	188.675	918.749	11313.9	626.007	708.796	52.9234	13.7967	365.925	211.595	1212.79	25.0418	25.7526	1.67466
20240225	6	7	0	0	0	0	0	0	0	5155	7394.86	9380.73	27187.1	2498.44	3916.09	32.2719	487.045	666.914	9.71146	505.26	53.0615	100.49	0	280.617	188.675	918.749	11313.9	626.007	708.796	52.9234	22.6031	599.494	346.655	1986.91	41.026	42.1905	2.7436
20240225	6	8	0	0	0	0	0	0	0	2611.87	3746.73	4752.9	13774.8	1265.88	1984.15	16.3511	487.045	666.914	9.71146	505.26	53.0615	100.49	0	280.617	188.675	918.749	11313.9	626.007	708.796	52.9234	49.1692	1304.09	754.088	4322.18	89.2449	91.778	5.96822
20240225	6	9	6.74388	62.6784	99.307	579.048	92.8275	156.299	264.517	2611.87	3746.73	4752.9	13774.8	1265.88	1984.15	16.3511	487.045	666.914	9.71146	505.26	53.0615	100.49	0	280.617	188.675	918.749	11313.9	626.007	708.796	52.9234	51.1506	1356.65	784.477	4496.36	92.8413	95.4765	6.20873
20240225	6	10	6.74388	62.6784	99.307	579.048	92.8275	156.299	264.517	2062	2957.94	3752.29	10874.9	999.377	1566.44	12.9087	487.045	666.914	9.71146	505.26	53.0615	100.49	0	280.617	188.675	918.749	11313.9	626.007	708.796	52.9234	49.1692	1304.09	754.088	4322.18	89.2449	91.778	5.96822
20240225	6	11	6.74388	62.6784	99.307	579.048	92.8275	156.299	264.517	3093	4436.91	5628.44	16312.3	1499.07	2349.66	19.3631	487.045	666.914	9.71146	505.26	53.0615	100.49	0	280.617	188.675	918.749	11313.9	626.007	708.796	52.9234	42.2708	1121.13	648.291	3715.79	76.7239	78.9017	5.13089
20240225	6	12	6.74388	62.6784	99.307	579.048	92.8275	156.299	264.517	3093	4436.91	5628.44	16312.3	1499.07	2349.66	19.3631	487.045	666.914	9.71146	505.26	53.0615	100.49	0	280.617	188.675	918.749	11313.9	626.007	708.796	52.9234	39.3353	1043.27	603.271	3457.75	71.3959	73.4224	4.77457
20240225	6	13	6.74388	62.6784	99.307	579.048	92.8275	156.299	264.517	2611.87	3746.73	4752.9	13774.8	1265.88	1984.15	16.3511	487.045	666.914	9.71146	505.26	53.0615	100.49	0	280.617	188.675	918.749	11313.9	626.007	708.796	52.9234	40.3627	1070.52	619.028	3548.06	73.2607	75.3402	4.89928
20240225	6	14	6.74388	62.6784	99.307	579.048	92.8275	156.299	264.517	2062	2957.94	3752.29	10874.9	999.377	1566.44	12.9087	487.045	666.914	9.71146	505.26	53.0615	100.49	0	280.617	188.675	918.749	11313.9	626.007	708.796	52.9234	42.2708	1121.13	648.291	3715.79	76.7239	78.9017	5.13089
20240225	6	15	6.74388	62.6784	99.307	579.048	92.8275	156.299	264.517	2062	2957.94	3752.29	10874.9	999.377	1566.44	12.9087	487.045	666.914	9.71146	505.26	53.0615	100.49	0	280.617	188.675	918.749	11313.9	626.007	708.796	52.9234	41.3168	1095.83	633.659	3631.92	74.9923	77.1209	5.01508
20240225	6	16	6.74388	62.6784	99.307	579.048	92.8275	156.299	264.517	2611.87	3746.73	4752.9	13774.8	1265.88	1984.15	16.3511	487.045	666.914	9.71146	505.26	53.0615	100.49	0	280.617	188.675	918.749	11313.9	626.007	708.796	52.9234	44.2522	1173.68	678.679	3889.97	80.3204	82.6002	5.3714
20240225	6	17	6.74388	62.6784	99.307	579.048	92.8275	156.299	264.517	5155	7394.86	9380.73	27187.1	2498.44	3916.09	32.2719	487.045	666.914	9.71146	505.26	53.0615	100.49	0	280.617	188.675	918.749	11313.9	626.007	708.796	52.9234	59.003	1564.91	904.906	5186.62	107.094	110.134	7.16186
20240225	6	18	6.74388	62.6784	99.307	579.048	92.8275	156.299	264.517	5155	7394.86	9380.73	27187.1	2498.44	3916.09	32.2719	487.045	666.914	9.71146	505.26	53.0615	100.49	0	280.617	188.675	918.749	11313.9	626.007	708.796	52.9234	49.1692	1304.09	754.088	4322.18	89.2449	91.778	5.96822
20240225	6	19	0	0	0	0	0	0	0	5155	7394.86	9380.73	27187.1	2498.44	3916.09	32.2719	487.045	666.914	9.71146	505.26	53.0615	100.49	0	280.617	188.675	918.749	11313.9	626.007	708.796	52.9234	40.3627	1070.52	619.028	3548.06	73.2607	75.3402	4.89928
20240225	6	20	0	0	0	0	0	0	0	5155	7394.86	9380.73	27187.1	2498.44	3916.09	32.2719	487.045	666.914	9.71146	505.26	53.0615	100.49	0	280.617	188.675	918.749	11313.9	626.007	708.796	52.9234	32.437	860.312	497.473	2851.35	58.875	60.5461	3.93724
20240225	6	21	0	0	0	0	0	0	0	3711.6	5324.3	6754.13	19574.7	1798.88	2819.59	23.2357	487.045	666.914	9.71146	505.26	53.0615	100.49	0	280.617	188.675	918.749	11313.9	626.007	708.796	52.9234	27.5201	729.903	422.064	2419.13	49.9505	51.3683	3.34042
20240225	6	22	0	0	0	0	0	0	0	1237.2	1774.77	2251.38	6524.92	599.626	939.862	7.74525	487.045	666.914	9.71146	505.26	53.0615	100.49	0	280.617	188.675	918.749	11313.9	626.007	708.796	52.9234	19.6677	521.637	301.635	1728.87	35.6979	36.7112	2.38729
20240225	6	23	0	0	0	0	0	0	0	1237.2	1774.77	2251.38	6524.92	599.626	939.862	7.74525	487.045	666.914	9.71146	505.26	53.0615	100.49	0	280.617	188.675	918.749	11313.9	626.007	708.796	52.9234	17.6862	469.084	271.247	1554.7	32.1015	33.0127	2.14678
20240226	0	0	0	0	0	0	0	0	0	1201.21	1723.14	2185.88	6335.11	582.183	912.522	7.51994	530.884	726.943	10.5856	550.739	57.8375	109.535	0	285.637	192.05	935.184	11516.3	637.205	721.474	53.8701	14.4887	384.278	222.208	1273.62	26.2979	27.0443	1.75866
20240226	0	1	0	0	0	0	0	0	0	1201.21	1723.14	2185.88	6335.11	582.183	912.522	7.51994	530.884	726.943	10.5856	550.739	57.8375	109.535	0	285.637	192.05	935.184	11516.3	637.205	721.474	53.8701	11.8684	314.781	182.021	1043.29	21.5419	22.1533	1.4406
20240226	0	2	0	0	0	0	0	0	0	1201.21	1723.14	2185.88	6335.11	582.183	912.522	7.51994	530.884	726.943	10.5856	550.739	57.8375	109.535	0	285.637	192.05	935.184	11516.3	637.205	721.474	53.8701	10.3271	273.901	158.382	907.795	18.7442	19.2763	1.25351
20240226	0	3	0	0	0	0	0	0	0	1201.21	1723.14	2185.88	6335.11	582.183	912.522	7.51994	530.884	726.943	10.5856	550.739	57.8375	109.535	0	285.637	192.05	935.184	11516.3	637.205	721.474	53.8701	6.16542	163.523	94.5566	541.967	11.1906	11.5082	0.748366
20240226	0	4	0	0	0	0	0	0	0	1201.21	1723.14	2185.88	6335.11	582.183	912.522	7.51994	530.884	726.943	10.5856	550.739	57.8375	109.535	0	285.637	192.05	935.184	11516.3	637.205	721.474	53.8701	5.16354	136.95	79.1911	453.897	9.37211	9.63814	0.626757
20240226	0	5	0	0	0	0	0	0	0	2535.89	3637.74	4614.64	13374.1	1229.05	1926.44	15.8754	530.884	726.943	10.5856	550.739	57.8375	109.535	0	285.637	192.05	935.184	11516.3	637.205	721.474	53.8701	6.70489	177.831	102.83	589.389	12.1698	12.5152	0.813848
20240226	0	6	0	0	0	0	0	0	0	5005.05	7179.74	9107.85	26396.3	2425.76	3802.18	31.3331	530.884	726.943	10.5856	550.739	57.8375	109.535	0	285.637	192.05	935.184	11516.3	637.205	721.474	53.8701	14.4887	384.278	222.208	1273.62	26.2979	27.0443	1.75866
20240226	0	7	0	0	0	0	0	0	0	5005.05	7179.74	9107.85	26396.3	2425.76	3802.18	31.3331	530.884	726.943	10.5856	550.739	57.8375	109.535	0	285.637	192.05	935.184	11516.3	637.205	721.474	53.8701	23.7369	629.563	364.043	2086.57	43.0837	44.3067	2.88121
20240226	0	8	0	0	0	0	0	0	0	2535.89	3637.74	4614.64	13374.1	1229.05	1926.44	15.8754	530.884	726.943	10.5856	550.739	57.8375	109.535	0	285.637	192.05	935.184	11516.3	637.205	721.474	53.8701	51.6354	1369.5	791.911	4538.97	93.7211	96.3814	6.26757
20240226	0	9	6.74388	62.6784	99.307	579.048	92.8275	156.299	264.517	2535.89	3637.74	4614.64	13374.1	1229.05	1926.44	15.8754	530.884	726.943	10.5856	550.739	57.8375	109.535	0	285.637	192.05	935.184	11516.3	637.205	721.474	53.8701	53.7162	1424.69	823.824	4721.89	97.498	100.265	6.52014
20240226	0	10	6.74388	62.6784	99.307	579.048	92.8275	156.299	264.517	2002.02	2871.9	3643.14	10558.5	970.305	1520.87	12.5332	530.884	726.943	10.5856	550.739	57.8375	109.535	0	285.637	192.05	935.184	11516.3	637.205	721.474	53.8701	51.6354	1369.5	791.911	4538.97	93.7211	96.3814	6.26757
20240226	0	11	6.74388	62.6784	99.307	579.048	92.8275	156.299	264.517	3003.03	4307.85	5464.71	15837.8	1455.46	2281.31	18.7999	530.884	726.943	10.5856	550.739	57.8375	109.535	0	285.637	192.05	935.184	11516.3	637.205	721.474	53.8701	44.391	1177.36	680.807	3902.16	80.5722	82.8592	5.38824
20240226	0	12	6.74388	62.6784	99.307	579.048	92.8275	156.299	264.517	3003.03	4307.85	5464.71	15837.8	1455.46	2281.31	18.7999	530.884	726.943	10.5856	550.739	57.8375	109.535	0	285.637	192.05	935.184	11516.3	637.205	721.474	53.8701	41.3083	1095.6	633.529	3631.18	74.9769	77.1051	5.01405
20240226	0	13	6.74388	62.6784	99.307	579.048	92.8275	156.299	264.517	2535.89	3637.74	4614.64	13374.1	1229.05	1926.44	15.8754	530.884	726.943	10.5856	550.739	57.8375	109.535	0	285.637	192.05	935.184	11516.3	637.205	721.474	53.8701	42.3872	1124.22	650.076	3726.02	76.9353	79.119	5.14502
20240226	0	14	6.74388	62.6784	99.307	579.048	92.8275	156.299	264.517	2002.02	2871.9	3643.14	10558.5	970.305	1520.87	12.5332	530.884	726.943	10.5856	550.739	57.8375	109.535	0	285.637	192.05	935.184	11516.3	637.205	721.474	53.8701	44.391	1177.36	680.807	3902.16	80.5722	82.8592	5.38824
20240226	0	15	6.74388	62.6784	99.307	579.048	92.8275	156.299	264.517	2002.02	2871.9	3643.14	10558.5	970.305	1520.87	12.5332	530.884	726.943	10.5856	550.739	57.8375	109.535	0	285.637	192.05	935.184	11516.3	637.205	721.474	53.8701	43.3891	1150.79	665.442	3814.09	78.7537	80.9891	5.26663
20240226	0	16	6.74388	62.6784	99.307	579.048	92.8275	156.299	264.517	2535.89	3637.74	4614.64	13374.1	1229.05	1926.44	15.8754	530.884	726.943	10.5856	550.739	57.8375	109.535	0	285.637	192.05	935.184	11516.3	637.205	721.474	53.8701	46.4718	1232.55	712.72	4085.08	84.349	86.7432	5.64081
20240226	0	17	6.74388	62.6784	99.307	579.048	92.8275	156.299	264.517	5005.05	7179.74	9107.85	26396.3	2425.76	3802.18	31.3331	530.884	726.943	10.5856	550.739	57.8375	109.535	0	285.637	192.05	935.184	11516.3	637.205	721.474	53.8701	61.9624	1643.4	950.293	5446.77	112.465	115.658	7.52108
20240226	0	18	6.74388	62.6784	99.307	579.048	92.8275	156.299	264.517	5005.05	7179.74	9107.85	26396.3	2425.76	3802.18	31.3331	530.884	726.943	10.5856	550.739	57.8375	109.535	0	285.637	192.05	935.184	11516.3	637.205	721.474	53.8701	51.6354	1369.5	791.911	4538.97	93.7211	96.3814	6.26757
20240226	0	19	0	0	0	0	0	0	0	5005.05	7179.74	9107.85	26396.3	2425.76	3802.18	31.3331	530.884	726.943	10.5856	550.739	57.8375	109.535	0	285.637	192.05	935.184	11516.3	637.205	721.474	53.8701	42.3872	1124.22	650.076	3726.02	76.9353	79.119	5.14502
20240226	0	20	0	0	0	0	0	0	0	5005.05	7179.74	9107.85	26396.3	2425.76	3802.18	31.3331	530.884	726.943	10.5856	550.739	57.8375	109.535	0	285.637	192.05	935.184	11516.3	637.205	721.474	53.8701	34.0639	903.463	522.425	2994.37	61.828	63.5829	4.13472
20240226	0	21	0	0	0	0	0	0	0	3603.63	5169.42	6557.65	19005.3	1746.55	2737.57	22.5598	530.884	726.943	10.5856	550.739	57.8375	109.535	0	285.637	192.05	935.184	11516.3	637.205	721.474	53.8701	28.9004	766.513	443.234	2540.47	52.4559	53.9448	3.50797
20240226	0	22	0	0	0	0	0	0	0	1201.21	1723.14	2185.88	6335.11	582.183	912.522	7.51994	530.884	726.943	10.5856	550.739	57.8375	109.535	0	285.637	192.05	935.184	11516.3	637.205	721.474	53.8701	20.6541	547.801	316.764	1815.59	37.4885	38.5525	2.50703
20240226	0	23	0	0	0	0	0	0	0	1201.21	1723.14	2185.88	6335.11	582.183	912.522	7.51994	530.884	726.943	10.5856	550.739	57.8375	109.535	0	285.637	192.05	935.184	11516.3	637.205	721.474	53.8701	18.5733	492.612	284.852	1632.68	33.7116	34.6685	2.25445
20240227	1	0	0	0	0	0	0	0	0	1201.21	1723.14	2185.88	6335.11	582.183	912.522	7.51994	530.884	726.943	10.5856	550.739	57.8375	109.535	0	285.637	192.05	935.184	11516.3	637.205	721.474	53.8701	14.4887	384.278	222.208	1273.62	26.2979	27.0443	1.75866
20240227	1	1	0	0	0	0	0	0	0	1201.21	1723.14	2185.88	6335.11	582.183	912.522	7.51994	530.884	726.943	10.5856	550.739	57.8375	109.535	0	285.637	192.05	935.184	11516.3	637.205	721.474	53.8701	11.8684	314.781	182.021	1043.29	21.5419	22.1533	1.4406
20240227	1	2	0	0	0	0	0	0	0	1201.21	1723.14	2185.88	6335.11	582.183	912.522	7.51994	530.884	726.943	10.5856	550.739	57.8375	109.535	0	285.637	192.05	935.184	11516.3	637.205	721.474	53.8701	10.3271	273.901	158.382	907.795	18.7442	19.2763	1.25351
20240227	1	3	0	0	0	0	0	0	0	1201.21	1723.14	2185.88	6335.11	582.183	912.522	7.51994	530.884	726.943	10.5856	550.739	57.8375	109.535	0	285.637	192.05	935.184	11516.3	637.205	721.474	53.8701	6.16542	163.523	94.5566	541.967	11.1906	11.5082	0.748366
20240227	1	4	0	0	0	0	0	0	0	1201.21	1723.14	2185.88	6335.11	582.183	912.522	7.51994	530.884	726.943	10.5856	550.739	57.8375	109.535	0	285.637	192.05	935.184	11516.3	637.205	721.474	53.8701	5.16354	136.95	79.1911	453.897	9.37211	9.63814	0.626757
20240227	1	5	0	0	0	0	0	0	0	2535.89	3637.74	4614.64	13374.1	1229.05	1926.44	15.8754	530.884	726.943	10.5856	550.739	57.8375	109.535	0	285.637	192.05	935.184	11516.3	637.205	721.474	53.8701	6.70489	177.831	102.83	589.389	12.1698	12.5152	0.813848
20240227	1	6	0	0	0	0	0	0	0	5005.05	7179.74	9107.85	26396.3	2425.76	3802.18	31.3331	530.884	726.943	10.5856	550.739	57.8375	109.535	0	285.637	192.05	935.184	11516.3	637.205	721.474	53.8701	14.4887	384.278	222.208	1273.62	26.2979	27.0443	1.75866
20240227	1	7	0	0	0	0	0	0	0	5005.05	7179.74	9107.85	26396.3	2425.76	3802.18	31.3331	530.884	726.943	10.5856	550.739	57.8375	109.535	0	285.637	192.05	935.184	11516.3	637.205	721.474	53.8701	23.7369	629.563	364.043	2086.57	43.0837	44.3067	2.88121
20240227	1	8	0	0	0	0	0	0	0	2535.89	3637.74	4614.64	13374.1	1229.05	1926.44	15.8754	530.884	726.943	10.5856	550.739	57.8375	109.535	0	285.637	192.05	935.184	11516.3	637.205	721.474	53.8701	51.6354	1369.5	791.911	4538.97	93.7211	96.3814	6.26757
20240227	1	9	6.74388	62.6784	99.307	579.048	92.8275	156.299	264.517	2535.89	3637.74	4614.64	13374.1	1229.05	1926.44	15.8754	530.884	726.943	10.5856	550.739	57.8375	109.535	0	285.637	192.05	935.184	11516.3	637.205	721.474	53.8701	53.7162	1424.69	823.824	4721.89	97.498	100.265	6.52014
20240227	1	10	6.74388	62.6784	99.307	579.048	92.8275	156.299	264.517	2002.02	2871.9	3643.14	10558.5	970.305	1520.87	12.5332	530.884	726.943	10.5856	550.739	57.8375	109.535	0	285.637	192.05	935.184	11516.3	637.205	721.474	53.8701	51.6354	1369.5	791.911	4538.97	93.7211	96.3814	6.26757
20240227	1	11	6.74388	62.6784	99.307	579.048	92.8275	156.299	264.517	3003.03	4307.85	5464.71	15837.8	1455.46	2281.31	18.7999	530.884	726.943	10.5856	550.739	57.8375	109.535	0	285.637	192.05	935.184	11516.3	637.205	721.474	53.8701	44.391	1177.36	680.807	3902.16	80.5722	82.8592	5.38824
20240227	1	12	6.74388	62.6784	99.307	579.048	92.8275	156.299	264.517	3003.03	4307.85	5464.71	15837.8	1455.46	2281.31	18.7999	530.884	726.943	10.5856	550.739	57.8375	109.535	0	285.637	192.05	935.184	11516.3	637.205	721.474	53.8701	41.3083	1095.6	633.529	3631.18	74.9769	77.1051	5.01405
20240227	1	13	6.74388	62.6784	99.307	579.048	92.8275	156.299	264.517	2535.89	3637.74	4614.64	13374.1	1229.05	1926.44	15.8754	530.884	726.943	10.5856	550.739	57.8375	109.535	0	285.637	192.05	935.184	11516.3	637.205	721.474	53.8701	42.3872	1124.22	650.076	3726.02	76.9353	79.119	5.14502
20240227	1	14	6.74388	62.6784	99.307	579.048	92.8275	156.299	264.517	2002.02	2871.9	3643.14	10558.5	970.305	1520.87	12.5332	530.884	726.943	10.5856	550.739	57.8375	109.535	0	285.637	192.05	935.184	11516.3	637.205	721.474	53.8701	44.391	1177.36	680.807	3902.16	80.5722	82.8592	5.38824
20240227	1	15	6.74388	62.6784	99.307	579.048	92.8275	156.299	264.517	2002.02	2871.9	3643.14	10558.5	970.305	1520.87	12.5332	530.884	726.943	10.5856	550.739	57.8375	109.535	0	285.637	192.05	935.184	11516.3	637.205	721.474	53.8701	43.3891	1150.79	665.442	3814.09	78.7537	80.9891	5.26663
20240227	1	16	6.74388	62.6784	99.307	579.048	92.8275	156.299	264.517	2535.89	3637.74	4614.64	13374.1	1229.05	1926.44	15.8754	530.884	726.943	10.5856	550.739	57.8375	109.535	0	285.637	192.05	935.184	11516.3	637.205	721.474	53.8701	46.4718	1232.55	712.72	4085.08	84.349	86.7432	5.64081
20240227	1	17	6.74388	62.6784	99.307	579.048	92.8275	156.299	264.517	5005.05	7179.74	9107.85	26396.3	2425.76	3802.18	31.3331	530.884	726.943	10.5856	550.739	57.8375	109.535	0	285.637	192.05	935.184	11516.3	637.205	721.474	53.8701	61.9624	1643.4	950.293	5446.77	112.465	115.658	7.52108
20240227	1	18	6.74388	62.6784	99.307	579.048	92.8275	156.299	264.517	5005.05	7179.74	9107.85	26396.3	2425.76	3802.18	31.3331	530.884	726.943	10.5856	550.739	57.8375	109.535	0	285.637	192.05	935.184	11516.3	637.205	721.474	53.8701	51.6354	1369.5	791.911	4538.97	93.7211	96.3814	6.26757
20240227	1	19	0	0	0	0	0	0	0	5005.05	7179.74	9107.85	26396.3	2425.76	3802.18	31.3331	530.884	726.943	10.5856	550.739	57.8375	109.535	0	285.637	192.05	935.184	11516.3	637.205	721.474	53.8701	42.3872	1124.22	650.076	3726.02	76.9353	79.119	5.14502
20240227	1	20	0	0	0	0	0	0	0	5005.05	7179.74	9107.85	26396.3	2425.76	3802.18	31.3331	530.884	726.943	10.5856	550.739	57.8375	109.535	0	285.637	192.05	935.184	11516.3	637.205	721.474	53.8701	34.0639	903.463	522.425	2994.37	61.828	63.5829	4.13472
20240227	1	21	0	0	0	0	0	0	0	3603.63	5169.42	6557.65	19005.3	1746.55	2737.57	22.5598	530.884	726.943	10.5856	550.739	57.8375	109.535	0	285.637	192.05	935.184	11516.3	637.205	721.474	53.8701	28.9004	766.513	443.234	2540.47	52.4559	53.9448	3.50797
20240227	1	22	0	0	0	0	0	0	0	1201.21	1723.14	2185.88	6335.11	582.183	912.522	7.51994	530.884	726.943	10.5856	550.739	57.8375	109.535	0	285.637	192.05	935.184	11516.3	637.205	721.474	53.8701	20.6541	547.801	316.764	1815.59	37.4885	38.5525	2.50703
20240227	1	23	0	0	0	0	0	0	0	1201.21	1723.14	2185.88	6335.11	582.183	912.522	7.51994	530.884	726.943	10.5856	550.739	57.8375	109.535	0	285.637	192.05	935.184	11516.3	637.205	721.474	53.8701	18.5733	492.612	284.852	1632.68	33.7116	34.6685	2.25445
20240228	2	0	0	0	0	0	0	0	0	1201.21	1723.14	2185.88	6335.11	582.183	912.522	7.51994	530.884	726.943	10.5856	550.739	57.8375	109.535	0	285.637	192.05	935.184	11516.3	637.205	721.474	53.8701	14.4887	384.278	222.208	1273.62	26.2979	27.0443	1.75866
20240228	2	1	0	0	0	0	0	0	0	1201.21	1723.14	2185.88	6335.11	582.183	912.522	7.51994	530.884	726.943	10.5856	550.739	57.8375	109.535	0	285.637	192.05	935.184	11516.3	637.205	721.474	53.8701	11.8684	314.781	182.021	1043.29	21.5419	22.1533	1.4406
20240228	2	2	0	0	0	0	0	0	0	1201.21	1723.14	2185.88	6335.11	582.183	912.522	7.51994	530.884	726.943	10.5856	550.739	57.8375	109.535	0	285.637	192.05	935.184	11516.3	637.205	721.474	53.8701	10.3271	273.901	158.382	907.795	18.7442	19.2763	1.25351
20240228	2	3	0	0	0	0	0	0	0	1201.21	1723.14	2185.88	6335.11	582.183	912.522	7.51994	530.884	726.943	10.5856	550.739	57.8375	109.535	0	285.637	192.05	935.184	11516.3	637.205	721.474	53.8701	6.16542	163.523	94.5566	541.967	11.1906	11.5082	0.748366
20240228	2	4	0	0	0	0	0	0	0	1201.21	1723.14	2185.88	6335.11	582.183	912.522	7.51994	530.884	726.943	10.5856	550.739	57.8375	109.535	0	285.637	192.05	935.184	11516.3	637.205	721.474	53.8701	5.16354	136.95	79.1911	453.897	9.37211	9.63814	0.626757
20240228	2	5	0	0	0	0	0	0	0	2535.89	3637.74	4614.64	13374.1	1229.05	1926.44	15.8754	530.884	726.943	10.5856	550.739	57.8375	109.535	0	285.637	192.05	935.184	11516.3	637.205	721.474	53.8701	6.70489	177.831	102.83	589.389	12.1698	12.5152	0.813848
20240228	2	6	0	0	0	0	0	0	0	5005.05	7179.74	9107.85	26396.3	2425.76	3802.18	31.3331	530.884	726.943	10.5856	550.739	57.8375	109.535	0	285.637	192.05	935.184	11516.3	637.205	721.474	53.8701	14.4887	384.278	222.208	1273.62	26.2979	27.0443	1.75866
20240228	2	7	0	0	0	0	0	0	0	5005.05	7179.74	9107.85	26396.3	2425.76	3802.18	31.3331	530.884	726.943	10.5856	550.739	57.8375	109.535	0	285.637	192.05	935.184	11516.3	637.205	721.474	53.8701	23.7369	629.563	364.043	2086.57	43.0837	44.3067	2.88121
20240228	2	8	0	0	0	0	0	0	0	2535.89	3637.74	4614.64	13374.1	1229.05	1926.44	15.8754	530.884	726.943	10.5856	550.739	57.8375	109.535	0	285.637	192.05	935.184	11516.3	637.205	721.474	53.8701	51.6354	1369.5	791.911	4538.97	93.7211	96.3814	6.26757
20240228	2	9	6.74388	62.6784	99.307	579.048	92.8275	156.299	264.517	2535.89	3637.74	4614.64	13374.1	1229.05	1926.44	15.8754	530.884	726.943	10.5856	550.739	57.8375	109.535	0	285.637	192.05	935.184	11516.3	637.205	721.474	53.8701	53.7162	1424.69	823.824	4721.89	97.498	100.265	6.52014
20240228	2	10	6.74388	62.6784	99.307	579.048	92.8275	156.299	264.517	2002.02	2871.9	3643.14	10558.5	970.305	1520.87	12.5332	530.884	726.943	10.5856	550.739	57.8375	109.535	0	285.637	192.05	935.184	11516.3	637.205	721.474	53.8701	51.6354	1369.5	791.911	4538.97	93.7211	96.3814	6.26757
20240228	2	11	6.74388	62.6784	99.307	579.048	92.8275	156.299	264.517	3003.03	4307.85	5464.71	15837.8	1455.46	2281.31	18.7999	530.884	726.943	10.5856	550.739	57.8375	109.535	0	285.637	192.05	935.184	11516.3	637.205	721.474	53.8701	44.391	1177.36	680.807	3902.16	80.5722	82.8592	5.38824
20240228	2	12	6.74388	62.6784	99.307	579.048	92.8275	156.299	264.517	3003.03	4307.85	5464.71	15837.8	1455.46	2281.31	18.7999	530.884	726.943	10.5856	550.739	57.8375	109.535	0	285.637	192.05	935.184	11516.3	637.205	721.474	53.8701	41.3083	1095.6	633.529	3631.18	74.9769	77.1051	5.01405
20240228	2	13	6.74388	62.6784	99.307	579.048	92.8275	156.299	264.517	2535.89	3637.74	4614.64	13374.1	1229.05	1926.44	15.8754	530.884	726.943	10.5856	550.739	57.8375	109.535	0	285.637	192.05	935.184	11516.3	637.205	721.474	53.8701	42.3872	1124.22	650.076	3726.02	76.9353	79.119	5.14502
20240228	2	14	6.74388	62.6784	99.307	579.048	92.8275	156.299	264.517	2002.02	2871.9	3643.14	10558.5	970.305	1520.87	12.5332	530.884	726.943	10.5856	550.739	57.8375	109.535	0	285.637	192.05	935.184	11516.3	637.205	721.474	53.8701	44.391	1177.36	680.807	3902.16	80.5722	82.8592	5.38824
20240228	2	15	6.74388	62.6784	99.307	579.048	92.8275	156.299	264.517	2002.02	2871.9	3643.14	10558.5	970.305	1520.87	12.5332	530.884	726.943	10.5856	550.739	57.8375	109.535	0	285.637	192.05	935.184	11516.3	637.205	721.474	53.8701	43.3891	1150.79	665.442	3814.09	78.7537	80.9891	5.26663
20240228	2	16	6.74388	62.6784	99.307	579.048	92.8275	156.299	264.517	2535.89	3637.74	4614.64	13374.1	1229.05	1926.44	15.8754	530.884	726.943	10.5856	550.739	57.8375	109.535	0	285.637	192.05	935.184	11516.3	637.205	721.474	53.8701	46.4718	1232.55	712.72	4085.08	84.349	86.7432	5.64081
20240228	2	17	6.74388	62.6784	99.307	579.048	92.8275	156.299	264.517	5005.05	7179.74	9107.85	26396.3	2425.76	3802.18	31.3331	530.884	726.943	10.5856	550.739	57.8375	109.535	0	285.637	192.05	935.184	11516.3	637.205	721.474	53.8701	61.9624	1643.4	950.293	5446.77	112.465	115.658	7.52108
20240228	2	18	6.74388	62.6784	99.307	579.048	92.8275	156.299	264.517	5005.05	7179.74	9107.85	26396.3	2425.76	3802.18	31.3331	530.884	726.943	10.5856	550.739	57.8375	109.535	0	285.637	192.05	935.184	11516.3	637.205	721.474	53.8701	51.6354	1369.5	791.911	4538.97	93.7211	96.3814	6.26757
20240228	2	19	0	0	0	0	0	0	0	5005.05	7179.74	9107.85	26396.3	2425.76	3802.18	31.3331	530.884	726.943	10.5856	550.739	57.8375	109.535	0	285.637	192.05	935.184	11516.3	637.205	721.474	53.8701	42.3872	1124.22	650.076	3726.02	76.9353	79.119	5.14502
20240228	2	20	0	0	0	0	0	0	0	5005.05	7179.74	9107.85	26396.3	2425.76	3802.18	31.3331	530.884	726.943	10.5856	550.739	57.8375	109.535	0	285.637	192.05	935.184	11516.3	637.205	721.474	53.8701	34.0639	903.463	522.425	2994.37	61.828	63.5829	4.13472
20240228	2	21	0	0	0	0	0	0	0	3603.63	5169.42	6557.65	19005.3	1746.55	2737.57	22.5598	530.884	726.943	10.5856	550.739	57.8375	109.535	0	285.637	192.05	935.184	11516.3	637.205	721.474	53.8701	28.9004	766.513	443.234	2540.47	52.4559	53.9448	3.50797
20240228	2	22	0	0	0	0	0	0	0	1201.21	1723.14	2185.88	6335.11	582.183	912.522	7.51994	530.884	726.943	10.5856	550.739	57.8375	109.535	0	285.637	192.05	935.184	11516.3	637.205	721.474	53.8701	20.6541	547.801	316.764	1815.59	37.4885	38.5525	2.50703
20240228	2	23	0	0	0	0	0	0	0	1201.21	1723.14	2185.88	6335.11	582.183	912.522	7.51994	530.884	726.943	10.5856	550.739	57.8375	109.535	0	285.637	192.05	935.184	11516.3	637.205	721.474	53.8701	18.5733	492.612	284.852	1632.68	33.7116	34.6685	2.25445
20240229	3	0	0	0	0	0	0	0	0	1201.21	1723.14	2185.88	6335.11	582.183	912.522	7.51994	530.884	726.943	10.5856	550.739	57.8375	109.535	0	285.637	192.05	935.184	11516.3	637.205	721.474	53.8701	14.4887	384.278	222.208	1273.62	26.2979	27.0443	1.75866
20240229	3	1	0	0	0	0	0	0	0	1201.21	1723.14	2185.88	6335.11	582.183	912.522	7.51994	530.884	726.943	10.5856	550.739	57.8375	109.535	0	285.637	192.05	935.184	11516.3	637.205	721.474	53.8701	11.8684	314.781	182.021	1043.29	21.5419	22.1533	1.4406
20240229	3	2	0	0	0	0	0	0	0	1201.21	1723.14	2185.88	6335.11	582.183	912.522	7.51994	530.884	726.943	10.5856	550.739	57.8375	109.535	0	285.637	192.05	935.184	11516.3	637.205	721.474	53.8701	10.3271	273.901	158.382	907.795	18.7442	19.2763	1.25351
20240229	3	3	0	0	0	0	0	0	0	1201.21	1723.14	2185.88	6335.11	582.183	912.522	7.51994	530.884	726.943	10.5856	550.739	57.8375	109.535	0	285.637	192.05	935.184	11516.3	637.205	721.474	53.8701	6.16542	163.523	94.5566	541.967	11.1906	11.5082	0.748366
20240229	3	4	0	0	0	0	0	0	0	1201.21	1723.14	2185.88	6335.11	582.183	912.522	7.51994	530.884	726.943	10.5856	550.739	57.8375	109.535	0	285.637	192.05	935.184	11516.3	637.205	721.474	53.8701	5.16354	136.95	79.1911	453.897	9.37211	9.63814	0.626757
20240229	3	5	0	0	0	0	0	0	0	2535.89	3637.74	4614.64	13374.1	1229.05	1926.44	15.8754	530.884	726.943	10.5856	550.739	57.8375	109.535	0	285.637	192.05	935.184	11516.3	637.205	721.474	53.8701	6.70489	177.831	102.83	589.389	12.1698	12.5152	0.813848
20240229	3	6	0	0	0	0	0	0	0	5005.05	7179.74	9107.85	26396.3	2425.76	3802.18	31.3331	530.884	726.943	10.5856	550.739	57.8375	109.535	0	285.637	192.05	935.184	11516.3	637.205	721.474	53.8701	14.4887	384.278	222.208	1273.62	26.2979	27.0443	1.75866
20240229	3	7	0	0	0	0	0	0	0	5005.05	7179.74	9107.85	26396.3	2425.76	3802.18	31.3331	530.884	726.943	10.5856	550.739	57.8375	109.535	0	285.637	192.05	935.184	11516.3	637.205	721.474	53.8701	23.7369	629.563	364.043	2086.57	43.0837	44.3067	2.88121
20240229	3	8	0	0	0	0	0	0	0	2535.89	3637.74	4614.64	13374.1	1229.05	1926.44	15.8754	530.884	726.943	10.5856	550.739	57.8375	109.535	0	285.637	192.05	935.184	11516.3	637.205	721.474	53.8701	51.6354	1369.5	791.911	4538.97	93.7211	96.3814	6.26757
20240229	3	9	6.74388	62.6784	99.307	579.048	92.8275	156.299	264.517	2535.89	3637.74	4614.64	13374.1	1229.05	1926.44	15.8754	530.884	726.943	10.5856	550.739	57.8375	109.535	0	285.637	192.05	935.184	11516.3	637.205	721.474	53.8701	53.7162	1424.69	823.824	4721.89	97.498	100.265	6.52014
20240229	3	10	6.74388	62.6784	99.307	579.048	92.8275	156.299	264.517	2002.02	2871.9	3643.14	10558.5	970.305	1520.87	12.5332	530.884	726.943	10.5856	550.739	57.8375	109.535	0	285.637	192.05	935.184	11516.3	637.205	721.474	53.8701	51.6354	1369.5	791.911	4538.97	93.7211	96.3814	6.26757
20240229	3	11	6.74388	62.6784	99.307	579.048	92.8275	156.299	264.517	3003.03	4307.85	5464.71	15837.8	1455.46	2281.31	18.7999	530.884	726.943	10.5856	550.739	57.8375	109.535	0	285.637	192.05	935.184	11516.3	637.205	721.474	53.8701	44.391	1177.36	680.807	3902.16	80.5722	82.8592	5.38824
20240229	3	12	6.74388	62.6784	99.307	579.048	92.8275	156.299	264.517	3003.03	4307.85	5464.71	15837.8	1455.46	2281.31	18.7999	530.884	726.943	10.5856	550.739	57.8375	109.535	0	285.637	192.05	935.184	11516.3	637.205	721.474	53.8701	41.3083	1095.6	633.529	3631.18	74.9769	77.1051	5.01405
20240229	3	13	6.74388	62.6784	99.307	579.048	92.8275	156.299	264.517	2535.89	3637.74	4614.64	13374.1	1229.05	1926.44	15.8754	530.884	726.943	10.5856	550.739	57.8375	109.535	0	285.637	192.05	935.184	11516.3	637.205	721.474	53.8701	42.3872	1124.22	650.076	3726.02	76.9353	79.119	5.14502
20240229	3	14	6.74388	62.6784	99.307	579.048	92.8275	156.299	264.517	2002.02	2871.9	3643.14	10558.5	970.305	1520.87	12.5332	530.884	726.943	10.5856	550.739	57.8375	109.535	0	285.637	192.05	935.184	11516.3	637.205	721.474	53.8701	44.391	1177.36	680.807	3902.16	80.5722	82.8592	5.38824
20240229	3	15	6.74388	62.6784	99.307	579.048	92.8275	156.299	264.517	2002.02	2871.9	3643.14	10558.5	970.305	1520.87	12.5332	530.884	726.943	10.5856	550.739	57.8375	109.535	0	285.637	192.05	935.184	11516.3	637.205	721.474	53.8701	43.3891	1150.79	665.442	3814.09	78.7537	80.9891	5.26663
20240229	3	16	6.74388	62.6784	99.307	579.048	92.8275	156.299	264.517	2535.89	3637.74	4614.64	13374.1	1229.05	1926.44	15.8754	530.884	726.943	10.5856	550.739	57.8375	109.535	0	285.637	192.05	935.184	11516.3	637.205	721.474	53.8701	46.4718	1232.55	712.72	4085.08	84.349	86.7432	5.64081
20240229	3	17	6.74388	62.6784	99.307	579.048	92.8275	156.299	264.517	5005.05	7179.74	9107.85	26396.3	2425.76	3802.18	31.3331	530.884	726.943	10.5856	550.739	57.8375	109.535	0	285.637	192.05	935.184	11516.3	637.205	721.474	53.8701	61.9624	1643.4	950.293	5446.77	112.465	115.658	7.52108
20240229	3	18	6.74388	62.6784	99.307	579.048	92.8275	156.299	264.517	5005.05	7179.74	9107.85	26396.3	2425.76	3802.18	31.3331	530.884	726.943	10.5856	550.739	57.8375	109.535	0	285.637	192.05	935.184	11516.3	637.205	721.474	53.8701	51.6354	1369.5	791.911	4538.97	93.7211	96.3814	6.26757
20240229	3	19	0	0	0	0	0	0	0	5005.05	7179.74	9107.85	26396.3	2425.76	3802.18	31.3331	530.884	726.943	10.5856	550.739	57.8375	109.535	0	285.637	192.05	935.184	11516.3	637.205	721.474	53.8701	42.3872	1124.22	650.076	3726.02	76.9353	79.119	5.14502
20240229	3	20	0	0	0	0	0	0	0	5005.05	7179.74	9107.85	26396.3	2425.76	3802.18	31.3331	530.884	726.943	10.5856	550.739	57.8375	109.535	0	285.637	192.05	935.184	11516.3	637.205	721.474	53.8701	34.0639	903.463	522.425	2994.37	61.828	63.5829	4.13472
20240229	3	21	0	0	0	0	0	0	0	3603.63	5169.42	6557.65	19005.3	1746.55	2737.57	22.5598	530.884	726.943	10.5856	550.739	57.8375	109.535	0	285.637	192.05	935.184	11516.3	637.205	721.474	53.8701	28.9004	766.513	443.234	2540.47	52.4559	53.9448	3.50797
20240229	3	22	0	0	0	0	0	0	0	1201.21	1723.14	2185.88	6335.11	582.183	912.522	7.51994	530.884	726.943	10.5856	550.739	57.8375	109.535	0	285.637	192.05	935.184	11516.3	637.205	721.474	53.8701	20.6541	547.801	316.764	1815.59	37.4885	38.5525	2.50703
20240229	3	23	0	0	0	0	0	0	0	1201.21	1723.14	2185.88	6335.11	582.183	912.522	7.51994	530.884	726.943	10.5856	550.739	57.8375	109.535	0	285.637	192.05	935.184	11516.3	637.205	721.474	53.8701	18.5733	492.612	284.852	1632.68	33.7116	34.6685	2.25445
20240301	4	0	0	0	0	0	0	0	0	539.04	773.254	980.91	2842.86	261.253	409.492	3.37455	496.634	680.044	9.90265	515.207	54.1061	102.468	0	237.18	159.47	776.536	9562.66	529.108	599.081	44.7314	13.554	359.486	207.872	1191.45	24.6012	25.2995	1.6452
20240301	4	1	0	0	0	0	0	0	0	539.04	773.254	980.91	2842.86	261.253	409.492	3.37455	496.634	680.044	9.90265	515.207	54.1061	102.468	0	237.18	159.47	776.536	9562.66	529.108	599.081	44.7314	11.1027	294.473	170.278	975.978	20.1521	20.7241	1.34766
20240301	4	2	0	0	0	0	0	0	0	539.04	773.254	980.91	2842.86	261.253	409.492	3.37455	496.634	680.044	9.90265	515.207	54.1061	102.468	0	237.18	159.47	776.536	9562.66	529.108	599.081	44.7314	9.66081	256.23	148.164	849.227	17.5349	18.0326	1.17264
20240301	4	3	0	0	0	0	0	0	0	539.04	773.254	980.91	2842.86	261.253	409.492	3.37455	496.634	680.044	9.90265	515.207	54.1061	102.468	0	237.18	159.47	776.536	9562.66	529.108	599.081	44.7314	5.76765	152.973	88.4561	507.001	10.4686	10.7658	0.700085
20240301	4	4	0	0	0	0	0	0	0	539.04	773.254	980.91	2842.86	261.253	409.492	3.37455	496.634	680.044	9.90265	515.207	54.1061	102.468	0	237.18	159.47	776.536	9562.66	529.108	599.081	44.7314	4.8304	128.115	74.082	424.614	8.76746	9.01632	0.586321
20240301	4	5	0	0	0	0	0	0	0	1137.97	1632.42	2070.81	6001.6	551.534	864.483	7.12406	496.634	680.044	9.90265	515.207	54.1061	102.468	0	237.18	159.47	776.536	9562.66	529.108	599.081	44.7314	6.27232	166.358	96.196	551.364	11.3846	11.7078	0.761342
20240301	4	6	0	0	0	0	0	0	0	2246	3221.89	4087.12	11845.3	1088.55	1706.22	14.0606	496.634	680.044	9.90265	515.207	54.1061	102.468	0	237.18	159.47	776.536	9562.66	529.108	599.081	44.7314	13.554	359.486	207.872	1191.45	24.6012	25.2995	1.6452
20240301	4	7	0	0	0	0	0	0	0	2246	3221.89	4087.12	11845.3	1088.55	1706.22	14.0606	496.634	680.044	9.90265	515.207	54.1061	102.468	0	237.18	159.47	776.536	9562.66	529.108	599.081	44.7314	22.2054	588.946	340.556	1951.96	40.3042	41.4482	2.69533
20240301	4	8	0	0	0	0	0	0	0	1137.97	1632.42	2070.81	6001.6	551.534	864.483	7.12406	496.634	680.044	9.90265	515.207	54.1061	102.468	0	237.18	159.47	776.536	9562.66	529.108	599.081	44.7314	48.304	1281.15	740.82	4246.14	87.6746	90.1632	5.86321
20240301	4	9	38.2281	355.297	562.928	3282.37	526.199	885.993	1499.43	1137.97	1632.42	2070.81	6001.6	551.534	864.483	7.12406	496.634	680.044	9.90265	515.207	54.1061	102.468	0	237.18	159.47	776.536	9562.66	529.108	599.081	44.7314	50.2506	1332.78	770.674	4417.25	91.2078	93.7966	6.09949
20240301	4	10	38.2281	355.297	562.928	3282.37	526.199	885.993	1499.43	898.4	1288.76	1634.85	4738.11	435.422	682.487	5.62426	496.634	680.044	9.90265	515.207	54.1061	102.468	0	237.18	159.47	776.536	9562.66	529.108	599.081	44.7314	48.304	1281.15	740.82	4246.14	87.6746	90.1632	5.86321
20240301	4	11	38.2281	355.297	562.928	3282.37	526.199	885.993	1499.43	1347.6	1933.13	2452.27	7107.16	653.133	1023.73	8.43639	496.634	680.044	9.90265	515.207	54.1061	102.468	0	237.18	159.47	776.536	9562.66	529.108	599.081	44.7314	41.5271	1101.4	636.884	3650.41	75.374	77.5134	5.04061
20240301	4	12	38.2281	355.297	562.928	3282.37	526.199	885.993	1499.43	1347.6	1933.13	2452.27	7107.16	653.133	1023.73	8.43639	496.634	680.044	9.90265	515.207	54.1061	102.468	0	237.18	159.47	776.536	9562.66	529.108	599.081	44.7314	38.6432	1024.92	592.656	3396.91	70.1397	72.1306	4.69057
20240301	4	13	38.2281	355.297	562.928	3282.37	526.199	885.993	1499.43	1137.97	1632.42	2070.81	6001.6	551.534	864.483	7.12406	496.634	680.044	9.90265	515.207	54.1061	102.468	0	237.18	159.47	776.536	9562.66	529.108	599.081	44.7314	39.6526	1051.69	608.136	3485.63	71.9717	74.0146	4.81308
20240301	4	14	38.2281	355.297	562.928	3282.37	526.199	885.993	1499.43	898.4	1288.76	1634.85	4738.11	435.422	682.487	5.62426	496.634	680.044	9.90265	515.207	54.1061	102.468	0	237.18	159.47	776.536	9562.66	529.108	599.081	44.7314	41.5271	1101.4	636.884	3650.41	75.374	77.5134	5.04061
20240301	4	15	38.2281	355.297	562.928	3282.37	526.199	885.993	1499.43	898.4	1288.76	1634.85	4738.11	435.422	682.487	5.62426	496.634	680.044	9.90265	515.207	54.1061	102.468	0	237.18	159.47	776.536	9562.66	529.108	599.081	44.7314	40.5898	1076.55	622.51	3568.02	73.6729	75.764	4.92684
20240301	4	16	38.2281	355.297	562.928	3282.37	526.199	885.993	1499.43	1137.97	1632.42	2070.81	6001.6	551.534	864.483	7.12406	496.634	680.044	9.90265	515.207	54.1061	102.468	0	237.18	159.47	776.536	9562.66	529.108	599.081	44.7314	43.4736	1153.03	666.738	3821.52	78.9072	81.1469	5.27689
20240301	4	17	38.2281	355.297	562.928	3282.37	526.199	885.993	1499.43	2246	3221.89	4087.12	11845.3	1088.55	1706.22	14.0606	496.634	680.044	9.90265	515.207	54.1061	102.468	0	237.18	159.47	776.536	9562.66	529.108	599.081	44.7314	57.9649	1537.38	888.984	5095.36	105.21	108.196	7.03585
20240301	4	18	38.2281	355.297	562.928	3282.37	526.199	885.993	1499.43	2246	3221.89	4087.12	11845.3	1088.55	1706.22	14.0606	496.634	680.044	9.90265	515.207	54.1061	102.468	0	237.18	159.47	776.536	9562.66	529.108	599.081	44.7314	48.304	1281.15	740.82	4246.14	87.6746	90.1632	5.86321
20240301	4	19	0	0	0	0	0	0	0	2246	3221.89	4087.12	11845.3	1088.55	1706.22	14.0606	496.634	680.044	9.90265	515.207	54.1061	102.468	0	237.18	159.47	776.536	9562.66	529.108	599.081	44.7314	39.6526	1051.69	608.136	3485.63	71.9717	74.0146	4.81308
20240301	4	20	0	0	0	0	0	0	0	2246	3221.89	4087.12	11845.3	1088.55	1706.22	14.0606	496.634	680.044	9.90265	515.207	54.1061	102.468	0	237.18	159.47	776.536	9562.66	529.108	599.081	44.7314	31.8662	845.175	488.72	2801.18	57.8391	59.4808	3.86797
20240301	4	21	0	0	0	0	0	0	0	1617.12	2319.76	2942.73	8528.59	783.759	1228.48	10.1237	496.634	680.044	9.90265	515.207	54.1061	102.468	0	237.18	159.47	776.536	9562.66	529.108	599.081	44.7314	27.0358	717.06	414.638	2376.57	49.0716	50.4645	3.28165
20240301	4	22	0	0	0	0	0	0	0	539.04	773.254	980.91	2842.86	261.253	409.492	3.37455	496.634	680.044	9.90265	515.207	54.1061	102.468	0	237.18	159.47	776.536	9562.66	529.108	599.081	44.7314	19.3216	512.459	296.328	1698.45	35.0698	36.0653	2.34528
20240301	4	23	0	0	0	0	0	0	0	539.04	773.254	980.91	2842.86	261.253	409.492	3.37455	496.634	680.044	9.90265	515.207	54.1061	102.468	0	237.18	159.47	776.536	9562.66	529.108	599.081	44.7314	17.375	460.831	266.474	1527.34	31.5367	32.4318	2.109
20240302	5	0	0	0	0	0	0	0	0	552.254	792.209	1004.96	2912.55	267.657	419.53	3.45728	472.974	647.646	9.43088	490.663	51.5284	97.5867	0	234.402	157.602	767.438	9450.63	522.909	592.063	44.2073	13.0347	345.715	199.909	1145.81	23.6588	24.3304	1.58217
20240302	5	1	0	0	0	0	0	0	0	552.254	792.209	1004.96	2912.55	267.657	419.53	3.45728	472.974	647.646	9.43088	490.663	51.5284	97.5867	0	234.402	157.602	767.438	9450.63	522.909	592.063	44.2073	10.6774	283.192	163.755	938.59	19.3801	19.9302	1.29604
20240302	5	2	0	0	0	0	0	0	0	552.254	792.209	1004.96	2912.55	267.657	419.53	3.45728	472.974	647.646	9.43088	490.663	51.5284	97.5867	0	234.402	157.602	767.438	9450.63	522.909	592.063	44.2073	9.29072	246.414	142.488	816.695	16.8632	17.3418	1.12772
20240302	5	3	0	0	0	0	0	0	0	552.254	792.209	1004.96	2912.55	267.657	419.53	3.45728	472.974	647.646	9.43088	490.663	51.5284	97.5867	0	234.402	157.602	767.438	9450.63	522.909	592.063	44.2073	5.5467	147.113	85.0676	487.579	10.0676	10.3533	0.673266
20240302	5	4	0	0	0	0	0	0	0	552.254	792.209	1004.96	2912.55	267.657	419.53	3.45728	472.974	647.646	9.43088	490.663	51.5284	97.5867	0	234.402	157.602	767.438	9450.63	522.909	592.063	44.2073	4.64536	123.207	71.2441	408.348	8.4316	8.67092	0.56386
20240302	5	5	0	0	0	0	0	0	0	1165.87	1672.44	2121.57	6148.72	565.055	885.675	7.29869	472.974	647.646	9.43088	490.663	51.5284	97.5867	0	234.402	157.602	767.438	9450.63	522.909	592.063	44.2073	6.03204	159.985	92.511	530.242	10.9485	11.2593	0.732176
20240302	5	6	0	0	0	0	0	0	0	2301.06	3300.87	4187.31	12135.6	1115.24	1748.04	14.4053	472.974	647.646	9.43088	490.663	51.5284	97.5867	0	234.402	157.602	767.438	9450.63	522.909	592.063	44.2073	13.0347	345.715	199.909	1145.81	23.6588	24.3304	1.58217
20240302	5	7	0	0	0	0	0	0	0	2301.06	3300.87	4187.31	12135.6	1115.24	1748.04	14.4053	472.974	647.646	9.43088	490.663	51.5284	97.5867	0	234.402	157.602	767.438	9450.63	522.909	592.063	44.2073	21.3548	566.384	327.51	1877.18	38.7602	39.8604	2.59207
20240302	5	8	0	0	0	0	0	0	0	1165.87	1672.44	2121.57	6148.72	565.055	885.675	7.29869	472.974	647.646	9.43088	490.663	51.5284	97.5867	0	234.402	157.602	767.438	9450.63	522.909	592.063	44.2073	46.4536	1232.07	712.441	4083.48	84.316	86.7092	5.6386
20240302	5	9	38.2281	355.297	562.928	3282.37	526.199	885.993	1499.43	1165.87	1672.44	2121.57	6148.72	565.055	885.675	7.29869	472.974	647.646	9.43088	490.663	51.5284	97.5867	0	234.402	157.602	767.438	9450.63	522.909	592.063	44.2073	48.3256	1281.72	741.151	4248.03	87.7138	90.2035	5.86583
20240302	5	10	38.2281	355.297	562.928	3282.37	526.199	885.993	1499.43	920.424	1320.35	1674.93	4854.25	446.096	699.217	5.76213	472.974	647.646	9.43088	490.663	51.5284	97.5867	0	234.402	157.602	767.438	9450.63	522.909	592.063	44.2073	46.4536	1232.07	712.441	4083.48	84.316	86.7092	5.6386
20240302	5	11	38.2281	355.297	562.928	3282.37	526.199	885.993	1499.43	1380.64	1980.52	2512.39	7281.38	669.144	1048.83	8.64319	472.974	647.646	9.43088	490.663	51.5284	97.5867	0	234.402	157.602	767.438	9450.63	522.909	592.063	44.2073	39.9362	1059.21	612.486	3510.57	72.4866	74.5441	4.84751
20240302	5	12	38.2281	355.297	562.928	3282.37	526.199	885.993	1499.43	1380.64	1980.52	2512.39	7281.38	669.144	1048.83	8.64319	472.974	647.646	9.43088	490.663	51.5284	97.5867	0	234.402	157.602	767.438	9450.63	522.909	592.063	44.2073	37.1629	985.656	569.953	3266.78	67.4528	69.3674	4.51088
20240302	5	13	38.2281	355.297	562.928	3282.37	526.199	885.993	1499.43	1165.87	1672.44	2121.57	6148.72	565.055	885.675	7.29869	472.974	647.646	9.43088	490.663	51.5284	97.5867	0	234.402	157.602	767.438	9450.63	522.909	592.063	44.2073	38.1336	1011.4	584.839	3352.11	69.2146	71.1792	4.6287
20240302	5	14	38.2281	355.297	562.928	3282.37	526.199	885.993	1499.43	920.424	1320.35	1674.93	4854.25	446.096	699.217	5.76213	472.974	647.646	9.43088	490.663	51.5284	97.5867	0	234.402	157.602	767.438	9450.63	522.909	592.063	44.2073	39.9362	1059.21	612.486	3510.57	72.4866	74.5441	4.84751
20240302	5	15	38.2281	355.297	562.928	3282.37	526.199	885.993	1499.43	920.424	1320.35	1674.93	4854.25	446.096	699.217	5.76213	472.974	647.646	9.43088	490.663	51.5284	97.5867	0	234.402	157.602	767.438	9450.63	522.909	592.063	44.2073	39.0349	1035.31	598.663	3431.34	70.8506	72.8616	4.73811
20240302	5	16	38.2281	355.297	562.928	3282.37	526.199	885.993	1499.43	1165.87	1672.44	2121.57	6148.72	565.055	885.675	7.29869	472.974	647.646	9.43088	490.663	51.5284	97.5867	0	234.402	157.602	767.438	9450.63	522.909	592.063	44.2073	41.8083	1108.86	641.197	3675.13	75.8844	78.0383	5.07474
20240302	5	17	38.2281	355.297	562.928	3282.37	526.199	885.993	1499.43	2301.06	3300.87	4187.31	12135.6	1115.24	1748.04	14.4053	472.974	647.646	9.43088	490.663	51.5284	97.5867	0	234.402	157.602	767.438	9450.63	522.909	592.063	44.2073	55.7443	1478.48	854.929	4900.17	101.179	104.051	6.76632
20240302	5	18	38.2281	355.297	562.928	3282.37	526.199	885.993	1499.43	2301.06	3300.87	4187.31	12135.6	1115.24	1748.04	14.4053	472.974	647.646	9.43088	490.663	51.5284	97.5867	0	234.402	157.602	767.438	9450.63	522.909	592.063	44.2073	46.4536	1232.07	712.441	4083.48	84.316	86.7092	5.6386
20240302	5	19	0	0	0	0	0	0	0	2301.06	3300.87	4187.31	12135.6	1115.24	1748.04	14.4053	472.974	647.646	9.43088	490.663	51.5284	97.5867	0	234.402	157.602	767.438	9450.63	522.909	592.063	44.2073	38.1336	1011.4	584.839	3352.11	69.2146	71.1792	4.6287
20240302	5	20	0	0	0	0	0	0	0	2301.06	3300.87	4187.31	12135.6	1115.24	1748.04	14.4053	472.974	647.646	9.43088	490.663	51.5284	97.5867	0	234.402	157.602	767.438	9450.63	522.909	592.063	44.2073	30.6455	812.798	469.998	2693.87	55.6234	57.2022	3.71979
20240302	5	21	0	0	0	0	0	0	0	1656.76	2376.63	3014.87	8737.66	802.972	1258.59	10.3718	472.974	647.646	9.43088	490.663	51.5284	97.5867	0	234.402	157.602	767.438	9450.63	522.909	592.063	44.2073	26.0002	689.591	398.754	2285.53	47.1918	48.5313	3.15593
20240302	5	22	0	0	0	0	0	0	0	552.254	792.209	1004.96	2912.55	267.657	419.53	3.45728	472.974	647.646	9.43088	490.663	51.5284	97.5867	0	234.402	157.602	767.438	9450.63	522.909	592.063	44.2073	18.5814	492.828	284.976	1633.39	33.7264	34.6837	2.25544
20240302	5	23	0	0	0	0	0	0	0	552.254	792.209	1004.96	2912.55	267.657	419.53	3.45728	472.974	647.646	9.43088	490.663	51.5284	97.5867	0	234.402	157.602	767.438	9450.63	522.909	592.063	44.2073	16.7094	443.177	256.266	1468.83	30.3286	31.1894	2.02821
20240303	6	0	0	0	0	0	0	0	0	555.191	796.421	1010.3	2928.04	269.081	421.761	3.47566	455.623	623.888	9.08492	472.663	49.6382	94.0068	0	233.012	156.668	762.89	9394.61	519.809	588.553	43.9453	12.9066	342.317	197.944	1134.55	23.4262	24.0912	1.56662
20240303	6	1	0	0	0	0	0	0	0	555.191	796.421	1010.3	2928.04	269.081	421.761	3.47566	455.623	623.888	9.08492	472.663	49.6382	94.0068	0	233.012	156.668	762.89	9394.61	519.809	588.553	43.9453	10.5724	280.408	162.145	929.363	19.1896	19.7343	1.2833
20240303	6	2	0	0	0	0	0	0	0	555.191	796.421	1010.3	2928.04	269.081	421.761	3.47566	455.623	623.888	9.08492	472.663	49.6382	94.0068	0	233.012	156.668	762.89	9394.61	519.809	588.553	43.9453	9.19939	243.992	141.087	808.667	16.6974	17.1714	1.11663
20240303	6	3	0	0	0	0	0	0	0	555.191	796.421	1010.3	2928.04	269.081	421.761	3.47566	455.623	623.888	9.08492	472.663	49.6382	94.0068	0	233.012	156.668	762.89	9394.61	519.809	588.553	43.9453	5.49217	145.667	84.2313	482.786	9.96861	10.2516	0.666647
20240303	6	4	0	0	0	0	0	0	0	555.191	796.421	1010.3	2928.04	269.081	421.761	3.47566	455.623	623.888	9.08492	472.663	49.6382	94.0068	0	233.012	156.668	762.89	9394.61	519.809	588.553	43.9453	4.5997	121.996	70.5437	404.333	8.34871	8.58569	0.558317
20240303	6	5	0	0	0	0	0	0	0	1172.07	1681.33	2132.85	6181.41	568.059	890.384	7.3375	455.623	623.888	9.08492	472.663	49.6382	94.0068	0	233.012	156.668	762.89	9394.61	519.809	588.553	43.9453	5.97274	158.412	91.6016	525.03	10.8409	11.1486	0.724979
20240303	6	6	0	0	0	0	0	0	0	2313.29	3318.42	4209.58	12200.2	1121.17	1757.34	14.4819	455.623	623.888	9.08492	472.663	49.6382	94.0068	0	233.012	156.668	762.89	9394.61	519.809	588.553	43.9453	12.9066	342.317	197.944	1134.55	23.4262	24.0912	1.56662
20240303	6	7	0	0	0	0	0	0	0	2313.29	3318.42	4209.58	12200.2	1121.17	1757.34	14.4819	455.623	623.888	9.08492	472.663	49.6382	94.0068	0	233.012	156.668	762.89	9394.61	519.809	588.553	43.9453	21.1449	560.817	324.291	1858.73	38.3792	39.4685	2.56659
20240303	6	8	0	0	0	0	0	0	0	1172.07	1681.33	2132.85	6181.41	568.059	890.384	7.3375	455.623	623.888	9.08492	472.663	49.6382	94.0068	0	233.012	156.668	762.89	9394.61	519.809	588.553	43.9453	45.997	1219.96	705.437	4043.33	83.4871	85.8569	5.58317
20240303	6	9	38.2281	355.297	562.928	3282.37	526.199	885.993	1499.43	1172.07	1681.33	2132.85	6181.41	568.059	890.384	7.3375	455.623	623.888	9.08492	472.663	49.6382	94.0068	0	233.012	156.668	762.89	9394.61	519.809	588.553	43.9453	47.8506	1269.12	733.865	4206.27	86.8515	89.3168	5.80816
20240303	6	10	38.2281	355.297	562.928	3282.37	526.199	885.993	1499.43	925.318	1327.37	1683.83	4880.06	448.468	702.935	5.79277	455.623	623.888	9.08492	472.663	49.6382	94.0068	0	233.012	156.668	762.89	9394.61	519.809	588.553	43.9453	45.997	1219.96	705.437	4043.33	83.4871	85.8569	5.58317
20240303	6	11	38.2281	355.297	562.928	3282.37	526.199	885.993	1499.43	1387.98	1991.05	2525.75	7320.1	672.701	1054.4	8.68915	455.623	623.888	9.08492	472.663	49.6382	94.0068	0	233.012	156.668	762.89	9394.61	519.809	588.553	43.9453	39.5437	1048.8	606.465	3476.06	71.774	73.8113	4.79986
20240303	6	12	38.2281	355.297	562.928	3282.37	526.199	885.993	1499.43	1387.98	1991.05	2525.75	7320.1	672.701	1054.4	8.68915	455.623	623.888	9.08492	472.663	49.6382	94.0068	0	233.012	156.668	762.89	9394.61	519.809	588.553	43.9453	36.7976	975.967	564.35	3234.67	66.7897	68.6855	4.46654
20240303	6	13	38.2281	355.297	562.928	3282.37	526.199	885.993	1499.43	1172.07	1681.33	2132.85	6181.41	568.059	890.384	7.3375	455.623	623.888	9.08492	472.663	49.6382	94.0068	0	233.012	156.668	762.89	9394.61	519.809	588.553	43.9453	37.7587	1001.46	579.09	3319.15	68.5342	70.4795	4.5832
20240303	6	14	38.2281	355.297	562.928	3282.37	526.199	885.993	1499.43	925.318	1327.37	1683.83	4880.06	448.468	702.935	5.79277	455.623	623.888	9.08492	472.663	49.6382	94.0068	0	233.012	156.668	762.89	9394.61	519.809	588.553	43.9453	39.5437	1048.8	606.465	3476.06	71.774	73.8113	4.79986
20240303	6	15	38.2281	355.297	562.928	3282.37	526.199	885.993	1499.43	925.318	1327.37	1683.83	4880.06	448.468	702.935	5.79277	455.623	623.888	9.08492	472.663	49.6382	94.0068	0	233.012	156.668	762.89	9394.61	519.809	588.553	43.9453	38.6512	1025.13	592.778	3397.61	70.1541	72.1454	4.69153
20240303	6	16	38.2281	355.297	562.928	3282.37	526.199	885.993	1499.43	1172.07	1681.33	2132.85	6181.41	568.059	890.384	7.3375	455.623	623.888	9.08492	472.663	49.6382	94.0068	0	233.012	156.668	762.89	9394.61	519.809	588.553	43.9453	41.3973	1097.96	634.894	3639	75.1384	77.2712	5.02485
20240303	6	17	38.2281	355.297	562.928	3282.37	526.199	885.993	1499.43	2313.29	3318.42	4209.58	12200.2	1121.17	1757.34	14.4819	455.623	623.888	9.08492	472.663	49.6382	94.0068	0	233.012	156.668	762.89	9394.61	519.809	588.553	43.9453	55.1964	1463.95	846.525	4852	100.185	103.028	6.69981
20240303	6	18	38.2281	355.297	562.928	3282.37	526.199	885.993	1499.43	2313.29	3318.42	4209.58	12200.2	1121.17	1757.34	14.4819	455.623	623.888	9.08492	472.663	49.6382	94.0068	0	233.012	156.668	762.89	9394.61	519.809	588.553	43.9453	45.997	1219.96	705.437	4043.33	83.4871	85.8569	5.58317
20240303	6	19	0	0	0	0	0	0	0	2313.29	3318.42	4209.58	12200.2	1121.17	1757.34	14.4819	455.623	623.888	9.08492	472.663	49.6382	94.0068	0	233.012	156.668	762.89	9394.61	519.809	588.553	43.9453	37.7587	1001.46	579.09	3319.15	68.5342	70.4795	4.5832
20240303	6	20	0	0	0	0	0	0	0	2313.29	3318.42	4209.58	12200.2	1121.17	1757.34	14.4819	455.623	623.888	9.08492	472.663	49.6382	94.0068	0	233.012	156.668	762.89	9394.61	519.809	588.553	43.9453	30.3443	804.808	465.378	2667.39	55.0766	56.6399	3.68323
20240303	6	21	0	0	0	0	0	0	0	1665.57	2389.26	3030.9	8784.12	807.242	1265.28	10.427	455.623	623.888	9.08492	472.663	49.6382	94.0068	0	233.012	156.668	762.89	9394.61	519.809	588.553	43.9453	25.7446	682.812	394.834	2263.06	46.7279	48.0542	3.12491
20240303	6	22	0	0	0	0	0	0	0	555.191	796.421	1010.3	2928.04	269.081	421.761	3.47566	455.623	623.888	9.08492	472.663	49.6382	94.0068	0	233.012	156.668	762.89	9394.61	519.809	588.553	43.9453	18.3988	487.983	282.175	1617.33	33.3949	34.3427	2.23327
20240303	6	23	0	0	0	0	0	0	0	555.191	796.421	1010.3	2928.04	269.081	421.761	3.47566	455.623	623.888	9.08492	472.663	49.6382	94.0068	0	233.012	156.668	762.89	9394.61	519.809	588.553	43.9453	16.5452	438.821	253.747	1454.39	30.0304	30.8828	2.00828
20240304	0	0	0	0	0	0	0	0	0	539.04	773.254	980.91	2842.86	261.253	409.492	3.37455	496.634	680.044	9.90265	515.207	54.1061	102.468	0	237.18	159.47	776.536	9562.66	529.108	599.081	44.7314	13.554	359.486	207.872	1191.45	24.6012	25.2995	1.6452
20240304	0	1	0	0	0	0	0	0	0	539.04	773.254	980.91	2842.86	261.253	409.492	3.37455	496.634	680.044	9.90265	515.207	54.1061	102.468	0	237.18	159.47	776.536	9562.66	529.108	599.081	44.7314	11.1027	294.473	170.278	975.978	20.1521	20.7241	1.34766
20240304	0	2	0	0	0	0	0	0	0	539.04	773.254	980.91	2842.86	261.253	409.492	3.37455	496.634	680.044	9.90265	515.207	54.1061	102.468	0	237.18	159.47	776.536	9562.66	529.108	599.081	44.7314	9.66081	256.23	148.164	849.227	17.5349	18.0326	1.17264
20240304	0	3	0	0	0	0	0	0	0	539.04	773.254	980.91	2842.86	261.253	409.492	3.37455	496.634	680.044	9.90265	515.207	54.1061	102.468	0	237.18	159.47	776.536	9562.66	529.108	599.081	44.7314	5.76765	152.973	88.4561	507.001	10.4686	10.7658	0.700085
20240304	0	4	0	0	0	0	0	0	0	539.04	773.254	980.91	2842.86	261.253	409.492	3.37455	496.634	680.044	9.90265	515.207	54.1061	102.468	0	237.18	159.47	776.536	9562.66	529.108	599.081	44.7314	4.8304	128.115	74.082	424.614	8.76746	9.01632	0.586321
20240304	0	5	0	0	0	0	0	0	0	1137.97	1632.42	2070.81	6001.6	551.534	864.483	7.12406	496.634	680.044	9.90265	515.207	54.1061	102.468	0	237.18	159.47	776.536	9562.66	529.108	599.081	44.7314	6.27232	166.358	96.196	551.364	11.3846	11.7078	0.761342
20240304	0	6	0	0	0	0	0	0	0	2246	3221.89	4087.12	11845.3	1088.55	1706.22	14.0606	496.634	680.044	9.90265	515.207	54.1061	102.468	0	237.18	159.47	776.536	9562.66	529.108	599.081	44.7314	13.554	359.486	207.872	1191.45	24.6012	25.2995	1.6452
20240304	0	7	0	0	0	0	0	0	0	2246	3221.89	4087.12	11845.3	1088.55	1706.22	14.0606	496.634	680.044	9.90265	515.207	54.1061	102.468	0	237.18	159.47	776.536	9562.66	529.108	599.081	44.7314	22.2054	588.946	340.556	1951.96	40.3042	41.4482	2.69533
20240304	0	8	0	0	0	0	0	0	0	1137.97	1632.42	2070.81	6001.6	551.534	864.483	7.12406	496.634	680.044	9.90265	515.207	54.1061	102.468	0	237.18	159.47	776.536	9562.66	529.108	599.081	44.7314	48.304	1281.15	740.82	4246.14	87.6746	90.1632	5.86321
20240304	0	9	38.2281	355.297	562.928	3282.37	526.199	885.993	1499.43	1137.97	1632.42	2070.81	6001.6	551.534	864.483	7.12406	496.634	680.044	9.90265	515.207	54.1061	102.468	0	237.18	159.47	776.536	9562.66	529.108	599.081	44.7314	50.2506	1332.78	770.674	4417.25	91.2078	93.7966	6.09949
20240304	0	10	38.2281	355.297	562.928	3282.37	526.199	885.993	1499.43	898.4	1288.76	1634.85	4738.11	435.422	682.487	5.62426	496.634	680.044	9.90265	515.207	54.1061	102.468	0	237.18	159.47	776.536	9562.66	529.108	599.081	44.7314	48.304	1281.15	740.82	4246.14	87.6746	90.1632	5.86321
20240304	0	11	38.2281	355.297	562.928	3282.37	526.199	885.993	1499.43	1347.6	1933.13	2452.27	7107.16	653.133	1023.73	8.43639	496.634	680.044	9.90265	515.207	54.1061	102.468	0	237.18	159.47	776.536	9562.66	529.108	599.081	44.7314	41.5271	1101.4	636.884	3650.41	75.374	77.5134	5.04061
[truncated: 7,260 more rows]
