# Supplementary material for: Source Analysis of Ozone Pollution in Liaoyuan City’s Atmosphere Based on Machine Learning Models and HYSPLIT Clustering Method
Source: Toxics. 2025 Jun 13;13(6):500. doi: 10.3390/toxics13060500 (PMC12197544; doi:10.3390/toxics13060500)
Supplement: Supplementary file 1 [file toxics-13-00500-s001.zip › toxics-3626334-supplementary/VOCs and isoprene data/block_hn_2227A.txt]

# INPUT M3 FILE  1: /home/cmaq/Backup1/hjt/combine/202406d03/COMBINE_ACONC_v54_gcc_202406d03_202406.nc
# AVERAGING TIME:  1
# OUTPUT TIME CONVENTION: GMT
# CREATION DATE: 22:30:58 EST  May 18, 2025  
 DATE  TIME   COL ROW LV     ISOP        
2024167 000000  14  37  1     9.6017E-02
2024167 010000  14  37  1     1.2274E-01
2024167 020000  14  37  1     1.3491E-01
2024167 030000  14  37  1     1.4781E-01
2024167 040000  14  37  1     1.6292E-01
2024167 050000  14  37  1     1.7571E-01
2024167 060000  14  37  1     1.8892E-01
2024167 070000  14  37  1     1.9562E-01
2024167 080000  14  37  1     2.1308E-01
2024167 090000  14  37  1     2.5691E-01
2024167 100000  14  37  1     5.3854E-01
2024167 110000  14  37  1     5.6298E-01
2024167 120000  14  37  1     4.9233E-01
2024167 130000  14  37  1     4.8287E-01
2024167 140000  14  37  1     1.4446E-01
2024167 150000  14  37  1     4.8321E-02
2024167 160000  14  37  1     3.9825E-02
2024167 170000  14  37  1     3.7114E-02
2024167 180000  14  37  1     4.8693E-02
2024167 190000  14  37  1     3.3247E-02
2024167 200000  14  37  1     8.6978E-02
2024167 210000  14  37  1     3.1396E-01
2024167 220000  14  37  1     5.0001E-01
2024167 230000  14  37  1     4.5030E-01
2024168 000000  14  37  1     3.1933E-01
2024168 010000  14  37  1     2.8796E-01
2024168 020000  14  37  1     2.1567E-01
2024168 030000  14  37  1     1.8596E-01
2024168 040000  14  37  1     2.1151E-01
2024168 050000  14  37  1     2.5135E-01
2024168 060000  14  37  1     2.6635E-01
2024168 070000  14  37  1     2.7706E-01
2024168 080000  14  37  1     3.6212E-01
2024168 090000  14  37  1     5.6657E-01
2024168 100000  14  37  1     1.4377E+00
2024168 110000  14  37  1     1.6176E+00
2024168 120000  14  37  1     3.0988E+00
2024168 130000  14  37  1     1.6154E+00
2024168 140000  14  37  1     3.8291E-01
2024168 150000  14  37  1     1.8704E-03
2024168 160000  14  37  1     9.9916E-04
2024168 170000  14  37  1     9.0393E-04
2024168 180000  14  37  1     6.7668E-04
2024168 190000  14  37  1     5.8267E-04
2024168 200000  14  37  1     2.4808E-02
2024168 210000  14  37  1     8.6250E-02
2024168 220000  14  37  1     1.6845E-01
2024168 230000  14  37  1     2.5456E-01
2024169 000000  14  37  1     3.0808E-01
2024169 010000  14  37  1     3.2063E-01
2024169 020000  14  37  1     3.1232E-01
2024169 030000  14  37  1     2.8895E-01
2024169 040000  14  37  1     3.0812E-01
2024169 050000  14  37  1     3.3246E-01
2024169 060000  14  37  1     3.6026E-01
2024169 070000  14  37  1     3.9511E-01
2024169 080000  14  37  1     4.3508E-01
2024169 090000  14  37  1     5.7598E-01
2024169 100000  14  37  1     1.2022E+00
2024169 110000  14  37  1     6.4258E-01
2024169 120000  14  37  1     3.1722E-01
2024169 130000  14  37  1     6.2727E-01
2024169 140000  14  37  1     2.3987E-01
2024169 150000  14  37  1     6.1072E-02
2024169 160000  14  37  1     3.6392E-02
2024169 170000  14  37  1     2.1297E-01
2024169 180000  14  37  1     5.0538E-01
2024169 190000  14  37  1     4.7211E-01
2024169 200000  14  37  1     2.5388E-01
2024169 210000  14  37  1     4.5780E-01
2024169 220000  14  37  1     8.2148E-01
2024169 230000  14  37  1     8.1902E-01
2024170 000000  14  37  1     5.6381E-01
2024170 010000  14  37  1     4.6846E-01
2024170 020000  14  37  1     4.1019E-01
2024170 030000  14  37  1     3.6156E-01
2024170 040000  14  37  1     4.1757E-01
2024170 050000  14  37  1     4.8010E-01
2024170 060000  14  37  1     4.7732E-01
2024170 070000  14  37  1     4.8481E-01
2024170 080000  14  37  1     5.6355E-01
2024170 090000  14  37  1     8.0377E-01
2024170 100000  14  37  1     1.9242E+00
2024170 110000  14  37  1     2.0135E+00
2024170 120000  14  37  1     7.6932E-01
2024170 130000  14  37  1     3.2636E-01
2024170 140000  14  37  1     9.9225E-03
2024170 150000  14  37  1     5.2674E-02
2024170 160000  14  37  1     1.1019E-01
2024170 170000  14  37  1     3.3286E-02
2024170 180000  14  37  1     5.8478E-03
2024170 190000  14  37  1     2.2841E-03
2024170 200000  14  37  1     5.5437E-02
2024170 210000  14  37  1     3.0962E-01
2024170 220000  14  37  1     6.8555E-01
2024170 230000  14  37  1     9.4626E-01
2024171 000000  14  37  1     1.0255E+00
2024171 010000  14  37  1     1.0027E+00
2024171 020000  14  37  1     8.5101E-01
2024171 030000  14  37  1     8.2837E-01
2024171 040000  14  37  1     8.0716E-01
2024171 050000  14  37  1     8.7200E-01
2024171 060000  14  37  1     9.2651E-01
2024171 070000  14  37  1     9.0714E-01
2024171 080000  14  37  1     9.2055E-01
2024171 090000  14  37  1     1.2783E+00
2024171 100000  14  37  1     2.2657E+00
2024171 110000  14  37  1     2.8377E+00
2024171 120000  14  37  1     2.6753E+00
2024171 130000  14  37  1     1.6779E+00
2024171 140000  14  37  1     7.8681E-01
2024171 150000  14  37  1     2.7090E-01
2024171 160000  14  37  1     7.5251E-02
2024171 170000  14  37  1     1.7446E-02
2024171 180000  14  37  1     4.1651E-03
2024171 190000  14  37  1     1.7927E-03
2024171 200000  14  37  1     6.6549E-02
2024171 210000  14  37  1     2.8563E-01
2024171 220000  14  37  1     4.8397E-01
2024171 230000  14  37  1     6.2080E-01
2024172 000000  14  37  1     5.4048E-01
2024172 010000  14  37  1     4.8667E-01
2024172 020000  14  37  1     4.6662E-01
2024172 030000  14  37  1     4.5456E-01
2024172 040000  14  37  1     4.6532E-01
2024172 050000  14  37  1     4.8338E-01
2024172 060000  14  37  1     5.0547E-01
2024172 070000  14  37  1     5.6893E-01
2024172 080000  14  37  1     6.8417E-01
2024172 090000  14  37  1     1.3195E+00
2024172 100000  14  37  1     2.4962E+00
2024172 110000  14  37  1     3.5225E+00
2024172 120000  14  37  1     2.9863E+00
2024172 130000  14  37  1     2.3878E+00
2024172 140000  14  37  1     1.7700E+00
2024172 150000  14  37  1     1.2373E+00
2024172 160000  14  37  1     8.8328E-01
2024172 170000  14  37  1     5.8071E-01
2024172 180000  14  37  1     3.0140E-01
2024172 190000  14  37  1     8.4927E-02
2024172 200000  14  37  1     8.8367E-02
2024172 210000  14  37  1     3.7777E-01
2024172 220000  14  37  1     5.6643E-01
2024172 230000  14  37  1     4.7092E-01
2024173 000000  14  37  1     4.4658E-01
2024173 010000  14  37  1     6.2970E-01
2024173 020000  14  37  1     1.0057E+00
2024173 030000  14  37  1     1.2823E+00
2024173 040000  14  37  1     1.5975E+00
2024173 050000  14  37  1     1.9015E+00
2024173 060000  14  37  1     2.3489E+00
2024173 070000  14  37  1     2.5727E+00
2024173 080000  14  37  1     2.7053E+00
2024173 090000  14  37  1     2.6285E+00
2024173 100000  14  37  1     2.8471E+00
2024173 110000  14  37  1     1.8321E+00
2024173 120000  14  37  1     6.2459E-01
2024173 130000  14  37  1     2.2103E-01
2024173 140000  14  37  1     4.2152E-02
2024173 150000  14  37  1     5.4200E-02
2024173 160000  14  37  1     1.8296E-01
2024173 170000  14  37  1     1.3413E-01
2024173 180000  14  37  1     5.6170E-02
2024173 190000  14  37  1     3.5616E-02
2024173 200000  14  37  1     6.0541E-02
2024173 210000  14  37  1     1.2120E-01
2024173 220000  14  37  1     2.7634E-01
2024173 230000  14  37  1     3.6895E-01
2024174 000000  14  37  1     3.6154E-01
2024174 010000  14  37  1     3.5791E-01
2024174 020000  14  37  1     3.4756E-01
2024174 030000  14  37  1     3.0346E-01
2024174 040000  14  37  1     3.0641E-01
2024174 050000  14  37  1     3.1376E-01
2024174 060000  14  37  1     3.5209E-01
2024174 070000  14  37  1     6.6242E-01
2024174 080000  14  37  1     5.8422E-01
2024174 090000  14  37  1     5.6509E-01
2024174 100000  14  37  1     7.0296E-01
2024174 110000  14  37  1     6.8683E-01
2024174 120000  14  37  1     1.2139E+00
2024174 130000  14  37  1     4.1997E-01
2024174 140000  14  37  1     4.0375E-02
2024174 150000  14  37  1     1.2673E-02
2024174 160000  14  37  1     7.1052E-03
2024174 170000  14  37  1     8.8425E-03
2024174 180000  14  37  1     7.6779E-03
2024174 190000  14  37  1     5.9574E-03
2024174 200000  14  37  1     8.2321E-02
2024174 210000  14  37  1     2.6493E-01
2024174 220000  14  37  1     2.5483E-01
2024174 230000  14  37  1     2.5381E-01
2024175 000000  14  37  1     1.8102E-01
2024175 010000  14  37  1     1.7358E-01
2024175 020000  14  37  1     1.8556E-01
2024175 030000  14  37  1     1.8136E-01
2024175 040000  14  37  1     1.4538E-01
2024175 050000  14  37  1     1.4125E-01
2024175 060000  14  37  1     1.3715E-01
2024175 070000  14  37  1     1.4056E-01
2024175 080000  14  37  1     1.6324E-01
2024175 090000  14  37  1     1.7187E-01
2024175 100000  14  37  1     1.1017E-01
2024175 110000  14  37  1     3.4000E-02
2024175 120000  14  37  1     1.5959E-02
2024175 130000  14  37  1     8.9979E-03
2024175 140000  14  37  1     9.8630E-03
2024175 150000  14  37  1     1.5530E-02
2024175 160000  14  37  1     2.0270E-02
2024175 170000  14  37  1     1.2931E-02
2024175 180000  14  37  1     5.6888E-03
2024175 190000  14  37  1     3.8646E-03
2024175 200000  14  37  1     9.1721E-03
2024175 210000  14  37  1     2.1658E-02
2024175 220000  14  37  1     7.7040E-02
2024175 230000  14  37  1     1.4284E-01
2024176 000000  14  37  1     1.1436E-01
2024176 010000  14  37  1     8.8587E-02
2024176 020000  14  37  1     7.8690E-02
2024176 030000  14  37  1     8.0000E-02
2024176 040000  14  37  1     8.0874E-02
2024176 050000  14  37  1     8.7834E-02
2024176 060000  14  37  1     1.0233E-01
2024176 070000  14  37  1     9.9674E-02
2024176 080000  14  37  1     1.0222E-01
2024176 090000  14  37  1     1.1226E-01
2024176 100000  14  37  1     1.5020E-01
2024176 110000  14  37  1     1.1768E-01
2024176 120000  14  37  1     6.9592E-02
2024176 130000  14  37  1     2.4904E-02
2024176 140000  14  37  1     1.5297E-02
2024176 150000  14  37  1     1.2711E-02
2024176 160000  14  37  1     1.8370E-02
2024176 170000  14  37  1     3.4597E-02
2024176 180000  14  37  1     3.4996E-02
2024176 190000  14  37  1     2.9124E-02
2024176 200000  14  37  1     4.6149E-02
2024176 210000  14  37  1     1.1611E-01
2024176 220000  14  37  1     2.0699E-01
2024176 230000  14  37  1     3.1546E-01
