# Supplementary material for: Source Analysis of Ozone Pollution in Liaoyuan City’s Atmosphere Based on Machine Learning Models and HYSPLIT Clustering Method
Source: Toxics. 2025 Jun 13;13(6):500. doi: 10.3390/toxics13060500 (PMC12197544; doi:10.3390/toxics13060500)
Supplement: Supplementary file 1 [file toxics-13-00500-s001.zip › toxics-3626334-supplementary/VOCs and isoprene data/block_hn_2228A.txt]

# INPUT M3 FILE  1: /home/cmaq/Backup1/hjt/combine/202406d03/COMBINE_ACONC_v54_gcc_202406d03_202406.nc
# AVERAGING TIME:  1
# OUTPUT TIME CONVENTION: GMT
# CREATION DATE: 22:22:52 EST  May 18, 2025  
 DATE  TIME   COL ROW LV     ISOP        
2024167 000000  15  38  1     1.1663E-01
2024167 010000  15  38  1     1.4540E-01
2024167 020000  15  38  1     1.5892E-01
2024167 030000  15  38  1     1.7020E-01
2024167 040000  15  38  1     1.8134E-01
2024167 050000  15  38  1     1.9018E-01
2024167 060000  15  38  1     2.0381E-01
2024167 070000  15  38  1     2.0321E-01
2024167 080000  15  38  1     2.0461E-01
2024167 090000  15  38  1     2.1539E-01
2024167 100000  15  38  1     3.0674E-01
2024167 110000  15  38  1     5.4350E-01
2024167 120000  15  38  1     5.1975E-01
2024167 130000  15  38  1     6.4434E-01
2024167 140000  15  38  1     1.8509E-01
2024167 150000  15  38  1     6.8356E-02
2024167 160000  15  38  1     4.5679E-02
2024167 170000  15  38  1     4.4552E-02
2024167 180000  15  38  1     5.1563E-02
2024167 190000  15  38  1     3.9812E-02
2024167 200000  15  38  1     7.6097E-02
2024167 210000  15  38  1     3.4072E-01
2024167 220000  15  38  1     5.6186E-01
2024167 230000  15  38  1     5.8978E-01
2024168 000000  15  38  1     4.5840E-01
2024168 010000  15  38  1     3.4741E-01
2024168 020000  15  38  1     2.6950E-01
2024168 030000  15  38  1     2.5478E-01
2024168 040000  15  38  1     2.9725E-01
2024168 050000  15  38  1     2.9655E-01
2024168 060000  15  38  1     3.1170E-01
2024168 070000  15  38  1     3.4327E-01
2024168 080000  15  38  1     3.6443E-01
2024168 090000  15  38  1     4.8635E-01
2024168 100000  15  38  1     9.7776E-01
2024168 110000  15  38  1     1.4542E+00
2024168 120000  15  38  1     2.9863E+00
2024168 130000  15  38  1     1.5519E+00
2024168 140000  15  38  1     3.6428E-01
2024168 150000  15  38  1     3.1365E-03
2024168 160000  15  38  1     2.0852E-03
2024168 170000  15  38  1     1.9687E-03
2024168 180000  15  38  1     1.5650E-03
2024168 190000  15  38  1     1.4906E-03
2024168 200000  15  38  1     2.1860E-02
2024168 210000  15  38  1     8.0273E-02
2024168 220000  15  38  1     1.9701E-01
2024168 230000  15  38  1     3.0789E-01
2024169 000000  15  38  1     3.7578E-01
2024169 010000  15  38  1     4.3487E-01
2024169 020000  15  38  1     4.1054E-01
2024169 030000  15  38  1     3.8537E-01
2024169 040000  15  38  1     3.8664E-01
2024169 050000  15  38  1     4.2737E-01
2024169 060000  15  38  1     4.4988E-01
2024169 070000  15  38  1     4.3926E-01
2024169 080000  15  38  1     4.3963E-01
2024169 090000  15  38  1     4.8085E-01
2024169 100000  15  38  1     5.2506E-01
2024169 110000  15  38  1     4.8715E-01
2024169 120000  15  38  1     2.5441E-01
2024169 130000  15  38  1     4.3300E-01
2024169 140000  15  38  1     1.4980E-01
2024169 150000  15  38  1     5.0433E-02
2024169 160000  15  38  1     3.2735E-02
2024169 170000  15  38  1     2.5588E-01
2024169 180000  15  38  1     3.6338E-01
2024169 190000  15  38  1     2.2356E-01
2024169 200000  15  38  1     1.4963E-01
2024169 210000  15  38  1     3.4223E-01
2024169 220000  15  38  1     7.9110E-01
2024169 230000  15  38  1     1.0279E+00
2024170 000000  15  38  1     7.1795E-01
2024170 010000  15  38  1     5.5849E-01
2024170 020000  15  38  1     5.5314E-01
2024170 030000  15  38  1     5.7051E-01
2024170 040000  15  38  1     5.7912E-01
2024170 050000  15  38  1     5.0124E-01
2024170 060000  15  38  1     5.2796E-01
2024170 070000  15  38  1     5.6092E-01
2024170 080000  15  38  1     6.2556E-01
2024170 090000  15  38  1     7.4769E-01
2024170 100000  15  38  1     1.1706E+00
2024170 110000  15  38  1     1.3334E+00
2024170 120000  15  38  1     3.5171E-01
2024170 130000  15  38  1     2.4895E-01
2024170 140000  15  38  1     1.4753E-02
2024170 150000  15  38  1     4.4535E-02
2024170 160000  15  38  1     1.0567E-01
2024170 170000  15  38  1     3.4887E-02
2024170 180000  15  38  1     6.6872E-03
2024170 190000  15  38  1     3.2195E-03
2024170 200000  15  38  1     5.9137E-02
2024170 210000  15  38  1     3.1842E-01
2024170 220000  15  38  1     7.0821E-01
2024170 230000  15  38  1     9.8279E-01
2024171 000000  15  38  1     1.0650E+00
2024171 010000  15  38  1     1.0521E+00
2024171 020000  15  38  1     9.0468E-01
2024171 030000  15  38  1     8.8247E-01
2024171 040000  15  38  1     8.6587E-01
2024171 050000  15  38  1     9.2019E-01
2024171 060000  15  38  1     9.7048E-01
2024171 070000  15  38  1     9.3902E-01
2024171 080000  15  38  1     9.2821E-01
2024171 090000  15  38  1     1.2306E+00
2024171 100000  15  38  1     2.2023E+00
2024171 110000  15  38  1     2.7757E+00
2024171 120000  15  38  1     2.6319E+00
2024171 130000  15  38  1     1.6818E+00
2024171 140000  15  38  1     8.0603E-01
2024171 150000  15  38  1     2.8333E-01
2024171 160000  15  38  1     8.2010E-02
2024171 170000  15  38  1     2.3579E-02
2024171 180000  15  38  1     9.3271E-03
2024171 190000  15  38  1     6.0478E-03
2024171 200000  15  38  1     7.4822E-02
2024171 210000  15  38  1     3.3083E-01
2024171 220000  15  38  1     5.2608E-01
2024171 230000  15  38  1     6.5669E-01
2024172 000000  15  38  1     5.8463E-01
2024172 010000  15  38  1     5.3313E-01
2024172 020000  15  38  1     5.1968E-01
2024172 030000  15  38  1     5.0646E-01
2024172 040000  15  38  1     5.1626E-01
2024172 050000  15  38  1     5.2205E-01
2024172 060000  15  38  1     5.3054E-01
2024172 070000  15  38  1     5.9274E-01
2024172 080000  15  38  1     6.6559E-01
2024172 090000  15  38  1     1.1889E+00
2024172 100000  15  38  1     2.3691E+00
2024172 110000  15  38  1     3.3516E+00
2024172 120000  15  38  1     2.8842E+00
2024172 130000  15  38  1     2.2986E+00
2024172 140000  15  38  1     1.7010E+00
2024172 150000  15  38  1     1.2038E+00
2024172 160000  15  38  1     8.3553E-01
2024172 170000  15  38  1     5.5261E-01
2024172 180000  15  38  1     3.0629E-01
2024172 190000  15  38  1     9.4571E-02
2024172 200000  15  38  1     9.9025E-02
2024172 210000  15  38  1     4.2241E-01
2024172 220000  15  38  1     6.9899E-01
2024172 230000  15  38  1     5.6446E-01
2024173 000000  15  38  1     5.1781E-01
2024173 010000  15  38  1     6.5453E-01
2024173 020000  15  38  1     9.7533E-01
2024173 030000  15  38  1     1.1796E+00
2024173 040000  15  38  1     1.4387E+00
2024173 050000  15  38  1     1.7478E+00
2024173 060000  15  38  1     2.2133E+00
2024173 070000  15  38  1     2.4848E+00
2024173 080000  15  38  1     2.5933E+00
2024173 090000  15  38  1     2.5495E+00
2024173 100000  15  38  1     2.8170E+00
2024173 110000  15  38  1     1.8182E+00
2024173 120000  15  38  1     5.3146E-01
2024173 130000  15  38  1     2.0952E-01
2024173 140000  15  38  1     4.1110E-02
2024173 150000  15  38  1     4.4422E-02
2024173 160000  15  38  1     1.6052E-01
2024173 170000  15  38  1     1.3662E-01
2024173 180000  15  38  1     5.6706E-02
2024173 190000  15  38  1     3.8316E-02
2024173 200000  15  38  1     6.3211E-02
2024173 210000  15  38  1     1.1054E-01
2024173 220000  15  38  1     2.9254E-01
2024173 230000  15  38  1     4.2960E-01
2024174 000000  15  38  1     3.7723E-01
2024174 010000  15  38  1     3.3587E-01
2024174 020000  15  38  1     3.6613E-01
2024174 030000  15  38  1     3.3105E-01
2024174 040000  15  38  1     3.3203E-01
2024174 050000  15  38  1     3.6602E-01
2024174 060000  15  38  1     4.7955E-01
2024174 070000  15  38  1     6.4467E-01
2024174 080000  15  38  1     6.6591E-01
2024174 090000  15  38  1     5.5159E-01
2024174 100000  15  38  1     6.6668E-01
2024174 110000  15  38  1     6.3882E-01
2024174 120000  15  38  1     1.0714E+00
2024174 130000  15  38  1     4.4826E-01
2024174 140000  15  38  1     3.0580E-02
2024174 150000  15  38  1     1.2221E-02
2024174 160000  15  38  1     7.4411E-03
2024174 170000  15  38  1     8.9242E-03
2024174 180000  15  38  1     6.8960E-03
2024174 190000  15  38  1     3.4816E-03
2024174 200000  15  38  1     3.1748E-02
2024174 210000  15  38  1     1.8138E-01
2024174 220000  15  38  1     2.7708E-01
2024174 230000  15  38  1     2.8708E-01
2024175 000000  15  38  1     2.2720E-01
2024175 010000  15  38  1     2.1400E-01
2024175 020000  15  38  1     2.0296E-01
2024175 030000  15  38  1     1.8968E-01
2024175 040000  15  38  1     1.4112E-01
2024175 050000  15  38  1     1.5426E-01
2024175 060000  15  38  1     1.5229E-01
2024175 070000  15  38  1     1.4693E-01
2024175 080000  15  38  1     1.2774E-01
2024175 090000  15  38  1     1.2037E-01
2024175 100000  15  38  1     9.1988E-02
2024175 110000  15  38  1     3.5194E-02
2024175 120000  15  38  1     2.1060E-02
2024175 130000  15  38  1     1.0873E-02
2024175 140000  15  38  1     1.3611E-02
2024175 150000  15  38  1     1.9679E-02
2024175 160000  15  38  1     2.1221E-02
2024175 170000  15  38  1     1.5848E-02
2024175 180000  15  38  1     8.1266E-03
2024175 190000  15  38  1     5.2199E-03
2024175 200000  15  38  1     1.6534E-02
2024175 210000  15  38  1     3.3156E-02
2024175 220000  15  38  1     8.8354E-02
2024175 230000  15  38  1     1.6411E-01
2024176 000000  15  38  1     1.3126E-01
2024176 010000  15  38  1     9.0510E-02
2024176 020000  15  38  1     7.3094E-02
2024176 030000  15  38  1     7.7807E-02
2024176 040000  15  38  1     8.5546E-02
2024176 050000  15  38  1     9.1140E-02
2024176 060000  15  38  1     1.1451E-01
2024176 070000  15  38  1     1.1074E-01
2024176 080000  15  38  1     9.6561E-02
2024176 090000  15  38  1     8.2090E-02
2024176 100000  15  38  1     1.2421E-01
2024176 110000  15  38  1     1.2274E-01
2024176 120000  15  38  1     5.5496E-02
2024176 130000  15  38  1     2.3830E-02
2024176 140000  15  38  1     1.3154E-02
2024176 150000  15  38  1     1.0750E-02
2024176 160000  15  38  1     1.1501E-02
2024176 170000  15  38  1     1.6690E-02
2024176 180000  15  38  1     3.3159E-02
2024176 190000  15  38  1     4.4220E-02
2024176 200000  15  38  1     6.3718E-02
2024176 210000  15  38  1     1.2067E-01
2024176 220000  15  38  1     1.8445E-01
2024176 230000  15  38  1     2.9278E-01
