# Supplementary material for: Source Analysis of Ozone Pollution in Liaoyuan City’s Atmosphere Based on Machine Learning Models and HYSPLIT Clustering Method
Source: Toxics. 2025 Jun 13;13(6):500. doi: 10.3390/toxics13060500 (PMC12197544; doi:10.3390/toxics13060500)
Supplement: Supplementary file 1 [file toxics-13-00500-s001.zip › toxics-3626334-supplementary/VOCs and isoprene data/block_liaoyuan-VOCs-isoprene.xlsx]

## Sheet: STATISTICS
date	hour(UTC)	Observed O3(ug m-3)	Simulated O3(ug m-3)	VOC(ppbV)	2227A(ppbV)	2228A(ppbV)	2227A(ppbV)	2228A(ppbV)	ISOPRENE(ppbV) Right
20240615	0	65	57.4446	12.9665	26.557	27.058	0.096017	0.11663	0.106324	O3 OBS-SIM	0.630463
20240615	1	78	57.0954	17.2735	26.143	27.146	0.12274	0.1454	0.13407	VOC-O3	-0.474597
20240615	2	88	61.0779	17.669	28.035	28.971	0.13491	0.15892	0.146915	VOC-ISO	-0.0487039
20240615	3	96	64.8064	17.2905	29.764	30.722	0.14781	0.1702	0.159005	O3-ISO	0.273966
20240615	4	96	66.7543	17.094	30.573	31.731	0.16292	0.18134	0.17213
20240615	5	99	70.5514	17.946	32.349	33.499	0.17571	0.19018	0.182945
20240615	6	103	74.0014	19.5035	33.873	35.195	0.18892	0.20381	0.196365
20240615	7	106	74.9164	19.8155	34.171	35.751	0.19562	0.20321	0.199415
20240615	8	104	73.1936	21.9105	32.936	35.378	0.21308	0.20461	0.208845
20240615	9	102	65.5918	28.9235	28.303	32.916	0.25691	0.21539	0.23615
20240615	10	101	22.7253	108.242	4.0803	17.13	0.53854	0.30674	0.42264
20240615	11	85	0.253016	210.32	0.042058	0.19409	0.56298	0.5435	0.55324
20240615	12	72	5.83654	102.216	5.4393	0.0081409	0.49233	0.51975	0.50604
20240615	13	53	3.91515	106.126	3.642	0.01214	0.48287	0.64434	0.563605
20240615	14	85	0.0200471	190.495	0.011906	0.0068046	0.14446	0.18509	0.164775
20240615	15	71	0.0498078	207.27	0.046342	0.0001453	0.048321	0.068356	0.0583385
20240615	16	61	0.0010193	249.89	0.00059014	0.00036121	0.039825	0.045679	0.042752
20240615	17	46	0.00113567	190.48	0.00096728	9.2679e-05	0.037114	0.044552	0.040833
20240615	18	32	1.0576	82.299	0.72127	0.26582	0.048693	0.051563	0.050128
20240615	19	30	10.4113	52.507	6.6849	3.0323	0.033247	0.039812	0.0365295
20240615	20	28	10.2524	66.9435	6.3557	3.2132	0.086978	0.076097	0.0815375
20240615	21	24	24.436	60.829	14.76	8.0469	0.31396	0.34072	0.32734
20240615	22	35	35.2329	45.9985	18.374	14.51	0.50001	0.56186	0.530935
20240615	23	58	45.6771	36.7065	22.908	19.724	0.4503	0.58978	0.52004
20240616	0	66	54.4479	41.0065	27.523	23.295	0.31933	0.4584	0.388865
20240616	1	78	61.5343	41.642	27.363	30.069	0.28796	0.34741	0.317685
20240616	2	93	75.4039	29.9125	33.818	36.559	0.21567	0.2695	0.242585
20240616	3	105	83.7621	22.8435	38.116	40.062	0.18596	0.25478	0.22037
20240616	4	110	84.2346	24.1865	39.106	39.513	0.21151	0.29725	0.25438
20240616	5	111	86.0079	25.437	39.955	40.319	0.25135	0.29655	0.27395
20240616	6	113	85.9093	25.74	40.89	39.292	0.26635	0.3117	0.289025
20240616	7	126	85.9104	18.779	41.019	39.164	0.27706	0.34327	0.310165
20240616	8	130	88.0618	16.8915	41.653	40.538	0.36212	0.36443	0.363275
20240616	9	130	88.5	21.1965	41.613	40.987	0.56657	0.48635	0.52646
20240616	10	133	46.3168	55.5885	18.422	24.807	1.4377	0.97776	1.20773
20240616	11	123	37.4175	60.896	21.13	13.793	1.6176	1.4542	1.5359
20240616	12	116	47.6571	61.4845	24.843	19.637	3.0988	2.9863	3.04255
20240616	13	118	43.1293	54.5525	20.37	19.884	1.6154	1.5519	1.58365
20240616	14	128	51.3632	54.709	23.749	24.19	0.38291	0.36428	0.373595
20240616	15	130	55.2107	60.3475	24.807	26.723	0.0018704	0.0031365	0.00250345
20240616	16	114	43.2879	74.271	19.047	21.355	0.00099916	0.0020852	0.00154218
20240616	17	106	42.7521	76.323	19.96	19.942	0.00090393	0.0019687	0.00143631
20240616	18	117	46.4014	67.1115	21.562	21.746	0.00067668	0.001565	0.00112084
20240616	19	137	50.4986	55.7275	23.469	23.663	0.00058267	0.0014906	0.00103663
20240616	20	143	52.5246	48.6175	24.387	24.636	0.024808	0.02186	0.023334
20240616	21	144	54.3686	47.473	25.356	25.388	0.08625	0.080273	0.0832615
20240616	22	147	56.88	50.721	26.661	26.427	0.16845	0.19701	0.18273
20240616	23	151	63.6471	42.6055	29.689	29.715	0.25456	0.30789	0.281225
20240617	0	156	66.0439	43.1635	31.809	29.832	0.30808	0.37578	0.34193
20240617	1	160	62.8232	47.371	30.936	27.699	0.32063	0.43487	0.37775
20240617	2	157	70.6779	35.895	32.659	33.307	0.31232	0.41054	0.36143
20240617	3	153	76.5761	24.359	35.602	35.869	0.28895	0.38537	0.33716
20240617	4	158	75.5732	22.3205	34.871	35.664	0.30812	0.38664	0.34738
20240617	5	144	75.7318	23.182	35.149	35.534	0.33246	0.42737	0.379915
20240617	6	139	77.655	22.33	35.772	36.706	0.36026	0.44988	0.40507
20240617	7	128	78.4511	22.2545	36.073	37.148	0.39511	0.43926	0.417185
20240617	8	138	74.73	25.298	33.776	35.972	0.43508	0.43963	0.437355
20240617	9	135	61.0982	35.7425	25.597	31.428	0.57598	0.48085	0.528415
20240617	10	120	28.6903	79.016	3.8656	22.912	1.2022	0.52506	0.86363
20240617	11	106	42.1811	54.5865	13.103	26.266	0.64258	0.48715	0.564865
20240617	12	96	38.7986	58.6675	14.967	21.245	0.31722	0.25441	0.285815
20240617	13	76	12.6196	84.7845	0.64628	11.132	0.62727	0.433	0.530135
20240617	14	55	16.5571	64.9675	2.5933	12.86	0.23987	0.1498	0.194835
20240617	15	50	17.5139	64.858	4.6923	11.654	0.061072	0.050433	0.0557525
20240617	16	9	24.5268	59.622	8.7767	14.115	0.036392	0.032735	0.0345635
20240617	17	8	25.0529	56.2195	9.0907	14.292	0.21297	0.25588	0.234425
20240617	18	8	15.7451	68.53	3.0274	11.668	0.50538	0.36338	0.43438
20240617	19	5	12.5214	82.094	3.2236	8.463	0.47211	0.22356	0.347835
20240617	20	6	21.2849	69.9555	8.8309	11.035	0.25388	0.14963	0.201755
20240617	21	8	31.2986	57.736	13	16.212	0.4578	0.34223	0.400015
20240617	22	9	36.8582	61.914	16.757	17.644	0.82148	0.7911	0.80629
20240617	23	19	57.8882	55.0425	27.587	26.442	0.81902	1.0279	0.92346
20240618	0	32	82.0918	40.2415	38.719	37.9	0.56381	0.71795	0.64088
20240618	1	55	88.9875	31.775	41.31	41.745	0.46846	0.55849	0.513475
20240618	2	90	95.9207	29.8785	44.958	44.568	0.41019	0.55314	0.481665
20240618	3	112	97.8889	26.831	46.066	45.297	0.36156	0.57051	0.466035
20240618	4	170	100.544	26.6635	47.401	46.44	0.41757	0.57912	0.498345
20240618	5	193	103.631	26.2135	48.497	48.225	0.4801	0.50124	0.49067
20240618	6	200	110.023	26.6755	52.093	50.595	0.47732	0.52796	0.50264
20240618	7	202	125.321	30.0865	59.631	57.335	0.48481	0.56092	0.522865
20240618	8	209	125.634	33.753	58.778	58.48	0.56355	0.62556	0.594555
20240618	9	213	105.582	38.4785	49.707	48.836	0.80377	0.74769	0.77573
20240618	10	190	73.6457	71.307	29.101	39.635	1.9242	1.1706	1.5474
20240618	11	169	47.3121	92.155	14.469	29.689	2.0135	1.3334	1.67345
20240618	12	62	36.5379	96.856	11.633	22.469	0.76932	0.35171	0.560515
20240618	13	54	86.13	85.2985	41.785	38.603	0.32636	0.24895	0.287655
20240618	14	55	47.8779	53.519	21.713	22.973	0.0099225	0.014753	0.0123378
20240618	15	83	16.7395	50.536	7.3771	8.2464	0.052674	0.044535	0.0486045
20240618	16	96	11.7517	52.881	5.24	5.7283	0.11019	0.10567	0.10793
20240618	17	67	19.704	42.118	9.1244	9.266	0.033286	0.034887	0.0340865
20240618	18	43	24.6032	35.798	11.423	11.54	0.0058478	0.0066872	0.0062675
20240618	19	64	26.0057	33.182	12.096	12.176	0.0022841	0.0032195	0.0027518
20240618	20	94	28.6982	31.0515	13.39	13.395	0.055437	0.059137	0.057287
20240618	21	136	36.1232	29.6695	16.873	16.842	0.30962	0.31842	0.31402
20240618	22	167	43.26	27.6535	20.272	20.104	0.68555	0.70821	0.69688
20240618	23	175	49.3329	26.3905	23.06	22.984	0.94626	0.98279	0.964525
20240619	0	182	55.7689	28.874	26.089	25.962	1.0255	1.065	1.04525
20240619	1	189	63.8175	32.3875	29.814	29.749	1.0027	1.0521	1.0274
20240619	2	195	78.7146	32.5355	36.709	36.758	0.85101	0.90468	0.877845
20240619	3	202	90.5357	35.69	42.192	42.308	0.82837	0.88247	0.85542
20240619	4	224	105.976	36.5815	49.394	49.517	0.80716	0.86587	0.836515
20240619	5	236	111.241	38.852	51.776	52.049	0.872	0.92019	0.896095
20240619	6	233	116.715	43.6615	54.463	54.471	0.92651	0.97048	0.948495
20240619	7	216	134.237	46.623	62.838	62.45	0.90714	0.93902	0.92308
20240619	8	194	147.293	45.3235	68.786	68.687	0.92055	0.92821	0.92438
20240619	9	199	127.427	44.7525	59.489	59.443	1.2783	1.2306	1.25445
20240619	10	193	97.9543	48.2335	46.429	44.995	2.2657	2.2023	2.234
20240619	11	173	85.7346	50.291	41.09	38.929	2.8377	2.7757	2.8067
20240619	12	126	69.6996	49.2575	33.47	31.583	2.6753	2.6319	2.6536
20240619	13	117	58.455	38.4585	27.789	26.769	1.6779	1.6818	1.67985
20240619	14	110	50.3282	29.786	23.778	23.195	0.78681	0.80603	0.79642
20240619	15	90	45.045	25.4735	21.417	20.625	0.2709	0.28333	0.277115
20240619	16	81	42.9611	23.4185	20.647	19.45	0.075251	0.08201	0.0786305
20240619	17	101	40.8375	23.4145	20.185	17.93	0.017446	0.023579	0.0205125
20240619	18	117	37.0864	26.62	19.203	15.411	0.0041651	0.0093271	0.0067461
20240619	19	109	34.95	27.497	18.599	14.021	0.0017927	0.0060478	0.00392025
20240619	20	94	35.9968	24.739	18.464	15.133	0.066549	0.074822	0.0706855
20240619	21	99	40.9318	21.8125	20.062	18.141	0.28563	0.33083	0.30823
20240619	22	113	46.3821	19.474	22.117	21.173	0.48397	0.52608	0.505025
20240619	23	128	51.6557	18.9365	24.274	23.938	0.6208	0.65669	0.638745
20240620	0	144	60.6729	18.8985	28.486	28.142	0.54048	0.58463	0.562555
20240620	1	156	70.9371	20.2195	33.216	32.992	0.48667	0.53313	0.5099
20240620	2	164	82.8493	21.5455	38.755	38.571	0.46662	0.51968	0.49315
20240620	3	170	94.7904	22.47	44.313	44.158	0.45456	0.50646	0.48051
20240620	4	172	107.265	24.4975	50.212	49.902	0.46532	0.51626	0.49079
20240620	5	178	120.619	27.237	56.436	56.142	0.48338	0.52205	0.502715
20240620	6	184	131.014	28.8775	61.227	61.053	0.50547	0.53054	0.518005
20240620	7	193	136.317	30.4475	63.692	63.537	0.56893	0.59274	0.580835
20240620	8	199	129.951	31.6645	60.743	60.545	0.68417	0.66559	0.67488
20240620	9	193	108.71	39.9665	50.925	50.538	1.3195	1.1889	1.2542
20240620	10	192	85.5568	57.869	41.322	38.531	2.4962	2.3691	2.43265
20240620	11	180	69.6739	65.6015	34.538	30.491	3.5225	3.3516	3.43705
20240620	12	131	59.6604	57.045	28.939	26.744	2.9863	2.8842	2.93525
20240620	13	83	55.3532	51.0445	25.659	26.004	2.3878	2.2986	2.3432
20240620	14	41	54.3343	45.3555	25.064	25.648	1.77	1.701	1.7355
20240620	15	28	52.9264	41.228	24.364	25.034	1.2373	1.2038	1.22055
20240620	16	16	44.5629	39.8775	20.621	20.971	0.88328	0.83553	0.859405
20240620	17	10	34.1239	41.1545	16.147	15.702	0.58071	0.55261	0.56666
20240620	18	4	25.3736	47.0415	12.668	11.014	0.3014	0.30629	0.303845
20240620	19	6	18.6068	58.328	11.166	6.2003	0.084927	0.094571	0.089749
20240620	20	6	21.6317	55.0425	12.28	7.9096	0.088367	0.099025	0.093696
20240620	21	8	28.0907	51.387	14.514	11.704	0.37777	0.42241	0.40009
20240620	22	10	41.865	36.4645	21.217	17.857	0.56643	0.69899	0.63271
20240620	23	26	57.3846	20.8445	27.171	26.388	0.47092	0.56446	0.51769
20240621	0	37	65.4375	18.452	30.811	30.264	0.44658	0.51781	0.482195
20240621	1	108	68.4257	17.82	32.015	31.849	0.6297	0.65453	0.642115
20240621	2	154	69.3932	19.2485	32.379	32.388	1.0057	0.97533	0.990515
20240621	3	138	72.4971	21.923	33.632	34.032	1.2823	1.1796	1.23095
20240621	4	144	74.9421	25.2575	34.677	35.269	1.5975	1.4387	1.5181
20240621	5	152	74.6604	27.5845	34.69	34.993	1.9015	1.7478	1.82465
20240621	6	153	74.28	30.779	34.652	34.676	2.3489	2.2133	2.2811
20240621	7	158	76.5332	33.4165	35.931	35.5	2.5727	2.4848	2.52875
20240621	8	164	79.2943	36.5795	37.44	36.568	2.7053	2.5933	2.6493
20240621	9	171	79.6843	40.4325	38.061	36.311	2.6285	2.5495	2.589
20240621	10	177	69.15	47.2865	33.255	31.285	2.8471	2.817	2.83205
20240621	11	187	67.83	45.7845	31.725	31.583	1.8321	1.8182	1.82515
20240621	12	153	78.7457	39.5395	36.04	37.456	0.62459	0.53146	0.578025
20240621	13	152	72.2957	36.4275	36.048	31.428	0.22103	0.20952	0.215275
20240621	14	142	65.4504	35.5145	29.879	31.208	0.042152	0.04111	0.041631
20240621	15	115	49.7475	30.61	23.286	23.145	0.0542	0.044422	0.049311
20240621	16	88	43.1882	27.98	20.475	19.834	0.18296	0.16052	0.17174
20240621	17	72	36.4275	28.302	17.163	16.836	0.13413	0.13662	0.135375
20240621	18	118	34.5729	29.168	16.783	15.485	0.05617	0.056706	0.056438
20240621	19	114	37.9061	28.5715	18.538	16.841	0.035616	0.038316	0.036966
20240621	20	109	44.7729	25.966	21.999	19.789	0.060541	0.063211	0.061876
20240621	21	103	50.3079	19.897	23.646	23.308	0.1212	0.11054	0.11587
20240621	22	98	56.8125	19.129	26.834	26.191	0.27634	0.29254	0.28444
20240621	23	94	63.6996	19.3025	29.68	29.773	0.36895	0.4296	0.399275
20240622	0	94	68.5982	21.19	32.344	31.681	0.36154	0.37723	0.369385
20240622	1	100	78.2593	22.7305	36.587	36.455	0.35791	0.33587	0.34689
20240622	2	107	90.2143	24.477	41.988	42.212	0.34756	0.36613	0.356845
20240622	3	117	103.716	25.979	48.307	48.495	0.30346	0.33105	0.317255
20240622	4	125	119.433	30.8285	55.946	55.525	0.30641	0.33203	0.31922
20240622	5	135	135.043	39.5495	63.343	62.697	0.31376	0.36602	0.33989
20240622	6	139	133.364	51.581	62.8	61.673	0.35209	0.47955	0.41582
20240622	7	139	123.705	59.129	57.97	57.488	0.66242	0.64467	0.653545
20240622	8	141	124.703	60.504	58.494	57.895	0.58422	0.66591	0.625065
20240622	9	138	122.957	65.0505	57.069	57.691	0.56509	0.55159	0.55834
20240622	10	135	105.851	79.9265	50.841	47.953	0.70296	0.66668	0.68482
20240622	11	124	97.3436	85.0585	49.126	41.728	0.68683	0.63882	0.662825
20240622	12	110	89.6004	86.0595	42.419	41.208	1.2139	1.0714	1.14265
20240622	13	107	83.9636	73.7895	39.833	38.533	0.41997	0.44826	0.434115
20240622	14	113	91.0436	47.638	40.992	43.982	0.040375	0.03058	0.0354775
20240622	15	110	89.7204	36.808	39.782	43.957	0.012673	0.012221	0.012447
20240622	16	93	80.1771	33.4685	34.793	40.039	0.0071052	0.0074411	0.00727315
20240622	17	81	75.3268	38.7055	34.095	36.21	0.0088425	0.0089242	0.00888335
20240622	18	76	63.4618	42.0165	29	30.231	0.0076779	0.006896	0.00728695
20240622	19	68	74.4493	38.576	32.977	36.509	0.0059574	0.0034816	0.0047195
20240622	20	58	68.6014	43.766	28.751	35.277	0.082321	0.031748	0.0570345
20240622	21	47	63.2164	39.067	26.059	32.943	0.26493	0.18138	0.223155
20240622	22	52	81.1896	26.8715	38.628	37.149	0.25483	0.27708	0.265955
20240622	23	52	92.0154	27.0065	43.269	42.612	0.25381	0.28708	0.270445
20240623	0	46	95.9496	30.1515	45.153	44.4	0.18102	0.2272	0.20411
20240623	1	42	100.754	31.742	47.095	46.942	0.17358	0.214	0.19379
20240623	2	44	102.342	35.624	47.261	48.258	0.18556	0.20296	0.19426
20240623	3	49	90.75	42.3305	42.387	42.313	0.18136	0.18968	0.18552
20240623	4	51	78.6225	48.271	36.377	37.004	0.14538	0.14112	0.14325
20240623	5	53	83.7257	44.7605	39.195	38.949	0.14125	0.15426	0.147755
20240623	6	46	94.1111	41.872	43.201	44.636	0.13715	0.15229	0.14472
20240623	7	46	97.7764	39.795	45.785	45.473	0.14056	0.14693	0.143745
20240623	8	41	93.2711	40.0465	41.164	45.889	0.16324	0.12774	0.14549
20240623	9	50	83.2329	45.3975	32.795	44.889	0.17187	0.12037	0.14612
20240623	10	42	67.2857	51.139	24.537	38.263	0.11017	0.091988	0.101079
20240623	11	39	59.0014	46.4535	25.255	29.813	0.034	0.035194	0.034597
20240623	12	40	52.4454	43.17	24.047	24.902	0.015959	0.02106	0.0185095
20240623	13	41	40.9864	44.159	17.356	20.898	0.0089979	0.010873	0.00993545
20240623	14	42	21.5704	53.5335	8.5224	11.61	0.009863	0.013611	0.011737
20240623	15	39	10.4516	63.4525	1.9698	7.785	0.01553	0.019679	0.0176045
20240623	16	33	8.05395	75.0165	0.77672	6.7403	0.02027	0.021221	0.0207455
20240623	17	31	3.88094	64.0745	0.73541	2.8868	0.012931	0.015848	0.0143895
20240623	18	36	16.0182	38.939	8.1142	6.8361	0.0056888	0.0081266	0.0069077
20240623	19	43	17.8106	35.736	8.3109	8.3123	0.0038646	0.0052199	0.00454225
20240623	20	43	15.8661	35.772	6.5909	8.2175	0.0091721	0.016534	0.0128531
20240623	21	46	22.0995	33.866	9.0542	11.572	0.021658	0.033156	0.027407
20240623	22	48	32.5821	31.946	14.158	16.252	0.07704	0.088354	0.082697
20240623	23	47	43.5589	29.527	19.835	20.82	0.14284	0.16411	0.153475
20240624	0	52	45.2068	30.8415	21.098	21.095	0.11436	0.13126	0.12281
20240624	1	50	28.7379	43.4325	13.107	13.715	0.088587	0.09051	0.0895485
20240624	2	55	21.9654	44.3875	10.17	10.331	0.07869	0.073094	0.075892
20240624	3	56	24.6461	43.0435	11.27	11.733	0.08	0.077807	0.0789035
20240624	4	57	30.9504	42.152	14.418	14.469	0.080874	0.085546	0.08321
20240624	5	56	30.2636	43.7325	13.947	14.299	0.087834	0.09114	0.089487
20240624	6	64	34.8	43.531	17.527	14.953	0.10233	0.11451	0.10842
20240624	7	68	55.8279	33.908	26.694	25.412	0.099674	0.11074	0.105207
20240624	8	66	68.2489	27.755	32.125	31.574	0.10222	0.096561	0.0993905
20240624	9	69	55.7743	35.3885	25.76	26.296	0.11226	0.08209	0.097175
20240624	10	66	31.8782	57.11	13.942	15.811	0.1502	0.12421	0.137205
20240624	11	70	17.0098	67.2465	5.7328	10.143	0.11768	0.12274	0.12021
20240624	12	67	14.4599	60.3755	4.639	8.8569	0.069592	0.055496	0.062544
20240624	13	62	21.4256	44.9595	9.0222	10.975	0.024904	0.02383	0.024367
20240624	14	56	32.0539	31.2745	13.679	16.238	0.015297	0.013154	0.0142255
20240624	15	56	28.4229	34.0225	11.155	15.373	0.012711	0.01075	0.0117305
20240624	16	53	14.5723	65.9735	1.4328	12.168	0.01837	0.011501	0.0149355
20240624	17	51	4.0969	195.032	0.00017724	3.8236	0.034597	0.01669	0.0256435
20240624	18	47	0.0105603	208.78	4.4913e-07	0.0098558	0.034996	0.033159	0.0340775
20240624	19	41	1.06972e-05	187.04	9.5185e-08	9.8889e-06	0.029124	0.04422	0.036672
20240624	20	40	0.501546	148.91	0.29666	0.17145	0.046149	0.063718	0.0549335
20240624	21	37	3.30439	136.439	1.7922	1.2919	0.11611	0.12067	0.11839
20240624	22	43	6.9345	130.7	3.2043	3.2679	0.20699	0.18445	0.19572
20240624	23	50	17.3872	90.877	9.058	7.1701	0.31546	0.29278	0.30412

## Sheet: VOCs
DATE	TIME	COL	ROW	LV	VOC(ppbv)	VOC	VOC CityAverage(ppbV)
20240615	0	14	37	1	12.64	13.293	12.9665
20240615	10000	14	37	1	18.224	16.323	17.2735
20240615	20000	14	37	1	18.492	16.846	17.669
20240615	30000	14	37	1	18.096	16.485	17.2905
20240615	40000	14	37	1	18.256	15.932	17.094
20240615	50000	14	37	1	19.462	16.43	17.946
20240615	60000	14	37	1	21.115	17.892	19.5035
20240615	70000	14	37	1	21.604	18.027	19.8155
20240615	80000	14	37	1	23.909	19.912	21.9105
20240615	90000	14	37	1	31.996	25.851	28.9235
20240615	100000	14	37	1	160.65	55.834	108.242
20240615	110000	14	37	1	195.43	225.21	210.32
20240615	120000	14	37	1	51.341	153.09	102.216
20240615	130000	14	37	1	71.752	140.5	106.126
20240615	140000	14	37	1	161.89	219.1	190.495
20240615	150000	14	37	1	120.26	294.28	207.27
20240615	160000	14	37	1	232.85	266.93	249.89
20240615	170000	14	37	1	147.41	233.55	190.48
20240615	180000	14	37	1	66.375	98.223	82.299
20240615	190000	14	37	1	39.465	65.549	52.507
20240615	200000	14	37	1	53.479	80.408	66.9435
20240615	210000	14	37	1	38.107	83.551	60.829
20240615	220000	14	37	1	33.186	58.811	45.9985
20240615	230000	14	37	1	29.2	44.213	36.7065
20240616	0	14	37	1	33.079	48.934	41.0065
20240616	10000	14	37	1	44.692	38.592	41.642
20240616	20000	14	37	1	32.223	27.602	29.9125
20240616	30000	14	37	1	23.547	22.14	22.8435
20240616	40000	14	37	1	23.98	24.393	24.1865
20240616	50000	14	37	1	25.245	25.629	25.437
20240616	60000	14	37	1	23.09	28.39	25.74
20240616	70000	14	37	1	14.4	23.158	18.779
20240616	80000	14	37	1	14.188	19.595	16.8915
20240616	90000	14	37	1	17.543	24.85	21.1965
20240616	100000	14	37	1	56.549	54.628	55.5885
20240616	110000	14	37	1	45.418	76.374	60.896
20240616	120000	14	37	1	51.001	71.968	61.4845
20240616	130000	14	37	1	51.877	57.228	54.5525
20240616	140000	14	37	1	54.399	55.019	54.709
20240616	150000	14	37	1	60.554	60.141	60.3475
20240616	160000	14	37	1	73.716	74.826	74.271
20240616	170000	14	37	1	74.201	78.445	76.323
20240616	180000	14	37	1	65.279	68.944	67.1115
20240616	190000	14	37	1	53.606	57.849	55.7275
20240616	200000	14	37	1	47.045	50.19	48.6175
20240616	210000	14	37	1	46.319	48.627	47.473
20240616	220000	14	37	1	49.69	51.752	50.721
20240616	230000	14	37	1	41.996	43.215	42.6055
20240617	0	14	37	1	39.264	47.063	43.1635
20240617	10000	14	37	1	41.096	53.646	47.371
20240617	20000	14	37	1	34.715	37.075	35.895
20240617	30000	14	37	1	23.003	25.715	24.359
20240617	40000	14	37	1	22.424	22.217	22.3205
20240617	50000	14	37	1	22.966	23.398	23.182
20240617	60000	14	37	1	22.373	22.287	22.33
20240617	70000	14	37	1	22.921	21.588	22.2545
20240617	80000	14	37	1	26.662	23.934	25.298
20240617	90000	14	37	1	39.949	31.536	35.7425
20240617	100000	14	37	1	111.57	46.462	79.016
20240617	110000	14	37	1	65.899	43.274	54.5865
20240617	120000	14	37	1	66.424	50.911	58.6675
20240617	130000	14	37	1	105.9	63.669	84.7845
20240617	140000	14	37	1	76	53.935	64.9675
20240617	150000	14	37	1	69.113	60.603	64.858
20240617	160000	14	37	1	60.338	58.906	59.622
20240617	170000	14	37	1	56.208	56.231	56.2195
20240617	180000	14	37	1	75.891	61.169	68.53
20240617	190000	14	37	1	81.784	82.404	82.094
20240617	200000	14	37	1	61.08	78.831	69.9555
20240617	210000	14	37	1	57.224	58.248	57.736
20240617	220000	14	37	1	59.632	64.196	61.914
20240617	230000	14	37	1	51.842	58.243	55.0425
20240618	0	14	37	1	37.368	43.115	40.2415
20240618	10000	14	37	1	31.357	32.193	31.775
20240618	20000	14	37	1	28.608	31.149	29.8785
20240618	30000	14	37	1	24.662	29	26.831
20240618	40000	14	37	1	25.158	28.169	26.6635
20240618	50000	14	37	1	25.408	27.019	26.2135
20240618	60000	14	37	1	25.249	28.102	26.6755
20240618	70000	14	37	1	28.284	31.889	30.0865
20240618	80000	14	37	1	30.123	37.383	33.753
20240618	90000	14	37	1	34.469	42.488	38.4785
20240618	100000	14	37	1	82.119	60.495	71.307
20240618	110000	14	37	1	103.71	80.6	92.155
20240618	120000	14	37	1	101.48	92.232	96.856
20240618	130000	14	37	1	78.942	91.655	85.2985
20240618	140000	14	37	1	51.946	55.092	53.519
20240618	150000	14	37	1	50.34	50.732	50.536
20240618	160000	14	37	1	51.795	53.967	52.881
20240618	170000	14	37	1	40.611	43.625	42.118
20240618	180000	14	37	1	34.217	37.379	35.798
20240618	190000	14	37	1	31.308	35.056	33.182
20240618	200000	14	37	1	29.322	32.781	31.0515
20240618	210000	14	37	1	28.272	31.067	29.6695
20240618	220000	14	37	1	26.432	28.875	27.6535
20240618	230000	14	37	1	25.72	27.061	26.3905
20240619	0	14	37	1	27.878	29.87	28.874
20240619	10000	14	37	1	31.598	33.177	32.3875
20240619	20000	14	37	1	31.803	33.268	32.5355
20240619	30000	14	37	1	34.887	36.493	35.69
20240619	40000	14	37	1	35.694	37.469	36.5815
20240619	50000	14	37	1	38.266	39.438	38.852
20240619	60000	14	37	1	43.131	44.192	43.6615
20240619	70000	14	37	1	45.94	47.306	46.623
20240619	80000	14	37	1	43.897	46.75	45.3235
20240619	90000	14	37	1	42.266	47.239	44.7525
20240619	100000	14	37	1	44.612	51.855	48.2335
20240619	110000	14	37	1	45.637	54.945	50.291
20240619	120000	14	37	1	44.928	53.587	49.2575
20240619	130000	14	37	1	35.88	41.037	38.4585
20240619	140000	14	37	1	28.347	31.225	29.786
20240619	150000	14	37	1	23.151	27.796	25.4735
20240619	160000	14	37	1	19.361	27.476	23.4185
20240619	170000	14	37	1	17.331	29.498	23.4145
20240619	180000	14	37	1	17.844	35.396	26.62
20240619	190000	14	37	1	18.163	36.831	27.497
20240619	200000	14	37	1	17.922	31.556	24.739
20240619	210000	14	37	1	16.994	26.631	21.8125
20240619	220000	14	37	1	16.673	22.275	19.474
20240619	230000	14	37	1	17.787	20.086	18.9365
20240620	0	14	37	1	17.389	20.408	18.8985
20240620	10000	14	37	1	18.994	21.445	20.2195
20240620	20000	14	37	1	20.305	22.786	21.5455
20240620	30000	14	37	1	21.227	23.713	22.47
20240620	40000	14	37	1	23.421	25.574	24.4975
20240620	50000	14	37	1	26.434	28.04	27.237
20240620	60000	14	37	1	28.248	29.507	28.8775
20240620	70000	14	37	1	29.507	31.388	30.4475
20240620	80000	14	37	1	30.083	33.246	31.6645
20240620	90000	14	37	1	37.129	42.804	39.9665
20240620	100000	14	37	1	51	64.738	57.869
20240620	110000	14	37	1	57.177	74.026	65.6015
20240620	120000	14	37	1	51.083	63.007	57.045
20240620	130000	14	37	1	48.818	53.271	51.0445
20240620	140000	14	37	1	45.207	45.504	45.3555
20240620	150000	14	37	1	40.482	41.974	41.228
20240620	160000	14	37	1	37.559	42.196	39.8775
20240620	170000	14	37	1	36.993	45.316	41.1545
20240620	180000	14	37	1	39.769	54.314	47.0415
20240620	190000	14	37	1	45.107	71.549	58.328
20240620	200000	14	37	1	42.563	67.522	55.0425
20240620	210000	14	37	1	40.098	62.676	51.387
20240620	220000	14	37	1	28.629	44.3	36.4645
20240620	230000	14	37	1	18.441	23.248	20.8445
20240621	0	14	37	1	16.072	20.832	18.452
20240621	10000	14	37	1	15.877	19.763	17.82
20240621	20000	14	37	1	17.765	20.732	19.2485
20240621	30000	14	37	1	20.564	23.282	21.923
20240621	40000	14	37	1	24.103	26.412	25.2575
20240621	50000	14	37	1	26.704	28.465	27.5845
20240621	60000	14	37	1	29.906	31.652	30.779
20240621	70000	14	37	1	32.31	34.523	33.4165
20240621	80000	14	37	1	34.515	38.644	36.5795
20240621	90000	14	37	1	36.268	44.597	40.4325
20240621	100000	14	37	1	41.662	52.911	47.2865
20240621	110000	14	37	1	40.096	51.473	45.7845
20240621	120000	14	37	1	33.62	45.459	39.5395
20240621	130000	14	37	1	30.319	42.536	36.4275
20240621	140000	14	37	1	34.046	36.983	35.5145
20240621	150000	14	37	1	28.319	32.901	30.61
20240621	160000	14	37	1	24.322	31.638	27.98
20240621	170000	14	37	1	24.914	31.69	28.302
20240621	180000	14	37	1	25.148	33.188	29.168
20240621	190000	14	37	1	23.418	33.725	28.5715
20240621	200000	14	37	1	21.886	30.046	25.966
20240621	210000	14	37	1	17.13	22.664	19.897
20240621	220000	14	37	1	17.009	21.249	19.129
20240621	230000	14	37	1	18.17	20.435	19.3025
20240622	0	14	37	1	19.471	22.909	21.19
20240622	10000	14	37	1	21.776	23.685	22.7305
20240622	20000	14	37	1	23.815	25.139	24.477
20240622	30000	14	37	1	25.052	26.906	25.979
20240622	40000	14	37	1	29.84	31.817	30.8285
20240622	50000	14	37	1	38.305	40.794	39.5495
20240622	60000	14	37	1	49.528	53.634	51.581
20240622	70000	14	37	1	57.483	60.775	59.129
20240622	80000	14	37	1	56.591	64.417	60.504
20240622	90000	14	37	1	63.254	66.847	65.0505
20240622	100000	14	37	1	73.866	85.987	79.9265
20240622	110000	14	37	1	70.942	99.175	85.0585
20240622	120000	14	37	1	76.524	95.595	86.0595
20240622	130000	14	37	1	68.629	78.95	73.7895
20240622	140000	14	37	1	44.864	50.412	47.638
20240622	150000	14	37	1	39.083	34.533	36.808
20240622	160000	14	37	1	35.115	31.822	33.4685
20240622	170000	14	37	1	38.41	39.001	38.7055
20240622	180000	14	37	1	38.674	45.359	42.0165
20240622	190000	14	37	1	43.928	33.224	38.576
20240622	200000	14	37	1	54.121	33.411	43.766
20240622	210000	14	37	1	44.7	33.434	39.067
20240622	220000	14	37	1	24.664	29.079	26.8715
20240622	230000	14	37	1	25.618	28.395	27.0065
20240623	0	14	37	1	28.208	32.095	30.1515
20240623	10000	14	37	1	30.859	32.625	31.742
20240623	20000	14	37	1	35.065	36.183	35.624
20240623	30000	14	37	1	38.994	45.667	42.3305
20240623	40000	14	37	1	46.671	49.871	48.271
20240623	50000	14	37	1	42.646	46.875	44.7605
20240623	60000	14	37	1	42.027	41.717	41.872
20240623	70000	14	37	1	37.605	41.985	39.795
20240623	80000	14	37	1	43.172	36.921	40.0465
20240623	90000	14	37	1	55.006	35.789	45.3975
20240623	100000	14	37	1	60.741	41.537	51.139
20240623	110000	14	37	1	44.367	48.54	46.4535
20240623	120000	14	37	1	39.306	47.034	43.17
20240623	130000	14	37	1	43.961	44.357	44.159
20240623	140000	14	37	1	53.874	53.193	53.5335
20240623	150000	14	37	1	66.491	60.414	63.4525
20240623	160000	14	37	1	83.619	66.414	75.0165
20240623	170000	14	37	1	67.858	60.291	64.0745
20240623	180000	14	37	1	35.318	42.56	38.939
20240623	190000	14	37	1	33.447	38.025	35.736
20240623	200000	14	37	1	34.274	37.27	35.772
20240623	210000	14	37	1	32.56	35.172	33.866
20240623	220000	14	37	1	30.757	33.135	31.946
20240623	230000	14	37	1	29.087	29.967	29.527
20240624	0	14	37	1	29.337	32.346	30.8415
20240624	10000	14	37	1	41.656	45.209	43.4325
20240624	20000	14	37	1	41.824	46.951	44.3875
20240624	30000	14	37	1	39.713	46.374	43.0435
20240624	40000	14	37	1	37.621	46.683	42.152
20240624	50000	14	37	1	41.948	45.517	43.7325
20240624	60000	14	37	1	41.041	46.021	43.531
20240624	70000	14	37	1	31.097	36.719	33.908
20240624	80000	14	37	1	26.135	29.375	27.755
20240624	90000	14	37	1	35.056	35.721	35.3885
20240624	100000	14	37	1	56.236	57.984	57.11
20240624	110000	14	37	1	74.256	60.237	67.2465
20240624	120000	14	37	1	67.927	52.824	60.3755
20240624	130000	14	37	1	47.84	42.079	44.9595
20240624	140000	14	37	1	34.142	28.407	31.2745
20240624	150000	14	37	1	38.516	29.529	34.0225
20240624	160000	14	37	1	94.5	37.447	65.9735
20240624	170000	14	37	1	317.26	72.804	195.032
20240624	180000	14	37	1	244.95	172.61	208.78
20240624	190000	14	37	1	143.22	230.86	187.04
20240624	200000	14	37	1	100.77	197.05	148.91
20240624	210000	14	37	1	99.878	173	136.439
20240624	220000	14	37	1	112.58	148.82	130.7
20240624	230000	14	37	1	78.204	103.55	90.877

## Sheet: Sheet1
AREA	O3_OTH	O3_白城	O3_白山	O3_长春	O3_东北地区	O3_吉林	O3_辽源	O3_四平	O3_松原	O3_通化	O3_西北地区	O3_西南平原	O3_西南山地	O3_延边
contribution	42.0247	1.98951	0.338247	7.24758	5.5197	4.93346	6.97874	6.76604	2.97703	3.5873	18.1815	12.5747	24.6177	0.507167
	Area	Contribution Conc(ug/m3)	Ratio(%)
	Baicheng	1.98951	1.43913
	Baishan	0.338247	0.244675
	Changchun	7.24758	5.24263
	Jilin	4.93346	3.56868
	Liaoyuan	6.97874	5.04815										13.15
	Siping	6.76604	4.89429										9.1
	Songyuan	2.97703	2.15347										17.81
	Tonghua	3.5873	2.59492										3.99
	Westnorth Area	18.1815	13.1518
	Westsouth Plain Area	12.5747	9.09609
	Westsouth Mountain Area	24.6177	17.8075
	Yanbian	0.507167	0.366865
	Northeast Area	5.5197	3.99274
	Other area in domain 3	42.0247	30.3991
		138.243
