# Supplementary material for: Source Analysis of Ozone Pollution in Liaoyuan City’s Atmosphere Based on Machine Learning Models and HYSPLIT Clustering Method
Source: Toxics. 2025 Jun 13;13(6):500. doi: 10.3390/toxics13060500 (PMC12197544; doi:10.3390/toxics13060500)
Supplement: Supplementary file 1 [file toxics-13-00500-s001.zip › toxics-3626334-supplementary/wrf setup/wrf_LYD01.csv]

	id	row	col	LAT	LON
0	0.0	0.0	0.0	38.120126657803446	115.21010658783018
1	1.0	0.0	1.0	38.135072517596015	115.414620081979
2	2.0	0.0	2.0	38.14962859343845	115.61922450986675
3	3.0	0.0	3.0	38.163794604442515	115.82391752428593
4	4.0	0.0	4.0	38.17757027712827	116.02869677182517
5	5.0	0.0	5.0	38.19095534543892	116.23355989302632
6	6.0	0.0	6.0	38.20394955075524	116.43850452254249
7	7.0	0.0	7.0	38.21655264190974	116.64352828929722
8	8.0	0.0	8.0	38.228764375200356	116.84862881664452
9	9.0	0.0	9.0	38.240584514403814	117.0538037225299
10	10.0	0.0	10.0	38.25201283078857	117.25905061965257
11	11.0	0.0	11.0	38.26304910312718	117.46436711562811
12	12.0	0.0	12.0	38.273693117708596	117.66975081315256
13	13.0	0.0	13.0	38.28394466834991	117.87519931016692
14	14.0	0.0	14.0	38.29380355640744	118.08071020002278
15	15.0	0.0	15.0	38.30326959078791	118.2862810716486
16	16.0	0.0	16.0	38.312342587958845	118.49190950971689
17	17.0	0.0	17.0	38.32102237195862	118.69759309481198
18	18.0	0.0	18.0	38.32930877440626	118.90332940359869
19	19.0	0.0	19.0	38.33720163451059	119.10911600899162
20	20.0	0.0	20.0	38.34470079907929	119.314950480325
21	21.0	0.0	21.0	38.35180612252715	119.52083038352333
22	22.0	0.0	22.0	38.35851746688422	119.72675328127268
23	23.0	0.0	23.0	38.364834701803446	119.9327167331922
24	24.0	0.0	24.0	38.370757704567794	120.13871829600664
25	25.0	0.0	25.0	38.37628636009703	120.34475552371912
26	26.0	0.0	26.0	38.381420560954275	120.55082596778438
27	27.0	0.0	27.0	38.38616020735169	120.75692717728262
28	28.0	0.0	28.0	38.39050520715616	120.96305669909361
29	29.0	0.0	29.0	38.3944554758944	121.16921207807135
30	30.0	0.0	30.0	38.3980109367576	121.375390857219
31	31.0	0.0	31.0	38.40117152060559	121.581590577864
32	32.0	0.0	32.0	38.40393716597088	121.78780877983394
33	33.0	0.0	33.0	38.406307819061944	121.99404300163206
34	34.0	0.0	34.0	38.408283433766115	122.2002907806136
35	35.0	0.0	35.0	38.4098639716524	122.40654965316197
36	36.0	0.0	36.0	38.41104940197334	122.61281715486518
37	37.0	0.0	37.0	38.4118397016669	122.81909082069248
38	38.0	0.0	38.0	38.41223485535762	123.02536818517106
39	39.0	0.0	39.0	38.41223485535762	123.23164678256292
40	40.0	0.0	40.0	38.4118397016669	123.43792414704151
41	41.0	0.0	41.0	38.41104940197334	123.64419781286881
42	42.0	0.0	42.0	38.4098639716524	123.850465314572
43	43.0	0.0	43.0	38.408283433766115	124.0567241871204
44	44.0	0.0	44.0	38.406307819061944	124.26297196610193
45	45.0	0.0	45.0	38.40393716597088	124.46920618790006
46	46.0	0.0	46.0	38.40117152060559	124.67542438986997
47	47.0	0.0	47.0	38.3980109367576	124.88162411051499
48	48.0	0.0	48.0	38.3944554758944	125.08780288966264
49	49.0	0.0	49.0	38.39050520715616	125.29395826864038
50	50.0	0.0	50.0	38.38616020735169	125.50008779045136
51	51.0	0.0	51.0	38.381420560954275	125.7061889999496
52	52.0	0.0	52.0	38.37628636009703	125.91225944401488
53	53.0	0.0	53.0	38.370757704567794	126.11829667172735
54	54.0	0.0	54.0	38.364834701803446	126.32429823454179
55	55.0	0.0	55.0	38.35851746688422	126.53026168646132
56	56.0	0.0	56.0	38.35180612252715	126.73618458421065
57	57.0	0.0	57.0	38.34470079907929	126.942064487409
58	58.0	0.0	58.0	38.33720163451059	127.14789895874237
59	59.0	0.0	59.0	38.32930877440626	127.3536855641353
60	60.0	0.0	60.0	38.32102237195862	127.55942187292202
61	61.0	0.0	61.0	38.312342587958845	127.7651054580171
62	62.0	0.0	62.0	38.30326959078791	127.97073389608538
63	63.0	0.0	63.0	38.29380355640744	128.1763047677112
64	64.0	0.0	64.0	38.28394466834991	128.38181565756707
65	65.0	0.0	65.0	38.273693117708596	128.58726415458142
66	66.0	0.0	66.0	38.26304910312718	128.7926478521059
67	67.0	0.0	67.0	38.25201283078857	128.9979643480814
68	68.0	0.0	68.0	38.240584514403814	129.20321124520407
69	69.0	0.0	69.0	38.228764375200356	129.40838615108947
70	70.0	0.0	70.0	38.21655264190974	129.61348667843677
71	71.0	0.0	71.0	38.20394955075524	129.8185104451915
72	72.0	0.0	72.0	38.19095534543892	130.02345507470767
73	73.0	0.0	73.0	38.17757027712827	130.22831819590883
74	74.0	0.0	74.0	38.163794604442515	130.43309744344805
75	75.0	0.0	75.0	38.14962859343845	130.63779045786723
76	76.0	0.0	76.0	38.135072517596015	130.842394885755
77	77.0	0.0	77.0	38.120126657803446	131.0469083799038
78	78.0	1.0	0.0	38.28100056288647	115.19081450163283
79	79.0	1.0	1.0	38.29598597898711	115.39582060366614
80	80.0	1.0	2.0	38.31058058614469	115.60091830215742
81	81.0	1.0	3.0	38.32478410220575	115.80610523317397
82	82.0	1.0	4.0	38.3385962524577	116.01137902650402
83	83.0	1.0	5.0	38.35201676964382	116.21673730581574
84	84.0	1.0	6.0	38.36504539397786	116.4221776888171
85	85.0	1.0	7.0	38.37768187315839	116.62769778741674
86	86.0	1.0	8.0	38.38992596238238	116.83329520788625
87	87.0	1.0	9.0	38.401777424358926	117.03896755102284
88	88.0	1.0	10.0	38.41323602932204	117.24471241231346
89	89.0	1.0	11.0	38.42430155504347	117.45052738209962
90	90.0	1.0	12.0	38.43497378684477	117.65641004574319
91	91.0	1.0	13.0	38.445252517609276	117.86235798379305
92	92.0	1.0	14.0	38.45513754779343	118.06836877215262
93	93.0	1.0	15.0	38.46462868543776	118.27443998224815
94	94.0	1.0	16.0	38.473725746177564	118.48056918119788
95	95.0	1.0	17.0	38.482428553253065	118.68675393198188
96	96.0	1.0	18.0	38.49073693751919	118.89299179361277
97	97.0	1.0	19.0	38.49865073745489	119.09928032130696
98	98.0	1.0	20.0	38.50616979917211	119.30561706665672
99	99.0	1.0	21.0	38.51329397642437	119.51199957780271
100	100.0	1.0	22.0	38.52002313061481	119.71842539960745
101	101.0	1.0	23.0	38.52635713080384	119.92489207382897
102	102.0	1.0	24.0	38.532295853716484	120.13139713929537
103	103.0	1.0	25.0	38.53783918374924	120.33793813207961
104	104.0	1.0	26.0	38.542987012976404	120.54451258567511
105	105.0	1.0	27.0	38.54773924115621	120.75111803117146
106	106.0	1.0	28.0	38.5520957757362	120.95775199743085
107	107.0	1.0	29.0	38.55605653185864	121.16441201126472
108	108.0	1.0	30.0	38.559621432364956	121.37109559761095
109	109.0	1.0	31.0	38.56279040780024	121.57780027971113
110	110.0	1.0	32.0	38.56556339641709	121.78452357928845
111	111.0	1.0	33.0	38.56794034417893	121.99126301672557
112	112.0	1.0	34.0	38.569921204763126	122.19801611124292
113	113.0	1.0	35.0	38.5715059395635	122.40478038107716
114	114.0	1.0	36.0	38.57269451769263	122.6115533436598
115	115.0	1.0	37.0	38.573486915983345	122.81833251579596
116	116.0	1.0	38.0	38.573883118990175	123.02511541384324
117	117.0	1.0	39.0	38.573883118990175	123.23189955389074
118	118.0	1.0	40.0	38.573486915983345	123.43868245193802
119	119.0	1.0	41.0	38.57269451769263	123.64546162407417
120	120.0	1.0	42.0	38.5715059395635	123.85223458665683
121	121.0	1.0	43.0	38.569921204763126	124.05899885649106
122	122.0	1.0	44.0	38.56794034417893	124.26575195100841
123	123.0	1.0	45.0	38.56556339641709	124.47249138844555
124	124.0	1.0	46.0	38.56279040780024	124.67921468802285
125	125.0	1.0	47.0	38.559621432364956	124.88591937012305
126	126.0	1.0	48.0	38.55605653185864	125.09260295646926
127	127.0	1.0	49.0	38.5520957757362	125.29926297030313
128	128.0	1.0	50.0	38.54773924115621	125.50589693656252
129	129.0	1.0	51.0	38.542987012976404	125.71250238205887
130	130.0	1.0	52.0	38.53783918374924	125.91907683565437
131	131.0	1.0	53.0	38.532295853716484	126.1256178284386
132	132.0	1.0	54.0	38.52635713080384	126.33212289390502
133	133.0	1.0	55.0	38.52002313061481	126.53858956812654
134	134.0	1.0	56.0	38.51329397642437	126.74501538993128
135	135.0	1.0	57.0	38.50616979917211	126.95139790107727
136	136.0	1.0	58.0	38.49865073745489	127.15773464642703
137	137.0	1.0	59.0	38.49073693751919	127.36402317412121
138	138.0	1.0	60.0	38.482428553253065	127.5702610357521
139	139.0	1.0	61.0	38.473725746177564	127.77644578653612
140	140.0	1.0	62.0	38.46462868543776	127.98257498548584
141	141.0	1.0	63.0	38.45513754779343	128.18864619558138
142	142.0	1.0	64.0	38.445252517609276	128.39465698394093
143	143.0	1.0	65.0	38.43497378684477	128.6006049219908
144	144.0	1.0	66.0	38.42430155504347	128.80648758563436
145	145.0	1.0	67.0	38.41323602932204	129.01230255542052
146	146.0	1.0	68.0	38.401777424358926	129.21804741671116
147	147.0	1.0	69.0	38.38992596238238	129.42371975984773
148	148.0	1.0	70.0	38.37768187315839	129.62931718031726
149	149.0	1.0	71.0	38.36504539397786	129.8348372789169
150	150.0	1.0	72.0	38.35201676964382	130.04027766191825
151	151.0	1.0	73.0	38.3385962524577	130.24563594122998
152	152.0	1.0	74.0	38.32478410220575	130.45090973456004
153	153.0	1.0	75.0	38.31058058614469	130.65609666557657
154	154.0	1.0	76.0	38.29598597898711	130.86119436406787
155	155.0	1.0	77.0	38.28100056288647	131.06620046610115
156	156.0	2.0	0.0	38.44190525734369	115.1714284603826
157	157.0	2.0	1.0	38.45693031156696	115.37692952782245
158	158.0	2.0	2.0	38.471563529799546	115.5825228608763
159	159.0	2.0	3.0	38.485804628615	115.78820607872841
160	160.0	2.0	4.0	38.499653332060596	115.99397679420782
161	161.0	2.0	5.0	38.51310937167239	116.199832613949
162	162.0	2.0	6.0	38.52617248648998	116.40577113855377
163	163.0	2.0	7.0	38.53884242307089	116.61178996275406
164	164.0	2.0	8.0	38.55111893550455	116.81788667557583
165	165.0	2.0	9.0	38.56300178542572	117.02405886050414
166	166.0	2.0	10.0	38.57449074202777	117.23030409564882
167	167.0	2.0	11.0	38.58558558207529	117.43661995391149
168	168.0	2.0	12.0	38.59628608991661	117.64300400315324
169	169.0	2.0	13.0	38.606592057495526	117.84945380636327
170	170.0	2.0	14.0	38.61650328436294	118.0559669218285
171	171.0	2.0	15.0	38.62601957768791	118.26254090330383
172	172.0	2.0	16.0	38.63514075226841	118.46917330018331
173	173.0	2.0	17.0	38.64386663054149	118.67586165767219
174	174.0	2.0	18.0	38.65219704259327	118.88260351695952
175	175.0	2.0	19.0	38.66013182616823	119.0893964153915
176	176.0	2.0	20.0	38.66767082667838	119.29623788664578
177	177.0	2.0	21.0	38.67481389721176	119.50312546090595
178	178.0	2.0	22.0	38.68156089854069	119.71005666503709
179	179.0	2.0	23.0	38.68791169912942	119.91702902276171
180	180.0	2.0	24.0	38.69386617514162	120.12404005483627
181	181.0	2.0	25.0	38.6994242104471	120.33108727922827
182	182.0	2.0	26.0	38.70458569662841	120.53816821129375
183	183.0	2.0	27.0	38.70935053298693	120.74528036395549
184	184.0	2.0	28.0	38.713718626548335	120.9524212478813
185	185.0	2.0	29.0	38.71768989206789	121.15958837166302
186	186.0	2.0	30.0	38.72126425203529	121.36677924199583
187	187.0	2.0	31.0	38.72444163667877	121.57399136385771
188	188.0	2.0	32.0	38.72722198396926	121.78122224068944
189	189.0	2.0	33.0	38.72960523962367	121.98846937457486
190	190.0	2.0	34.0	38.73159135710804	122.19573026642114
191	191.0	2.0	35.0	38.73318029764001	122.40300241613956
192	192.0	2.0	36.0	38.73437203019117	122.61028332282636
193	193.0	2.0	37.0	38.73516653148865	122.81757048494357
194	194.0	2.0	38.0	38.735563786016506	123.0248614005003
195	195.0	2.0	39.0	38.735563786016506	123.2321535672337
196	196.0	2.0	40.0	38.73516653148865	123.4394444827904
197	197.0	2.0	41.0	38.73437203019117	123.64673164490763
198	198.0	2.0	42.0	38.73318029764001	123.85401255159444
199	199.0	2.0	43.0	38.73159135710804	124.06128470131284
200	200.0	2.0	44.0	38.72960523962367	124.26854559315913
201	201.0	2.0	45.0	38.72722198396926	124.47579272704454
202	202.0	2.0	46.0	38.72444163667877	124.68302360387626
203	203.0	2.0	47.0	38.72126425203529	124.89023572573817
204	204.0	2.0	48.0	38.71768989206789	125.09742659607096
205	205.0	2.0	49.0	38.713718626548335	125.30459371985269
206	206.0	2.0	50.0	38.70935053298693	125.5117346037785
207	207.0	2.0	51.0	38.70458569662841	125.71884675644023
208	208.0	2.0	52.0	38.6994242104471	125.92592768850572
209	209.0	2.0	53.0	38.69386617514162	126.13297491289771
210	210.0	2.0	54.0	38.68791169912942	126.33998594497228
211	211.0	2.0	55.0	38.68156089854069	126.5469583026969
212	212.0	2.0	56.0	38.67481389721176	126.75388950682805
213	213.0	2.0	57.0	38.66767082667838	126.9607770810882
214	214.0	2.0	58.0	38.66013182616823	127.16761855234247
215	215.0	2.0	59.0	38.65219704259327	127.37441145077447
216	216.0	2.0	60.0	38.64386663054149	127.5811533100618
217	217.0	2.0	61.0	38.63514075226841	127.78784166755067
218	218.0	2.0	62.0	38.62601957768791	127.99447406443016
219	219.0	2.0	63.0	38.61650328436294	128.20104804590548
220	220.0	2.0	64.0	38.606592057495526	128.40756116137072
221	221.0	2.0	65.0	38.59628608991661	128.61401096458076
222	222.0	2.0	66.0	38.58558558207529	128.8203950138225
223	223.0	2.0	67.0	38.57449074202777	129.02671087208518
224	224.0	2.0	68.0	38.56300178542572	129.23295610722985
225	225.0	2.0	69.0	38.55111893550455	129.43912829215816
226	226.0	2.0	70.0	38.53884242307089	129.64522500497995
227	227.0	2.0	71.0	38.52617248648998	129.85124382918022
228	228.0	2.0	72.0	38.51310937167239	130.05718235378498
229	229.0	2.0	73.0	38.499653332060596	130.26303817352618
230	230.0	2.0	74.0	38.485804628615	130.4688088890056
231	231.0	2.0	75.0	38.471563529799546	130.67449210685768
232	232.0	2.0	76.0	38.45693031156696	130.88008543991154
233	233.0	2.0	77.0	38.44190525734369	131.0855865073514
234	234.0	3.0	0.0	38.60283953346232	115.1519477781053
235	235.0	3.0	1.0	38.617904307845805	115.35794618527893
236	236.0	3.0	2.0	38.6325762171315	115.56403753373763
237	237.0	3.0	3.0	38.64685497661218	115.7702194256231
238	238.0	3.0	4.0	38.66074030908734	115.97648945664434
239	239.0	3.0	5.0	38.67423194487839	116.1828452162404
240	240.0	3.0	6.0	38.68732962184361	116.38928428774398
241	241.0	3.0	7.0	38.70003308539251	116.5958042485463
242	242.0	3.0	8.0	38.71234208849999	116.80240267026304
243	243.0	3.0	9.0	38.72425639171993	117.00907711890098
244	244.0	3.0	10.0	38.73577576319857	117.21582515502611
245	245.0	3.0	11.0	38.74689997868722	117.42264433393231
246	246.0	3.0	12.0	38.757628821554825	117.62953220581127
247	247.0	3.0	13.0	38.767962082799876	117.83648631592297
248	248.0	3.0	14.0	38.777899561062156	118.04350420476747
249	249.0	3.0	15.0	38.78744106263381	118.25058340825713
250	250.0	3.0	16.0	38.796586401470186	118.45772145788996
251	251.0	3.0	17.0	38.80533539920028	118.66491588092359
252	252.0	3.0	18.0	38.81368788513657	118.8721642005501
253	253.0	3.0	19.0	38.82164369628447	119.07946393607145
254	254.0	3.0	20.0	38.82920267735167	119.28681260307583
255	255.0	3.0	21.0	38.83636468075666	119.4942077136144
256	256.0	3.0	22.0	38.84312956663692	119.70164677637887
257	257.0	3.0	23.0	38.849497202856845	119.90912729687965
258	258.0	3.0	24.0	38.855467465015174	120.11664677762451
259	259.0	3.0	25.0	38.861040236451785	120.32420271829781
260	260.0	3.0	26.0	38.86621540825444	120.53179261594036
261	261.0	3.0	27.0	38.870992879264705	120.73941396512943
262	262.0	3.0	28.0	38.87537255608375	120.9470642581597
263	263.0	3.0	29.0	38.87935435307756	121.1547409852241
264	264.0	3.0	30.0	38.882938192381715	121.36244163459546
265	265.0	3.0	31.0	38.886124003905685	121.57016369280825
266	266.0	3.0	32.0	38.88891172533696	121.7779046448407
267	267.0	3.0	33.0	38.891301302144406	121.98566197429729
268	268.0	3.0	34.0	38.89329268758131	122.19343316359134
269	269.0	3.0	35.0	38.89488584268809	122.40121569412793
270	270.0	3.0	36.0	38.896080736294486	122.60900704648697
271	271.0	3.0	37.0	38.896877345021245	122.81680470060638
272	272.0	3.0	38.0	38.89727565328146	123.02460613596551
273	273.0	3.0	39.0	38.89727565328146	123.23240883176848
274	274.0	3.0	40.0	38.896877345021245	123.44021026712761
275	275.0	3.0	41.0	38.896080736294486	123.64800792124703
276	276.0	3.0	42.0	38.89488584268809	123.85579927360605
277	277.0	3.0	43.0	38.89329268758131	124.06358180414264
278	278.0	3.0	44.0	38.891301302144406	124.2713529934367
279	279.0	3.0	45.0	38.88891172533696	124.47911032289328
280	280.0	3.0	46.0	38.886124003905685	124.68685127492574
281	281.0	3.0	47.0	38.882938192381715	124.89457333313854
282	282.0	3.0	48.0	38.87935435307756	125.10227398250989
283	283.0	3.0	49.0	38.87537255608375	125.3099507095743
284	284.0	3.0	50.0	38.870992879264705	125.51760100260455
285	285.0	3.0	51.0	38.86621540825444	125.72522235179362
286	286.0	3.0	52.0	38.861040236451785	125.93281224943617
287	287.0	3.0	53.0	38.855467465015174	126.14036819010948
288	288.0	3.0	54.0	38.849497202856845	126.34788767085435
289	289.0	3.0	55.0	38.84312956663692	126.55536819135511
290	290.0	3.0	56.0	38.83636468075666	126.76280725411958
291	291.0	3.0	57.0	38.82920267735167	126.97020236465815
292	292.0	3.0	58.0	38.82164369628447	127.17755103166253
293	293.0	3.0	59.0	38.81368788513657	127.38485076718389
294	294.0	3.0	60.0	38.80533539920028	127.59209908681039
295	295.0	3.0	61.0	38.796586401470186	127.79929350984403
296	296.0	3.0	62.0	38.78744106263381	128.00643155947685
297	297.0	3.0	63.0	38.777899561062156	128.2135107629665
298	298.0	3.0	64.0	38.767962082799876	128.42052865181103
299	299.0	3.0	65.0	38.757628821554825	128.62748276192272
300	300.0	3.0	66.0	38.74689997868722	128.83437063380168
301	301.0	3.0	67.0	38.73577576319857	129.0411898127079
302	302.0	3.0	68.0	38.72425639171993	129.247937848833
303	303.0	3.0	69.0	38.71234208849999	129.45461229747096
304	304.0	3.0	70.0	38.70003308539251	129.6612107191877
305	305.0	3.0	71.0	38.68732962184361	129.86773067999002
306	306.0	3.0	72.0	38.67423194487839	130.0741697514936
307	307.0	3.0	73.0	38.66074030908734	130.28052551108965
308	308.0	3.0	74.0	38.64685497661218	130.48679554211088
309	309.0	3.0	75.0	38.6325762171315	130.69297743399636
310	310.0	3.0	76.0	38.617904307845805	130.89906878245506
311	311.0	3.0	77.0	38.60283953346232	131.1050671896287
312	312.0	4.0	0.0	38.763802179461734	115.13237176215299
313	313.0	4.0	1.0	38.77890675627013	115.3388699003513
314	314.0	4.0	2.0	38.79361743680932	115.5454616621001
315	315.0	4.0	3.0	38.807933935083376	115.75214463233698
316	316.0	4.0	4.0	38.82185597263633	115.95891638948831
317	317.0	4.0	5.0	38.8353832785675	116.16577450563393
318	318.0	4.0	6.0	38.84851558954642	116.37271654667273
319	319.0	4.0	7.0	38.861252649827485	116.57974007248936
320	320.0	4.0	8.0	38.87359421126428	116.78684263712216
321	321.0	4.0	9.0	38.885540033323046	116.99402178893193
322	322.0	4.0	10.0	38.89708988309641	117.20127507077186
323	323.0	4.0	11.0	38.90824353531605	117.40860002015845
324	324.0	4.0	12.0	38.91900077236543	117.61599416944316
325	325.0	4.0	13.0	38.92936138429191	117.82345504598527
326	326.0	4.0	14.0	38.93932516881837	118.03098017232553
327	327.0	4.0	15.0	38.94889193135459	118.23856706636053
328	328.0	4.0	16.0	38.95806148500814	118.44621324151817
329	329.0	4.0	17.0	38.966833650594765	118.65391620693374
330	330.0	4.0	18.0	38.97520825664847	118.86167346762682
331	331.0	4.0	19.0	38.98318513943106	119.06948252467889
332	332.0	4.0	20.0	38.990764142941465	119.27734087541178
333	333.0	4.0	21.0	38.99794511892428	119.48524601356672
334	334.0	4.0	22.0	39.004727926878346	119.69319542948391
335	335.0	4.0	23.0	39.01111243406435	119.90118661028295
336	336.0	4.0	24.0	39.017098515512515	120.10921704004366
337	337.0	4.0	25.0	39.022686054029535	120.3172841999876
338	338.0	4.0	26.0	39.02787494020512	120.52538556865993
339	339.0	4.0	27.0	39.032665072418325	120.73351862211193
340	340.0	4.0	28.0	39.037056356843046	120.94168083408388
341	341.0	4.0	29.0	39.04104870745346	121.14986967618846
342	342.0	4.0	30.0	39.044642046028855	121.35808261809427
343	343.0	4.0	31.0	39.04783630215797	121.56631712771012
344	344.0	4.0	32.0	39.050631413242996	121.77457067136928
345	345.0	4.0	33.0	39.05302732450319	121.98284071401423
346	346.0	4.0	34.0	39.05502398897781	122.19112471938146
347	347.0	4.0	35.0	39.056621367528905	122.39942015018686
348	348.0	4.0	36.0	39.057819428843466	122.60772446831074
349	349.0	4.0	37.0	39.05861814943515	122.81603513498362
350	350.0	4.0	38.0	39.05901751364566	123.02434961097165
351	351.0	4.0	39.0	39.05901751364566	123.23266535676233
352	352.0	4.0	40.0	39.05861814943515	123.44097983275037
353	353.0	4.0	41.0	39.057819428843466	123.64929049942324
354	354.0	4.0	42.0	39.056621367528905	123.85759481754714
355	355.0	4.0	43.0	39.05502398897781	124.06589024835252
356	356.0	4.0	44.0	39.05302732450319	124.27417425371976
357	357.0	4.0	45.0	39.050631413242996	124.4824442963647
358	358.0	4.0	46.0	39.04783630215797	124.69069784002387
359	359.0	4.0	47.0	39.044642046028855	124.89893234963972
360	360.0	4.0	48.0	39.04104870745346	125.10714529154554
361	361.0	4.0	49.0	39.037056356843046	125.3153341336501
362	362.0	4.0	50.0	39.032665072418325	125.52349634562206
363	363.0	4.0	51.0	39.02787494020512	125.73162939907407
364	364.0	4.0	52.0	39.022686054029535	125.93973076774638
365	365.0	4.0	53.0	39.017098515512515	126.14779792769033
366	366.0	4.0	54.0	39.01111243406435	126.35582835745103
367	367.0	4.0	55.0	39.004727926878346	126.56381953825007
368	368.0	4.0	56.0	38.99794511892428	126.77176895416727
369	369.0	4.0	57.0	38.990764142941465	126.97967409232221
370	370.0	4.0	58.0	38.98318513943106	127.1875324430551
371	371.0	4.0	59.0	38.97520825664847	127.39534150010718
372	372.0	4.0	60.0	38.966833650594765	127.60309876080025
373	373.0	4.0	61.0	38.95806148500814	127.81080172621583
374	374.0	4.0	62.0	38.94889193135459	128.01844790137346
375	375.0	4.0	63.0	38.93932516881837	128.22603479540845
376	376.0	4.0	64.0	38.92936138429191	128.43355992174872
377	377.0	4.0	65.0	38.91900077236543	128.64102079829084
378	378.0	4.0	66.0	38.90824353531605	128.84841494757555
379	379.0	4.0	67.0	38.89708988309641	129.05573989696214
380	380.0	4.0	68.0	38.885540033323046	129.26299317880205
381	381.0	4.0	69.0	38.87359421126428	129.47017233061183
382	382.0	4.0	70.0	38.861252649827485	129.67727489524464
383	383.0	4.0	71.0	38.84851558954642	129.88429842106126
384	384.0	4.0	72.0	38.8353832785675	130.09124046210005
385	385.0	4.0	73.0	38.82185597263633	130.29809857824569
386	386.0	4.0	74.0	38.807933935083376	130.50487033539702
387	387.0	4.0	75.0	38.79361743680932	130.71155330563388
388	388.0	4.0	76.0	38.77890675627013	130.91814506738268
389	389.0	4.0	77.0	38.763802179461734	131.124643205581
390	390.0	5.0	0.0	38.92479197951401	115.11269971312281
391	391.0	5.0	1.0	38.93993644124344	115.31969999076071
392	392.0	5.0	2.0	38.95468597346282	115.52679458088926
393	393.0	5.0	3.0	38.96904028887975	115.73398105107856
394	394.0	5.0	4.0	38.98299910777492	115.9412569623078
395	395.0	5.0	5.0	38.99656215801796	116.14861986913195
396	396.0	5.0	6.0	39.00972917508235	116.35606731984926
397	397.0	5.0	7.0	39.02249990206022	116.56359685666999
398	398.0	5.0	8.0	39.03487408967668	116.77120601588634
399	399.0	5.0	9.0	39.04685149630368	116.9788923280432
400	400.0	5.0	10.0	39.058431887973555	117.18665331811019
401	401.0	5.0	11.0	39.06961503839209	117.39448650565441
402	402.0	5.0	12.0	39.08040072895106	117.60238940501449
403	403.0	5.0	13.0	39.090788748740714	117.81035952547539
404	404.0	5.0	14.0	39.100778894561316	118.01839437144397
405	405.0	5.0	15.0	39.110370970934746	118.22649144262583
406	406.0	5.0	16.0	39.1195647901154	118.4346482342025
407	407.0	5.0	17.0	39.12836017210072	118.64286223701006
408	408.0	5.0	18.0	39.13675694464131	118.8511309377179
409	409.0	5.0	19.0	39.144754943250746	119.05945181900867
410	410.0	5.0	20.0	39.15235401121459	119.26782235975888
411	411.0	5.0	21.0	39.1595539995995	119.47624003521997
412	412.0	5.0	22.0	39.16635476726143	119.68470231720043
413	413.0	5.0	23.0	39.17275618085365	119.89320667424816
414	414.0	5.0	24.0	39.17875811483429	120.10175057183353
415	415.0	5.0	25.0	39.184360451473424	120.3103314725333
416	416.0	5.0	26.0	39.18956308085966	120.51894683621464
417	417.0	5.0	27.0	39.194365900906476	120.7275941202198
418	418.0	5.0	28.0	39.19876881735784	120.9362707795515
419	419.0	5.0	29.0	39.2027717437937	121.14497426705822
420	420.0	5.0	30.0	39.20637460163476	121.35370203362044
421	421.0	5.0	31.0	39.20957732014691	121.56245152833687
422	422.0	5.0	32.0	39.21237983644537	121.77122019871113
423	423.0	5.0	33.0	39.214782095498094	121.9800054908387
424	424.0	5.0	34.0	39.216784050129036	122.18880484959423
425	425.0	5.0	35.0	39.21838566102066	122.39761571881893
426	426.0	5.0	36.0	39.219586896716294	122.60643554150815
427	427.0	5.0	37.0	39.22038773362191	122.81526175999927
428	428.0	5.0	38.0	39.220788156007345	123.02409181615961
429	429.0	5.0	39.0	39.220788156007345	123.23292315157437
430	430.0	5.0	40.0	39.22038773362191	123.44175320773472
431	431.0	5.0	41.0	39.219586896716294	123.65057942622585
432	432.0	5.0	42.0	39.21838566102066	123.85939924891507
433	433.0	5.0	43.0	39.216784050129036	124.06821011813976
434	434.0	5.0	44.0	39.214782095498094	124.27700947689527
435	435.0	5.0	45.0	39.21237983644537	124.48579476902286
436	436.0	5.0	46.0	39.20957732014691	124.69456343939711
437	437.0	5.0	47.0	39.20637460163476	124.90331293411354
438	438.0	5.0	48.0	39.2027717437937	125.11204070067576
439	439.0	5.0	49.0	39.19876881735784	125.32074418818249
440	440.0	5.0	50.0	39.194365900906476	125.52942084751419
441	441.0	5.0	51.0	39.18956308085966	125.73806813151936
442	442.0	5.0	52.0	39.184360451473424	125.94668349520067
443	443.0	5.0	53.0	39.17875811483429	126.15526439590045
444	444.0	5.0	54.0	39.17275618085365	126.36380829348583
445	445.0	5.0	55.0	39.16635476726143	126.57231265053355
446	446.0	5.0	56.0	39.1595539995995	126.780774932514
447	447.0	5.0	57.0	39.15235401121459	126.98919260797511
448	448.0	5.0	58.0	39.144754943250746	127.19756314872532
449	449.0	5.0	59.0	39.13675694464131	127.40588403001608
450	450.0	5.0	60.0	39.12836017210072	127.61415273072392
451	451.0	5.0	61.0	39.1195647901154	127.82236673353148
452	452.0	5.0	62.0	39.110370970934746	128.03052352510815
453	453.0	5.0	63.0	39.100778894561316	128.23862059629002
454	454.0	5.0	64.0	39.090788748740714	128.4466554422586
455	455.0	5.0	65.0	39.08040072895106	128.6546255627195
456	456.0	5.0	66.0	39.06961503839209	128.86252846207958
457	457.0	5.0	67.0	39.058431887973555	129.0703616496238
458	458.0	5.0	68.0	39.04685149630368	129.2781226396908
459	459.0	5.0	69.0	39.03487408967668	129.48580895184764
460	460.0	5.0	70.0	39.02249990206022	129.693418111064
461	461.0	5.0	71.0	39.00972917508235	129.90094764788472
462	462.0	5.0	72.0	38.99656215801796	130.10839509860205
463	463.0	5.0	73.0	38.98299910777492	130.31575800542618
464	464.0	5.0	74.0	38.96904028887975	130.52303391665544
465	465.0	5.0	75.0	38.95468597346282	130.73022038684474
466	466.0	5.0	76.0	38.93993644124344	130.93731497697328
467	467.0	5.0	77.0	38.92479197951401	131.1443152546112
468	468.0	6.0	0.0	39.08580771376458	115.09293092477472
469	469.0	6.0	1.0	39.10099214314668	115.30043576755341
470	470.0	6.0	2.0	39.115780607703634	115.50803561851924
471	471.0	6.0	3.0	39.130172818838254	115.7157280277094
472	472.0	6.0	4.0	39.144168495560244	115.92351053848957
473	473.0	6.0	5.0	39.1577673645018	116.13138068772211
474	474.0	6.0	6.0	39.170969159932866	116.33933600593595
475	475.0	6.0	7.0	39.18377362377602	116.54737401749712
476	476.0	6.0	8.0	39.19618050562094	116.75549224078077
477	477.0	6.0	9.0	39.20818956273833	116.96368818834395
478	478.0	6.0	10.0	39.219800560093695	117.17195936709975
479	479.0	6.0	11.0	39.23101327036029	117.38030327849215
480	480.0	6.0	12.0	39.24182747393214	117.58871741867203
481	481.0	6.0	13.0	39.25224295893623	117.79719927867424
482	482.0	6.0	14.0	39.262259521244516	118.0057463445952
483	483.0	6.0	15.0	39.27187696448528	118.21435609777195
484	484.0	6.0	16.0	39.28109510005438	118.42302601496155
485	485.0	6.0	17.0	39.289913747125816	118.63175356852162
486	486.0	6.0	18.0	39.298332732661855	118.84053622659164
487	487.0	6.0	19.0	39.30635189142296	119.04937145327487
488	488.0	6.0	20.0	39.31397106597702	119.25825670882118
489	489.0	6.0	21.0	39.321190106708265	119.46718944981046
490	490.0	6.0	22.0	39.328008871825794	119.67616712933685
491	491.0	6.0	23.0	39.33442722737159	119.88518719719337
492	492.0	6.0	24.0	39.34044504722803	120.09424710005742
493	493.0	6.0	25.0	39.34606221312515	120.30334428167666
494	494.0	6.0	26.0	39.35127861464729	120.51247618305553
495	495.0	6.0	27.0	39.356094149239354	120.7216402426422
496	496.0	6.0	28.0	39.36050872221274	120.93083389651602
497	497.0	6.0	29.0	39.364522246750546	121.14005457857552
498	498.0	6.0	30.0	39.368134643912605	121.34929972072658
499	499.0	6.0	31.0	39.37134584264002	121.5585667530711
500	500.0	6.0	32.0	39.37415577975904	121.76785310409613
501	501.0	6.0	33.0	39.3765643999849	121.97715620086299
502	502.0	6.0	34.0	39.37857165592469	122.18647346919691
503	503.0	6.0	35.0	39.38017750808026	122.3958023338768
504	504.0	6.0	36.0	39.38138192485037	122.60514021882527
505	505.0	6.0	37.0	39.382184882532556	122.81448454729869
506	506.0	6.0	38.0	39.38258636532435	123.0238327420775
507	507.0	6.0	39.0	39.38258636532435	123.23318222565649
508	508.0	6.0	40.0	39.382184882532556	123.44253042043529
509	509.0	6.0	41.0	39.38138192485037	123.65187474890872
510	510.0	6.0	42.0	39.38017750808026	123.86121263385718
511	511.0	6.0	43.0	39.37857165592469	124.07054149853708
512	512.0	6.0	44.0	39.3765643999849	124.279858766871
513	513.0	6.0	45.0	39.37415577975904	124.48916186363785
514	514.0	6.0	46.0	39.37134584264002	124.69844821466289
515	515.0	6.0	47.0	39.368134643912605	124.90771524700742
516	516.0	6.0	48.0	39.364522246750546	125.11696038915846
517	517.0	6.0	49.0	39.36050872221274	125.32618107121796
518	518.0	6.0	50.0	39.356094149239354	125.5353747250918
519	519.0	6.0	51.0	39.35127861464729	125.74453878467845
520	520.0	6.0	52.0	39.34606221312515	125.95367068605734
521	521.0	6.0	53.0	39.34044504722803	126.16276786767658
522	522.0	6.0	54.0	39.33442722737159	126.37182777054062
523	523.0	6.0	55.0	39.328008871825794	126.58084783839715
524	524.0	6.0	56.0	39.321190106708265	126.78982551792353
525	525.0	6.0	57.0	39.31397106597702	126.99875825891282
526	526.0	6.0	58.0	39.30635189142296	127.20764351445912
527	527.0	6.0	59.0	39.298332732661855	127.41647874114234
528	528.0	6.0	60.0	39.289913747125816	127.62526139921238
529	529.0	6.0	61.0	39.28109510005438	127.83398895277244
530	530.0	6.0	62.0	39.27187696448528	128.04265886996203
531	531.0	6.0	63.0	39.262259521244516	128.2512686231388
532	532.0	6.0	64.0	39.25224295893623	128.45981568905975
533	533.0	6.0	65.0	39.24182747393214	128.66829754906195
534	534.0	6.0	66.0	39.23101327036029	128.87671168924183
535	535.0	6.0	67.0	39.219800560093695	129.08505560063423
536	536.0	6.0	68.0	39.20818956273833	129.29332677939004
537	537.0	6.0	69.0	39.19618050562094	129.50152272695323
538	538.0	6.0	70.0	39.18377362377602	129.70964095023686
539	539.0	6.0	71.0	39.170969159932866	129.91767896179803
540	540.0	6.0	72.0	39.1577673645018	130.12563428001187
541	541.0	6.0	73.0	39.144168495560244	130.3335044292444
542	542.0	6.0	74.0	39.130172818838254	130.54128694002458
543	543.0	6.0	75.0	39.115780607703634	130.74897934921475
544	544.0	6.0	76.0	39.10099214314668	130.95657920018058
545	545.0	6.0	77.0	39.08580771376458	131.16408404295927
546	546.0	7.0	0.0	39.24684815835308	115.07306468394816
547	547.0	7.0	1.0	39.26207263835941	115.28107653501915
548	548.0	7.0	2.0	39.276900116145974	115.48918409681288
549	549.0	7.0	3.0	39.291330301802724	115.69738490166641
550	550.0	7.0	4.0	39.305362913060335	115.9056764751633
551	551.0	7.0	5.0	39.3189976753058	116.11405633630382
552	552.0	7.0	6.0	39.332234321598044	116.32252199767676
553	553.0	7.0	7.0	39.345072592682726	116.53107096563208
554	554.0	7.0	8.0	39.35751223700692	116.73970074045491
555	555.0	7.0	9.0	39.369553010733185	116.94840881654056
556	556.0	7.0	10.0	39.381194677753385	117.15719268257055
557	557.0	7.0	11.0	39.39243700970187	117.36604982168969
558	558.0	7.0	12.0	39.40327978596853	117.57497771168426
559	559.0	7.0	13.0	39.41372279371101	117.78397382516101
560	560.0	7.0	14.0	39.42376582786695	117.99303562972732
561	561.0	7.0	15.0	39.43340869116558	118.20216058817195
562	562.0	7.0	16.0	39.442651194138655	118.41134615864702
563	563.0	7.0	17.0	39.451493155131494	118.62058979485053
564	564.0	7.0	18.0	39.45993440031307	118.82988894620993
565	565.0	7.0	19.0	39.46797476368593	119.03924105806632
566	566.0	7.0	20.0	39.47561408709562	119.2486435718595
567	567.0	7.0	21.0	39.48285222023974	119.45809392531365
568	568.0	7.0	22.0	39.48968902067633	119.66758955262378
569	569.0	7.0	23.0	39.49612435383216	119.87712788464275
570	570.0	7.0	24.0	39.50215809301023	120.08670634906889
571	571.0	7.0	25.0	39.50779011939708	120.29632237063434
572	572.0	7.0	26.0	39.51302032206952	120.50597337129382
573	573.0	7.0	27.0	39.517848598000995	120.7156567704139
574	574.0	7.0	28.0	39.52227485206739	120.9253699849628
575	575.0	7.0	29.0	39.52629899705252	121.13511042970062
576	576.0	7.0	30.0	39.52992095365306	121.34487551737004
577	577.0	7.0	31.0	39.53314065048313	121.55466265888725
578	578.0	7.0	32.0	39.535958024078305	121.7644692635333
579	579.0	7.0	33.0	39.53837301889933	121.97429273914581
580	580.0	7.0	34.0	39.54038558733515	122.18413049231084
581	581.0	7.0	35.0	39.541995689705814	122.39397992855505
582	582.0	7.0	36.0	39.543203294264565	122.60383845253814
583	583.0	7.0	37.0	39.544008377199795	122.81370346824517
584	584.0	7.0	38.0	39.54441092263631	123.02357237917933
585	585.0	7.0	39.0	39.54441092263631	123.23344258855467
586	586.0	7.0	40.0	39.544008377199795	123.44331149948883
587	587.0	7.0	41.0	39.543203294264565	123.65317651519585
588	588.0	7.0	42.0	39.541995689705814	123.86303503917894
589	589.0	7.0	43.0	39.54038558733515	124.07288447542315
590	590.0	7.0	44.0	39.53837301889933	124.28272222858817
591	591.0	7.0	45.0	39.535958024078305	124.4925457042007
592	592.0	7.0	46.0	39.53314065048313	124.70235230884674
593	593.0	7.0	47.0	39.52992095365306	124.91213945036395
594	594.0	7.0	48.0	39.52629899705252	125.12190453803336
595	595.0	7.0	49.0	39.52227485206739	125.3316449827712
596	596.0	7.0	50.0	39.517848598000995	125.5413581973201
597	597.0	7.0	51.0	39.51302032206952	125.75104159644016
598	598.0	7.0	52.0	39.50779011939708	125.96069259709964
599	599.0	7.0	53.0	39.50215809301023	126.17030861866509
600	600.0	7.0	54.0	39.49612435383216	126.37988708309123
601	601.0	7.0	55.0	39.48968902067633	126.5894254151102
602	602.0	7.0	56.0	39.48285222023974	126.79892104242033
603	603.0	7.0	57.0	39.47561408709562	127.00837139587449
604	604.0	7.0	58.0	39.46797476368593	127.21777390966767
605	605.0	7.0	59.0	39.45993440031307	127.42712602152406
606	606.0	7.0	60.0	39.451493155131494	127.63642517288346
607	607.0	7.0	61.0	39.442651194138655	127.84566880908696
608	608.0	7.0	62.0	39.43340869116558	128.05485437956204
609	609.0	7.0	63.0	39.42376582786695	128.26397933800666
610	610.0	7.0	64.0	39.41372279371101	128.47304114257298
611	611.0	7.0	65.0	39.40327978596853	128.68203725604974
612	612.0	7.0	66.0	39.39243700970187	128.8909651460443
613	613.0	7.0	67.0	39.381194677753385	129.09982228516344
614	614.0	7.0	68.0	39.369553010733185	129.30860615119343
615	615.0	7.0	69.0	39.35751223700692	129.5173142272791
616	616.0	7.0	70.0	39.345072592682726	129.7259440021019
617	617.0	7.0	71.0	39.332234321598044	129.93449297005722
618	618.0	7.0	72.0	39.3189976753058	130.14295863143016
619	619.0	7.0	73.0	39.305362913060335	130.35133849257068
620	620.0	7.0	74.0	39.291330301802724	130.5596300660676
621	621.0	7.0	75.0	39.276900116145974	130.7678308709211
622	622.0	7.0	76.0	39.26207263835941	130.97593843271483
623	623.0	7.0	77.0	39.24684815835308	131.18395028378583
624	624.0	8.0	0.0	39.407912085434255	115.05310027047706
625	625.0	8.0	1.0	39.4231766992807	115.26162159060834
626	626.0	8.0	2.0	39.438043271427965	115.47023933092102
627	627.0	8.0	3.0	39.452511510644996	115.67895100588284
628	628.0	8.0	4.0	39.46658113337524	115.88775412312476
629	629.0	8.0	5.0	39.48025186375286	116.09664618361332
630	630.0	8.0	6.0	39.493523433617916	116.30562468182436
631	631.0	8.0	7.0	39.50639558253185	116.51468710591786
632	632.0	8.0	8.0	39.51886805779186	116.72383093791395
633	633.0	8.0	9.0	39.53094061444534	116.93305365387008
634	634.0	8.0	10.0	39.54261301530374	117.14235272405905
635	635.0	8.0	11.0	39.553885030955904	117.3517256131485
636	636.0	8.0	12.0	39.564756439781135	117.56116978038095
637	637.0	8.0	13.0	39.57522702796167	117.77068267975514
638	638.0	8.0	14.0	39.585296589494924	117.9802617602083
639	639.0	8.0	15.0	39.59496492620517	118.1899044657992
640	640.0	8.0	16.0	39.60423184775473	118.39960823589229
641	641.0	8.0	17.0	39.61309717165485	118.60937050534248
642	642.0	8.0	18.0	39.62156072327611	118.81918870468095
643	643.0	8.0	19.0	39.62962233585839	119.02906026030168
644	644.0	8.0	20.0	39.63728185052026	119.2389825946486
645	645.0	8.0	21.0	39.64453911626819	119.44895312640382
646	646.0	8.0	22.0	39.65139399000514	119.65896927067615
647	647.0	8.0	23.0	39.6578463365386	119.86902843919056
648	648.0	8.0	24.0	39.66389602858849	120.07912804047811
649	649.0	8.0	25.0	39.66954294679441	120.28926548006663
650	650.0	8.0	26.0	39.674786979722384	120.49943816067177
651	651.0	8.0	27.0	39.67962802387127	120.70964348238873
652	652.0	8.0	28.0	39.684065983678735	120.91987884288433
653	653.0	8.0	29.0	39.688100771526706	121.13014163758972
654	654.0	8.0	30.0	39.69173230774635	121.34042925989323
655	655.0	8.0	31.0	39.69496052062278	121.55073910133396
656	656.0	8.0	32.0	39.69778534639891	121.7610685517954
657	657.0	8.0	33.0	39.70020672927941	121.97141499969952
658	658.0	8.0	34.0	39.70222462143371	122.18177583220107
659	659.0	8.0	35.0	39.703838982998754	122.39214843538207
660	660.0	8.0	36.0	39.70504978208147	122.60253019444673
661	661.0	8.0	37.0	39.70585699476036	122.81291849391626
662	662.0	8.0	38.0	39.70626060508701	123.02331071782388
663	663.0	8.0	39.0	39.70626060508701	123.2337042499101
664	664.0	8.0	40.0	39.70585699476036	123.44409647381774
665	665.0	8.0	41.0	39.70504978208147	123.65448477328725
666	666.0	8.0	42.0	39.703838982998754	123.86486653235191
667	667.0	8.0	43.0	39.70222462143371	124.07523913553293
668	668.0	8.0	44.0	39.70020672927941	124.28559996803448
669	669.0	8.0	45.0	39.69778534639891	124.49594641593858
670	670.0	8.0	46.0	39.69496052062278	124.70627586640002
671	671.0	8.0	47.0	39.69173230774635	124.91658570784077
672	672.0	8.0	48.0	39.688100771526706	125.12687333014428
673	673.0	8.0	49.0	39.684065983678735	125.33713612484966
674	674.0	8.0	50.0	39.67962802387127	125.54737148534525
675	675.0	8.0	51.0	39.674786979722384	125.75757680706221
676	676.0	8.0	52.0	39.66954294679441	125.96774948766736
677	677.0	8.0	53.0	39.66389602858849	126.17788692725588
678	678.0	8.0	54.0	39.6578463365386	126.38798652854344
679	679.0	8.0	55.0	39.65139399000514	126.59804569705784
680	680.0	8.0	56.0	39.64453911626819	126.80806184133016
681	681.0	8.0	57.0	39.63728185052026	127.01803237308539
682	682.0	8.0	58.0	39.62962233585839	127.2279547074323
683	683.0	8.0	59.0	39.62156072327611	127.43782626305303
684	684.0	8.0	60.0	39.61309717165485	127.6476444623915
685	685.0	8.0	61.0	39.60423184775473	127.85740673184169
686	686.0	8.0	62.0	39.59496492620517	128.0671105019348
687	687.0	8.0	63.0	39.585296589494924	128.2767532075257
688	688.0	8.0	64.0	39.57522702796167	128.48633228797885
689	689.0	8.0	65.0	39.564756439781135	128.69584518735303
690	690.0	8.0	66.0	39.553885030955904	128.90528935458548
691	691.0	8.0	67.0	39.54261301530374	129.11466224367493
692	692.0	8.0	68.0	39.53094061444534	129.32396131386392
693	693.0	8.0	69.0	39.51886805779186	129.53318402982003
694	694.0	8.0	70.0	39.50639558253185	129.74232786181614
695	695.0	8.0	71.0	39.493523433617916	129.95139028590964
696	696.0	8.0	72.0	39.48025186375286	130.16036878412066
697	697.0	8.0	73.0	39.46658113337524	130.36926084460922
698	698.0	8.0	74.0	39.452511510644996	130.57806396185114
699	699.0	8.0	75.0	39.438043271427965	130.786775636813
700	700.0	8.0	76.0	39.4231766992807	130.99539337712565
701	701.0	8.0	77.0	39.407912085434255	131.20391469725695
702	702.0	9.0	0.0	39.568998263199084	115.0330369571041
703	703.0	9.0	1.0	39.58430309435029	115.24207022484812
704	704.0	9.0	2.0	39.59920884223281	115.45120062924049
705	705.0	9.0	3.0	39.61371521428617	115.66042566670842
706	706.0	9.0	4.0	39.62782192565862	115.86974282675777
707	707.0	9.0	5.0	39.64152869922336	116.07914959214769
708	708.0	9.0	6.0	39.65483526559406	116.28864343906615
709	709.0	9.0	7.0	39.667741363140266	116.4982218373072
710	710.0	9.0	8.0	39.680246738002076	116.70788225044882
711	711.0	9.0	9.0	39.69235114410463	116.91762213603242
712	712.0	9.0	10.0	39.704054343172075	117.12743894574294
713	713.0	9.0	11.0	39.71535610474104	117.33733012559037
714	714.0	9.0	12.0	39.72625620617381	117.54729311609228
715	715.0	9.0	13.0	39.73675443267101	117.7573253524572
716	716.0	9.0	14.0	39.74685057728379	117.96742426476908
717	717.0	9.0	15.0	39.75654444092571	118.17758727817267
718	718.0	9.0	16.0	39.76583583238397	118.38781181305978
719	719.0	9.0	17.0	39.77472456833054	118.59809528525659
720	720.0	9.0	18.0	39.783210473332424	118.80843510621143
721	721.0	9.0	19.0	39.791293379861884	119.0188286831838
722	722.0	9.0	20.0	39.79897312830587	119.22927341943388
723	723.0	9.0	21.0	39.80624956697534	119.4397667144129
724	724.0	9.0	22.0	39.813122552113754	119.65030596395411
725	725.0	9.0	23.0	39.81959194790557	119.86088856046463
726	726.0	9.0	24.0	39.825657626483796	120.07151189311764
727	727.0	9.0	25.0	39.83131946793747	120.28217334804555
728	728.0	9.0	26.0	39.83657736031857	120.4928703085332
729	729.0	9.0	27.0	39.841431199648326	120.7036001552123
730	730.0	9.0	28.0	39.84588088992338	120.91436026625568
731	731.0	9.0	29.0	39.84992634312112	121.12514801757241
732	732.0	9.0	30.0	39.85356747920491	121.33596078300324
733	733.0	9.0	31.0	39.85680422612855	121.54679593451637
734	734.0	9.0	32.0	39.85963651984059	121.75765084240365
735	735.0	9.0	33.0	39.8620643042879	121.96852287547706
736	736.0	9.0	34.0	39.864087531418924	122.17940940126549
737	737.0	9.0	35.0	39.865706161186445	122.39030778621155
738	738.0	9.0	36.0	39.866920161549984	122.60121539586915
739	739.0	9.0	37.0	39.86772950847753	122.81212959510044
740	740.0	9.0	38.0	39.86813418594694	123.02304774827363
741	741.0	9.0	39.0	39.86813418594694	123.23396721946037
742	742.0	9.0	40.0	39.86772950847753	123.44488537263354
743	743.0	9.0	41.0	39.866920161549984	123.65579957186485
744	744.0	9.0	42.0	39.865706161186445	123.86670718152243
745	745.0	9.0	43.0	39.864087531418924	124.0776055664685
746	746.0	9.0	44.0	39.8620643042879	124.28849209225692
747	747.0	9.0	45.0	39.85963651984059	124.49936412533033
748	748.0	9.0	46.0	39.85680422612855	124.71021903321761
749	749.0	9.0	47.0	39.85356747920491	124.92105418473075
750	750.0	9.0	48.0	39.84992634312112	125.13186695016158
751	751.0	9.0	49.0	39.84588088992338	125.34265470147831
752	752.0	9.0	50.0	39.841431199648326	125.5534148125217
753	753.0	9.0	51.0	39.83657736031857	125.76414465920078
754	754.0	9.0	52.0	39.83131946793747	125.97484161968845
755	755.0	9.0	53.0	39.825657626483796	126.18550307461634
756	756.0	9.0	54.0	39.81959194790557	126.39612640726936
757	757.0	9.0	55.0	39.813122552113754	126.60670900377987
758	758.0	9.0	56.0	39.80624956697534	126.81724825332108
759	759.0	9.0	57.0	39.79897312830587	127.02774154830011
760	760.0	9.0	58.0	39.791293379861884	127.23818628455018
761	761.0	9.0	59.0	39.783210473332424	127.44857986152256
762	762.0	9.0	60.0	39.77472456833054	127.65891968247739
763	763.0	9.0	61.0	39.76583583238397	127.86920315467421
764	764.0	9.0	62.0	39.75654444092571	128.07942768956133
765	765.0	9.0	63.0	39.74685057728379	128.28959070296492
766	766.0	9.0	64.0	39.73675443267101	128.4996896152768
767	767.0	9.0	65.0	39.72625620617381	128.70972185164172
768	768.0	9.0	66.0	39.71535610474104	128.91968484214362
769	769.0	9.0	67.0	39.704054343172075	129.12957602199106
770	770.0	9.0	68.0	39.69235114410463	129.33939283170156
771	771.0	9.0	69.0	39.680246738002076	129.54913271728518
772	772.0	9.0	70.0	39.667741363140266	129.7587931304268
773	773.0	9.0	71.0	39.65483526559406	129.96837152866783
774	774.0	9.0	72.0	39.64152869922336	130.17786537558632
775	775.0	9.0	73.0	39.62782192565862	130.38727214097622
776	776.0	9.0	74.0	39.61371521428617	130.59658930102557
777	777.0	9.0	75.0	39.59920884223281	130.8058143384935
778	778.0	9.0	76.0	39.58430309435029	131.01494474288586
779	779.0	9.0	77.0	39.568998263199084	131.22397801062988
780	780.0	10.0	0.0	39.73010545589606	115.01287400939344
781	781.0	10.0	1.0	39.74545058806995	115.22242172125702
782	782.0	10.0	2.0	39.76039559331014	115.4320672933308
783	783.0	10.0	3.0	39.774940177718214	115.64180820382806
784	784.0	10.0	4.0	39.78908405513905	115.8516419239551
785	785.0	10.0	5.0	39.80282694717687	116.06156591808774
786	786.0	10.0	6.0	39.816168583211116	116.27157764394934
787	787.0	10.0	7.0	39.82910870041186	116.48167455278976
788	788.0	10.0	8.0	39.8416470437547	116.6918540895657
789	789.0	10.0	9.0	39.853783366035366	116.90211369312203
790	790.0	10.0	10.0	39.86551742788371	117.11245079637442
791	791.0	10.0	11.0	39.87684899777742	117.32286282649288
792	792.0	10.0	12.0	39.88777785205531	117.53334720508649
793	793.0	10.0	13.0	39.89830377492996	117.74390134838909
794	794.0	10.0	14.0	39.90842655850023	117.954522667446
795	795.0	10.0	15.0	39.91814600276307	118.1652085683016
796	796.0	10.0	16.0	39.927461915624995	118.37595645218799
797	797.0	10.0	17.0	39.93637411291323	118.58676371571447
798	798.0	10.0	18.0	39.944882418386015	118.79762775105777
799	799.0	10.0	19.0	39.95298666374305	119.00854594615336
800	800.0	10.0	20.0	39.960686688634944	119.21951568488724
801	801.0	10.0	21.0	39.96798234067259	119.43053434728871
802	802.0	10.0	22.0	39.974873475435814	119.64159930972382
803	803.0	10.0	23.0	39.98135995648183	119.85270794508938
804	804.0	10.0	24.0	39.987441655352974	120.06385762300779
805	805.0	10.0	25.0	39.99311845158428	120.2750457100224
806	806.0	10.0	26.0	39.99839023271017	120.48626956979338
807	807.0	10.0	27.0	40.003256894271296	120.69752656329429
808	808.0	10.0	28.0	40.00771833982025	120.90881404900891
809	809.0	10.0	29.0	40.01177448092737	121.1201293831289
810	810.0	10.0	30.0	40.01542523718575	121.33146991975153
811	811.0	10.0	31.0	40.018670536215836	121.54283301107795
812	812.0	10.0	32.0	40.021510313669786	121.7542160076119
813	813.0	10.0	33.0	40.023944513234994	121.96561625835861
814	814.0	10.0	34.0	40.025973086637556	122.17703111102402
815	815.0	10.0	35.0	40.02759599364483	122.38845791221434
816	816.0	10.0	36.0	40.02881320206801	122.59989400763548
817	817.0	10.0	37.0	40.02962468776375	122.81133674229334
818	818.0	10.0	38.0	40.03003043463582	123.02278346069332
819	819.0	10.0	39.0	40.03003043463582	123.23423150704068
820	820.0	10.0	40.0	40.02962468776375	123.44567822544066
821	821.0	10.0	41.0	40.02881320206801	123.6571209600985
822	822.0	10.0	42.0	40.02759599364483	123.86855705551966
823	823.0	10.0	43.0	40.025973086637556	124.07998385670996
824	824.0	10.0	44.0	40.023944513234994	124.29139870937539
825	825.0	10.0	45.0	40.021510313669786	124.50279896012209
826	826.0	10.0	46.0	40.018670536215836	124.71418195665603
827	827.0	10.0	47.0	40.01542523718575	124.92554504798247
828	828.0	10.0	48.0	40.01177448092737	125.13688558460508
829	829.0	10.0	49.0	40.00771833982025	125.34820091872507
830	830.0	10.0	50.0	40.003256894271296	125.5594884044397
831	831.0	10.0	51.0	39.99839023271017	125.7707453979406
832	832.0	10.0	52.0	39.99311845158428	125.9819692577116
833	833.0	10.0	53.0	39.987441655352974	126.1931573447262
834	834.0	10.0	54.0	39.98135995648183	126.40430702264462
835	835.0	10.0	55.0	39.974873475435814	126.61541565801018
836	836.0	10.0	56.0	39.96798234067259	126.82648062044528
837	837.0	10.0	57.0	39.960686688634944	127.03749928284675
838	838.0	10.0	58.0	39.95298666374305	127.24846902158062
839	839.0	10.0	59.0	39.944882418386015	127.4593872166762
840	840.0	10.0	60.0	39.93637411291323	127.67025125201951
841	841.0	10.0	61.0	39.927461915624995	127.881058515546
842	842.0	10.0	62.0	39.91814600276307	128.0918063994324
843	843.0	10.0	63.0	39.90842655850023	128.30249230028798
844	844.0	10.0	64.0	39.89830377492996	128.5131136193449
845	845.0	10.0	65.0	39.88777785205531	128.7236677626475
846	846.0	10.0	66.0	39.87684899777742	128.9341521412411
847	847.0	10.0	67.0	39.86551742788371	129.14456417135958
848	848.0	10.0	68.0	39.853783366035366	129.35490127461196
849	849.0	10.0	69.0	39.8416470437547	129.5651608781683
850	850.0	10.0	70.0	39.82910870041186	129.77534041494422
851	851.0	10.0	71.0	39.816168583211116	129.98543732378465
852	852.0	10.0	72.0	39.80282694717687	130.19544904964627
853	853.0	10.0	73.0	39.78908405513905	130.4053730437789
854	854.0	10.0	74.0	39.774940177718214	130.61520676390592
855	855.0	10.0	75.0	39.76039559331014	130.82494767440318
856	856.0	10.0	76.0	39.74545058806995	131.03459324647696
857	857.0	10.0	77.0	39.73010545589606	131.24414095834055
858	858.0	11.0	0.0	39.89123242385262	114.9926106856421
859	859.0	11.0	1.0	39.906617941025004	115.20267535625864
860	860.0	11.0	2.0	39.921602285497535	115.41283861782973
861	861.0	11.0	3.0	39.93618516202546	115.62309793017951
862	862.0	11.0	4.0	39.95036628314179	115.83345074603798
863	863.0	11.0	5.0	39.964145369173764	116.0438945112199
864	864.0	11.0	6.0	39.97752214825866	116.2544266648048
865	865.0	11.0	7.0	39.99049635635941	116.46504463931818
866	866.0	11.0	8.0	40.00306773727969	116.6757458609139
867	867.0	11.0	9.0	40.01523604267841	116.88652774955796
868	868.0	11.0	10.0	40.02700103208419	117.09738771921297
869	869.0	11.0	11.0	40.03836247290896	117.30832317802431
870	870.0	11.0	12.0	40.04932014046137	117.51933152850691
871	871.0	11.0	13.0	40.05987381795972	117.73041016773318
872	872.0	11.0	14.0	40.07002329654435	117.94155648752212
873	873.0	11.0	15.0	40.079768375289675	118.1527678746292
874	874.0	11.0	16.0	40.08910886121585	118.36404171093734
875	875.0	11.0	17.0	40.098044569299745	118.5753753736486
876	876.0	11.0	18.0	40.106575322485824	118.78676623547697
877	877.0	11.0	19.0	40.114700951696015	118.99821166484186
878	878.0	11.0	20.0	40.122421295839885	119.20970902606244
879	879.0	11.0	21.0	40.12973620182367	119.42125567955269
880	880.0	11.0	22.0	40.136645524559256	119.63284898201728
881	881.0	11.0	23.0	40.14314912697256	119.84448628664803
882	882.0	11.0	24.0	40.14924688001141	120.05616494332118
883	883.0	11.0	25.0	40.15493866265305	120.26788229879512
884	884.0	11.0	26.0	40.16022436191124	120.4796356969087
885	885.0	11.0	27.0	40.16510387284267	120.69142247878047
886	886.0	11.0	28.0	40.169577098553205	120.90323998300772
887	887.0	11.0	29.0	40.17364395020331	121.11508554586678
888	888.0	11.0	30.0	40.1773043470134	121.32695650151311
889	889.0	11.0	31.0	40.180558216268466	121.53885018218226
890	890.0	11.0	32.0	40.18340549332225	121.75076391839083
891	891.0	11.0	33.0	40.18584612160108	121.96269503913814
892	892.0	11.0	34.0	40.18788005260712	122.1746408721077
893	893.0	11.0	35.0	40.18950724592118	122.38659874386946
894	894.0	11.0	36.0	40.19072766920508	122.5985659800818
895	895.0	11.0	37.0	40.19154129820357	122.81053990569406
896	896.0	11.0	38.0	40.19194811674568	123.02251784514891
897	897.0	11.0	39.0	40.19194811674568	123.23449712258508
898	898.0	11.0	40.0	40.19154129820357	123.44647506203994
899	899.0	11.0	41.0	40.19072766920508	123.65844898765219
900	900.0	11.0	42.0	40.18950724592118	123.87041622386454
901	901.0	11.0	43.0	40.18788005260712	124.08237409562629
902	902.0	11.0	44.0	40.18584612160108	124.29431992859584
903	903.0	11.0	45.0	40.18340549332225	124.50625104934315
904	904.0	11.0	46.0	40.180558216268466	124.71816478555174
905	905.0	11.0	47.0	40.1773043470134	124.93005846622088
906	906.0	11.0	48.0	40.17364395020331	125.14192942186722
907	907.0	11.0	49.0	40.169577098553205	125.35377498472627
908	908.0	11.0	50.0	40.16510387284267	125.56559248895351
909	909.0	11.0	51.0	40.16022436191124	125.77737927082528
910	910.0	11.0	52.0	40.15493866265305	125.98913266893886
911	911.0	11.0	53.0	40.14924688001141	126.2008500244128
912	912.0	11.0	54.0	40.14314912697256	126.41252868108596
913	913.0	11.0	55.0	40.136645524559256	126.62416598571671
914	914.0	11.0	56.0	40.12973620182367	126.83575928818131
915	915.0	11.0	57.0	40.122421295839885	127.04730594167155
916	916.0	11.0	58.0	40.114700951696015	127.25880330289213
917	917.0	11.0	59.0	40.106575322485824	127.47024873225702
918	918.0	11.0	60.0	40.098044569299745	127.6816395940854
919	919.0	11.0	61.0	40.08910886121585	127.89297325679665
920	920.0	11.0	62.0	40.079768375289675	128.1042470931048
921	921.0	11.0	63.0	40.07002329654435	128.31545848021187
922	922.0	11.0	64.0	40.05987381795972	128.5266048000008
923	923.0	11.0	65.0	40.04932014046137	128.73768343922708
924	924.0	11.0	66.0	40.03836247290896	128.94869178970967
925	925.0	11.0	67.0	40.02700103208419	129.15962724852102
926	926.0	11.0	68.0	40.01523604267841	129.37048721817604
927	927.0	11.0	69.0	40.00306773727969	129.5812691068201
928	928.0	11.0	70.0	39.99049635635941	129.7919703284158
929	929.0	11.0	71.0	39.97752214825866	130.00258830292918
930	930.0	11.0	72.0	39.964145369173764	130.21312045651408
931	931.0	11.0	73.0	39.95036628314179	130.423564221696
932	932.0	11.0	74.0	39.93618516202546	130.63391703755448
933	933.0	11.0	75.0	39.921602285497535	130.84417634990425
934	934.0	11.0	76.0	39.906617941025004	131.05433961147534
935	935.0	11.0	77.0	39.89123242385262	131.26440428209187
936	936.0	12.0	0.0	40.05237792349656	114.97224623679038
937	937.0	12.0	1.0	40.06780390990582	115.18283039909369
938	938.0	12.0	2.0	40.08282767574234	115.39351389036769
939	939.0	12.0	3.0	40.097448924406294	115.6042941518697
940	940.0	12.0	4.0	40.111667367110584	115.81516861767481
941	941.0	12.0	5.0	40.125482722897175	116.02613471485672
942	942.0	12.0	6.0	40.13889471865318	116.23718986366985
943	943.0	12.0	7.0	40.15190308912666	116.44833147773285
944	944.0	12.0	8.0	40.16450757694166	116.65955696421327
945	945.0	12.0	9.0	40.176707932613134	116.87086372401329
946	946.0	12.0	10.0	40.188503914561274	117.08224915195676
947	947.0	12.0	11.0	40.19989528912531	117.29371063697744
948	948.0	12.0	12.0	40.21088183057714	117.50524556230805
949	949.0	12.0	13.0	40.221463321134195	117.71685130567066
950	950.0	12.0	14.0	40.231639550972126	117.92852523946797
951	951.0	12.0	15.0	40.24141031823691	118.14026473097567
952	952.0	12.0	16.0	40.250775429056446	118.35206714253553
953	953.0	12.0	17.0	40.259734697551856	118.56392983174983
954	954.0	12.0	18.0	40.26828794584824	118.77585015167622
955	955.0	12.0	19.0	40.276435004085045	118.98782545102378
956	956.0	12.0	20.0	40.28417571042567	119.1998530743497
957	957.0	12.0	21.0	40.291509911067244	119.41193036225684
958	958.0	12.0	22.0	40.2984374602493	119.62405465159193
959	959.0	12.0	23.0	40.304958220262264	119.83622327564468
960	960.0	12.0	24.0	40.31107206145562	120.04843356434723
961	961.0	12.0	25.0	40.316778862245236	120.26068284447467
962	962.0	12.0	26.0	40.32207850912064	120.47296843984572
963	963.0	12.0	27.0	40.32697089665153	120.68528767152426
964	964.0	12.0	28.0	40.33145592749393	120.8976378580213
965	965.0	12.0	29.0	40.33553351239591	121.11001631549735
966	966.0	12.0	30.0	40.339203570202756	121.32242035796538
967	967.0	12.0	31.0	40.3424660278617	121.53484729749418
968	968.0	12.0	32.0	40.34532082042617	121.74729444441178
969	969.0	12.0	33.0	40.34776789105968	121.95975910750975
970	970.0	12.0	34.0	40.349807191039005	122.17223859424729
971	971.0	12.0	35.0	40.35143867975715	122.38473021095584
972	972.0	12.0	36.0	40.35266232472565	122.59723126304378
973	973.0	12.0	37.0	40.35347810157648	122.8097390552015
974	974.0	12.0	38.0	40.35388599406357	123.02225089160632
975	975.0	12.0	39.0	40.35388599406357	123.23476407612768
976	976.0	12.0	40.0	40.35347810157648	123.44727591253248
977	977.0	12.0	41.0	40.35266232472565	123.65978370469021
978	978.0	12.0	42.0	40.35143867975715	123.87228475677816
979	979.0	12.0	43.0	40.349807191039005	124.0847763734867
980	980.0	12.0	44.0	40.34776789105968	124.29725586022423
981	981.0	12.0	45.0	40.34532082042617	124.50972052332222
982	982.0	12.0	46.0	40.3424660278617	124.72216767023981
983	983.0	12.0	47.0	40.339203570202756	124.93459460976861
984	984.0	12.0	48.0	40.33553351239591	125.14699865223665
985	985.0	12.0	49.0	40.33145592749393	125.3593771097127
986	986.0	12.0	50.0	40.32697089665153	125.57172729620973
987	987.0	12.0	51.0	40.32207850912064	125.78404652788826
988	988.0	12.0	52.0	40.316778862245236	125.99633212325932
989	989.0	12.0	53.0	40.31107206145562	126.20858140338675
990	990.0	12.0	54.0	40.304958220262264	126.42079169208931
991	991.0	12.0	55.0	40.2984374602493	126.63296031614206
992	992.0	12.0	56.0	40.291509911067244	126.84508460547715
993	993.0	12.0	57.0	40.28417571042567	127.05716189338428
994	994.0	12.0	58.0	40.276435004085045	127.26918951671021
995	995.0	12.0	59.0	40.26828794584824	127.48116481605777
996	996.0	12.0	60.0	40.259734697551856	127.69308513598416
997	997.0	12.0	61.0	40.250775429056446	127.90494782519845
998	998.0	12.0	62.0	40.24141031823691	128.11675023675832
999	999.0	12.0	63.0	40.231639550972126	128.32848972826602
1000	1000.0	12.0	64.0	40.221463321134195	128.54016366206332
1001	1001.0	12.0	65.0	40.21088183057714	128.75176940542593
1002	1002.0	12.0	66.0	40.19989528912531	128.96330433075656
1003	1003.0	12.0	67.0	40.188503914561274	129.17476581577722
1004	1004.0	12.0	68.0	40.176707932613134	129.3861512437207
1005	1005.0	12.0	69.0	40.16450757694166	129.59745800352073
1006	1006.0	12.0	70.0	40.15190308912666	129.80868349000113
1007	1007.0	12.0	71.0	40.13889471865318	130.01982510406413
1008	1008.0	12.0	72.0	40.125482722897175	130.23088025287726
1009	1009.0	12.0	73.0	40.111667367110584	130.44184635005917
1010	1010.0	12.0	74.0	40.097448924406294	130.65272081586428
1011	1011.0	12.0	75.0	40.08282767574234	130.86350107736632
1012	1012.0	12.0	76.0	40.06780390990582	131.0741845686403
1013	1013.0	12.0	77.0	40.05237792349656	131.2847687309436
1014	1014.0	13.0	0.0	40.21354070737785	114.95177990633042
1015	1015.0	13.0	1.0	40.22900724752973	115.16288611173105
1016	1016.0	13.0	2.0	40.24407051712336	115.3740923914805
1017	1017.0	13.0	3.0	40.25873021819532	115.58539616808987
1018	1018.0	13.0	4.0	40.272986060629755	115.79679485679831
1019	1019.0	13.0	5.0	40.28683776217505	116.00828586575629
1020	1020.0	13.0	6.0	40.30028504846015	116.21986659620976
1021	1021.0	13.0	7.0	40.313327653010326	116.4315344426859
1022	1022.0	13.0	8.0	40.32596531726245	116.64328679317994
1023	1023.0	13.0	9.0	40.33819779057995	116.8551210293434
1024	1024.0	13.0	10.0	40.350024830267444	117.06703452667318
1025	1025.0	13.0	11.0	40.3614462015845	117.27902465470214
1026	1026.0	13.0	12.0	40.37246167775948	117.4910887771906
1027	1027.0	13.0	13.0	40.38307104000246	117.70322425231888
1028	1028.0	13.0	14.0	40.39327407751811	117.91542843288116
1029	1029.0	13.0	15.0	40.403070587517796	118.12769866647996
1030	1030.0	13.0	16.0	40.41246037523142	118.34003229572185
1031	1031.0	13.0	17.0	40.4214432539187	118.55242665841416
1032	1032.0	13.0	18.0	40.43001904488015	118.76487908776228
1033	1033.0	13.0	19.0	40.438187577467296	118.97738691256826
1034	1034.0	13.0	20.0	40.44594868909281	119.18994745742975
1035	1035.0	13.0	21.0	40.45330222523987	119.40255804294016
1036	1036.0	13.0	22.0	40.46024803947121	119.61521598588938
1037	1037.0	13.0	23.0	40.46678599343772	119.82791859946526
1038	1038.0	13.0	24.0	40.47291595688647	120.0406631934557
1039	1039.0	13.0	25.0	40.478637807668306	120.25344707445149
1040	1040.0	13.0	26.0	40.48395143174508	120.46626754604975
1041	1041.0	13.0	27.0	40.488856723196285	120.67912190905783
1042	1042.0	13.0	28.0	40.49335358422515	120.8920074616979
1043	1043.0	13.0	29.0	40.49744192516459	121.10492149981185
1044	1044.0	13.0	30.0	40.50112166448228	121.31786131706686
1045	1045.0	13.0	31.0	40.50439272878542	121.53082420516114
1046	1046.0	13.0	32.0	40.50725505282526	121.74380745403032
1047	1047.0	13.0	33.0	40.50970857950067	121.95680835205384
1048	1048.0	13.0	34.0	40.51175325986158	122.16982418626203
1049	1049.0	13.0	35.0	40.51338905311192	122.38285224254307
1050	1050.0	13.0	36.0	40.51461592661202	122.59588980585049
1051	1051.0	13.0	37.0	40.515433855880275	122.80893416041054
1052	1052.0	13.0	38.0	40.515842824594976	123.02198258993003
1053	1053.0	13.0	39.0	40.515842824594976	123.23503237780396
1054	1054.0	13.0	40.0	40.515433855880275	123.44808080732345
1055	1055.0	13.0	41.0	40.51461592661202	123.6611251618835
1056	1056.0	13.0	42.0	40.51338905311192	123.87416272519091
1057	1057.0	13.0	43.0	40.51175325986158	124.08719078147196
1058	1058.0	13.0	44.0	40.50970857950067	124.30020661568015
1059	1059.0	13.0	45.0	40.50725505282526	124.51320751370368
1060	1060.0	13.0	46.0	40.50439272878542	124.72619076257284
1061	1061.0	13.0	47.0	40.50112166448228	124.93915365066714
1062	1062.0	13.0	48.0	40.49744192516459	125.15209346792214
1063	1063.0	13.0	49.0	40.49335358422515	125.3650075060361
1064	1064.0	13.0	50.0	40.488856723196285	125.57789305867615
1065	1065.0	13.0	51.0	40.48395143174508	125.79074742168424
1066	1066.0	13.0	52.0	40.478637807668306	126.00356789328251
1067	1067.0	13.0	53.0	40.47291595688647	126.2163517742783
1068	1068.0	13.0	54.0	40.46678599343772	126.42909636826873
1069	1069.0	13.0	55.0	40.46024803947121	126.6417989818446
1070	1070.0	13.0	56.0	40.45330222523987	126.85445692479384
1071	1071.0	13.0	57.0	40.44594868909281	127.06706751030424
1072	1072.0	13.0	58.0	40.438187577467296	127.27962805516573
1073	1073.0	13.0	59.0	40.43001904488015	127.4921358799717
1074	1074.0	13.0	60.0	40.4214432539187	127.70458830931983
1075	1075.0	13.0	61.0	40.41246037523142	127.91698267201213
1076	1076.0	13.0	62.0	40.403070587517796	128.12931630125402
1077	1077.0	13.0	63.0	40.39327407751811	128.34158653485284
1078	1078.0	13.0	64.0	40.38307104000246	128.55379071541512
1079	1079.0	13.0	65.0	40.37246167775948	128.76592619054338
1080	1080.0	13.0	66.0	40.3614462015845	128.97799031303185
1081	1081.0	13.0	67.0	40.350024830267444	129.1899804410608
1082	1082.0	13.0	68.0	40.33819779057995	129.4018939383906
1083	1083.0	13.0	69.0	40.32596531726245	129.61372817455404
1084	1084.0	13.0	70.0	40.313327653010326	129.82548052504808
1085	1085.0	13.0	71.0	40.30028504846015	130.03714837152424
1086	1086.0	13.0	72.0	40.28683776217505	130.2487291019777
1087	1087.0	13.0	73.0	40.272986060629755	130.46022011093567
1088	1088.0	13.0	74.0	40.25873021819532	130.6716187996441
1089	1089.0	13.0	75.0	40.24407051712336	130.8829225762535
1090	1090.0	13.0	76.0	40.22900724752973	131.09412885600292
1091	1091.0	13.0	77.0	40.21354070737785	131.30523506140358
1092	1092.0	14.0	0.0	40.37471952419049	114.93121093021395
1093	1093.0	14.0	1.0	40.3902267028627	115.1428417487773
1094	1094.0	14.0	2.0	40.40532955887291	115.35457339452144
1095	1095.0	14.0	3.0	40.420027792885065	115.5664032710294
1096	1096.0	14.0	4.0	40.434321113445996	115.77832877452153
1097	1097.0	14.0	5.0	40.44820923700223	115.99034729404056
1098	1098.0	14.0	6.0	40.46169188791626	116.20245621163835
1099	1099.0	14.0	7.0	40.47476879848255	116.41465290256367
1100	1100.0	14.0	8.0	40.48743970894314	116.62693473545146
1101	1101.0	14.0	9.0	40.49970436750251	116.83929907251314
1102	1102.0	14.0	10.0	40.511562530342246	117.0517432697283
1103	1103.0	14.0	11.0	40.52301396163529	117.26426467703735
1104	1104.0	14.0	12.0	40.534058433559615	117.47686063853553
1105	1105.0	14.0	13.0	40.54469572631135	117.68952849266785
1106	1106.0	14.0	14.0	40.55492562811777	117.90226557242515
1107	1107.0	14.0	15.0	40.56474793524955	118.11506920554119
1108	1108.0	14.0	16.0	40.57416245203263	118.32793671469076
1109	1109.0	14.0	17.0	40.583168990859754	118.5408654176887
1110	1110.0	14.0	18.0	40.59176737220129	118.75385262768982
1111	1111.0	14.0	19.0	40.59995742461581	118.96689565338981
1112	1112.0	14.0	20.0	40.60773898476006	119.17999179922688
1113	1113.0	14.0	21.0	40.61511189739874	119.39313836558428
1114	1114.0	14.0	22.0	40.622076015413356	119.60633264899352
1115	1115.0	14.0	23.0	40.62863119981087	119.81957194233841
1116	1116.0	14.0	24.0	40.63477731973203	120.03285353505983
1117	1117.0	14.0	25.0	40.640514252458956	120.24617471336087
1118	1118.0	14.0	26.0	40.64584188342225	120.45953276041304
1119	1119.0	14.0	27.0	40.65076010620795	120.6729249565627
1120	1120.0	14.0	28.0	40.655268822563556	120.88634857953812
1121	1121.0	14.0	29.0	40.65936794240403	121.09980090465714
1122	1122.0	14.0	30.0	40.66305738381691	121.31327920503524
1123	1123.0	14.0	31.0	40.666337073067226	121.52678075179391
1124	1124.0	14.0	32.0	40.66920694460187	121.74030281426961
1125	1125.0	14.0	33.0	40.671666941053395	121.95384266022292
1126	1126.0	14.0	34.0	40.673717013243404	122.16739755604813
1127	1127.0	14.0	35.0	40.6753571201855	122.38096476698279
1128	1128.0	14.0	36.0	40.67658722908765	122.59454155731794
1129	1129.0	14.0	37.0	40.677407315354095	122.80812519060818
1130	1130.0	14.0	38.0	40.67781736258693	123.02171292988199
1131	1131.0	14.0	39.0	40.67781736258693	123.23530203785201
1132	1132.0	14.0	40.0	40.677407315354095	123.4488897771258
1133	1133.0	14.0	41.0	40.67658722908765	123.66247341041606
1134	1134.0	14.0	42.0	40.6753571201855	123.8760502007512
1135	1135.0	14.0	43.0	40.673717013243404	124.08961741168586
1136	1136.0	14.0	44.0	40.671666941053395	124.30317230751106
1137	1137.0	14.0	45.0	40.66920694460187	124.51671215346437
1138	1138.0	14.0	46.0	40.666337073067226	124.73023421594009
1139	1139.0	14.0	47.0	40.66305738381691	124.94373576269874
1140	1140.0	14.0	48.0	40.65936794240403	125.15721406307684
1141	1141.0	14.0	49.0	40.655268822563556	125.37066638819586
1142	1142.0	14.0	50.0	40.65076010620795	125.5840900111713
1143	1143.0	14.0	51.0	40.64584188342225	125.79748220732095
1144	1144.0	14.0	52.0	40.640514252458956	126.01084025437312
1145	1145.0	14.0	53.0	40.63477731973203	126.22416143267417
1146	1146.0	14.0	54.0	40.62863119981087	126.43744302539557
1147	1147.0	14.0	55.0	40.622076015413356	126.65068231874046
1148	1148.0	14.0	56.0	40.61511189739874	126.86387660214972
1149	1149.0	14.0	57.0	40.60773898476006	127.0770231685071
1150	1150.0	14.0	58.0	40.59995742461581	127.29011931434418
1151	1151.0	14.0	59.0	40.59176737220129	127.50316234004416
1152	1152.0	14.0	60.0	40.583168990859754	127.71614955004529
1153	1153.0	14.0	61.0	40.57416245203263	127.92907825304323
1154	1154.0	14.0	62.0	40.56474793524955	128.14194576219282
1155	1155.0	14.0	63.0	40.55492562811777	128.35474939530883
1156	1156.0	14.0	64.0	40.54469572631135	128.56748647506615
1157	1157.0	14.0	65.0	40.534058433559615	128.78015432919847
1158	1158.0	14.0	66.0	40.52301396163529	128.99275029069665
1159	1159.0	14.0	67.0	40.511562530342246	129.20527169800567
1160	1160.0	14.0	68.0	40.49970436750251	129.41771589522085
1161	1161.0	14.0	69.0	40.48743970894314	129.63008023228252
1162	1162.0	14.0	70.0	40.47476879848255	129.8423620651703
1163	1163.0	14.0	71.0	40.46169188791626	130.05455875609564
1164	1164.0	14.0	72.0	40.44820923700223	130.26666767369343
1165	1165.0	14.0	73.0	40.434321113445996	130.47868619321247
1166	1166.0	14.0	74.0	40.420027792885065	130.6906116967046
1167	1167.0	14.0	75.0	40.40532955887291	130.90244157321254
1168	1168.0	14.0	76.0	40.3902267028627	131.1141732189567
1169	1169.0	14.0	77.0	40.37471952419049	131.32580403752004
1170	1170.0	15.0	0.0	40.53591311879422	114.91053853675827
1171	1171.0	15.0	1.0	40.551461021041604	115.12269655738497
1172	1172.0	15.0	2.0	40.56660354639881	115.33495616557134
1173	1173.0	15.0	3.0	40.581340394148334	115.54731474578853
1174	1174.0	15.0	4.0	40.59567127149095	115.75976967505264
1175	1175.0	15.0	5.0	40.60959589356281	115.97231832311219
1176	1176.0	15.0	6.0	40.62311398345167	116.18495805263701
1177	1177.0	15.0	7.0	40.636225272213245	116.39768621940837
1178	1178.0	15.0	8.0	40.64892949888682	116.61050017251037
1179	1179.0	15.0	9.0	40.661226410510274	116.82339725452287
1180	1180.0	15.0	10.0	40.673115762134934	117.03637480171528
1181	1181.0	15.0	11.0	40.684597316839906	117.24943014424171
1182	1182.0	15.0	12.0	40.695670845745816	117.46256060633729
1183	1183.0	15.0	13.0	40.70633612802824	117.67576350651565
1184	1184.0	15.0	14.0	40.71659295093058	117.8890361577672
1185	1185.0	15.0	15.0	40.7264411097766	118.10237586775888
1186	1186.0	15.0	16.0	40.73588040798237	118.31577993903464
1187	1187.0	15.0	17.0	40.74491065706778	118.52924566921685
1188	1188.0	15.0	18.0	40.75353167666767	118.74277035120889
1189	1189.0	15.0	19.0	40.76174329454232	118.95635127339845
1190	1190.0	15.0	20.0	40.76954534658773	119.16998571986177
1191	1191.0	15.0	21.0	40.77693767684515	119.38367097056859
1192	1192.0	15.0	22.0	40.7839201375103	119.59740430158811
1193	1193.0	15.0	23.0	40.79049258894211	119.81118298529546
1194	1194.0	15.0	24.0	40.79665489967091	120.02500429057899
1195	1195.0	15.0	25.0	40.802406946406236	120.23886548304826
1196	1196.0	15.0	26.0	40.807748614044	120.45276382524251
1197	1197.0	15.0	27.0	40.81267979567345	120.66669657684004
1198	1198.0	15.0	28.0	40.817200392583324	120.88066099486765
1199	1199.0	15.0	29.0	40.821310314267805	121.09465433391105
1200	1200.0	15.0	30.0	40.825009478431824	121.30867384632553
1201	1201.0	15.0	31.0	40.82829781099591	121.52271678244696
1202	1202.0	15.0	32.0	40.83117524610061	121.73678039080353
1203	1203.0	15.0	33.0	40.8336417261103	121.95086191832739
1204	1204.0	15.0	34.0	40.835697201616796	122.16495861056693
1205	1205.0	15.0	35.0	40.83734163144204	122.37906771189922
1206	1206.0	15.0	36.0	40.83857498264073	122.59318646574263
1207	1207.0	15.0	37.0	40.839397230502115	122.8073121147697
1208	1208.0	15.0	38.0	40.83980835855159	123.02144190112013
1209	1209.0	15.0	39.0	40.83980835855159	123.23557306661387
1210	1210.0	15.0	40.0	40.839397230502115	123.44970285296428
1211	1211.0	15.0	41.0	40.83857498264073	123.66382850199136
1212	1212.0	15.0	42.0	40.83734163144204	123.87794725583477
1213	1213.0	15.0	43.0	40.835697201616796	124.09205635716705
1214	1214.0	15.0	44.0	40.8336417261103	124.30615304940659
1215	1215.0	15.0	45.0	40.83117524610061	124.52023457693046
1216	1216.0	15.0	46.0	40.82829781099591	124.73429818528703
1217	1217.0	15.0	47.0	40.825009478431824	124.94834112140846
1218	1218.0	15.0	48.0	40.821310314267805	125.16236063382294
1219	1219.0	15.0	49.0	40.817200392583324	125.37635397286633
1220	1220.0	15.0	50.0	40.81267979567345	125.59031839089394
1221	1221.0	15.0	51.0	40.807748614044	125.80425114249147
1222	1222.0	15.0	52.0	40.802406946406236	126.01814948468572
1223	1223.0	15.0	53.0	40.79665489967091	126.232010677155
1224	1224.0	15.0	54.0	40.79049258894211	126.44583198243853
1225	1225.0	15.0	55.0	40.7839201375103	126.65961066614588
1226	1226.0	15.0	56.0	40.77693767684515	126.8733439971654
1227	1227.0	15.0	57.0	40.76954534658773	127.08702924787222
1228	1228.0	15.0	58.0	40.76174329454232	127.30066369433554
1229	1229.0	15.0	59.0	40.75353167666767	127.5142446165251
1230	1230.0	15.0	60.0	40.74491065706778	127.72776929851715
1231	1231.0	15.0	61.0	40.73588040798237	127.94123502869934
1232	1232.0	15.0	62.0	40.7264411097766	128.1546390999751
1233	1233.0	15.0	63.0	40.71659295093058	128.3679788099668
1234	1234.0	15.0	64.0	40.70633612802824	128.58125146121833
1235	1235.0	15.0	65.0	40.695670845745816	128.7944543613967
1236	1236.0	15.0	66.0	40.684597316839906	129.00758482349227
1237	1237.0	15.0	67.0	40.673115762134934	129.2206401660187
1238	1238.0	15.0	68.0	40.661226410510274	129.4336177132111
1239	1239.0	15.0	69.0	40.64892949888682	129.64651479522362
1240	1240.0	15.0	70.0	40.636225272213245	129.85932874832562
1241	1241.0	15.0	71.0	40.62311398345167	130.07205691509697
1242	1242.0	15.0	72.0	40.60959589356281	130.2846966446218
1243	1243.0	15.0	73.0	40.59567127149095	130.49724529268136
1244	1244.0	15.0	74.0	40.581340394148334	130.70970022194547
1245	1245.0	15.0	75.0	40.56660354639881	130.92205880216264
1246	1246.0	15.0	76.0	40.551461021041604	131.134318410349
1247	1247.0	15.0	77.0	40.53591311879422	131.3464764309757
1248	1248.0	16.0	0.0	40.6971202322369	114.88976194655096
1249	1249.0	16.0	1.0	40.712708943396215	115.10244977715946
1250	1250.0	16.0	2.0	40.727891221306756	115.31523996334786
1251	1251.0	16.0	3.0	40.742666763860505	115.52812987028938
1252	1252.0	16.0	4.0	40.75703527690341	115.74111685560842
1253	1253.0	16.0	5.0	40.77099647425256	115.95419826957045
1254	1254.0	16.0	6.0	40.784550077712716	116.16737145527298
1255	1255.0	16.0	7.0	40.797695817092695	116.38063374883829
1256	1256.0	16.0	8.0	40.810433430221025	116.59398247960704
1257	1257.0	16.0	9.0	40.82276266296137	116.80741497033345
1258	1258.0	16.0	10.0	40.83468326922731	117.02092853738169
1259	1259.0	16.0	11.0	40.84619501099688	117.23452049092325
1260	1260.0	16.0	12.0	40.8572976583264	117.44818813513577
1261	1261.0	16.0	13.0	40.86799098936407	117.66192876840293
1262	1262.0	16.0	14.0	40.87827479036295	117.87573968351523
1263	1263.0	16.0	15.0	40.888148855693636	118.08961816787227
1264	1264.0	16.0	16.0	40.897612987856185	118.30356150368551
1265	1265.0	16.0	17.0	40.906666997491946	118.51756696818252
1266	1266.0	16.0	18.0	40.91531070339455	118.73163183381183
1267	1267.0	16.0	19.0	40.92354393252081	118.94575336844892
1268	1268.0	16.0	20.0	40.93136652000075	119.159928835603
1269	1269.0	16.0	21.0	40.93877830914742	119.37415549462452
1270	1270.0	16.0	22.0	40.945779151466255	119.58843060091377
1271	1271.0	16.0	23.0	40.9523689066637	119.80275140612983
1272	1272.0	16.0	24.0	40.95854744265561	120.01711515840071
1273	1273.0	16.0	25.0	40.96431463557516	120.23151910253374
1274	1274.0	16.0	26.0	40.969670369779905	120.44596048022686
1275	1275.0	16.0	27.0	40.97461453785905	120.66043653028044
1276	1276.0	16.0	28.0	40.97914704063948	120.87494448880965
1277	1277.0	16.0	29.0	40.9832677871918	121.08948158945735
1278	1278.0	16.0	30.0	40.986976694835725	121.3040450636075
1279	1279.0	16.0	31.0	40.990273689144935	121.51863214059892
1280	1280.0	16.0	32.0	40.99315870395165	121.73324004793953
1281	1281.0	16.0	33.0	40.995631681350275	121.94786601152094
1282	1282.0	16.0	34.0	40.99769257170127	122.16250725583323
1283	1283.0	16.0	35.0	40.9993413336336	122.37716100418025
1284	1284.0	16.0	36.0	41.000577934047705	122.59182447889486
1285	1285.0	16.0	37.0	41.00140234811702	122.80649490155456
1286	1286.0	16.0	38.0	41.00181455928974	123.02116949319719
1287	1287.0	16.0	39.0	41.00181455928974	123.2358454745368
1288	1288.0	16.0	40.0	41.00140234811702	123.45052006617944
1289	1289.0	16.0	41.0	41.000577934047705	123.66519048883913
1290	1290.0	16.0	42.0	40.9993413336336	123.87985396355373
1291	1291.0	16.0	43.0	40.99769257170127	124.09450771190076
1292	1292.0	16.0	44.0	40.995631681350275	124.30914895621305
1293	1293.0	16.0	45.0	40.99315870395165	124.52377491979446
1294	1294.0	16.0	46.0	40.990273689144935	124.73838282713507
1295	1295.0	16.0	47.0	40.986976694835725	124.95296990412648
1296	1296.0	16.0	48.0	40.9832677871918	125.16753337827664
1297	1297.0	16.0	49.0	40.97914704063948	125.38207047892433
1298	1298.0	16.0	50.0	40.97461453785905	125.59657843745354
1299	1299.0	16.0	51.0	40.969670369779905	125.81105448750714
1300	1300.0	16.0	52.0	40.96431463557516	126.02549586520026
1301	1301.0	16.0	53.0	40.95854744265561	126.23989980933328
1302	1302.0	16.0	54.0	40.9523689066637	126.45426356160417
1303	1303.0	16.0	55.0	40.945779151466255	126.66858436682023
1304	1304.0	16.0	56.0	40.93877830914742	126.88285947310948
1305	1305.0	16.0	57.0	40.93136652000075	127.097086132131
1306	1306.0	16.0	58.0	40.92354393252081	127.31126159928507
1307	1307.0	16.0	59.0	40.91531070339455	127.52538313392216
1308	1308.0	16.0	60.0	40.906666997491946	127.73944799955146
1309	1309.0	16.0	61.0	40.897612987856185	127.95345346404847
1310	1310.0	16.0	62.0	40.888148855693636	128.1673967998617
1311	1311.0	16.0	63.0	40.87827479036295	128.38127528421876
1312	1312.0	16.0	64.0	40.86799098936407	128.59508619933106
1313	1313.0	16.0	65.0	40.8572976583264	128.8088268325982
1314	1314.0	16.0	66.0	40.84619501099688	129.02249447681075
1315	1315.0	16.0	67.0	40.83468326922731	129.2360864303523
1316	1316.0	16.0	68.0	40.82276266296137	129.44959999740053
1317	1317.0	16.0	69.0	40.810433430221025	129.66303248812696
1318	1318.0	16.0	70.0	40.797695817092695	129.8763812188957
1319	1319.0	16.0	71.0	40.784550077712716	130.089643512461
1320	1320.0	16.0	72.0	40.77099647425256	130.30281669816353
1321	1321.0	16.0	73.0	40.75703527690341	130.51589811212557
1322	1322.0	16.0	74.0	40.742666763860505	130.72888509744462
1323	1323.0	16.0	75.0	40.727891221306756	130.94177500438613
1324	1324.0	16.0	76.0	40.712708943396215	131.15456519057454
1325	1325.0	16.0	77.0	40.6971202322369	131.36725302118302
1326	1326.0	17.0	0.0	40.858339601776464	114.86888037235335
1327	1327.0	17.0	1.0	40.873969207471525	115.08210064006444
1328	1328.0	17.0	2.0	40.88919132142254	115.29542403911312
1329	1329.0	17.0	3.0	40.90400564012188	115.5088479151862
1330	1330.0	17.0	4.0	40.91841186805174	115.72236960632662
1331	1331.0	17.0	5.0	40.93240971770151	115.93598644312559
1332	1332.0	17.0	6.0	40.94599890958442	116.14969574891589
1333	1333.0	17.0	7.0	40.95917917225414	116.363494839967
1334	1334.0	17.0	8.0	40.97195024232055	116.57738102568096
1335	1335.0	17.0	9.0	40.98431186446519	116.79135160879014
1336	1336.0	17.0	10.0	40.99626379145646	117.0054038855558
1337	1337.0	17.0	11.0	41.007805784163864	117.21953514596812
1338	1338.0	17.0	12.0	41.01893761157249	117.43374267394744
1339	1339.0	17.0	13.0	41.02965905079625	117.64802374754649
1340	1340.0	17.0	14.0	41.039969887091274	117.86237563915388
1341	1341.0	17.0	15.0	41.049869913868584	118.07679561569876
1342	1342.0	17.0	16.0	41.05935893270618	118.29128093885612
1343	1343.0	17.0	17.0	41.068436753360956	118.50582886525366
1344	1344.0	17.0	18.0	41.077103193779784	118.72043664667922
1345	1345.0	17.0	19.0	41.085358080110495	118.93510153028927
1346	1346.0	17.0	20.0	41.09320124671209	119.14982075881834
1347	1347.0	17.0	21.0	41.100632536164596	119.3645915707892
1348	1348.0	17.0	22.0	41.10765179927839	119.579411200724
1349	1349.0	17.0	23.0	41.1142588951031	119.79427687935596
1350	1350.0	17.0	24.0	41.12045369093604	120.00918583384205
1351	1351.0	17.0	25.0	41.12623606233003	120.2241352879762
1352	1352.0	17.0	26.0	41.13160589310082	120.43912246240319
1353	1353.0	17.0	27.0	41.13656307533407	120.65414457483313
1354	1354.0	17.0	28.0	41.14110750939167	120.86919884025664
1355	1355.0	17.0	29.0	41.14523910391787	121.08428247116034
1356	1356.0	17.0	30.0	41.14895777584454	121.29939267774304
1357	1357.0	17.0	31.0	41.15226345039624	121.51452666813229
1358	1358.0	17.0	32.0	41.15515606109463	121.72968164860117
1359	1359.0	17.0	33.0	41.15763554976254	121.94485482378586
1360	1360.0	17.0	34.0	41.159701866527286	122.16004339690299
1361	1361.0	17.0	35.0	41.16135496982373	122.3752445699678
1362	1362.0	17.0	36.0	41.16259482639689	122.59045554401204
1363	1363.0	17.0	37.0	41.16342141130366	122.80567351930247
1364	1364.0	17.0	38.0	41.16383470791456	123.0208956955593
1365	1365.0	17.0	39.0	41.16383470791456	123.23611927217469
1366	1366.0	17.0	40.0	41.16342141130366	123.4513414484315
1367	1367.0	17.0	41.0	41.16259482639689	123.66655942372194
1368	1368.0	17.0	42.0	41.16135496982373	123.88177039776618
1369	1369.0	17.0	43.0	41.159701866527286	124.09697157083099
1370	1370.0	17.0	44.0	41.15763554976254	124.31216014394813
1371	1371.0	17.0	45.0	41.15515606109463	124.52733331913281
1372	1372.0	17.0	46.0	41.15226345039624	124.7424882996017
1373	1373.0	17.0	47.0	41.14895777584454	124.95762228999094
1374	1374.0	17.0	48.0	41.14523910391787	125.17273249657366
1375	1375.0	17.0	49.0	41.14110750939167	125.38781612747735
1376	1376.0	17.0	50.0	41.13656307533407	125.60287039290087
1377	1377.0	17.0	51.0	41.13160589310082	125.8178925053308
1378	1378.0	17.0	52.0	41.12623606233003	126.0328796797578
1379	1379.0	17.0	53.0	41.12045369093604	126.24782913389194
1380	1380.0	17.0	54.0	41.1142588951031	126.46273808837803
1381	1381.0	17.0	55.0	41.10765179927839	126.67760376701
1382	1382.0	17.0	56.0	41.100632536164596	126.89242339694478
1383	1383.0	17.0	57.0	41.09320124671209	127.10719420891566
1384	1384.0	17.0	58.0	41.085358080110495	127.3219134374447
1385	1385.0	17.0	59.0	41.077103193779784	127.53657832105476
1386	1386.0	17.0	60.0	41.068436753360956	127.75118610248032
1387	1387.0	17.0	61.0	41.05935893270618	127.96573402887786
1388	1388.0	17.0	62.0	41.049869913868584	128.18021935203524
1389	1389.0	17.0	63.0	41.039969887091274	128.3946393285801
1390	1390.0	17.0	64.0	41.02965905079625	128.6089912201875
1391	1391.0	17.0	65.0	41.01893761157249	128.82327229378654
1392	1392.0	17.0	66.0	41.007805784163864	129.03747982176586
1393	1393.0	17.0	67.0	40.99626379145646	129.2516110821782
1394	1394.0	17.0	68.0	40.98431186446519	129.46566335894386
1395	1395.0	17.0	69.0	40.97195024232055	129.67963394205302
1396	1396.0	17.0	70.0	40.95917917225414	129.89352012776698
1397	1397.0	17.0	71.0	40.94599890958442	130.1073192188181
1398	1398.0	17.0	72.0	40.93240971770151	130.3210285246084
1399	1399.0	17.0	73.0	40.91841186805174	130.53464536140737
1400	1400.0	17.0	74.0	40.90400564012188	130.74816705254779
1401	1401.0	17.0	75.0	40.88919132142254	130.96159092862086
1402	1402.0	17.0	76.0	40.873969207471525	131.17491432766954
1403	1403.0	17.0	77.0	40.858339601776464	131.38813459538065
1404	1404.0	18.0	0.0	41.019569960903446	114.84789301900213
1405	1405.0	18.0	1.0	41.03524054705014	115.06164837032603
1406	1406.0	18.0	2.0	41.050502580814594	115.27550763657993
1407	1407.0	18.0	3.0	41.065355757280265	115.48946814377364
1408	1408.0	18.0	4.0	41.07979977955666	115.70352721017653
1409	1409.0	18.0	5.0	41.0938343587966	115.91768214651204
1410	1410.0	18.0	6.0	41.1074592142133	116.13193025615345
1411	1411.0	18.0	7.0	41.120674073096865	116.34626883532115
1412	1412.0	18.0	8.0	41.13347867083041	116.56069517328115
1413	1413.0	18.0	9.0	41.1458727509056	116.77520655254513
1414	1414.0	18.0	10.0	41.157856064937825	116.98980024907152
1415	1415.0	18.0	11.0	41.16942837268092	117.20447353246803
1416	1416.0	18.0	12.0	41.180589442041345	117.4192236661953
1417	1417.0	18.0	13.0	41.19133904909192	117.63404790777169
1418	1418.0	18.0	14.0	41.20167697808519	117.84894350897942
1419	1419.0	18.0	15.0	41.21160302146608	118.06390771607147
1420	1420.0	18.0	16.0	41.221116979884414	118.27893776997989
1421	1421.0	18.0	17.0	41.230218662206624	118.49403090652488
1422	1422.0	18.0	18.0	41.23890788552722	118.70918435662512
1423	1423.0	18.0	19.0	41.247184475179566	118.92439534650865
1424	1424.0	18.0	20.0	41.255048264746435	119.13966109792511
1425	1425.0	18.0	21.0	41.26249909606984	119.3549788283585
1426	1426.0	18.0	22.0	41.26953681926048	119.57034575124099
1427	1427.0	18.0	23.0	41.27616129270674	119.7857590761674
1428	1428.0	18.0	24.0	41.28237238308317	120.00121600911045
1429	1429.0	18.0	25.0	41.28816996535836	120.21671375263672
1430	1430.0	18.0	26.0	41.2935539228025	120.43224950612327
1431	1431.0	18.0	27.0	41.29852414699434	120.64782046597493
1432	1432.0	18.0	28.0	41.30308053782772	120.8634238258421
1433	1433.0	18.0	29.0	41.30722300351755	121.0790567768391
1434	1434.0	18.0	30.0	41.310951460605274	121.29471650776301
1435	1435.0	18.0	31.0	41.3142658339639	121.5104002053131
1436	1436.0	18.0	32.0	41.317166056802506	121.72610505431044
1437	1437.0	18.0	33.0	41.31965207067037	121.94182823791803
1438	1438.0	18.0	34.0	41.32172382546022	122.1575669378612
1439	1439.0	18.0	35.0	41.32338127941146	122.37331833464839
1440	1440.0	18.0	36.0	41.32462439911255	122.58907960779194
1441	1441.0	18.0	37.0	41.32545315950317	122.80484793602938
1442	1442.0	18.0	38.0	41.32586754387558	123.02062049754461
1443	1443.0	18.0	39.0	41.32586754387558	123.23639447018937
1444	1444.0	18.0	40.0	41.32545315950317	123.4521670317046
1445	1445.0	18.0	41.0	41.32462439911255	123.66793535994205
1446	1446.0	18.0	42.0	41.32338127941146	123.8836966330856
1447	1447.0	18.0	43.0	41.32172382546022	124.09944802987279
1448	1448.0	18.0	44.0	41.31965207067037	124.31518672981595
1449	1449.0	18.0	45.0	41.317166056802506	124.53090991342354
1450	1450.0	18.0	46.0	41.3142658339639	124.74661476242089
1451	1451.0	18.0	47.0	41.310951460605274	124.96229845997097
1452	1452.0	18.0	48.0	41.30722300351755	125.1779581908949
1453	1453.0	18.0	49.0	41.30308053782772	125.39359114189189
1454	1454.0	18.0	50.0	41.29852414699434	125.60919450175906
1455	1455.0	18.0	51.0	41.2935539228025	125.82476546161071
1456	1456.0	18.0	52.0	41.28816996535836	126.04030121509727
1457	1457.0	18.0	53.0	41.28237238308317	126.25579895862354
1458	1458.0	18.0	54.0	41.27616129270674	126.4712558915666
1459	1459.0	18.0	55.0	41.26953681926048	126.686669216493
1460	1460.0	18.0	56.0	41.26249909606984	126.9020361393755
1461	1461.0	18.0	57.0	41.255048264746435	127.11735386980888
1462	1462.0	18.0	58.0	41.247184475179566	127.33261962122535
1463	1463.0	18.0	59.0	41.23890788552722	127.54783061110888
1464	1464.0	18.0	60.0	41.230218662206624	127.7629840612091
1465	1465.0	18.0	61.0	41.221116979884414	127.9780771977541
1466	1466.0	18.0	62.0	41.21160302146608	128.19310725166252
1467	1467.0	18.0	63.0	41.20167697808519	128.40807145875456
1468	1468.0	18.0	64.0	41.19133904909192	128.6229670599623
1469	1469.0	18.0	65.0	41.180589442041345	128.8377913015387
1470	1470.0	18.0	66.0	41.16942837268092	129.05254143526597
1471	1471.0	18.0	67.0	41.157856064937825	129.26721471866247
1472	1472.0	18.0	68.0	41.1458727509056	129.48180841518885
1473	1473.0	18.0	69.0	41.13347867083041	129.69631979445285
1474	1474.0	18.0	70.0	41.120674073096865	129.91074613241284
1475	1475.0	18.0	71.0	41.1074592142133	130.12508471158054
1476	1476.0	18.0	72.0	41.0938343587966	130.33933282122194
1477	1477.0	18.0	73.0	41.07979977955666	130.55348775755746
1478	1478.0	18.0	74.0	41.065355757280265	130.76754682396034
1479	1479.0	18.0	75.0	41.050502580814594	130.98150733115406
1480	1480.0	18.0	76.0	41.03524054705014	131.19536659740797
1481	1481.0	18.0	77.0	41.019569960903446	131.40912194873187
1482	1482.0	19.0	0.0	41.18081003936329	114.82679908330984
1483	1483.0	19.0	1.0	41.19652169217485	115.04109218433534
1484	1484.0	19.0	2.0	41.21182372981658	115.25548999181684
1485	1485.0	19.0	3.0	41.22671584595378	115.46998981189417
1486	1486.0	19.0	4.0	41.241197742313936	115.68458894286874
1487	1487.0	19.0	5.0	41.255269128704576	115.89928467540041
1488	1488.0	19.0	6.0	41.26892972303015	116.11407429270567
1489	1489.0	19.0	7.0	41.28217925130885	116.32895507075719
1490	1490.0	19.0	8.0	41.295017447688764	116.54392427848512
1491	1491.0	19.0	9.0	41.30744405446371	116.75897917797921
1492	1492.0	19.0	10.0	41.31945882208842	116.97411702469257
1493	1493.0	19.0	11.0	41.33106150919347	117.18933506764681
1494	1494.0	19.0	12.0	41.34225188259949	117.40463054963796
1495	1495.0	19.0	13.0	41.353029717331275	117.62000070744405
1496	1496.0	19.0	14.0	41.36339479663084	117.83544277203374
1497	1497.0	19.0	15.0	41.37334691197077	118.0509539687758
1498	1498.0	19.0	16.0	41.382885863066214	118.26653151765005
1499	1499.0	19.0	17.0	41.392011457887314	118.48217263345914
1500	1500.0	19.0	18.0	41.40072351267028	118.69787452604126
1501	1501.0	19.0	19.0	41.40902185192861	118.91363440048414
1502	1502.0	19.0	20.0	41.416906308463524	119.12944945733958
1503	1503.0	19.0	21.0	41.4243767233741	119.34531689283908
1504	1504.0	19.0	22.0	41.43143294606661	119.56123389911035
1505	1505.0	19.0	23.0	41.43807483426365	119.7771976643945
1506	1506.0	19.0	24.0	41.44430225401282	119.99320537326403
1507	1507.0	19.0	25.0	41.450115079694434	120.20925420684152
1508	1508.0	19.0	26.0	41.45551319402952	120.42534134301914
1509	1509.0	19.0	27.0	41.46049648808646	120.64146395667855
1510	1510.0	19.0	28.0	41.46506486128776	120.85761921991153
1511	1511.0	19.0	29.0	41.46921822141612	121.07380430224124
1512	1512.0	19.0	30.0	41.47295648461989	121.29001637084377
1513	1513.0	19.0	31.0	41.476279575418154	121.50625259077033
1514	1514.0	19.0	32.0	41.47918742670531	121.72251012516985
1515	1515.0	19.0	33.0	41.48167997975513	121.93878613551179
1516	1516.0	19.0	34.0	41.4837571842242	122.15507778180941
1517	1517.0	19.0	35.0	41.48541899815509	122.37138222284344
1518	1518.0	19.0	36.0	41.4866653879788	122.58769661638567
1519	1519.0	19.0	37.0	41.487496328516805	122.80401811942309
1520	1520.0	19.0	38.0	41.48791180298258	123.02034388838196
1521	1521.0	19.0	39.0	41.48791180298258	123.23667107935202
1522	1522.0	19.0	40.0	41.487496328516805	123.4529968483109
1523	1523.0	19.0	41.0	41.4866653879788	123.66931835134831
1524	1524.0	19.0	42.0	41.48541899815509	123.88563274489054
1525	1525.0	19.0	43.0	41.4837571842242	124.10193718592458
1526	1526.0	19.0	44.0	41.48167997975513	124.3182288322222
1527	1527.0	19.0	45.0	41.47918742670531	124.53450484256413
1528	1528.0	19.0	46.0	41.476279575418154	124.75076237696365
1529	1529.0	19.0	47.0	41.47295648461989	124.96699859689022
1530	1530.0	19.0	48.0	41.46921822141612	125.18321066549274
1531	1531.0	19.0	49.0	41.46506486128776	125.39939574782245
1532	1532.0	19.0	50.0	41.46049648808646	125.61555101105544
1533	1533.0	19.0	51.0	41.45551319402952	125.83167362471484
1534	1534.0	19.0	52.0	41.450115079694434	126.04776076089246
1535	1535.0	19.0	53.0	41.44430225401282	126.26380959446995
1536	1536.0	19.0	54.0	41.43807483426365	126.47981730333949
1537	1537.0	19.0	55.0	41.43143294606661	126.69578106862365
1538	1538.0	19.0	56.0	41.4243767233741	126.9116980748949
1539	1539.0	19.0	57.0	41.416906308463524	127.12756551039442
1540	1540.0	19.0	58.0	41.40902185192861	127.34338056724984
1541	1541.0	19.0	59.0	41.40072351267028	127.55914044169272
1542	1542.0	19.0	60.0	41.392011457887314	127.77484233427485
1543	1543.0	19.0	61.0	41.382885863066214	127.99048345008394
1544	1544.0	19.0	62.0	41.37334691197077	128.20606099895818
1545	1545.0	19.0	63.0	41.36339479663084	128.42157219570026
1546	1546.0	19.0	64.0	41.353029717331275	128.63701426028993
1547	1547.0	19.0	65.0	41.34225188259949	128.85238441809602
1548	1548.0	19.0	66.0	41.33106150919347	129.06767990008717
1549	1549.0	19.0	67.0	41.31945882208842	129.2828979430414
1550	1550.0	19.0	68.0	41.30744405446371	129.4980357897548
1551	1551.0	19.0	69.0	41.295017447688764	129.71309068924887
1552	1552.0	19.0	70.0	41.28217925130885	129.9280598969768
1553	1553.0	19.0	71.0	41.26892972303015	130.1429406750283
1554	1554.0	19.0	72.0	41.255269128704576	130.35773029233357
1555	1555.0	19.0	73.0	41.241197742313936	130.57242602486525
1556	1556.0	19.0	74.0	41.22671584595378	130.7870251558398
1557	1557.0	19.0	75.0	41.21182372981658	131.00152497591714
1558	1558.0	19.0	76.0	41.19652169217485	131.21592278339864
1559	1559.0	19.0	77.0	41.18081003936329	131.43021588442414
1560	1560.0	20.0	0.0	41.34205856317895	114.80559775396377
1561	1561.0	20.0	1.0	41.35781136917117	115.0204312905497
1562	1562.0	20.0	2.0	41.3731534950501	115.23537033315152
1563	1563.0	20.0	3.0	41.38808463305328	115.45041216784382
1564	1564.0	20.0	4.0	41.40260448351717	115.66555407276329
1565	1565.0	20.0	5.0	41.4167127548948	115.88079331830792
1566	1566.0	20.0	6.0	41.430409163773156	116.09612716733771
1567	1567.0	20.0	7.0	41.44369343489	116.3115528753768
1568	1568.0	20.0	8.0	41.45656530115011	116.52706769081682
1569	1569.0	20.0	9.0	41.46902450364134	116.742668855122
1570	1570.0	20.0	10.0	41.481070791649984	116.9583536030352
1571	1571.0	20.0	11.0	41.49270392267575	117.17411916278562
1572	1572.0	20.0	12.0	41.50392366244621	117.38996275629734
1573	1573.0	20.0	13.0	41.51472978493088	117.60588159939954
1574	1574.0	20.0	14.0	41.52512207235463	117.8218729020375
1575	1575.0	20.0	15.0	41.535100315210855	118.03793386848507
1576	1576.0	20.0	16.0	41.54466431227394	118.25406169755803
1577	1577.0	20.0	17.0	41.55381387061143	118.47025358282852
1578	1578.0	20.0	18.0	41.56254880559558	118.68650671284067
1579	1579.0	20.0	19.0	41.57086894091434	118.90281827132705
1580	1580.0	20.0	20.0	41.5787741085822	119.11918543742598
1581	1581.0	20.0	21.0	41.58626414895005	119.33560538590011
1582	1582.0	20.0	22.0	41.59333891071499	119.55207528735541
1583	1583.0	20.0	23.0	41.5999982509294	119.76859230846125
1584	1584.0	20.0	24.0	41.606242035009465	119.98515361217119
1585	1585.0	20.0	25.0	41.61207013674347	120.20175635794449
1586	1586.0	20.0	26.0	41.61748243829926	120.41839770196827
1587	1587.0	20.0	27.0	41.622478830231444	120.63507479738044
1588	1588.0	20.0	28.0	41.62705921148804	120.85178479449306
1589	1589.0	20.0	29.0	41.63122348941651	121.06852484101641
1590	1590.0	20.0	30.0	41.63497157976944	121.28529208228339
1591	1591.0	20.0	31.0	41.638303406709525	121.50208366147473
1592	1592.0	20.0	32.0	41.6412189028144	121.71889671984418
1593	1593.0	20.0	33.0	41.64371800908038	121.9357283969444
1594	1594.0	20.0	34.0	41.64580067492636	122.15257583085311
1595	1595.0	20.0	35.0	41.647466858196665	122.36943615839947
1596	1596.0	20.0	36.0	41.648716525163714	122.58630651539075
1597	1597.0	20.0	37.0	41.64954965053005	122.80318403683931
1598	1598.0	20.0	38.0	41.64996621742979	123.02006585718942
1599	1599.0	20.0	39.0	41.64996621742979	123.23694911054457
1600	1600.0	20.0	40.0	41.64954965053005	123.45383093089468
1601	1601.0	20.0	41.0	41.648716525163714	123.67070845234323
1602	1602.0	20.0	42.0	41.647466858196665	123.88757880933453
1603	1603.0	20.0	43.0	41.64580067492636	124.10443913688088
1604	1604.0	20.0	44.0	41.64371800908038	124.3212865707896
1605	1605.0	20.0	45.0	41.6412189028144	124.53811824788981
1606	1606.0	20.0	46.0	41.638303406709525	124.75493130625925
1607	1607.0	20.0	47.0	41.63497157976944	124.9717228854506
1608	1608.0	20.0	48.0	41.63122348941651	125.18849012671758
1609	1609.0	20.0	49.0	41.62705921148804	125.40523017324092
1610	1610.0	20.0	50.0	41.622478830231444	125.62194017035354
1611	1611.0	20.0	51.0	41.61748243829926	125.8386172657657
1612	1612.0	20.0	52.0	41.61207013674347	126.0552586097895
1613	1613.0	20.0	53.0	41.606242035009465	126.27186135556279
1614	1614.0	20.0	54.0	41.5999982509294	126.48842265927274
1615	1615.0	20.0	55.0	41.59333891071499	126.70493968037857
1616	1616.0	20.0	56.0	41.58626414895005	126.92140958183387
1617	1617.0	20.0	57.0	41.5787741085822	127.137829530308
1618	1618.0	20.0	58.0	41.57086894091434	127.35419669640694
1619	1619.0	20.0	59.0	41.56254880559558	127.57050825489331
1620	1620.0	20.0	60.0	41.55381387061143	127.78676138490546
1621	1621.0	20.0	61.0	41.54466431227394	128.00295327017596
1622	1622.0	20.0	62.0	41.535100315210855	128.2190810992489
1623	1623.0	20.0	63.0	41.52512207235463	128.4351420656965
1624	1624.0	20.0	64.0	41.51472978493088	128.65113336833446
1625	1625.0	20.0	65.0	41.50392366244621	128.86705221143666
1626	1626.0	20.0	66.0	41.49270392267575	129.08289580494838
1627	1627.0	20.0	67.0	41.481070791649984	129.29866136469877
1628	1628.0	20.0	68.0	41.46902450364134	129.51434611261197
1629	1629.0	20.0	69.0	41.45656530115011	129.72994727691716
1630	1630.0	20.0	70.0	41.44369343489	129.9454620923572
1631	1631.0	20.0	71.0	41.430409163773156	130.16088780039627
1632	1632.0	20.0	72.0	41.4167127548948	130.37622164942607
1633	1633.0	20.0	73.0	41.40260448351717	130.5914608949707
1634	1634.0	20.0	74.0	41.38808463305328	130.80660279989016
1635	1635.0	20.0	75.0	41.3731534950501	131.02164463458246
1636	1636.0	20.0	76.0	41.35781136917117	131.23658367718429
1637	1637.0	20.0	77.0	41.34205856317895	131.4514172137702
1638	1638.0	21.0	0.0	41.50331425467367	114.78428821142322
1639	1639.0	21.0	1.0	41.5191083006703	114.99966488939214
1640	1640.0	21.0	2.0	41.534490599447565	115.21514788107271
1641	1641.0	21.0	3.0	41.54946084180577	115.4307344522765
1642	1642.0	21.0	4.0	41.564018726680864	115.64642186077626
1643	1643.0	21.0	5.0	41.57816396116245	115.86220735650755
1644	1644.0	21.0	6.0	41.591896260511064	116.07808818177178
1645	1645.0	21.0	7.0	41.60521534817536	116.29406157144082
1646	1646.0	21.0	8.0	41.61812095580854	116.51012475316313
1647	1647.0	21.0	9.0	41.630612823284224	116.72627494757107
1648	1648.0	21.0	10.0	41.64269069871245	116.94250936848981
1649	1649.0	21.0	11.0	41.65435433845435	117.15882522314726
1650	1650.0	21.0	12.0	41.665603507137	117.3752197123856
1651	1651.0	21.0	13.0	41.67643797766748	117.59169003087393
1652	1652.0	21.0	14.0	41.68685753124657	117.80823336732192
1653	1653.0	21.0	15.0	41.69686195738188	118.024846904695
1654	1654.0	21.0	16.0	41.706451053900544	118.24152782043039
1655	1655.0	21.0	17.0	41.71562462696145	118.45827328665429
1656	1656.0	21.0	18.0	41.724382491066876	118.67508047040018
1657	1657.0	21.0	19.0	41.73272446907368	118.891946533828
1658	1658.0	21.0	20.0	41.740650392204095	119.1088686344444
1659	1659.0	21.0	21.0	41.74816010005593	119.32584392532384
1660	1660.0	21.0	22.0	41.755253440612094	119.54286955533058
1661	1661.0	21.0	23.0	41.761930270250126	119.75994266934148
1662	1662.0	21.0	24.0	41.76819045375062	119.97706040846963
1663	1663.0	21.0	25.0	41.77403386430557	120.19421991028871
1664	1664.0	21.0	26.0	41.779460383525965	120.41141830905804
1665	1665.0	21.0	27.0	41.7844699014491	120.62865273594826
1666	1666.0	21.0	28.0	41.78906231654521	120.84592031926768
1667	1667.0	21.0	29.0	41.79323753572354	121.06321818468916
1668	1668.0	21.0	30.0	41.7969954743382	121.28054345547754
1669	1669.0	21.0	31.0	41.800336056193075	121.4978932527175
1670	1670.0	21.0	32.0	41.803259213546696	121.71526469554188
1671	1671.0	21.0	33.0	41.805764887116204	121.93265490136041
1672	1672.0	21.0	34.0	41.807853026081034	122.1500609860888
1673	1673.0	21.0	35.0	41.80952358808595	122.36748006437801
1674	1674.0	21.0	36.0	41.81077653924372	122.58490924984395
1675	1675.0	21.0	37.0	41.81161185413707	122.80234565529715
1676	1676.0	21.0	38.0	41.81202951582027	123.01978639297288
1677	1677.0	21.0	39.0	41.81202951582027	123.23722857476112
1678	1678.0	21.0	40.0	41.81161185413707	123.45466931243685
1679	1679.0	21.0	41.0	41.81077653924372	123.67210571789003
1680	1680.0	21.0	42.0	41.80952358808595	123.88953490335597
1681	1681.0	21.0	43.0	41.807853026081034	124.10695398164518
1682	1682.0	21.0	44.0	41.805764887116204	124.32436006637359
1683	1683.0	21.0	45.0	41.803259213546696	124.54175027219212
1684	1684.0	21.0	46.0	41.800336056193075	124.75912171501649
1685	1685.0	21.0	47.0	41.7969954743382	124.97647151225645
1686	1686.0	21.0	48.0	41.79323753572354	125.19379678304482
1687	1687.0	21.0	49.0	41.78906231654521	125.4110946484663
1688	1688.0	21.0	50.0	41.7844699014491	125.62836223178573
1689	1689.0	21.0	51.0	41.779460383525965	125.84559665867596
1690	1690.0	21.0	52.0	41.77403386430557	126.06279505744527
1691	1691.0	21.0	53.0	41.76819045375062	126.27995455926437
1692	1692.0	21.0	54.0	41.761930270250126	126.49707229839251
1693	1693.0	21.0	55.0	41.755253440612094	126.7141454124034
1694	1694.0	21.0	56.0	41.74816010005593	126.93117104241014
1695	1695.0	21.0	57.0	41.740650392204095	127.14814633328959
1696	1696.0	21.0	58.0	41.73272446907368	127.36506843390598
1697	1697.0	21.0	59.0	41.724382491066876	127.5819344973338
1698	1698.0	21.0	60.0	41.71562462696145	127.7987416810797
1699	1699.0	21.0	61.0	41.706451053900544	128.0154871473036
1700	1700.0	21.0	62.0	41.69686195738188	128.23216806303898
1701	1701.0	21.0	63.0	41.68685753124657	128.44878160041208
1702	1702.0	21.0	64.0	41.67643797766748	128.66532493686006
1703	1703.0	21.0	65.0	41.665603507137	128.88179525534838
1704	1704.0	21.0	66.0	41.65435433845435	129.09818974458673
1705	1705.0	21.0	67.0	41.64269069871245	129.31450559924417
1706	1706.0	21.0	68.0	41.630612823284224	129.5307400201629
1707	1707.0	21.0	69.0	41.61812095580854	129.74689021457087
1708	1708.0	21.0	70.0	41.60521534817536	129.9629533962932
1709	1709.0	21.0	71.0	41.591896260511064	130.1789267859622
1710	1710.0	21.0	72.0	41.57816396116245	130.39480761122644
1711	1711.0	21.0	73.0	41.564018726680864	130.61059310695774
1712	1712.0	21.0	74.0	41.54946084180577	130.82628051545748
1713	1713.0	21.0	75.0	41.534490599447565	131.04186708666128
1714	1714.0	21.0	76.0	41.5191083006703	131.25735007834186
1715	1715.0	21.0	77.0	41.50331425467367	131.47272675631078
1716	1716.0	22.0	0.0	41.664575832493526	114.76286962781526
1717	1717.0	22.0	1.0	41.680411205631685	114.97879217314976
1718	1718.0	22.0	2.0	41.69583376227506	115.1948218481308
1719	1719.0	22.0	3.0	41.710843191776966	115.41095589810692
1720	1720.0	22.0	4.0	41.72543919166351	115.62719156028537
1721	1721.0	22.0	5.0	41.73962146765151	115.84352606393598
1722	1722.0	22.0	6.0	41.7533897336662	116.05995663059704
1723	1723.0	22.0	7.0	41.76674371185836	116.27648047428217
1724	1724.0	22.0	8.0	41.77968313262098	116.49309480168918
1725	1725.0	22.0	9.0	41.792207734605455	116.70979681240982
1726	1726.0	22.0	10.0	41.80431726473733	116.92658369914132
1727	1727.0	22.0	11.0	41.81601147823151	117.1434526478991
1728	1728.0	22.0	12.0	41.82729013860706	117.36040083823069
1729	1729.0	22.0	13.0	41.83815301770136	117.57742544343124
1730	1730.0	22.0	14.0	41.848599895684096	117.79452363075987
1731	1731.0	22.0	15.0	41.85863056107035	118.01169256165744
1732	1732.0	22.0	16.0	41.868244810733536	118.22892939196541
1733	1733.0	22.0	17.0	41.87744244991755	118.44623127214581
1734	1734.0	22.0	18.0	41.88622329224884	118.66359534750215
1735	1735.0	22.0	19.0	41.89458715974742	118.88101875840165
1736	1736.0	22.0	20.0	41.902533882837865	119.09849864049808
1737	1737.0	22.0	21.0	41.91006330035956	119.31603212495571
1738	1738.0	22.0	22.0	41.9171752595765	119.5336163386743
1739	1739.0	22.0	23.0	41.923869616186636	119.75124840451453
1740	1740.0	22.0	24.0	41.93014623433058	119.96892544152472
1741	1741.0	22.0	25.0	41.93600498659993	120.1866445651679
1742	1742.0	22.0	26.0	41.94144575404501	120.40440288754984
1743	1743.0	22.0	27.0	41.94646842618218	120.6221975176476
1744	1744.0	22.0	28.0	41.951072901000586	120.84002556153885
1745	1745.0	22.0	29.0	41.95525908496828	121.05788412263166
1746	1746.0	22.0	30.0	41.95902689303805	121.2757703018948
1747	1747.0	22.0	31.0	41.962376248652554	121.49368119808864
1748	1748.0	22.0	32.0	41.96530708374902	121.71161390799638
1749	1749.0	22.0	33.0	41.967819338763434	121.9295655266558
1750	1750.0	22.0	34.0	41.969912962634126	122.14753314759118
1751	1751.0	22.0	35.0	41.97158791280494	122.36551386304566
1752	1752.0	22.0	36.0	41.97284415522785	122.58350476421396
1753	1753.0	22.0	37.0	41.97368166436496	122.80150294147491
1754	1754.0	22.0	38.0	41.974100423190166	123.01950548462459
1755	1755.0	22.0	39.0	41.974100423190166	123.2375094831094
1756	1756.0	22.0	40.0	41.97368166436496	123.45551202625909
1757	1757.0	22.0	41.0	41.97284415522785	123.67351020352004
1758	1758.0	22.0	42.0	41.97158791280494	123.89150110468832
1759	1759.0	22.0	43.0	41.969912962634126	124.10948182014282
1760	1760.0	22.0	44.0	41.967819338763434	124.3274494410782
1761	1761.0	22.0	45.0	41.96530708374902	124.5454010597376
1762	1762.0	22.0	46.0	41.962376248652554	124.76333376964536
1763	1763.0	22.0	47.0	41.95902689303805	124.9812446658392
1764	1764.0	22.0	48.0	41.95525908496828	125.19913084510233
1765	1765.0	22.0	49.0	41.951072901000586	125.41698940619514
1766	1766.0	22.0	50.0	41.94646842618218	125.63481745008639
1767	1767.0	22.0	51.0	41.94144575404501	125.85261208018416
1768	1768.0	22.0	52.0	41.93600498659993	126.0703704025661
1769	1769.0	22.0	53.0	41.93014623433058	126.28808952620926
1770	1770.0	22.0	54.0	41.923869616186636	126.50576656321947
1771	1771.0	22.0	55.0	41.9171752595765	126.72339862905967
1772	1772.0	22.0	56.0	41.91006330035956	126.94098284277827
1773	1773.0	22.0	57.0	41.902533882837865	127.15851632723592
1774	1774.0	22.0	58.0	41.89458715974742	127.37599620933234
1775	1775.0	22.0	59.0	41.88622329224884	127.59341962023184
1776	1776.0	22.0	60.0	41.87744244991755	127.81078369558819
1777	1777.0	22.0	61.0	41.868244810733536	128.02808557576859
1778	1778.0	22.0	62.0	41.85863056107035	128.24532240607655
1779	1779.0	22.0	63.0	41.848599895684096	128.46249133697413
1780	1780.0	22.0	64.0	41.83815301770136	128.67958952430274
1781	1781.0	22.0	65.0	41.82729013860706	128.8966141295033
1782	1782.0	22.0	66.0	41.81601147823151	129.1135623198349
1783	1783.0	22.0	67.0	41.80431726473733	129.33043126859266
1784	1784.0	22.0	68.0	41.792207734605455	129.54721815532417
1785	1785.0	22.0	69.0	41.77968313262098	129.7639201660448
1786	1786.0	22.0	70.0	41.76674371185836	129.9805344934518
1787	1787.0	22.0	71.0	41.7533897336662	130.19705833713695
1788	1788.0	22.0	72.0	41.73962146765151	130.413488903798
1789	1789.0	22.0	73.0	41.72543919166351	130.6298234074486
1790	1790.0	22.0	74.0	41.710843191776966	130.84605906962707
1791	1791.0	22.0	75.0	41.69583376227506	131.0621931196032
1792	1792.0	22.0	76.0	41.680411205631685	131.27822279458422
1793	1793.0	22.0	77.0	41.664575832493526	131.49414533991873
1794	1794.0	23.0	0.0	41.82584201163062	114.7413411668291
1795	1795.0	23.0	1.0	41.84171879936633	114.95781232587014
1796	1796.0	23.0	2.0	41.8571816991555	115.17439143883682
1797	1797.0	23.0	3.0	41.87223039889479	115.39107573041214
1798	1798.0	23.0	4.0	41.886864594690785	115.60786241703362
1799	1799.0	23.0	5.0	41.90108399087827	115.82474870709987
1800	1800.0	23.0	6.0	41.914888300038065	116.04173180117881
1801	1801.0	23.0	7.0	41.92827724301424	116.25880889221733
1802	1802.0	23.0	8.0	41.94125054893101	116.47597716575247
1803	1803.0	23.0	9.0	41.95380795520909	116.69323380012403
1804	1804.0	23.0	10.0	41.96594920758152	116.9105759666886
1805	1805.0	23.0	11.0	41.97767406010912	117.12800083003495
1806	1806.0	23.0	12.0	41.98898227519528	117.34550554820078
1807	1807.0	23.0	13.0	41.99987362360046	117.56308727289074
1808	1808.0	23.0	14.0	42.01034788445605	117.7807431496956
1809	1809.0	23.0	15.0	42.020404845277824	117.99847031831285
1810	1810.0	23.0	16.0	42.03004430197883	118.21626591276826
1811	1811.0	23.0	17.0	42.039266058881864	118.43412706163856
1812	1812.0	23.0	18.0	42.04806992873131	118.6520508882754
1813	1813.0	23.0	19.0	42.05645573270459	118.87003451103014
1814	1814.0	23.0	20.0	42.064423300423144	119.08807504347973
1815	1815.0	23.0	21.0	42.071972469962745	119.3061695946535
1816	1816.0	23.0	22.0	42.07910308786337	119.52431526926091
1817	1817.0	23.0	23.0	42.08581500913872	119.74250916792009
1818	1818.0	23.0	24.0	42.09210809728499	119.96074838738726
1819	1819.0	23.0	25.0	42.09798222428927	120.1790300207869
1820	1820.0	23.0	26.0	42.103437270637244	120.39735115784254
1821	1821.0	23.0	27.0	42.10847312532082	120.61570888510848
1822	1822.0	23.0	28.0	42.11308968584461	120.83410028620193
1823	1823.0	23.0	29.0	42.11728685823241	121.05252244203572
1824	1824.0	23.0	30.0	42.121064557032966	121.27097243105182
1825	1825.0	23.0	31.0	42.12442270532513	121.48944732945493
1826	1826.0	23.0	32.0	42.12736123472264	121.70794421144696
1827	1827.0	23.0	33.0	42.12988008537831	121.92646014946166
1828	1828.0	23.0	34.0	42.131979205987776	122.14499221439962
1829	1829.0	23.0	35.0	42.133658553792465	122.36353747586358
1830	1830.0	23.0	36.0	42.13491809458245	122.58209300239419
1831	1831.0	23.0	37.0	42.135757802698436	122.80065586170564
1832	1832.0	23.0	38.0	42.13617766103333	123.01922312092178
1833	1833.0	23.0	39.0	42.13617766103333	123.23779184681221
1834	1834.0	23.0	40.0	42.135757802698436	123.45635910602836
1835	1835.0	23.0	41.0	42.13491809458245	123.6749219653398
1836	1836.0	23.0	42.0	42.133658553792465	123.8934774918704
1837	1837.0	23.0	43.0	42.131979205987776	124.11202275333437
1838	1838.0	23.0	44.0	42.12988008537831	124.33055481827232
1839	1839.0	23.0	45.0	42.12736123472264	124.54907075628702
1840	1840.0	23.0	46.0	42.12442270532513	124.76756763827906
1841	1841.0	23.0	47.0	42.121064557032966	124.98604253668218
1842	1842.0	23.0	48.0	42.11728685823241	125.20449252569826
1843	1843.0	23.0	49.0	42.11308968584461	125.42291468153206
1844	1844.0	23.0	50.0	42.10847312532082	125.64130608262552
1845	1845.0	23.0	51.0	42.103437270637244	125.85966380989146
1846	1846.0	23.0	52.0	42.09798222428927	126.0779849469471
1847	1847.0	23.0	53.0	42.09210809728499	126.29626658034672
1848	1848.0	23.0	54.0	42.08581500913872	126.5145057998139
1849	1849.0	23.0	55.0	42.07910308786337	126.73269969847308
1850	1850.0	23.0	56.0	42.071972469962745	126.95084537308048
1851	1851.0	23.0	57.0	42.064423300423144	127.16893992425426
1852	1852.0	23.0	58.0	42.05645573270459	127.38698045670384
1853	1853.0	23.0	59.0	42.04806992873131	127.60496407945858
1854	1854.0	23.0	60.0	42.039266058881864	127.82288790609543
1855	1855.0	23.0	61.0	42.03004430197883	128.04074905496572
1856	1856.0	23.0	62.0	42.020404845277824	128.25854464942114
1857	1857.0	23.0	63.0	42.01034788445605	128.47627181803838
1858	1858.0	23.0	64.0	41.99987362360046	128.69392769484327
1859	1859.0	23.0	65.0	41.98898227519528	128.91150941953322
1860	1860.0	23.0	66.0	41.97767406010912	129.12901413769904
1861	1861.0	23.0	67.0	41.96594920758152	129.34643900104538
1862	1862.0	23.0	68.0	41.95380795520909	129.56378116760996
1863	1863.0	23.0	69.0	41.94125054893101	129.7810378019815
1864	1864.0	23.0	70.0	41.92827724301424	129.99820607551666
1865	1865.0	23.0	71.0	41.914888300038065	130.2152831665552
1866	1866.0	23.0	72.0	41.90108399087827	130.43226626063412
1867	1867.0	23.0	73.0	41.886864594690785	130.64915255070036
1868	1868.0	23.0	74.0	41.87223039889479	130.86593923732184
1869	1869.0	23.0	75.0	41.8571816991555	131.08262352889716
1870	1870.0	23.0	76.0	41.84171879936633	131.29920264186384
1871	1871.0	23.0	77.0	41.82584201163062	131.5156738009049
1872	1872.0	24.0	0.0	41.98711150344584	114.71970198360845
1873	1873.0	24.0	1.0	42.00302979355951	114.93672452325643
1874	1874.0	24.0	2.0	42.018533122091654	115.15385584955993
1875	1875.0	24.0	3.0	42.03362117547229	115.37109316633135
1876	1876.0	24.0	4.0	42.048293648378795	115.58843366903191
1877	1877.0	24.0	5.0	42.06255024375454	115.80587454498081
1878	1878.0	24.0	6.0	42.076390672826626	116.023412973566
1879	1879.0	24.0	7.0	42.08981465512356	116.2410461264563
1880	1880.0	24.0	8.0	42.10282191849207	116.45877116781546
1881	1881.0	24.0	9.0	42.11541219911372	116.67658525451722
1882	1882.0	24.0	10.0	42.127585241520855	116.89448553636218
1883	1883.0	24.0	11.0	42.13934079861223	117.11246915629577
1884	1884.0	24.0	12.0	42.15067863166794	117.33053325062777
1885	1885.0	24.0	13.0	42.16159851036402	117.54867494925303
1886	1886.0	24.0	14.0	42.17210021278644	117.76689137587363
1887	1887.0	24.0	15.0	42.182183525444735	117.98517964822196
1888	1888.0	24.0	16.0	42.19184824328501	118.20353687828533
1889	1889.0	24.0	17.0	42.20109416970239	118.42196017253139
1890	1890.0	24.0	18.0	42.20992111655325	118.640446632135
1891	1891.0	24.0	19.0	42.21832890416653	118.85899335320582
1892	1892.0	24.0	20.0	42.22631736135494	119.07759742701718
1893	1893.0	24.0	21.0	42.23388632542529	119.29625594023571
1894	1894.0	24.0	22.0	42.241035642188585	119.51496597515205
1895	1895.0	24.0	23.0	42.24776516596947	119.73372460991233
1896	1896.0	24.0	24.0	42.25407475961523	119.95252891875053
1897	1897.0	24.0	25.0	42.25996429450417	120.1713759722216
1898	1898.0	24.0	26.0	42.265433650553526	120.3902628374354
1899	1899.0	24.0	27.0	42.27048271622694	120.60918657829117
1900	1900.0	24.0	28.0	42.27511138854119	120.82814425571281
1901	1901.0	24.0	29.0	42.27931957307277	121.04713292788468
1902	1902.0	24.0	30.0	42.28310718396347	121.26614965048799
1903	1903.0	24.0	31.0	42.286474143925766	121.48519147693757
1904	1904.0	24.0	32.0	42.289420384247734	121.70425545861936
1905	1905.0	24.0	33.0	42.291945844797	121.923338645128
1906	1906.0	24.0	34.0	42.2940504740247	122.142438084505
1907	1907.0	24.0	35.0	42.295734228968605	122.36155082347715
1908	1908.0	24.0	36.0	42.29699707525569	122.58067390769517
1909	1909.0	24.0	37.0	42.29783898710435	122.79980438197262
1910	1910.0	24.0	38.0	42.298259947325974	123.01893929052503
1911	1911.0	24.0	39.0	42.298259947325974	123.23807567720895
1912	1912.0	24.0	40.0	42.29783898710435	123.45721058576137
1913	1913.0	24.0	41.0	42.29699707525569	123.67634106003882
1914	1914.0	24.0	42.0	42.295734228968605	123.89546414425683
1915	1915.0	24.0	43.0	42.2940504740247	124.11457688322898
1916	1916.0	24.0	44.0	42.291945844797	124.33367632260598
1917	1917.0	24.0	45.0	42.289420384247734	124.55275950911462
1918	1918.0	24.0	46.0	42.286474143925766	124.77182349079641
1919	1919.0	24.0	47.0	42.28310718396347	124.990865317246
1920	1920.0	24.0	48.0	42.27931957307277	125.2098820398493
1921	1921.0	24.0	49.0	42.27511138854119	125.42887071202118
1922	1922.0	24.0	50.0	42.27048271622694	125.64782838944282
1923	1923.0	24.0	51.0	42.265433650553526	125.8667521302986
1924	1924.0	24.0	52.0	42.25996429450417	126.0856389955124
1925	1925.0	24.0	53.0	42.25407475961523	126.30448604898345
1926	1926.0	24.0	54.0	42.24776516596947	126.52329035782166
1927	1927.0	24.0	55.0	42.241035642188585	126.74204899258194
1928	1928.0	24.0	56.0	42.23388632542529	126.96075902749827
1929	1929.0	24.0	57.0	42.22631736135494	127.1794175407168
1930	1930.0	24.0	58.0	42.21832890416653	127.39802161452818
1931	1931.0	24.0	59.0	42.20992111655325	127.616568335599
1932	1932.0	24.0	60.0	42.20109416970239	127.83505479520261
1933	1933.0	24.0	61.0	42.19184824328501	128.05347808944865
1934	1934.0	24.0	62.0	42.182183525444735	128.27183531951204
1935	1935.0	24.0	63.0	42.17210021278644	128.49012359186037
1936	1936.0	24.0	64.0	42.16159851036402	128.70834001848095
1937	1937.0	24.0	65.0	42.15067863166794	128.92648171710624
1938	1938.0	24.0	66.0	42.13934079861223	129.1445458114382
1939	1939.0	24.0	67.0	42.127585241520855	129.3625294313718
1940	1940.0	24.0	68.0	42.11541219911372	129.58042971321677
1941	1941.0	24.0	69.0	42.10282191849207	129.79824379991854
1942	1942.0	24.0	70.0	42.08981465512356	130.0159688412777
1943	1943.0	24.0	71.0	42.076390672826626	130.233601994168
1944	1944.0	24.0	72.0	42.06255024375454	130.45114042275318
1945	1945.0	24.0	73.0	42.048293648378795	130.66858129870207
1946	1946.0	24.0	74.0	42.03362117547229	130.88592180140265
1947	1947.0	24.0	75.0	42.018533122091654	131.10315911817406
1948	1948.0	24.0	76.0	42.00302979355951	131.32029044447756
1949	1949.0	24.0	77.0	41.98711150344584	131.53731298412555
1950	1950.0	25.0	0.0	42.14838301569208	114.69795122464264
1951	1951.0	25.0	1.0	42.16434289629429	114.91552793256075
1952	1952.0	25.0	2.0	42.179886739489575	115.13321426842319
1953	1953.0	25.0	3.0	42.195014230231166	115.35100741496433
1954	1954.0	25.0	4.0	42.209725061757595	115.56890454645993
1955	1955.0	25.0	5.0	42.22401893561113	115.78690282893899
1956	1956.0	25.0	6.0	42.23789556165595	116.00499942039713
1957	1957.0	25.0	7.0	42.25135465809588	116.22319147101139
1958	1958.0	25.0	8.0	42.26439595149137	116.44147612335692
1959	1959.0	25.0	9.0	42.277019176776285	116.65985051262469
1960	1960.0	25.0	10.0	42.28922407727397	116.8783117668412
1961	1961.0	25.0	11.0	42.301010404713104	117.096857007089
1962	1962.0	25.0	12.0	42.312377919242664	117.31548334772926
1963	1963.0	25.0	13.0	42.32332638944672	117.53418789662504
1964	1964.0	25.0	14.0	42.3338555923586	117.75296775536634
1965	1965.0	25.0	15.0	42.34396531347465	117.97182001949609
1966	1966.0	25.0	16.0	42.35365534676716	118.1907417787375
1967	1967.0	25.0	17.0	42.362925494697315	118.40973011722247
1968	1968.0	25.0	18.0	42.37177556822714	118.62878211372126
1969	1969.0	25.0	19.0	42.38020538683126	118.84789484187316
1970	1970.0	25.0	20.0	42.3882147785079	119.06706537041808
1971	1971.0	25.0	21.0	42.3958035797896	119.28629076342935
1972	1972.0	25.0	22.0	42.40297163575329	119.50556808054722
1973	1973.0	25.0	23.0	42.409718800029765	119.72489437721347
1974	1974.0	25.0	24.0	42.416044934812795	119.94426670490671
1975	1975.0	25.0	25.0	42.42194991086769	120.1636821113785
1976	1976.0	25.0	26.0	42.42743360753916	120.38313764089037
1977	1977.0	25.0	27.0	42.43249591275897	120.60263033445135
1978	1978.0	25.0	28.0	42.437136723052625	120.82215723005623
1979	1979.0	25.0	29.0	42.44135594354609	121.04171536292448
1980	1980.0	25.0	30.0	42.44515348797139	121.26130176573967
1981	1981.0	25.0	31.0	42.448529278672126	121.48091346888948
1982	1982.0	25.0	32.0	42.45148324660827	121.70054750070607
1983	1983.0	25.0	33.0	42.45401533136032	121.92020088770686
1984	1984.0	25.0	34.0	42.4561254811333	122.13987065483592
1985	1985.0	25.0	35.0	42.4578136527597	122.35955382570532
1986	1986.0	25.0	36.0	42.45907981170237	122.579247422837
1987	1987.0	25.0	37.0	42.45992393205652	122.79894846790484
1988	1988.0	25.0	38.0	42.46034599655139	123.0186539819768
1989	1989.0	25.0	39.0	42.46034599655139	123.2383609857572
1990	1990.0	25.0	40.0	42.45992393205652	123.45806649982914
1991	1991.0	25.0	41.0	42.45907981170237	123.677767544897
1992	1992.0	25.0	42.0	42.4578136527597	123.89746114202867
1993	1993.0	25.0	43.0	42.4561254811333	124.11714431289808
1994	1994.0	25.0	44.0	42.45401533136032	124.33681408002712
1995	1995.0	25.0	45.0	42.45148324660827	124.55646746702793
1996	1996.0	25.0	46.0	42.448529278672126	124.77610149884451
1997	1997.0	25.0	47.0	42.44515348797139	124.9957132019943
1998	1998.0	25.0	48.0	42.44135594354609	125.2152996048095
[truncated: 2,915 more rows]
