# Supplementary material for: Source Analysis of Ozone Pollution in Liaoyuan City’s Atmosphere Based on Machine Learning Models and HYSPLIT Clustering Method
Source: Toxics. 2025 Jun 13;13(6):500. doi: 10.3390/toxics13060500 (PMC12197544; doi:10.3390/toxics13060500)
Supplement: Supplementary file 1 [file toxics-13-00500-s001.zip › toxics-3626334-supplementary/wrf setup/wrf_LYD02.csv]

	id	row	col	LAT	LON
0	0.0	0.0	0.0	40.611306963226546	121.45702120265088
1	1.0	0.0	1.0	40.612353741666176	121.52813084145241
2	2.0	0.0	2.0	40.6133550246707	121.59924275403306
3	3.0	0.0	3.0	40.61431081001773	121.67035683947175
4	4.0	0.0	4.0	40.61522109558587	121.7414729968291
5	5.0	0.0	5.0	40.61608587935455	121.81259112514788
6	6.0	0.0	6.0	40.61690515940428	121.88371112345413
7	7.0	0.0	7.0	40.617678933916366	121.95483289075803
8	8.0	0.0	8.0	40.61840720117324	122.02595632605451
9	9.0	0.0	9.0	40.61908995955821	122.09708132832444
10	10.0	0.0	10.0	40.61972720755563	122.16820779653526
11	11.0	0.0	11.0	40.620318943750775	122.23933562964191
12	12.0	0.0	12.0	40.62086516683007	122.3104647265877
13	13.0	0.0	13.0	40.6213658755808	122.38159498630519
14	14.0	0.0	14.0	40.621821068891364	122.45272630771697
15	15.0	0.0	15.0	40.622230745751175	122.52385858973662
16	16.0	0.0	16.0	40.622594905250715	122.59499173126952
17	17.0	0.0	17.0	40.62291354658144	122.66612563121372
18	18.0	0.0	18.0	40.62318666903596	122.73726018846077
19	19.0	0.0	19.0	40.623414272007835	122.80839530189668
20	20.0	0.0	20.0	40.62359635499172	122.87953087040265
21	21.0	0.0	21.0	40.6237329175834	122.950666792856
22	22.0	0.0	22.0	40.62382395947963	123.02180296813111
23	23.0	0.0	23.0	40.62386948047828	123.09293929510011
24	24.0	0.0	24.0	40.62386948047828	123.16407567263389
25	25.0	0.0	25.0	40.62382395947963	123.23521199960288
26	26.0	0.0	26.0	40.6237329175834	123.306348174878
27	27.0	0.0	27.0	40.62359635499172	123.37748409733135
28	28.0	0.0	28.0	40.623414272007835	123.44861966583731
29	29.0	0.0	29.0	40.62318666903596	123.51975477927321
30	30.0	0.0	30.0	40.62291354658144	123.59088933652026
31	31.0	0.0	31.0	40.622594905250715	123.66202323646448
32	32.0	0.0	32.0	40.622230745751175	123.73315637799737
33	33.0	0.0	33.0	40.621821068891364	123.80428866001702
34	34.0	0.0	34.0	40.6213658755808	123.8754199814288
35	35.0	0.0	35.0	40.62086516683007	123.9465502411463
36	36.0	0.0	36.0	40.620318943750775	124.01767933809208
37	37.0	0.0	37.0	40.61972720755563	124.08880717119874
38	38.0	0.0	38.0	40.61908995955821	124.15993363940956
39	39.0	0.0	39.0	40.61840720117324	124.23105864167947
40	40.0	0.0	40.0	40.617678933916366	124.30218207697597
41	41.0	0.0	41.0	40.61690515940428	124.37330384427985
42	42.0	0.0	42.0	40.61608587935455	124.44442384258612
43	43.0	0.0	43.0	40.61522109558587	124.51554197090489
44	44.0	0.0	44.0	40.61431081001773	124.58665812826223
45	45.0	0.0	45.0	40.6133550246707	124.65777221370094
46	46.0	0.0	46.0	40.612353741666176	124.72888412628157
47	47.0	0.0	47.0	40.611306963226546	124.79999376508312
48	48.0	0.0	48.0	40.610214691675026	124.87110102920396
49	49.0	0.0	49.0	40.60907692943579	124.94220581776273
50	50.0	0.0	50.0	40.60789367903388	125.01330802989914
51	51.0	0.0	51.0	40.606664943095105	125.08440756477484
52	52.0	0.0	52.0	40.6053907243462	125.15550432157428
53	53.0	0.0	53.0	40.60407102561472	125.22659819950562
54	54.0	0.0	54.0	40.60270584982894	125.29768909780144
55	55.0	0.0	55.0	40.60129520001801	125.36877691571976
56	56.0	0.0	56.0	40.599839079311806	125.43986155254483
57	57.0	0.0	57.0	40.598337490940914	125.5109429075879
58	58.0	0.0	58.0	40.596790438236695	125.58202088018825
59	59.0	0.0	59.0	40.59519792463117	125.65309536971382
60	60.0	0.0	60.0	40.59355995365703	125.72416627556234
61	61.0	0.0	61.0	40.5918765289477	125.79523349716186
62	62.0	0.0	62.0	40.590147654237114	125.86629693397191
63	63.0	0.0	63.0	40.58837333335989	125.93735648548412
64	64.0	0.0	64.0	40.58655357025122	126.00841205122317
65	65.0	0.0	65.0	40.58468836894682	126.07946353074766
66	66.0	0.0	66.0	40.58277773358296	126.15051082365089
67	67.0	0.0	67.0	40.580821668396425	126.22155382956173
68	68.0	0.0	68.0	40.57882017772442	126.29259244814553
69	69.0	0.0	69.0	40.57677326600466	126.36362657910483
70	70.0	0.0	70.0	40.5746809377752	126.43465612218039
71	71.0	0.0	71.0	40.57254319767458	126.50568097715183
72	72.0	0.0	72.0	40.57036005044161	126.57670104383863
73	73.0	0.0	73.0	40.56813150091546	126.64771622210093
74	74.0	0.0	74.0	40.5658575540356	126.7187264118403
75	75.0	0.0	75.0	40.56353821484178	126.78973151300067
76	76.0	0.0	76.0	40.56117348847392	126.86073142556923
77	77.0	0.0	77.0	40.558763380172174	126.93172604957698
78	78.0	0.0	78.0	40.55630789527686	127.00271528509992
79	79.0	0.0	79.0	40.55380703922844	127.07369903225971
80	80.0	0.0	80.0	40.551260817567396	127.14467719122452
81	81.0	0.0	81.0	40.54866923593438	127.2156496622098
82	82.0	0.0	82.0	40.546032300069946	127.28661634547927
83	83.0	0.0	83.0	40.543350015814696	127.35757714134571
84	84.0	0.0	84.0	40.540622389109174	127.42853195017166
85	85.0	0.0	85.0	40.53784942599379	127.49948067237034
86	86.0	0.0	86.0	40.53503113260887	127.57042320840658
87	87.0	0.0	87.0	40.53216751519454	127.64135945879748
88	88.0	0.0	88.0	40.52925858009067	127.71228932411331
89	89.0	0.0	89.0	40.52630433373694	127.78321270497838
90	90.0	0.0	90.0	40.52330478267274	127.85412950207179
91	91.0	0.0	91.0	40.52025993353703	127.92503961612826
92	92.0	0.0	92.0	40.51716979306851	127.99594294793904
93	93.0	0.0	93.0	40.514034368105335	128.06683939835267
94	94.0	0.0	94.0	40.51085366558528	128.13772886827573
95	95.0	0.0	95.0	40.50762769254553	128.20861125867378
96	96.0	0.0	96.0	40.50435645612276	128.27948647057218
97	97.0	0.0	97.0	40.50103996355302	128.3503544050568
98	98.0	0.0	98.0	40.49767822217167	128.42121496327485
99	99.0	0.0	99.0	40.49427123941347	128.49206804643583
100	100.0	0.0	100.0	40.49081902281232	128.5629135558122
101	101.0	0.0	101.0	40.487321580001336	128.6337513927402
102	102.0	0.0	102.0	40.483778918712844	128.70458145862088
103	103.0	0.0	103.0	40.480191046778245	128.77540365492047
104	104.0	0.0	104.0	40.476557972127935	128.8462178831717
105	105.0	0.0	105.0	40.47287970279143	128.91702404497414
106	106.0	0.0	106.0	40.46915624689704	128.9878220419954
107	107.0	0.0	107.0	40.46538761267211	129.05861177597168
108	108.0	0.0	108.0	40.461573808442765	129.1293931487086
109	109.0	0.0	109.0	40.45771484263384	129.20016606208208
110	110.0	0.0	110.0	40.45381072376904	129.2709304180392
111	111.0	0.0	111.0	40.44986146047072	129.34168611859874
112	112.0	0.0	112.0	40.445867061459765	129.4124330658523
113	113.0	0.0	113.0	40.441827535555745	129.48317116196483
114	114.0	0.0	114.0	40.4377428916766	129.55390030917556
115	115.0	0.0	115.0	40.433613138838915	129.62462040979875
116	116.0	0.0	116.0	40.42943828615748	129.6953313662245
117	117.0	0.0	117.0	40.425218342845504	129.76603308091958
118	118.0	0.0	118.0	40.42095331821448	129.83672545642807
119	119.0	0.0	119.0	40.41664322167414	129.9074083953723
120	120.0	0.0	120.0	40.41228806273229	129.97808180045357
121	121.0	0.0	121.0	40.407887850994854	130.04874557445288
122	122.0	0.0	122.0	40.403442596165895	130.1193996202319
123	123.0	0.0	123.0	40.39895230804729	130.19004384073347
124	124.0	0.0	124.0	40.394416996538915	130.2606781389826
125	125.0	0.0	125.0	40.38983667163844	130.33130241808718
126	126.0	0.0	126.0	40.385211343441384	130.4019165812387
127	127.0	0.0	127.0	40.380541022140946	130.47252053171306
128	128.0	0.0	128.0	40.37582571802794	130.5431141728714
129	129.0	0.0	129.0	40.37106544149078	130.61369740816076
130	130.0	0.0	130.0	40.36626020301544	130.6842701411149
131	131.0	0.0	131.0	40.36141001318527	130.75483227535514
132	132.0	0.0	132.0	40.35651488268109	130.82538371459088
133	133.0	0.0	133.0	40.351574822280966	130.89592436262072
134	134.0	0.0	134.0	40.346589842860176	130.96645412333294
135	135.0	0.0	135.0	40.34155995539134	131.03697290070633
136	136.0	0.0	136.0	40.33648517094395	131.10748059881095
137	137.0	0.0	137.0	40.33136550068471	131.177977121809
138	138.0	1.0	0.0	40.66528937555009	121.45561115513489
139	139.0	1.0	1.0	40.666337073067226	121.52678075179391
140	140.0	1.0	2.0	40.6673392352153	121.59795262799
141	141.0	1.0	3.0	40.66829585976842	121.66912668254687
142	142.0	1.0	4.0	40.66920694460187	121.74030281426961
143	143.0	1.0	5.0	40.67007248769205	121.81148092194553
144	144.0	1.0	6.0	40.67089248711638	121.88266090434514
145	145.0	1.0	7.0	40.671666941053395	121.95384266022292
146	146.0	1.0	8.0	40.67239584778285	122.02502608831823
147	147.0	1.0	9.0	40.67307920568553	122.09621108735607
148	148.0	1.0	10.0	40.673717013243404	122.16739755604813
149	149.0	1.0	11.0	40.67430926903964	122.23858539309346
150	150.0	1.0	12.0	40.67485597175851	122.30977449717948
151	151.0	1.0	13.0	40.6753571201855	122.38096476698279
152	152.0	1.0	14.0	40.67581271320727	122.45215610116998
153	153.0	1.0	15.0	40.67622274981163	122.52334839839858
154	154.0	1.0	16.0	40.67658722908765	122.59454155731794
155	155.0	1.0	17.0	40.676906150225555	122.66573547656998
156	156.0	1.0	18.0	40.67717951251682	122.73693005479011
157	157.0	1.0	19.0	40.677407315354095	122.80812519060818
158	158.0	1.0	20.0	40.67758955823129	122.87932078264927
159	159.0	1.0	21.0	40.67772624074347	122.95051672953448
160	160.0	1.0	22.0	40.67781736258693	123.02171292988199
161	161.0	1.0	23.0	40.677862923559296	123.09290928230769
162	162.0	1.0	24.0	40.677862923559296	123.16410568542629
163	163.0	1.0	25.0	40.67781736258693	123.23530203785201
164	164.0	1.0	26.0	40.67772624074347	123.30649823819951
165	165.0	1.0	27.0	40.67758955823129	123.37769418508472
166	166.0	1.0	28.0	40.677407315354095	123.4488897771258
167	167.0	1.0	29.0	40.67717951251682	123.52008491294387
168	168.0	1.0	30.0	40.676906150225555	123.59127949116402
169	169.0	1.0	31.0	40.67658722908765	123.66247341041606
170	170.0	1.0	32.0	40.67622274981163	123.7336665693354
171	171.0	1.0	33.0	40.67581271320727	123.80485886656402
172	172.0	1.0	34.0	40.6753571201855	123.8760502007512
173	173.0	1.0	35.0	40.67485597175851	123.94724047055452
174	174.0	1.0	36.0	40.67430926903964	124.01842957464052
175	175.0	1.0	37.0	40.673717013243404	124.08961741168586
176	176.0	1.0	38.0	40.67307920568553	124.16080388037793
177	177.0	1.0	39.0	40.67239584778285	124.23198887941577
178	178.0	1.0	40.0	40.671666941053395	124.30317230751106
179	179.0	1.0	41.0	40.67089248711638	124.37435406338885
180	180.0	1.0	42.0	40.67007248769205	124.44553404578845
181	181.0	1.0	43.0	40.66920694460187	124.51671215346437
182	182.0	1.0	44.0	40.66829585976842	124.58788828518712
183	183.0	1.0	45.0	40.6673392352153	124.65906233974398
184	184.0	1.0	46.0	40.666337073067226	124.73023421594009
185	185.0	1.0	47.0	40.66528937555009	124.8014038125991
186	186.0	1.0	48.0	40.66419614499066	124.87257102856418
187	187.0	1.0	49.0	40.66305738381691	124.94373576269874
188	188.0	1.0	50.0	40.661873094557755	125.01489791388747
189	189.0	1.0	51.0	40.66064327984315	125.08605738103698
190	190.0	1.0	52.0	40.65936794240403	125.15721406307684
191	191.0	1.0	53.0	40.65804708507233	125.22836785896042
192	192.0	1.0	54.0	40.65668071078091	125.29951866766562
193	193.0	1.0	55.0	40.655268822563556	125.37066638819586
194	194.0	1.0	56.0	40.65381142355508	125.44181091958094
195	195.0	1.0	57.0	40.65230851699103	125.51295216087775
196	196.0	1.0	58.0	40.65076010620795	125.5840900111713
197	197.0	1.0	59.0	40.64916619464318	125.65522436957546
198	198.0	1.0	60.0	40.64752678583497	125.72635513523393
199	199.0	1.0	61.0	40.64584188342225	125.79748220732095
200	200.0	1.0	62.0	40.644111491144855	125.86860548504224
201	201.0	1.0	63.0	40.64233561284333	125.93972486763589
202	202.0	1.0	64.0	40.640514252458956	126.01084025437312
203	203.0	1.0	65.0	40.638647414033706	126.0819515445592
204	204.0	1.0	66.0	40.63673510171028	126.15305863753424
205	205.0	1.0	67.0	40.63477731973203	126.22416143267417
206	206.0	1.0	68.0	40.6327740724429	126.2952598293914
207	207.0	1.0	69.0	40.63072536428746	126.3663537271358
208	208.0	1.0	70.0	40.62863119981087	126.43744302539557
209	209.0	1.0	71.0	40.62649158365876	126.50852762369796
210	210.0	1.0	72.0	40.62430652057736	126.57960742161025
211	211.0	1.0	73.0	40.622076015413356	126.65068231874046
212	212.0	1.0	74.0	40.619800073113815	126.72175221473842
213	213.0	1.0	75.0	40.61747869872631	126.7928170092963
214	214.0	1.0	76.0	40.61511189739874	126.86387660214972
215	215.0	1.0	77.0	40.61269967437943	126.93493089307846
216	216.0	1.0	78.0	40.610242035016924	127.00597978190736
217	217.0	1.0	79.0	40.60773898476006	127.0770231685071
218	218.0	1.0	80.0	40.60519052915802	127.14806095279509
219	219.0	1.0	81.0	40.602596673860106	127.21909303473635
220	220.0	1.0	82.0	40.59995742461581	127.29011931434418
221	221.0	1.0	83.0	40.59727278727473	127.36113969168117
222	222.0	1.0	84.0	40.59454276778663	127.43215406685997
223	223.0	1.0	85.0	40.59176737220129	127.50316234004416
224	224.0	1.0	86.0	40.588946606668515	127.57416441144898
225	225.0	1.0	87.0	40.58608047743812	127.64516018134228
226	226.0	1.0	88.0	40.583168990859754	127.71614955004529
227	227.0	1.0	89.0	40.58021215338314	127.78713241793346
228	228.0	1.0	90.0	40.57720997155766	127.8581086854373
229	229.0	1.0	91.0	40.57416245203263	127.92907825304323
230	230.0	1.0	92.0	40.57106960155716	128.0000410212943
231	231.0	1.0	93.0	40.56793142697998	128.07099689079115
232	232.0	1.0	94.0	40.56474793524955	128.14194576219282
233	233.0	1.0	95.0	40.56151913341399	128.21288753621738
234	234.0	1.0	96.0	40.55824502862097	128.28382211364305
235	235.0	1.0	97.0	40.55492562811777	128.35474939530883
236	236.0	1.0	98.0	40.55156093925106	128.42566928211536
237	237.0	1.0	99.0	40.548150969467045	128.49658167502565
238	238.0	1.0	100.0	40.54469572631135	128.56748647506615
239	239.0	1.0	101.0	40.541195217428815	128.63838358332725
240	240.0	1.0	102.0	40.53764945056375	128.70927290096432
241	241.0	1.0	103.0	40.534058433559615	128.78015432919847
242	242.0	1.0	104.0	40.53042217435906	128.85102776931723
243	243.0	1.0	105.0	40.52674068100399	128.92189312267558
244	244.0	1.0	106.0	40.52301396163529	128.99275029069665
245	245.0	1.0	107.0	40.519242024492975	129.0635991748724
246	246.0	1.0	108.0	40.51542487791598	129.1344396767646
247	247.0	1.0	109.0	40.511562530342246	129.20527169800567
248	248.0	1.0	110.0	40.50765499030853	129.27609514029933
249	249.0	1.0	111.0	40.50370226645049	129.34690990542143
250	250.0	1.0	112.0	40.49970436750251	129.41771589522085
251	251.0	1.0	113.0	40.49566130229767	129.48851301162014
252	252.0	1.0	114.0	40.49157307976776	129.55930115661653
253	253.0	1.0	115.0	40.48743970894314	129.63008023228252
254	254.0	1.0	116.0	40.483261198952746	129.7008501407668
255	255.0	1.0	117.0	40.47903755902394	129.77161078429495
256	256.0	1.0	118.0	40.47476879848255	129.8423620651703
257	257.0	1.0	119.0	40.47045492675279	129.91310388577477
258	258.0	1.0	120.0	40.4660959533571	129.98383614856948
259	259.0	1.0	121.0	40.46169188791626	130.05455875609564
260	260.0	1.0	122.0	40.457242740149134	130.12527161097543
261	261.0	1.0	123.0	40.452748519872735	130.19597461591263
262	262.0	1.0	124.0	40.44820923700223	130.26666767369343
263	263.0	1.0	125.0	40.44362490155062	130.33735068718724
264	264.0	1.0	126.0	40.43899552362891	130.40802355934753
265	265.0	1.0	127.0	40.434321113445996	130.47868619321247
266	266.0	1.0	128.0	40.429601681308505	130.54933849190573
267	267.0	1.0	129.0	40.424837237620864	130.6199803586374
268	268.0	1.0	130.0	40.420027792885065	130.6906116967046
269	269.0	1.0	131.0	40.41517335770078	130.7612324094922
270	270.0	1.0	132.0	40.41027394276517	130.83184240047387
271	271.0	1.0	133.0	40.40532955887291	130.90244157321254
272	272.0	1.0	134.0	40.40034021691597	130.97302983136132
273	273.0	1.0	135.0	40.39530592788369	131.04360707866414
274	274.0	1.0	136.0	40.3902267028627	131.1141732189567
275	275.0	1.0	137.0	40.38510255303673	131.18472815616704
276	276.0	2.0	0.0	40.71927360876853	121.45419872692153
277	277.0	2.0	1.0	40.72032222601516	121.52542838259507
278	278.0	2.0	2.0	40.721325267930446	121.59666032358311
279	279.0	2.0	3.0	40.72228273228503	121.66789444845318
280	280.0	2.0	4.0	40.72319461695094	121.7391306557541
281	281.0	2.0	5.0	40.72406091990133	121.81036884401684
282	282.0	2.0	6.0	40.7248816392107	121.88160891175546
283	283.0	2.0	7.0	40.725656773054794	121.95285075746797
284	284.0	2.0	8.0	40.72638631971057	122.02409427963714
285	285.0	2.0	9.0	40.72707027755642	122.09533937673142
286	286.0	2.0	10.0	40.727708645071914	122.16658594720573
287	287.0	2.0	11.0	40.728301420838	122.23783388950251
288	288.0	2.0	12.0	40.728848603536875	122.30908310205233
289	289.0	2.0	13.0	40.729350191952186	122.38033348327497
290	290.0	2.0	14.0	40.72980618496885	122.45158493158019
291	291.0	2.0	15.0	40.7302165815731	122.5228373453686
292	292.0	2.0	16.0	40.73058138085261	122.59409062303261
293	293.0	2.0	17.0	40.7309005819963	122.66534466295717
294	294.0	2.0	18.0	40.731174184294595	122.73659936352072
295	295.0	2.0	19.0	40.73140218713916	122.80785462309609
296	296.0	2.0	20.0	40.73158459002311	122.87911034005126
297	297.0	2.0	21.0	40.7317213925409	122.95036641275033
298	298.0	2.0	22.0	40.731812594388444	123.02162273955442
299	299.0	2.0	23.0	40.731858195362875	123.09287921882233
300	300.0	2.0	24.0	40.731858195362875	123.16413574891166
301	301.0	2.0	25.0	40.731812594388444	123.23539222817958
302	302.0	2.0	26.0	40.7317213925409	123.30664855498365
303	303.0	2.0	27.0	40.73158459002311	123.37790462768274
304	304.0	2.0	28.0	40.73140218713916	123.4491603446379
305	305.0	2.0	29.0	40.731174184294595	123.52041560421327
306	306.0	2.0	30.0	40.7309005819963	123.59167030477681
307	307.0	2.0	31.0	40.73058138085261	123.66292434470137
308	308.0	2.0	32.0	40.7302165815731	123.73417762236538
309	309.0	2.0	33.0	40.72980618496885	123.80543003615381
310	310.0	2.0	34.0	40.729350191952186	123.87668148445903
311	311.0	2.0	35.0	40.728848603536875	123.94793186568165
312	312.0	2.0	36.0	40.728301420838	124.01918107823148
313	313.0	2.0	37.0	40.727708645071914	124.09042902052825
314	314.0	2.0	38.0	40.72707027755642	124.16167559100258
315	315.0	2.0	39.0	40.72638631971057	124.23292068809685
316	316.0	2.0	40.0	40.725656773054794	124.30416421026602
317	317.0	2.0	41.0	40.7248816392107	124.37540605597853
318	318.0	2.0	42.0	40.72406091990133	124.44664612371716
319	319.0	2.0	43.0	40.72319461695094	124.51788431197988
320	320.0	2.0	44.0	40.72228273228503	124.58912051928081
321	321.0	2.0	45.0	40.721325267930446	124.66035464415087
322	322.0	2.0	46.0	40.72032222601516	124.73158658513893
323	323.0	2.0	47.0	40.71927360876853	124.80281624081245
324	324.0	2.0	48.0	40.71817941852098	124.87404350975844
325	325.0	2.0	49.0	40.71703965770419	124.94526829058434
326	326.0	2.0	50.0	40.71585432885104	125.01649048191881
327	327.0	2.0	51.0	40.714623434595545	125.08770998241269
328	328.0	2.0	52.0	40.71334697767293	125.15892669073979
329	329.0	2.0	53.0	40.712024960919514	125.2301405055978
330	330.0	2.0	54.0	40.710657387272676	125.30135132570912
331	331.0	2.0	55.0	40.70924425977099	125.37255904982169
332	332.0	2.0	56.0	40.70778558155402	125.44376357670996
333	333.0	2.0	57.0	40.70628135586248	125.51496480517565
334	334.0	2.0	58.0	40.70473158603801	125.58616263404865
335	335.0	2.0	59.0	40.70313627552333	125.65735696218792
336	336.0	2.0	60.0	40.701495427862106	125.72854768848222
337	337.0	2.0	61.0	40.69980904669904	125.79973471185112
338	338.0	2.0	62.0	40.698077135779705	125.87091793124574
339	339.0	2.0	63.0	40.69629969895062	125.94209724564976
340	340.0	2.0	64.0	40.694476740159146	126.01327255408005
341	341.0	2.0	65.0	40.69260826345361	126.08444375558769
342	342.0	2.0	66.0	40.6906942729831	126.15561074925886
343	343.0	2.0	67.0	40.68873477299755	126.22677343421553
344	344.0	2.0	68.0	40.68672976784766	126.29793170961645
345	345.0	2.0	69.0	40.684679261984904	126.36908547465796
346	346.0	2.0	70.0	40.68258325996144	126.44023462857479
347	347.0	2.0	71.0	40.68044176643017	126.51137907064101
348	348.0	2.0	72.0	40.67825478614468	126.58251870017084
349	349.0	2.0	73.0	40.676022323959124	126.65365341651942
350	350.0	2.0	74.0	40.6737443848283	126.72478311908382
351	351.0	2.0	75.0	40.67142097380761	126.79590770730371
352	352.0	2.0	76.0	40.66905209605294	126.86702708066237
353	353.0	2.0	77.0	40.66663775682067	126.93814113868741
354	354.0	2.0	78.0	40.6641779614677	127.0092497809517
355	355.0	2.0	79.0	40.66167271545136	127.08035290707414
356	356.0	2.0	80.0	40.65912202432936	127.15145041672054
357	357.0	2.0	81.0	40.65652589375977	127.22254220960451
358	358.0	2.0	82.0	40.65388432950104	127.2936281854882
359	359.0	2.0	83.0	40.65119733741181	127.36470824418328
360	360.0	2.0	84.0	40.64846492345105	127.43578228555157
361	361.0	2.0	85.0	40.64568709367791	127.50685020950608
362	362.0	2.0	86.0	40.642863854251736	127.5779119160118
363	363.0	2.0	87.0	40.63999521143197	127.6489673050864
364	364.0	2.0	88.0	40.63708117157823	127.72001627680126
365	365.0	2.0	89.0	40.634121741150054	127.79105873128219
366	366.0	2.0	90.0	40.63111692670707	127.86209456871022
367	367.0	2.0	91.0	40.62806673490892	127.93312368932263
368	368.0	2.0	92.0	40.62497117251502	128.0041459934135
369	369.0	2.0	93.0	40.6218302463848	128.07516138133474
370	370.0	2.0	94.0	40.61864396347746	128.14616975349693
371	371.0	2.0	95.0	40.61541233085203	128.21717101036998
372	372.0	2.0	96.0	40.61213535566724	128.2881650524841
373	373.0	2.0	97.0	40.60881304518151	128.35915178043058
374	374.0	2.0	98.0	40.60544540675297	128.43013109486256
375	375.0	2.0	99.0	40.602032447839285	128.501102896496
376	376.0	2.0	100.0	40.598574175997726	128.57206708611028
377	377.0	2.0	101.0	40.59507059888498	128.64302356454922
378	378.0	2.0	102.0	40.59152172425734	128.7139722327218
379	379.0	2.0	103.0	40.58792755997033	128.784912991603
380	380.0	2.0	104.0	40.58428811397897	128.85584574223455
381	381.0	2.0	105.0	40.58060339433747	128.92677038572586
382	382.0	2.0	106.0	40.57687340919937	128.99768682325478
383	383.0	2.0	107.0	40.57309816681735	129.06859495606835
384	384.0	2.0	108.0	40.56927767554329	129.13949468548367
385	385.0	2.0	109.0	40.56541194382807	129.21038591288877
386	386.0	2.0	110.0	40.56150098022171	129.2812685397432
387	387.0	2.0	111.0	40.55754479337311	129.35214246757914
388	388.0	2.0	112.0	40.55354339203019	129.42300759800187
389	389.0	2.0	113.0	40.54949678503961	129.49386383269098
390	390.0	2.0	114.0	40.545404981346984	129.56471107340062
391	391.0	2.0	115.0	40.54126798999657	129.63554922196087
392	392.0	2.0	116.0	40.53708582013134	129.70637818027814
393	393.0	2.0	117.0	40.53285848099297	129.7771978503362
394	394.0	2.0	118.0	40.52858598192155	129.8480081341967
395	395.0	2.0	119.0	40.52426833235588	129.91880893400037
396	396.0	2.0	120.0	40.51990554183309	129.98960015196735
397	397.0	2.0	121.0	40.51549761998866	130.0603816903984
398	398.0	2.0	122.0	40.51104457655656	130.13115345167535
399	399.0	2.0	123.0	40.506546421368874	130.20191533826204
400	400.0	2.0	124.0	40.50200316435598	130.27266725270522
401	401.0	2.0	125.0	40.497414815546335	130.343409097635
402	402.0	2.0	126.0	40.4927813850665	130.41414077576601
403	403.0	2.0	127.0	40.48810288314101	130.48486218989788
404	404.0	2.0	128.0	40.483379320092425	130.55557324291618
405	405.0	2.0	129.0	40.478610706341094	130.6262738377932
406	406.0	2.0	130.0	40.47379705240521	130.69696387758856
407	407.0	2.0	131.0	40.46893836890073	130.76764326545018
408	408.0	2.0	132.0	40.46403466654124	130.83831190461493
409	409.0	2.0	133.0	40.45908595613796	130.9089696984094
410	410.0	2.0	134.0	40.454092248599636	130.97961655025085
411	411.0	2.0	135.0	40.44905355493247	131.0502523636476
412	412.0	2.0	136.0	40.44396988624011	131.12087704220014
413	413.0	2.0	137.0	40.43884125372343	131.1914904896017
414	414.0	3.0	0.0	40.77325961650365	121.45278391197728
415	415.0	3.0	1.0	40.7743091541325	121.52407372807842
416	416.0	3.0	2.0	40.77531307643936	121.59536583529108
417	417.0	3.0	3.0	40.776271381191506	121.66666013192571
418	418.0	3.0	4.0	40.77718406625756	121.73795651627394
419	419.0	3.0	5.0	40.77805112960759	121.80925488660958
420	420.0	3.0	6.0	40.77887256931305	121.88055514118936
421	421.0	3.0	7.0	40.77964838354687	121.95185717825397
422	422.0	3.0	8.0	40.780378570583395	122.02316089602871
423	423.0	3.0	9.0	40.78106312879833	122.09446619272458
424	424.0	3.0	10.0	40.781702056669005	122.16577296653898
425	425.0	3.0	11.0	40.78229535277412	122.2370811156567
426	426.0	3.0	12.0	40.78284301579387	122.30839053825068
427	427.0	3.0	13.0	40.78334504450996	122.37970113248306
428	428.0	3.0	14.0	40.783801437805536	122.45101279650582
429	429.0	3.0	15.0	40.784212194665336	122.52232542846183
430	430.0	3.0	16.0	40.784577314175564	122.59363892648565
431	431.0	3.0	17.0	40.78489679552393	122.66495318870442
432	432.0	3.0	18.0	40.78517063799967	122.73626811323874
433	433.0	3.0	19.0	40.78539884099357	122.8075835982035
434	434.0	3.0	20.0	40.78558140399794	122.8788995417088
435	435.0	3.0	21.0	40.785718326606606	122.95021584186087
436	436.0	3.0	22.0	40.785809608514946	123.02153239676275
437	437.0	3.0	23.0	40.78585524951989	123.09284910451544
438	438.0	3.0	24.0	40.78585524951989	123.16416586321854
439	439.0	3.0	25.0	40.785809608514946	123.23548257097123
440	440.0	3.0	26.0	40.785718326606606	123.30679912587313
441	441.0	3.0	27.0	40.78558140399794	123.37811542602519
442	442.0	3.0	28.0	40.78539884099357	123.4494313695305
443	443.0	3.0	29.0	40.78517063799967	123.52074685449524
444	444.0	3.0	30.0	40.78489679552393	123.59206177902958
445	445.0	3.0	31.0	40.784577314175564	123.66337604124834
446	446.0	3.0	32.0	40.784212194665336	123.73468953927215
447	447.0	3.0	33.0	40.783801437805536	123.80600217122816
448	448.0	3.0	34.0	40.78334504450996	123.87731383525093
449	449.0	3.0	35.0	40.78284301579387	123.9486244294833
450	450.0	3.0	36.0	40.78229535277412	124.0199338520773
451	451.0	3.0	37.0	40.781702056669005	124.09124200119501
452	452.0	3.0	38.0	40.78106312879833	124.16254877500941
453	453.0	3.0	39.0	40.780378570583395	124.23385407170528
454	454.0	3.0	40.0	40.77964838354687	124.30515778948002
455	455.0	3.0	41.0	40.77887256931305	124.37645982654463
456	456.0	3.0	42.0	40.77805112960759	124.44776008112441
457	457.0	3.0	43.0	40.77718406625756	124.51905845146005
458	458.0	3.0	44.0	40.776271381191506	124.59035483580828
459	459.0	3.0	45.0	40.77531307643936	124.66164913244292
460	460.0	3.0	46.0	40.7743091541325	124.73294123965556
461	461.0	3.0	47.0	40.77325961650365	124.80423105575672
462	462.0	3.0	48.0	40.7721644658869	124.87551847907635
463	463.0	3.0	49.0	40.77102370471772	124.946803407965
464	464.0	3.0	50.0	40.76983733553295	125.01808574079459
465	465.0	3.0	51.0	40.76860536097065	125.08936537595916
466	466.0	3.0	52.0	40.76732778377033	125.16064221187598
467	467.0	3.0	53.0	40.76600460677267	125.2319161469862
468	468.0	3.0	54.0	40.76463583291973	125.30318707975576
469	469.0	3.0	55.0	40.76322146525469	125.37445490867637
470	470.0	3.0	56.0	40.76176150692207	125.44571953226627
471	471.0	3.0	57.0	40.760255961167566	125.51698084907107
472	472.0	3.0	58.0	40.758704831338065	125.5882387576648
473	473.0	3.0	59.0	40.75710812088161	125.65949315665044
474	474.0	3.0	60.0	40.75546583334738	125.73074394466119
475	475.0	3.0	61.0	40.75377797238573	125.80199102036094
476	476.0	3.0	62.0	40.75204454174805	125.87323428244547
477	477.0	3.0	63.0	40.75026554528683	125.94447362964301
478	478.0	3.0	64.0	40.74844098695563	126.0157089607154
479	479.0	3.0	65.0	40.74657087080899	126.08694017445868
480	480.0	3.0	66.0	40.74465520100247	126.15816716970409
481	481.0	3.0	67.0	40.7426939817926	126.22938984531893
482	482.0	3.0	68.0	40.740687217536866	126.30060810020737
483	483.0	3.0	69.0	40.738634912693605	126.3718218333113
484	484.0	3.0	70.0	40.7365370718221	126.4430309436113
485	485.0	3.0	71.0	40.73439369958244	126.51423533012732
486	486.0	3.0	72.0	40.7322048007356	126.58543489191962
487	487.0	3.0	73.0	40.72997038014327	126.6566295280897
488	488.0	3.0	74.0	40.72769044276796	126.72781913778095
489	489.0	3.0	75.0	40.72536499367286	126.79900362017979
490	490.0	3.0	76.0	40.722994038021895	126.8701828745162
491	491.0	3.0	77.0	40.72057758107963	126.94135680006485
492	492.0	3.0	78.0	40.718115628211265	127.01252529614574
493	493.0	3.0	79.0	40.71560818488254	127.08368826212515
494	494.0	3.0	80.0	40.71305525665983	127.15484559741651
495	495.0	3.0	81.0	40.71045684920999	127.22599720148119
496	496.0	3.0	82.0	40.70781296830037	127.2971429738293
497	497.0	3.0	83.0	40.7051236197987	127.36828281402067
498	498.0	3.0	84.0	40.70238880967324	127.43941662166559
499	499.0	3.0	85.0	40.69960854399247	127.51054429642565
500	500.0	3.0	86.0	40.69678282892533	127.58166573801464
501	501.0	3.0	87.0	40.69391167074095	127.65278084619935
502	502.0	3.0	88.0	40.69099507580873	127.72388952080041
503	503.0	3.0	89.0	40.68803305059832	127.7949916616931
504	504.0	3.0	90.0	40.685025601679484	127.8660871688083
505	505.0	3.0	91.0	40.68197273572212	127.93717594213315
506	506.0	3.0	92.0	40.6788744594962	128.008257881712
507	507.0	3.0	93.0	40.67573077987173	128.07933288764733
508	508.0	3.0	94.0	40.672541703818695	128.15040086010026
509	509.0	3.0	95.0	40.66930723840705	128.2214616992917
510	510.0	3.0	96.0	40.66602739080656	128.29251530550312
511	511.0	3.0	97.0	40.66270216828698	128.36356157907724
512	512.0	3.0	98.0	40.65933157821773	128.43460042041897
513	513.0	3.0	99.0	40.655915628068094	128.5056317299962
514	514.0	3.0	100.0	40.65245432540695	128.57665540834063
515	515.0	3.0	101.0	40.64894767790292	128.6476713560486
516	516.0	3.0	102.0	40.645395693324204	128.7186794737818
517	517.0	3.0	103.0	40.64179837953852	128.7896796622684
518	518.0	3.0	104.0	40.63815574451317	128.8606718223035
519	519.0	3.0	105.0	40.63446779631481	128.9316558547501
520	520.0	3.0	106.0	40.630734543109604	129.00263166053995
521	521.0	3.0	107.0	40.626955993162994	129.0735991406744
522	522.0	3.0	108.0	40.623132154839666	129.14455819622498
523	523.0	3.0	109.0	40.619263036603684	129.21550872833453
524	524.0	3.0	110.0	40.61534864701817	129.2864506382178
525	525.0	3.0	111.0	40.61138899474546	129.3573838271623
526	526.0	3.0	112.0	40.6073840885469	129.42830819652914
527	527.0	3.0	113.0	40.60333393728287	129.49922364775378
528	528.0	3.0	114.0	40.599238549912776	129.57013008234685
529	529.0	3.0	115.0	40.59509793549476	129.64102740189503
530	530.0	3.0	116.0	40.59091210318601	129.71191550806176
531	531.0	3.0	117.0	40.58668106224236	129.78279430258806
532	532.0	3.0	118.0	40.58240482201836	129.85366368729325
533	533.0	3.0	119.0	40.57808339196733	129.924523564076
534	534.0	3.0	120.0	40.57371678164112	129.9953738349148
535	535.0	3.0	121.0	40.56930500069005	130.06621440186893
536	536.0	3.0	122.0	40.56484805886309	130.13704516707926
537	537.0	3.0	123.0	40.560345966007496	130.20786603276898
538	538.0	3.0	124.0	40.55579873206885	130.2786769012444
539	539.0	3.0	125.0	40.55120636709113	130.34947767489575
540	540.0	3.0	126.0	40.54656888121648	130.42026825619791
541	541.0	3.0	127.0	40.54188628468519	130.4910485477113
542	542.0	3.0	128.0	40.53715858783564	130.56181845208255
543	543.0	3.0	129.0	40.53238580110426	130.63257787204532
544	544.0	3.0	130.0	40.52756793502542	130.7033267104211
545	545.0	3.0	131.0	40.52270500023135	130.77406487011996
546	546.0	3.0	132.0	40.51779700745216	130.84479225414128
547	547.0	3.0	133.0	40.51284396751569	130.91550876557463
548	548.0	3.0	134.0	40.50784589134742	130.98621430760042
549	549.0	3.0	135.0	40.50280278997051	131.05690878349074
550	550.0	3.0	136.0	40.497714674505566	131.12759209661013
551	551.0	3.0	137.0	40.4925815561708	131.1982641504162
552	552.0	4.0	0.0	40.82724735233135	121.45136670424812
553	553.0	4.0	1.0	40.82829781099591	121.52271678244696
554	554.0	4.0	2.0	40.82930261431952	121.59406915757397
555	555.0	4.0	3.0	40.83026176006595	121.66542372768161
556	556.0	4.0	4.0	40.83117524610061	121.73678039080353
557	557.0	4.0	5.0	40.83204307039027	121.80813904495544
558	558.0	4.0	6.0	40.832865231003495	121.87949958813591
559	559.0	4.0	7.0	40.8336417261103	121.95086191832739
560	560.0	4.0	8.0	40.834372553982334	122.02222593349691
561	561.0	4.0	9.0	40.835057712992885	122.09359153159708
562	562.0	4.0	10.0	40.835697201616796	122.16495861056693
563	563.0	4.0	11.0	40.83629101843059	122.23632706833276
564	564.0	4.0	12.0	40.83683916211241	122.30769680280902
565	565.0	4.0	13.0	40.83734163144204	122.37906771189922
566	566.0	4.0	14.0	40.837798425300974	122.45043969349682
567	567.0	4.0	15.0	40.83820954267227	122.521812645486
568	568.0	4.0	16.0	40.83857498264073	122.59318646574263
569	569.0	4.0	17.0	40.838894744392825	122.6645610521352
570	570.0	4.0	18.0	40.839168827216675	122.73593630252549
571	571.0	4.0	19.0	40.839397230502115	122.8073121147697
572	572.0	4.0	20.0	40.83957995374066	122.87868838671913
573	573.0	4.0	21.0	40.83971699652554	122.95006501622117
574	574.0	4.0	22.0	40.83980835855159	123.02144190112013
575	575.0	4.0	23.0	40.839854039615474	123.0928189392581
576	576.0	4.0	24.0	40.839854039615474	123.16419602847589
577	577.0	4.0	25.0	40.83980835855159	123.23557306661387
578	578.0	4.0	26.0	40.83971699652554	123.30694995151282
579	579.0	4.0	27.0	40.83957995374066	123.37832658101486
580	580.0	4.0	28.0	40.839397230502115	123.44970285296428
581	581.0	4.0	29.0	40.839168827216675	123.52107866520849
582	582.0	4.0	30.0	40.838894744392825	123.5924539155988
583	583.0	4.0	31.0	40.83857498264073	123.66382850199136
584	584.0	4.0	32.0	40.83820954267227	123.735202322248
585	585.0	4.0	33.0	40.837798425300974	123.80657527423718
586	586.0	4.0	34.0	40.83734163144204	123.87794725583477
587	587.0	4.0	35.0	40.83683916211241	123.94931816492496
588	588.0	4.0	36.0	40.83629101843059	124.02068789940124
589	589.0	4.0	37.0	40.835697201616796	124.09205635716705
590	590.0	4.0	38.0	40.835057712992885	124.16342343613691
591	591.0	4.0	39.0	40.834372553982334	124.23478903423708
592	592.0	4.0	40.0	40.8336417261103	124.30615304940659
593	593.0	4.0	41.0	40.832865231003495	124.37751537959808
594	594.0	4.0	42.0	40.83204307039027	124.44887592277856
595	595.0	4.0	43.0	40.83117524610061	124.52023457693046
596	596.0	4.0	44.0	40.83026176006595	124.59159124005238
597	597.0	4.0	45.0	40.82930261431952	124.66294581016002
598	598.0	4.0	46.0	40.82829781099591	124.73429818528703
599	599.0	4.0	47.0	40.82724735233135	124.80564826348586
600	600.0	4.0	48.0	40.82615124066357	124.87699594282877
601	601.0	4.0	49.0	40.825009478431824	124.94834112140846
602	602.0	4.0	50.0	40.823822068176874	125.01968369733919
603	603.0	4.0	51.0	40.822589012540966	125.09102356875742
604	604.0	4.0	52.0	40.821310314267805	125.16236063382294
605	605.0	4.0	53.0	40.81998597620253	125.23369479071948
606	606.0	4.0	54.0	40.81861600129169	125.30502593765578
607	607.0	4.0	55.0	40.817200392583324	125.37635397286633
608	608.0	4.0	56.0	40.81573915322676	125.44767879461234
609	609.0	4.0	57.0	40.81423228647279	125.51900030118249
610	610.0	4.0	58.0	40.81267979567345	125.59031839089394
611	611.0	4.0	59.0	40.81108168428217	125.66163296209307
612	612.0	4.0	60.0	40.809437955853696	125.73294391315638
613	613.0	4.0	61.0	40.807748614044	125.80425114249147
614	614.0	4.0	62.0	40.80601366261032	125.87555454853768
615	615.0	4.0	63.0	40.80423310541119	125.9468540297672
616	616.0	4.0	64.0	40.802406946406236	126.01814948468572
617	617.0	4.0	65.0	40.80053518965633	126.0894408118335
618	618.0	4.0	66.0	40.798617839323505	126.16072790978603
619	619.0	4.0	67.0	40.79665489967091	126.232010677155
620	620.0	4.0	68.0	40.79464637506277	126.30328901258918
621	621.0	4.0	69.0	40.79259226996439	126.37456281477522
622	622.0	4.0	70.0	40.79049258894211	126.44583198243853
623	623.0	4.0	71.0	40.7883473366633	126.51709641434418
624	624.0	4.0	72.0	40.78615651789626	126.58835600929766
625	625.0	4.0	73.0	40.7839201375103	126.65961066614588
626	626.0	4.0	74.0	40.7816382004756	126.73086028377784
627	627.0	4.0	75.0	40.77931071186325	126.80210476112569
628	628.0	4.0	76.0	40.77693767684515	126.8733439971654
629	629.0	4.0	77.0	40.77451910069406	126.94457789091774
630	630.0	4.0	78.0	40.7720549887835	127.01580634144908
631	631.0	4.0	79.0	40.76954534658773	127.08702924787222
632	632.0	4.0	80.0	40.766990179681734	127.15824650934732
633	633.0	4.0	81.0	40.76438949374115	127.22945802508266
634	634.0	4.0	82.0	40.76174329454232	127.30066369433554
635	635.0	4.0	83.0	40.75905158796204	127.37186341641308
636	636.0	4.0	84.0	40.75631437997785	127.44305709067315
637	637.0	4.0	85.0	40.75353167666767	127.5142446165251
638	638.0	4.0	86.0	40.75070348420993	127.58542589343074
639	639.0	4.0	87.0	40.74782980888353	127.65660082090507
640	640.0	4.0	88.0	40.74491065706778	127.72776929851715
641	641.0	4.0	89.0	40.74194603524232	127.79893122589097
642	642.0	4.0	90.0	40.7389359499871	127.87008650270626
643	643.0	4.0	91.0	40.73588040798237	127.94123502869934
644	644.0	4.0	92.0	40.7327794160086	128.012376703664
645	645.0	4.0	93.0	40.72963298094643	128.0835114274522
646	646.0	4.0	94.0	40.7264411097766	128.1546390999751
647	647.0	4.0	95.0	40.72320380958007	128.22575962120368
648	648.0	4.0	96.0	40.71992108753778	128.2968728911698
649	649.0	4.0	97.0	40.71659295093058	128.3679788099668
650	650.0	4.0	98.0	40.71321940713944	128.4390772777505
651	651.0	4.0	99.0	40.70980046364509	128.51016819473998
652	652.0	4.0	100.0	40.70633612802824	128.58125146121833
653	653.0	4.0	101.0	40.702826407969305	128.65232697753365
654	654.0	4.0	102.0	40.69927131124853	128.72339464409967
655	655.0	4.0	103.0	40.695670845745816	128.7944543613967
656	656.0	4.0	104.0	40.69202501944078	128.86550602997238
657	657.0	4.0	105.0	40.688333840412554	128.93654955044263
658	658.0	4.0	106.0	40.684597316839906	129.00758482349227
659	659.0	4.0	107.0	40.68081545700108	129.07861174987605
660	660.0	4.0	108.0	40.676988269273735	129.14963023041926
661	661.0	4.0	109.0	40.673115762134934	129.2206401660187
662	662.0	4.0	110.0	40.66919794416111	129.29164145764344
663	663.0	4.0	111.0	40.66523482402793	129.36263400633555
664	664.0	4.0	112.0	40.661226410510274	129.4336177132111
665	665.0	4.0	113.0	40.65717271248224	129.50459247946077
666	666.0	4.0	114.0	40.65307373891703	129.57555820635076
667	667.0	4.0	115.0	40.64892949888682	129.64651479522362
668	668.0	4.0	116.0	40.64474000156288	129.7174621474989
669	669.0	4.0	117.0	40.64050525621536	129.78840016467416
670	670.0	4.0	118.0	40.636225272213245	129.85932874832562
671	671.0	4.0	119.0	40.631900059024424	129.93024780010904
672	672.0	4.0	120.0	40.627529626215484	130.00115722176042
673	673.0	4.0	121.0	40.62311398345167	130.07205691509697
674	674.0	4.0	122.0	40.61865314049687	130.14294678201765
675	675.0	4.0	123.0	40.614147107213604	130.21382672450417
676	676.0	4.0	124.0	40.60959589356281	130.2846966446218
677	677.0	4.0	125.0	40.60499950960386	130.3555564445199
678	678.0	4.0	126.0	40.60035796549455	130.42640602643297
679	679.0	4.0	127.0	40.59567127149095	130.49724529268136
680	680.0	4.0	128.0	40.590939437947384	130.568074145672
681	681.0	4.0	129.0	40.58616247531632	130.6388924878992
682	682.0	4.0	130.0	40.581340394148334	130.70970022194547
683	683.0	4.0	131.0	40.57647320509206	130.78049725048228
684	684.0	4.0	132.0	40.571560918894036	130.85128347627077
685	685.0	4.0	133.0	40.56660354639881	130.92205880216264
686	686.0	4.0	134.0	40.561601098548664	130.99282313110083
687	687.0	4.0	135.0	40.55655358638368	131.06357636612037
688	688.0	4.0	136.0	40.551461021041604	131.134318410349
689	689.0	4.0	137.0	40.54632341375784	131.20504916700813
690	690.0	5.0	0.0	40.88123676978184	121.44994709765953
691	691.0	5.0	1.0	40.8822881501364	121.5213575398841
692	692.0	5.0	2.0	40.88329383510261	121.5927702848731
693	693.0	5.0	3.0	40.884253822440854	121.66418523042024
694	694.0	5.0	4.0	40.885168110013126	121.73560227430032
695	695.0	5.0	5.0	40.88603669578313	121.80702131427
696	696.0	5.0	6.0	40.88685957781635	121.87844224806894
697	697.0	5.0	7.0	40.88763675427998	121.94986497342036
698	698.0	5.0	8.0	40.88836822344298	122.0212893880322
699	699.0	5.0	9.0	40.88905398367604	122.09271538959783
700	700.0	5.0	10.0	40.88969403345174	122.16414287579695
701	701.0	5.0	11.0	40.890288371344255	122.23557174429656
702	702.0	5.0	12.0	40.89083699602978	122.30700189275173
703	703.0	5.0	13.0	40.891339906286156	122.37843321880649
704	704.0	5.0	14.0	40.891797100993124	122.44986562009483
705	705.0	5.0	15.0	40.892208579132166	122.52129899424142
706	706.0	5.0	16.0	40.89257433978667	122.59273323886264
707	707.0	5.0	17.0	40.89289438214183	122.66416825156725
708	708.0	5.0	18.0	40.89316870548464	122.73560392995753
709	709.0	5.0	19.0	40.893397309204005	122.80704017163002
710	710.0	5.0	20.0	40.89358019279063	122.87847687417634
711	711.0	5.0	21.0	40.89371735583712	122.94991393518421
712	712.0	5.0	22.0	40.89380879803785	123.02135125223825
713	713.0	5.0	23.0	40.89385451918916	123.09278872292086
714	714.0	5.0	24.0	40.89385451918916	123.16422624481314
715	715.0	5.0	25.0	40.89380879803785	123.23566371549575
716	716.0	5.0	26.0	40.89371735583712	123.30710103254977
717	717.0	5.0	27.0	40.89358019279063	123.37853809355765
718	718.0	5.0	28.0	40.893397309204005	123.44997479610396
719	719.0	5.0	29.0	40.89316870548464	123.52141103777645
720	720.0	5.0	30.0	40.89289438214183	123.59284671616675
721	721.0	5.0	31.0	40.89257433978667	123.66428172887136
722	722.0	5.0	32.0	40.892208579132166	123.73571597349256
723	723.0	5.0	33.0	40.891797100993124	123.80714934763917
724	724.0	5.0	34.0	40.891339906286156	123.87858174892749
725	725.0	5.0	35.0	40.89083699602978	123.95001307498227
726	726.0	5.0	36.0	40.890288371344255	124.02144322343743
727	727.0	5.0	37.0	40.88969403345174	124.09287209193704
728	728.0	5.0	38.0	40.88905398367604	124.16429957813615
729	729.0	5.0	39.0	40.88836822344298	124.23572557970179
730	730.0	5.0	40.0	40.88763675427998	124.30714999431363
731	731.0	5.0	41.0	40.88685957781635	124.37857271966504
732	732.0	5.0	42.0	40.88603669578313	124.44999365346398
733	733.0	5.0	43.0	40.885168110013126	124.52141269343366
734	734.0	5.0	44.0	40.884253822440854	124.59282973731375
735	735.0	5.0	45.0	40.88329383510261	124.66424468286088
736	736.0	5.0	46.0	40.8822881501364	124.7356574278499
737	737.0	5.0	47.0	40.88123676978184	124.80706787007445
738	738.0	5.0	48.0	40.880139696380404	124.87847590734798
739	739.0	5.0	49.0	40.878996932375074	124.94988143750463
740	740.0	5.0	50.0	40.87780848031061	125.0212843584001
741	741.0	5.0	51.0	40.87657434283336	125.09268456791243
742	742.0	5.0	52.0	40.875294522691256	125.16408196394298
743	743.0	5.0	53.0	40.87396902273392	125.23547644441733
744	744.0	5.0	54.0	40.8725978459125	125.30686790728596
745	745.0	5.0	55.0	40.871180995279744	125.37825625052544
746	746.0	5.0	56.0	40.86971847398988	125.44964137213898
747	747.0	5.0	57.0	40.86821028529876	125.52102317015752
748	748.0	5.0	58.0	40.866656432563694	125.59240154264045
749	749.0	5.0	59.0	40.86505691924343	125.66377638767663
750	750.0	5.0	60.0	40.86341174889827	125.73514760338517
751	751.0	5.0	61.0	40.86172092518983	125.80651508791628
752	752.0	5.0	62.0	40.85998445188127	125.87787873945221
753	753.0	5.0	63.0	40.858202332837024	125.94923845620809
754	754.0	5.0	64.0	40.85637457202301	126.02059413643275
755	755.0	5.0	65.0	40.85450117350632	126.09194567840964
756	756.0	5.0	66.0	40.85258214145551	126.16329298045768
757	757.0	5.0	67.0	40.85061748014033	126.23463594093218
758	758.0	5.0	68.0	40.84860719393179	126.30597445822558
759	759.0	5.0	69.0	40.846551287302155	126.37730843076842
760	760.0	5.0	70.0	40.844449764824866	126.44863775703016
761	761.0	5.0	71.0	40.84230263117456	126.51996233552006
762	762.0	5.0	72.0	40.84010989112692	126.59128206478802
763	763.0	5.0	73.0	40.83787154955884	126.66259684342546
764	764.0	5.0	74.0	40.83558761144821	126.73390657006617
765	765.0	5.0	75.0	40.83325808187403	126.80521114338715
766	766.0	5.0	76.0	40.83088296601624	126.87651046210955
767	767.0	5.0	77.0	40.828462269155764	126.94780442499936
768	768.0	5.0	78.0	40.825995996674486	127.01909293086847
769	769.0	5.0	79.0	40.823484154055166	127.09037587857537
770	770.0	5.0	80.0	40.82092674688147	127.16165316702606
771	771.0	5.0	81.0	40.818323780837815	127.23292469517494
772	772.0	5.0	82.0	40.8156752617095	127.30419036202554
773	773.0	5.0	83.0	40.81298119538253	127.37545006663157
774	774.0	5.0	84.0	40.81024158784362	127.44670370809753
775	775.0	5.0	85.0	40.80745644518015	127.51795118557973
776	776.0	5.0	86.0	40.804625773580206	127.58919239828718
777	777.0	5.0	87.0	40.801749579332416	127.66042724548218
778	778.0	5.0	88.0	40.79882786882591	127.73165562648144
779	779.0	5.0	89.0	40.795860648550466	127.80287744065676
780	780.0	5.0	90.0	40.792847925096204	127.87409258743597
781	781.0	5.0	91.0	40.789789705153744	127.9453009663037
782	782.0	5.0	92.0	40.78668599551403	128.01650247680223
783	783.0	5.0	93.0	40.78353680306842	128.0876970185324
784	784.0	5.0	94.0	40.780342134808535	128.15888449115437
785	785.0	5.0	95.0	40.77710199782618	128.23006479438843
786	786.0	5.0	96.0	40.77381639931348	128.30123782801599
787	787.0	5.0	97.0	40.77048534656262	128.37240349188016
788	788.0	5.0	98.0	40.76710884696591	128.44356168588692
789	789.0	5.0	99.0	40.76368690801577	128.51471231000568
790	790.0	5.0	100.0	40.76021953730457	128.5858552642701
791	791.0	5.0	101.0	40.75670674252468	128.65699044877917
792	792.0	5.0	102.0	40.753148531468334	128.72811776369775
793	793.0	5.0	103.0	40.74954491202768	128.79923710925763
794	794.0	5.0	104.0	40.74589589219466	128.87034838575823
795	795.0	5.0	105.0	40.74220148006095	128.9414514935674
796	796.0	5.0	106.0	40.73846168381792	129.0125463331223
797	797.0	5.0	107.0	40.734676511756646	129.08363280493023
798	798.0	5.0	108.0	40.73084597226777	129.1547108095694
799	799.0	5.0	109.0	40.72697007384143	129.2257802476898
800	800.0	5.0	110.0	40.72304882506731	129.29684102001397
801	801.0	5.0	111.0	40.71908223463453	129.36789302733783
802	802.0	5.0	112.0	40.7150703113315	129.43893617053155
803	803.0	5.0	113.0	40.71101306404609	129.5099703505402
804	804.0	5.0	114.0	40.70691050176531	129.5809954683847
805	805.0	5.0	115.0	40.70276263357539	129.65201142516273
806	806.0	5.0	116.0	40.69856946866171	129.72301812204918
807	807.0	5.0	117.0	40.69433101630875	129.79401546029732
808	808.0	5.0	118.0	40.69004728590003	129.86500334123943
809	809.0	5.0	119.0	40.68571828691797	129.9359816662876
810	810.0	5.0	120.0	40.681344028943975	130.0069503369346
811	811.0	5.0	121.0	40.67692452165816	130.07790925475462
812	812.0	5.0	122.0	40.672459774839524	130.14885832140408
813	813.0	5.0	123.0	40.66794979836576	130.21979743862238
814	814.0	5.0	124.0	40.663394602213195	130.29072650823284
815	815.0	5.0	125.0	40.65879419645671	130.36164543214338
816	816.0	5.0	126.0	40.654148591269724	130.43255411234716
817	817.0	5.0	127.0	40.64945779692416	130.50345245092376
818	818.0	5.0	128.0	40.644721823790256	130.57434035003956
819	819.0	5.0	129.0	40.639940682336565	130.64521771194882
820	820.0	5.0	130.0	40.63511438312998	130.71608443899427
821	821.0	5.0	131.0	40.630242936835444	130.78694043360795
822	822.0	5.0	132.0	40.62532635421617	130.8577855983121
823	823.0	5.0	133.0	40.620364646133254	130.92861983571967
824	824.0	5.0	134.0	40.615357823545914	130.99944304853545
825	825.0	5.0	135.0	40.61030589751114	131.07025513955648
826	826.0	5.0	136.0	40.60520887918386	131.14105601167316
827	827.0	5.0	137.0	40.600066779816714	131.2118455678697
828	828.0	6.0	0.0	40.935227822339876	121.44852508611655
829	829.0	6.0	1.0	40.93628012503941	121.51999599455345
830	830.0	6.0	2.0	40.93728669227488	121.59146921161093
831	831.0	6.0	3.0	40.93824752180311	121.66294463482296
832	832.0	6.0	4.0	40.93916261148277	121.73442216170459
833	833.0	6.0	5.0	40.94003195927442	121.80590168975267
834	834.0	6.0	6.0	40.940855563240504	121.87738311644686
835	835.0	6.0	7.0	40.94163342154531	121.94886633925053
836	836.0	6.0	8.0	40.94236553245519	122.02035125561144
837	837.0	6.0	9.0	40.94305189433829	122.09183776296294
838	838.0	6.0	10.0	40.94369250566473	122.16332575872453
839	839.0	6.0	11.0	40.94428736500654	122.23481514030298
840	840.0	6.0	12.0	40.944836471037796	122.30630580509312
841	841.0	6.0	13.0	40.94533982253446	122.37779765047866
842	842.0	6.0	14.0	40.94579741837451	122.4492905738332
843	843.0	6.0	15.0	40.94620925753785	122.52078447252104
844	844.0	6.0	16.0	40.94657533910646	122.59227924389808
845	845.0	6.0	17.0	40.94689566226422	122.66377478531268
846	846.0	6.0	18.0	40.947170226297054	122.73527099410661
847	847.0	6.0	19.0	40.947399030592884	122.80676776761584
848	848.0	6.0	20.0	40.947582074641645	122.87826500317149
849	849.0	6.0	21.0	40.94771935803528	122.9497625981007
850	850.0	6.0	22.0	40.94781088046773	123.02126044972756
851	851.0	6.0	23.0	40.947856641734965	123.09275845537385
852	852.0	6.0	24.0	40.947856641734965	123.16425651236014
853	853.0	6.0	25.0	40.94781088046773	123.23575451800643
854	854.0	6.0	26.0	40.94771935803528	123.30725236963329
855	855.0	6.0	27.0	40.947582074641645	123.37874996456249
856	856.0	6.0	28.0	40.947399030592884	123.45024720011816
857	857.0	6.0	29.0	40.947170226297054	123.52174397362738
858	858.0	6.0	30.0	40.94689566226422	123.59324018242131
859	859.0	6.0	31.0	40.94657533910646	123.66473572383592
860	860.0	6.0	32.0	40.94620925753785	123.73623049521294
861	861.0	6.0	33.0	40.94579741837451	123.8077243939008
862	862.0	6.0	34.0	40.94533982253446	123.87921731725532
863	863.0	6.0	35.0	40.944836471037796	123.95070916264088
864	864.0	6.0	36.0	40.94428736500654	124.02219982743101
865	865.0	6.0	37.0	40.94369250566473	124.09368920900945
866	866.0	6.0	38.0	40.94305189433829	124.16517720477106
867	867.0	6.0	39.0	40.94236553245519	124.23666371212255
868	868.0	6.0	40.0	40.94163342154531	124.30814862848347
869	869.0	6.0	41.0	40.940855563240504	124.37963185128713
870	870.0	6.0	42.0	40.94003195927442	124.4511132779813
871	871.0	6.0	43.0	40.93916261148277	124.52259280602941
872	872.0	6.0	44.0	40.93824752180311	124.59407033291102
873	873.0	6.0	45.0	40.93728669227488	124.66554575612305
874	874.0	6.0	46.0	40.93628012503941	124.73701897318054
875	875.0	6.0	47.0	40.935227822339876	124.80848988161745
876	876.0	6.0	48.0	40.93412978652129	124.87995837898765
877	877.0	6.0	49.0	40.93298602003055	124.95142436286577
878	878.0	6.0	50.0	40.93179652541631	125.02288773084803
879	879.0	6.0	51.0	40.93056130532903	125.09434838055321
880	880.0	6.0	52.0	40.929280362521	125.16580620962344
881	881.0	6.0	53.0	40.92795369984622	125.23726111572512
882	882.0	6.0	54.0	40.926581320260475	125.30871299654983
883	883.0	6.0	55.0	40.92516322682121	125.38016174981509
884	884.0	6.0	56.0	40.92369942268765	125.45160727326542
885	885.0	6.0	57.0	40.922189911120654	125.52304946467301
886	886.0	6.0	58.0	40.92063469548277	125.59448822183873
887	887.0	6.0	59.0	40.919033779238156	125.66592344259304
888	888.0	6.0	60.0	40.91738716595261	125.73735502479668
889	889.0	6.0	61.0	40.91569485929356	125.80878286634176
890	890.0	6.0	62.0	40.913956863029895	125.88020686515246
891	891.0	6.0	63.0	40.91217318103218	125.95162691918597
892	892.0	6.0	64.0	40.910343817272384	126.0230429264334
893	893.0	6.0	65.0	40.908468775824026	126.09445478492064
894	894.0	6.0	66.0	40.90654806086209	126.16586239270913
895	895.0	6.0	67.0	40.90458167666303	126.2372656478968
896	896.0	6.0	68.0	40.902569627604635	126.30866444861904
897	897.0	6.0	69.0	40.900511918166124	126.38005869304938
898	898.0	6.0	70.0	40.898408552928046	126.45144827940042
899	899.0	6.0	71.0	40.896259536572316	126.5228331059248
900	900.0	6.0	72.0	40.894064873882066	126.59421307091597
901	901.0	6.0	73.0	40.89182456974176	126.665588072709
902	902.0	6.0	74.0	40.88953862913703	126.73695800968157
903	903.0	6.0	75.0	40.88720705715477	126.80832278025476
904	904.0	6.0	76.0	40.884829858982975	126.87968228289391
905	905.0	6.0	77.0	40.882407039910774	126.95103641610949
906	906.0	6.0	78.0	40.87993860532845	127.02238507845803
907	907.0	6.0	79.0	40.877424560727256	127.0937281685428
908	908.0	6.0	80.0	40.87486491169956	127.16506558501484
909	909.0	6.0	81.0	40.87225966393861	127.23639722657379
910	910.0	6.0	82.0	40.86960882323867	127.30772299196865
911	911.0	6.0	83.0	40.86691239549491	127.37904277999871
912	912.0	6.0	84.0	40.864170386703314	127.4503564895144
913	913.0	6.0	85.0	40.8613828029608	127.52166401941813
914	914.0	6.0	86.0	40.85854965046495	127.59296526866508
915	915.0	6.0	87.0	40.85567093551424	127.66426013626422
916	916.0	6.0	88.0	40.85274666450771	127.73554852127899
917	917.0	6.0	89.0	40.84977684394518	127.80683032282816
918	918.0	6.0	90.0	40.846761480427055	127.87810544008678
919	919.0	6.0	91.0	40.84370058065426	127.94937377228696
920	920.0	6.0	92.0	40.840594151428355	128.02063521871875
921	921.0	6.0	93.0	40.83744219965137	128.09188967873087
922	922.0	6.0	94.0	40.834244732325736	128.16313705173167
923	923.0	6.0	95.0	40.831001756554315	128.23437723719002
924	924.0	6.0	96.0	40.82771327954035	128.3056101346359
925	925.0	6.0	97.0	40.824379308587304	128.3768356436616
926	926.0	6.0	98.0	40.82099985109904	128.44805366392214
927	927.0	6.0	99.0	40.817574914579495	128.51926409513652
928	928.0	6.0	100.0	40.81410450663287	128.5904668370882
929	929.0	6.0	101.0	40.81058863496341	128.66166178962624
930	930.0	6.0	102.0	40.8070273073755	128.73284885266582
931	931.0	6.0	103.0	40.80342053177344	128.80402792618932
932	932.0	6.0	104.0	40.79976831616159	128.87519891024706
933	933.0	6.0	105.0	40.796070668644106	128.9463617049581
934	934.0	6.0	106.0	40.792327597425135	129.01751621051108
935	935.0	6.0	107.0	40.78853911080849	129.08866232716508
936	936.0	6.0	108.0	40.78470521719785	129.15979995525038
937	937.0	6.0	109.0	40.78082592509648	129.23092899516934
938	938.0	6.0	110.0	40.77690124310737	129.3020493473972
939	939.0	6.0	111.0	40.77293117993308	129.3731609124828
940	940.0	6.0	112.0	40.76891574437564	129.4442635910497
941	941.0	6.0	113.0	40.764854945336566	129.51535728379648
942	942.0	6.0	114.0	40.76074879181684	129.5864418914981
943	943.0	6.0	115.0	40.75659729291674	129.6575173150064
944	944.0	6.0	116.0	40.75240045783584	129.7285834552509
945	945.0	6.0	117.0	40.74815829587298	129.79964021323983
946	946.0	6.0	118.0	40.74387081642612	129.8706874900606
947	947.0	6.0	119.0	40.73953802899238	129.94172518688094
948	948.0	6.0	120.0	40.73515994316792	130.0127532049495
949	949.0	6.0	121.0	40.730736568647856	130.0837714455967
950	950.0	6.0	122.0	40.726267915226245	130.1547798102356
951	951.0	6.0	123.0	40.721753992796046	130.22577820036256
952	952.0	6.0	124.0	40.71719481134895	130.29676651755813
953	953.0	6.0	125.0	40.712590380975385	130.36774466348788
954	954.0	6.0	126.0	40.70794071186453	130.43871253990307
955	955.0	6.0	127.0	40.703245814304026	130.50967004864154
956	956.0	6.0	128.0	40.698505698680215	130.58061709162845
957	957.0	6.0	129.0	40.693720375477724	130.65155357087718
958	958.0	6.0	130.0	40.688889855279726	130.72247938848983
959	959.0	6.0	131.0	40.68401414876765	130.7933944466584
960	960.0	6.0	132.0	40.67909326672123	130.86429864766524
961	961.0	6.0	133.0	40.674127220018356	130.93519189388397
962	962.0	6.0	134.0	40.66911601963502	131.0060740877803
963	963.0	6.0	135.0	40.66405967664531	131.07694513191265
964	964.0	6.0	136.0	40.658958202221314	131.1478049289332
965	965.0	6.0	137.0	40.65381160763293	131.21865338158827
966	966.0	7.0	0.0	40.98922046344459	121.44710066350336
967	967.0	7.0	1.0	40.990273689144935	121.51863214059892
968	968.0	7.0	2.0	40.99128113927702	121.59016593219103
969	969.0	7.0	3.0	40.99224281159415	121.66170193555311
970	970.0	7.0	4.0	40.99315870395165	121.73324004793953
971	971.0	7.0	5.0	40.99402881430687	121.80478016658647
972	972.0	7.0	6.0	40.994853140719265	121.87632218871278
973	973.0	7.0	7.0	40.995631681350275	121.94786601152094
974	974.0	7.0	8.0	40.99636443446354	122.01941153219784
975	975.0	7.0	9.0	40.99705139842461	122.09095864791577
976	976.0	7.0	10.0	40.99769257170127	122.16250725583323
977	977.0	7.0	11.0	40.99828795286331	122.23405725309588
978	978.0	7.0	12.0	40.99883754058275	122.30560853683738
979	979.0	7.0	13.0	40.9993413336336	122.37716100418025
980	980.0	7.0	14.0	40.999799330892124	122.44871455223685
981	981.0	7.0	15.0	41.00021153133669	122.5202690781102
982	982.0	7.0	16.0	41.000577934047705	122.59182447889486
983	983.0	7.0	17.0	41.00089853820787	122.66338065167785
984	984.0	7.0	18.0	41.00117334310198	122.73493749353955
985	985.0	7.0	19.0	41.00140234811702	122.80649490155456
986	986.0	7.0	20.0	41.001585552742085	122.87805277279254
987	987.0	7.0	21.0	41.00172295656849	122.94961100431922
988	988.0	7.0	22.0	41.00181455928974	123.02116949319719
989	989.0	7.0	23.0	41.001860360701436	123.09272813648684
990	990.0	7.0	24.0	41.001860360701436	123.16428683124715
991	991.0	7.0	25.0	41.00181455928974	123.2358454745368
992	992.0	7.0	26.0	41.00172295656849	123.30740396341477
993	993.0	7.0	27.0	41.001585552742085	123.37896219494144
994	994.0	7.0	28.0	41.00140234811702	123.45052006617944
995	995.0	7.0	29.0	41.00117334310198	123.52207747419443
996	996.0	7.0	30.0	41.00089853820787	123.59363431605614
997	997.0	7.0	31.0	41.000577934047705	123.66519048883913
998	998.0	7.0	32.0	41.00021153133669	123.73674588962378
999	999.0	7.0	33.0	40.999799330892124	123.80830041549713
1000	1000.0	7.0	34.0	40.9993413336336	123.87985396355373
1001	1001.0	7.0	35.0	40.99883754058275	123.9514064308966
1002	1002.0	7.0	36.0	40.99828795286331	124.0229577146381
1003	1003.0	7.0	37.0	40.99769257170127	124.09450771190076
1004	1004.0	7.0	38.0	40.99705139842461	124.16605631981822
1005	1005.0	7.0	39.0	40.99636443446354	124.23760343553614
1006	1006.0	7.0	40.0	40.995631681350275	124.30914895621305
1007	1007.0	7.0	41.0	40.994853140719265	124.3806927790212
1008	1008.0	7.0	42.0	40.99402881430687	124.45223480114753
1009	1009.0	7.0	43.0	40.99315870395165	124.52377491979446
1010	1010.0	7.0	44.0	40.99224281159415	124.59531303218088
1011	1011.0	7.0	45.0	40.99128113927702	124.66684903554297
1012	1012.0	7.0	46.0	40.990273689144935	124.73838282713507
1013	1013.0	7.0	47.0	40.98922046344459	124.80991430423063
1014	1014.0	7.0	48.0	40.98812146452461	124.88144336412303
1015	1015.0	7.0	49.0	40.986976694835725	124.95296990412648
1016	1016.0	7.0	50.0	40.98578615693055	125.02449382157695
1017	1017.0	7.0	51.0	40.984549853463726	125.096015013833
1018	1018.0	7.0	52.0	40.9832677871918	125.16753337827664
1019	1019.0	7.0	53.0	40.98193996097323	125.23904881231428
1020	1020.0	7.0	54.0	40.98056637776837	125.31056121337758
1021	1021.0	7.0	55.0	40.97914704063948	125.38207047892433
1022	1022.0	7.0	56.0	40.977681952750714	125.45357650643935
1023	1023.0	7.0	57.0	40.97617111736798	125.52507919343526
1024	1024.0	7.0	58.0	40.97461453785905	125.59657843745354
1025	1025.0	7.0	59.0	40.973012217693544	125.66807413606531
1026	1026.0	7.0	60.0	40.971364160442796	125.73956618687217
1027	1027.0	7.0	61.0	40.969670369779905	125.81105448750714
1028	1028.0	7.0	62.0	40.9679308494797	125.8825389356355
1029	1029.0	7.0	63.0	40.966145603418695	125.9540194289557
1030	1030.0	7.0	64.0	40.96431463557516	126.02549586520026
1031	1031.0	7.0	65.0	40.96243795002885	126.09696814213649
1032	1032.0	7.0	66.0	40.960515550961304	126.16843615756757
1033	1033.0	7.0	67.0	40.95854744265561	126.23989980933328
1034	1034.0	7.0	68.0	40.95653362949643	126.31135899531093
1035	1035.0	7.0	69.0	40.95447411596987	126.38281361341623
1036	1036.0	7.0	70.0	40.9523689066637	126.45426356160417
1037	1037.0	7.0	71.0	40.95021800626706	126.52570873786975
1038	1038.0	7.0	72.0	40.948021419570566	126.59714904024915
1039	1039.0	7.0	73.0	40.945779151466255	126.66858436682023
1040	1040.0	7.0	74.0	40.943491206947556	126.74001461570374
1041	1041.0	7.0	75.0	40.94115759110926	126.81143968506389
1042	1042.0	7.0	76.0	40.93877830914742	126.88285947310948
1043	1043.0	7.0	77.0	40.93635336635945	126.9542738780945
1044	1044.0	7.0	78.0	40.93388276814393	127.02568279831927
1045	1045.0	7.0	79.0	40.93136652000075	127.097086132131
1046	1046.0	7.0	80.0	40.92880462753087	127.16848377792496
1047	1047.0	7.0	81.0	40.926197096436475	127.23987563414511
1048	1048.0	7.0	82.0	40.92354393252081	127.31126159928507
1049	1049.0	7.0	83.0	40.9208451416882	127.3826415718889
1050	1050.0	7.0	84.0	40.91810072994401	127.45401545055206
1051	1051.0	7.0	85.0	40.91531070339455	127.52538313392216
1052	1052.0	7.0	86.0	40.91247506824711	127.5967445206999
1053	1053.0	7.0	87.0	40.90959383080988	127.6680995096399
1054	1054.0	7.0	88.0	40.906666997491946	127.73944799955146
1055	1055.0	7.0	89.0	40.9036945748031	127.81078988929961
1056	1056.0	7.0	90.0	40.90067656935405	127.8821250778057
1057	1057.0	7.0	91.0	40.897612987856185	127.95345346404847
1058	1058.0	7.0	92.0	40.894503837121555	128.02477494706483
1059	1059.0	7.0	93.0	40.89134912406295	128.09608942595068
1060	1060.0	7.0	94.0	40.888148855693636	128.1673967998617
1061	1061.0	7.0	95.0	40.884903039127515	128.23869696801438
1062	1062.0	7.0	96.0	40.88161168157901	128.3099898296866
1063	1063.0	7.0	97.0	40.87827479036295	128.38127528421876
1064	1064.0	7.0	98.0	40.87489237289465	128.45255323101432
1065	1065.0	7.0	99.0	40.87146443668969	128.52382356954092
1066	1066.0	7.0	100.0	40.86799098936407	128.59508619933106
1067	1067.0	7.0	101.0	40.864472038634	128.66634101998292
1068	1068.0	7.0	102.0	40.8609075923159	128.73758793116124
1069	1069.0	7.0	103.0	40.8572976583264	128.8088268325982
1070	1070.0	7.0	104.0	40.85364224468221	128.88005762409418
1071	1071.0	7.0	105.0	40.84994135950011	128.95128020551857
1072	1072.0	7.0	106.0	40.84619501099688	129.02249447681075
1073	1073.0	7.0	107.0	40.842403207489276	129.09370033798066
1074	1074.0	7.0	108.0	40.83856595739391	129.16489768910986
1075	1075.0	7.0	109.0	40.83468326922731	129.2360864303523
1076	1076.0	7.0	110.0	40.83075515160573	129.307266461935
1077	1077.0	7.0	111.0	40.82678161324519	129.3784376841591
1078	1078.0	7.0	112.0	40.82276266296137	129.44959999740053
1079	1079.0	7.0	113.0	40.818698309669564	129.52075330211073
1080	1080.0	7.0	114.0	40.814588562384664	129.5918974988178
1081	1081.0	7.0	115.0	40.810433430221025	129.66303248812696
1082	1082.0	7.0	116.0	40.806232922392475	129.73415817072154
1083	1083.0	7.0	117.0	40.80198704821217	129.80527444736381
1084	1084.0	7.0	118.0	40.797695817092695	129.8763812188957
1085	1085.0	7.0	119.0	40.793359238545754	129.94747838623965
1086	1086.0	7.0	120.0	40.78897732218241	130.01856585039945
1087	1087.0	7.0	121.0	40.784550077712716	130.089643512461
1088	1088.0	7.0	122.0	40.78007751494588	130.16071127359308
1089	1089.0	7.0	123.0	40.775559643790125	130.23176903504822
1090	1090.0	7.0	124.0	40.77099647425256	130.30281669816353
1091	1091.0	7.0	125.0	40.76638801643922	130.37385416436138
1092	1092.0	7.0	126.0	40.761734280555	130.44488133515023
1093	1093.0	7.0	127.0	40.75703527690341	130.51589811212557
1094	1094.0	7.0	128.0	40.752291015886776	130.58690439697043
1095	1095.0	7.0	129.0	40.747501508006	130.65790009145647
1096	1096.0	7.0	130.0	40.742666763860505	130.72888509744462
1097	1097.0	7.0	131.0	40.73778679414818	130.79985931688577
1098	1098.0	7.0	132.0	40.732861609665385	130.8708226518218
1099	1099.0	7.0	133.0	40.727891221306756	130.94177500438613
1100	1100.0	7.0	134.0	40.72287564006526	131.01271627680467
1101	1101.0	7.0	135.0	40.71781487703199	131.08364637139644
1102	1102.0	7.0	136.0	40.712708943396215	131.15456519057454
1103	1103.0	7.0	137.0	40.70755785044528	131.22547263684672
1104	1104.0	8.0	0.0	41.0432146464898	121.44567382368355
1105	1105.0	8.0	1.0	41.04426879584758	121.51726597214453
1106	1106.0	8.0	2.0	41.04527712950439	121.58886044099796
1107	1107.0	8.0	3.0	41.04623964521002	121.6604571272559
1108	1108.0	8.0	4.0	41.04715634081643	121.73205592791109
1109	1109.0	8.0	5.0	41.048027214277866	121.80365673993816
1110	1110.0	8.0	6.0	41.04885226365066	121.87525946029429
1111	1111.0	8.0	7.0	41.04963148709346	121.94686398592016
1112	1112.0	8.0	8.0	41.0503648828671	122.01847021374091
1113	1113.0	8.0	9.0	41.05105244933465	122.09007804066692
1114	1114.0	8.0	10.0	41.05169418496146	122.16168736359477
1115	1115.0	8.0	11.0	41.05229008831519	122.23329807940812
1116	1116.0	8.0	12.0	41.0528401580656	122.30491008497857
1117	1117.0	8.0	13.0	41.05334439298499	122.37652327716657
1118	1118.0	8.0	14.0	41.053802791947746	122.44813755282236
1119	1119.0	8.0	15.0	41.054215353930616	122.51975280878679
1120	1120.0	8.0	16.0	41.054582078012665	122.59136894189218
1121	1121.0	8.0	17.0	41.05490296337529	122.66298584896334
1122	1122.0	8.0	18.0	41.05517800930214	122.73460342681841
1123	1123.0	8.0	19.0	41.05540721517925	122.8062215722696
1124	1124.0	8.0	20.0	41.05559058049495	122.87784018212439
1125	1125.0	8.0	21.0	41.05572810483988	122.94945915318608
1126	1126.0	8.0	22.0	41.055819787907076	123.02107838225493
1127	1127.0	8.0	23.0	41.05586562949185	123.09269776612902
1128	1128.0	8.0	24.0	41.05586562949185	123.16431720160497
1129	1129.0	8.0	25.0	41.055819787907076	123.23593658547905
1130	1130.0	8.0	26.0	41.05572810483988	123.30755581454791
1131	1131.0	8.0	27.0	41.05559058049495	123.3791747856096
1132	1132.0	8.0	28.0	41.05540721517925	123.45079339546437
1133	1133.0	8.0	29.0	41.05517800930214	123.52241154091558
1134	1134.0	8.0	30.0	41.05490296337529	123.59402911877064
1135	1135.0	8.0	31.0	41.054582078012665	123.66564602584181
1136	1136.0	8.0	32.0	41.054215353930616	123.7372621589472
1137	1137.0	8.0	33.0	41.053802791947746	123.80887741491162
1138	1138.0	8.0	34.0	41.05334439298499	123.88049169056741
1139	1139.0	8.0	35.0	41.0528401580656	123.95210488275542
1140	1140.0	8.0	36.0	41.05229008831519	124.02371688832588
1141	1141.0	8.0	37.0	41.05169418496146	124.09532760413923
1142	1142.0	8.0	38.0	41.05105244933465	124.16693692706707
1143	1143.0	8.0	39.0	41.0503648828671	124.23854475399308
1144	1144.0	8.0	40.0	41.04963148709346	124.31015098181383
1145	1145.0	8.0	41.0	41.04885226365066	124.3817555074397
1146	1146.0	8.0	42.0	41.048027214277866	124.45335822779582
1147	1147.0	8.0	43.0	41.04715634081643	124.52495903982289
1148	1148.0	8.0	44.0	41.04623964521002	124.5965578404781
1149	1149.0	8.0	45.0	41.04527712950439	124.66815452673602
1150	1150.0	8.0	46.0	41.04426879584758	124.73974899558947
1151	1151.0	8.0	47.0	41.0432146464898	124.81134114405043
1152	1152.0	8.0	48.0	41.04211468378333	124.88293086915094
1153	1153.0	8.0	49.0	41.04096891018275	124.95451806794397
1154	1154.0	8.0	50.0	41.03977732824467	125.02610263750424
1155	1155.0	8.0	51.0	41.03853994062779	125.09768447492924
1156	1156.0	8.0	52.0	41.03725675009304	125.16926347734002
1157	1157.0	8.0	53.0	41.035927759503295	125.24083954188212
1158	1158.0	8.0	54.0	41.03455297182357	125.31241256572642
1159	1159.0	8.0	55.0	41.03313239012087	125.38398244607001
1160	1160.0	8.0	56.0	41.03166601756426	125.45554908013715
1161	1161.0	8.0	57.0	41.03015385742481	125.52711236518007
1162	1162.0	8.0	58.0	41.02859591307553	125.59867219847999
1163	1163.0	8.0	59.0	41.0269921879914	125.67022847734773
1164	1164.0	8.0	60.0	41.025342685749315	125.74178109912492
1165	1165.0	8.0	61.0	41.02364741002819	125.8133299611846
1166	1166.0	8.0	62.0	41.02190636460866	125.88487496093235
1167	1167.0	8.0	63.0	41.02011955337334	125.95641599580694
1168	1168.0	8.0	64.0	41.018286980306605	126.02795296328134
1169	1169.0	8.0	65.0	41.01640864949472	126.09948576086359
1170	1170.0	8.0	66.0	41.01448456512563	126.17101428609762
1171	1171.0	8.0	67.0	41.01251473148911	126.24253843656417
1172	1172.0	8.0	68.0	41.01049915297665	126.31405810988173
1173	1173.0	8.0	69.0	41.008437834081455	126.3855732037072
1174	1174.0	8.0	70.0	41.00633077939827	126.45708361573703
1175	1175.0	8.0	71.0	41.00417799362368	126.5285892437079
1176	1176.0	8.0	72.0	41.00197948155568	126.6000899853977
1177	1177.0	8.0	73.0	40.99973524809399	126.67158573862633
1178	1178.0	8.0	74.0	40.99744529823977	126.74307640125662
1179	1179.0	8.0	75.0	40.99510963709576	126.8145618711952
1180	1180.0	8.0	76.0	40.99272826986609	126.88604204639327
1181	1181.0	8.0	77.0	40.99030120185644	126.95751682484763
1182	1182.0	8.0	78.0	40.98782843847382	127.02898610460147
1183	1183.0	8.0	79.0	40.98530998522658	127.10044978374513
1184	1184.0	8.0	80.0	40.982745847724544	127.17190776041718
1185	1185.0	8.0	81.0	40.980136031678654	127.24335993280506
1186	1186.0	8.0	82.0	40.97748054290125	127.31480619914618
1187	1187.0	8.0	83.0	40.9747793873058	127.38624645772846
1188	1188.0	8.0	84.0	40.97203257090704	127.45768060689161
1189	1189.0	8.0	85.0	40.96924009982076	127.52910854502757
1190	1190.0	8.0	86.0	40.96640198026394	127.60053017058164
1191	1191.0	8.0	87.0	40.963518218554526	127.67194538205324
1192	1192.0	8.0	88.0	40.96058882111154	127.74335407799684
1193	1193.0	8.0	89.0	40.95761379445503	127.81475615702263
1194	1194.0	8.0	90.0	40.95459314520588	127.88615151779759
1195	1195.0	8.0	91.0	40.951526880085915	127.95754005904621
1196	1196.0	8.0	92.0	40.94841500591781	128.02892167955144
1197	1197.0	8.0	93.0	40.94525752962502	128.1002962781554
1198	1198.0	8.0	94.0	40.94205445823178	128.17166375376036
1199	1199.0	8.0	95.0	40.93880579886303	128.24302400532954
1200	1200.0	8.0	96.0	40.93551155874439	128.31437693188792
1201	1201.0	8.0	97.0	40.93217174520201	128.38572243252312
1202	1202.0	8.0	98.0	40.92878636566276	128.45706040638626
1203	1203.0	8.0	99.0	40.9253554276539	128.52839075269281
1204	1204.0	8.0	100.0	40.921878938803175	128.5997133707233
1205	1205.0	8.0	101.0	40.918356906838845	128.67102815982437
1206	1206.0	8.0	102.0	40.91478933958943	128.74233501940944
1207	1207.0	8.0	103.0	40.91117624498385	128.81363384895963
1208	1208.0	8.0	104.0	40.90751763105126	128.88492454802454
1209	1209.0	8.0	105.0	40.90381350592097	128.95620701622312
1210	1210.0	8.0	106.0	40.90006387782258	129.02748115324457
1211	1211.0	8.0	107.0	40.896268755085664	129.09874685884895
1212	1212.0	8.0	108.0	40.892428146139906	129.17000403286832
1213	1213.0	8.0	109.0	40.88854205951509	129.24125257520728
1214	1214.0	8.0	110.0	40.88461050384071	129.31249238584394
1215	1215.0	8.0	111.0	40.88063348784639	129.38372336483076
1216	1216.0	8.0	112.0	40.87661102036139	129.45494541229527
1217	1217.0	8.0	113.0	40.87254311031485	129.52615842844108
1218	1218.0	8.0	114.0	40.86842976673563	129.59736231354842
1219	1219.0	8.0	115.0	40.86427099875215	129.6685569679752
1220	1220.0	8.0	116.0	40.860066815592496	129.73974229215776
1221	1221.0	8.0	117.0	40.85581722658432	129.8109181866116
1222	1222.0	8.0	118.0	40.85152224115466	129.88208455193228
1223	1223.0	8.0	119.0	40.84718186883001	129.95324128879625
1224	1224.0	8.0	120.0	40.84279611923621	130.02438829796154
1225	1225.0	8.0	121.0	40.83836500209843	130.09552548026872
1226	1226.0	8.0	122.0	40.833888527240966	130.16665273664157
1227	1227.0	8.0	123.0	40.82936670458735	130.237769968088
1228	1228.0	8.0	124.0	40.82479954416021	130.30887707570076
1229	1229.0	8.0	125.0	40.820187056081174	130.37997396065833
1230	1230.0	8.0	126.0	40.815529250570854	130.4510605242256
1231	1231.0	8.0	127.0	40.81082613794874	130.52213666775475
1232	1232.0	8.0	128.0	40.80607772863316	130.59320229268607
1233	1233.0	8.0	129.0	40.80128403314122	130.66425730054874
1234	1234.0	8.0	130.0	40.79644506208872	130.73530159296146
1235	1235.0	8.0	131.0	40.791560826190064	130.80633507163353
1236	1236.0	8.0	132.0	40.78663133625826	130.87735763836545
1237	1237.0	8.0	133.0	40.78165660320476	130.94836919504965
1238	1238.0	8.0	134.0	40.77663663803941	131.0193696436714
1239	1239.0	8.0	135.0	40.77157145187045	131.09035888630967
1240	1240.0	8.0	136.0	40.766461055904415	131.16133682513768
1241	1241.0	8.0	137.0	40.76130546144597	131.23230336242383
1242	1242.0	9.0	0.0	41.09721032482399	121.4442445604998
1243	1243.0	9.0	1.0	41.09826539849666	121.5158974832943
1244	1244.0	9.0	2.0	41.09927461630704	121.58755273239726
1245	1245.0	9.0	3.0	41.10023797600148	121.6592102045583
1246	1246.0	9.0	4.0	41.101155475428676	121.73086979650787
1247	1247.0	9.0	5.0	41.10202711253954	121.80253140495803
1248	1248.0	9.0	6.0	41.10285288538746	121.87419492660344
1249	1249.0	9.0	7.0	41.10363279212813	121.94586025812208
1250	1250.0	9.0	8.0	41.10436683101975	122.01752729617641
1251	1251.0	9.0	9.0	41.10505500042281	122.08919593741408
1252	1252.0	9.0	10.0	41.10569729880023	122.16086607846881
1253	1253.0	9.0	11.0	41.10629372471741	122.23253761596139
1254	1254.0	9.0	12.0	41.106844276842146	122.30421044650048
1255	1255.0	9.0	13.0	41.107348953944715	122.37588446668359
1256	1256.0	9.0	14.0	41.10780775489775	122.44755957309788
1257	1257.0	9.0	15.0	41.10822067867645	122.51923566232111
1258	1258.0	9.0	16.0	41.10858772435843	122.59091263092262
1259	1259.0	9.0	17.0	41.10890889112376	122.66259037546403
1260	1260.0	9.0	18.0	41.10918417825502	122.73426879250026
1261	1261.0	9.0	19.0	41.10941358513729	122.80594777858045
1262	1262.0	9.0	20.0	41.10959711125806	122.87762723024878
1263	1263.0	9.0	21.0	41.10973475620736	122.94930704404538
1264	1264.0	9.0	22.0	41.10982651967774	123.02098711650727
1265	1265.0	9.0	23.0	41.10987240146416	123.09266734416926
1266	1266.0	9.0	24.0	41.10987240146416	123.16434762356472
1267	1267.0	9.0	25.0	41.10982651967774	123.23602785122672
1268	1268.0	9.0	26.0	41.10973475620736	123.30770792368861
1269	1269.0	9.0	27.0	41.10959711125806	123.37938773748522
1270	1270.0	9.0	28.0	41.10941358513729	123.45106718915355
1271	1271.0	9.0	29.0	41.10918417825502	123.52274617523372
1272	1272.0	9.0	30.0	41.10890889112376	123.59442459226995
1273	1273.0	9.0	31.0	41.10858772435843	123.66610233681138
1274	1274.0	9.0	32.0	41.10822067867645	123.73777930541287
1275	1275.0	9.0	33.0	41.10780775489775	123.80945539463612
1276	1276.0	9.0	34.0	41.107348953944715	123.88113050105041
1277	1277.0	9.0	35.0	41.106844276842146	123.95280452123352
1278	1278.0	9.0	36.0	41.10629372471741	124.02447735177259
1279	1279.0	9.0	37.0	41.10569729880023	124.09614888926518
1280	1280.0	9.0	38.0	41.10505500042281	124.1678190303199
1281	1281.0	9.0	39.0	41.10436683101975	124.23948767155757
1282	1282.0	9.0	40.0	41.10363279212813	124.31115470961191
1283	1283.0	9.0	41.0	41.10285288538746	124.38282004113056
1284	1284.0	9.0	42.0	41.10202711253954	124.45448356277596
1285	1285.0	9.0	43.0	41.101155475428676	124.52614517122612
1286	1286.0	9.0	44.0	41.10023797600148	124.59780476317567
1287	1287.0	9.0	45.0	41.09927461630704	124.66946223533674
1288	1288.0	9.0	46.0	41.09826539849666	124.74111748443968
1289	1289.0	9.0	47.0	41.09721032482399	124.81277040723418
1290	1290.0	9.0	48.0	41.09610939764516	124.88442090049003
1291	1291.0	9.0	49.0	41.09496261941846	124.95606886099797
1292	1292.0	9.0	50.0	41.0937699927045	125.02771418557072
1293	1293.0	9.0	51.0	41.092531520166254	125.09935677104379
1294	1294.0	9.0	52.0	41.09124720456876	125.17099651427635
1295	1295.0	9.0	53.0	41.08991704877952	125.24263331215215
1296	1296.0	9.0	54.0	41.0885410557681	125.31426706158044
1297	1297.0	9.0	55.0	41.08711922860633	125.38589765949676
1298	1298.0	9.0	56.0	41.08565157046822	125.45752500286395
1299	1299.0	9.0	57.0	41.08413808462992	125.52914898867292
1300	1300.0	9.0	58.0	41.082578774469724	125.60076951394366
1301	1301.0	9.0	59.0	41.080973643468035	125.67238647572599
1302	1302.0	9.0	60.0	41.07932269520735	125.74399977110052
1303	1303.0	9.0	61.0	41.07762593337228	125.8156092971796
1304	1304.0	9.0	62.0	41.07588336174936	125.88721495110806
1305	1305.0	9.0	63.0	41.074094984227294	125.95881663006419
1306	1306.0	9.0	64.0	41.072260804796684	126.03041423126058
1307	1307.0	9.0	65.0	41.07038082755012	126.10200765194503
1308	1308.0	9.0	66.0	41.068455056682126	126.17359678940142
1309	1309.0	9.0	67.0	41.06648349648917	126.24518154095055
1310	1310.0	9.0	68.0	41.06446615136951	126.31676180395112
1311	1311.0	9.0	69.0	41.06240302582341	126.38833747580051
1312	1312.0	9.0	70.0	41.060294124452845	126.4599084539357
1313	1313.0	9.0	71.0	41.058139451961615	126.53147463583412
1314	1314.0	9.0	72.0	41.055939013155275	126.60303591901459
1315	1315.0	9.0	73.0	41.05369281294109	126.67459220103808
1316	1316.0	9.0	74.0	41.05140085632812	126.74614337950871
1317	1317.0	9.0	75.0	41.049063148426974	126.81768935207455
1318	1318.0	9.0	76.0	41.046679694449956	126.88923001642851
1319	1319.0	9.0	77.0	41.04425049971094	126.96076527030922
1320	1320.0	9.0	78.0	41.04177556962542	127.03229501150186
1321	1321.0	9.0	79.0	41.03925490971034	127.10381913783908
1322	1322.0	9.0	80.0	41.036688525584196	127.17533754720182
1323	1323.0	9.0	81.0	41.034076422966855	127.24685013752027
1324	1324.0	9.0	82.0	41.03141860767973	127.31835680677462
1325	1325.0	9.0	83.0	41.028715085645445	127.38985745299595
1326	1326.0	9.0	84.0	41.025965862888114	127.46135197426719
1327	1327.0	9.0	85.0	41.02317094553309	127.53284026872386
1328	1328.0	9.0	86.0	41.020330339806975	127.60432223455499
1329	1329.0	9.0	87.0	41.017444052037604	127.67579777000397
1330	1330.0	9.0	88.0	41.01451208865394	127.74726677336942
1331	1331.0	9.0	89.0	41.01153445618615	127.81872914300605
1332	1332.0	9.0	90.0	41.00851116126548	127.89018477732553
1333	1333.0	9.0	91.0	41.00544221062418	127.96163357479725
1334	1334.0	9.0	92.0	41.002327611095524	128.0330754339493
1335	1335.0	9.0	93.0	40.99916736961377	128.10451025336928
1336	1336.0	9.0	94.0	40.99596149321401	128.17593793170514
1337	1337.0	9.0	95.0	40.9927099890323	128.24735836766595
1338	1338.0	9.0	96.0	40.989412864305464	128.318771460023
1339	1339.0	9.0	97.0	40.986070126371125	128.3901771076103
1340	1340.0	9.0	98.0	40.98268178266755	128.4615752093257
1341	1341.0	9.0	99.0	40.97924784073378	128.5329656641317
1342	1342.0	9.0	100.0	40.97576830820939	128.60434837105612
1343	1343.0	9.0	101.0	40.972243192834625	128.67572322919307
1344	1344.0	9.0	102.0	40.968672502450225	128.74709013770394
1345	1345.0	9.0	103.0	40.9650562449973	128.81844899581785
1346	1346.0	9.0	104.0	40.96139442851752	128.88979970283285
1347	1347.0	9.0	105.0	40.95768706115289	128.96114215811667
1348	1348.0	9.0	106.0	40.95393415114567	129.03247626110738
1349	1349.0	9.0	107.0	40.9501357068384	129.10380191131446
1350	1350.0	9.0	108.0	40.94629173667388	129.17511900831946
1351	1351.0	9.0	109.0	40.94240224919499	129.24642745177692
1352	1352.0	9.0	110.0	40.93846725304477	129.31772714141522
1353	1353.0	9.0	111.0	40.934486756966216	129.38901797703733
1354	1354.0	9.0	112.0	40.93046076980241	129.46029985852158
1355	1355.0	9.0	113.0	40.92638930049623	129.53157268582277
1356	1356.0	9.0	114.0	40.92227235809056	129.60283635897264
1357	1357.0	9.0	115.0	40.91810995172799	129.6740907780809
1358	1358.0	9.0	116.0	40.91390209065088	129.74533584333602
1359	1359.0	9.0	117.0	40.90964878420129	129.816571455006
1360	1360.0	9.0	118.0	40.905350041820846	129.8877975134392
1361	1361.0	9.0	119.0	40.90100587305084	129.95901391906523
1362	1362.0	9.0	120.0	40.89661628753199	130.0302205723956
1363	1363.0	9.0	121.0	40.892181295004484	130.10141737402475
1364	1364.0	9.0	122.0	40.88770090530783	130.17260422463062
1365	1365.0	9.0	123.0	40.88317512838094	130.2437810249757
1366	1366.0	9.0	124.0	40.878603974261885	130.31494767590763
1367	1367.0	9.0	125.0	40.87398745308797	130.38610407836012
1368	1368.0	9.0	126.0	40.86932557509559	130.4572501333537
1369	1369.0	9.0	127.0	40.86461835062017	130.5283857419966
1370	1370.0	9.0	128.0	40.85986579009617	130.59951080548535
1371	1371.0	9.0	129.0	40.85506790405691	130.67062522510594
1372	1372.0	9.0	130.0	40.85022470313456	130.7417289022342
1373	1373.0	9.0	131.0	40.845336198060096	130.81282173833685
1374	1374.0	9.0	132.0	40.8404023996632	130.88390363497226
1375	1375.0	9.0	133.0	40.83542331887216	130.95497449379113
1376	1376.0	9.0	134.0	40.83039896671382	131.02603421653743
1377	1377.0	9.0	135.0	40.825329354313574	131.09708270504908
1378	1378.0	9.0	136.0	40.820214492895175	131.1681198612587
1379	1379.0	9.0	137.0	40.81505439378078	131.23914558719457
1380	1380.0	10.0	0.0	41.151207451750594	121.44281286777387
1381	1381.0	10.0	1.0	41.15226345039624	121.51452666813229
1382	1382.0	10.0	2.0	41.153273552989866	121.58624280073522
1383	1383.0	10.0	3.0	41.15423775727424	121.65796116206916
1384	1384.0	10.0	4.0	41.15515606109463	121.72968164860117
1385	1385.0	10.0	5.0	41.156028462398865	121.80140415677995
1386	1386.0	10.0	6.0	41.156854959237215	121.87312858303667
1387	1387.0	10.0	7.0	41.15763554976254	121.94485482378586
1388	1388.0	10.0	8.0	41.15837023223026	122.01658277542631
1389	1389.0	10.0	9.0	41.15905900499833	122.08831233434202
1390	1390.0	10.0	10.0	41.159701866527286	122.16004339690299
1391	1391.0	10.0	11.0	41.160298815380244	122.23177585946625
1392	1392.0	10.0	12.0	41.16084985022299	122.30350961837665
1393	1393.0	10.0	13.0	41.16135496982373	122.3752445699678
1394	1394.0	10.0	14.0	41.16181417305351	122.44698061056295
1395	1395.0	10.0	15.0	41.16222745888584	122.51871763647594
1396	1396.0	10.0	16.0	41.16259482639689	122.59045554401204
1397	1397.0	10.0	17.0	41.16291627476546	122.66219422946888
1398	1398.0	10.0	18.0	41.16319180327304	122.73393358913735
1399	1399.0	10.0	19.0	41.16342141130366	122.80567351930247
1400	1400.0	10.0	20.0	41.163605098344114	122.87741391624436
1401	1401.0	10.0	21.0	41.16374286398371	122.949154676239
1402	1402.0	10.0	22.0	41.16383470791456	123.0208956955593
1403	1403.0	10.0	23.0	41.163880629931306	123.0926368704759
1404	1404.0	10.0	24.0	41.163880629931306	123.16437809725808
1405	1405.0	10.0	25.0	41.16383470791456	123.23611927217469
1406	1406.0	10.0	26.0	41.16374286398371	123.30786029149499
1407	1407.0	10.0	27.0	41.163605098344114	123.37960105148963
1408	1408.0	10.0	28.0	41.16342141130366	123.4513414484315
1409	1409.0	10.0	29.0	41.16319180327304	123.52308137859663
1410	1410.0	10.0	30.0	41.16291627476546	123.59482073826511
1411	1411.0	10.0	31.0	41.16259482639689	123.66655942372194
1412	1412.0	10.0	32.0	41.16222745888584	123.73829733125805
1413	1413.0	10.0	33.0	41.16181417305351	123.81003435717103
1414	1414.0	10.0	34.0	41.16135496982373	123.88177039776618
1415	1415.0	10.0	35.0	41.16084985022299	123.95350534935733
1416	1416.0	10.0	36.0	41.160298815380244	124.02523910826774
1417	1417.0	10.0	37.0	41.159701866527286	124.09697157083099
1418	1418.0	10.0	38.0	41.15905900499833	124.16870263339196
1419	1419.0	10.0	39.0	41.15837023223026	124.24043219230767
1420	1420.0	10.0	40.0	41.15763554976254	124.31216014394813
1421	1421.0	10.0	41.0	41.156854959237215	124.38388638469732
1422	1422.0	10.0	42.0	41.156028462398865	124.45561081095403
1423	1423.0	10.0	43.0	41.15515606109463	124.52733331913281
1424	1424.0	10.0	44.0	41.15423775727424	124.59905380566484
1425	1425.0	10.0	45.0	41.153273552989866	124.67077216699877
1426	1426.0	10.0	46.0	41.15226345039624	124.7424882996017
1427	1427.0	10.0	47.0	41.151207451750594	124.81420209996013
1428	1428.0	10.0	48.0	41.150105559412616	124.88591346458061
1429	1429.0	10.0	49.0	41.14895777584454	124.95762228999094
1430	1430.0	10.0	50.0	41.14776410361092	125.02932847274083
1431	1431.0	10.0	51.0	41.146524545378874	125.10103190940293
1432	1432.0	10.0	52.0	41.14523910391787	125.17273249657366
1433	1433.0	10.0	53.0	41.14390778209973	125.24443013087411
1434	1434.0	10.0	54.0	41.14253058289882	125.31612470895097
1435	1435.0	10.0	55.0	41.14110750939167	125.38781612747735
1436	1436.0	10.0	56.0	41.139638564757256	125.45950428315379
1437	1437.0	10.0	57.0	41.138123752276876	125.531189072709
1438	1438.0	10.0	58.0	41.13656307533407	125.60287039290087
1439	1439.0	10.0	59.0	41.13495653741467	125.67454814051727
1440	1440.0	10.0	60.0	41.1333041421068	125.74622221237705
1441	1441.0	10.0	61.0	41.13160589310082	125.8178925053308
1442	1442.0	10.0	62.0	41.12986179418918	125.88955891626183
1443	1443.0	10.0	63.0	41.12807184926664	125.96122134208707
1444	1444.0	10.0	64.0	41.12623606233003	126.0328796797578
1445	1445.0	10.0	65.0	41.124354437478324	126.1045338262607
1446	1446.0	10.0	66.0	41.12242697891261	126.17618367861876
1447	1447.0	10.0	67.0	41.12045369093604	126.24782913389194
1448	1448.0	10.0	68.0	41.11843457795381	126.31947008917832
1449	1449.0	10.0	69.0	41.1163696444731	126.3911064416148
1450	1450.0	10.0	70.0	41.1142588951031	126.46273808837803
1451	1451.0	10.0	71.0	41.112102334555	126.53436492668537
1452	1452.0	10.0	72.0	41.109899967641745	126.6059868537956
1453	1453.0	10.0	73.0	41.10765179927839	126.67760376701
1454	1454.0	10.0	74.0	41.10535783448167	126.74921556367305
1455	1455.0	10.0	75.0	41.10301807837028	126.82082214117342
1456	1456.0	10.0	76.0	41.100632536164596	126.89242339694478
1457	1457.0	10.0	77.0	41.098201213186805	126.96401922846675
1458	1458.0	10.0	78.0	41.09572411486077	127.0356095332657
1459	1459.0	10.0	79.0	41.09320124671209	127.10719420891566
1460	1460.0	10.0	80.0	41.09063261436802	127.17877315303912
1461	1461.0	10.0	81.0	41.08801822355736	127.25034626330809
1462	1462.0	10.0	82.0	41.085358080110495	127.3219134374447
1463	1463.0	10.0	83.0	41.08265218995943	127.39347457322235
1464	1464.0	10.0	84.0	41.07990055913754	127.46502956846629
1465	1465.0	10.0	85.0	41.077103193779784	127.53657832105476
1466	1466.0	10.0	86.0	41.07426010012242	127.60812072891967
1467	1467.0	10.0	87.0	41.07137128450313	127.67965669004754
1468	1468.0	10.0	88.0	41.068436753360956	127.75118610248032
1469	1469.0	10.0	89.0	41.06545651323617	127.82270886431633
1470	1470.0	10.0	90.0	41.06243057077032	127.89422487371101
1471	1471.0	10.0	91.0	41.05935893270618	127.96573402887786
1472	1472.0	10.0	92.0	41.056241605887664	128.0372362280893
1473	1473.0	10.0	93.0	41.05307859725977	128.1087313696775
1474	1474.0	10.0	94.0	41.049869913868584	128.18021935203524
1475	1475.0	10.0	95.0	41.04661556286125	128.2517000736167
1476	1476.0	10.0	96.0	41.04331555148578	128.32317343293838
1477	1477.0	10.0	97.0	41.039969887091274	128.3946393285801
1478	1478.0	10.0	98.0	41.03657857712757	128.4660976591855
1479	1479.0	10.0	99.0	41.03314162914539	128.53754832346323
1480	1480.0	10.0	100.0	41.02965905079625	128.6089912201875
1481	1481.0	10.0	101.0	41.02613084983231	128.6804262481993
1482	1482.0	10.0	102.0	41.02255703410656	128.75185330640682
1483	1483.0	10.0	103.0	41.01893761157249	128.82327229378654
1484	1484.0	10.0	104.0	41.015272590284184	128.89468310938418
1485	1485.0	10.0	105.0	41.01156197839626	128.96608565231517
1486	1486.0	10.0	106.0	41.007805784163864	129.03747982176586
1487	1487.0	10.0	107.0	41.00400401594246	129.10886551699414
1488	1488.0	10.0	108.0	41.000156682187935	129.1802426373304
1489	1489.0	10.0	109.0	40.99626379145646	129.2516110821782
1490	1490.0	10.0	110.0	40.99232535240439	129.3229707510153
1491	1491.0	10.0	111.0	40.9883413737884	129.39432154339437
1492	1492.0	10.0	112.0	40.98431186446519	129.46566335894386
1493	1493.0	10.0	113.0	40.980236833391594	129.53699609736879
1494	1494.0	10.0	114.0	40.97611628962447	129.6083196584516
1495	1495.0	10.0	115.0	40.97195024232055	129.67963394205302
1496	1496.0	10.0	116.0	40.96773870073653	129.75093884811284
1497	1497.0	10.0	117.0	40.96348167422899	129.8222342766507
1498	1498.0	10.0	118.0	40.95917917225414	129.89352012776698
1499	1499.0	10.0	119.0	40.954831204368084	129.96479630164364
1500	1500.0	10.0	120.0	40.950437780226416	130.03606269854484
1501	1501.0	10.0	121.0	40.94599890958442	130.1073192188181
1502	1502.0	10.0	122.0	40.941514602296884	130.17856576289472
1503	1503.0	10.0	123.0	40.93698486831802	130.2498022312909
1504	1504.0	10.0	124.0	40.93240971770151	130.3210285246084
1505	1505.0	10.0	125.0	40.92778916060026	130.3922445435354
1506	1506.0	10.0	126.0	40.92312320726653	130.46345018884728
1507	1507.0	10.0	127.0	40.91841186805174	130.53464536140737
1508	1508.0	10.0	128.0	40.913655153406474	130.6058299621679
1509	1509.0	10.0	129.0	40.90885307388031	130.67700389217063
1510	1510.0	10.0	130.0	40.90400564012188	130.74816705254779
1511	1511.0	10.0	131.0	40.89911286287871	130.81931934452282
1512	1512.0	10.0	132.0	40.89417475299723	130.89046066941114
1513	1513.0	10.0	133.0	40.88919132142254	130.96159092862086
1514	1514.0	10.0	134.0	40.88416257919857	131.03271002365392
1515	1515.0	10.0	135.0	40.8790885374679	131.10381785610636
1516	1516.0	10.0	136.0	40.873969207471525	131.17491432766954
1517	1517.0	10.0	137.0	40.86880460054911	131.24599934013077
1518	1518.0	11.0	0.0	41.20520598052776	121.4413787393065
1519	1519.0	11.0	1.0	41.20626290480543	121.51315352072234
1520	1520.0	11.0	2.0	41.20727389281268	121.58493064033901
1521	1521.0	11.0	3.0	41.20823894228875	121.65670999437887
1522	1522.0	11.0	4.0	41.2091580510756	121.72849147904476
1523	1523.0	11.0	5.0	41.210031217117745	121.80027499052116
1524	1524.0	11.0	6.0	41.21085843846248	121.87206042497483
1525	1525.0	11.0	7.0	41.211639713259764	121.94384767855587
1526	1526.0	11.0	8.0	41.21237503976226	122.01563664739861
1527	1527.0	11.0	9.0	41.21306441632538	122.0874272276225
1528	1528.0	11.0	10.0	41.2137078414073	122.15921931533289
1529	1529.0	11.0	11.0	41.21430531356881	122.23101280662213
1530	1530.0	11.0	12.0	41.214856831473575	122.30280759757038
1531	1531.0	11.0	13.0	41.21536239388805	122.37460358424644
1532	1532.0	11.0	14.0	41.21582199968131	122.44640066270878
1533	1533.0	11.0	15.0	41.21623564782536	122.51819872900637
1534	1534.0	11.0	16.0	41.2166033373949	122.58999767917959
1535	1535.0	11.0	17.0	41.21692506756751	122.66179740926114
1536	1536.0	11.0	18.0	41.21720083762345	122.73359781527698
1537	1537.0	11.0	19.0	41.217430646945864	122.8053987932471
1538	1538.0	11.0	20.0	41.217614495020705	122.87720023918664
1539	1539.0	11.0	21.0	41.21775238143667	122.94900204910658
1540	1540.0	11.0	22.0	41.21784430588535	123.02080411901481
1541	1541.0	11.0	23.0	41.2178902681611	123.0926063449169
1542	1542.0	11.0	24.0	41.2178902681611	123.16440862281708
1543	1543.0	11.0	25.0	41.21784430588535	123.23621084871918
1544	1544.0	11.0	26.0	41.21775238143667	123.30801291862741
1545	1545.0	11.0	27.0	41.217614495020705	123.37981472854736
1546	1546.0	11.0	28.0	41.217430646945864	123.45161617448689
1547	1547.0	11.0	29.0	41.21720083762345	123.52341715245701
1548	1548.0	11.0	30.0	41.21692506756751	123.59521755847285
1549	1549.0	11.0	31.0	41.2166033373949	123.6670172885544
1550	1550.0	11.0	32.0	41.21623564782536	123.73881623872761
1551	1551.0	11.0	33.0	41.21582199968131	123.81061430502521
1552	1552.0	11.0	34.0	41.21536239388805	123.88241138348754
1553	1553.0	11.0	35.0	41.214856831473575	123.95420737016362
1554	1554.0	11.0	36.0	41.21430531356881	124.02600216111185
1555	1555.0	11.0	37.0	41.2137078414073	124.0977956524011
1556	1556.0	11.0	38.0	41.21306441632538	124.1695877401115
1557	1557.0	11.0	39.0	41.21237503976226	124.24137832033537
1558	1558.0	11.0	40.0	41.211639713259764	124.31316728917812
1559	1559.0	11.0	41.0	41.21085843846248	124.38495454275916
1560	1560.0	11.0	42.0	41.210031217117745	124.45673997721283
1561	1561.0	11.0	43.0	41.2091580510756	124.52852348868923
1562	1562.0	11.0	44.0	41.20823894228875	124.60030497335511
1563	1563.0	11.0	45.0	41.20727389281268	124.67208432739498
1564	1564.0	11.0	46.0	41.20626290480543	124.74386144701164
1565	1565.0	11.0	47.0	41.20520598052776	124.81563622842748
1566	1566.0	11.0	48.0	41.20410312234311	124.88740856788506
1567	1567.0	11.0	49.0	41.202954332717475	124.95917836164817
1568	1568.0	11.0	50.0	41.2017596142195	125.03094550600272
1569	1569.0	11.0	51.0	41.20051896952041	125.10270989725755
1570	1570.0	11.0	52.0	41.19923240139401	125.17447143174549
1571	1571.0	11.0	53.0	41.1978999127167	125.24623000582405
1572	1572.0	11.0	54.0	41.19652150646737	125.31798551587649
1573	1573.0	11.0	55.0	41.195097185727434	125.38973785831261
1574	1574.0	11.0	56.0	41.19362695368082	125.4614869295697
1575	1575.0	11.0	57.0	41.19211081361396	125.53323262611342
1576	1576.0	11.0	58.0	41.19054876891567	125.60497484443866
1577	1577.0	11.0	59.0	41.18894082307724	125.6767134810705
1578	1578.0	11.0	60.0	41.18728697969243	125.74844843256504
1579	1579.0	11.0	61.0	41.18558724245729	125.8201795955103
1580	1580.0	11.0	62.0	41.183841615170245	125.8919068665272
1581	1581.0	11.0	63.0	41.18205010173215	125.96363014227032
1582	1582.0	11.0	64.0	41.180212706146044	126.03534931942883
1583	1583.0	11.0	65.0	41.17832943251734	126.10706429472746
1584	1584.0	11.0	66.0	41.176400285053646	126.17877496492727
1585	1585.0	11.0	67.0	41.17442526806488	126.25048122682662
1586	1586.0	11.0	68.0	41.172404385963084	126.32218297726205
1587	1587.0	11.0	69.0	41.17033764326249	126.39388011310908
1588	1588.0	11.0	70.0	41.16822504457948	126.4655725312832
1589	1589.0	11.0	71.0	41.16606659463258	126.53726012874075
1590	1590.0	11.0	72.0	41.16386229824231	126.6089428024797
1591	1591.0	11.0	73.0	41.16161216033132	126.68062044954063
1592	1592.0	11.0	74.0	41.15931618592426	126.75229296700756
1593	1593.0	11.0	75.0	41.15697438014771	126.82396025200892
1594	1594.0	11.0	76.0	41.15458674823027	126.89562220171824
1595	1595.0	11.0	77.0	41.15215329550238	126.96727871335526
1596	1596.0	11.0	78.0	41.14967402739643	127.03892968418666
1597	1597.0	11.0	79.0	41.14714894944657	127.11057501152693
1598	1598.0	11.0	80.0	41.144578067288826	127.18221459273934
1599	1599.0	11.0	81.0	41.14196138666098	127.25384832523673
1600	1600.0	11.0	82.0	41.13929891340254	127.32547610648247
1601	1601.0	11.0	83.0	41.13659065345464	127.3970978339912
1602	1602.0	11.0	84.0	41.13383661286018	127.46871340532982
1603	1603.0	11.0	85.0	41.13103679776358	127.54032271811832
1604	1604.0	11.0	86.0	41.1281912144109	127.61192567003064
1605	1605.0	11.0	87.0	41.125299869149664	127.68352215879555
1606	1606.0	11.0	88.0	41.12236276842892	127.75511208219754
1607	1607.0	11.0	89.0	41.1193799187992	127.82669533807757
1608	1608.0	11.0	90.0	41.11635132691231	127.89827182433409
1609	1609.0	11.0	91.0	41.11327699952159	127.96984143892386
1610	1610.0	11.0	92.0	41.11015694348156	128.0414040798627
1611	1611.0	11.0	93.0	41.10699116574806	128.1129596452265
1612	1612.0	11.0	94.0	41.10377967337818	128.18450803315199
1613	1613.0	11.0	95.0	41.100522473530084	128.25604914183765
1614	1614.0	11.0	96.0	41.09721957346318	128.32758286954447
1615	1615.0	11.0	97.0	41.093870980537936	128.399109114597
1616	1616.0	11.0	98.0	41.0904767022158	128.47062777538395
1617	1617.0	11.0	99.0	41.087036746059226	128.54213875035921
1618	1618.0	11.0	100.0	41.08355111973161	128.6136419380427
1619	1619.0	11.0	101.0	41.08001983099725	128.68513723702114
1620	1620.0	11.0	102.0	41.07644288772123	128.75662454594894
1621	1621.0	11.0	103.0	41.07282029786945	128.82810376354908
1622	1622.0	11.0	104.0	41.06915206950855	128.8995747886139
1623	1623.0	11.0	105.0	41.06543821080583	128.97103752000592
1624	1624.0	11.0	106.0	41.061678730029165	129.04249185665884
1625	1625.0	11.0	107.0	41.05787363554706	129.11393769757814
1626	1626.0	11.0	108.0	41.05402293582854	129.18537494184213
1627	1627.0	11.0	109.0	41.05012663944304	129.25680348860266
1628	1628.0	11.0	110.0	41.04618475506037	129.32822323708604
1629	1629.0	11.0	111.0	41.04219729145079	129.3996340865938
1630	1630.0	11.0	112.0	41.038164257484766	129.47103593650357
1631	1631.0	11.0	113.0	41.03408566213297	129.54242868626991
1632	1632.0	11.0	114.0	41.029961514466336	129.61381223542512
1633	1633.0	11.0	115.0	41.025791823655844	129.68518648358008
1634	1634.0	11.0	116.0	41.02157659897256	129.75655133042505
1635	1635.0	11.0	117.0	41.01731584978743	129.82790667573056
1636	1636.0	11.0	118.0	41.013009585571474	129.8992524193482
1637	1637.0	11.0	119.0	41.0086578158955	129.97058846121132
1638	1638.0	11.0	120.0	41.00426055043012	130.0419147013361
1639	1639.0	11.0	121.0	40.99981779894575	130.11323103982218
1640	1640.0	11.0	122.0	40.995329571312375	130.1845373768535
1641	1641.0	11.0	123.0	40.99079587749968	130.25583361269918
1642	1642.0	11.0	124.0	40.98621672757684	130.32711964771423
1643	1643.0	11.0	125.0	40.98159213171255	130.39839538234054
1644	1644.0	11.0	126.0	40.97692210017492	130.46966071710742
1645	1645.0	11.0	127.0	40.97220664333137	130.54091555263267
1646	1646.0	11.0	128.0	40.96744577164864	130.61215978962323
1647	1647.0	11.0	129.0	40.96263949569263	130.68339332887606
1648	1648.0	11.0	130.0	40.95778782612847	130.7546160712789
1649	1649.0	11.0	131.0	40.952890773720256	130.825827917811
1650	1650.0	11.0	132.0	40.947948349331135	130.8970287695441
1651	1651.0	11.0	133.0	40.94296056392326	130.9682185276431
1652	1652.0	11.0	134.0	40.9379274285575	131.0393970933668
1653	1653.0	11.0	135.0	40.932848954393634	131.1105643680689
1654	1654.0	11.0	136.0	40.92772515269012	131.18172025319853
1655	1655.0	11.0	137.0	40.922556034804025	131.2528646503012
1656	1656.0	12.0	0.0	41.2592058643688	121.43994216887735
1657	1657.0	12.0	1.0	41.26026371493823	121.51177803510814
1658	1658.0	12.0	2.0	41.26127558899026	121.5836162455164
1659	1659.0	12.0	3.0	41.262241484260606	121.65545669605942
1660	1660.0	12.0	4.0	41.263161398587734	121.72729928267496
1661	1661.0	12.0	5.0	41.264035329913064	121.7991439012823
1662	1662.0	12.0	6.0	41.264863276280785	121.87099044778294
1663	1663.0	12.0	7.0	41.26564523583794	121.94283881806172
1664	1664.0	12.0	8.0	41.266381206834495	122.01468890798748
1665	1665.0	12.0	9.0	41.26707118762326	122.08654061341424
1666	1666.0	12.0	10.0	41.26771517665999	122.15839383018188
1667	1667.0	12.0	11.0	41.26831317250326	122.23024845411715
1668	1668.0	12.0	12.0	41.26886517381461	122.30210438103452
1669	1669.0	12.0	13.0	41.26937117935856	122.37396150673723
1670	1670.0	12.0	14.0	41.269831188002456	122.44581972701793
1671	1671.0	12.0	15.0	41.27024519871666	122.51767893765991
1672	1672.0	12.0	16.0	41.27061321057443	122.58953903443769
1673	1673.0	12.0	17.0	41.27093522275204	122.66139991311817
1674	1674.0	12.0	18.0	41.271211234528664	122.73326146946144
1675	1675.0	12.0	19.0	41.27144124528647	122.80512359922164
1676	1676.0	12.0	20.0	41.271625254510575	122.87698619814797
1677	1677.0	12.0	21.0	41.27176326178907	122.94884916198554
1678	1678.0	12.0	22.0	41.27185526681303	123.02071238647622
1679	1679.0	12.0	23.0	41.27190126937648	123.09257576735972
1680	1680.0	12.0	24.0	41.27190126937648	123.16443920037428
1681	1681.0	12.0	25.0	41.27185526681303	123.23630258125777
1682	1682.0	12.0	26.0	41.27176326178907	123.30816580574844
1683	1683.0	12.0	27.0	41.271625254510575	123.380028769586
1684	1684.0	12.0	28.0	41.27144124528647	123.45189136851235
1685	1685.0	12.0	29.0	41.271211234528664	123.52375349827254
1686	1686.0	12.0	30.0	41.27093522275204	123.5956150546158
1687	1687.0	12.0	31.0	41.27061321057443	123.6674759332963
1688	1688.0	12.0	32.0	41.27024519871666	123.73933603007409
1689	1689.0	12.0	33.0	41.269831188002456	123.81119524071606
1690	1690.0	12.0	34.0	41.26937117935856	123.88305346099676
1691	1691.0	12.0	35.0	41.26886517381461	123.95491058669947
1692	1692.0	12.0	36.0	41.26831317250326	124.02676651361683
1693	1693.0	12.0	37.0	41.26771517665999	124.0986211375521
1694	1694.0	12.0	38.0	41.26707118762326	124.17047435431975
1695	1695.0	12.0	39.0	41.266381206834495	124.2423260597465
1696	1696.0	12.0	40.0	41.26564523583794	124.31417614967228
1697	1697.0	12.0	41.0	41.264863276280785	124.38602451995105
1698	1698.0	12.0	42.0	41.264035329913064	124.45787106645169
1699	1699.0	12.0	43.0	41.263161398587734	124.52971568505902
1700	1700.0	12.0	44.0	41.262241484260606	124.60155827167458
1701	1701.0	12.0	45.0	41.26127558899026	124.67339872221758
1702	1702.0	12.0	46.0	41.26026371493823	124.74523693262584
1703	1703.0	12.0	47.0	41.2592058643688	124.81707279885663
1704	1704.0	12.0	48.0	41.25810203964903	124.88890621688763
1705	1705.0	12.0	49.0	41.25695224324883	124.96073708271781
1706	1706.0	12.0	50.0	41.25575647774085	125.03256529236826
1707	1707.0	12.0	51.0	41.25451474580052	125.10439074188325
1708	1708.0	12.0	52.0	41.253227050205986	125.17621332733097
1709	1709.0	12.0	53.0	41.251893393838095	125.24803294480458
1710	1710.0	12.0	54.0	41.25051377968043	125.31984949042294
1711	1711.0	12.0	55.0	41.24908821081924	125.39166286033164
1712	1712.0	12.0	56.0	41.24761669044343	125.4634729507039
1713	1713.0	12.0	57.0	41.246099221844524	125.53527965774134
1714	1714.0	12.0	58.0	41.24453580841669	125.60708287767504
1715	1715.0	12.0	59.0	41.24292645365671	125.67888250676636
1716	1716.0	12.0	60.0	41.241271161163866	125.75067844130774
1717	1717.0	12.0	61.0	41.239569934640045	125.8224705776238
1718	1718.0	12.0	62.0	41.237822777889626	125.89425881207212
1719	1719.0	12.0	63.0	41.2360296948195	125.96604304104407
1720	1720.0	12.0	64.0	41.23419068943905	126.03782316096583
1721	1721.0	12.0	65.0	41.23230576586002	126.10959906829922
1722	1722.0	12.0	66.0	41.23037492829667	126.18137065954261
1723	1723.0	12.0	67.0	41.2283981810656	126.25313783123175
1724	1724.0	12.0	68.0	41.22637552858577	126.32490047994081
1725	1725.0	12.0	69.0	41.224306975378475	126.39665850228306
1726	1726.0	12.0	70.0	41.2221925260673	126.46841179491193
1727	1727.0	12.0	71.0	41.2200321853781	126.54016025452184
1728	1728.0	12.0	72.0	41.217825958138974	126.61190377784905
1729	1729.0	12.0	73.0	41.21557384928027	126.68364226167262
1730	1730.0	12.0	74.0	41.21327586383446	126.75537560281522
1731	1731.0	12.0	75.0	41.21093200693613	126.82710369814409
1732	1732.0	12.0	76.0	41.208542283822034	126.89882644457184
1733	1733.0	12.0	77.0	41.20610669983093	126.97054373905738
1734	1734.0	12.0	78.0	41.203625260403754	127.04225547860683
1735	1735.0	12.0	79.0	41.201097971083236	127.11396156027432
1736	1736.0	12.0	80.0	41.19852483751419	127.18566188116294
1737	1737.0	12.0	81.0	41.19590586544338	127.25735633842562
1738	1738.0	12.0	82.0	41.19324106071941	127.32904482926592
1739	1739.0	12.0	83.0	41.190530429292714	127.40072725093901
1740	1740.0	12.0	84.0	41.187773977215556	127.47240350075245
1741	1741.0	12.0	85.0	41.18497171064199	127.54407347606721
1742	1742.0	12.0	86.0	41.18212363582777	127.61573707429834
1743	1743.0	12.0	87.0	41.17922975913038	127.68739419291599
1744	1744.0	12.0	88.0	41.1762900870089	127.75904472944625
1745	1745.0	12.0	89.0	41.17330462602402	127.83068858147202
1746	1746.0	12.0	90.0	41.17027338283802	127.90232564663383
1747	1747.0	12.0	91.0	41.16719636421467	127.97395582263074
1748	1748.0	12.0	92.0	41.16407357701922	128.04557900722125
1749	1749.0	12.0	93.0	41.16090502821829	128.11719509822404
1750	1750.0	12.0	94.0	41.15769072488003	128.188803993519
1751	1751.0	12.0	95.0	41.154430674173724	128.26040559104797
1752	1752.0	12.0	96.0	41.15112488337011	128.33199978881564
1753	1753.0	12.0	97.0	41.14777335984105	128.40358648489033
1754	1754.0	12.0	98.0	41.144376111059636	128.47516557740505
1755	1755.0	12.0	99.0	41.14093314460014	128.54673696455814
1756	1756.0	12.0	100.0	41.13744446813786	128.6183005446142
1757	1757.0	12.0	101.0	41.13391008944913	128.689856215905
1758	1758.0	12.0	102.0	41.13033001641133	128.76140387683031
1759	1759.0	12.0	103.0	41.126704257002714	128.83294342585864
1760	1760.0	12.0	104.0	41.12303281930248	128.90447476152823
1761	1761.0	12.0	105.0	41.119315711490614	128.97599778244782
1762	1762.0	12.0	106.0	41.115552941847895	129.04751238729753
1763	1763.0	12.0	107.0	41.111744518755785	129.11901847482972
1764	1764.0	12.0	108.0	41.10789045069647	129.1905159438697
1765	1765.0	12.0	109.0	41.10399074625267	129.26200469331684
1766	1766.0	12.0	110.0	41.100045414107775	129.33348462214508
1767	1767.0	12.0	111.0	41.09605446304559	129.40495562940401
1768	1768.0	12.0	112.0	41.09201790195032	129.47641761421968
1769	1769.0	12.0	113.0	41.08793573980668	129.54787047579526
1770	1770.0	12.0	114.0	41.08380798569957	129.61931411341212
1771	1771.0	12.0	115.0	41.07963464881427	129.69074842643045
1772	1772.0	12.0	116.0	41.07541573843615	129.76217331429024
1773	1773.0	12.0	117.0	41.07115126395081	129.83358867651197
1774	1774.0	12.0	118.0	41.066841234843906	129.9049944126976
1775	1775.0	12.0	119.0	41.0624856607011	129.97639042253124
1776	1776.0	12.0	120.0	41.05808455120796	130.04777660578011
1777	1777.0	12.0	121.0	41.053637916150066	130.1191528622952
1778	1778.0	12.0	122.0	41.049145765412746	130.19051909201227
1779	1779.0	12.0	123.0	41.044608108981066	130.2618751949525
1780	1780.0	12.0	124.0	41.04002495693983	130.33322107122345
1781	1781.0	12.0	125.0	41.03539631947352	130.40455662101976
1782	1782.0	12.0	126.0	41.03072220686607	130.47588174462405
1783	1783.0	12.0	127.0	41.026002629501015	130.54719634240766
1784	1784.0	12.0	128.0	41.02123759786123	130.61850031483146
1785	1785.0	12.0	129.0	41.01642712252905	130.6897935624468
1786	1786.0	12.0	130.0	41.011571214186006	130.76107598589607
1787	1787.0	12.0	131.0	41.00666988361293	130.8323474859137
1788	1788.0	12.0	132.0	41.00172314168975	130.90360796332686
1789	1789.0	12.0	133.0	40.99673099939551	130.97485731905635
1790	1790.0	12.0	134.0	40.99169346780827	131.0460954541173
1791	1791.0	12.0	135.0	40.986610558104985	131.11732226961996
1792	1792.0	12.0	136.0	40.981482281561505	131.1885376667706
1793	1793.0	12.0	137.0	40.97630864955247	131.25974154687222
1794	1794.0	13.0	0.0	41.31320705644203	121.43850315024486
1795	1795.0	13.0	1.0	41.3142658339639	121.5104002053131
1796	1796.0	13.0	2.0	41.315278594692636	121.58229961055582
1797	1797.0	13.0	3.0	41.31624533636046	121.65420126166433
1798	1798.0	13.0	4.0	41.317166056802506	121.72610505431044
1799	1799.0	13.0	5.0	41.31804075395691	121.7980108841473
1800	1800.0	13.0	6.0	41.318869425864825	121.86991864681033
1801	1801.0	13.0	7.0	41.31965207067037	121.94182823791803
1802	1802.0	13.0	8.0	41.320388686620774	122.01373955307304
1803	1803.0	13.0	9.0	41.32107927206629	122.08565248786294
1804	1804.0	13.0	10.0	41.32172382546022	122.1575669378612
1805	1805.0	13.0	11.0	41.3223223453589	122.22948279862814
1806	1806.0	13.0	12.0	41.3228748304218	122.30139996571165
1807	1807.0	13.0	13.0	41.32338127941146	122.37331833464839
1808	1808.0	13.0	14.0	41.32384169119346	122.44523780096442
1809	1809.0	13.0	15.0	41.32425606473656	122.51715826017632
1810	1810.0	13.0	16.0	41.32462439911255	122.58907960779194
1811	1811.0	13.0	17.0	41.32494669349645	122.66100173931143
1812	1812.0	13.0	18.0	41.325222947166246	122.73292455022813
1813	1813.0	13.0	19.0	41.32545315950317	122.80484793602938
1814	1814.0	13.0	20.0	41.32563732999156	122.87677179219757
1815	1815.0	13.0	21.0	41.325775458218835	122.94869601421094
1816	1816.0	13.0	22.0	41.32586754387558	123.02062049754461
1817	1817.0	13.0	23.0	41.32591358675549	123.09254513767137
1818	1818.0	13.0	24.0	41.32591358675549	123.16446983006261
1819	1819.0	13.0	25.0	41.32586754387558	123.23639447018937
1820	1820.0	13.0	26.0	41.325775458218835	123.30831895352304
1821	1821.0	13.0	27.0	41.32563732999156	123.38024317553642
1822	1822.0	13.0	28.0	41.32545315950317	123.4521670317046
1823	1823.0	13.0	29.0	41.325222947166246	123.52409041750586
1824	1824.0	13.0	30.0	41.32494669349645	123.59601322842256
1825	1825.0	13.0	31.0	41.32462439911255	123.66793535994205
1826	1826.0	13.0	32.0	41.32425606473656	123.73985670755768
1827	1827.0	13.0	33.0	41.32384169119346	123.81177716676957
1828	1828.0	13.0	34.0	41.32338127941146	123.8836966330856
1829	1829.0	13.0	35.0	41.3228748304218	123.95561500202234
1830	1830.0	13.0	36.0	41.3223223453589	124.02753216910585
1831	1831.0	13.0	37.0	41.32172382546022	124.09944802987279
1832	1832.0	13.0	38.0	41.32107927206629	124.17136247987105
1833	1833.0	13.0	39.0	41.320388686620774	124.24327541466096
1834	1834.0	13.0	40.0	41.31965207067037	124.31518672981595
1835	1835.0	13.0	41.0	41.318869425864825	124.38709632092366
1836	1836.0	13.0	42.0	41.31804075395691	124.45900408358668
1837	1837.0	13.0	43.0	41.317166056802506	124.53090991342354
1838	1838.0	13.0	44.0	41.31624533636046	124.60281370606967
1839	1839.0	13.0	45.0	41.315278594692636	124.67471535717817
1840	1840.0	13.0	46.0	41.3142658339639	124.74661476242089
1841	1841.0	13.0	47.0	41.31320705644203	124.81851181748912
1842	1842.0	13.0	48.0	41.31210226449792	124.89040641809477
1843	1843.0	13.0	49.0	41.310951460605274	124.96229845997097
1844	1844.0	13.0	50.0	41.30975464734076	125.03418783887328
1845	1845.0	13.0	51.0	41.30851182738404	125.10607445058032
1846	1846.0	13.0	52.0	41.30722300351755	125.1779581908949
1847	1847.0	13.0	53.0	41.30588817862672	125.24983895564476
1848	1848.0	13.0	54.0	41.304507355699734	125.32171664068362
1849	1849.0	13.0	55.0	41.30308053782772	125.39359114189189
1850	1850.0	13.0	56.0	41.30160772820458	125.46546235517779
1851	1851.0	13.0	57.0	41.300088930126954	125.53733017647806
1852	1852.0	13.0	58.0	41.29852414699434	125.60919450175906
1853	1853.0	13.0	59.0	41.29691338230899	125.68105522701745
1854	1854.0	13.0	60.0	41.29525663967583	125.75291224828125
1855	1855.0	13.0	61.0	41.2935539228025	125.82476546161071
1856	1856.0	13.0	62.0	41.291805235499375	125.89661476309917
1857	1857.0	13.0	63.0	41.29001058167945	125.96846004887395
1858	1858.0	13.0	64.0	41.28816996535836	126.04030121509727
1859	1859.0	13.0	65.0	41.28628339065431	126.11213815796724
1860	1860.0	13.0	66.0	41.284350861788134	126.18397077371854
1861	1861.0	13.0	67.0	41.28237238308317	126.25579895862354
1862	1862.0	13.0	68.0	41.2803479589653	126.32762260899304
1863	1863.0	13.0	69.0	41.2782775939629	126.39944162117725
1864	1864.0	13.0	70.0	41.27616129270674	126.4712558915666
1865	1865.0	13.0	71.0	41.273999059930134	126.54306531659272
1866	1866.0	13.0	72.0	41.2717909004687	126.61486979272931
1867	1867.0	13.0	73.0	41.26953681926048	126.686669216493
1868	1868.0	13.0	74.0	41.26723682134577	126.7584634844442
1869	1869.0	13.0	75.0	41.26489091186724	126.83025249318811
1870	1870.0	13.0	76.0	41.26249909606984	126.9020361393755
1871	1871.0	13.0	77.0	41.26006137930062	126.9738143197036
1872	1872.0	13.0	78.0	41.257577767008996	127.04558693091712
1873	1873.0	13.0	79.0	41.255048264746435	127.11735386980888
1874	1874.0	13.0	80.0	41.25247287816652	127.18911503322099
1875	1875.0	13.0	81.0	41.249851613024994	127.26087031804548
1876	1876.0	13.0	82.0	41.247184475179566	127.33261962122535
1877	1877.0	13.0	83.0	41.24447147059001	127.40436283975532
1878	1878.0	13.0	84.0	41.24171260531801	127.47609987068286
1879	1879.0	13.0	85.0	41.23890788552722	127.54783061110888
1880	1880.0	13.0	86.0	41.23605731748318	127.61955495818879
1881	1881.0	13.0	87.0	41.23316090755327	127.69127280913325
1882	1882.0	13.0	88.0	41.230218662206624	127.7629840612091
1883	1883.0	13.0	89.0	41.22723058801425	127.8346886117402
1884	1884.0	13.0	90.0	41.22419669164872	127.90638635810836
1885	1885.0	13.0	91.0	41.221116979884414	127.9780771977541
1886	1886.0	13.0	92.0	41.21799145959728	128.04976102817767
1887	1887.0	13.0	93.0	41.21482013776479	128.1214377469398
1888	1888.0	13.0	94.0	41.21160302146608	128.19310725166252
1889	1889.0	13.0	95.0	41.20834011788167	128.26476944003025
1890	1890.0	13.0	96.0	41.20503143429357	128.33642420979047
1891	1891.0	13.0	97.0	41.20167697808519	128.40807145875456
1892	1892.0	13.0	98.0	41.198276756741194	128.47971108479885
1893	1893.0	13.0	99.0	41.1948307778477	128.55134298586523
1894	1894.0	13.0	100.0	41.19133904909192	128.6229670599623
1895	1895.0	13.0	101.0	41.18780157826234	128.69458320516588
1896	1896.0	13.0	102.0	41.18421837324857	128.76619131962028
1897	1897.0	13.0	103.0	41.180589442041345	128.8377913015387
1898	1898.0	13.0	104.0	41.17691479273233	128.90938304920445
1899	1899.0	13.0	105.0	41.173194433514304	128.98096646097162
1900	1900.0	13.0	106.0	41.16942837268092	129.05254143526597
1901	1901.0	13.0	107.0	41.165616618626665	129.12410787058573
1902	1902.0	13.0	108.0	41.161759179846925	129.19566566550264
1903	1903.0	13.0	109.0	41.157856064937825	129.26721471866247
1904	1904.0	13.0	110.0	41.15390728259614	129.33875492878613
1905	1905.0	13.0	111.0	41.14991284161939	129.41028619467042
1906	1906.0	13.0	112.0	41.1458727509056	129.48180841518885
1907	1907.0	13.0	113.0	41.14178701945337	129.55332148929256
1908	1908.0	13.0	114.0	41.13765565636184	129.62482531601094
1909	1909.0	13.0	115.0	41.13347867083041	129.69631979445285
1910	1910.0	13.0	116.0	41.129256072158995	129.767804823807
1911	1911.0	13.0	117.0	41.12498786974768	129.8392803033432
1912	1912.0	13.0	118.0	41.120674073096865	129.91074613241284
1913	1913.0	13.0	119.0	41.1163146918071	129.98220221045
1914	1914.0	13.0	120.0	41.111909735579	130.053648436972
1915	1915.0	13.0	121.0	41.1074592142133	130.12508471158054
1916	1916.0	13.0	122.0	41.102963137610644	130.19651093396223
1917	1917.0	13.0	123.0	41.0984215157716	130.26792700388964
1918	1918.0	13.0	124.0	41.0938343587966	130.33933282122194
1919	1919.0	13.0	125.0	41.089201676885914	130.41072828590583
1920	1920.0	13.0	126.0	41.08452348033939	130.48211329797627
1921	1921.0	13.0	127.0	41.07979977955666	130.55348775755746
1922	1922.0	13.0	128.0	41.075030585036906	130.6248515648634
1923	1923.0	13.0	129.0	41.07021590737874	130.69620462019893
1924	1924.0	13.0	130.0	41.065355757280265	130.76754682396034
1925	1925.0	13.0	131.0	41.06045014553904	130.83887807663646
1926	1926.0	13.0	132.0	41.05549908305182	130.91019827880908
1927	1927.0	13.0	133.0	41.050502580814594	130.98150733115406
1928	1928.0	13.0	134.0	41.04546064992254	131.05280513444202
1929	1929.0	13.0	135.0	41.040373301569986	131.12409158953915
1930	1930.0	13.0	136.0	41.03524054705014	131.19536659740797
1931	1931.0	13.0	137.0	41.03006239775524	131.26663005910814
1932	1932.0	14.0	0.0	41.36720950987106	121.43706167714619
1933	1933.0	14.0	1.0	41.36826921500671	121.5090200253402
1934	1934.0	14.0	2.0	41.36928286304492	121.58098072972614
1935	1935.0	14.0	3.0	41.37025045171425	121.6529436857285
1936	1936.0	14.0	4.0	41.37117197884651	121.72490878875222
1937	1937.0	14.0	5.0	41.372047442376584	121.7968759341834
1938	1938.0	14.0	6.0	41.37287684034249	121.86884501739037
1939	1939.0	14.0	7.0	41.37366017088554	121.94081593372454
1940	1940.0	14.0	8.0	41.374397432250234	122.01278857852134
1941	1941.0	14.0	9.0	41.37508862278412	122.08476284710106
1942	1942.0	14.0	10.0	41.37573374093812	122.15673863476985
1943	1943.0	14.0	11.0	41.37633278526635	122.22871583682058
1944	1944.0	14.0	12.0	41.37688575442614	122.30069434853382
1945	1945.0	14.0	13.0	41.377392647178084	122.37267406517863
1946	1946.0	14.0	14.0	41.37785346238604	122.44465488201361
1947	1947.0	14.0	15.0	41.37826819901709	122.5166366942877
1948	1948.0	14.0	16.0	41.37863685614163	122.58861939724117
1949	1949.0	14.0	17.0	41.378959432933286	122.66060288610655
1950	1950.0	14.0	18.0	41.37923592866899	122.73258705610941
1951	1951.0	14.0	19.0	41.37946634272901	122.8045718024695
1952	1952.0	14.0	20.0	41.37965067459683	122.87655702040142
1953	1953.0	14.0	21.0	41.37978892385923	122.94854260511572
1954	1954.0	14.0	22.0	41.37988109020632	123.02052845181971
1955	1955.0	14.0	23.0	41.37992717343154	123.09251445571844
1956	1956.0	14.0	24.0	41.37992717343154	123.16450051201555
1957	1957.0	14.0	25.0	41.37988109020632	123.23648651591428
1958	1958.0	14.0	26.0	41.37978892385923	123.30847236261828
1959	1959.0	14.0	27.0	41.37965067459683	123.38045794733257
1960	1960.0	14.0	28.0	41.37946634272901	123.4524431652645
1961	1961.0	14.0	29.0	41.37923592866899	123.52442791162457
1962	1962.0	14.0	30.0	41.378959432933286	123.59641208162745
1963	1963.0	14.0	31.0	41.37863685614163	123.66839557049282
1964	1964.0	14.0	32.0	41.37826819901709	123.74037827344628
1965	1965.0	14.0	33.0	41.37785346238604	123.81236008572037
1966	1966.0	14.0	34.0	41.377392647178084	123.88434090255535
1967	1967.0	14.0	35.0	41.37688575442614	123.95632061920016
1968	1968.0	14.0	36.0	41.37633278526635	124.0282991309134
1969	1969.0	14.0	37.0	41.37573374093812	124.10027633296414
1970	1970.0	14.0	38.0	41.37508862278412	124.17225212063293
1971	1971.0	14.0	39.0	41.374397432250234	124.24422638921264
1972	1972.0	14.0	40.0	41.37366017088554	124.31619903400946
1973	1973.0	14.0	41.0	41.37287684034249	124.38816995034361
1974	1974.0	14.0	42.0	41.372047442376584	124.46013903355059
1975	1975.0	14.0	43.0	41.37117197884651	124.53210617898176
1976	1976.0	14.0	44.0	41.37025045171425	124.60407128200548
1977	1977.0	14.0	45.0	41.36928286304492	124.67603423800784
1978	1978.0	14.0	46.0	41.36826921500671	124.74799494239377
1979	1979.0	14.0	47.0	41.36720950987106	124.8199532905878
1980	1980.0	14.0	48.0	41.366103750012485	124.89190917803502
1981	1981.0	14.0	49.0	41.364951937908586	124.96386250020193
1982	1982.0	14.0	50.0	41.3637540761401	125.03581315257756
1983	1983.0	14.0	51.0	41.36251016739086	125.10776103067404
1984	1984.0	14.0	52.0	41.36122021444769	125.17970603002786
1985	1985.0	14.0	53.0	41.359884220200506	125.25164804620049
1986	1986.0	14.0	54.0	41.358502187642195	125.32358697477947
1987	1987.0	14.0	55.0	41.35707411986873	125.39552271137929
1988	1988.0	14.0	56.0	41.355600020078946	125.46745515164217
1989	1989.0	14.0	57.0	41.354079891574735	125.53938419123915
1990	1990.0	14.0	58.0	41.352513737760916	125.61130972587085
1991	1991.0	14.0	59.0	41.350901562145175	125.68323165126849
1992	1992.0	14.0	60.0	41.34924336833811	125.75514986319465
1993	1993.0	14.0	61.0	41.34753916005318	125.82706425744433
1994	1994.0	14.0	62.0	41.3457889411067	125.89897472984572
1995	1995.0	14.0	63.0	41.34399271541782	125.9708811762612
1996	1996.0	14.0	64.0	41.34215048700842	126.04278349258824
1997	1997.0	14.0	65.0	41.34026226000316	126.11468157476016
1998	1998.0	14.0	66.0	41.33832803862952	126.1865753187472
[truncated: 13,319 more rows]
