# Supplementary material for: Source Analysis of Ozone Pollution in Liaoyuan City’s Atmosphere Based on Machine Learning Models and HYSPLIT Clustering Method
Source: Toxics. 2025 Jun 13;13(6):500. doi: 10.3390/toxics13060500 (PMC12197544; doi:10.3390/toxics13060500)
Supplement: Supplementary file 1 [file toxics-13-00500-s001.zip › toxics-3626334-supplementary/wrf setup/wrf_LYD03.csv]

	id	row	col	LAT	LON
0	0.0	0.0	0.0	42.21479848179835	124.7456179151627
1	1.0	0.0	1.0	42.214450749500976	124.7699292757822
2	2.0	0.0	2.0	42.21409782916866	124.79424036382304
3	3.0	0.0	3.0	42.213739720890196	124.81855117525323
4	4.0	0.0	4.0	42.213376424755786	124.84286170604112
5	5.0	0.0	5.0	42.213007940856826	124.86717195215527
6	6.0	0.0	6.0	42.21263426928609	124.89148190956462
7	7.0	0.0	7.0	42.212255410137644	124.91579157423833
8	8.0	0.0	8.0	42.21187136350683	124.94010094214579
9	9.0	0.0	9.0	42.21148212949031	124.96441000925687
10	10.0	0.0	10.0	42.21108770818609	124.98871877154156
11	11.0	0.0	11.0	42.210688099693385	125.01302722497022
12	12.0	0.0	12.0	42.21028330411285	125.03733536551354
13	13.0	0.0	13.0	42.20987332154632	125.06164318914252
14	14.0	0.0	14.0	42.20945815209699	125.08595069182843
15	15.0	0.0	15.0	42.209037795869335	125.11025786954286
16	16.0	0.0	16.0	42.20861225296918	125.1345647182578
17	17.0	0.0	17.0	42.208181523503605	125.15887123394549
18	18.0	0.0	18.0	42.20774560758104	125.18317741257854
19	19.0	0.0	19.0	42.20730450531116	125.20748325012985
20	20.0	0.0	20.0	42.20685821680499	125.23178874257275
21	21.0	0.0	21.0	42.20640674217486	125.25609388588083
22	22.0	0.0	22.0	42.20595008153435	125.28039867602803
23	23.0	0.0	23.0	42.205488234998406	125.30470310898869
24	24.0	0.0	24.0	42.20502120268324	125.32900718073749
25	25.0	0.0	25.0	42.204548984706385	125.35331088724944
26	26.0	0.0	26.0	42.20407158118669	125.37761422449992
27	27.0	0.0	27.0	42.20358899224427	125.40191718846474
28	28.0	0.0	28.0	42.203101218000555	125.42621977512
29	29.0	0.0	29.0	42.20260825857829	125.45052198044219
30	30.0	0.0	30.0	42.20211011410155	125.47482380040826
31	31.0	0.0	31.0	42.20160678469562	125.4991252309954
32	32.0	0.0	32.0	42.20109827048721	125.52342626818132
33	33.0	0.0	33.0	42.20058457160421	125.54772690794405
34	34.0	0.0	34.0	42.200065688175926	125.57202714626206
35	35.0	0.0	35.0	42.19954162033288	125.59632697911414
36	36.0	0.0	36.0	42.199012368206944	125.6206264024796
37	37.0	0.0	37.0	42.19847793193125	125.64492541233805
38	38.0	0.0	38.0	42.1979383116403	125.66922400466959
39	39.0	0.0	39.0	42.19739350746983	125.69352217545466
40	40.0	0.0	40.0	42.19684351955692	125.71781992067419
41	41.0	0.0	41.0	42.19628834803993	125.7421172363095
42	42.0	0.0	42.0	42.195727993058505	125.76641411834231
43	43.0	0.0	43.0	42.19516245475365	125.79071056275485
44	44.0	0.0	44.0	42.19459173326763	125.81500656552969
45	45.0	0.0	45.0	42.194015828744	125.8393021226499
46	46.0	0.0	46.0	42.19343474132764	125.86359723009899
47	47.0	0.0	47.0	42.19284847116474	125.88789188386089
48	48.0	0.0	48.0	42.19225701840273	125.91218607992
49	49.0	0.0	49.0	42.191660383190424	125.93647981426118
50	50.0	0.0	50.0	42.19105856567791	125.96077308286974
51	51.0	1.0	0.0	42.23280435703422	124.74608405510256
52	52.0	1.0	1.0	42.2324565234756	124.77040242007803
53	53.0	1.0	2.0	42.23210350037175	124.79472051223908
54	54.0	1.0	3.0	42.2317452878115	124.8190383275503
55	55.0	1.0	4.0	42.23138188588504	124.84335586197653
56	56.0	1.0	5.0	42.23101329468392	124.86767311148287
57	57.0	1.0	6.0	42.23063951430091	124.89199007203473
58	58.0	1.0	7.0	42.23026054483009	124.91630673959777
59	59.0	1.0	8.0	42.2298763863669	124.94062311013803
60	60.0	1.0	9.0	42.229487039008056	124.96493917962178
61	61.0	1.0	10.0	42.22909250285159	124.98925494401554
62	62.0	1.0	11.0	42.22869277799682	125.01357039928625
63	63.0	1.0	12.0	42.22828786454437	125.03788554140105
64	64.0	1.0	13.0	42.22787776259617	125.06220036632752
65	65.0	1.0	14.0	42.22746247225549	125.0865148700334
66	66.0	1.0	15.0	42.227041993626855	125.11082904848686
67	67.0	1.0	16.0	42.226616326816114	125.13514289765638
68	68.0	1.0	17.0	42.22618547193047	125.1594564135107
69	69.0	1.0	18.0	42.225749429078306	125.18376959201898
70	70.0	1.0	19.0	42.22530819836943	125.20808242915066
71	71.0	1.0	20.0	42.22486177991494	125.23239492087556
72	72.0	1.0	21.0	42.22441017382714	125.2567070631638
73	73.0	1.0	22.0	42.22395338021977	125.28101885198586
74	74.0	1.0	23.0	42.22349139920776	125.30533028331261
75	75.0	1.0	24.0	42.22302423090742	125.32964135311525
76	76.0	1.0	25.0	42.22255187543636	125.35395205736532
77	77.0	1.0	26.0	42.22207433291347	125.37826239203473
78	78.0	1.0	27.0	42.221591603458904	125.40257235309576
79	79.0	1.0	28.0	42.22110368719421	125.42688193652111
80	80.0	1.0	29.0	42.22061058424216	125.4511911382838
81	81.0	1.0	30.0	42.220112294726896	125.47549995435726
82	82.0	1.0	31.0	42.2196088187738	125.49980838071525
83	83.0	1.0	32.0	42.219100156509576	125.52411641333201
84	84.0	1.0	33.0	42.21858630806227	125.54842404818207
85	85.0	1.0	34.0	42.218067273561225	125.57273128124045
86	86.0	1.0	35.0	42.21754305313699	125.59703810848251
87	87.0	1.0	36.0	42.21701364692156	125.62134452588403
88	88.0	1.0	37.0	42.21647905504814	125.64565052942116
89	89.0	1.0	38.0	42.215939277651245	125.66995611507056
90	90.0	1.0	39.0	42.21539431486675	125.69426127880922
91	91.0	1.0	40.0	42.21484416683176	125.71856601661457
92	92.0	1.0	41.0	42.21428883368473	125.74287032446445
93	93.0	1.0	42.0	42.213728315565376	125.76717419833722
94	94.0	1.0	43.0	42.21316261261478	125.7914776342115
95	95.0	1.0	44.0	42.21259172497524	125.81578062806649
96	96.0	1.0	45.0	42.21201565279045	125.8400831758818
97	97.0	1.0	46.0	42.211434396205355	125.86438527363747
98	98.0	1.0	47.0	42.21084795536617	125.88868691731393
99	99.0	1.0	48.0	42.210256330420485	125.91298810289216
100	100.0	1.0	49.0	42.209659521517146	125.93728882635354
101	101.0	1.0	50.0	42.20905752880628	125.96158908367994
102	102.0	2.0	0.0	42.250810283225405	124.74655046382115
103	103.0	2.0	1.0	42.250462348381255	124.7708758371883
104	104.0	2.0	2.0	42.25010922248114	124.79520093750503
105	105.0	2.0	3.0	42.249750905614086	124.81952576073242
106	106.0	2.0	4.0	42.24938739787023	124.84385030283185
107	107.0	2.0	5.0	42.24901869934116	124.86817455976498
108	108.0	2.0	6.0	42.24864481011972	124.89249852749364
109	109.0	2.0	7.0	42.24826573030006	124.9168222019801
110	110.0	2.0	8.0	42.247881459977684	124.94114557918685
111	111.0	2.0	9.0	42.24749199924931	124.96546865507666
112	112.0	2.0	10.0	42.24709734821302	124.98979142561264
113	113.0	2.0	11.0	42.24669750696821	125.0141138867582
114	114.0	2.0	12.0	42.24629247561558	125.03843603447702
115	115.0	2.0	13.0	42.245882254257076	125.06275786473311
116	116.0	2.0	14.0	42.245466842996045	125.08707937349087
117	117.0	2.0	15.0	42.24504624193703	125.11140055671487
118	118.0	2.0	16.0	42.244620451186	125.13572141037015
119	119.0	2.0	17.0	42.244189470850095	125.160041930422
120	120.0	2.0	18.0	42.24375330103792	125.18436211283607
121	121.0	2.0	19.0	42.24331194185924	125.2086819535783
122	122.0	2.0	20.0	42.2428653934252	125.23300144861506
123	123.0	2.0	21.0	42.24241365584823	125.257320593913
124	124.0	2.0	22.0	42.24195672924205	125.28163938543909
125	125.0	2.0	23.0	42.241494613721734	125.30595781916072
126	126.0	2.0	24.0	42.24102730940363	125.33027589104563
127	127.0	2.0	25.0	42.24055481640536	125.35459359706188
128	128.0	2.0	26.0	42.24007713484589	125.37891093317792
129	129.0	2.0	27.0	42.23959426484549	125.40322789536255
130	130.0	2.0	28.0	42.239106206525726	125.42754447958497
131	131.0	2.0	29.0	42.23861296000947	125.45186068181472
132	132.0	2.0	30.0	42.23811452542088	125.47617649802179
133	133.0	2.0	31.0	42.237610902885436	125.50049192417646
134	134.0	2.0	32.0	42.23710209252993	125.52480695624944
135	135.0	2.0	33.0	42.236588094482435	125.54912159021188
136	136.0	2.0	34.0	42.236068908872376	125.57343582203524
137	137.0	2.0	35.0	42.23554453583039	125.59774964769147
138	138.0	2.0	36.0	42.23501497548851	125.62206306315285
139	139.0	2.0	37.0	42.23448022798002	125.6463760643921
140	140.0	2.0	38.0	42.23394029343953	125.67068864738236
141	141.0	2.0	39.0	42.23339517200293	125.69500080809716
142	142.0	2.0	40.0	42.23284486380747	125.71931254251047
143	143.0	2.0	41.0	42.23228936899163	125.74362384659668
144	144.0	2.0	42.0	42.23172868769524	125.76793471633061
145	145.0	2.0	43.0	42.231162820059396	125.79224514768751
146	146.0	2.0	44.0	42.230591766226524	125.81655513664309
147	147.0	2.0	45.0	42.23001552634038	125.84086467917345
148	148.0	2.0	46.0	42.22943410054598	125.86517377125517
149	149.0	2.0	47.0	42.22884748898961	125.88948240886529
150	150.0	2.0	48.0	42.22825569181895	125.91379058798124
151	151.0	2.0	49.0	42.227658709182904	125.93809830458098
152	152.0	2.0	50.0	42.22705654123172	125.96240555464288
153	153.0	3.0	0.0	42.268816258607124	124.74701714155101
154	154.0	3.0	1.0	42.2684682224531	124.77134952734899
155	155.0	3.0	2.0	42.268114993732084	124.79568163986032
156	156.0	3.0	3.0	42.26775657253312	124.82001347504259
157	157.0	3.0	4.0	42.26739295894643	124.84434502885361
158	158.0	3.0	5.0	42.26702415306369	124.86867629725157
159	159.0	3.0	6.0	42.2666501549777	124.89300727619484
160	160.0	3.0	7.0	42.26627096478271	124.9173379616422
161	161.0	3.0	8.0	42.26588658257427	124.94166834955264
162	162.0	3.0	9.0	42.26549700844915	124.96599843588547
163	163.0	3.0	10.0	42.26510224250548	124.99032821660023
164	164.0	3.0	11.0	42.2647022848427	125.01465768765694
165	165.0	3.0	12.0	42.26429713556156	125.03898684501574
166	166.0	3.0	13.0	42.26388679476409	125.06331568463717
167	167.0	3.0	14.0	42.263471262553644	125.0876442024821
168	168.0	3.0	15.0	42.26305053903488	125.1119723945117
169	169.0	3.0	16.0	42.26262462431379	125.13630025668743
170	170.0	3.0	17.0	42.2621935184976	125.16062778497115
171	171.0	3.0	18.0	42.261757221694886	125.18495497532503
172	172.0	3.0	19.0	42.26131573401556	125.2092818237115
173	173.0	3.0	20.0	42.26086905557077	125.23360832609346
174	174.0	3.0	21.0	42.260417186473056	125.25793447843407
175	175.0	3.0	22.0	42.259960126836184	125.28226027669683
176	176.0	3.0	23.0	42.25949787677528	125.30658571684565
177	177.0	3.0	24.0	42.259030436406704	125.33091079484474
178	178.0	3.0	25.0	42.25855780584825	125.35523550665874
179	179.0	3.0	26.0	42.25807998521885	125.37955984825258
180	180.0	3.0	27.0	42.25759697463887	125.40388381559161
181	181.0	3.0	28.0	42.25710877422996	125.42820740464154
182	182.0	3.0	29.0	42.25661538411502	125.45253061136842
183	183.0	3.0	30.0	42.25611680441831	125.47685343173875
184	184.0	3.0	31.0	42.25561303526538	125.50117586171937
185	185.0	3.0	32.0	42.25510407678301	125.52549789727752
186	186.0	3.0	33.0	42.25458992909946	125.54981953438079
187	187.0	3.0	34.0	42.254070592344114	125.57414076899727
188	188.0	3.0	35.0	42.25354606664775	125.59846159709535
189	189.0	3.0	36.0	42.25301635214245	125.62278201464389
190	190.0	3.0	37.0	42.25248144896156	125.6471020176121
191	191.0	3.0	38.0	42.25194135723976	125.67142160196966
192	192.0	3.0	39.0	42.25139607711305	125.69574076368664
193	193.0	3.0	40.0	42.25084560871868	125.72005949873352
194	194.0	3.0	41.0	42.25028995219527	125.74437780308122
195	195.0	3.0	42.0	42.24972910768268	125.76869567270113
196	196.0	3.0	43.0	42.249163075322116	125.79301310356496
197	197.0	3.0	44.0	42.24859185525606	125.81733009164498
198	198.0	3.0	45.0	42.24801544762835	125.84164663291382
199	199.0	3.0	46.0	42.24743385258404	125.8659627233446
200	200.0	3.0	47.0	42.24684707026957	125.89027835891085
201	201.0	3.0	48.0	42.24625510083261	125.9145935355866
202	202.0	3.0	49.0	42.24565794442223	125.93890824934631
203	203.0	3.0	50.0	42.24505560118871	125.9632224961649
204	204.0	4.0	0.0	42.286822281414025	124.74748408852486
205	205.0	4.0	1.0	42.286474143925766	124.77182349079641
206	206.0	4.0	2.0	42.2861208123592	124.79616261954476
207	207.0	4.0	3.0	42.28576228680329	124.82050147072397
208	208.0	4.0	4.0	42.28539856734837	124.84484004028846
209	209.0	4.0	5.0	42.28502965408609	124.86917832419282
210	210.0	4.0	6.0	42.28465554710945	124.89351631839202
211	211.0	4.0	7.0	42.28427624651263	124.91785401884131
212	212.0	4.0	8.0	42.283891752391234	124.94219142149612
213	213.0	4.0	9.0	42.28350206484212	124.96652852231232
214	214.0	4.0	10.0	42.28310718396347	124.990865317246
215	215.0	4.0	11.0	42.28270710985476	125.01520180225361
216	216.0	4.0	12.0	42.2823018426168	125.03953797329186
217	217.0	4.0	13.0	42.28189138235169	125.06387382631777
218	218.0	4.0	14.0	42.28147572916282	125.08820935728873
219	219.0	4.0	15.0	42.28105488315491	125.11254456216238
220	220.0	4.0	16.0	42.28062884443394	125.13687943689679
221	221.0	4.0	17.0	42.28019761310731	125.16121397745025
222	222.0	4.0	18.0	42.2797611892836	125.18554817978142
223	223.0	4.0	19.0	42.27931957307277	125.2098820398493
224	224.0	4.0	20.0	42.27887276458607	125.23421555361327
225	225.0	4.0	21.0	42.27842076393603	125.25854871703302
226	226.0	4.0	22.0	42.277963571236526	125.28288152606856
227	227.0	4.0	23.0	42.27750118660269	125.30721397668032
228	228.0	4.0	24.0	42.27703361015106	125.33154606482904
229	229.0	4.0	25.0	42.276560841999334	125.3558777864758
230	230.0	4.0	26.0	42.27608288226665	125.38020913758211
231	231.0	4.0	27.0	42.27559973107336	125.40454011410985
232	232.0	4.0	28.0	42.27511138854119	125.42887071202118
233	233.0	4.0	29.0	42.274617854793135	125.45320092727874
234	234.0	4.0	30.0	42.27411912995349	125.47753075584549
235	235.0	4.0	31.0	42.273615214147824	125.50186019368482
236	236.0	4.0	32.0	42.27310610750311	125.52618923676049
237	237.0	4.0	33.0	42.27259181014754	125.55051788103661
238	238.0	4.0	34.0	42.27207232221066	125.57484612247774
239	239.0	4.0	35.0	42.2715476438233	125.59917395704886
240	240.0	4.0	36.0	42.271017775117556	125.6235013807153
241	241.0	4.0	37.0	42.27048271622694	125.64782838944282
242	242.0	4.0	38.0	42.26994246728612	125.67215497919764
243	243.0	4.0	39.0	42.26939702843118	125.6964811459463
244	244.0	4.0	40.0	42.2688463997995	125.72080688565583
245	245.0	4.0	41.0	42.26829058152972	125.74513219429367
246	246.0	4.0	42.0	42.26772957376178	125.76945706782773
247	247.0	4.0	43.0	42.26716337663698	125.79378150222631
248	248.0	4.0	44.0	42.26659199029786	125.81810549345809
249	249.0	4.0	45.0	42.26601541488831	125.84242903749232
250	250.0	4.0	46.0	42.265433650553526	125.8667521302986
251	251.0	4.0	47.0	42.264846697439964	125.89107476784702
252	252.0	4.0	48.0	42.26425455569544	125.91539694610809
253	253.0	4.0	49.0	42.26365722546901	125.93971866105285
254	254.0	4.0	50.0	42.263054706911134	125.96403990865271
255	255.0	5.0	0.0	42.304828349880246	124.7479513049758
256	256.0	5.0	1.0	42.304480111033435	124.77229772776707
257	257.0	5.0	2.0	42.30412667659654	124.79664387679836
258	258.0	5.0	3.0	42.30376804665861	124.8209897480202
259	259.0	5.0	4.0	42.30340422131003	124.84533533738346
260	260.0	5.0	5.0	42.303035200642476	124.86968064083933
261	261.0	5.0	6.0	42.30266098474896	124.8940256543392
262	262.0	5.0	7.0	42.302281573723796	124.91837037383485
263	263.0	5.0	8.0	42.30189696766257	124.94271479527823
264	264.0	5.0	9.0	42.30150716666223	124.96705891462173
265	265.0	5.0	10.0	42.301112170821014	124.99140272781791
266	266.0	5.0	11.0	42.300711980238404	125.0157462308197
267	267.0	5.0	12.0	42.3003065950153	125.04008941958035
268	268.0	5.0	13.0	42.29989601525385	125.06443229005338
269	269.0	5.0	14.0	42.299480241057466	125.08877483819269
270	270.0	5.0	15.0	42.299059272530975	125.11311705995243
271	271.0	5.0	16.0	42.29863310978044	125.13745895128714
272	272.0	5.0	17.0	42.298201752913194	125.16180050815164
273	273.0	5.0	18.0	42.297765202038	125.1861417265011
274	274.0	5.0	19.0	42.2973234572648	125.21048260229108
275	275.0	5.0	20.0	42.296876518704934	125.2348231314774
276	276.0	5.0	21.0	42.296424386470974	125.25916331001623
277	277.0	5.0	22.0	42.29596706067689	125.28350313386419
278	278.0	5.0	23.0	42.29550454143786	125.30784259897813
279	279.0	5.0	24.0	42.295036828870444	125.33218170131529
280	280.0	5.0	25.0	42.294563923092454	125.35652043683338
281	281.0	5.0	26.0	42.294085824223075	125.38085880149033
282	282.0	5.0	27.0	42.29360253238273	125.40519679124452
283	283.0	5.0	28.0	42.293114047693194	125.42953440205468
284	284.0	5.0	29.0	42.2926203702775	125.45387162987993
285	285.0	5.0	30.0	42.29212150026004	125.47820847067975
286	286.0	5.0	31.0	42.291617437766504	125.50254492041404
287	287.0	5.0	32.0	42.29110818292385	125.52688097504304
288	288.0	5.0	33.0	42.29059373586035	125.55121663052746
289	289.0	5.0	34.0	42.29007409670566	125.57555188282831
290	290.0	5.0	35.0	42.28954926559063	125.59988672790712
291	291.0	5.0	36.0	42.2890192426475	125.6242211617257
292	292.0	5.0	37.0	42.28848402800972	125.64855518024636
293	293.0	5.0	38.0	42.28794362181218	125.6728887794318
294	294.0	5.0	39.0	42.28739802419095	125.69722195524511
295	295.0	5.0	40.0	42.28684723528348	125.72155470364987
296	296.0	5.0	41.0	42.286291255228505	125.74588702061
297	297.0	5.0	42.0	42.285730084166055	125.77021890208992
298	298.0	5.0	43.0	42.28516372223748	125.79455034405446
299	299.0	5.0	44.0	42.2845921695854	125.81888134246886
300	300.0	5.0	45.0	42.284015426353804	125.84321189329884
301	301.0	5.0	46.0	42.2834334926879	125.86754199251054
302	302.0	5.0	47.0	42.2828463687343	125.89187163607058
303	303.0	5.0	48.0	42.28225405464086	125.91620081994603
304	304.0	5.0	49.0	42.28165655055671	125.94052954010435
305	305.0	5.0	50.0	42.28105385663236	125.96485779251358
306	306.0	6.0	0.0	42.32283446223932	124.7484187911371
307	307.0	6.0	1.0	42.322486122009636	124.77277223849781
308	308.0	6.0	2.0	42.322132584677696	124.7971254118614
309	309.0	6.0	3.0	42.32177385033267	124.82147830717498
310	310.0	6.0	4.0	42.321409919064976	124.84583092038594
311	311.0	6.0	5.0	42.32104079096634	124.87018324744184
312	312.0	6.0	6.0	42.32066646612981	124.89453528429071
313	313.0	6.0	7.0	42.32028694464975	124.9188870268807
314	314.0	6.0	8.0	42.319902226621835	124.94323847116037
315	315.0	6.0	9.0	42.31951231214301	124.9675896130785
316	316.0	6.0	10.0	42.31911720131156	124.99194044858423
317	317.0	6.0	11.0	42.31871689422707	125.016290973627
318	318.0	6.0	12.0	42.31831139099047	125.04064118415651
319	319.0	6.0	13.0	42.31790069170398	125.06499107612281
320	320.0	6.0	14.0	42.31748479647106	125.08934064547626
321	321.0	6.0	15.0	42.31706370539655	125.11368988816757
322	322.0	6.0	16.0	42.316637418586616	125.13803880014774
323	323.0	6.0	17.0	42.31620593614866	125.16238737736813
324	324.0	6.0	18.0	42.31576925819142	125.1867356157804
325	325.0	6.0	19.0	42.31532738482499	125.21108351133658
326	326.0	6.0	20.0	42.314880316160696	125.23543105998903
327	327.0	6.0	21.0	42.314428052311264	125.2597782576904
328	328.0	6.0	22.0	42.3139705933906	125.28412510039385
329	329.0	6.0	23.0	42.31350793951403	125.30847158405268
330	330.0	6.0	24.0	42.31304009079817	125.33281770462075
331	331.0	6.0	25.0	42.312567047360886	125.35716345805216
332	332.0	6.0	26.0	42.312088809321374	125.38150884030138
333	333.0	6.0	27.0	42.31160537680021	125.4058538473233
334	334.0	6.0	28.0	42.311116749919144	125.43019847507317
335	335.0	6.0	29.0	42.31062292880136	125.4545427195066
336	336.0	6.0	30.0	42.310123913571246	125.47888657657961
337	337.0	6.0	31.0	42.30961970435458	125.50323004224859
338	338.0	6.0	32.0	42.3091103012784	125.5275731124703
339	339.0	6.0	33.0	42.30859570447109	125.5519157832019
340	340.0	6.0	34.0	42.30807591406224	125.57625805040104
341	341.0	6.0	35.0	42.307550930182906	125.60059991002562
342	342.0	6.0	36.0	42.307020752965315	125.62494135803406
343	343.0	6.0	37.0	42.30648538254305	125.64928239038518
344	344.0	6.0	38.0	42.30594481905101	125.67362300303816
345	345.0	6.0	39.0	42.30539906262536	125.69796319195261
346	346.0	6.0	40.0	42.30484811340367	125.72230295308862
347	347.0	6.0	41.0	42.30429197152466	125.74664228240664
348	348.0	6.0	42.0	42.30373063712852	125.7709811758676
349	349.0	6.0	43.0	42.303164110356605	125.79531962943281
350	350.0	6.0	44.0	42.302592391351666	125.81965763906412
351	351.0	6.0	45.0	42.30201548025772	125.8439952007237
352	352.0	6.0	46.0	42.3014333772201	125.86833231037423
353	353.0	6.0	47.0	42.300846082385455	125.89266896397882
354	354.0	6.0	48.0	42.30025359590172	125.91700515750108
355	355.0	6.0	49.0	42.29965591791816	125.94134088690507
356	356.0	6.0	50.0	42.2990530485853	125.9656761481552
357	357.0	7.0	0.0	42.340840616724385	124.74888654724236
358	358.0	7.0	1.0	42.34049217508742	124.7732470232257
359	359.0	7.0	2.0	42.34013853483574	124.79760722497453
360	360.0	7.0	3.0	42.33977969605852	124.8219671484325
361	361.0	7.0	4.0	42.33941565884627	124.84632678954344
362	362.0	7.0	5.0	42.33904642329072	124.8706861442515
363	363.0	7.0	6.0	42.338671989484986	124.89504520850107
364	364.0	7.0	7.0	42.33829235752351	124.91940397823694
365	365.0	7.0	8.0	42.33790752750197	124.94376244940403
366	366.0	7.0	9.0	42.337517499517375	124.96812061794773
367	367.0	7.0	10.0	42.337122273668086	124.99247847981361
368	368.0	7.0	11.0	42.33672185005377	125.01683603094757
369	369.0	7.0	12.0	42.33631622877532	125.0411932672959
370	370.0	7.0	13.0	42.33590540993503	125.0655501848051
371	371.0	7.0	14.0	42.33548939363648	125.08990677942204
372	372.0	7.0	15.0	42.33506817998454	125.1142630470939
373	373.0	7.0	16.0	42.334641769085366	125.13861898376821
374	374.0	7.0	17.0	42.334210161046514	125.1629745853928
375	375.0	7.0	18.0	42.33377335597673	125.18732984791585
376	376.0	7.0	19.0	42.333331353986175	125.21168476728589
377	377.0	7.0	20.0	42.33288415518625	125.23603933945174
378	378.0	7.0	21.0	42.33243175968967	125.26039356036264
379	379.0	7.0	22.0	42.33197416761048	125.28474742596813
380	380.0	7.0	23.0	42.33151137906404	125.30910093221813
381	381.0	7.0	24.0	42.331043394167025	125.33345407506293
382	382.0	7.0	25.0	42.33057021303737	125.35780685045313
383	383.0	7.0	26.0	42.33009183579434	125.38215925433977
384	384.0	7.0	27.0	42.329608262558516	125.40651128267419
385	385.0	7.0	28.0	42.329119493451806	125.43086293140814
386	386.0	7.0	29.0	42.32862552859737	125.45521419649377
387	387.0	7.0	30.0	42.328126368119776	125.47956507388356
388	388.0	7.0	31.0	42.32762201214476	125.50391555953044
389	389.0	7.0	32.0	42.32711246079947	125.52826564938765
390	390.0	7.0	33.0	42.326597714212326	125.55261533940893
391	391.0	7.0	34.0	42.32607777251304	125.57696462554834
392	392.0	7.0	35.0	42.32555263583271	125.60131350376035
393	393.0	7.0	36.0	42.32502230430364	125.62566196999988
394	394.0	7.0	37.0	42.324486778059466	125.65001002022221
395	395.0	7.0	38.0	42.32394605723514	125.67435765038307
396	396.0	7.0	39.0	42.32340014196701	125.69870485643862
397	397.0	7.0	40.0	42.322849032392554	125.7230516343454
398	398.0	7.0	41.0	42.32229272865072	125.7473979800604
399	399.0	7.0	42.0	42.32173123088162	125.77174388954106
400	400.0	7.0	43.0	42.32116453922682	125.7960893587452
401	401.0	7.0	44.0	42.32059265382908	125.82043438363118
402	402.0	7.0	45.0	42.32001557483251	125.84477896015767
403	403.0	7.0	46.0	42.31943330238252	125.86912308428388
404	404.0	7.0	47.0	42.318845836625826	125.89346675196951
405	405.0	7.0	48.0	42.31825317771042	125.91780995917455
406	406.0	7.0	49.0	42.317655325785694	125.94215270185963
407	407.0	7.0	50.0	42.31705228100222	125.96649497598575
408	408.0	8.0	0.0	42.35884681156794	124.74935457352545
409	409.0	8.0	1.0	42.358498268499325	124.77372208218809
410	410.0	8.0	2.0	42.35814452530316	124.79808931637861
411	411.0	8.0	3.0	42.357785582068665	124.82245627203707
412	412.0	8.0	4.0	42.357421438886334	124.84682294510391
413	413.0	8.0	5.0	42.35705209584806	124.87118933151966
414	414.0	8.0	6.0	42.356677553046964	124.89555542722526
415	415.0	8.0	7.0	42.356297810577466	124.91992122816194
416	416.0	8.0	8.0	42.35591286853539	124.9442867302712
417	417.0	8.0	9.0	42.35552272701779	124.96865192949481
418	418.0	8.0	10.0	42.35512738612301	124.99301682177493
419	419.0	8.0	11.0	42.35472684595083	125.01738140305389
420	420.0	8.0	12.0	42.354321106602164	125.04174566927449
421	421.0	8.0	13.0	42.35391016817936	125.0661096163797
422	422.0	8.0	14.0	42.3534940307861	125.09047324031296
423	423.0	8.0	15.0	42.35307269452724	125.11483653701785
424	424.0	8.0	16.0	42.35264615950906	125.13919950243844
425	425.0	8.0	17.0	42.35221442583911	125.16356213251908
426	426.0	8.0	18.0	42.35177749362625	125.18792442320436
427	427.0	8.0	19.0	42.35133536298065	125.21228637043939
428	428.0	8.0	20.0	42.35088803401378	125.23664797016947
429	429.0	8.0	21.0	42.350435506838465	125.2610092183403
430	430.0	8.0	22.0	42.34997778156874	125.28537011089796
431	431.0	8.0	23.0	42.349514858320106	125.30973064378887
432	432.0	8.0	24.0	42.3490467372092	125.33409081295976
433	433.0	8.0	25.0	42.34857341835407	125.35845061435779
434	434.0	8.0	26.0	42.34809490187407	125.38281004393043
435	435.0	8.0	27.0	42.34761118788985	125.40716909762561
436	436.0	8.0	28.0	42.34712227652331	125.43152777139152
437	437.0	8.0	29.0	42.34662816789773	125.45588606117683
438	438.0	8.0	30.0	42.34612886213771	125.48024396293052
439	439.0	8.0	31.0	42.345624359369104	125.504601472602
440	440.0	8.0	32.0	42.34511465971908	125.52895858614107
441	441.0	8.0	33.0	42.344599763316154	125.55331529949791
442	442.0	8.0	34.0	42.3440796702901	125.5776716086231
443	443.0	8.0	35.0	42.343554380772055	125.60202750946766
444	444.0	8.0	36.0	42.343023894894436	125.62638299798294
445	445.0	8.0	37.0	42.34248821279094	125.65073807012078
446	446.0	8.0	38.0	42.34194733459662	125.67509272183342
447	447.0	8.0	39.0	42.34140126044779	125.69944694907349
448	448.0	8.0	40.0	42.34084999048211	125.72380074779403
449	449.0	8.0	41.0	42.34029352483854	125.7481541139486
450	450.0	8.0	42.0	42.33973186365733	125.77250704349109
451	451.0	8.0	43.0	42.339165007080034	125.79685953237586
452	452.0	8.0	44.0	42.33859295524954	125.82121157655776
453	453.0	8.0	45.0	42.33801570831004	125.845563171992
454	454.0	8.0	46.0	42.33743326640702	125.86991431463429
455	455.0	8.0	47.0	42.33684562968724	125.89426500044077
456	456.0	8.0	48.0	42.336252798298794	125.91861522536807
457	457.0	8.0	49.0	42.335654772391145	125.94296498537327
458	458.0	8.0	50.0	42.33505155211497	125.96731427641383
459	459.0	9.0	0.0	42.37685304500201	124.74982287022048
460	460.0	9.0	1.0	42.37650440047736	124.7741974156226
461	461.0	9.0	2.0	42.376150554311934	124.79857168631474
462	462.0	9.0	3.0	42.375791506595014	124.8229456782334
463	463.0	9.0	4.0	42.37542725741722	124.84731938731547
464	464.0	9.0	5.0	42.375057806870345	124.871692809498
465	465.0	9.0	6.0	42.37468315504764	124.89606594071842
466	466.0	9.0	7.0	42.374303302043614	124.92043877691444
467	467.0	9.0	8.0	42.37391824795409	124.94481131402404
468	468.0	9.0	9.0	42.373527992876134	124.9691835479855
469	469.0	9.0	10.0	42.373132536908244	124.9935554747374
470	470.0	9.0	11.0	42.372731880150134	125.01792709021865
471	471.0	9.0	12.0	42.3723260227029	125.04229839036847
472	472.0	9.0	13.0	42.371914964668875	125.0666693711264
473	473.0	9.0	14.0	42.37149870615177	125.09104002843222
474	474.0	9.0	15.0	42.37107724725652	125.11541035822617
475	475.0	9.0	16.0	42.37065058808948	125.13978035644871
476	476.0	9.0	17.0	42.37021872875826	125.16415001904068
477	477.0	9.0	18.0	42.36978166937174	125.18851934194323
478	478.0	9.0	19.0	42.36933941004018	125.2128883210979
479	479.0	9.0	20.0	42.36889195087512	125.2372569524465
480	480.0	9.0	21.0	42.3684392919894	125.26162523193122
481	481.0	9.0	22.0	42.36798143349718	125.28599315549465
482	482.0	9.0	23.0	42.36751837551391	125.31036071907964
483	483.0	9.0	24.0	42.36705011815641	125.33472791862951
484	484.0	9.0	25.0	42.36657666154274	125.35909475008783
485	485.0	9.0	26.0	42.366098005792324	125.38346120939867
486	486.0	9.0	27.0	42.36561415102584	125.40782729250633
487	487.0	9.0	28.0	42.3651250973653	125.43219299535558
488	488.0	9.0	29.0	42.36463084493404	125.45655831389155
489	489.0	9.0	30.0	42.364131393856724	125.48092324405972
490	490.0	9.0	31.0	42.36362674425926	125.50528778180606
491	491.0	9.0	32.0	42.36311689626888	125.52965192307678
492	492.0	9.0	33.0	42.36260185001417	125.55401566381857
493	493.0	9.0	34.0	42.36208160562501	125.57837899997858
494	494.0	9.0	35.0	42.361556163232564	125.60274192750427
495	495.0	9.0	36.0	42.361025522969314	125.6271044423435
496	496.0	9.0	37.0	42.36048968496905	125.65146654044464
497	497.0	9.0	38.0	42.359948649366885	125.67582821775638
498	498.0	9.0	39.0	42.359402416299254	125.70018947022788
499	499.0	9.0	40.0	42.35885098590381	125.72455029380875
500	500.0	9.0	41.0	42.35829435831965	125.74891068444893
501	501.0	9.0	42.0	42.35773253368705	125.77327063809888
502	502.0	9.0	43.0	42.35716551214767	125.7976301507095
503	503.0	9.0	44.0	42.356593293844476	125.82198921823206
504	504.0	9.0	45.0	42.35601587892169	125.84634783661834
505	505.0	9.0	46.0	42.35543326752492	125.87070600182055
506	506.0	9.0	47.0	42.35484545980102	125.89506370979132
507	507.0	9.0	48.0	42.35425245589814	125.9194209564838
508	508.0	9.0	49.0	42.35365425596581	125.94377773785153
509	509.0	9.0	50.0	42.35305086015477	125.9681340498486
510	510.0	10.0	0.0	42.39485931525804	124.75029143756184
511	511.0	10.0	1.0	42.39451056925296	124.77467302376719
512	512.0	10.0	2.0	42.39415662009354	124.79905433502438
513	513.0	10.0	3.0	42.39379746786909	124.8234353672664
514	514.0	10.0	4.0	42.39343311267028	124.84781611642656
515	515.0	10.0	5.0	42.39306355458898	124.8721965784385
516	516.0	10.0	6.0	42.39268879371849	124.89657674923606
517	517.0	10.0	7.0	42.39230883015335	124.92095662475342
518	518.0	10.0	8.0	42.391923663989395	124.94533620092504
519	519.0	10.0	9.0	42.3915332953238	124.96971547368574
520	520.0	10.0	10.0	42.3911377242551	124.99409443897058
521	521.0	10.0	11.0	42.390736950883074	125.0184730927149
522	522.0	10.0	12.0	42.39033097530884	125.04285143085444
523	523.0	10.0	13.0	42.38991979763484	125.06722944932517
524	524.0	10.0	14.0	42.38950341796476	125.09160714406345
525	525.0	10.0	15.0	42.38908183640368	125.11598451100596
526	526.0	10.0	16.0	42.388655053057946	125.14036154608962
527	527.0	10.0	17.0	42.388223068035224	125.16473824525177
528	528.0	10.0	18.0	42.3877858814445	125.18911460443007
529	529.0	10.0	19.0	42.38734349339605	125.21349061956252
530	530.0	10.0	20.0	42.38689590400147	125.23786628658745
531	531.0	10.0	21.0	42.38644311337371	125.2622416014435
532	532.0	10.0	22.0	42.385985121626916	125.28661656006977
533	533.0	10.0	23.0	42.385521928876706	125.31099115840563
534	534.0	10.0	24.0	42.38505353523986	125.33536539239084
535	535.0	10.0	25.0	42.384579940834534	125.3597392579655
536	536.0	10.0	26.0	42.38410114578021	125.38411275107012
537	537.0	10.0	27.0	42.38361715019764	125.40848586764552
538	538.0	10.0	28.0	42.3831279542089	125.43285860363298
539	539.0	10.0	29.0	42.38263355793742	125.45723095497411
540	540.0	10.0	30.0	42.38213396150786	125.48160291761091
541	541.0	10.0	31.0	42.38162916504622	125.50597448748577
542	542.0	10.0	32.0	42.38111916867986	125.53034566054146
543	543.0	10.0	33.0	42.38060397253739	125.55471643272115
544	544.0	10.0	34.0	42.38008357674874	125.57908679996845
545	545.0	10.0	35.0	42.379557981445146	125.60345675822737
546	546.0	10.0	36.0	42.379027186759195	125.62782630344228
547	547.0	10.0	37.0	42.37849119282474	125.65219543155796
548	548.0	10.0	38.0	42.377949999776924	125.67656413851967
549	549.0	10.0	39.0	42.377403607752264	125.70093242027306
550	550.0	10.0	40.0	42.37685201688855	125.72530027276417
551	551.0	10.0	41.0	42.37629522732487	125.74966769193956
552	552.0	10.0	42.0	42.37573323920164	125.77403467374612
553	553.0	10.0	43.0	42.37516605266055	125.79840121413125
554	554.0	10.0	44.0	42.374593667844685	125.82276730904273
555	555.0	10.0	45.0	42.3740160848983	125.84713295442883
556	556.0	10.0	46.0	42.37343330396708	125.8714981462383
557	557.0	10.0	47.0	42.372845325197964	125.89586288042024
558	558.0	10.0	48.0	42.372252148739236	125.92022715292431
559	559.0	10.0	49.0	42.37165377474038	125.9445909597006
560	560.0	10.0	50.0	42.37105020335237	125.96895429669964
561	561.0	11.0	0.0	42.41286562056705	124.75076027578417
562	562.0	11.0	1.0	42.412516773057106	124.77514890686003
563	563.0	11.0	2.0	42.41216272087891	124.79953726274921
564	564.0	11.0	3.0	42.41180346412182	124.82392533938129
565	565.0	11.0	4.0	42.41143900287646	124.84831313268596
566	566.0	11.0	5.0	42.41106933723491	124.8727006385934
567	567.0	11.0	6.0	42.410694467290384	124.8970878530339
568	568.0	11.0	7.0	42.410314393137504	124.92147477193815
569	569.0	11.0	8.0	42.40992911487218	124.94586139123709
570	570.0	11.0	9.0	42.409538632591676	124.97024770686194
571	571.0	11.0	10.0	42.409142946394475	124.99463371474428
572	572.0	11.0	11.0	42.40874205638052	125.01901941081599
573	573.0	11.0	12.0	42.40833596265087	125.04340479100922
574	574.0	11.0	13.0	42.40792466530809	125.06778985125646
575	575.0	11.0	14.0	42.407508164455926	125.09217458749056
576	576.0	11.0	15.0	42.40708646019948	125.11655899564461
577	577.0	11.0	16.0	42.406659552645195	125.14094307165206
578	578.0	11.0	17.0	42.406227441900775	125.16532681144676
579	579.0	11.0	18.0	42.40579012807524	125.18971021096283
580	580.0	11.0	19.0	42.405347611278955	125.21409326613473
581	581.0	11.0	20.0	42.404899891623586	125.23847597289728
582	582.0	11.0	21.0	42.404446969222064	125.26285832718567
583	583.0	11.0	22.0	42.40398884418873	125.28724032493538
584	584.0	11.0	23.0	42.40352551663913	125.31162196208236
585	585.0	11.0	24.0	42.40305698669015	125.33600323456277
586	586.0	11.0	25.0	42.40258325446004	125.36038413831326
587	587.0	11.0	26.0	42.40210432006836	125.38476466927081
588	588.0	11.0	27.0	42.40162018363584	125.40914482337274
589	589.0	11.0	28.0	42.40113084528472	125.4335245965568
590	590.0	11.0	29.0	42.40063630513843	125.45790398476109
591	591.0	11.0	30.0	42.40013656332169	125.48228298392408
592	592.0	11.0	31.0	42.399631619960616	125.50666158998469
593	593.0	11.0	32.0	42.399121475182596	125.53103979888218
594	594.0	11.0	33.0	42.39860612911634	125.55541760655618
595	595.0	11.0	34.0	42.398085581891785	125.57979500894683
596	596.0	11.0	35.0	42.39755983364035	125.60417200199457
597	597.0	11.0	36.0	42.39702888449456	125.6285485816403
598	598.0	11.0	37.0	42.39649273458842	125.65292474382531
599	599.0	11.0	38.0	42.39595138405715	125.67730048449135
600	600.0	11.0	39.0	42.3954048330373	125.70167579958053
601	601.0	11.0	40.0	42.39485308166673	125.72605068503545
602	602.0	11.0	41.0	42.39429613008463	125.75042513679908
603	603.0	11.0	42.0	42.39373397843148	125.77479915081486
604	604.0	11.0	43.0	42.393166626849066	125.79917272302669
605	605.0	11.0	44.0	42.39259407548048	125.82354584937885
606	606.0	11.0	45.0	42.392016324470156	125.84791852581608
607	607.0	11.0	46.0	42.39143337396377	125.87229074828363
608	608.0	11.0	47.0	42.39084522410839	125.89666251272713
609	609.0	11.0	48.0	42.39025187505231	125.92103381509273
610	610.0	11.0	49.0	42.38965332694521	125.94540465132698
611	611.0	11.0	50.0	42.38904957993803	125.96977501737697
612	612.0	12.0	0.0	42.43087195915943	124.75122938512246
613	613.0	12.0	1.0	42.43052301012021	124.77562506513955
614	614.0	12.0	2.0	42.430168854898426	124.80002046973127
615	615.0	12.0	3.0	42.42980949358353	124.82441559482355
616	616.0	12.0	4.0	42.42944492626619	124.84881043634272
617	617.0	12.0	5.0	42.42907515303843	124.87320499021529
618	618.0	12.0	6.0	42.428700173993626	124.89759925236807
619	619.0	12.0	7.0	42.428319989226424	124.92199321872826
620	620.0	12.0	8.0	42.42793459883278	124.94638688522322
621	621.0	12.0	9.0	42.42754400291	124.9707802477807
622	622.0	12.0	10.0	42.42714820155664	124.99517330232872
623	623.0	12.0	11.0	42.42674719487263	125.01956604479562
624	624.0	12.0	12.0	42.42634098295919	125.04395847111006
625	625.0	12.0	13.0	42.42592956591886	125.068350577201
626	626.0	12.0	14.0	42.42551294385547	125.09274235899774
627	627.0	12.0	15.0	42.42509111687418	125.11713381242988
628	628.0	12.0	16.0	42.424664085081446	125.14152493342735
629	629.0	12.0	17.0	42.42423184858509	125.16591571792046
630	630.0	12.0	18.0	42.423794407494164	125.19030616183981
631	631.0	12.0	19.0	42.42335176191907	125.21469626111633
632	632.0	12.0	20.0	42.422903911971574	125.23908601168135
633	633.0	12.0	21.0	42.42245085776463	125.26347540946654
634	634.0	12.0	22.0	42.421992599412675	125.28786445040384
635	635.0	12.0	23.0	42.42152913703127	125.31225313042566
636	636.0	12.0	24.0	42.42106047073744	125.33664144546469
637	637.0	12.0	25.0	42.420586600649415	125.36102939145405
638	638.0	12.0	26.0	42.42010752688682	125.38541696432719
639	639.0	12.0	27.0	42.419623249570535	125.4098041600179
640	640.0	12.0	28.0	42.419133768822775	125.43419097446044
641	641.0	12.0	29.0	42.41863908476707	125.45857740358939
642	642.0	12.0	30.0	42.41813919752823	125.48296344333973
643	643.0	12.0	31.0	42.417634107232416	125.50734908964681
644	644.0	12.0	32.0	42.41712381400705	125.5317343384464
645	645.0	12.0	33.0	42.416608317980945	125.55611918567465
646	646.0	12.0	34.0	42.416087619284156	125.58050362726816
647	647.0	12.0	35.0	42.41556171804804	125.60488765916384
648	648.0	12.0	36.0	42.41503061440533	125.6292712772991
649	649.0	12.0	37.0	42.41449430849003	125.65365447761172
650	650.0	12.0	38.0	42.413952800437436	125.67803725603994
651	651.0	12.0	39.0	42.41340609038418	125.70241960852236
652	652.0	12.0	40.0	42.412854178468194	125.72680153099807
653	653.0	12.0	41.0	42.41229706482877	125.75118301940654
654	654.0	12.0	42.0	42.41173474960638	125.77556406968769
655	655.0	12.0	43.0	42.41116723294298	125.79994467778187
656	656.0	12.0	44.0	42.41059451498169	125.82432483962994
657	657.0	12.0	45.0	42.41001659586699	125.8487045511731
658	658.0	12.0	46.0	42.409433475744706	125.87308380835307
659	659.0	12.0	47.0	42.40884515476194	125.897462607112
660	660.0	12.0	48.0	42.40825163306708	125.92184094339254
661	661.0	12.0	49.0	42.40765291080989	125.94621881313775
662	662.0	12.0	50.0	42.407048988141334	125.97059621229116
663	663.0	13.0	0.0	42.448878329265035	124.75169876581187
664	664.0	13.0	1.0	42.448529278672126	124.77610149884451
665	665.0	13.0	2.0	42.44817502038203	124.80050395621272
666	666.0	13.0	3.0	42.44781555448413	124.82490613383902
667	667.0	13.0	4.0	42.447450881069244	124.8493080276461
668	668.0	13.0	5.0	42.447081000229446	124.87370963355696
669	669.0	13.0	6.0	42.44670591205813	124.89811094749494
670	670.0	13.0	7.0	42.446325616649965	124.9225119653836
671	671.0	13.0	8.0	42.445940114101035	124.94691268314688
672	672.0	13.0	9.0	42.44554940450863	124.97131309670895
673	673.0	13.0	10.0	42.44515348797139	124.9957132019943
674	674.0	13.0	11.0	42.44475236458929	125.02011299492777
675	675.0	13.0	12.0	42.444346034463614	125.04451247143444
676	676.0	13.0	13.0	42.44393449769693	125.0689116274398
677	677.0	13.0	14.0	42.44351775439316	125.09331045886958
678	678.0	13.0	15.0	42.44309580465749	125.11770896164987
679	679.0	13.0	16.0	42.44266864859644	125.14210713170709
680	680.0	13.0	17.0	42.44223628631788	125.16650496496797
681	681.0	13.0	18.0	42.44179871793092	125.19090245735964
682	682.0	13.0	19.0	42.44135594354609	125.2152996048095
683	683.0	13.0	20.0	42.44090796327511	125.23969640324538
684	684.0	13.0	21.0	42.440454777231075	125.26409284859531
685	685.0	13.0	22.0	42.43999638552838	125.28848893678784
686	686.0	13.0	23.0	42.43953278828278	125.31288466375179
687	687.0	13.0	24.0	42.43906398561127	125.33728002541638
688	688.0	13.0	25.0	42.438589977632205	125.36167501771114
689	689.0	13.0	26.0	42.438110764465215	125.386069636566
690	690.0	13.0	27.0	42.43762634623125	125.41046387791131
691	691.0	13.0	28.0	42.437136723052625	125.43485773767776
692	692.0	13.0	29.0	42.4366418950529	125.45925121179638
693	693.0	13.0	30.0	42.43614186235698	125.48364429619869
694	694.0	13.0	31.0	42.43563662509111	125.5080369868165
695	695.0	13.0	32.0	42.435126183382735	125.53242927958205
696	696.0	13.0	33.0	42.43461053736071	125.55682117042797
697	697.0	13.0	34.0	42.43408968715524	125.58121265528735
698	698.0	13.0	35.0	42.43356363289771	125.60560373009359
699	699.0	13.0	36.0	42.43303237472093	125.62999439078061
700	700.0	13.0	37.0	42.43249591275897	125.65438463328263
701	701.0	13.0	38.0	42.43195424714716	125.6787744535344
702	702.0	13.0	39.0	42.43140737802231	125.70316384747099
703	703.0	13.0	40.0	42.43085530552231	125.72755281102799
704	704.0	13.0	41.0	42.43029802978657	125.75194134014134
705	705.0	13.0	42.0	42.429735550955655	125.77632943074751
706	706.0	13.0	43.0	42.4291678691716	125.80071707878328
707	707.0	13.0	44.0	42.428594984577536	125.825104280186
708	708.0	13.0	45.0	42.42801689731811	125.84949103089338
709	709.0	13.0	46.0	42.42743360753916	125.87387732684361
710	710.0	13.0	47.0	42.42684511538788	125.89826316397539
711	711.0	13.0	48.0	42.426251421012765	125.92264853822775
712	712.0	13.0	49.0	42.42565252456361	125.94703344554034
713	713.0	13.0	50.0	42.42504842619152	125.97141788185317
714	714.0	14.0	0.0	42.46688472911335	124.7521684180879
715	715.0	14.0	1.0	42.466535576942285	124.77657820821389
716	716.0	14.0	2.0	42.46618121555898	124.8009877224362
717	717.0	14.0	3.0	42.46582164505297	124.82539695667376
718	718.0	14.0	4.0	42.46545686551501	124.84980590684572
719	719.0	14.0	5.0	42.46508687703726	124.87421456887158
720	720.0	14.0	6.0	42.46471167971314	124.89862293867114
721	721.0	14.0	7.0	42.46433127363745	124.92303101216444
722	722.0	14.0	8.0	42.463945658906205	124.94743878527181
723	723.0	14.0	9.0	42.46355483561681	124.97184625391397
724	724.0	14.0	10.0	42.46315880386799	124.99625341401186
725	725.0	14.0	11.0	42.46275756375972	125.02066026148673
726	726.0	14.0	12.0	42.46235111539336	125.04506679226023
727	727.0	14.0	13.0	42.46193945887154	125.06947300225421
728	728.0	14.0	14.0	42.46152259429819	125.09387888739093
729	729.0	14.0	15.0	42.4611005217786	125.11828444359297
730	730.0	14.0	16.0	42.460673241419364	125.14268966678316
731	731.0	14.0	17.0	42.460240753328335	125.16709455288479
732	732.0	14.0	18.0	42.45980305761474	125.19149909782134
733	733.0	14.0	19.0	42.45936015438913	125.21590329751677
734	734.0	14.0	20.0	42.45891204376331	125.24030714789532
735	735.0	14.0	21.0	42.45845872585048	125.26471064488157
736	736.0	14.0	22.0	42.45800020076502	125.28911378440048
737	737.0	14.0	23.0	42.457536468622756	125.31351656237736
738	738.0	14.0	24.0	42.457067529540765	125.3379189747379
739	739.0	14.0	25.0	42.456593383637454	125.36232101740812
740	740.0	14.0	26.0	42.456114031032556	125.38672268631447
741	741.0	14.0	27.0	42.45562947184704	125.41112397738367
742	742.0	14.0	28.0	42.45513970620328	125.43552488654295
743	743.0	14.0	29.0	42.45464473422494	125.4599254097198
744	744.0	14.0	30.0	42.454144556036965	125.48432554284223
745	745.0	14.0	31.0	42.453639171765644	125.5087252818385
746	746.0	14.0	32.0	42.45312858153856	125.53312462263736
747	747.0	14.0	33.0	42.4526127854846	125.55752356116791
748	748.0	14.0	34.0	42.45209178373397	125.58192209335971
749	749.0	14.0	35.0	42.45156557641825	125.60632021514267
750	750.0	14.0	36.0	42.45103416367022	125.63071792244715
751	751.0	14.0	37.0	42.45049754562407	125.65511521120389
752	752.0	14.0	38.0	42.44995572241522	125.67951207734409
753	753.0	14.0	39.0	42.44940869418047	125.70390851679932
754	754.0	14.0	40.0	42.44885646105787	125.72830452550163
755	755.0	14.0	41.0	42.44829902318685	125.75270009938349
756	756.0	14.0	42.0	42.44773638070811	125.77709523437777
757	757.0	14.0	43.0	42.447168533763644	125.80148992641782
758	758.0	14.0	44.0	42.44659548249681	125.82588417143744
759	759.0	14.0	45.0	42.446017227052224	125.85027796537085
760	760.0	14.0	46.0	42.44543376757582	125.87467130415273
761	761.0	14.0	47.0	42.44484510421492	125.8990641837182
762	762.0	14.0	48.0	42.44425123711803	125.92345660000287
763	763.0	14.0	49.0	42.443652166435065	125.94784854894282
764	764.0	14.0	50.0	42.44304789231718	125.97224002647454
765	765.0	15.0	0.0	42.4848911569331	124.75263834218629
766	766.0	15.0	1.0	42.48454190315946	124.77705519348702
767	767.0	15.0	2.0	42.484187438658175	124.80147176864449
768	768.0	15.0	3.0	42.48382776351881	124.8258880635741
769	769.0	15.0	4.0	42.48346287783225	124.85030407419147
770	770.0	15.0	5.0	42.48309278169064	124.87471979641259
771	771.0	15.0	6.0	42.48271747518747	124.89913522615365
772	772.0	15.0	7.0	42.48233695841756	124.92355035933122
773	773.0	15.0	8.0	42.48195123147704	124.94796519186205
774	774.0	15.0	9.0	42.4815602944633	124.97237971966332
775	775.0	15.0	10.0	42.48116414747515	124.99679393865244
776	776.0	15.0	11.0	42.48076279061263	125.02120784474718
777	777.0	15.0	12.0	42.48035622397712	125.04562143386553
778	778.0	15.0	13.0	42.4799444476713	125.07003470192596
779	779.0	15.0	14.0	42.47952746179923	125.0944476448471
780	780.0	15.0	15.0	42.47910526646616	125.11886025854795
781	781.0	15.0	16.0	42.478677861778785	125.14327253894793
782	782.0	15.0	17.0	42.47824524784504	125.16768448196667
783	783.0	15.0	18.0	42.477807424774205	125.19209608352423
784	784.0	15.0	19.0	42.47736439267682	125.21650733954098
785	785.0	15.0	20.0	42.476916151664796	125.24091824593762
786	786.0	15.0	21.0	42.47646270185138	125.26532879863521
787	787.0	15.0	22.0	42.47600404335109	125.2897389935552
788	788.0	15.0	23.0	42.47554017627973	125.31414882661934
789	789.0	15.0	24.0	42.475071100754434	125.33855829374981
790	790.0	15.0	25.0	42.4745968168937	125.36296739086909
791	791.0	15.0	26.0	42.4741173248173	125.38737611390009
792	792.0	15.0	27.0	42.47363262464635	125.41178445876602
793	793.0	15.0	28.0	42.47314271650318	125.43619242139059
794	794.0	15.0	29.0	42.472647600511586	125.46059999769776
795	795.0	15.0	30.0	42.47214727679657	125.48500718361196
796	796.0	15.0	31.0	42.47164174548444	125.50941397505797
797	797.0	15.0	32.0	42.471131006702905	125.53382036796101
798	798.0	15.0	33.0	42.47061506058091	125.5582263582467
799	799.0	15.0	34.0	42.47009390724874	125.58263194184099
800	800.0	15.0	35.0	42.46956754683798	125.60703711467033
801	801.0	15.0	36.0	42.46903597948154	125.63144187266151
802	802.0	15.0	37.0	42.468499205313655	125.65584621174177
803	803.0	15.0	38.0	42.46795722446983	125.68025012783878
804	804.0	15.0	39.0	42.46741003708694	125.7046536168806
805	805.0	15.0	40.0	42.46685764330313	125.72905667479579
806	806.0	15.0	41.0	42.46630004325787	125.75345929751323
807	807.0	15.0	42.0	42.46573723709192	125.77786148096234
808	808.0	15.0	43.0	42.46516922494739	125.8022632210729
809	809.0	15.0	44.0	42.46459600696767	125.8266645137752
810	810.0	15.0	45.0	42.46401758329748	125.85106535499995
811	811.0	15.0	46.0	42.46343395408286	125.8754657406783
812	812.0	15.0	47.0	42.462845119471154	125.8998656667419
813	813.0	15.0	48.0	42.462251079610965	125.92426512912279
814	814.0	15.0	49.0	42.4616518346523	125.94866412375353
815	815.0	15.0	50.0	42.46104738474641	125.97306264656717
816	816.0	16.0	0.0	42.50289761095271	124.75310853834307
817	817.0	16.0	1.0	42.502548255552	124.77753245490342
818	818.0	16.0	2.0	42.5021936879079	124.80195609508073
819	819.0	16.0	3.0	42.501833908110015	124.82637945478673
820	820.0	16.0	4.0	42.50146891624926	124.85080252993357
821	821.0	16.0	5.0	42.50109871241786	124.87522531643371
822	822.0	16.0	6.0	42.50072329670935	124.89964781019974
823	823.0	16.0	7.0	42.50034266921858	124.92407000714472
824	824.0	16.0	8.0	42.499956830041754	124.94849190318189
825	825.0	16.0	9.0	42.49956577927634	124.97291349422484
826	826.0	16.0	10.0	42.499169517021095	124.99733477618747
827	827.0	16.0	11.0	42.49876804337622	125.02175574498399
828	828.0	16.0	12.0	42.49836135844308	125.04617639652889
829	829.0	16.0	13.0	42.49794946232445	125.07059672673702
830	830.0	16.0	14.0	42.49753235512441	125.09501673152353
831	831.0	16.0	15.0	42.49711003694833	125.1194364068039
832	832.0	16.0	16.0	42.49668250790292	125.14385574849393
833	833.0	16.0	17.0	42.49624976809615	125.16827475250982
834	834.0	16.0	18.0	42.49581181763738	125.192693414768
835	835.0	16.0	19.0	42.495368656637226	125.21711173118534
836	836.0	16.0	20.0	42.494920285207655	125.24152969767903
837	837.0	16.0	21.0	42.49446670346193	125.26594731016655
838	838.0	16.0	22.0	42.49400791151465	125.29036456456585
839	839.0	16.0	23.0	42.49354390948169	125.31478145679509
840	840.0	16.0	24.0	42.493074697480296	125.33919798277297
841	841.0	16.0	25.0	42.49260027562896	125.36361413841843
842	842.0	16.0	26.0	42.4921206440475	125.38802991965082
843	843.0	16.0	27.0	42.49163580285715	125.41244532238986
844	844.0	16.0	28.0	42.491145752180316	125.43686034255568
845	845.0	16.0	29.0	42.490650492140816	125.46127497606872
846	846.0	16.0	30.0	42.49015002286372	125.4856892188499
847	847.0	16.0	31.0	42.489644344475444	125.51010306682048
848	848.0	16.0	32.0	42.489133457103705	125.53451651590215
849	849.0	16.0	33.0	42.48861736087757	125.55892956201693
850	850.0	16.0	34.0	42.488096055927365	125.58334220108732
851	851.0	16.0	35.0	42.487569542384755	125.60775442903619
852	852.0	16.0	36.0	42.487037820382724	125.63216624178685
853	853.0	16.0	37.0	42.48650089005556	125.65657763526298
854	854.0	16.0	38.0	42.48595875153887	125.68098860538872
855	855.0	16.0	39.0	42.48541140496957	125.70539914808866
856	856.0	16.0	40.0	42.4848588504859	125.72980925928775
857	857.0	16.0	41.0	42.484301088227355	125.7542189349114
858	858.0	16.0	42.0	42.48373811833483	125.77862817088548
859	859.0	16.0	43.0	42.4831699409505	125.80303696313631
860	860.0	16.0	44.0	42.48259655621781	125.8274453075906
861	861.0	16.0	45.0	42.4820179642816	125.85185320017551
862	862.0	16.0	46.0	42.48143416528793	125.87626063681873
863	863.0	16.0	47.0	42.480845159384224	125.90066761344836
864	864.0	16.0	48.0	42.480250946719224	125.92507412599294
865	865.0	16.0	49.0	42.47965152744296	125.9494801703815
866	866.0	16.0	50.0	42.47904690170677	125.97388574254353
867	867.0	17.0	0.0	42.52090408939991	124.75357900679457
868	868.0	17.0	1.0	42.52055463234768	124.77800999270299
869	869.0	17.0	2.0	42.52019996153593	124.80244070198825
870	870.0	17.0	3.0	42.51984007705431	124.82687113055853
871	871.0	17.0	4.0	42.51947497899382	124.85130127432248
872	872.0	17.0	5.0	42.5191046674467	124.87573112918889
873	873.0	17.0	6.0	42.51872914250655	124.90016069106697
874	874.0	17.0	7.0	42.51834840426828	124.92458995586608
875	875.0	17.0	8.0	42.5179624528281	124.94901891949601
876	876.0	17.0	9.0	42.517571288283555	124.97344757786676
877	877.0	17.0	10.0	42.51717491073351	124.9978759268887
878	878.0	17.0	11.0	42.51677332027813	125.02230396247249
879	879.0	17.0	12.0	42.516366517018895	125.04673168052906
880	880.0	17.0	13.0	42.515954501058616	125.07115907696976
881	881.0	17.0	14.0	42.51553727250144	125.09558614770616
882	882.0	17.0	15.0	42.51511483145276	125.12001288865021
883	883.0	17.0	16.0	42.514687178019344	125.14443929571418
884	884.0	17.0	17.0	42.514254312309255	125.16886536481071
885	885.0	17.0	18.0	42.51381623443189	125.1932910918527
886	886.0	17.0	19.0	42.513372944497924	125.21771647275345
887	887.0	17.0	20.0	42.512924442619386	125.24214150342664
888	888.0	17.0	21.0	42.5124707289096	125.2665661797862
889	889.0	17.0	22.0	42.51201180348324	125.29099049774652
890	890.0	17.0	23.0	42.51154766645622	125.3154144532223
891	891.0	17.0	24.0	42.51107831794582	125.33983804212862
892	892.0	17.0	25.0	42.51060375807065	125.36426126038089
893	893.0	17.0	26.0	42.510123986950624	125.38868410389496
894	894.0	17.0	27.0	42.50963900470691	125.413106568587
895	895.0	17.0	28.0	42.50914881146213	125.43752865037357
896	896.0	17.0	29.0	42.50865340734004	125.46195034517164
897	897.0	17.0	30.0	42.50815279246583	125.48637164889853
898	898.0	17.0	31.0	42.50764696696598	125.510792557472
899	899.0	17.0	32.0	42.50713593096835	125.53521306681017
900	900.0	17.0	33.0	42.50661968460192	125.55963317283162
901	901.0	17.0	34.0	42.506098227997214	125.58405287145521
902	902.0	17.0	35.0	42.50557156128591	125.60847215860034
903	903.0	17.0	36.0	42.505039684601066	125.63289103018676
904	904.0	17.0	37.0	42.50450259807707	125.65730948213462
905	905.0	17.0	38.0	42.50396030184956	125.68172751036458
906	906.0	17.0	39.0	42.50341279605554	125.70614511079762
907	907.0	17.0	40.0	42.50286008083333	125.73056227935521
908	908.0	17.0	41.0	42.50230215632253	125.75497901195922
909	909.0	17.0	42.0	42.501739022664054	125.77939530453202
910	910.0	17.0	43.0	42.50117068000017	125.80381115299633
911	911.0	17.0	44.0	42.5005971284744	125.8282265532754
912	912.0	17.0	45.0	42.500018368231665	125.85264150129284
913	913.0	17.0	46.0	42.499434399418135	125.87705599297286
914	914.0	17.0	47.0	42.49884522218125	125.90147002423994
915	915.0	17.0	48.0	42.49825083666985	125.92588359101916
916	916.0	17.0	49.0	42.49765124303407	125.95029668923605
917	917.0	17.0	50.0	42.49704644142535	125.97470931481654
918	918.0	18.0	0.0	42.53891059050203	124.75404974777729
919	919.0	18.0	1.0	42.53856103177375	124.77848780712583
920	920.0	18.0	2.0	42.53820625776951	124.80292558961072
921	921.0	18.0	3.0	42.53784626857897	124.82736309113676
922	922.0	18.0	4.0	42.53748106429315	124.85180030760894
923	923.0	18.0	5.0	42.53711064500435	124.87623723493253
924	924.0	18.0	6.0	42.53673501080625	124.90067386901316
925	925.0	18.0	7.0	42.53635416179378	124.9251102057567
926	926.0	18.0	8.0	42.53596809806323	124.94954624106933
927	927.0	18.0	9.0	42.53557681971218	124.97398197085755
928	928.0	18.0	10.0	42.53518032683955	124.99841739102814
929	929.0	18.0	11.0	42.534778619545556	125.02285249748823
930	930.0	18.0	12.0	42.53437169793172	125.0472872861452
931	931.0	18.0	13.0	42.53395956210094	125.07172175290685
932	932.0	18.0	14.0	42.53354221215736	125.0961558936812
933	933.0	18.0	15.0	42.5331196482065	125.12058970437667
934	934.0	18.0	16.0	42.53269187035513	125.14502318090196
935	935.0	18.0	17.0	42.53225887871141	125.16945631916616
936	936.0	18.0	18.0	42.53182067338477	125.19388911507866
937	937.0	18.0	19.0	42.53137725448595	125.2183215645492
938	938.0	18.0	20.0	42.530928622127036	125.24275366348787
939	939.0	18.0	21.0	42.53047477642143	125.26718540780516
940	940.0	18.0	22.0	42.530015717483835	125.29161679341183
941	941.0	18.0	23.0	42.52955144543025	125.31604781621904
942	942.0	18.0	24.0	42.529081960378036	125.34047847213836
943	943.0	18.0	25.0	42.528607262445796	125.36490875708164
944	944.0	18.0	26.0	42.52812735175357	125.38933866696118
945	945.0	18.0	27.0	42.52764222842259	125.41376819768963
946	946.0	18.0	28.0	42.52715189257545	125.43819734518003
947	947.0	18.0	29.0	42.52665634433612	125.46262610534576
948	948.0	18.0	30.0	42.526155583829784	125.48705447410065
949	949.0	18.0	31.0	42.52564961118299	125.5114824473589
950	950.0	18.0	32.0	42.52513842652362	125.53591002103505
951	951.0	18.0	33.0	42.524622029980804	125.5603371910442
952	952.0	18.0	34.0	42.52410042168509	125.58476395330166
953	953.0	18.0	35.0	42.52357360176823	125.60919030372328
954	954.0	18.0	36.0	42.52304157036337	125.63361623822527
955	955.0	18.0	37.0	42.52250432760492	125.6580417527243
956	956.0	18.0	38.0	42.52196187362865	125.68246684313742
957	957.0	18.0	39.0	42.52141420857161	125.70689150538212
958	958.0	18.0	40.0	42.520861332572174	125.7313157353763
959	959.0	18.0	41.0	42.520303245770066	125.75573952903837
960	960.0	18.0	42.0	42.51973994830626	125.78016288228709
961	961.0	18.0	43.0	42.51917144032307	125.80458579104169
962	962.0	18.0	44.0	42.518597721964106	125.82900825122186
963	963.0	18.0	45.0	42.51801879337435	125.85343025874775
964	964.0	18.0	46.0	42.51743465470007	125.87785180953992
965	965.0	18.0	47.0	42.51684530608882	125.90227289951945
966	966.0	18.0	48.0	42.51625074768946	125.92669352460784
967	967.0	18.0	49.0	42.515650979652214	125.95111368072705
968	968.0	18.0	50.0	42.515046002128614	125.97553336379953
969	969.0	19.0	0.0	42.556917112485806	124.75452076152813
970	970.0	19.0	1.0	42.55656745205701	124.77896589841228
971	971.0	19.0	2.0	42.55621257483537	124.80341075819214
972	972.0	19.0	3.0	42.555852480910666	124.82785533676889
973	973.0	19.0	4.0	42.55548717037394	124.85229963004399
974	974.0	19.0	5.0	42.55511664331751	124.87674363391919
975	975.0	19.0	6.0	42.55474089983514	124.9011873442965
976	976.0	19.0	7.0	42.5543599400218	124.92563075707828
977	977.0	19.0	8.0	42.55397376397382	124.95007386816712
978	978.0	19.0	9.0	42.55358237178884	124.974516673466
979	979.0	19.0	10.0	42.553185763565835	124.99895916887816
980	980.0	19.0	11.0	42.55278393940505	125.0234013503071
981	981.0	19.0	12.0	42.552376899408145	125.04784321365673
982	982.0	19.0	13.0	42.55196464367796	125.07228475483127
983	983.0	19.0	14.0	42.55154717231877	125.09672596973517
984	984.0	19.0	15.0	42.55112448543612	125.12116685427333
985	985.0	19.0	16.0	42.55069658313684	125.1456074043509
986	986.0	19.0	17.0	42.550263465529156	125.17004761587339
987	987.0	19.0	18.0	42.54982513272253	125.19448748474665
988	988.0	19.0	19.0	42.54938158482782	125.21892700687687
989	989.0	19.0	20.0	42.54893282195713	125.2433661781706
990	990.0	19.0	21.0	42.54847884422388	125.26780499453479
991	991.0	19.0	22.0	42.548019651742905	125.29224345187663
992	992.0	19.0	23.0	42.547555244630225	125.31668154610375
993	993.0	19.0	24.0	42.547085623003284	125.34111927312416
994	994.0	19.0	25.0	42.54661078698078	125.36555662884619
995	995.0	19.0	26.0	42.546130736682734	125.38999360917859
996	996.0	19.0	27.0	42.5456454722305	125.41443021003042
997	997.0	19.0	28.0	42.54515499374675	125.43886642731121
998	998.0	19.0	29.0	42.544659301355445	125.46330225693082
999	999.0	19.0	30.0	42.54415839518191	125.48773769479949
1000	1000.0	19.0	31.0	42.54365227535272	125.5121727368279
1001	1001.0	19.0	32.0	42.543140941995844	125.53660737892709
1002	1002.0	19.0	33.0	42.5426243952405	125.5610416170085
1003	1003.0	19.0	34.0	42.54210263521724	125.585475446984
1004	1004.0	19.0	35.0	42.541575662057944	125.60990886476588
1005	1005.0	19.0	36.0	42.54104347589584	125.63434186626682
1006	1006.0	19.0	37.0	42.54050607686535	125.65877444739994
1007	1007.0	19.0	38.0	42.53996346510234	125.68320660407873
1008	1008.0	19.0	39.0	42.53941564074396	125.70763833221717
1009	1009.0	19.0	40.0	42.538862603928635	125.73206962772962
1010	1010.0	19.0	41.0	42.538304354796125	125.75650048653091
1011	1011.0	19.0	42.0	42.53774089348755	125.78093090453632
1012	1012.0	19.0	43.0	42.53717222014526	125.80536087766153
1013	1013.0	19.0	44.0	42.53659833491297	125.82979040182269
1014	1014.0	19.0	45.0	42.536019237935726	125.85421947293642
1015	1015.0	19.0	46.0	42.53543492935982	125.87864808691975
1016	1016.0	19.0	47.0	42.53484540933296	125.9030762396902
1017	1017.0	19.0	48.0	42.53425067800404	125.92750392716576
1018	1018.0	19.0	49.0	42.53365073552338	125.95193114526484
1019	1019.0	19.0	50.0	42.533045582042604	125.97635788990642
1020	1020.0	20.0	0.0	42.57492365357747	124.7549920482842
1021	1021.0	20.0	1.0	42.57457389142362	124.77944426680308
1022	1022.0	20.0	2.0	42.57421891095975	124.80389620797673
1023	1023.0	20.0	3.0	42.57385871227564	124.82834786770275
1024	1024.0	20.0	4.0	42.573493295462356	124.85279924187904
1025	1025.0	20.0	5.0	42.573122660612356	124.87725032640377
1026	1026.0	20.0	6.0	42.57274680781938	124.90170111717545
1027	1027.0	20.0	7.0	42.572365737178444	124.92615161009282
1028	1028.0	20.0	8.0	42.571979448785996	124.95060180105496
1029	1029.0	20.0	9.0	42.571587942739676	124.97505168596126
1030	1030.0	20.0	10.0	42.57119121913849	124.99950126071138
1031	1031.0	20.0	11.0	42.570789278082806	125.02395052120534
1032	1032.0	20.0	12.0	42.57038211967426	125.04839946334347
1033	1033.0	20.0	13.0	42.569969744015786	125.07284808302637
1034	1034.0	20.0	14.0	42.569552151211745	125.09729637615499
1035	1035.0	20.0	15.0	42.56912934136768	125.12174433863066
1036	1036.0	20.0	16.0	42.56870131459052	125.14619196635496
1037	1037.0	20.0	17.0	42.56826807098852	125.17063925522987
1038	1038.0	20.0	18.0	42.56782961067122	125.1950862011577
1039	1039.0	20.0	19.0	42.56738593374952	125.21953280004105
1040	1040.0	20.0	20.0	42.56693704033557	125.24397904778297
1041	1041.0	20.0	21.0	42.56648293054293	125.26842494028679
1042	1042.0	20.0	22.0	42.566023604486396	125.29287047345619
1043	1043.0	20.0	23.0	42.56555906228213	125.31731564319524
1044	1044.0	20.0	24.0	42.56508930404759	125.3417604454084
1045	1045.0	20.0	25.0	42.56461432990148	125.36620487600045
1046	1046.0	20.0	26.0	42.56413413996403	125.39064893087658
1047	1047.0	20.0	27.0	42.56364873435656	125.41509260594232
1048	1048.0	20.0	28.0	42.56315811320181	125.43953589710364
1049	1049.0	20.0	29.0	42.56266227662385	125.46397880026686
1050	1050.0	20.0	30.0	42.56216122474804	125.48842131133867
1051	1051.0	20.0	31.0	42.561654957701045	125.51286342622619
1052	1052.0	20.0	32.0	42.56114347561085	125.5373051408369
1053	1053.0	20.0	33.0	42.56062677860679	125.56174645107876
1054	1054.0	20.0	34.0	42.56010486681947	125.58618735286007
1055	1055.0	20.0	35.0	42.559577740380846	125.61062784208954
1056	1056.0	20.0	36.0	42.5590453994242	125.63506791467631
1057	1057.0	20.0	37.0	42.55850784408407	125.65950756652997
1058	1058.0	20.0	38.0	42.557965074496344	125.68394679356048
1059	1059.0	20.0	39.0	42.55741709079826	125.70838559167825
1060	1060.0	20.0	40.0	42.55686389312834	125.73282395679416
1061	1061.0	20.0	41.0	42.556305481626374	125.75726188481944
1062	1062.0	20.0	42.0	42.55574185643361	125.78169937166584
1063	1063.0	20.0	43.0	42.55517301769243	125.8061364132455
1064	1064.0	20.0	44.0	42.55459896554662	125.83057300547105
1065	1065.0	20.0	45.0	42.55401970014132	125.85500914425555
1066	1066.0	20.0	46.0	42.553435221622955	125.87944482551251
1067	1067.0	20.0	47.0	42.55284553013918	125.90388004515592
1068	1068.0	20.0	48.0	42.55225062583911	125.92831479910019
1069	1069.0	20.0	49.0	42.55165050887309	125.95274908326029
1070	1070.0	20.0	50.0	42.55104517939276	125.97718289355153
1071	1071.0	21.0	0.0	42.5929302120027	124.7554636082829
1072	1072.0	21.0	1.0	42.59258034809929	124.77992291253918
1073	1073.0	21.0	2.0	42.59222526436831	124.80438193920898
1074	1074.0	21.0	3.0	42.59186496089953	124.82884068418636
1075	1075.0	21.0	4.0	42.59149943778411	124.85329914336565
1076	1076.0	21.0	5.0	42.591128695114556	124.87775731264148
1077	1077.0	21.0	6.0	42.5907527329846	124.90221518790872
1078	1078.0	21.0	7.0	42.59037155148942	124.92667276506262
1079	1079.0	21.0	8.0	42.58998515072538	124.95113003999869
1080	1080.0	21.0	9.0	42.58959353079027	124.9755870086127
1081	1081.0	21.0	10.0	42.58919669178311	125.00004366680085
1082	1082.0	21.0	11.0	42.58879463380433	125.02450001045952
1083	1083.0	21.0	12.0	42.588387356955614	125.04895603548545
1084	1084.0	21.0	13.0	42.58797486133999	125.07341173777574
1085	1085.0	21.0	14.0	42.58755714706178	125.09786711322782
1086	1086.0	21.0	15.0	42.58713421422668	125.12232215773938
1087	1087.0	21.0	16.0	42.58670606294165	125.14677686720846
1088	1088.0	21.0	17.0	42.58627269331498	125.17123123753352
1089	1089.0	21.0	18.0	42.58583410545629	125.19568526461326
1090	1090.0	21.0	19.0	42.585390299476515	125.2201389443468
1091	1091.0	21.0	20.0	42.584941275487886	125.24459227263353
1092	1092.0	21.0	21.0	42.58448703360401	125.26904524537326
1093	1093.0	21.0	22.0	42.584027573939764	125.29349785846614
1094	1094.0	21.0	23.0	42.583562896611326	125.31795010781272
1095	1095.0	21.0	24.0	42.58309300173624	125.34240198931381
1096	1096.0	21.0	25.0	42.58261788943335	125.3668534988707
1097	1097.0	21.0	26.0	42.58213755982281	125.39130463238502
1098	1098.0	21.0	27.0	42.581652013026115	125.41575538575873
1099	1099.0	21.0	28.0	42.58116124916601	125.44020575489428
1100	1100.0	21.0	29.0	42.58066526836666	125.46465573569438
1101	1101.0	21.0	30.0	42.58016407075348	125.4891053240622
1102	1102.0	21.0	31.0	42.57965765645319	125.51355451590132
1103	1103.0	21.0	32.0	42.57914602559388	125.5380033071157
1104	1104.0	21.0	33.0	42.57862917830492	125.56245169360966
1105	1105.0	21.0	34.0	42.578107114717	125.58689967128802
1106	1106.0	21.0	35.0	42.57757983496213	125.61134723605593
1107	1107.0	21.0	36.0	42.57704733917369	125.63579438381899
1108	1108.0	21.0	37.0	42.57650962748625	125.66024111048321
1109	1109.0	21.0	38.0	42.575966700035835	125.68468741195504
1110	1110.0	21.0	39.0	42.575418556959676	125.70913328414132
1111	1111.0	21.0	40.0	42.57486519839641	125.73357872294939
1112	1112.0	21.0	41.0	42.574306624485935	125.75802372428691
1113	1113.0	21.0	42.0	42.573742835369465	125.78246828406216
1114	1114.0	21.0	43.0	42.57317383118957	125.80691239818368
1115	1115.0	21.0	44.0	42.57259961209011	125.83135606256054
1116	1116.0	21.0	45.0	42.57202017821622	125.8557992731023
1117	1117.0	21.0	46.0	42.571435529714435	125.88024202571893
1118	1118.0	21.0	47.0	42.57084566673256	125.90468431632083
1119	1119.0	21.0	48.0	42.57025058941968	125.92912614081894
1120	1120.0	21.0	49.0	42.56965029792626	125.95356749512459
1121	1121.0	21.0	50.0	42.569044792404064	125.97800837514967
1122	1122.0	22.0	0.0	42.610936785986695	124.75593544176188
1123	1123.0	22.0	1.0	42.610586820309194	124.78040183586178
1124	1124.0	22.0	2.0	42.61023163328616	124.80486795213373
1125	1125.0	22.0	3.0	42.60987122500747	124.82933378646813
1126	1126.0	22.0	4.0	42.60950559556431	124.8537993347558
1127	1127.0	22.0	5.0	42.60913474504916	124.87826459288779
1128	1128.0	22.0	6.0	42.608758673555904	124.9027295567554
1129	1129.0	22.0	7.0	42.60837738117972	124.92719422225034
1130	1130.0	22.0	8.0	42.60799086801702	124.95165858526448
1131	1131.0	22.0	9.0	42.60759913416566	124.97612264169014
1132	1132.0	22.0	10.0	42.60720217972472	125.00058638741982
1133	1133.0	22.0	11.0	42.606800004794664	125.02504981834642
1134	1134.0	22.0	12.0	42.606392609477254	125.04951293036312
1135	1135.0	22.0	13.0	42.60597999387553	125.07397571936346
1136	1136.0	22.0	14.0	42.605562158093925	125.09843818124122
1137	1137.0	22.0	15.0	42.605139102238155	125.1229003118906
1138	1138.0	22.0	16.0	42.60471082641522	125.14736210720609
1139	1139.0	22.0	17.0	42.6042773307335	125.17182356308253
1140	1140.0	22.0	18.0	42.603838615302685	125.19628467541513
1141	1141.0	22.0	19.0	42.60339468023371	125.22074544009935
1142	1142.0	22.0	20.0	42.60294552563894	125.24520585303112
1143	1143.0	22.0	21.0	42.602491151632	125.26966591010662
1144	1144.0	22.0	22.0	42.60203155832784	125.29412560722251
1145	1145.0	22.0	23.0	42.601566745842675	125.31858494027568
1146	1146.0	22.0	24.0	42.601096714294165	125.34304390516348
1147	1147.0	22.0	25.0	42.60062146380116	125.3675024977836
1148	1148.0	22.0	26.0	42.60014099448392	125.3919607140341
1149	1149.0	22.0	27.0	42.59965530646396	125.41641854981343
1150	1150.0	22.0	28.0	42.599164399864144	125.44087600102038
1151	1151.0	22.0	29.0	42.598668274808645	125.4653330635542
1152	1152.0	22.0	30.0	42.598166931422966	125.4897897333145
1153	1153.0	22.0	31.0	42.59766036983394	125.51424600620126
1154	1154.0	22.0	32.0	42.597148590169674	125.53870187811492
1155	1155.0	22.0	33.0	42.59663159255958	125.56315734495627
1156	1156.0	22.0	34.0	42.5961093771345	125.58761240262649
1157	1157.0	22.0	35.0	42.59558194402649	125.61206704702725
1158	1158.0	22.0	36.0	42.59504929336893	125.63652127406057
1159	1159.0	22.0	37.0	42.59451142529657	125.66097507962891
1160	1160.0	22.0	38.0	42.593968339945405	125.68542845963519
1161	1161.0	22.0	39.0	42.593420037452795	125.70988140998269
1162	1162.0	22.0	40.0	42.59286651795746	125.73433392657518
1163	1163.0	22.0	41.0	42.59230778159934	125.75878600531682
1164	1164.0	22.0	42.0	42.59174382851973	125.78323764211225
1165	1165.0	22.0	43.0	42.5911746588613	125.80768883286655
1166	1166.0	22.0	44.0	42.59060027276794	125.83213957348525
1167	1167.0	22.0	45.0	42.590020670384924	125.85658985987429
1168	1168.0	22.0	46.0	42.58943585185883	125.8810396879401
1169	1169.0	22.0	47.0	42.5888458173375	125.90548905358963
1170	1170.0	22.0	48.0	42.58825056697015	125.92993795273017
1171	1171.0	22.0	49.0	42.58765010090737	125.9543863812696
1172	1172.0	22.0	50.0	42.58704441930088	125.97883433511619
1173	1173.0	23.0	0.0	42.62894337375412	124.7564075489591
1174	1174.0	23.0	1.0	42.628593306278006	124.78088103701245
1175	1175.0	23.0	2.0	42.62823801593804	124.80535424699602
1176	1176.0	23.0	3.0	42.62787750282414	124.82982717479669
1177	1177.0	23.0	4.0	42.627511767027556	124.85429981630169
1178	1178.0	23.0	5.0	42.627140808640874	124.8787721673985
1179	1179.0	23.0	6.0	42.62676462775791	124.90324422397484
1180	1180.0	23.0	7.0	42.626383224473976	124.92771598191884
1181	1181.0	23.0	8.0	42.62599659888551	124.95218743711885
1182	1182.0	23.0	9.0	42.62560475109045	124.97665858546355
1183	1183.0	23.0	10.0	42.625207681187895	125.00112942284194
1184	1184.0	23.0	11.0	42.62480538927838	125.02559994514328
1185	1185.0	23.0	12.0	42.624397875463686	125.05007014825726
1186	1186.0	23.0	13.0	42.62398513984696	125.07454002807376
1187	1187.0	23.0	14.0	42.623567182532646	125.09900958048307
1188	1188.0	23.0	15.0	42.62314400362653	125.12347880137578
1189	1189.0	23.0	16.0	42.6227156032357	125.14794768664282
1190	1190.0	23.0	17.0	42.62228198146855	125.1724162321755
1191	1191.0	23.0	18.0	42.62184313843484	125.19688443386536
1192	1192.0	23.0	19.0	42.6213990742456	125.22135228760443
1193	1193.0	23.0	20.0	42.62094978901318	125.24581978928501
1194	1194.0	23.0	21.0	42.62049528285135	125.27028693479973
1195	1195.0	23.0	22.0	42.62003555587504	125.29475372004164
1196	1196.0	23.0	23.0	42.619570608200604	125.31922014090411
1197	1197.0	23.0	24.0	42.6191004399457	125.34368619328092
1198	1198.0	23.0	25.0	42.6186250512293	125.36815187306618
1199	1199.0	23.0	26.0	42.61814444217166	125.39261717615442
1200	1200.0	23.0	27.0	42.61765861289441	125.4170820984405
1201	1201.0	23.0	28.0	42.61716756352046	125.44154663581969
1202	1202.0	23.0	29.0	42.61667129417407	125.46601078418765
1203	1203.0	23.0	30.0	42.61616980498079	125.49047453944041
1204	1204.0	23.0	31.0	42.61566309606751	125.51493789747443
1205	1205.0	23.0	32.0	42.615151167562445	125.53940085418655
1206	1206.0	23.0	33.0	42.614634019595066	125.56386340547404
1207	1207.0	23.0	34.0	42.61411165229624	125.58832554723453
1208	1208.0	23.0	35.0	42.613584065798086	125.61278727536606
1209	1209.0	23.0	36.0	42.61305126023413	125.63724858576718
1210	1210.0	23.0	37.0	42.61251323573914	125.66170947433679
1211	1211.0	23.0	38.0	42.61196999244918	125.6861699369742
1212	1212.0	23.0	39.0	42.61142153050175	125.71062996957916
1213	1213.0	23.0	40.0	42.61086785003557	125.73508956805186
1214	1214.0	23.0	41.0	42.61030895119067	125.75954872829298
1215	1215.0	23.0	42.0	42.609744834108454	125.78400744620356
1216	1216.0	23.0	43.0	42.60917549893162	125.80846571768511
1217	1217.0	23.0	44.0	42.60860094580415	125.83292353863965
1218	1218.0	23.0	45.0	42.60802117487141	125.85738090496953
1219	1219.0	23.0	46.0	42.60743618628001	125.8818378125777
1220	1220.0	23.0	47.0	42.60684598017796	125.90629425736746
1221	1221.0	23.0	48.0	42.60625055671452	125.93075023524264
1222	1222.0	23.0	49.0	42.60564991604027	125.9552057421075
1223	1223.0	23.0	50.0	42.60504405830714	125.97966077386683
1224	1224.0	24.0	0.0	42.646949973529104	124.75687993011279
1225	1225.0	24.0	1.0	42.64659980422982	124.78136051623294
1226	1226.0	24.0	2.0	42.64624441054801	124.80584082404123
1227	1227.0	24.0	3.0	42.64588379257364	124.83032084942099
1228	1228.0	24.0	4.0	42.64551795039798	124.85480058825584
1229	1229.0	24.0	5.0	42.64514688411371	124.87928003642969
1230	1230.0	24.0	6.0	42.6447705938147	124.9037591898267
1231	1231.0	24.0	7.0	42.64438907959625	124.92823804433141
1232	1232.0	24.0	8.0	42.64400234155495	124.95271659582859
1233	1233.0	24.0	9.0	42.64361037978868	124.97719484020335
1234	1234.0	24.0	10.0	42.64321319439665	125.00167277334111
1235	1235.0	24.0	11.0	42.64281078547946	125.02615039112762
1236	1236.0	24.0	12.0	42.64240315313893	125.05062768944889
1237	1237.0	24.0	13.0	42.64199029747822	125.0751046641913
1238	1238.0	24.0	14.0	42.641572218601915	125.09958131124155
1239	1239.0	24.0	15.0	42.64114891661581	125.12405762648667
1240	1240.0	24.0	16.0	42.640720391627035	125.14853360581402
1241	1241.0	24.0	17.0	42.64028664374404	125.17300924511127
1242	1242.0	24.0	18.0	42.639847673076694	125.1974845402665
1243	1243.0	24.0	19.0	42.63940347973604	125.22195948716809
1244	1244.0	24.0	20.0	42.638954063834525	125.2464340817048
1245	1245.0	24.0	21.0	42.63849942548589	125.27090831976568
1246	1246.0	24.0	22.0	42.63803956480524	125.29538219724024
1247	1247.0	24.0	23.0	42.63757448190891	125.31985571001825
1248	1248.0	24.0	24.0	42.63710417691471	125.34432885398995
1249	1249.0	24.0	25.0	42.636628649941535	125.36880162504586
1250	1250.0	24.0	26.0	42.636147901109844	125.39327401907697
1251	1251.0	24.0	27.0	42.635661930541254	125.41774603197453
1252	1252.0	24.0	28.0	42.635170738358774	125.4422176596303
1253	1253.0	24.0	29.0	42.63467432468672	125.46668889793632
1254	1254.0	24.0	30.0	42.63417268965072	125.49115974278511
1255	1255.0	24.0	31.0	42.63366583337767	125.51563019006954
1256	1256.0	24.0	32.0	42.633153755995906	125.54010023568291
1257	1257.0	24.0	33.0	42.63263645763496	125.56456987551887
1258	1258.0	24.0	34.0	42.63211393842579	125.58903910547154
1259	1259.0	24.0	35.0	42.631586198500585	125.61350792143539
1260	1260.0	24.0	36.0	42.63105323799293	125.63797631930541
1261	1261.0	24.0	37.0	42.63051505703759	125.66244429497692
1262	1262.0	24.0	38.0	42.629971655770845	125.68691184434569
1263	1263.0	24.0	39.0	42.629423034330145	125.71137896330792
1264	1264.0	24.0	40.0	42.62886919285433	125.73584564776024
1265	1265.0	24.0	41.0	42.628310131483495	125.76031189359976
1266	1266.0	24.0	42.0	42.62774585035916	125.78477769672396
1267	1267.0	24.0	43.0	42.62717634962405	125.80924305303081
1268	1268.0	24.0	44.0	42.62660162942225	125.83370795841874
1269	1269.0	24.0	45.0	42.62602168989919	125.85817240878663
1270	1270.0	24.0	46.0	42.62543653120155	125.88263640003377
1271	1271.0	24.0	47.0	42.624846153477435	125.90709992805996
1272	1272.0	24.0	48.0	42.6242505568762	125.93156298876549
1273	1273.0	24.0	49.0	42.623649741548455	125.95602557805107
1274	1274.0	24.0	50.0	42.62304370764626	125.98048769181786
1275	1275.0	25.0	0.0	42.66495658353529	124.75735258546143
1276	1276.0	25.0	1.0	42.664606312388244	124.78184027376533
1277	1277.0	25.0	2.0	42.66425081533965	124.80632768351502
1278	1278.0	25.0	3.0	42.66389009247949	124.83081481059024
1279	1279.0	25.0	4.0	42.66352414389914	124.85530165087104
1280	1280.0	25.0	5.0	42.66315296969124	124.87978820023771
1281	1281.0	25.0	6.0	42.66277656994978	124.9042744545709
1282	1282.0	25.0	7.0	42.66239494477007	124.92876040975152
1283	1283.0	25.0	8.0	42.66200809424878	124.95324606166078
1284	1284.0	25.0	9.0	42.66161601848383	124.97773140618021
1285	1285.0	25.0	10.0	42.661218717574485	125.00221643919164
1286	1286.0	25.0	11.0	42.660816191621386	125.02670115657722
1287	1287.0	25.0	12.0	42.660408440726414	125.05118555421944
1288	1288.0	25.0	13.0	42.65999546499282	125.07566962800107
1289	1289.0	25.0	14.0	42.65957726452518	125.10015337380524
1290	1290.0	25.0	15.0	42.65915383942937	125.12463678751539
1291	1291.0	25.0	16.0	42.658725189812614	125.14911986501531
1292	1292.0	25.0	17.0	42.65829131578341	125.17360260218915
1293	1293.0	25.0	18.0	42.65785221745162	125.19808499492133
1294	1294.0	25.0	19.0	42.65740789492839	125.22256703909672
1295	1295.0	25.0	20.0	42.656958348326235	125.24704873060044
1296	1296.0	25.0	21.0	42.65650357775898	125.27153006531805
1297	1297.0	25.0	22.0	42.656043583341734	125.29601103913542
1298	1298.0	25.0	23.0	42.65557836519095	125.32049164793881
1299	1299.0	25.0	24.0	42.655107923424396	125.34497188761483
1300	1300.0	25.0	25.0	42.654632258161186	125.36945175405046
1301	1301.0	25.0	26.0	42.65415136952172	125.39393124313308
1302	1302.0	25.0	27.0	42.653665257627736	125.41841035075046
1303	1303.0	25.0	28.0	42.65317392260232	125.44288907279069
1304	1304.0	25.0	29.0	42.652677364569776	125.46736740514231
1305	1305.0	25.0	30.0	42.652175583655875	125.49184534369425
1306	1306.0	25.0	31.0	42.65166857998755	125.51632288433582
1307	1307.0	25.0	32.0	42.65115635369324	125.54080002295669
1308	1308.0	25.0	33.0	42.65063890490251	125.56527675544704
1309	1309.0	25.0	34.0	42.65011623374639	125.58975307769741
1310	1310.0	25.0	35.0	42.649588340357106	125.61422898559866
1311	1311.0	25.0	36.0	42.64905522486834	125.63870447504222
1312	1312.0	25.0	37.0	42.648516887415035	125.66317954191987
1313	1313.0	25.0	38.0	42.64797332813337	125.68765418212381
1314	1314.0	25.0	39.0	42.64742454716099	125.71212839154664
1315	1315.0	25.0	40.0	42.64687054463674	125.73660216608152
1316	1316.0	25.0	41.0	42.64631132070084	125.7610755016219
1317	1317.0	25.0	42.0	42.645746875494844	125.78554839406176
1318	1318.0	25.0	43.0	42.64517720916155	125.81002083929552
1319	1319.0	25.0	44.0	42.64460232184516	125.834492833218
1320	1320.0	25.0	45.0	42.64402221369116	125.85896437172451
1321	1321.0	25.0	46.0	42.64343688484631	125.88343545071086
1322	1322.0	25.0	47.0	42.6428463354588	125.90790606607324
1323	1323.0	25.0	48.0	42.64225056567802	125.93237621370838
1324	1324.0	25.0	49.0	42.641649575654725	125.95684588951343
1325	1325.0	25.0	50.0	42.641043365541016	125.98131508938606
1326	1326.0	26.0	0.0	42.68296320199576	124.75782551524381
1327	1327.0	26.0	1.0	42.6826128289764	124.782320309852
1328	1328.0	26.0	2.0	42.682257228536066	124.80681482566334
1329	1329.0	26.0	3.0	42.681896400764835	124.831309058554
1330	1330.0	26.0	4.0	42.68153034575406	124.8558030044004
1331	1331.0	26.0	5.0	42.68115906359651	124.88029665907932
1332	1332.0	26.0	6.0	42.680782554386184	124.90479001846775
1333	1333.0	26.0	7.0	42.68040081821847	124.92928307844306
1334	1334.0	26.0	8.0	42.680013855190055	124.95377583488286
1335	1335.0	26.0	9.0	42.679621665398905	124.9782682836651
1336	1336.0	26.0	10.0	42.67922424894439	125.00276042066805
1337	1337.0	26.0	11.0	42.678821605927155	125.02725224177026
1338	1338.0	26.0	12.0	42.678413736449144	125.05174374285063
1339	1339.0	26.0	13.0	42.67800064061368	125.07623491978835
1340	1340.0	26.0	14.0	42.677582318525374	125.100725768463
1341	1341.0	26.0	15.0	42.67715877029019	125.12521628475439
1342	1342.0	26.0	16.0	42.67672999601536	125.14970646454279
1343	1343.0	26.0	17.0	42.676295995809504	125.1741963037087
1344	1344.0	26.0	18.0	42.67585676978246	125.19868579813304
1345	1345.0	26.0	19.0	42.67541231804554	125.22317494369705
1346	1346.0	26.0	20.0	42.674962640711236	125.24766373628226
1347	1347.0	26.0	21.0	42.67450773789344	125.27215217177071
1348	1348.0	26.0	22.0	42.67404760970734	125.29664024604467
1349	1349.0	26.0	23.0	42.67358225626946	125.32112795498678
1350	1350.0	26.0	24.0	42.673111677697634	125.34561529448013
1351	1351.0	26.0	25.0	42.67263587411101	125.37010226040813
1352	1352.0	26.0	26.0	42.67215484563006	125.39458884865454
1353	1353.0	26.0	27.0	42.671668592376626	125.41907505510356
1354	1354.0	26.0	28.0	42.67117711447375	125.44356087563975
1355	1355.0	26.0	29.0	42.670680412045954	125.46804630614807
1356	1356.0	26.0	30.0	42.67017848521897	125.49253134251381
1357	1357.0	26.0	31.0	42.669671334119855	125.5170159806228
1358	1358.0	26.0	32.0	42.669158958877055	125.54150021636113
1359	1359.0	26.0	33.0	42.668641359620295	125.56598404561534
1360	1360.0	26.0	34.0	42.66811853648055	125.5904674642724
1361	1361.0	26.0	35.0	42.66759048959024	125.61495046821969
1362	1362.0	26.0	36.0	42.667057219083055	125.63943305334502
1363	1363.0	26.0	37.0	42.666518725093994	125.6639152155366
1364	1364.0	26.0	38.0	42.665975007759364	125.68839695068304
1365	1365.0	26.0	39.0	42.66542606721682	125.71287825467347
1366	1366.0	26.0	40.0	42.664871903605324	125.73735912339735
1367	1367.0	26.0	41.0	42.66431251706516	125.76183955274466
1368	1368.0	26.0	42.0	42.663747907737964	125.78631953860578
1369	1369.0	26.0	43.0	42.6631780757666	125.81079907687156
1370	1370.0	26.0	44.0	42.66260302129535	125.83527816343324
1371	1371.0	26.0	45.0	42.66202274446976	125.85975679418266
1372	1372.0	26.0	46.0	42.661437245436716	125.88423496501197
1373	1373.0	26.0	47.0	42.660846524344414	125.90871267181383
1374	1374.0	26.0	48.0	42.66025058134241	125.93318991048143
1375	1375.0	26.0	49.0	42.65964941658145	125.95766667690833
1376	1376.0	26.0	50.0	42.659043030213795	125.98214296698865
1377	1377.0	27.0	0.0	42.70096982713309	124.75829871969896
1378	1378.0	27.0	1.0	42.70061935221681	124.78280062473557
1379	1379.0	27.0	2.0	42.7002636483598	124.8073022507324
1380	1380.0	27.0	3.0	42.699902715652165	124.83180359356204
1381	1381.0	27.0	4.0	42.69953655418531	124.85630464909732
1382	1382.0	27.0	5.0	42.69916516405204	124.88080541321142
1383	1383.0	27.0	6.0	42.69878854534644	124.90530588177779
1384	1384.0	27.0	7.0	42.698406698163915	124.92980605067014
1385	1385.0	27.0	8.0	42.69801962260121	124.95430591576255
1386	1386.0	27.0	9.0	42.69762731875635	124.97880547292937
1387	1387.0	27.0	10.0	42.697229786728776	125.00330471804526
1388	1388.0	27.0	11.0	42.69682702661915	125.0278036469852
1389	1389.0	27.0	12.0	42.6964190385295	125.05230225562451
1390	1390.0	27.0	13.0	42.69600582256319	125.0768005398388
1391	1391.0	27.0	14.0	42.6955873788249	125.10129849550403
1392	1392.0	27.0	15.0	42.695163707420626	125.12579611849647
1393	1393.0	27.0	16.0	42.69473480845767	125.15029340469277
1394	1394.0	27.0	17.0	42.694300682044684	125.1747903499699
1395	1395.0	27.0	18.0	42.69386132829163	125.19928695020513
1396	1396.0	27.0	19.0	42.693416747309804	125.22378320127615
1397	1397.0	27.0	20.0	42.69296693921181	125.24827909906098
1398	1398.0	27.0	21.0	42.69251190411157	125.27277463943794
1399	1399.0	27.0	22.0	42.69205164212438	125.29726981828578
1400	1400.0	27.0	23.0	42.69158615336676	125.3217646314836
1401	1401.0	27.0	24.0	42.691115437956626	125.34625907491088
1402	1402.0	27.0	25.0	42.690639496013226	125.37075314444742
1403	1403.0	27.0	26.0	42.69015832765709	125.39524683597345
1404	1404.0	27.0	27.0	42.689671933010054	125.41974014536957
1405	1405.0	27.0	28.0	42.68918031219534	125.44423306851678
1406	1406.0	27.0	29.0	42.68868346533746	125.46872560129641
1407	1407.0	27.0	30.0	42.6881813925622	125.49321773959029
1408	1408.0	27.0	31.0	42.68767409399674	125.51770947928051
1409	1409.0	27.0	32.0	42.687161569769536	125.54220081624972
1410	1410.0	27.0	33.0	42.6866438200104	125.56669174638081
1411	1411.0	27.0	34.0	42.68612084485045	125.59118226555725
1412	1412.0	27.0	35.0	42.68559264442207	125.61567236966278
1413	1413.0	27.0	36.0	42.6850592188591	125.64016205458165
1414	1414.0	27.0	37.0	42.68452056829653	125.66465131619852
1415	1415.0	27.0	38.0	42.68397669287082	125.6891401503984
1416	1416.0	27.0	39.0	42.683427592719674	125.71362855306687
1417	1417.0	27.0	40.0	42.68287326798209	125.73811652008985
1418	1418.0	27.0	41.0	42.68231371879849	125.76260404735368
1419	1419.0	27.0	42.0	42.6817489453105	125.78709113074521
1420	1420.0	27.0	43.0	42.681178947661145	125.81157776615171
1421	1421.0	27.0	44.0	42.68060372599472	125.83606394946091
1422	1422.0	27.0	45.0	42.680023280456915	125.86054967656099
1423	1423.0	27.0	46.0	42.67943761119463	125.8850349433406
1424	1424.0	27.0	47.0	42.67884671835617	125.90951974568881
1425	1425.0	27.0	48.0	42.678250602091154	125.93400407949522
1426	1426.0	27.0	49.0	42.677649262550474	125.95848794064989
1427	1427.0	27.0	50.0	42.67704269988635	125.98297132504332
1428	1428.0	28.0	0.0	42.718976457169354	124.75877219906624
1429	1429.0	28.0	1.0	42.71862588033158	124.78328121865898
1430	1430.0	28.0	2.0	42.718270073032905	124.80778995896871
1431	1431.0	28.0	3.0	42.71790903536351	124.83229841586447
1432	1432.0	28.0	4.0	42.71754276741488	124.85680658521548
1433	1433.0	28.0	5.0	42.71717126927985	124.88131446289134
1434	1434.0	28.0	6.0	42.716794541052536	124.90582204476186
1435	1435.0	28.0	7.0	42.716412582828404	124.93032932669723
1436	1436.0	28.0	8.0	42.71602539470426	124.95483630456788
1437	1437.0	28.0	9.0	42.71563297677818	124.97934297424459
1438	1438.0	28.0	10.0	42.71523532914963	125.00384933159846
1439	1439.0	28.0	11.0	42.71483245191935	125.02835537250083
1440	1440.0	28.0	12.0	42.71442434518944	125.05286109282345
1441	1441.0	28.0	13.0	42.71401100906328	125.07736648843834
1442	1442.0	28.0	14.0	42.713592443645645	125.10187155521788
1443	1443.0	28.0	15.0	42.71316864904254	125.12637628903477
1444	1444.0	28.0	16.0	42.71273962536135	125.15088068576203
1445	1445.0	28.0	17.0	42.7123053727108	125.17538474127305
1446	1446.0	28.0	18.0	42.71186589120092	125.19988845144154
1447	1447.0	28.0	19.0	42.71142118094301	125.22439181214156
1448	1448.0	28.0	20.0	42.710971242049766	125.24889481924758
1449	1449.0	28.0	21.0	42.710516074635194	125.27339746863431
1450	1450.0	28.0	22.0	42.71005567881457	125.29789975617699
1451	1451.0	28.0	23.0	42.7095900547046	125.32240167775103
1452	1452.0	28.0	24.0	42.70911920242319	125.34690322923238
1453	1453.0	28.0	25.0	42.708643122089605	125.37140440649728
1454	1454.0	28.0	26.0	42.708161813824525	125.39590520542234
1455	1455.0	28.0	27.0	42.707675277749836	125.42040562188458
1456	1456.0	28.0	28.0	42.707183513988774	125.44490565176142
1457	1457.0	28.0	29.0	42.70668652266591	125.46940529093062
1458	1458.0	28.0	30.0	42.70618430390721	125.4939045352704
1459	1459.0	28.0	31.0	42.70567685783981	125.51840338065934
1460	1460.0	28.0	32.0	42.7051641845923	125.54290182297643
1461	1461.0	28.0	33.0	42.704646284294505	125.56739985810106
1462	1462.0	28.0	34.0	42.70412315707765	125.59189748191304
1463	1463.0	28.0	35.0	42.70359480307421	125.6163946902926
1464	1464.0	28.0	36.0	42.70306122241803	125.64089147912037
1465	1465.0	28.0	37.0	42.702522415244225	125.66538784427745
1466	1466.0	28.0	38.0	42.70197838168931	125.68988378164529
1467	1467.0	28.0	39.0	42.70142912189103	125.71437928710587
1468	1468.0	28.0	40.0	42.700874635988534	125.73887435654152
1469	1469.0	28.0	41.0	42.70031492412223	125.76336898583506
1470	1470.0	28.0	42.0	42.69974998643391	125.78786317086974
1471	1471.0	28.0	43.0	42.699179823066615	125.81235690752926
1472	1472.0	28.0	44.0	42.698604434164736	125.83685019169778
1473	1473.0	28.0	45.0	42.69802381987401	125.86134301925989
1474	1474.0	28.0	46.0	42.69743798034146	125.88583538610067
1475	1475.0	28.0	47.0	42.69684691571547	125.91032728810566
1476	1476.0	28.0	48.0	42.6962506261457	125.93481872116085
1477	1477.0	28.0	49.0	42.6956491117831	125.95930968115275
1478	1478.0	28.0	50.0	42.69504237278007	125.9838001639683
1479	1479.0	29.0	0.0	42.73698309032606	124.75924595358525
1480	1480.0	29.0	1.0	42.73663241154215	124.7837620918654
1481	1481.0	29.0	2.0	42.73627650077685	124.80827795061907
1482	1482.0	29.0	3.0	42.7359153581204	124.83279352571166
1483	1483.0	29.0	4.0	42.73554898366429	124.85730881300887
1484	1484.0	29.0	5.0	42.73517737750139	124.8818238083766
1485	1485.0	29.0	6.0	42.73480053972592	124.90633850768114
1486	1486.0	29.0	7.0	42.734418470433376	124.93085290678907
1487	1487.0	29.0	8.0	42.7340311697206	124.95536700156721
1488	1488.0	29.0	9.0	42.733638637685765	124.97988078788275
1489	1489.0	29.0	10.0	42.73324087442835	125.00439426160317
1490	1490.0	29.0	11.0	42.73283788004913	125.02890741859628
1491	1491.0	29.0	12.0	42.73242965465031	125.05342025473016
1492	1492.0	29.0	13.0	42.732016198335316	125.07793276587331
1493	1493.0	29.0	14.0	42.731597511208946	125.10244494789445
1494	1494.0	29.0	15.0	42.73117359337728	125.12695679666274
1495	1495.0	29.0	16.0	42.730744444947796	125.15146830804757
1496	1496.0	29.0	17.0	42.7303100660292	125.17597947791874
1497	1497.0	29.0	18.0	42.729870456731604	125.20049030214643
1498	1498.0	29.0	19.0	42.72942561716641	125.22500077660105
1499	1499.0	29.0	20.0	42.72897554744637	125.24951089715347
1500	1500.0	29.0	21.0	42.72852024768553	125.27402065967489
1501	1501.0	29.0	22.0	42.7280597179992	125.29853006003684
1502	1502.0	29.0	23.0	42.72759395850419	125.32303909411127
1503	1503.0	29.0	24.0	42.72712296931842	125.34754775777044
1504	1504.0	29.0	25.0	42.72664675056135	125.37205604688702
1505	1505.0	29.0	26.0	42.726165302353515	125.3965639573341
1506	1506.0	29.0	27.0	42.725678624817014	125.42107148498506
1507	1507.0	29.0	28.0	42.72518671807514	125.44557862571374
1508	1508.0	29.0	29.0	42.724689582252495	125.47008537539435
1509	1509.0	29.0	30.0	42.72418721747509	125.49459172990146
1510	1510.0	29.0	31.0	42.72367962387021	125.5190976851101
1511	1511.0	29.0	32.0	42.72316680156641	125.5436032368957
1512	1512.0	29.0	33.0	42.72264875069368	125.56810838113404
1513	1513.0	29.0	34.0	42.72212547138321	125.59261311370135
1514	1514.0	29.0	35.0	42.721596963767624	125.61711743047425
1515	1515.0	29.0	36.0	42.72106322798083	125.64162132732989
1516	1516.0	29.0	37.0	42.720524264158016	125.66612480014567
1517	1517.0	29.0	38.0	42.719980072435746	125.69062784479955
1518	1518.0	29.0	39.0	42.71943065295187	125.71513045716985
1519	1519.0	29.0	40.0	42.71887600584558	125.7396326331354
1520	1520.0	29.0	41.0	42.71831613125737	125.7641343685754
1521	1521.0	29.0	42.0	42.717751029329094	125.78863565936953
1522	1522.0	29.0	43.0	42.71718070020388	125.8131365013979
1523	1523.0	29.0	44.0	42.716605144026204	125.83763689054112
1524	1524.0	29.0	45.0	42.71602436094188	125.86213682268017
1525	1525.0	29.0	46.0	42.715438351098015	125.88663629369661
1526	1526.0	29.0	47.0	42.714847114643035	125.91113529947236
1527	1527.0	29.0	48.0	42.714250651726694	125.93563383588989
1528	1528.0	29.0	49.0	42.71364896250008	125.96013189883206
1529	1529.0	29.0	50.0	42.71304204711563	125.98462948418229
1530	1530.0	30.0	0.0	42.754989724824256	124.75971998349586
1531	1531.0	30.0	1.0	42.7546389440696	124.78424324459833
1532	1532.0	30.0	2.0	42.75428292981269	124.80876622593058
1533	1533.0	30.0	3.0	42.75392168214376	124.83328892335436
1534	1534.0	30.0	4.0	42.75355520115446	124.85781133273173
1535	1535.0	30.0	5.0	42.75318348693763	124.88233344992511
1536	1536.0	30.0	6.0	42.75280653958755	124.90685527079714
1537	1537.0	30.0	7.0	42.75242435919979	124.93137679121075
1538	1538.0	30.0	8.0	42.75203694587121	124.9558980070292
1539	1539.0	30.0	9.0	42.751644299700025	124.98041891411609
1540	1540.0	30.0	10.0	42.75124642078583	125.00493950833528
1541	1541.0	30.0	11.0	42.75084330922942	125.02945978555098
1542	1542.0	30.0	12.0	42.75043496513303	125.05397974162771
1543	1543.0	30.0	13.0	42.75002138860017	125.0784993724303
1544	1544.0	30.0	14.0	42.74960257973567	125.10301867382397
1545	1545.0	30.0	15.0	42.74917853864571	125.1275376416742
1546	1546.0	30.0	16.0	42.748749265437745	125.15205627184683
1547	1547.0	30.0	17.0	42.74831476022067	125.17657456020805
1548	1548.0	30.0	18.0	42.74787502310455	125.20109250262442
1549	1549.0	30.0	19.0	42.747430054200855	125.2256100949628
1550	1550.0	30.0	20.0	42.74697985362243	125.25012733309045
1551	1551.0	30.0	21.0	42.74652442148332	125.27464421287497
1552	1552.0	30.0	22.0	42.74606375789902	125.2991607301843
1553	1553.0	30.0	23.0	42.74559786298627	125.32367688088678
1554	1554.0	30.0	24.0	42.74512673686315	125.34819266085111
1555	1555.0	30.0	25.0	42.74465037964907	125.37270806594637
1556	1556.0	30.0	26.0	42.74416879146478	125.39722309204201
1557	1557.0	30.0	27.0	42.74368197243234	125.4217377350079
1558	1558.0	30.0	28.0	42.7431899226751	125.4462519907142
1559	1559.0	30.0	29.0	42.7426926423178	125.47076585503157
1560	1560.0	30.0	30.0	42.74219013148647	125.49527932383104
1561	1561.0	30.0	31.0	42.741682390308455	125.51979239298399
1562	1562.0	30.0	32.0	42.74116941891244	125.54430505836227
1563	1563.0	30.0	33.0	42.740651217428386	125.56881731583809
1564	1564.0	30.0	34.0	42.74012778598766	125.59332916128407
1565	1565.0	30.0	35.0	42.739599124722886	125.61784059057331
1566	1566.0	30.0	36.0	42.73906523376805	125.64235159957927
1567	1567.0	30.0	37.0	42.738526113258416	125.66686218417587
1568	1568.0	30.0	38.0	42.73798176333062	125.69137234023742
1569	1569.0	30.0	39.0	42.737432184122625	125.71588206363869
1570	1570.0	30.0	40.0	42.73687737577364	125.74039135025488
1571	1571.0	30.0	41.0	42.73631733842428	125.76490019596166
1572	1572.0	30.0	42.0	42.735752072216435	125.7894085966351
1573	1573.0	30.0	43.0	42.73518157729334	125.81391654815178
1574	1574.0	30.0	44.0	42.73460585379953	125.83842404638865
1575	1575.0	30.0	45.0	42.73402490188091	125.8629310872232
1576	1576.0	30.0	46.0	42.73343872168462	125.8874376665333
1577	1577.0	30.0	47.0	42.73284731335924	125.91194378019739
1578	1578.0	30.0	48.0	42.73225067705455	125.9364494240943
1579	1579.0	30.0	49.0	42.731648812921726	125.96095459410337
1580	1580.0	30.0	50.0	42.73104172111328	125.98545928610442
1581	1581.0	31.0	0.0	42.77299635888443	124.76019428903825
1582	1582.0	31.0	1.0	42.77264547613439	124.78472467710155
1583	1583.0	31.0	2.0	42.77228935836086	124.80925478515056
1584	1584.0	31.0	3.0	42.77192800565414	124.83378460904345
1585	1585.0	31.0	4.0	42.771561418105875	124.8583141446387
1586	1586.0	31.0	5.0	42.77118959580901	124.88284338779505
1587	1587.0	31.0	6.0	42.77081253885788	124.90737233437157
1588	1588.0	31.0	7.0	42.77043024734803	124.93190098022761
1589	1589.0	31.0	8.0	42.77004272137644	124.95642932122281
1590	1590.0	31.0	9.0	42.76964996104139	124.98095735321714
1591	1591.0	31.0	10.0	42.76925196644243	125.00548507207091
1592	1592.0	31.0	11.0	42.768848737680536	125.0300124736447
1593	1593.0	31.0	12.0	42.768440274857916	125.05453955379942
1594	1594.0	31.0	13.0	42.76802657807814	125.07906630839634
1595	1595.0	31.0	14.0	42.76760764744614	125.10359273329696
1596	1596.0	31.0	15.0	42.76718348306811	125.1281188243633
1597	1597.0	31.0	16.0	42.766754085051566	125.15264457745754
1598	1598.0	31.0	17.0	42.76631945350548	125.17716998844227
1599	1599.0	31.0	18.0	42.76587958853994	125.20169505318046
1600	1600.0	31.0	19.0	42.76543449026655	125.22621976753535
1601	1601.0	31.0	20.0	42.76498415879812	125.25074412737064
1602	1602.0	31.0	21.0	42.76452859424884	125.2752681285503
1603	1603.0	31.0	22.0	42.7640677967342	125.29979176693865
1604	1604.0	31.0	23.0	42.76360176637104	125.32431503840053
1605	1605.0	31.0	24.0	42.76313050327748	125.34883793880094
1606	1606.0	31.0	25.0	42.762654007573026	125.37336046400542
1607	1607.0	31.0	26.0	42.762172279378476	125.39788260987979
1608	1608.0	31.0	27.0	42.76168531881591	125.42240437229033
1609	1609.0	31.0	28.0	42.76119312600881	125.44692574710368
1610	1610.0	31.0	29.0	42.760695701082	125.47144673018681
1611	1611.0	31.0	30.0	42.76019304416148	125.4959673174072
1612	1612.0	31.0	31.0	42.75968515537471	125.52048750463263
1613	1613.0	31.0	32.0	42.75917203485045	125.54500728773138
1614	1614.0	31.0	33.0	42.758653682718766	125.56952666257202
1615	1615.0	31.0	34.0	42.75813009911104	125.59404562502364
1616	1616.0	31.0	35.0	42.75760128416001	125.61856417095572
1617	1617.0	31.0	36.0	42.75706723799968	125.64308229623813
1618	1618.0	31.0	37.0	42.75652796076541	125.66759999674117
1619	1619.0	31.0	38.0	42.75598345259393	125.69211726833564
1620	1620.0	31.0	39.0	42.75543371362326	125.71663410689266
1621	1621.0	31.0	40.0	42.75487874399267	125.74115050828387
1622	1622.0	31.0	41.0	42.75431854384288	125.76566646838133
1623	1623.0	31.0	42.0	42.75375311331583	125.79018198305756
1624	1624.0	31.0	43.0	42.75318245255484	125.81469704818551
1625	1625.0	31.0	44.0	42.752606561704546	125.83921165963861
1626	1626.0	31.0	45.0	42.75202544091086	125.86372581329069
1627	1627.0	31.0	46.0	42.75143909032109	125.88823950501612
1628	1628.0	31.0	47.0	42.75084751008383	125.91275273068969
1629	1629.0	31.0	48.0	42.750250700348964	125.93726548618666
1630	1630.0	31.0	49.0	42.74964866126777	125.96177776738284
1631	1631.0	31.0	50.0	42.74904139299279	125.98628957015438
1632	1632.0	32.0	0.0	42.791002990726554	124.76066887045288
1633	1633.0	32.0	1.0	42.79065200595651	124.78520638961912
1634	1634.0	32.0	2.0	42.790295784641344	124.80974362852672
1635	1635.0	32.0	3.0	42.78993432687143	124.83428058303025
1636	1636.0	32.0	4.0	42.78956763273848	124.85881724898458
1637	1637.0	32.0	5.0	42.78919570233548	124.88335362224485
1638	1638.0	32.0	6.0	42.78881853575675	124.90788969866654
1639	1639.0	32.0	7.0	42.788436133098	124.93242547410534
1640	1640.0	32.0	8.0	42.788048494456206	124.95696094441732
1641	1641.0	32.0	9.0	42.78765561992967	124.98149610545885
1642	1642.0	32.0	10.0	42.787257509618065	125.00603095308658
1643	1643.0	32.0	11.0	42.78685416362235	125.03056548315753
1644	1644.0	32.0	12.0	42.78644558204481	125.05509969152901
1645	1645.0	32.0	13.0	42.78603176498909	125.07963357405862
1646	1646.0	32.0	14.0	42.78561271256016	125.10416712660437
1647	1647.0	32.0	15.0	42.78518842486429	125.12870034502457
1648	1648.0	32.0	16.0	42.784758902009045	125.15323322517781
1649	1649.0	32.0	17.0	42.78432414410341	125.17776576292313
1650	1650.0	32.0	18.0	42.78388415125759	125.20229795411981
1651	1651.0	32.0	19.0	42.783438923583226	125.22682979462759
1652	1652.0	32.0	20.0	42.7829884611932	125.25136128030651
1653	1653.0	32.0	21.0	42.78253276420174	125.27589240701694
1654	1654.0	32.0	22.0	42.782071832724434	125.30042317061962
1655	1655.0	32.0	23.0	42.78160566687814	125.32495356697574
1656	1656.0	32.0	24.0	42.78113426678107	125.34948359194678
1657	1657.0	32.0	25.0	42.7806576325528	125.3740132413946
1658	1658.0	32.0	26.0	42.78017576431415	125.39854251118147
1659	1659.0	32.0	27.0	42.77968866218731	125.42307139717005
1660	1660.0	32.0	28.0	42.77919632629584	125.44759989522338
1661	1661.0	32.0	29.0	42.77869875676454	125.47212800120487
1662	1662.0	32.0	30.0	42.778195953719596	125.49665571097836
1663	1663.0	32.0	31.0	42.77768791728846	125.52118302040806
1664	1664.0	32.0	32.0	42.77717464759997	125.54570992535862
1665	1665.0	32.0	33.0	42.77665614478426	125.57023642169506
1666	1666.0	32.0	34.0	42.776132408972806	125.59476250528284
1667	1667.0	32.0	35.0	42.77560344029841	125.61928817198786
1668	1668.0	32.0	36.0	42.77506923889513	125.6438134176764
1669	1669.0	32.0	37.0	42.77452980489843	125.66833823821518
1670	1670.0	32.0	38.0	42.773985138445084	125.69286262947135
1671	1671.0	32.0	39.0	42.77343523967317	125.71738658731252
1672	1672.0	32.0	40.0	42.77288010872205	125.74191010760667
1673	1673.0	32.0	41.0	42.77231974573254	125.76643318622233
1674	1674.0	32.0	42.0	42.77175415084663	125.79095581902837
1675	1675.0	32.0	43.0	42.77118332420773	125.8154780018942
1676	1676.0	32.0	44.0	42.77060726596055	125.83999973068963
1677	1677.0	32.0	45.0	42.77002597625109	125.86452100128494
1678	1678.0	32.0	46.0	42.76943945522669	125.88904180955086
1679	1679.0	32.0	47.0	42.7688477030361	125.91356215135865
1680	1680.0	32.0	48.0	42.76825071982923	125.93808202257996
1681	1681.0	32.0	49.0	42.76764850575743	125.96260141908697
1682	1682.0	32.0	50.0	42.76704106097331	125.98712033675231
1683	1683.0	33.0	0.0	42.80900961857011	124.76114372798045
1684	1684.0	33.0	1.0	42.808658531755356	124.78568838239534
1685	1685.0	33.0	2.0	42.80830220687357	124.81023275630695
1686	1686.0	33.0	3.0	42.807940644015076	124.8347768455663
1687	1687.0	33.0	4.0	42.80757384327169	124.85932064602457
1688	1688.0	33.0	5.0	42.8072018047364	124.88386415353334
1689	1689.0	33.0	6.0	42.80682452850363	124.90840736394443
1690	1690.0	33.0	7.0	42.80644201466911	124.93295027310995
1691	1691.0	33.0	8.0	42.806054263329855	124.95749287688236
1692	1692.0	33.0	9.0	42.80566127458426	124.98203517111439
1693	1693.0	33.0	10.0	42.80526304853204	125.00657715165912
1694	1694.0	33.0	11.0	42.80485958527416	125.0311188143699
1695	1695.0	33.0	12.0	42.804450884913	125.05566015510048
1696	1696.0	33.0	13.0	42.80403694755229	125.08020116970486
1697	1697.0	33.0	14.0	42.80361777329703	125.1047418540374
1698	1698.0	33.0	15.0	42.80319336225349	125.12928220395278
1699	1699.0	33.0	16.0	42.80276371452939	125.15382221530606
1700	1700.0	33.0	17.0	42.80232883023368	125.17836188395262
1701	1701.0	33.0	18.0	42.80188870947671	125.20290120574816
1702	1702.0	33.0	19.0	42.80144335237011	125.2274401765488
1703	1703.0	33.0	20.0	42.80099275902687	125.2519787922109
1704	1704.0	33.0	21.0	42.80053692956127	125.27651704859136
1705	1705.0	33.0	22.0	42.800075864088896	125.30105494154725
1706	1706.0	33.0	23.0	42.79960956272675	125.3255924669361
1707	1707.0	33.0	24.0	42.79913802559312	125.35012962061587
1708	1708.0	33.0	25.0	42.79866125280754	125.37466639844479
1709	1709.0	33.0	26.0	42.79817924449098	125.39920279628151
1710	1710.0	33.0	27.0	42.79769200076569	125.42373880998512
1711	1711.0	33.0	28.0	42.79719952175527	125.44827443541502
1712	1712.0	33.0	29.0	42.79670180758458	125.47280966843101
1713	1713.0	33.0	30.0	42.796198858379896	125.49734450489338
1714	1714.0	33.0	31.0	42.795690674268755	125.52187894066272
1715	1715.0	33.0	32.0	42.79517725538001	125.54641297160003
1716	1716.0	33.0	33.0	42.79465860184393	125.57094659356682
1717	1717.0	33.0	34.0	42.79413471379198	125.5954798024249
1718	1718.0	33.0	35.0	42.793605591357085	125.62001259403657
1719	1719.0	33.0	36.0	42.79307123467338	125.64454496426448
1720	1720.0	33.0	37.0	42.792531643876394	125.66907690897185
1721	1721.0	33.0	38.0	42.79198681910295	125.69360842402214
1722	1722.0	33.0	39.0	42.79143676049122	125.71813950527941
1723	1723.0	33.0	40.0	42.79088146818066	125.74267014860807
1724	1724.0	33.0	41.0	42.79032094231212	125.76720034987298
1725	1725.0	33.0	42.0	42.7897551830277	125.7917301049395
1726	1726.0	33.0	43.0	42.78918419047086	125.81625940967338
1727	1727.0	33.0	44.0	42.78860796478635	125.84078825994085
1728	1728.0	33.0	45.0	42.78802650612036	125.86531665160862
1729	1729.0	33.0	46.0	42.787439814620214	125.88984458054385
1730	1730.0	33.0	47.0	42.786847890434764	125.91437204261413
1731	1731.0	33.0	48.0	42.786250733714006	125.93889903368759
1732	1732.0	33.0	49.0	42.785648344609385	125.96342554963283
1733	1733.0	33.0	50.0	42.785040723273596	125.98795158631886
1734	1734.0	34.0	0.0	42.827016240634016	124.76161886186199
1735	1735.0	34.0	1.0	42.82666505174994	124.78617065567482
1736	1736.0	34.0	2.0	42.82630862327645	124.81072216873955
1737	1737.0	34.0	3.0	42.825946955304005	124.83527339690343
1738	1738.0	34.0	4.0	42.82558004792438	124.85982433601414
1739	1739.0	34.0	5.0	42.82520790123069	124.88437498191955
1740	1740.0	34.0	6.0	42.82483051531736	124.90892533046791
1741	1741.0	34.0	7.0	42.82444789028019	124.93347537750773
1742	1742.0	34.0	8.0	42.82406002621627	124.9580251188878
1743	1743.0	34.0	9.0	42.82366692322401	124.98257455045729
1744	1744.0	34.0	10.0	42.82326858140316	125.00712366806562
1745	1745.0	34.0	11.0	42.8228650008548	125.03167246756259
1746	1746.0	34.0	12.0	42.822456181681346	125.05622094479821
1747	1747.0	34.0	13.0	42.822042123986584	125.08076909562298
1748	1748.0	34.0	14.0	42.821622827875494	125.10531691588763
1749	1749.0	34.0	15.0	42.8211982934545	125.12986440144317
1750	1750.0	34.0	16.0	42.82076852083134	125.15441154814113
1751	1751.0	34.0	17.0	42.82033351011505	125.17895835183319
1752	1752.0	34.0	18.0	42.81989326141601	125.20350480837152
1753	1753.0	34.0	19.0	42.819447774845926	125.22805091360853
1754	1754.0	34.0	20.0	42.81899705051781	125.2525966633971
1755	1755.0	34.0	21.0	42.81854108854602	125.27714205359038
1756	1756.0	34.0	22.0	42.818079889046274	125.30168708004194
1757	1757.0	34.0	23.0	42.817613452135525	125.32623173860566
1758	1758.0	34.0	24.0	42.81714177793218	125.35077602513587
1759	1759.0	34.0	25.0	42.81666486655586	125.37531993548721
1760	1760.0	34.0	26.0	42.81618271812757	125.39986346551477
1761	1761.0	34.0	27.0	42.815695332769614	125.42440661107395
1762	1762.0	34.0	28.0	42.815202710605654	125.44894936802058
1763	1763.0	34.0	29.0	42.814704851760666	125.47349173221087
1764	1764.0	34.0	30.0	42.814201756360944	125.49803369950149
1765	1765.0	34.0	31.0	42.81369342453411	125.52257526574942
1766	1766.0	34.0	32.0	42.813179856409086	125.5471164268121
1767	1767.0	34.0	33.0	42.81266105211621	125.57165717854734
1768	1768.0	34.0	34.0	42.812137011787044	125.59619751681345
1769	1769.0	34.0	35.0	42.81160773555452	125.62073743746905
1770	1770.0	34.0	36.0	42.81107322355287	125.64527693637325
1771	1771.0	34.0	37.0	42.81053347591772	125.66981600938561
1772	1772.0	34.0	38.0	42.80998849278597	125.69435465236607
1773	1773.0	34.0	39.0	42.80943827429582	125.71889286117501
1774	1774.0	34.0	40.0	42.80888282058687	125.74343063167329
1775	1775.0	34.0	41.0	42.80832213179996	125.76796795972214
1776	1776.0	34.0	42.0	42.80775620807732	125.79250484118334
1777	1777.0	34.0	43.0	42.80718504956248	125.81704127191902
1778	1778.0	34.0	44.0	42.80660865640026	125.84157724779186
1779	1779.0	34.0	45.0	42.80602702873692	125.86611276466493
1780	1780.0	34.0	46.0	42.80544016671991	125.89064781840183
1781	1781.0	34.0	47.0	42.80484807049805	125.91518240486653
1782	1782.0	34.0	48.0	42.804250740221555	125.93971651992356
1783	1783.0	34.0	49.0	42.803648176041854	125.96425015943797
1784	1784.0	34.0	50.0	42.80304037811177	125.98878331927511
1785	1785.0	35.0	0.0	42.84502285513675	124.76209427233874
1786	1786.0	35.0	1.0	42.84467156415865	124.78665320970254
1787	1787.0	35.0	2.0	42.84431503206841	124.81121186607301
1788	1788.0	35.0	3.0	42.8439532589566	124.83577023729381
1789	1789.0	35.0	4.0	42.84358624491496	124.86032831920903
1790	1790.0	35.0	5.0	42.84321399003669	124.8848861076629
1791	1791.0	35.0	6.0	42.84283649441631	124.90944359850002
1792	1792.0	35.0	7.0	42.84245375814962	124.9340007875653
1793	1793.0	35.0	8.0	42.84206578133377	124.95855767070393
1794	1794.0	35.0	9.0	42.8416725640672	124.9831142437614
1795	1795.0	35.0	10.0	42.84127410644979	125.00767050258358
1796	1796.0	35.0	11.0	42.84087040858259	125.0322264430166
1797	1797.0	35.0	12.0	42.84046147056813	125.05678206090688
1798	1798.0	35.0	13.0	42.84004729251016	125.08133735210131
1799	1799.0	35.0	14.0	42.83962787451382	125.10589231244695
1800	1800.0	35.0	15.0	42.839203216685576	125.13044693779126
1801	1801.0	35.0	16.0	42.83877331913318	125.1550012239821
1802	1802.0	35.0	17.0	42.83833818196577	125.17955516686757
1803	1803.0	35.0	18.0	42.83789780529371	125.2041087622962
1804	1804.0	35.0	19.0	42.83745218922881	125.22866200611679
1805	1805.0	35.0	20.0	42.8370013338842	125.25321489417861
1806	1806.0	35.0	21.0	42.83654523937423	125.2777674223312
1807	1807.0	35.0	22.0	42.83608390581468	125.30231958642449
1808	1808.0	35.0	23.0	42.83561733332262	125.3268713823088
1809	1809.0	35.0	24.0	42.83514552201642	125.35142280583479
1810	1810.0	35.0	25.0	42.834668472015856	125.37597385285352
1811	1811.0	35.0	26.0	42.83418618344197	125.40052451921643
1812	1812.0	35.0	27.0	42.83369865641715	125.42507480077538
1813	1813.0	35.0	28.0	42.83320589106507	125.44962469338252
1814	1814.0	35.0	29.0	42.83270788751083	125.47417419289052
1815	1815.0	35.0	30.0	42.83220464588073	125.49872329515235
1816	1816.0	35.0	31.0	42.83169616630252	125.52327199602145
1817	1817.0	35.0	32.0	42.83118244890519	125.54782029135161
1818	1818.0	35.0	33.0	42.83066349381909	125.57236817699707
1819	1819.0	35.0	34.0	42.83013930117588	125.59691564881254
1820	1820.0	35.0	35.0	42.8296098711086	125.62146270265298
1821	1821.0	35.0	36.0	42.829075203751515	125.64600933437397
1822	1822.0	35.0	37.0	42.82853529924034	125.67055553983137
1823	1823.0	35.0	38.0	42.827990157712	125.6951013148816
1824	1824.0	35.0	39.0	42.82743977930483	125.71964665538137
1825	1825.0	35.0	40.0	42.82688416415848	125.74419155718796
1826	1826.0	35.0	41.0	42.82632331241388	125.76873601615905
1827	1827.0	35.0	42.0	42.825757224213305	125.79328002815275
1828	1828.0	35.0	43.0	42.82518589970037	125.81782358902761
1829	1829.0	35.0	44.0	42.82460933902004	125.8423666946427
1830	1830.0	35.0	45.0	42.82402754231855	125.86690934085753
1831	1831.0	35.0	46.0	42.82344050974348	125.89145152353204
1832	1832.0	35.0	47.0	42.822848241443715	125.91599323852668
1833	1833.0	35.0	48.0	42.82225073756956	125.94053448170231
1834	1834.0	35.0	49.0	42.82164799827251	125.96507524892039
1835	1835.0	35.0	50.0	42.821040023705486	125.98961553604272
1836	1836.0	36.0	0.0	42.86302946029618	124.76256995965234
1837	1837.0	36.0	1.0	42.862678067199354	124.78713604472364
1838	1838.0	36.0	2.0	42.86232143146735	124.81170184855611
1839	1839.0	36.0	3.0	42.86195955319069	124.8362673669899
1840	1840.0	36.0	4.0	42.86159243246128	124.86083259586529
1841	1841.0	36.0	5.0	42.861220069372294	124.88539753102303
1842	1842.0	36.0	6.0	42.860842464018326	124.909962168304
1843	1843.0	36.0	7.0	42.8604596164952	124.93452650354956
1844	1844.0	36.0	8.0	42.860071526900136	124.95909053260121
1845	1845.0	36.0	9.0	42.85967819533168	124.98365425130088
1846	1846.0	36.0	10.0	42.85927962188966	125.00821765549075
1847	1847.0	36.0	11.0	42.858875806675265	125.03278074101335
1848	1848.0	36.0	12.0	42.858466749791056	125.05734350371152
1849	1849.0	36.0	13.0	42.8580524513408	125.08190593942845
1850	1850.0	36.0	14.0	42.857632911429754	125.10646804400764
1851	1851.0	36.0	15.0	42.857208130164416	125.13102981329293
1852	1852.0	36.0	16.0	42.85677810765258	125.1555912431285
1853	1853.0	36.0	17.0	42.856342844003436	125.18015232935888
1854	1854.0	36.0	18.0	42.85590233932746	125.20471306782895
1855	1855.0	36.0	19.0	42.855456593736484	125.22927345438394
1856	1856.0	36.0	20.0	42.85500560734366	125.25383348486942
1857	1857.0	36.0	21.0	42.854549380263485	125.27839315513138
1858	1858.0	36.0	22.0	42.85408791261173	125.30295246101612
1859	1859.0	36.0	23.0	42.853621204505565	125.32751139837029
1860	1860.0	36.0	24.0	42.85314925606342	125.35206996304102
1861	1861.0	36.0	25.0	42.8526720674051	125.3766281508757
1862	1862.0	36.0	26.0	42.85218963865175	125.40118595772218
1863	1863.0	36.0	27.0	42.851701969925784	125.42574337942864
1864	1864.0	36.0	28.0	42.85120906135102	125.45030041184371
1865	1865.0	36.0	29.0	42.85071091305253	125.47485705081635
1866	1866.0	36.0	30.0	42.85020752515676	125.49941329219604
1867	1867.0	36.0	31.0	42.84969889779146	125.52396913183246
1868	1868.0	36.0	32.0	42.84918503108571	125.54852456557589
1869	1869.0	36.0	33.0	42.84866592516997	125.57307958927694
1870	1870.0	36.0	34.0	42.848141580175955	125.59763419878666
1871	1871.0	36.0	35.0	42.84761199623672	125.62218838995649
1872	1872.0	36.0	36.0	42.84707717348669	125.64674215863829
1873	1873.0	36.0	37.0	42.846537112061554	125.67129550068442
1874	1874.0	36.0	38.0	42.84599181209841	125.6958484119476
1875	1875.0	36.0	39.0	42.8454412737356	125.72040088828098
1876	1876.0	36.0	40.0	42.84488549711284	125.74495292553823
1877	1877.0	36.0	41.0	42.8443244823712	125.76950451957342
1878	1878.0	36.0	42.0	42.84375822965298	125.79405566624104
1879	1879.0	36.0	43.0	42.84318673910189	125.81860636139604
1880	1880.0	36.0	44.0	42.84261001086291	125.84315660089392
1881	1881.0	36.0	45.0	42.84202804508244	125.86770638059053
1882	1882.0	36.0	46.0	42.84144084190812	125.89225569634223
1883	1883.0	36.0	47.0	42.84084840148893	125.91680454400586
1884	1884.0	36.0	48.0	42.84025072397516	125.94135291943873
1885	1885.0	36.0	49.0	42.8396478095185	125.9659008184986
1886	1886.0	36.0	50.0	42.83903965827189	125.99044823704378
1887	1887.0	37.0	0.0	42.88103605432973	124.76304592404455
1888	1888.0	37.0	1.0	42.88068455908949	124.78761916098357
1889	1889.0	37.0	2.0	42.88032781969062	124.81219211643803
1890	1890.0	37.0	3.0	42.87996583622372	124.83676478624436
1891	1891.0	37.0	4.0	42.879598608780675	124.86133716623931
1892	1892.0	37.0	5.0	42.879226137454815	124.88590925225992
1893	1893.0	37.0	6.0	42.878848422340695	124.91048104014352
1894	1894.0	37.0	7.0	42.87846546353423	124.93505252572774
1895	1895.0	37.0	8.0	42.87807726113271	124.95962370485056
1896	1896.0	37.0	9.0	42.87768381523469	124.9841945733502
1897	1897.0	37.0	10.0	42.87728512594008	125.00876512706523
1898	1898.0	37.0	11.0	42.8768811933501	125.0333353618346
1899	1899.0	37.0	12.0	42.87647201756737	125.05790527349747
1900	1900.0	37.0	13.0	42.876057598695766	125.08247485789342
1901	1901.0	37.0	14.0	42.875637936840526	125.1070441108623
1902	1902.0	37.0	15.0	42.87521303210821	125.13161302824436
1903	1903.0	37.0	16.0	42.87478288460674	125.15618160588014
1904	1904.0	37.0	17.0	42.87434749444528	125.18074983961054
1905	1905.0	37.0	18.0	42.873906861734454	125.20531772527683
1906	1906.0	37.0	19.0	42.873460986586046	125.22988525872059
1907	1907.0	37.0	20.0	42.87300986911338	125.25445243578382
1908	1908.0	37.0	21.0	42.872553509430915	125.27901925230883
1909	1909.0	37.0	22.0	42.872091907654536	125.30358570413831
1910	1910.0	37.0	23.0	42.87162506390146	125.32815178711536
1911	1911.0	37.0	24.0	42.871152978290205	125.35271749708336
1912	1912.0	37.0	25.0	42.87067565094064	125.37728282988616
1913	1913.0	37.0	26.0	42.870193081973945	125.40184778136798
1914	1914.0	37.0	27.0	42.869705271512615	125.42641234737339
1915	1915.0	37.0	28.0	42.86921221968053	125.45097652374736
1916	1916.0	37.0	29.0	42.86871392660281	125.4755403063353
1917	1917.0	37.0	30.0	42.868210392406	125.50010369098297
1918	1918.0	37.0	31.0	42.867701617217904	125.52466667353656
1919	1919.0	37.0	32.0	42.86718760116766	125.54922924984263
1920	1920.0	37.0	33.0	42.866668344385815	125.57379141574825
1921	1921.0	37.0	34.0	42.866143847004174	125.59835316710077
1922	1922.0	37.0	35.0	42.865614109155814	125.62291449974806
1923	1923.0	37.0	36.0	42.86507913097525	125.64747540953842
1924	1924.0	37.0	37.0	42.86453891259827	125.6720358923205
1925	1925.0	37.0	38.0	42.86399345416201	125.69659594394344
1926	1926.0	37.0	39.0	42.863442755804904	125.72115556025682
1927	1927.0	37.0	40.0	42.86288681766676	125.74571473711066
1928	1928.0	37.0	41.0	42.86232563988863	125.7702734703554
1929	1929.0	37.0	42.0	42.86175922261304	125.79483175584198
1930	1930.0	37.0	43.0	42.86118756598367	125.81938958942173
1931	1931.0	37.0	44.0	42.86061067014562	125.84394696694648
1932	1932.0	37.0	45.0	42.860028535245334	125.86850388426849
1933	1933.0	37.0	46.0	42.85944116143054	125.89306033724057
1934	1934.0	37.0	47.0	42.85884854885031	125.9176163217159
1935	1935.0	37.0	48.0	42.85825069765506	125.94217183354819
1936	1936.0	37.0	49.0	42.857647607996476	125.96672686859164
1937	1937.0	37.0	50.0	42.857039280027614	125.99128142270087
1938	1938.0	38.0	0.0	42.89904263545427	124.76352216575756
1939	1939.0	38.0	1.0	42.89869103804592	124.78810255872814
1940	1940.0	38.0	2.0	42.898334194955105	124.81268266996811
1941	1941.0	38.0	3.0	42.89797210627248	124.83726249531026
1942	1942.0	38.0	4.0	42.89760477209005	124.86184203058772
1943	1943.0	38.0	5.0	42.897232192501114	124.88642127163389
1944	1944.0	38.0	6.0	42.89685436760027	124.91100021428244
1945	1945.0	38.0	7.0	42.89647129748358	124.93557885436742
1946	1946.0	38.0	8.0	42.896082982248295	124.9601571877231
1947	1947.0	38.0	9.0	42.89568942199305	124.98473521018417
1948	1948.0	38.0	10.0	42.895290616817796	125.00931291758549
1949	1949.0	38.0	11.0	42.894886566823864	125.03389030576237
1950	1950.0	38.0	12.0	42.89447727211385	125.0584673705504
1951	1951.0	38.0	13.0	42.89406273279177	125.08304410778547
1952	1952.0	38.0	14.0	42.89364294896284	125.10762051330386
1953	1953.0	38.0	15.0	42.89321792073371	125.13219658294213
1954	1954.0	38.0	16.0	42.89278764821234	125.15677231253721
1955	1955.0	38.0	17.0	42.89235213150799	125.18134769792637
1956	1956.0	38.0	18.0	42.89191137073131	125.2059227349473
1957	1957.0	38.0	19.0	42.891465365994186	125.2304974194379
1958	1958.0	38.0	20.0	42.89101411740992	125.25507174723651
1959	1959.0	38.0	21.0	42.89055762509313	125.2796457141819
1960	1960.0	38.0	22.0	42.89009588915971	125.30421931611308
1961	1961.0	38.0	23.0	42.88962890972694	125.32879254886949
1962	1962.0	38.0	24.0	42.8891566869134	125.35336540829097
1963	1963.0	38.0	25.0	42.88867922083904	125.37793789021768
1964	1964.0	38.0	26.0	42.88819651162509	125.40250999049026
1965	1965.0	38.0	27.0	42.8877085593941	125.42708170494961
1966	1966.0	38.0	28.0	42.887215364270034	125.45165302943714
1967	1967.0	38.0	29.0	42.88671692637812	125.47622395979457
1968	1968.0	38.0	30.0	42.88621324584491	125.50079449186407
1969	1969.0	38.0	31.0	42.885704322798276	125.52536462148821
1970	1970.0	38.0	32.0	42.885190157367475	125.54993434450995
1971	1971.0	38.0	33.0	42.88467074968307	125.57450365677265
1972	1972.0	38.0	34.0	42.88414609987691	125.59907255412016
1973	1973.0	38.0	35.0	42.883616208082245	125.62364103239666
1974	1974.0	38.0	36.0	42.883081074433605	125.64820908744684
1975	1975.0	38.0	37.0	42.88254069906683	125.67277671511576
1976	1976.0	38.0	38.0	42.881995082119154	125.69734391124891
1977	1977.0	38.0	39.0	42.88144422372911	125.7219106716923
1978	1978.0	38.0	40.0	42.880888124036495	125.74647699229227
1979	1979.0	38.0	41.0	42.88032678318258	125.77104286889566
1980	1980.0	38.0	42.0	42.87976020130979	125.79560829734983
1981	1981.0	38.0	43.0	42.87918837856201	125.82017327350248
1982	1982.0	38.0	44.0	42.87861131508438	125.8447377932018
1983	1983.0	38.0	45.0	42.878029011023415	125.86930185229652
1984	1984.0	38.0	46.0	42.87744146652693	125.89386544663573
1985	1985.0	38.0	47.0	42.87684868174409	125.91842857206905
1986	1986.0	38.0	48.0	42.87625065682534	125.9429912244466
1987	1987.0	38.0	49.0	42.87564739192249	125.96755339961891
1988	1988.0	38.0	50.0	42.87503888718871	125.99211509343708
1989	1989.0	39.0	0.0	42.91704920188618	124.76399868503378
1990	1990.0	39.0	1.0	42.91669750228495	124.78858623820338
1991	1991.0	39.0	2.0	42.91634055547709	124.81317350939604
1992	1992.0	39.0	3.0	42.91597836155332	124.8377604944409
1993	1993.0	39.0	4.0	42.91561092060562	124.86234718916747
1994	1994.0	39.0	5.0	42.915238232727425	124.88693358940549
1995	1995.0	39.0	6.0	42.91486029801335	124.91151969098502
1996	1996.0	39.0	7.0	42.91447711655944	124.93610548973642
1997	1997.0	39.0	8.0	42.9140886884631	124.96069098149039
1998	1998.0	39.0	9.0	42.91369501382295	124.9852761620779
[truncated: 1,214 more rows]
